# Supplementary material for: Thermocouple Sensor Response in Hot Airstream
Source: Sensors (Basel). 2025 Jul 26;25(15):4634. doi: 10.3390/s25154634 (PMC12349096; doi:10.3390/s25154634)
Supplement: Supplementary file 1 [file sensors-25-04634-s001.zip › report-file-tc_11bR32.out]

"report-file-tc"
"Time Step" "delta-time etc.."
("TimeStep" "delta-time" "flow-time" "iters-per-timestep" "t_1" "t_sensor" "t0" "t1" "t2" "t3" "ty_1" "ty_10" "ty1" "ty10")
0 0.005 0 0 292.9999999999999 292.9999999999999 292.9999999999999 292.9999999999999 292.9999999999999 292.9999999999999 292.9999999999999 292.9999999999999 292.9999999999999 292.9999999999999
1 0.005 0.005 20 309.8428837038119 293.0829641158087 293.052238409517 433.0307884445553 502.1454917826631 549.2913849330713 360.1971946219276 299.855231881925 390.8036047978652 313.8419994321575
2 0.005 0.01 20 385.2009677364147 293.5170562578007 293.3557578595946 826.9564556624013 930.1831768474892 971.3318686002622 538.1445515924948 320.0388456516026 710.7649493305694 397.1601848737999
3 0.005 0.015 20 506.347499784843 294.4247033002243 294.079152835003 1059.542094138875 1081.056661232542 1086.918855722824 711.7616520783929 338.1047885006983 975.3342388970701 409.8425947547418
4 0.005 0.02 20 583.1864213197709 295.6469485622589 295.1791119282612 1094.037193099976 1096.586902101444 1097.25275009714 820.7457641100654 341.0953120607085 1052.551398937512 374.7617346026828
5 0.005 0.025 20 615.6606563820005 297.0713651073828 296.5435966298315 1096.55822894454 1097.408059926633 1097.730016883774 889.6514168258425 334.3219189264149 1074.460307543665 345.9243879605251
6 0.005 0.03 20 634.4199139044564 298.6296217610875 298.0780342816906 1096.59672581907 1097.289985116698 1097.623592163794 933.5298021896863 325.504553014221 1080.693017308072 327.8657235338095
7 0.005 0.035 20 648.0715623328003 300.2820770254945 299.7216114894646 1096.500836325824 1097.167200654662 1097.525749508431 960.8209322904321 317.8990747529394 1082.589872176538 316.8260141224357
8 0.005 0.04 20 660.1088405090051 302.0083580234716 301.4404116892802 1096.415946887521 1097.07329565455 1097.450382222703 977.6348543872623 312.0816416074134 1083.388382253147 309.9194622616294
9 0.005 0.045 20 672.4093594282066 303.797108264196 303.2166919106879 1096.34961633525 1097.00258153315 1097.393457146497 988.096456184563 307.7624938977764 1083.839527283809 305.4108829766679
10 0.005 0.05 20 683.3203806448748 305.639766365017 305.0407016227028 1096.295444267121 1096.945290723457 1097.347980135394 994.7957053055611 304.5421172618915 1084.132405098568 302.3586690947469
11 0.005 0.055 20 691.1407790674739 307.5280752931589 306.9058082802067 1096.254412548817 1096.902265581785 1097.314593266053 999.1792442264928 302.1277453294597 1084.33497087008 300.2262992881905
12 0.005 0.06 20 696.322116533029 309.4541773720326 308.8063259190737 1096.226744211671 1096.874399488884 1097.293053146615 1002.024760182243 300.3409429245007 1084.476505426929 298.701597340788
13 0.005 0.065 20 699.8240424512794 311.4111143723648 310.7369911276051 1096.210689012436 1096.859274024973 1097.281613610947 1003.795808273024 299.0499307494107 1084.575821704844 297.5859245233092
14 0.005 0.07000000000000001 20 702.3522039112523 313.39325534607 312.693149271191 1096.203118485251 1096.853278476894 1097.27722759651 1004.835437937758 298.113017367451 1084.645917119947 296.7482275798536
15 0.005 0.075 20 704.2943289908368 315.3963206355635 314.6709769843454 1096.200822707519 1096.852651053755 1097.276755201419 1005.409324596487 297.3928263551955 1084.694584719921 296.1029041253422
16 0.005 0.08 19 705.823387481132 317.4170844334632 316.6674771909061 1096.20080650968 1096.854289956707 1097.277960778771 1005.698673972175 296.8027221967747 1084.723988330933 295.5969180675227
17 0.005 0.08500000000000001 18 707.0911530294337 319.4531769519958 318.6803695728679 1096.202744145662 1096.857224563348 1097.280070148034 1005.838913006285 296.3086841257572 1084.741892124139 295.1954993717588
18 0.005 0.09 17 708.2142995210791 321.5028186606936 320.7079122755271 1096.205875610825 1096.860747665005 1097.282595581804 1005.902991507775 295.9011180607837 1084.752938701659 294.8761496593184
19 0.005 0.095 16 709.2628487116702 323.5646212224343 322.7487317789267 1096.208589705248 1096.863841537942 1097.284895225496 1005.929311411075 295.5746667723778 1084.756964232068 294.6221865277086
20 0.005 0.1 15 710.2688120369568 325.6374550003279 324.8016959678077 1096.210513210622 1096.866230515707 1097.286701076378 1005.938619585836 295.3205172262208 1084.755573913968 294.4203888524353
21 0.005 0.105 14 711.2554906445989 327.7203718624051 326.8658338944945 1096.212692328444 1096.868513214906 1097.28836729577 1005.943261613271 295.1268190094958 1084.753391337013 294.2585427019706
22 0.005 0.11 13 712.2357309367651 329.812548855555 328.9402863868355 1096.21533834747 1096.870886523391 1097.290063099872 1005.949880210679 294.9814397556246 1084.752183310978 294.128728547535
23 0.005 0.115 13 713.2109731033422 331.9131992736134 331.0242421167879 1096.216810349107 1096.872561082986 1097.291341121389 1005.951581046972 294.8731262893492 1084.747623738571 294.0238855649837
24 0.005 0.12 12 714.1891031269963 334.0216562410814 333.1169702402545 1096.218475662256 1096.874166699448 1097.292491044076 1005.961284577433 294.7930825142566 1084.744175177022 293.9388339300857
25 0.005 0.125 11 715.1666303853003 336.1373016972639 335.2177994945832 1096.220665353725 1096.875990393176 1097.293760709292 1005.97885709084 294.734291257874 1084.743147057899 293.8694198109853
26 0.005 0.13 11 716.1595765405958 338.2595190749511 337.3260757092225 1096.221682306851 1096.877164579271 1097.294666100618 1005.994972234565 294.6912461508747 1084.739305448024 293.8127101336581
27 0.005 0.135 10 717.1457627531973 340.3877661459144 339.4411982989166 1096.223054312025 1096.878452723261 1097.295567794385 1006.019975991641 294.660192643652 1084.737231978568 293.7664085113305
28 0.005 0.14 10 718.1478442242365 342.5214946387092 341.5625828368053 1096.224421466428 1096.87972280952 1097.296481639388 1006.045061351151 294.6381109741668 1084.735588704502 293.7284586196449
29 0.005 0.145 9 719.139600445932 344.6602236252978 343.6896939330333 1096.226305734198 1096.881261268368 1097.297537248937 1006.079118314718 294.6230549454336 1084.736383789118 293.6971287889376
30 0.005 0.15 9 720.1510384950384 346.8034570616934 345.8220064448896 1096.227042949028 1096.88217473711 1097.29825653208 1006.112244256687 294.6133866152107 1084.734409190854 293.6703127512441
31 0.005 0.155 8 721.1426209283185 348.9507544014724 347.9590343985056 1096.228228922262 1096.883326322026 1097.299082407101 1006.153411895092 294.6080945715399 1084.734200751994 293.6471724216216
32 0.005 0.16 8 722.1610681372833 351.101673815852 350.1003062813724 1096.229403796997 1096.884442161109 1097.299889880338 1006.194548233958 294.6062385366569 1084.734282353647 293.6270578722488
33 0.005 0.165 8 723.1892509182694 353.2557861211455 352.2453637085251 1096.230528886253 1096.885537136747 1097.300689357184 1006.234769733522 294.6071761585461 1084.734369019736 293.6093589720018
34 0.005 0.17 7 724.1946325836616 355.4127201657621 354.3937906942186 1096.232298166435 1096.88699565766 1097.301699056649 1006.283734867833 294.6105642992485 1084.736888437535 293.5936124831296
35 0.005 0.175 7 725.2214324613348 357.5720852440783 356.5451819574063 1096.232862891765 1096.887791407588 1097.302337504429 1006.331731843876 294.6159795457073 1084.736322286001 293.5793272937979
36 0.005 0.18 7 726.2542451286422 359.7335077113923 358.6991395925674 1096.234485423424 1096.88915141511 1097.303279557489 1006.379130262301 294.6231310062508 1084.73831314622 293.566186062568
37 0.005 0.185 7 727.2916510255654 361.8966253097059 360.8552789708399 1096.235064090804 1096.889945515901 1097.303913644514 1006.424748287243 294.6318320862489 1084.737666315465 293.5539580591214
38 0.005 0.19 6 728.3136661122936 364.061144990987 363.0132588324857 1096.235924318615 1096.890962165987 1097.304678293779 1006.480570756017 294.6420021994584 1084.738975502302 293.5425996984543
39 0.005 0.195 6 729.3484886581833 366.2267474008869 365.1727595496223 1096.236852213492 1096.891908157753 1097.305360690642 1006.535338950668 294.6534825715917 1084.7400494205 293.5319545087943
40 0.005 0.2 6 730.3830724287966 368.393102716101 367.3334416546602 1096.237896057712 1096.892938249205 1097.306115544419 1006.587814005722 294.6661758504783 1084.741146459228 293.521947980817
41 0.005 0.205 6 731.4253621944176 370.5599151070599 369.4949833908125 1096.238892083651 1096.893933527074 1097.306840986841 1006.639490732572 294.6800061510517 1084.742174562618 293.512544793797
42 0.005 0.21 5 732.4595913077395 372.7269576198304 371.6571025463869 1096.240605516542 1096.895246190336 1097.307685421267 1006.701319563567 294.694994097742 1084.745890432864 293.5037795299452
43 0.005 0.215 5 733.4864585763351 374.8939418818934 373.8195416064629 1096.241086628105 1096.895985304359 1097.308309869536 1006.761444527831 294.7110626188093 1084.746206848754 293.4955942120515
44 0.005 0.22 5 734.5228165661155 377.0606012487451 375.9820141689918 1096.242563074008 1096.897216491963 1097.309123898439 1006.821282174825 294.7281583840131 1084.749048847246 293.4879729450344
45 0.005 0.225 5 735.5606383873765 379.2266720743084 378.1442403121657 1096.243042079687 1096.897964774268 1097.309769743796 1006.879056873947 294.7462642260793 1084.74915988607 293.4809146080281
46 0.005 0.23 4 736.5993535206965 381.3919988956441 380.30597514469 1096.243585141787 1096.898930456935 1097.310490180674 1006.948544791672 294.7654478343113 1084.750259146116 293.4744972219388
47 0.005 0.235 4 737.6128968885101 383.556321919056 382.4670474829558 1096.244550609397 1096.899911638081 1097.311204759164 1007.015967757902 294.7856371026972 1084.752402952621 293.4686596574809
48 0.005 0.24 4 738.6446737682606 385.7194163286449 384.6271965510132 1096.245470375061 1096.900832060489 1097.311886911294 1007.083025827026 294.8068129679426 1084.754363250093 293.4633717198628
49 0.005 0.245 4 739.6782507817672 387.8810480971642 386.7861720888038 1096.24637723619 1096.901775936412 1097.312589384822 1007.147724058931 294.828971361915 1084.755936136616 293.458611529404
50 0.005 0.25 4 740.7125064256991 390.0410138970981 388.9437528758687 1096.247417426407 1096.902737249093 1097.313303964316 1007.212669452807 294.8521272850958 1084.757999127999 293.4543524048789
51 0.005 0.255 4 741.7506788045297 392.1991058057043 391.0997207791035 1096.248359117646 1096.903676540994 1097.31400678678 1007.275926611385 294.8762808933101 1084.759663712867 293.4505572678058
52 0.005 0.26 3 742.7689749296048 394.3552547087965 393.2538796904452 1096.256447849732 1096.903917141561 1097.314308665269 1007.336980960415 294.9015438764407 1084.757373180282 293.4472313422129
53 0.005 0.265 3 743.7731856813958 396.5092476087219 395.4061910750346 1096.256216904254 1096.904173444262 1097.314527650276 1007.410979231587 294.9278042590172 1084.758673946783 293.4443524955581
54 0.005 0.27 3 744.7862182119671 398.6608965279889 397.5564182692635 1096.257896209447 1096.905746424183 1097.315714194637 1007.485387050124 294.9550727140594 1084.762992903499 293.4418659362136
55 0.005 0.275 3 745.8114843686504 400.8100215493182 399.7043481846351 1096.257840349361 1096.905924883662 1097.315819444912 1007.558511210563 294.9833499521529 1084.763636277108 293.4397226177685
56 0.005 0.28 3 746.8385247406313 402.9564521925463 401.849793122078 1096.259502379206 1096.907487441968 1097.317019819711 1007.633361087348 295.012639319813 1084.767398674364 293.4378867307601
57 0.005 0.285 3 747.8622897032025 405.1000233495868 403.9925845424202 1096.259472660505 1096.907710075631 1097.317153328985 1007.701834153025 295.0429669814874 1084.768253427293 293.4363198838721
58 0.005 0.29 3 748.8900813864282 407.240576624137 406.1325528846186 1096.261236083977 1096.909262496338 1097.318337576212 1007.772964856901 295.0743461201197 1084.772048306571 293.4349942824603
59 0.005 0.295 3 749.9174483782953 409.3779551036504 408.2695359368819 1096.261223878886 1096.909509502451 1097.318496858059 1007.841976814416 295.1067823743318 1084.772548089284 293.4338775198086
60 0.005 0.3 3 750.9469189500788 411.5120212880626 410.4033848987484 1096.262973483864 1096.911094443674 1097.319716288507 1007.913292470163 295.140287255455 1084.776342251561 293.4329449044471
61 0.005 0.305 2 751.9275994897365 413.6429400533531 412.5340377075991 1096.240592210718 1096.913845284342 1097.320530888858 1007.921084126807 295.1750928374134 1084.767362038136 293.4321715511441
62 0.005 0.31 2 752.9275438660219 415.7704813134774 414.6616259448031 1096.242430144646 1096.914498913465 1097.321207264535 1008.001299818173 295.2109326952747 1084.767711446092 293.4315531755959
63 0.005 0.315 2 753.9179746967451 417.8944592493843 416.7858859889982 1096.243082459056 1096.915374191955 1097.321878443857 1008.086260998376 295.2478096049151 1084.771417964814 293.431075060015
64 0.005 0.32 2 754.9092031411681 420.0147392673757 418.9066133034583 1096.243931340359 1096.916275684932 1097.322541273735 1008.171328191448 295.2857372375425 1084.775400479246 293.4307172585848
65 0.005 0.325 2 755.9139970520089 422.1312131734509 421.0236657983253 1096.244583148702 1096.917071605401 1097.323127653671 1008.255738322131 295.3247236844524 1084.77893821826 293.4304583101094
66 0.005 0.33 2 756.9237110711993 424.2437590317092 423.1369157832785 1096.245527266568 1096.917851922138 1097.323712213311 1008.339168145843 295.3648023034491 1084.781897823953 293.4302860305189
67 0.005 0.335 2 757.9326383976532 426.3522606092459 425.2462456770203 1096.246162654525 1096.918681184433 1097.324345076139 1008.424206005456 295.4060038690964 1084.78495778694 293.4301912769075
68 0.005 0.34 2 758.9404934419908 428.4566211793555 427.3515509783591 1096.247096989563 1096.919570414541 1097.32502222304 1008.503676852585 295.448303631587 1084.788328222323 293.4301588431886
69 0.005 0.345 2 759.9468512957718 430.5567454613019 429.4527306696833 1096.247867619328 1096.920432374718 1097.325668452094 1008.5851447966 295.4917212200218 1084.791532388801 293.4301773039889
70 0.005 0.35 2 760.9544156622414 432.6525377540539 431.54968789996 1096.248677209662 1096.921267837049 1097.326297431979 1008.666138285926 295.5362759672562 1084.794650720727 293.4302344796042
71 0.005 0.355 2 761.9619682947125 434.7439089929861 433.6423306851208 1096.249710224889 1096.922117498731 1097.326938903118 1008.746841088275 295.5819719781534 1084.797974377278 293.4303173795406
72 0.005 0.36 2 762.9683452252306 436.8307798655316 435.7305734571278 1096.250478451441 1096.922992376898 1097.327591412108 1008.826851634751 295.6288166607812 1084.801111377574 293.4304134938355
73 0.005 0.365 2 763.9744267725936 438.9130709300039 437.8143341656632 1096.251224488023 1096.923846195949 1097.328232394077 1008.906218736065 295.6768018876409 1084.804253032565 293.4305101877155
74 0.005 0.37 2 764.9792680891338 440.9907071161489 439.8935333192534 1096.252025116604 1096.924687166153 1097.328865122028 1008.985020612119 295.7259483830281 1084.80743787629 293.430597883423
75 0.005 0.375 2 765.9829172660664 443.0636185234077 441.9680973340537 1096.252816098052 1096.925529580561 1097.329498880335 1009.063779494915 295.7762653261066 1084.810643642154 293.430668945926
76 0.005 0.38 2 766.9857151904604 445.1317365310783 444.0379540259883 1096.253615793092 1096.926374646132 1097.330132020073 1009.141890908207 295.8277500938001 1084.813865297187 293.4307199989797
77 0.005 0.385 2 767.9866899334005 447.1949949651562 446.1030335682377 1096.254512926465 1096.927216653459 1097.330763635085 1009.220347829661 295.8804214568423 1084.817160758812 293.4307514309126
78 0.005 0.39 2 768.9863584356033 449.2533322783071 448.163271729692 1096.255395701815 1096.928049106684 1097.331380797522 1009.298538807324 295.9342649551561 1084.820504770453 293.430766885415
79 0.005 0.395 2 769.984945216621 451.3066875123188 450.2186053322838 1096.256357751078 1096.928852402325 1097.331987914102 1009.375550424439 295.9892845183851 1084.82396883351 293.430772184848
80 0.005 0.4 2 770.9819320005523 453.3550046997462 452.2689736833962 1096.257210769688 1096.929763934318 1097.332623217153 1009.452918624299 296.0454869968116 1084.827477428845 293.430775029412
81 0.005 0.405 2 771.9775710607489 455.3982332595932 454.3143233490296 1096.258305130081 1096.930560560541 1097.333221070197 1009.530116975928 296.1028838214231 1084.831045061883 293.4307790629789
82 0.005 0.41 2 772.9686184352702 457.4363165966769 456.3545940619876 1096.259156572065 1096.931362823415 1097.333808324933 1009.608678600423 296.161488705602 1084.834409800847 293.4307984005261
83 0.005 0.415 2 773.9603225156534 459.4692145196147 458.3897421352037 1096.260262780427 1096.932200822136 1097.334442993548 1009.685073418639 296.2212797362685 1084.838541142042 293.4308302057382
84 0.005 0.42 2 774.948792488556 461.4968696966429 460.4197115963839 1096.260963646989 1096.93300531047 1097.33504541412 1009.764681107366 296.2822824265289 1084.842134497587 293.4308849539577
85 0.005 0.425 2 775.9379721966905 463.5192453752085 462.4444616005978 1096.261874947952 1096.93385233599 1097.335674667551 1009.839388690569 296.344500381413 1084.846231960923 293.4309534462601
86 0.005 0.43 2 776.9212490740061 465.5363013400543 464.4639448423159 1096.26269764673 1096.934664723216 1097.336270412226 1009.917647127995 296.4079288628569 1084.849780181851 293.4310418082812
87 0.005 0.435 2 777.9046361447482 467.5479985673167 466.4781250018435 1096.263524426237 1096.935501144287 1097.336892767392 1009.993095132296 296.4725663233954 1084.853933370829 293.4311369350605
88 0.005 0.44 2 778.8841875712299 469.5543053297442 468.4869626094401 1096.264366394802 1096.936302879378 1097.337479516113 1010.0722884645 296.5384240335632 1084.857390963077 293.4312426650631
89 0.005 0.445 2 779.8615429426304 471.5551719053591 470.4904491417288 1096.265173049486 1096.937137443134 1097.338104487974 1010.1493912548 296.6055098590484 1084.861672391356 293.4313489083818
90 0.005 0.45 2 780.8369660884964 473.5505438007834 472.4886653560767 1096.266041822663 1096.937960633693 1097.338710721367 1010.226670378179 296.6738114088157 1084.865719335973 293.431450714407
91 0.005 0.455 2 781.8095610483358 475.540398376158 474.4816860503086 1096.266850739024 1096.938772502911 1097.339309405566 1010.304046629395 296.7433442221027 1084.869760767556 293.431544026616
92 0.005 0.46 2 782.7785895862658 477.524695494025 476.4692813680755 1096.267666646668 1096.939578032998 1097.339907207086 1010.381370787917 296.8140920903189 1084.873839592799 293.4316265444393
93 0.005 0.465 2 783.745038601961 479.5033741055464 478.4513283410923 1096.268481370423 1096.940392654384 1097.34051170725 1010.458795666437 296.8860641204343 1084.877965123931 293.4316974105264
94 0.005 0.47 2 784.7084548813893 481.4763793794605 480.4277632794494 1096.269262099086 1096.941192617505 1097.341109516816 1010.536711794938 296.9592798247579 1084.882165981325 293.4317565162633
95 0.005 0.475 2 785.6687103594999 483.4436662911805 482.3985353642187 1096.270112484368 1096.94199476827 1097.341704872123 1010.612698132207 297.033716227815 1084.886483942801 293.4318048785112
96 0.005 0.48 2 786.6262058376293 485.4051950991469 484.3636007559387 1096.270734865004 1096.942789501993 1097.342289049243 1010.690813390144 297.109409604645 1084.89072667073 293.4318439616349
97 0.005 0.485 2 787.5805138112593 487.3609293873757 486.3229210229121 1096.271539756627 1096.943586514643 1097.342878854982 1010.769292634113 297.1863289153976 1084.895032695813 293.4318755266762
98 0.005 0.49 2 788.5315461110998 489.3108336564978 488.2764590568819 1096.27241347166 1096.944395709281 1097.343475934558 1010.848162438595 297.264477072519 1084.899421256523 293.4319015854167
99 0.005 0.495 2 789.4805250396562 491.254877007767 490.2241808010153 1096.273160738207 1096.945180087683 1097.344061106985 1010.9272458964 297.3438543665071 1084.904044681265 293.4319205825007
100 0.005 0.5 2 790.4245094341568 493.1930182730949 492.1660457085294 1096.274001733949 1096.945979822381 1097.344662641932 1011.007307990277 297.4244811786701 1084.908191085506 293.4319408141031
101 0.005 0.505 2 791.3653782458656 495.1252367731382 494.1020264963033 1096.274792891196 1096.94681422492 1097.345298955285 1011.086077043873 297.5063533047843 1084.913187796011 293.4319606813691
102 0.005 0.51 2 792.3033468875539 497.0515036293143 496.0320924643203 1096.275598586469 1096.947607685019 1097.345894732417 1011.165594017247 297.5894638061379 1084.917802467585 293.4319806134286
103 0.005 0.515 2 793.2385891444745 498.9717915534206 497.956215795303 1096.276408192525 1096.948386665376 1097.34648316632 1011.244871830497 297.6738157775762 1084.92246089097 293.4320003797137
104 0.005 0.52 2 794.1695829694186 500.8860783416975 499.8743716034648 1096.277247833707 1096.949172430573 1097.347077531754 1011.324142305061 297.759405092874 1084.927166688175 293.4320202952566
105 0.005 0.525 2 795.0976612053043 502.7943395915163 501.7865333330702 1096.277964143999 1096.94996819605 1097.347678903189 1011.404562395999 297.8462123030177 1084.931798176123 293.4320407049418
106 0.005 0.53 2 796.0224290004955 504.6965529882557 503.6926765457616 1096.278768372929 1096.950751837672 1097.34827240327 1011.484584616292 297.934283118467 1084.93659927356 293.4320616069668
107 0.005 0.535 2 796.9451845286103 506.5927033122585 505.5927831995584 1096.279517973908 1096.951526617141 1097.348859091642 1011.565380992849 298.0235856535959 1084.941498849181 293.4320799101188
108 0.005 0.54 2 797.8625721569766 508.4827628995093 507.4868263943289 1096.280345506625 1096.952308163589 1097.349449881994 1011.647244684458 298.1141317025445 1084.946256499799 293.4321014879629
109 0.005 0.545 2 798.7769368026868 510.3667199930658 509.3747914609667 1096.28117476862 1096.953101507731 1097.350051810598 1011.727606235577 298.2059253065639 1084.951410392197 293.4321204994203
110 0.005 0.55 2 799.6886779938898 512.2445555687813 511.2566576559031 1096.281933590166 1096.953857610426 1097.350619779563 1011.809130813012 298.2989640166276 1084.956239795569 293.4321389050139
111 0.005 0.555 2 800.5961588443118 514.1162545798644 513.1324087175226 1096.282775992305 1096.954642407113 1097.351217105293 1011.890696340965 298.3932537668767 1084.961362258683 293.4321566128176
112 0.005 0.5600000000000001 2 801.5002248943869 515.9818028976243 515.002028823773 1096.283574539892 1096.955414438603 1097.351801700156 1011.97225611219 298.4887827742133 1084.966519389819 293.4321733764047
113 0.005 0.5650000000000001 2 802.4014897092378 517.8411887903906 516.8655049708091 1096.284430098633 1096.956182223132 1097.352389538918 1012.054900815441 298.5855528425843 1084.971740575064 293.432188411846
114 0.005 0.5700000000000001 2 803.2994457657719 519.6944013479844 518.7228236876044 1096.285213505935 1096.956947402332 1097.352982549466 1012.13772001251 298.6835563801141 1084.976896977381 293.4322014202349
115 0.005 0.5750000000000001 2 804.1947936971137 521.5414290872845 520.5739732234337 1096.285989936054 1096.957706024394 1097.35357172022 1012.22120949999 298.7827979502335 1084.982135753032 293.4322125240884
116 0.005 0.58 2 805.0869636962678 523.3822621235309 522.4189427018325 1096.286401683818 1096.958473203149 1097.354162901858 1012.304339948835 298.8832740911334 1084.98743450954 293.4322218765921
117 0.005 0.585 2 805.9754252692675 525.2168899390668 524.2577208063482 1096.287227098677 1096.959233757728 1097.354749799024 1012.388224843375 298.9849924941902 1084.992809253067 293.4322299632324
118 0.005 0.59 2 806.8604368814852 527.0453064999509 526.0903000286467 1096.288001471186 1096.959988887232 1097.355331462682 1012.472229402575 299.0879422544779 1084.998092135476 293.432237016139
119 0.005 0.595 2 807.7421142196039 528.8675028142609 527.9166711979509 1096.288897337401 1096.960749550564 1097.355909376329 1012.55627563446 299.1921431501407 1085.003530708576 293.43224324101
120 0.005 0.6 2 808.6207921707304 530.6834751229786 529.7368279744258 1096.28968516378 1096.961491691302 1097.356478526746 1012.640237615404 299.2975853007125 1085.009025768935 293.4322489458302
121 0.005 0.605 2 809.4967411197998 532.4932208193811 531.5507659904456 1096.290418743049 1096.962215600452 1097.357035384374 1012.72493239267 299.4042312111985 1085.014622701464 293.4322520880764
122 0.005 0.61 2 810.3678296233791 534.2967282138932 533.3584741869573 1096.29117347193 1096.962951708932 1097.357602376901 1012.810410005008 299.512165345238 1085.020182019182 293.4322580029096
123 0.005 0.615 2 811.2364799003871 536.0939990791728 535.1599545593429 1096.291788803044 1096.963686351794 1097.358170873199 1012.89443732209 299.6212989539846 1085.026095648804 293.4322621848747
124 0.005 0.62 2 812.1017391292838 537.8850276478214 536.9551962813074 1096.292494884834 1096.964396550363 1097.358713585706 1012.980666790071 299.7316549779906 1085.031630197772 293.4322685532415
125 0.005 0.625 2 812.9648693945514 539.6698163501112 538.7442025173287 1096.293208435498 1096.965121836688 1097.359270052792 1013.066411289456 299.8432122189873 1085.037476810088 293.4322725922131
126 0.005 0.63 2 813.82451056098 541.448360243294 540.526969903315 1096.293980243055 1096.965811142383 1097.359797557667 1013.153684757399 299.9559966095312 1085.043074008008 293.4322765571434
127 0.005 0.635 2 814.6805644188001 543.22065870018 542.3034967933243 1096.294804290426 1096.966542482148 1097.360362055932 1013.23952450804 300.0700353368475 1085.048976218178 293.4322795820751
128 0.005 0.64 2 815.5326042714612 544.9867100803211 544.0737805468883 1096.295697232137 1096.967258164417 1097.360908400027 1013.326782504695 300.1852845928937 1085.05473955851 293.4322858906866
129 0.005 0.645 2 816.3826691374167 546.7465163825278 545.8378216138431 1096.296469645734 1096.967962717089 1097.361450285064 1013.414904658513 300.3017043742083 1085.060812341507 293.4322904302506
130 0.005 0.65 2 817.2298427193521 548.5000789276326 547.5956203088194 1096.297175591027 1096.968634612503 1097.361964672469 1013.502302756653 300.4193092943409 1085.0665935437 293.4322949449435
131 0.005 0.655 2 818.0729039852516 550.247398134071 549.3471772022872 1096.297975966205 1096.969344460759 1097.362511971418 1013.590164383642 300.5380850452859 1085.072645395554 293.4323002979252
132 0.005 0.66 2 818.9124417214831 551.9884767566166 551.0924934080122 1096.298707458943 1096.970032287137 1097.363036756236 1013.67843696804 300.6580100334231 1085.078710666572 293.4323059801002
133 0.005 0.665 2 819.7492027914833 553.7233175460384 552.8315724830853 1096.299492991631 1096.970701523881 1097.36355020243 1013.766146214832 300.7790969727082 1085.084831472265 293.4323114501638
134 0.005 0.67 2 820.5835801642789 555.4519252262086 554.5644175567323 1096.300229279385 1096.971384792638 1097.364071756559 1013.854970391815 300.9013355590823 1085.090972920168 293.4323164869853
135 0.005 0.675 2 821.4147613917131 557.1743048909854 556.291032318213 1096.300958617141 1096.972063815883 1097.364590090506 1013.943912393131 301.0247332823554 1085.097173747159 293.4323211632313
136 0.005 0.68 2 822.2427052432977 558.8904594759572 558.0114201197254 1096.301767130062 1096.972745153202 1097.365105889459 1014.033134180724 301.1492798317597 1085.103422480259 293.4323252939739
137 0.005 0.6850000000000001 2 823.0671491460113 560.6003942495615 559.7255858572134 1096.302583099904 1096.973418142013 1097.365618542898 1014.122599739699 301.2749726361354 1085.109661769106 293.4323288365229
138 0.005 0.6900000000000001 2 823.8889028167719 562.3041149912002 561.4335347833329 1096.303275232978 1096.974078689504 1097.366122172108 1014.212111125341 301.4018158836183 1085.115972989413 293.4323317685449
139 0.005 0.6950000000000001 2 824.7078903836467 564.0016292782644 563.1352731174414 1096.303869140627 1096.974739000296 1097.366625225928 1014.302322759035 301.5298046857284 1085.122259181136 293.4323340690144
140 0.005 0.7000000000000001 2 825.5238101062267 565.6929430454522 564.8308064137624 1096.304578955292 1096.975385121903 1097.367121309359 1014.392833165941 301.6589225809083 1085.128645938555 293.4323358447804
141 0.005 0.705 2 826.3363110252828 567.3780623654764 566.5201408066227 1096.305290630205 1096.976034974635 1097.367618188548 1014.482884370488 301.789166676508 1085.135065733074 293.4323375846402
142 0.005 0.71 2 827.1454418393824 569.0569943594413 568.2032832461996 1096.305947672966 1096.976696081106 1097.368122286471 1014.573373206426 301.9205342062729 1085.1415410839 293.4323391399652
143 0.005 0.715 2 827.9517725916693 570.7297474219924 569.8802416432846 1096.306535501986 1096.977340316749 1097.368614494831 1014.664660782442 302.0530429512366 1085.148049557895 293.4323407452566
144 0.005 0.72 2 828.7551185023306 572.3963290977171 571.5510228375131 1096.307243841228 1096.977970572451 1097.369097212057 1014.756644744402 302.1866370651818 1085.154586766693 293.4323426580806
145 0.005 0.725 2 829.5554732504065 574.0567484597422 573.2156351999403 1096.307935566216 1096.978602708992 1097.369582861135 1014.848534795926 302.3213269078255 1085.161163493398 293.432345014892
146 0.005 0.73 2 830.352963413305 575.7110134693177 574.8740866476245 1096.308634341226 1096.979236144557 1097.370070597058 1014.940398130443 302.4571342451222 1085.167833896832 293.4323479390421
147 0.005 0.735 2 831.1474136901602 577.3591342908868 576.5263865754193 1096.309330486094 1096.979866728228 1097.370559072215 1015.032745523479 302.594034485985 1085.174523843648 293.4323515804131
148 0.005 0.74 2 831.939077183764 579.0011218277815 578.1725455881274 1096.3100484602 1096.980494478111 1097.371046220701 1015.12495469706 302.7320292373443 1085.181261613899 293.4323559593597
149 0.005 0.745 2 832.7277149173223 580.6369837821628 579.8125722157902 1096.310728888295 1096.981108849614 1097.371525244962 1015.217251903926 302.8710876577088 1085.188033077708 293.4323609631891
150 0.005 0.75 2 833.5136311802381 582.2667333026837 581.4464776175413 1096.311440249176 1096.981732281312 1097.372008927651 1015.310190791689 303.0112311628529 1085.194843361449 293.432366515287
151 0.005 0.755 2 834.2970979384392 583.8903812725064 583.0742726970255 1096.31208681704 1096.982334695199 1097.372477771941 1015.403608685107 303.1524192016074 1085.201679389969 293.4323707114702
152 0.005 0.76 2 835.0762675736196 585.5079364398316 584.6959656918209 1096.312810813163 1096.982963070116 1097.372965088804 1015.497835474941 303.2947231626176 1085.20857388518 293.4323777820634
153 0.005 0.765 2 835.8531821894823 587.1194155715025 586.3115704761344 1096.313572824269 1096.983575945192 1097.373438457215 1015.591205121175 303.4380651574479 1085.215382314656 293.4323835446146
154 0.005 0.77 2 836.6272078652232 588.7248251625631 587.9210971931326 1096.314241460665 1096.98418345813 1097.373905922699 1015.68519099584 303.5824896985962 1085.222269759508 293.4323911760883
155 0.005 0.775 2 837.3987526369075 590.3241807874789 589.5245606662415 1096.314861368998 1096.984786982753 1097.3743777614 1015.778880931814 303.7279323268318 1085.229375116344 293.4323969449192
156 0.005 0.78 2 838.1667285846404 591.9174918555719 591.1219706795782 1096.315421107566 1096.985372219279 1097.374829070433 1015.873595742504 303.874379601959 1085.236305064549 293.4324025277814
157 0.005 0.785 2 838.9308910875752 593.5047688806866 592.7133377744842 1096.316177688494 1096.985998707201 1097.375314249801 1015.968312107259 304.0219469369702 1085.243460152245 293.4324108159646
158 0.005 0.79 2 839.6935121757289 595.0860285469107 594.2986769308992 1096.31685957258 1096.986588662691 1097.375765466478 1016.062587798581 304.1704750227803 1085.250589378619 293.4324167070117
159 0.005 0.795 2 840.453352171296 596.6612805032498 595.8779982316939 1096.317422078952 1096.987182102424 1097.376217864509 1016.158407627611 304.32002772825 1085.257652707457 293.4324221521208
160 0.005 0.8 2 841.2095068815344 598.2305374418181 597.4513142014134 1096.318251791849 1096.987784564003 1097.376689702078 1016.25372172098 304.4706168434231 1085.264929645523 293.4324283233154
161 0.005 0.805 2 841.9630646378689 599.7938141843177 599.0186387113939 1096.318914720453 1096.988363662739 1097.377135284208 1016.349112990961 304.6221938499714 1085.272202803355 293.4324348037808
162 0.005 0.8100000000000001 2 842.7141938325872 601.3511242808191 600.5799849821079 1096.319587831273 1096.988939407953 1097.377579785823 1016.444992014085 304.7747695438396 1085.279489165396 293.4324413587937
163 0.005 0.8150000000000001 2 843.462405978541 602.9024816969978 602.135367072953 1096.320257793133 1096.989511542994 1097.37802330541 1016.540695111835 304.9283299513905 1085.286823807822 293.4324479019316
164 0.005 0.8200000000000001 2 844.2080494470956 604.4479002541607 603.6847987511428 1096.320929917141 1096.990084088163 1097.378465445358 1016.63716776142 305.0828750299329 1085.294217574432 293.432454529563
165 0.005 0.8250000000000001 2 844.9505177407353 605.9873939946497 605.2282940011877 1096.32160463081 1096.990649374963 1097.378903480907 1016.733589892075 305.2383985194086 1085.301632988499 293.4324613255835
166 0.005 0.8300000000000001 2 845.6900147526197 607.5209770352066 606.765866895509 1096.322279793919 1096.991206101852 1097.379336464796 1016.830185866147 305.394900991271 1085.309090502371 293.4324683483015
167 0.005 0.835 2 846.4269674224034 609.0486649204951 608.297531682423 1096.322914525399 1096.991761770385 1097.379768229221 1016.926528955013 305.5523822607988 1085.316527975066 293.4324755380442
168 0.005 0.84 2 847.1604762978269 610.5704723408462 609.8233035435602 1096.32355272045 1096.99231116561 1097.38019481214 1017.023452627079 305.7108209384494 1085.324033343373 293.4324828765252
169 0.005 0.845 2 847.8915871948564 612.0864121071877 611.343196182277 1096.324193808276 1096.992858584765 1097.380620255728 1017.120785492936 305.8701877217263 1085.331562476649 293.4324903624302
170 0.005 0.85 2 848.6202815134997 613.5965043606038 612.857227237437 1096.324838640558 1096.993400937454 1097.381041500489 1017.218096622646 306.0305056036227 1085.339125091457 293.4324979956822
171 0.005 0.855 2 849.3460327433825 615.1007623985918 614.3654122506031 1096.32553169571 1096.993939909595 1097.3814588722 1017.315794539522 306.1917535447614 1085.346766388831 293.4325057901866
172 0.005 0.86 2 850.0690949648275 616.5991978309874 615.8677637479277 1096.326217210053 1096.994476791472 1097.381876779657 1017.413417766441 306.3539125422199 1085.35443721303 293.4325137557156
173 0.005 0.865 2 850.7892757499808 618.0918273779456 617.3642963507332 1096.326837000557 1096.995006861054 1097.382287785365 1017.511276442346 306.5170228021916 1085.362096474646 293.4325219235267
174 0.005 0.87 2 851.5068291191609 619.5786670636048 618.855025828116 1096.327479910508 1096.99553540598 1097.382696859566 1017.609358682729 306.6810246833824 1085.369787060154 293.4325303567022
175 0.005 0.875 2 852.2216494075883 621.0597320455563 620.339967508458 1096.328112516905 1096.996061162175 1097.383104445275 1017.707315183006 306.8459579941846 1085.377501440596 293.432539058659
176 0.005 0.88 2 852.9337487186132 622.53503924233 621.8191380986011 1096.32873777979 1096.996586452063 1097.383511822676 1017.805445962294 307.0117919447801 1085.385264774226 293.4325480491748
177 0.005 0.885 2 853.6429718319881 624.0046039198521 623.2925531601811 1096.329372640161 1096.997106615871 1097.383916114627 1017.903411299653 307.1785074293276 1085.393035607617 293.4325574389987
178 0.005 0.89 2 854.3494296273261 625.4684412258183 624.7602279191119 1096.329997491595 1096.997622824756 1097.384315930152 1018.001677689376 307.3460966674512 1085.400832270065 293.4325671813509
179 0.005 0.895 2 855.0532119210375 626.9265681465864 626.2221783415035 1096.330804639336 1096.99815348512 1097.384724135155 1018.100554773676 307.5145772740423 1085.408614275684 293.4325772657979
180 0.005 0.9 2 855.7543336153487 628.3790002949119 627.6784202113618 1096.331592798681 1096.998669160698 1097.385123267893 1018.198583662859 307.683939488869 1085.416553734223 293.4325876396222
181 0.005 0.905 2 856.452797374224 629.8257540961131 629.1289699028074 1096.332205161541 1096.999178244619 1097.385516610814 1018.297670808366 307.8541453658619 1085.424474201506 293.4325983111683
182 0.005 0.91 2 857.1486003251376 631.2668482655832 630.5738455565356 1096.33282153026 1096.999681224327 1097.385905660498 1018.397025637238 308.025213158033 1085.432443371821 293.4326092292892
183 0.005 0.915 2 857.8419965751759 632.7022971525012 632.0130629156769 1096.333429489478 1097.000182199995 1097.386291473959 1018.496331273229 308.1971371180754 1085.440397891615 293.4326204086448
184 0.005 0.92 2 858.5326525873592 634.1321167172823 633.4466378987692 1096.3340361416 1097.000686300425 1097.386679855671 1018.595607698097 308.3698966435026 1085.44836119065 293.4326317768555
185 0.005 0.925 2 859.2210602308586 635.5563262558314 634.8745885721393 1096.334642404665 1097.001169464226 1097.387051911284 1018.695222364439 308.5434599789357 1085.456423620802 293.4326416924288
186 0.005 0.93 2 859.9060498152601 636.9749391276559 636.2969285405745 1096.335282851095 1097.001673293048 1097.387440695341 1018.795108072349 308.7179140218 1085.464452061549 293.4326538033893
187 0.005 0.9350000000000001 2 860.5888682023239 638.3879720397506 637.7136746403989 1096.336098782018 1097.002157748288 1097.387815076205 1018.894813411404 308.8931346060167 1085.472595921532 293.4326648034005
188 0.005 0.9400000000000001 2 861.2687283304834 639.7954405899163 639.1248428550023 1096.337353142116 1097.002635517416 1097.388186084057 1018.994872701496 309.0692137349674 1085.480620510636 293.4326773106073
189 0.005 0.9450000000000001 2 861.9462189841192 641.1973652762497 640.5304525554488 1096.337922718375 1097.003121815212 1097.388560709187 1019.094473953493 309.2460446050491 1085.488857496106 293.4326885780412
190 0.005 0.9500000000000001 2 862.6207259869243 642.593758763532 641.930517927791 1096.338531944971 1097.003606348885 1097.388933889607 1019.194712839115 309.4237334442433 1085.496958246696 293.4327013784533
191 0.005 0.9550000000000001 2 863.2933453544243 643.9846435737161 643.3250596578397 1096.339134673894 1097.004079869353 1097.389299473034 1019.294579256577 309.6021701080238 1085.505214708911 293.4327128038448
192 0.005 0.96 2 863.9626439639318 645.3700311914962 644.7140917281996 1096.339767286977 1097.004550399453 1097.389665747528 1019.395001592289 309.781424337489 1085.513441618888 293.4327256505014
193 0.005 0.965 2 864.6298756406769 646.7499416513165 646.0976327146501 1096.34035141805 1097.005022908245 1097.390030285734 1019.495086149961 309.961410946641 1085.521733373414 293.4327371007051
194 0.005 0.97 2 865.2940845355743 648.124389016487 647.47569759098 1096.340919135989 1097.005492398854 1097.390392896235 1019.595721285905 310.1422278461591 1085.529925039768 293.4327499180757
195 0.005 0.975 2 865.9559362303248 649.4933922523683 648.8483043552394 1096.34148528688 1097.005959065474 1097.390752247296 1019.695891540225 310.3237285359371 1085.538270713288 293.4327612919627
196 0.005 0.98 2 866.6159045210851 650.8569644884271 650.2154668758634 1096.342075599395 1097.006423108868 1097.391110816697 1019.797167915763 310.5060255150524 1085.546495235564 293.4327740705573
197 0.005 0.985 2 867.2728500708015 652.2151260352477 651.5772044844896 1096.342659198735 1097.006883008862 1097.391465635296 1019.897845109932 310.6890127720412 1085.554890235236 293.4327853749422
198 0.005 0.99 2 867.927378274437 653.5678915779724 652.9335326987889 1096.343219750796 1097.007335192969 1097.391814082757 1019.999282786655 310.8727428474257 1085.563182038185 293.4327967132117
199 0.005 0.995 2 868.5785716597617 654.9152768013804 654.2844676959236 1096.34384598216 1097.007811629704 1097.392182456023 1020.100034665524 311.0572597520404 1085.571613887712 293.4328101749605
200 0.005 1 2 869.2283567692914 656.2573013209001 655.6300278992931 1096.344399595321 1097.008251448195 1097.392519990539 1020.2007560177 311.2424293777466 1085.580032534958 293.4328217195435
201 0.005 1.005 2 869.8758380597443 657.5939795858354 656.9702283691232 1096.344950354948 1097.008687826681 1097.392859210277 1020.302250022324 311.4283511468782 1085.588379468941 293.4328331808502
202 0.005 1.01 2 870.5195926732791 658.9253281852622 658.3050863587407 1096.345568154681 1097.009158166487 1097.393223127415 1020.402981860316 311.6150185990011 1085.596871592797 293.4328467750335
203 0.005 1.015 2 871.1618189526433 660.2513662800283 659.6346199139415 1096.346088183627 1097.009589238643 1097.393553192768 1020.503951298373 311.8023092888843 1085.605357336992 293.4328587267688
204 0.005 1.02 2 871.8013623222893 661.5721065601963 660.9588423619 1096.346635527691 1097.010020754115 1097.393888104129 1020.605536717807 311.9903280905228 1085.613757389131 293.4328707658189
205 0.005 1.025 2 872.4376043076069 662.8875632578255 662.2777672182192 1096.347235594279 1097.010494796846 1097.394254066106 1020.706576354442 312.1790676501831 1085.622326921835 293.4328850232903
206 0.005 1.03 2 873.0723346932017 664.1977628026021 663.5914186899352 1096.347780200842 1097.010915860797 1097.394577498504 1020.8076815299 312.3684137082141 1085.630869808514 293.4328976892608
207 0.005 1.035 2 873.7045170356056 665.5027179138574 664.8998134460682 1096.348322903593 1097.011341208494 1097.394908094995 1020.909291353975 312.5584720787052 1085.639313919995 293.4329104249915
208 0.005 1.04 2 874.3336970837 666.8024464324955 666.2029694213736 1096.349109432711 1097.011776275744 1097.395254855415 1021.010493003902 312.7492175174752 1085.647954000933 293.4329239213732
209 0.005 1.045 2 874.9606477639195 668.0969693773594 667.5009064673426 1096.349613892793 1097.012210499294 1097.395589840331 1021.11247293413 312.9405968633023 1085.65656082415 293.4329376798075
210 0.005 1.05 2 875.5852360138462 669.3862937993074 668.7936347237851 1096.350181848446 1097.012642645349 1097.395926195215 1021.213809458043 313.132622812895 1085.665187565538 293.4329514528025
211 0.005 1.055 2 876.20772441535 670.6704383443309 670.0811701018823 1096.350747503993 1097.013075758447 1097.396263852097 1021.315404439655 313.325285917852 1085.673839352594 293.4329651942962
212 0.005 1.06 2 876.8275227951084 671.9494155944618 671.363523629856 1096.351307936108 1097.013507149024 1097.396599185285 1021.4170201612 313.5185841700471 1085.68248546767 293.4329788581752
213 0.005 1.065 2 877.4449845411668 673.2232414185584 672.6406923124218 1096.351866817649 1097.01393406784 1097.396931361007 1021.518572983065 313.7125197716575 1085.691112551887 293.4329924624736
214 0.005 1.07 2 878.059912165538 674.4919380474333 673.912668834688 1096.352423982042 1097.014360409675 1097.397262520086 1021.620187169455 313.9070648391041 1085.699771476497 293.4330060341799
215 0.005 1.075 2 878.6724719650462 675.7555229339978 675.1795074850659 1096.352971190565 1097.014787089078 1097.397593577874 1021.721819815307 314.1022119829556 1085.708458305699 293.43301951162
216 0.005 1.08 2 879.2830365844131 677.0140123021808 676.4412357348563 1096.353525076241 1097.015207569248 1097.397920658832 1021.823645527069 314.2979809549337 1085.717187111829 293.4330328358463
217 0.005 1.085 2 879.8909644369983 678.2674292265 677.6978758641324 1096.354078931651 1097.015627127299 1097.398247979825 1021.92545270231 314.4943442169414 1085.725921159902 293.4330460837715
218 0.005 1.09 2 880.4963399802521 679.5157947876644 678.9494496966512 1096.354628399752 1097.016042711874 1097.398571583513 1022.027014832442 314.6913000097545 1085.734659597843 293.4330592976897
219 0.005 1.095 2 881.0993688328459 680.759129015402 680.1959770924802 1096.355201084724 1097.01645779184 1097.398897942932 1022.128381851176 314.8888326076805 1085.74338279955 293.433072401159
220 0.005 1.1 2 881.7004031142086 681.9974511359414 681.4374783894261 1096.355811328073 1097.016870556595 1097.399223317952 1022.230155764068 315.08693488648 1085.752104890717 293.4330855076084
221 0.005 1.105 2 882.29871361971 683.2307799954916 682.6739723219829 1096.356335500641 1097.017280667784 1097.399548005742 1022.331863580748 315.285609680371 1085.760918761246 293.433098586884
222 0.005 1.11 2 882.8948458239566 684.4591367786844 683.905479237333 1096.356882949025 1097.017691828698 1097.399869980982 1022.433562926163 315.4848657194557 1085.769693753546 293.4331116569388
223 0.005 1.115 2 883.4886809086919 685.6825412313033 685.1320185127098 1096.35744849174 1097.018101484241 1097.400190107371 1022.535544174064 315.6846778437937 1085.778345738546 293.4331248217053
224 0.005 1.12 2 884.0802580656006 686.9010116110582 686.353608910975 1096.357987336405 1097.018510536864 1097.400508954738 1022.637447502 315.8850376017052 1085.787139177072 293.4331381594412
225 0.005 1.125 2 884.6695999986157 688.1145668569732 687.5702697544115 1096.358514410507 1097.018915892824 1097.400826689851 1022.739250250756 316.0859293755403 1085.795917325596 293.4331516555127
226 0.005 1.13 2 885.2566167182894 689.3232268202364 688.7820208070202 1096.359031442278 1097.019321519643 1097.401142929562 1022.84049257604 316.2873799888529 1085.804710600788 293.43316529931
227 0.005 1.135 2 885.8412492933503 690.5270098966657 689.9888812248469 1096.359568714953 1097.01972415701 1097.401458167394 1022.942429162532 316.4893307501712 1085.813550680567 293.4331791609364
228 0.005 1.14 2 886.4237743141945 691.7259345746398 691.1908693730049 1096.360116414162 1097.020121880566 1097.401769121043 1023.04407949432 316.6917773921563 1085.822397188282 293.4331931765447
229 0.005 1.145 2 887.0038903543793 692.9200199629369 692.3880045287433 1096.360873060483 1097.020518861505 1097.402081773978 1023.146009767639 316.8947566750987 1085.831267559322 293.433207325147
230 0.005 1.15 2 887.5817131801317 694.1092860909521 693.5803057375758 1096.36137574871 1097.020919789091 1097.402391468867 1023.247939764103 317.0982557735955 1085.840140723206 293.4332215163461
231 0.005 1.155 2 888.1571835967205 695.2937503593506 694.7677918506176 1096.361924204497 1097.02131273116 1097.402700287635 1023.349509092044 317.3022731820847 1085.84899029587 293.4332357092694
232 0.005 1.16 2 888.7305248298098 696.4734321760525 695.9504818291665 1096.362449350949 1097.02170567667 1097.403006757793 1023.45128029738 317.5067848992704 1085.857844744373 293.4332498752289
233 0.005 1.165 2 889.301657685156 697.648350309964 697.1283946502172 1096.362985545423 1097.022100642225 1097.403312226561 1023.552985407736 317.7117734260557 1085.866694287463 293.4332639289846
234 0.005 1.17 2 889.8705928219772 698.818523627914 698.3015488822379 1096.363504901832 1097.022491619141 1097.403615820093 1023.654734057476 317.9172267207205 1085.875541891511 293.4332778298086
235 0.005 1.175 2 890.4372651701779 699.9839694117654 699.4699610787592 1096.3640330474 1097.022883509949 1097.403918315577 1023.756341055101 318.123167865768 1085.884408001622 293.43329168254
236 0.005 1.18 2 891.0018488821906 701.1447076031925 700.6336516365909 1096.364565201797 1097.023270406088 1097.404217034741 1023.858328033486 318.3295807233566 1085.893275441616 293.4333053754572
237 0.005 1.185 2 891.56434016553 702.3007546069484 701.7926380166144 1096.365111180017 1097.023649019882 1097.404509985461 1023.960075084143 318.5364324533959 1085.902132764382 293.4333189462876
238 0.005 1.19 2 892.1244819638205 703.4521262731195 702.9469376251153 1096.365637763467 1097.024031471187 1097.404804915075 1024.06172945561 318.7437339380201 1085.911000656443 293.4333324353091
239 0.005 1.195 2 892.6824462100916 704.5988463176398 704.0965705699521 1096.366163738079 1097.024413673414 1097.405100684025 1024.163237573089 318.9514964982953 1085.919874013671 293.4333458795488
240 0.005 1.2 2 893.2382848767672 705.7409333649539 705.2415571597995 1096.366685850974 1097.024791393402 1097.405393383806 1024.264730509375 319.1597279148746 1085.928754363812 293.4333593352504
241 0.005 1.205 2 893.7920328644836 706.8784053572464 706.3819159037153 1096.367209292887 1097.025167553126 1097.405683153727 1024.366287448901 319.3684216952114 1085.937536932099 293.4333728036189
242 0.005 1.21 2 894.3433833116929 708.011278977314 707.5176639452311 1096.367746157631 1097.025545583555 1097.405975036389 1024.467798246896 319.5775056829726 1085.946473981665 293.4333862900504
243 0.005 1.215 2 894.8926526404297 709.1395721653624 708.6488185290723 1096.368250253244 1097.025915788714 1097.406263867578 1024.569184808252 319.7869989189296 1085.955391770491 293.4333998044415
244 0.005 1.22 2 895.4396541995739 710.263303060946 709.7753978947779 1096.368770336211 1097.026289600448 1097.406556223544 1024.67046069611 319.9969097657998 1085.964246722768 293.4334133524868
245 0.005 1.225 2 895.9841443718134 711.3824899530349 710.8974203369195 1096.36927012702 1097.026659715109 1097.406845994648 1024.771776936036 320.2072341722903 1085.973169779322 293.4334269776023
246 0.005 1.23 2 896.5268710632268 712.4971508683576 712.0149040050155 1096.369782009158 1097.027031333887 1097.407137267959 1024.873099741382 320.4179518437266 1085.982045753978 293.4334406755997
247 0.005 1.235 2 897.0682377538935 713.6073034131472 713.1278666659948 1096.370290903711 1097.027401233295 1097.40742713859 1024.974206270261 320.6290832533075 1085.990956130501 293.4334545483902
248 0.005 1.24 2 897.606869433016 714.7129645889285 714.2363255120719 1096.370797559777 1097.02776836057 1097.407714108119 1025.075070389711 320.8406054791989 1085.999863862183 293.4334685590087
249 0.005 1.245 2 898.1433850505981 715.814152493114 715.3402982607147 1096.371299275322 1097.02813327335 1097.408000104097 1025.176075968735 321.0525016276389 1086.008762530777 293.4334825858435
250 0.005 1.25 2 898.6778397268451 716.9108866290775 716.4398045168962 1096.371804785738 1097.028496981633 1097.408284555895 1025.27717312245 321.2647811956404 1086.017675798285 293.4334967109741
251 0.005 1.255 2 899.210090718669 718.0031825117762 717.5348607171837 1096.372305608201 1097.028858298042 1097.408567650491 1025.377829290075 321.4774253794494 1086.026582913111 293.4335108672357
252 0.005 1.26 2 899.7402737072268 719.0910575148151 718.6254837747576 1096.372810188455 1097.029215732172 1097.408847462604 1025.47859990528 321.6904365555382 1086.035499284113 293.4335249714524
253 0.005 1.265 2 900.2685107551746 720.1745295339621 719.711691233371 1096.373313043372 1097.029574452484 1097.409127845799 1025.579481669268 321.9038136772839 1086.044429852739 293.4335390243611
254 0.005 1.27 2 900.7945769304022 721.2536167125349 720.7935012325119 1096.37384467363 1097.029927221364 1097.409404128922 1025.680368660431 322.1175449001481 1086.053346134013 293.433552978131
255 0.005 1.275 2 901.3186493847718 722.328336890133 721.870931713779 1096.374327793409 1097.03028355581 1097.409683036245 1025.781071018439 322.331606011643 1086.06228114533 293.4335667963554
256 0.005 1.28 2 901.8406911447265 723.3987071871982 722.9439999839127 1096.374707809366 1097.030639048108 1097.40996129124 1025.881781509755 322.5460235596213 1086.071192704454 293.4335804934079
257 0.005 1.285 2 902.3605887262584 724.4647445953918 724.0127228978919 1096.375217183288 1097.030997465964 1097.410240347544 1025.982044023275 322.7607722772898 1086.08009708025 293.4335940304095
258 0.005 1.29 2 902.8785731277213 725.5264667780971 725.0771183241433 1096.375764383894 1097.031348111263 1097.410513891196 1026.082336922215 322.9758739944374 1086.08902369021 293.4336074252907
259 0.005 1.295 2 903.3944394917469 726.5838913283561 726.1372037415464 1096.376307755928 1097.031697836607 1097.410787076442 1026.182755001855 323.1913262732213 1086.097984791583 293.4336207214147
260 0.005 1.3 2 903.9085735195861 727.6370344247619 727.1929956701928 1096.376921560904 1097.032046203317 1097.411058921823 1026.283018989036 323.4070733904941 1086.106911658902 293.4336339537228
261 0.005 1.305 2 904.4203812812352 728.6859140233288 728.2445121060794 1096.377416318738 1097.032393885951 1097.411330813942 1026.383325318737 323.6231103432901 1086.11585605854 293.4336470895943
262 0.005 1.31 2 904.9301569918446 729.730547590113 729.2917705099044 1096.377917872663 1097.032740042402 1097.411600113896 1026.483298183197 323.8394389759416 1086.124801234814 293.4336602262137
263 0.005 1.315 2 905.4380473344298 730.7709516264425 730.3347874235457 1096.378376634606 1097.033086405179 1097.411871175576 1026.583344492661 324.0560786049539 1086.133743907716 293.433673419108
264 0.005 1.32 2 905.9439371656362 731.807143110389 731.3735800099594 1096.378873842381 1097.033428715561 1097.412138962618 1026.683315255713 324.2730262154129 1086.142663821694 293.4336866449812
265 0.005 1.325 2 906.4479714607995 732.8391382709743 732.4081647725901 1096.37935687679 1097.033767987666 1097.412403578622 1026.783090107853 324.4902541821127 1086.151538092243 293.4336999361743
266 0.005 1.33 2 906.9499648421004 733.8669551298432 733.438559097951 1096.379627801457 1097.034106891347 1097.412668779197 1026.882828120781 324.7077647951559 1086.160513518289 293.4337132812131
267 0.005 1.335 2 907.4500578893039 734.8906111144066 734.46478026812 1096.380107673085 1097.034443428051 1097.412933223986 1026.982419457534 324.9255535197815 1086.169466730051 293.4337266895
268 0.005 1.34 2 907.9478257296348 735.9101217655456 735.4868444200725 1096.380598990927 1097.034783038611 1097.413197796334 1027.081975338548 325.1436340890838 1086.178401869051 293.433740115413
269 0.005 1.345 2 908.4440454526173 736.9255043663828 736.5047689158599 1096.381073528834 1097.03511389986 1097.413455762203 1027.181316245971 325.3619448462903 1086.187359292687 293.4337525581971
270 0.005 1.35 2 908.937999496584 737.9367743035499 737.5185693669291 1096.381573935001 1097.035458475431 1097.413725212585 1027.280910245735 325.5806238533042 1086.19631356689 293.4337664237254
271 0.005 1.355 2 909.4302825350593 738.9439485201916 738.5282630159543 1096.382076036823 1097.035798507321 1097.413989163361 1027.38046117752 325.7995086644973 1086.205312129665 293.4337803769661
272 0.005 1.36 2 909.9209654423629 739.947044692736 739.5338667640186 1096.382536653466 1097.036111729434 1097.41423461155 1027.479256047166 326.0185876908689 1086.214238838586 293.4337928274142
273 0.005 1.365 2 910.4091227461544 740.9460776191829 740.5353961237849 1096.383034965259 1097.036451621146 1097.414501064183 1027.578657153498 326.2380209148354 1086.223172098629 293.4338064894233
274 0.005 1.37 2 910.8955357695879 741.9410654101946 741.5328685840745 1096.383548491557 1097.036782429867 1097.414758534118 1027.677535327075 326.4576440789276 1086.232168007382 293.4338202518023
275 0.005 1.375 2 911.3804939889643 742.9320241905128 742.5263002671132 1096.383991469702 1097.037093884422 1097.415001841028 1027.776393987103 326.677423169494 1086.241070479643 293.4338325363269
276 0.005 1.38 2 911.8629426750392 743.9189692272173 743.5157066443521 1096.384507038047 1097.037426906232 1097.415265180784 1027.875100538238 326.8975501737536 1086.250080573132 293.433845982932
277 0.005 1.385 2 912.3435911832419 744.9019178745094 744.5011052705194 1096.384999437623 1097.037756121436 1097.415521253454 1027.973555095203 327.1178682988209 1086.259097280391 293.4338594817257
278 0.005 1.39 2 912.8227947795722 745.8808868098373 745.4825127949518 1096.385448079412 1097.038062968738 1097.415760334055 1028.072110852398 327.3383379720584 1086.268035818352 293.4338714727749
279 0.005 1.395 2 913.2996978576433 746.8558908637242 746.4599443719951 1096.385936219828 1097.038392484102 1097.416019737399 1028.170414855507 327.5591600058769 1086.276989909184 293.433884636695
280 0.005 1.4 2 913.7747379035306 747.8269471585622 747.4334167980626 1096.386421941014 1097.038716236723 1097.416272024717 1028.268530819827 327.780136096152 1086.28597224255 293.4338978181738
281 0.005 1.405 2 914.2484178506713 748.7940716707191 748.4029463015974 1096.386844550273 1097.039022167584 1097.416510729206 1028.366638650615 328.001239752296 1086.29494277588 293.4339095060752
282 0.005 1.41 2 914.7196453184049 749.7572792270406 749.3685480899026 1096.387084221227 1097.039353058638 1097.416768858412 1028.464781343825 328.2226737290007 1086.303933306261 293.4339223542789
283 0.005 1.415 2 915.1891345045574 750.7165868851222 750.3302390734254 1096.387566202744 1097.039673486489 1097.41702073221 1028.562387218083 328.444247783365 1086.312925063802 293.4339352386676
284 0.005 1.42 2 915.6573755668031 751.6720114650641 751.288035387689 1096.387944081008 1097.039971934518 1097.417252040405 1028.660214191325 328.6659417666763 1086.321737341472 293.4339467553173
285 0.005 1.425 2 916.1230605030179 752.6235669733444 752.2419517304551 1096.388430814086 1097.04029360251 1097.417505574216 1028.757757459251 328.8879363324123 1086.330687404778 293.4339595213733
286 0.005 1.43 2 916.5871238411826 753.5712703093697 753.1920050531294 1096.388903325028 1097.040602759173 1097.41774637389 1028.854850543215 329.1100167388254 1086.339662794134 293.4339714566759
287 0.005 1.435 2 917.0492551610635 754.5151361007045 754.1382100077003 1096.389379568953 1097.04091415132 1097.41798959381 1028.952496408224 329.3323829501248 1086.348569903008 293.4339843893327
288 0.005 1.44 2 917.5098147297264 755.4551809390611 755.0805828131117 1096.389868395099 1097.041220618862 1097.418229172961 1029.049520901239 329.5547947904588 1086.357428957974 293.433996419927
289 0.005 1.445 2 917.968488160148 756.3914187854305 756.0191382130607 1096.390333364618 1097.041529153187 1097.418471419583 1029.14685286989 329.7774864113407 1086.366341351224 293.4340094188782
290 0.005 1.45 2 918.4254986969136 757.3238666967499 756.9538928595346 1096.390793271913 1097.041830421877 1097.418706759493 1029.243829525099 330.0002419350699 1086.375289065545 293.4340215349023
291 0.005 1.455 2 918.8804348042261 758.2525388131592 757.8848613264245 1096.391252382326 1097.042137990555 1097.418947912586 1029.340942018224 330.223259033332 1086.384190892904 293.4340345927373
292 0.005 1.46 2 919.3338655920862 759.1774515740508 758.8120597469814 1096.391721650535 1097.042437356474 1097.419181092771 1029.437434189434 330.4463229591051 1086.393132733949 293.4340467227118
293 0.005 1.465 2 919.7853345798162 760.098619432718 759.7355027527466 1096.392182604821 1097.042741815673 1097.419420256519 1029.534307946881 330.6696483250919 1086.402111955096 293.4340597369276
294 0.005 1.47 2 920.235203737852 761.0160590850097 760.6552067975799 1096.392633016549 1097.043038161894 1097.419653204761 1029.630686606592 330.8930131110529 1086.411046388828 293.4340717050914
295 0.005 1.475 2 920.6832218261925 761.9297844932548 761.5711861593189 1096.393092089474 1097.043342041505 1097.419893589058 1029.727219568048 331.116624838592 1086.419942374526 293.4340844984372
296 0.005 1.48 2 921.1296464225187 762.8398116046067 762.4834567132361 1096.393530826999 1097.043634884611 1097.420126463462 1029.823396053163 331.3402619141557 1086.428850211323 293.4340963303941
297 0.005 1.485 2 921.574337063944 763.7461546183068 763.3920326072018 1096.393970384473 1097.043927565485 1097.420358514648 1029.919804860463 331.5640836836268 1086.437714652952 293.4341081635295
298 0.005 1.49 2 922.0170187855402 764.6488290499245 764.2969297383208 1096.394430487058 1097.044235171356 1097.420602030412 1030.016040978663 331.7880868886382 1086.446653585555 293.4341212439484
299 0.005 1.495 2 922.4583149144618 765.5478516122448 765.1981644600876 1096.394880341721 1097.044521616168 1097.420827647953 1030.11164853865 332.0120840735726 1086.455549624922 293.4341329840734
300 0.005 1.5 2 922.8977658881773 766.4432348630733 766.0957499102602 1096.395326420351 1097.044816299454 1097.421063328306 1030.207365956792 332.2362681502327 1086.464409129454 293.4341446538255
301 0.005 1.505 2 923.3349591476156 767.3349938135462 766.9897010891048 1096.395818563927 1097.045130893154 1097.421312281396 1030.302892460553 332.4606406162025 1086.473347441811 293.4341575921964
302 0.005 1.51 2 923.7708730685731 768.2231450234078 767.8800339674571 1096.396247803297 1097.045410856578 1097.421532544703 1030.398232701953 332.6849832030733 1086.482232219085 293.4341691813427
303 0.005 1.515 2 924.2052072617316 769.1077019291729 768.766762416053 1096.396723344224 1097.045698651421 1097.421765359169 1030.493716584543 332.9094985538453 1086.491067932477 293.4341808169626
304 0.005 1.52 2 924.6375344450172 769.9886797298564 769.649901572804 1096.397187854158 1097.046005376281 1097.422008584218 1030.588966691704 333.1341910295754 1086.499947107714 293.4341936850718
305 0.005 1.525 2 925.0685882343531 770.8660939386644 770.5294668344332 1096.397621927762 1097.046287270305 1097.422230774552 1030.684120005835 333.358850857406 1086.508795518247 293.4342052692071
306 0.005 1.53 2 925.4978233115551 771.7399584673244 771.4054726071671 1096.398062876019 1097.046574032686 1097.422459036929 1030.779202410072 333.5836647128998 1086.517629892619 293.4342167717174
307 0.005 1.535 2 925.9251003952936 772.6102866443093 772.2779325827904 1096.398525044201 1097.046878057575 1097.422700316924 1030.873999109828 333.8086364569209 1086.526516372594 293.4342295332752
308 0.005 1.54 2 926.3511231583083 773.4770949257218 773.146862256476 1096.398942805021 1097.047158251196 1097.422920701045 1030.968572313539 334.0335598306114 1086.5353628736 293.4342410376191
309 0.005 1.545 2 926.7752860919279 774.3403970166912 774.0122756297691 1096.399378980938 1097.047441307216 1097.423146068336 1031.063203194309 334.258615082901 1086.544173123458 293.434252513432
310 0.005 1.55 2 927.197520999957 775.200206833493 774.8741871556697 1096.399840175248 1097.047739643768 1097.423383374575 1031.157524655586 334.4838197784875 1086.553025550116 293.434265207097
311 0.005 1.555 2 927.6185108049111 776.0565395460453 775.7326114738362 1096.400258560757 1097.048014388375 1097.42360005873 1031.251734566845 334.708961609361 1086.56186023274 293.4342766532643
312 0.005 1.56 2 928.0376710429892 776.9094082725546 776.587562169031 1096.400692845365 1097.048290226875 1097.423824882957 1031.346053473245 334.9342911872599 1086.57064231405 293.434288829395
313 0.005 1.565 2 928.4553620945295 777.7588285636369 777.4390546254057 1096.401127384441 1097.048569352576 1097.42404532439 1031.439895519237 335.1595692917453 1086.579461806881 293.4343001381535
314 0.005 1.57 2 928.8712246076976 778.6048126108705 778.2871018455351 1096.401565752204 1097.048853610955 1097.424270837779 1031.534128782237 335.3850249531765 1086.588251621823 293.4343122778764
315 0.005 1.575 2 929.2857159405618 779.4473755739406 779.1317183466477 1096.401997430052 1097.049130640834 1097.424489357919 1031.627940941084 335.6104565634385 1086.597051618603 293.4343235562207
316 0.005 1.58 2 929.6983272698036 780.286531950817 779.972918365351 1096.402435682611 1097.049413871767 1097.42471445701 1031.721676803124 335.836047339386 1086.605827887254 293.4343356667544
317 0.005 1.585 2 930.1094183237902 781.1222970024114 780.8107174052933 1096.402865316579 1097.049684822568 1097.42492824276 1031.814715538924 336.0615692469158 1086.614616707375 293.4343469533387
318 0.005 1.59 2 930.5190119062313 781.9546834071189 781.6451281460531 1096.403290397213 1097.049956638238 1097.425143266036 1031.908185462752 336.2871732568281 1086.623365070714 293.4343583357131
319 0.005 1.595 2 930.9266886317635 782.7837043792248 782.476164143819 1096.403748794801 1097.05024446668 1097.425371435696 1032.00126921422 336.5129018439177 1086.632164655968 293.4343709763006
320 0.005 1.6 2 931.3331113770563 783.6093745248066 783.3038401272712 1096.4042198698 1097.050508979783 1097.425579061925 1032.094134678454 336.7385345464992 1086.640868329679 293.4343823974496
321 0.005 1.605 2 931.737957980288 784.4317073953684 784.1281692896184 1096.404633266288 1097.050776640958 1097.425791510565 1032.187127891612 336.9642433578391 1086.649582687415 293.4343937884731
322 0.005 1.61 2 932.140891579597 785.2507160947449 784.9491650389582 1096.405074177336 1097.051061225552 1097.426016929695 1032.279925322777 337.1900724003935 1086.658343463084 293.4344063653693
323 0.005 1.615 2 932.5426625500469 786.0664154438709 785.7668418255475 1096.405496136314 1097.051319720861 1097.426220283828 1032.372295277511 337.4157832406394 1086.667067533211 293.4344177234956
324 0.005 1.62 2 932.9427834535862 786.8788169680715 786.5812119926941 1096.405909465009 1097.05158426499 1097.426430682526 1032.464757975466 337.6415921338282 1086.675755665967 293.4344289589293
325 0.005 1.625 2 933.3410706855334 787.6879351204572 787.392289654294 1096.406355480675 1097.051863552635 1097.426651996409 1032.556716769087 337.8675033407479 1086.684491856249 293.4344412788399
326 0.005 1.63 2 933.7381735221625 788.4937844850517 788.2000892321679 1096.406776353409 1097.052117856095 1097.426852646699 1032.64861945498 338.0932878319378 1086.693181052399 293.4344523556055
327 0.005 1.635 2 934.1336994826994 789.2963775245279 789.0046233669746 1096.407195773587 1097.052378456738 1097.427059262934 1032.740734700136 338.3191690566502 1086.701849655874 293.4344632874355
328 0.005 1.64 2 934.5273828644365 790.0957272440971 789.80590533612 1096.407635426544 1097.052652931741 1097.427276988792 1032.832451339894 338.5451374103233 1086.710549618009 293.4344752610547
329 0.005 1.645 2 934.9199495190012 790.8918480695784 790.6039492876856 1096.408044709675 1097.052905624313 1097.427475684751 1032.92406941654 338.7709694599213 1086.719206786634 293.4344859786034
330 0.005 1.65 2 935.3108689179902 791.6847526019995 791.3987682031234 1096.408483627552 1097.053158442943 1097.427678224016 1033.015704696194 338.9968654230326 1086.727861837383 293.4344965394716
331 0.005 1.655 2 935.7000176395759 792.4744533328604 792.1903745710297 1096.408938984015 1097.053429910775 1097.427891656833 1033.107074362416 339.2228364237935 1086.736520459105 293.4345081855868
332 0.005 1.66 2 936.0880812272162 793.2609651540317 792.9787828465267 1096.409349557825 1097.05367961129 1097.428088691812 1033.198098899753 339.448656293722 1086.745143641623 293.4345186310474
333 0.005 1.665 2 936.4745498560117 794.0443000816516 793.7640055391597 1096.40975465528 1097.053936450321 1097.428294644756 1033.289258459397 339.6745384097337 1086.753742426035 293.4345289608469
334 0.005 1.67 2 936.8592753717458 794.824470865253 794.5460555404959 1096.410189415896 1097.054207361102 1097.42851093376 1033.380080230208 339.900488594565 1086.76238075303 293.4345403965935
335 0.005 1.675 2 937.2428864599595 795.6014908704935 795.3249461123323 1096.4105849975 1097.054455173951 1097.428707865484 1033.470623708172 340.1263023751103 1086.770980215686 293.4345507158765
336 0.005 1.68 2 937.6249297130406 796.3753726688245 796.1006898674319 1096.410989730308 1097.054707784481 1097.428910104752 1033.561148278526 340.3521065383234 1086.779554729434 293.4345609866404
337 0.005 1.685 2 938.005208759732 797.1461295782984 796.8733000974187 1096.411422643621 1097.054974708878 1097.429123829737 1033.651573298236 340.5779842400518 1086.788096250186 293.4345724389065
338 0.005 1.69 2 938.3844785893859 797.9137744152616 797.6427897117378 1096.411905288753 1097.055220890863 1097.429318098998 1033.741535618546 340.803706594535 1086.796581780418 293.4345827857222
339 0.005 1.695 2 938.7621405716626 798.6783198143871 798.4091710749608 1096.412316356096 1097.055472879299 1097.429520881336 1033.831670515966 341.0294869683673 1086.805113615024 293.4345931040517
340 0.005 1.7 2 939.1380540706452 799.4397782017802 799.1724571133875 1096.412746076543 1097.055738186436 1097.429735028183 1033.921501221864 341.2553321064667 1086.813695189532 293.4346045677767
341 0.005 1.705 2 939.5129393788258 800.1981633237124 799.9326613316052 1096.413148194779 1097.055984465794 1097.429931867116 1034.011044680468 341.4809836588406 1086.822236347585 293.4346149517077
342 0.005 1.71 2 939.8863004732076 800.953486855073 800.689795652943 1096.413548850331 1097.056233901602 1097.430133524172 1034.100400423483 341.7066661915306 1086.830753637909 293.4346252737411
343 0.005 1.715 2 940.2579881113118 801.7057611769097 801.4438725172187 1096.413974085031 1097.056498250246 1097.430346303704 1034.189794643663 341.9323837673444 1086.839306839184 293.4346366645352
344 0.005 1.72 2 940.6286303310411 802.4549997546503 802.1949051848242 1096.414371367847 1097.056739471058 1097.430539042836 1034.278862358273 342.157920007099 1086.84781423981 293.4346469277748
345 0.005 1.725 2 940.9977305807853 803.2012142648726 802.9429056602792 1096.414771713597 1097.056985917342 1097.430738559502 1034.368005507131 342.3834873857638 1086.856297860829 293.4346570830367
346 0.005 1.73 2 941.3651995762259 803.9444168558488 803.6878861240895 1096.415194333233 1097.057245388994 1097.430947620501 1034.456788855619 342.6090848993396 1086.864807501641 293.4346682546699
347 0.005 1.735 2 941.7315554406623 804.6846210865793 804.4298599170548 1096.415590081258 1097.057482609729 1097.43113759748 1034.545373504088 342.8344726837833 1086.873280711919 293.4346783069245
348 0.005 1.74 2 942.0964281480661 805.4218383915254 805.1688387317545 1096.415981221018 1097.057726401014 1097.43133370445 1034.634027814689 343.059892918519 1086.881723159761 293.4346882568425
349 0.005 1.745 2 942.4596865539704 806.1560808489437 805.9048347456827 1096.416398855338 1097.057982646047 1097.431540521881 1034.722342995191 343.2853787709194 1086.890206035928 293.4346992366058
350 0.005 1.75 2 942.8218688099731 806.8873618578077 806.6378610858751 1096.416786951746 1097.05821750633 1097.431728256859 1034.810510640898 343.5106319046197 1086.898641056628 293.4347090967433
351 0.005 1.755 2 943.182599503654 807.6156923344623 807.3679289990777 1096.417176198567 1097.058457220167 1097.43192172826 1034.89861539345 343.7358871878326 1086.907053018725 293.4347188784423
352 0.005 1.76 2 943.5416253581965 808.3410848275643 808.0950509789876 1096.41758029066 1097.058707701565 1097.432124068084 1034.986694593282 343.9611601408909 1086.915506700404 293.4347296923445
353 0.005 1.765 2 943.9000346968219 809.063551635205 808.8192390509631 1096.417955197072 1097.058942282337 1097.432311160491 1035.074272489821 344.1862108454157 1086.923894796959 293.4347394087601
354 0.005 1.77 2 944.256667054417 809.7831043854882 809.540505304696 1096.418342170412 1097.059176781574 1097.432500265145 1035.161851934701 344.411258677498 1086.932275628338 293.434749040882
355 0.005 1.775 2 944.6116218272701 810.4997548778063 810.2588615623949 1096.418754955303 1097.059427045726 1097.432701678228 1035.249142037485 344.6363152568334 1086.940694163023 293.434759687861
356 0.005 1.78 2 944.9655077505058 811.2135159234527 810.9743203104642 1096.419138106366 1097.059655815018 1097.432884794619 1035.336205559094 344.86114358808 1086.949064418277 293.4347692429005
357 0.005 1.785 2 945.3179763370831 811.9243988537565 811.6868932009693 1096.419525964423 1097.059888167774 1097.433071712077 1035.423126218607 345.0859759992287 1086.957408754873 293.4347786977269
358 0.005 1.79 2 945.6688966218234 812.6324153115204 812.3965919569938 1096.419958097264 1097.060131742384 1097.433265012104 1035.509967439678 345.310817346383 1086.96578461242 293.4347891520704
359 0.005 1.795 2 946.0189179258346 813.3375783804807 813.103429328312 1096.420333621571 1097.060349560803 1097.433446280961 1035.596536573969 345.5354148992208 1086.974109031502 293.4347984954157
360 0.005 1.8 2 946.3671320421936 814.0398987893251 813.8074164440724 1096.42071213965 1097.060579064222 1097.433631251591 1035.683007516496 345.7600044047587 1086.982384711768 293.4348077650057
361 0.005 1.805 2 946.7140107868839 814.7393881136524 814.508564818655 1096.421115484815 1097.060820382183 1097.433825930345 1035.769108134801 345.9845898236462 1086.990692655435 293.4348180542552
362 0.005 1.81 2 947.0598743577277 815.4360585317517 815.2068864988173 1096.421495695867 1097.061043073368 1097.434003757656 1035.855120963286 346.2089495493061 1086.998953447541 293.4348272792678
363 0.005 1.815 2 947.4043163066677 816.1299212894501 815.9023930151641 1096.421872046154 1097.061269886787 1097.434186849581 1035.941125071711 346.4333034836573 1087.007187902519 293.4348364441178
364 0.005 1.82 2 947.7471433252031 816.8209873793134 816.5950958480927 1096.422265310676 1097.061507855088 1097.434380187909 1036.026769000764 346.6576315661831 1087.015549925587 293.4348465782453
365 0.005 1.825 2 948.0890256579331 817.5092696708757 817.2850071339215 1096.422638783243 1097.061726041386 1097.434554771069 1036.112242939626 346.8816978003518 1087.023786140872 293.4348557002883
366 0.005 1.83 2 948.4295268332994 818.194778817783 817.9721377701442 1096.42301459387 1097.06195073499 1097.434736045313 1036.197658479147 347.1057423530318 1087.031992701241 293.4348648184263
367 0.005 1.835 2 948.7685265140832 818.8775260027686 818.6564991089003 1096.423409538041 1097.062185542365 1097.434925862121 1036.282837778142 347.329771633202 1087.040231549169 293.4348749503051
368 0.005 1.84 2 949.1065186645219 819.5575233996526 819.3381031423006 1096.423777890541 1097.062402243178 1097.435100220406 1036.367806774374 347.5535264229044 1087.048423579975 293.4348841224643
369 0.005 1.845 2 949.4432036937259 820.2347818023171 820.016960908594 1096.4241417929 1097.062623393954 1097.435280248089 1036.452722603961 347.7772623277754 1087.056590474052 293.434893324466
370 0.005 1.85 2 949.7783237324903 820.9093122913998 820.6930833855627 1096.424539114332 1097.062861276804 1097.435473136713 1036.537458258935 348.0009684448101 1087.064779332233 293.434903568316
371 0.005 1.855 2 950.1124796273093 821.5811269539564 821.3664825036542 1096.424901867938 1097.063076824767 1097.435646500162 1036.621869335807 348.2243953714289 1087.072901927428 293.4349128384117
372 0.005 1.86 2 950.4453074514548 822.2502367250393 822.0371692787361 1096.425255680187 1097.063296028868 1097.435825586374 1036.706251476794 348.4477731818678 1087.080981225829 293.4349220811525
373 0.005 1.865 2 950.776660378065 822.9166525354674 822.705155033195 1096.42565257506 1097.063528246256 1097.436015701952 1036.790390429411 348.671132511884 1087.089139198748 293.4349322884365
374 0.005 1.87 2 951.1069121375252 823.5803857983991 823.3704510328553 1096.426018080372 1097.063740823838 1097.436187312941 1036.874348406368 348.8942154784142 1087.09724688011 293.4349414725089
375 0.005 1.875 2 951.435827758874 824.2414471008024 824.0330679119213 1096.426379393179 1097.063957975574 1097.43636572761 1036.958425971651 349.1172471398659 1087.10533642761 293.4349505692932
376 0.005 1.88 2 951.7633600127998 824.8998474198823 824.6930167825928 1096.426764859003 1097.064186086209 1097.436551049516 1037.041988395589 349.3402543802517 1087.113449872429 293.4349605763069
377 0.005 1.885 2 952.0898888042774 825.5555984496048 825.3503094167922 1096.427120551838 1097.064396908006 1097.436721209779 1037.125420025234 349.5630136208155 1087.121512876535 293.4349695684791
378 0.005 1.89 2 952.4150672391019 826.2087106854167 826.0049559192764 1096.427485916569 1097.064610434866 1097.436894896558 1037.209048709623 349.7857076691215 1087.129568849954 293.4349784474621
379 0.005 1.895 2 952.7388399273711 826.8591948069294 826.6569672453115 1096.427830725741 1097.064838514044 1097.43707982143 1037.292180134152 350.0083548835533 1087.137639585582 293.4349882429531
380 0.005 1.9 2 953.06160891343 827.5070622924442 827.3063548879378 1096.428197163184 1097.065048404281 1097.4372496712 1037.374955148108 350.2307075244092 1087.145668378998 293.4349970433918
381 0.005 1.905 2 953.3830473249695 828.1523236845964 827.9531296452884 1096.428560237616 1097.065261403763 1097.437422585294 1037.457609592465 350.4530057836196 1087.153646213713 293.4350057954127
382 0.005 1.91 2 953.7030476865459 828.7949890556604 828.5973017930247 1096.428942931499 1097.065483835215 1097.437603983797 1037.540055329918 350.6752455058643 1087.161680399313 293.4350154911127
383 0.005 1.915 2 954.0220709858862 829.4350701592404 829.2388826086718 1096.42930282825 1097.065688060338 1097.437768155451 1037.622359294645 350.8971887553314 1087.169661083927 293.4350242137888
384 0.005 1.92 2 954.3397912424305 830.0725769840088 829.8778822875686 1096.429657157484 1097.065897796288 1097.437939545995 1037.704821242791 351.1190744891425 1087.177632659714 293.435032927675
385 0.005 1.925 2 954.6562274227865 830.7075200676734 830.5143114396825 1096.430044895985 1097.066118773155 1097.438119396186 1037.786674476007 351.3409097186507 1087.185606580407 293.4350425971191
386 0.005 1.93 2 954.9716081462701 831.3399105507129 831.148181069201 1096.430396624348 1097.066320507924 1097.438282401422 1037.868343643231 351.5624384915067 1087.193557384129 293.4350513605306
387 0.005 1.935 2 955.2857131242296 831.9697585981223 831.7795015992139 1096.430749874308 1097.06652585138 1097.438449634076 1037.950014023682 351.7838901087848 1087.201479786396 293.4350600919702
388 0.005 1.94 2 955.5983326384529 832.597074165145 832.4082833090433 1096.431126381106 1097.066744917011 1097.438627763463 1038.031310167451 352.0053011060832 1087.20942909886 293.4350697730184
389 0.005 1.945 2 955.9101075128808 833.2218687202982 833.0345371100103 1096.431472489692 1097.066943283209 1097.438788311376 1038.112408690676 352.2264028136225 1087.217329539454 293.4350785371362
390 0.005 1.95 2 956.2206539244829 833.8441520634805 833.6582730157347 1096.431821594006 1097.067147594778 1097.438955083483 1038.193524946903 352.4474267489456 1087.225208314742 293.4350872649677
391 0.005 1.955 2 956.5298682737623 834.4639349404243 834.2795016965072 1096.432180186536 1097.067355668415 1097.439124132615 1038.274427948952 352.6683302930386 1087.23309275237 293.4350962251612
392 0.005 1.96 2 956.8379559617955 835.0812274177853 834.8982334026058 1096.43253358374 1097.067559821674 1097.439289637411 1038.355046228849 352.8890679794498 1087.240890886035 293.4351052091703
393 0.005 1.965 2 957.1449147271096 835.6960402971195 835.5144788677785 1096.432824068468 1097.067760890046 1097.439453172679 1038.435478515333 353.10957809442 1087.248657971119 293.435113579766
394 0.005 1.97 2 957.4507036117035 836.3083833753802 836.1282479524282 1096.43316898777 1097.067960492801 1097.439615839057 1038.51587218622 353.3300111613931 1087.256393192568 293.4351220464515
395 0.005 1.975 2 957.7551531371236 836.9182666221462 836.7395509093587 1096.433538132662 1097.068171102574 1097.43978682918 1038.595952884124 353.5503539432754 1087.264164983783 293.4351314347288
396 0.005 1.98 2 958.0587208952014 837.5257011256407 837.3483984413081 1096.433881404489 1097.068362483918 1097.439941486497 1038.675862496753 353.7703702997724 1087.271888441236 293.4351399060728
397 0.005 1.985 2 958.3608953464249 838.1306963015544 837.954800333772 1096.434223697324 1097.068559692559 1097.440102179226 1038.755709138692 353.9902969973834 1087.279594615574 293.4351483501986
398 0.005 1.99 2 958.6619179489842 838.733261848647 838.55876642404 1096.434577966027 1097.068763099775 1097.440267670466 1038.835141773994 354.2100865896464 1087.287321020475 293.4351570678072
399 0.005 1.995 2 958.9618189462668 839.3334082256202 839.1603068770955 1096.434925649046 1097.068962276748 1097.440428799186 1038.914494910631 354.4297152558219 1087.295020925533 293.4351658630101
400 0.005 2 2 959.2606495794499 839.9311464576408 839.759432366377 1096.435205320933 1097.069157525049 1097.440587194201 1038.993704397203 354.6490971161737 1087.302714053067 293.4351741472864
401 0.005 2.005 2 959.5582929301333 840.5264851454986 840.3561522020866 1096.43555862337 1097.069351527677 1097.440744992917 1039.072665676837 354.86839840343 1087.310366946602 293.4351825919537
402 0.005 2.01 2 959.8547108553572 841.1194347872822 840.9504766402372 1096.435908216718 1097.069550908582 1097.44090746415 1039.151352206866 355.0875355288979 1087.318026864344 293.4351913587082
403 0.005 2.015 2 960.1500681623152 841.7100049028019 841.5424154163987 1096.436282979298 1097.0697433144 1097.441063303722 1039.229904199432 355.3064811721842 1087.32566645238 293.4352001609228
404 0.005 2.02 2 960.4443091124564 842.2982057624162 842.1319787075003 1096.436628600082 1097.069935473313 1097.441219227415 1039.308392888784 355.5251802341965 1087.333283189563 293.4352083941188
405 0.005 2.025 2 960.7373854641514 842.8840466910972 842.7191758920927 1096.436958139203 1097.070126379487 1097.441374808385 1039.386705431217 355.7437754151986 1087.340875924501 293.4352167176514
406 0.005 2.03 2 961.0292997847478 843.4675375571916 843.3040168741761 1096.437302696766 1097.070322012524 1097.441533664789 1039.464740458084 355.9622166713081 1087.348471630058 293.4352253132447
407 0.005 2.035 2 961.3201549860091 844.0486880860111 843.8865113807173 1096.437639194813 1097.070510849925 1097.44168672204 1039.54260712797 356.1804668773801 1087.356040229648 293.4352339145281
408 0.005 2.04 2 961.6099191687506 844.627508264568 844.4666694113264 1096.437981197526 1097.070699606727 1097.441840037075 1039.620233086441 356.3984555307979 1087.363587792529 293.4352419555391
409 0.005 2.045 2 961.8985136029701 845.2040073335605 845.0445002892782 1096.438310357674 1097.070887396431 1097.441993248633 1039.697747684207 356.6163367871179 1087.37111568483 293.4352500896647
410 0.005 2.05 2 962.1859505932161 845.7781949120392 845.6200136984199 1096.438648778106 1097.071078984088 1097.442148897336 1039.775020041761 356.8340604934713 1087.378614628934 293.4352585073766
411 0.005 2.055 2 962.4723345980635 846.3500804913386 846.1932191608487 1096.438979406763 1097.071265677878 1097.442300354281 1039.852054204091 357.0515833989942 1087.386095475973 293.4352669598034
412 0.005 2.06 2 962.7576379084013 846.9196737467208 846.7641262626669 1096.439309704002 1097.071451621528 1097.442451572577 1039.928936755422 357.268911963294 1087.393575448677 293.4352753839318
413 0.005 2.065 2 963.0418497221187 847.4869842180157 847.3327445518503 1096.439639421674 1097.07163531682 1097.44260079703 1040.00566191732 357.4860513387978 1087.401043287324 293.435283762473
414 0.005 2.07 2 963.3249612030409 848.0520213231925 847.8990835074053 1096.439971788799 1097.071822071038 1097.442752792307 1040.08219875031 357.7030002414819 1087.408501544307 293.4352921244702
415 0.005 2.075 2 963.6069364663622 848.6147943196003 848.4631525271943 1096.440299325201 1097.072005079457 1097.442901371479 1040.158508663213 357.9197503310062 1087.415938428348 293.4353004381242
416 0.005 2.08 2 963.887871538862 849.1753127343746 849.0249610232079 1096.440627569108 1097.072188040185 1097.443050346269 1040.234682601314 358.1363110500753 1087.423366381578 293.4353086846448
417 0.005 2.085 2 964.1676963275667 849.7335860543687 849.5845184610006 1096.440956422143 1097.072371297796 1097.443198970495 1040.310701609508 358.3526778846609 1087.430778530316 293.4353168560098
418 0.005 2.09 2 964.4464608252978 850.2896236763876 850.1418341955684 1096.441283423306 1097.072553028832 1097.443346345824 1040.386578291248 358.5688500296741 1087.43817751136 293.4353249295388
419 0.005 2.095 2 964.7241760267 850.8434345465108 850.6969175317006 1096.441605205693 1097.072732252398 1097.443491878554 1040.462104749476 358.7848317526699 1087.445554433567 293.4353328919187
420 0.005 2.1 2 965.0008428386119 851.3950276610135 851.2497775282336 1096.441935402916 1097.072912672985 1097.443638649441 1040.537448791585 359.0006097523553 1087.4529232204 293.4353407344365
421 0.005 2.105 2 965.2764350939642 851.9444126822688 851.800423617581 1096.442261813288 1097.073091337847 1097.44378373363 1040.612714027652 359.2161922878648 1087.46028104075 293.4353484824426
422 0.005 2.11 2 965.5509602808969 852.4915981779179 852.3488646086583 1096.442583378572 1097.073269453944 1097.443928788641 1040.687681830257 359.4315785111917 1087.467614396564 293.435356177935
423 0.005 2.115 2 965.8244434504023 853.0365935618462 852.8951097396892 1096.442905687382 1097.073446865438 1097.44407274238 1040.762486873867 359.6467561109455 1087.47493593408 293.4353638162867
424 0.005 2.12 2 966.0968698463867 853.5794078756426 853.4391681114489 1096.443229219482 1097.073626111588 1097.444218373741 1040.837207687789 359.8617394465713 1087.482244232946 293.4353714259719
425 0.005 2.125 2 966.3682524352328 854.1200500847804 853.9810487243108 1096.443547613532 1097.073801286276 1097.444360257927 1040.911650551873 360.0765163285404 1087.489526949374 293.435379056754
426 0.005 2.13 2 966.638603084783 854.6585293120978 854.5207606806209 1096.443865093219 1097.073976106687 1097.444502480703 1040.98593882299 360.2910895781951 1087.496795854436 293.4353867775102
427 0.005 2.135 2 966.9079035240709 855.194854439559 855.0583129919835 1096.444189426197 1097.074151142485 1097.444644308767 1041.060041747634 360.5054530971908 1087.504056482354 293.435394567905
428 0.005 2.14 2 967.1762437655507 855.7290342221376 855.5937142747101 1096.444510395616 1097.074326087505 1097.444786490892 1041.133969365264 360.719610811307 1087.511300589047 293.4354024317776
429 0.005 2.145 2 967.4435467093641 856.2610773053185 856.1269734168126 1096.444815491352 1097.074496673377 1097.444925520212 1041.207707365971 360.9335522329883 1087.518514602222 293.4354103709738
430 0.005 2.15 2 967.7097343041434 856.7909926028873 856.6580993789169 1096.445128566069 1097.074668007707 1097.44506486784 1041.281211633261 361.1472867389597 1087.525719205482 293.4354183684223
431 0.005 2.155 2 967.9749185679896 857.3187886141277 857.1871007507164 1096.445431043038 1097.074840100861 1097.445204457228 1041.354537565246 361.3608141214281 1087.532907295768 293.4354264089301
432 0.005 2.16 2 968.2391037308765 857.8444743634159 857.7139863939683 1096.445741700792 1097.075009890115 1097.445342148009 1041.427468548917 361.5741332285687 1087.540100091818 293.435434476326
433 0.005 2.165 2 968.5022178302282 858.3680589265554 858.238765368951 1096.446057673809 1097.07517980318 1097.445480474188 1041.500489725783 361.7872395876261 1087.547267767417 293.4354425161959
434 0.005 2.17 2 968.7643589805709 858.8895508141381 858.7614462236407 1096.446368890568 1097.075349100977 1097.445617747802 1041.573263551409 362.0001268450105 1087.554412471814 293.4354504938774
435 0.005 2.175 2 969.0254864457623 859.408959367436 859.2820379630467 1096.446679382648 1097.075516992993 1097.445754069612 1041.645688055863 362.2127985017902 1087.561538164209 293.4354584022925
436 0.005 2.18 2 969.285620403085 859.926292490558 859.8005490631654 1096.446989100964 1097.075685359384 1097.445890318975 1041.718138550673 362.4252564925859 1087.568645450962 293.4354662035321
437 0.005 2.185 2 969.5447798762615 860.4415587923343 860.3169881296409 1096.447296593586 1097.075851514339 1097.44602549712 1041.790356184458 362.6375002347804 1087.575737182484 293.4354738894704
438 0.005 2.19 2 969.8029266195653 860.954766774509 860.8313636413791 1096.447603614914 1097.07601776081 1097.446160165302 1041.862369339999 362.8495265023137 1087.582813114683 293.4354814679193
439 0.005 2.195 2 970.0600742048584 861.4659252890137 861.3436843512385 1096.447911663385 1097.076182755724 1097.446293851641 1041.934223242713 363.0613270968312 1087.589888865317 293.4354889343509
440 0.005 2.2 2 970.3160894755855 861.9750422788137 861.8539584543288 1096.448216196247 1097.076348293429 1097.446428566821 1042.005946352374 363.2729062489908 1087.596948335987 293.4354963125511
441 0.005 2.205 2 970.571226623121 862.482126470909 862.3621946020772 1096.44852015067 1097.076512094059 1097.446561477405 1042.07741902339 363.484275386238 1087.603974241258 293.4355036482983
442 0.005 2.21 2 970.8254939474087 862.9871862651914 862.8684011788748 1096.448823585124 1097.076673680342 1097.44669273157 1042.148723652741 363.6954183838604 1087.610986282531 293.4355109569634
443 0.005 2.215 2 971.0786995833836 863.4902298230351 863.3725864456435 1096.449124126605 1097.076836945202 1097.446825081988 1042.219887322625 363.9063199487552 1087.61797791097 293.435518271102
444 0.005 2.22 2 971.3310398928269 863.9912655146834 863.8747587058613 1096.449433180061 1097.076999574034 1097.446957095712 1042.290788758899 364.1170027341966 1087.624959111929 293.4355256059806
445 0.005 2.225 2 971.5823353123005 864.4903016923943 864.3749262306587 1096.449732527155 1097.077161037247 1097.447088132985 1042.361512265388 364.3274622393232 1087.631912871791 293.4355329677425
446 0.005 2.23 2 971.832668245033 864.9873469811569 864.8730974243102 1096.450032957951 1097.077324375739 1097.447220799927 1042.432063650611 364.5376975752417 1087.638859956933 293.4355403496603
447 0.005 2.235 2 972.0820490235784 865.482407975101 865.369280648402 1096.450336451438 1097.077486885076 1097.447352819102 1042.502480635404 364.7477073383047 1087.645795204375 293.4355477423608
448 0.005 2.24 2 972.3304404043535 865.9754946427179 865.8634839585274 1096.450636204001 1097.077645847349 1097.44748161997 1042.572607083464 364.9574956485819 1087.652697664615 293.4355551237513
449 0.005 2.245 2 972.5779635396119 866.4666147390515 866.3557153371063 1096.450932179454 1097.07780604138 1097.447611471924 1042.642552551168 365.1670567708541 1087.659579031121 293.4355624910804
450 0.005 2.25 2 972.8244571768704 866.9557763185138 866.8459830631518 1096.451224297549 1097.077965106981 1097.447740825595 1042.712209134622 365.3763712980222 1087.666449040271 293.4355698320995
451 0.005 2.255 2 973.0699814243159 867.4429872045258 867.334295116694 1096.451491643103 1097.07813474235 1097.447882745639 1042.781701940376 365.5854553876728 1087.673307806051 293.4355771000324
452 0.005 2.26 2 973.3145858461862 867.9282556477306 867.8206596583682 1096.45187458197 1097.078294440903 1097.44801228084 1042.851112142757 365.7942905460054 1087.680153827146 293.4355843060504
453 0.005 2.265 2 973.558245846554 868.4115897295391 868.3050848737531 1096.452168649074 1097.078452547716 1097.44813996722 1042.920350192886 366.00289851133 1087.686981524152 293.4355914537059
454 0.005 2.27 2 973.8009184799299 868.8929972653183 868.7875787113871 1096.452459606485 1097.078608987504 1097.448267090927 1042.989394184894 366.2112742566887 1087.693785157613 293.435598535071
455 0.005 2.275 2 974.042665121466 869.3724862598917 869.268149214881 1096.452752409873 1097.078765008722 1097.448393155633 1043.05826930424 366.4194196808174 1087.700550392532 293.4356055723798
456 0.005 2.28 2 974.2835056407718 869.8500646403247 869.7468042664574 1096.453045399566 1097.078920775687 1097.448519625668 1043.126933967503 366.6273295031579 1087.707340256528 293.4356125781392
457 0.005 2.285 2 974.523421577902 870.3257401842619 870.2235516947374 1096.453326451329 1097.079075671212 1097.448645281824 1043.195417180149 366.8350060696603 1087.714119693808 293.4356195408079
458 0.005 2.29 2 974.7624231566241 870.7995205341904 870.69839916115 1096.453615865111 1097.079229651347 1097.448770322673 1043.263722955916 367.0424607522461 1087.72086031332 293.4356264634749
459 0.005 2.295 2 975.0005468456094 871.2714135356856 871.1713544857947 1096.453905650066 1097.079384305759 1097.448895346463 1043.331851609655 367.2496673658506 1087.727588633793 293.4356334073648
460 0.005 2.3 2 975.2377627073316 871.7414268072791 871.6424253914475 1096.454193926103 1097.079536226484 1097.449018136066 1043.399822320891 367.4566276273846 1087.734297314939 293.4356403793686
461 0.005 2.305 1 975.468049275754 872.207525880169 872.1098048772097 1096.469371494858 1097.076639869106 1097.4470419869 1043.608539318544 367.6573230746437 1087.768024035378 293.4356404939756
462 0.005 2.31 2 975.7077822154428 872.673829647061 872.577020694143 1096.453544574447 1097.079454576286 1097.44908895907 1043.541562724761 367.8669249275591 1087.744554433681 293.435649290034
463 0.005 2.315 1 975.9364246489437 873.1362421475836 873.0406723965418 1096.471891070885 1097.07874316249 1097.449028880951 1043.743969710526 368.0681558839175 1087.781906357726 293.435662509166
464 0.005 2.32 2 976.175300647356 873.598869747193 873.5041711467537 1096.455329778213 1097.080489767111 1097.449690633648 1043.677974873479 368.2776111862532 1087.761019016145 293.4356817185496
465 0.005 2.325 1 976.4017983429846 874.0576325602145 873.9641470771743 1096.470899549736 1097.077550509265 1097.447820395963 1043.878447395647 368.4780755131774 1087.794526935714 293.4356986965744
466 0.005 2.33 1 976.630443610933 874.5144690286497 874.4220674546365 1096.462027388696 1097.079005190571 1097.449546575021 1044.004376797167 368.6790146573359 1087.804195916861 293.4357113520392
467 0.005 2.335 2 976.8690403464954 874.9716443590056 874.8800657120797 1096.456362434187 1097.080592326997 1097.449849434393 1043.881268531363 368.8894575144035 1087.779980955898 293.4357384096102
468 0.005 2.34 1 977.0921168099281 875.4250020581635 875.3346002321553 1096.472036779175 1097.078046083242 1097.448285114072 1044.079145437166 369.0899951571998 1087.813880667062 293.4357697871048
469 0.005 2.345 1 977.3179352143502 875.87645945605 875.7871120275131 1096.462936765189 1097.079501252534 1097.449953062683 1044.204320090651 369.2907099262779 1087.823763675219 293.4357975505609
470 0.005 2.35 1 977.5448198642023 876.3261129302955 876.2378025833173 1096.458544664218 1097.078312074073 1097.448247015891 1044.289285059127 369.4915045716671 1087.827567985985 293.4358251795187
471 0.005 2.355 1 977.7720236101909 876.7739941949992 876.6867063999175 1096.460186526329 1097.080006550247 1097.4500409903 1044.358924526921 369.6923995796668 1087.833797974035 293.4358542400487
472 0.005 2.36 1 977.9980840734004 877.2201167730636 877.1338393074875 1096.460224534738 1097.078584204538 1097.448650268142 1044.424541870456 369.8934438610962 1087.839292652002 293.4358829180087
473 0.005 2.365 1 978.2230019874426 877.6644909268031 877.5792125827236 1096.46185333165 1097.080404910731 1097.450484721796 1044.489746142026 370.0946133716827 1087.846549493228 293.4359153131716
474 0.005 2.37 1 978.4464961744969 878.107124377556 878.022835139103 1096.461235506786 1097.079033048194 1097.448974772357 1044.555098568942 370.2958440731172 1087.852367146522 293.4359495909118
475 0.005 2.375 1 978.6690700442642 878.548025454762 878.4647162621064 1096.46251051765 1097.080772611242 1097.450729581898 1044.620668890399 370.4970475218269 1087.859629303407 293.4359881386678
476 0.005 2.38 1 978.890864933183 878.9872010395469 878.9048638812955 1096.461718252667 1097.079293060129 1097.449167063667 1044.686260139046 370.6981252925684 1087.86532919136 293.4360282567711
477 0.005 2.385 1 979.1120239073454 879.4246608356734 879.3432876473288 1096.462893459869 1097.080979547004 1097.450899366468 1044.752015941838 370.8989808592415 1087.872414781353 293.4360712026183
478 0.005 2.39 1 979.332533260622 879.8604115800148 879.7799952070573 1096.462099143236 1097.07949741262 1097.449333796581 1044.817628696213 371.0995468526418 1087.878008909423 293.4361140928641
479 0.005 2.395 1 979.5524181139913 880.2944586941628 880.2149933803528 1096.463260636829 1097.081171861892 1097.451053914183 1044.882981410705 371.2998607980415 1087.884990179368 293.4361576664097
480 0.005 2.4 1 979.7706737028612 880.7268033753026 880.6482850486562 1096.462511127363 1097.079721730682 1097.449515406257 1044.947997073772 371.4999045012497 1087.890581043539 293.4361993446727
481 0.005 2.405 1 979.988516640926 881.1574575391832 881.0798808771103 1096.463703601425 1097.081392061515 1097.451228314405 1045.012932684249 371.6996728244511 1087.897526126283 293.4362398290257
482 0.005 2.41 1 980.2057268430036 881.5864281785773 881.509787952282 1096.462991544907 1097.079977742304 1097.449723540968 1045.077550436969 371.8991455167157 1087.903117145046 293.4362764504307
483 0.005 2.415 1 980.4222485122257 882.0137216650019 881.9380132556429 1096.464140469097 1097.081621867263 1097.45141588095 1045.141933758209 372.0983844659288 1087.909994634376 293.4363102298845
484 0.005 2.42 1 980.6381472899634 882.4393455238247 882.364564195433 1096.463495790142 1097.080268300564 1097.449969480273 1045.20609409097 372.2973689895952 1087.915572234594 293.4363388697229
485 0.005 2.425 1 980.8531648857328 882.8633014382111 882.789444311841 1096.464701246268 1097.081907491886 1097.451641382912 1045.270179683192 372.4961049308478 1087.922509346972 293.4363636494944
486 0.005 2.43 1 981.0673211102536 883.2855985590215 883.2126614260518 1096.464041093879 1097.080570617424 1097.450208719223 1045.333916062457 372.6945789747833 1087.928099316053 293.4363826964919
487 0.005 2.435 1 981.2806371715178 883.7062438276477 883.6342225222209 1096.465143527474 1097.082146668656 1097.451829040231 1045.39744797103 372.8928124792937 1087.934864493282 293.4363976988835
488 0.005 2.44 1 981.4931358532108 884.1252434412014 884.0541340258192 1096.464535968538 1097.080857546025 1097.450451370406 1045.460366062462 373.0907798330836 1087.94043063598 293.4364069494889
489 0.005 2.445 1 981.7048236295547 884.5426046476346 884.4724030896765 1096.465691318914 1097.082435578752 1097.452060796821 1045.523373979415 373.2885194767013 1087.947267874731 293.4364123800733
490 0.005 2.45 1 981.9157203304082 884.9583332193979 884.88903558407 1096.465034822437 1097.081132861439 1097.450665348686 1045.586260508024 373.4859898541142 1087.952758506476 293.4364132122357
491 0.005 2.455 1 982.125787532719 885.3724358042983 885.304038304592 1096.466113091028 1097.082648760392 1097.4522189078 1045.648973703648 373.6832080874744 1087.959421026696 293.4364107187152
492 0.005 2.46 1 982.3350929045172 885.7849182581499 885.7174171589277 1096.465485437457 1097.081392871271 1097.450880565026 1045.711395084715 373.8801605689432 1087.964893953805 293.4364042062052
493 0.005 2.465 1 982.5434093187246 886.1957874715765 886.1291790254807 1096.466536627813 1097.082876169601 1097.452408264205 1045.773643375872 374.0768395056641 1087.971513198572 293.4363954063719
494 0.005 2.47 1 982.751034478571 886.6050493461903 886.5393300441846 1096.466041542207 1097.081693134741 1097.451137967682 1045.835620133122 374.2732456050812 1087.977059923369 293.4363830199929
495 0.005 2.475 1 982.9579836837573 887.0127099627928 886.9478763828587 1096.467060077421 1097.083131491481 1097.452614045473 1045.897852761897 374.4693802017014 1087.983679923082 293.4363693349461
496 0.005 2.48 1 983.1642019947386 887.4187759115156 887.3548241951346 1096.466516135997 1097.081973770136 1097.451365640435 1045.959480962508 374.6652454198606 1087.989185552016 293.4363536700941
497 0.005 2.485 1 983.3697865710446 887.823249075514 887.7601757598381 1096.467292733884 1097.083332666318 1097.452755915821 1046.020839246727 374.8608044463541 1087.996350054916 293.4363376822664
498 0.005 2.49 1 983.5745467952796 888.226139177274 888.1639403835646 1096.466819166521 1097.082227274884 1097.451565232654 1046.082048491766 375.0560998118095 1088.001957165736 293.4363206670006
499 0.005 2.495 1 983.7792856733139 888.627450460237 888.5661225677285 1096.467836675291 1097.083566799344 1097.452933711123 1046.143043849768 375.2511562289264 1088.008610674842 293.4363043596997
500 0.005 2.5 1 983.9828191076617 889.0271911630566 888.9667306268625 1096.467380739907 1097.082525818863 1097.451812487879 1046.203790660471 375.4459754521854 1088.014064344322 293.4362881986056
501 0.005 2.505 1 984.1853532236736 889.4253676314432 889.3657709934954 1096.4682910612 1097.083787317937 1097.453107716042 1046.264312994865 375.6405381409101 1088.020404133206 293.4362736975776
502 0.005 2.51 1 984.3869677203641 889.821985830633 889.7632495408999 1096.467805313985 1097.08278653593 1097.452039299521 1046.324548156246 375.8348377335913 1088.025804433176 293.4362603463249
503 0.005 2.515 1 984.5878440799509 890.2170539420457 890.1591738800996 1096.468716968452 1097.084010871392 1097.453290666522 1046.384622202416 376.0288679098325 1088.03233139456 293.4362497165454
504 0.005 2.52 1 984.7877902908456 890.610575394767 890.5535486628364 1096.468260323112 1097.083044859883 1097.452249398323 1046.444459299574 376.2226096794083 1088.037829601142 293.4362411086915
505 0.005 2.525 1 984.9869693370326 891.002556605392 890.9463800260941 1096.469114016131 1097.084209043112 1097.45344005279 1046.504145479156 376.4161085257452 1088.044131702566 293.4362358012405
506 0.005 2.53 1 985.1853820481369 891.3930033041894 891.3376736059298 1096.468725265797 1097.083310165976 1097.452467344764 1046.563653899338 376.6093215742443 1088.049534323367 293.4362329013458
507 0.005 2.535 1 985.3830713129314 891.7819220958728 891.7274358450992 1096.469559892185 1097.084427440565 1097.453607885016 1046.623001625577 376.8022671482706 1088.055771334152 293.4362334512311
508 0.005 2.54 1 985.5800659644098 892.1693194480207 892.1156727280181 1096.469196972796 1097.083576880845 1097.4526860539 1046.682088548261 376.9949633524066 1088.061171518252 293.4362364430092
509 0.005 2.545 1 985.7762996478566 892.5552004107926 892.5023901784662 1096.470006052318 1097.084649367776 1097.453780153102 1046.740982462841 377.187430730888 1088.067371761126 293.4362427333737
510 0.005 2.55 1 985.9717569283084 892.9395720485094 892.8875949174936 1096.469663526739 1097.083839553745 1097.452903216417 1046.799694809484 377.3796247359483 1088.072755344578 293.4362512522495
511 0.005 2.555 1 986.1664825642604 893.322439513045 893.2712921909616 1096.470444084392 1097.084871969225 1097.453953367332 1046.858245726595 377.5715364963528 1088.07890791664 293.4362627289502
512 0.005 2.56 1 986.3605025044691 893.7038088373652 893.6534878364233 1096.470123893826 1097.084099538794 1097.453114538024 1046.916597133024 377.76318336888 1088.084276146469 293.4362760456123
513 0.005 2.565 1 986.5537886215676 894.0836865183342 894.0341882735703 1096.470881249713 1097.08509209435 1097.454123654757 1046.974829577881 377.954558979358 1088.09037944977 293.4362918370946
514 0.005 2.57 1 986.7463368706931 894.4620794121379 894.413400090256 1096.470566970568 1097.084350728612 1097.453319585342 1047.032992457912 378.1456980347911 1088.09572125853 293.4363089549179
515 0.005 2.575 1 986.9380925188699 894.8389898988501 894.7911265376266 1096.471299689235 1097.085310388003 1097.454294751294 1047.090334995336 378.3365628768991 1088.10178106341 293.4363279343581
516 0.005 2.58 1 987.1290989426607 895.2144269037652 895.1673762696054 1096.471026921978 1097.084606246736 1097.453527750993 1047.147738418307 378.5271781191688 1088.107116948159 293.4363476127161
517 0.005 2.585 1 987.3194190008309 895.5883952938076 895.5421537039238 1096.471744834086 1097.085536002773 1097.454470465141 1047.205018112652 378.7175274896007 1088.113126510282 293.4363684359672
518 0.005 2.59 1 987.5090311270574 895.9609026617801 895.915465552548 1096.471487776694 1097.084857882064 1097.453731406402 1047.261666056523 378.9076069847212 1088.118441215798 293.4363892303383
519 0.005 2.595 1 987.6978969837696 896.3319532237917 896.2873181132906 1096.472123451754 1097.085760600445 1097.454645998043 1047.318484657268 379.097429490636 1088.124541099384 293.4364104212503
520 0.005 2.6 1 987.8860425330597 896.7015520235547 896.6577159481989 1096.471922569354 1097.08511329467 1097.453937932239 1047.375349657004 379.2869736029384 1088.129813146353 293.4364308602123
521 0.005 2.605 1 988.0734272405728 897.069704270802 897.0266645420019 1096.472611419866 1097.08598730367 1097.454822743818 1047.432138668607 379.4762444958727 1088.135709507287 293.4364509743305
522 0.005 2.61 1 988.260138982462 897.4364162988836 897.3941697690768 1096.472369258114 1097.085361967973 1097.454140331211 1047.48874721534 379.6652597687944 1088.140930675513 293.4364696840612
523 0.005 2.615 1 988.4461651740647 897.8016940082848 897.760237711737 1096.473032050659 1097.086210022965 1097.454997353374 1047.545048300396 379.8539964401999 1088.14681363745 293.4364874555492
524 0.005 2.62 1 988.6314914862467 898.165542786022 898.1248733929021 1096.472818418085 1097.085610278077 1097.454341150831 1047.601156881658 380.0424624975371 1088.152053473927 293.4365033182581
525 0.005 2.625 1 988.8161240568995 898.5279685239526 898.4880827144257 1096.473467013626 1097.086429936126 1097.455170541153 1047.657186966898 380.2306560548897 1088.157889238157 293.4365178087479
526 0.005 2.63 1 988.9999584470221 898.8889765219226 898.8498711507787 1096.473256402573 1097.085851714998 1097.454538042676 1047.713304833633 380.4185479913321 1088.163114354645 293.4365300960474
527 0.005 2.635 1 989.1831417388388 899.2485727757042 899.2102448605962 1096.473886878993 1097.086647486414 1097.455342177507 1047.768632875373 380.6061943922624 1088.168930630141 293.4365408111827
528 0.005 2.64 1 989.3656309343452 899.6067630737425 899.5692092034226 1096.473696809926 1097.086095314741 1097.454735963747 1047.823886351749 380.7935676761454 1088.174144512433 293.436549258656
529 0.005 2.645 1 989.5473991826644 899.9635518784355 899.9267693868121 1096.474275361975 1097.08686788835 1097.455517673671 1047.878898015253 380.9806700253433 1088.179888657488 293.4365561576261
530 0.005 2.65 1 989.7285294374452 900.3189462445484 900.2829314446478 1096.474096094823 1097.086340006374 1097.454935249261 1047.934013319091 381.1675116453318 1088.185072712175 293.4365609475545
531 0.005 2.655 1 989.908898640315 900.6729500601816 900.637699963816 1096.474697657225 1097.087090369585 1097.455692598213 1047.988970098319 381.3540909920946 1088.190789853037 293.4365644347462
532 0.005 2.66 1 990.0886131571344 901.0255696953517 900.9910809408264 1096.474524243446 1097.086577494189 1097.455128002623 1048.04365347848 381.5403946791448 1088.195950892981 293.4365661626978
533 0.005 2.665 1 990.2676119813601 901.3768105060982 901.3430799096089 1096.47512142316 1097.087308751799 1097.455864207955 1048.098208794834 381.7264295602816 1088.201639056809 293.4365669899703
534 0.005 2.67 1 990.4460198779035 901.7266786574087 901.6937029208424 1096.475001903598 1097.086821194935 1097.455321213507 1048.152651616615 381.9121494437525 1088.206820360723 293.4365665414298
535 0.005 2.675 1 990.6237116194889 902.0751789051042 902.0429549619345 1096.47558463987 1097.087513575544 1097.456026906651 1048.206780080762 382.0976101227538 1088.2124515168 293.4365656890737
536 0.005 2.68 1 990.8007579489274 902.4223168996136 902.3908416290819 1096.475420683253 1097.087037828455 1097.455503907739 1048.260687893044 382.28280922099 1088.217544179571 293.4365640946023
537 0.005 2.685 1 990.976985191477 902.7680990091872 902.7373698751237 1096.476062697512 1097.087732394491 1097.456201254733 1048.31450087798 382.4677438729872 1088.222862373615 293.4365626200771
538 0.005 2.69 1 991.1526680801308 903.1125314620585 903.0825447367407 1096.475990246548 1097.087267345964 1097.45568332172 1048.368338662933 382.6524034039442 1088.227853465485 293.4365609140294
539 0.005 2.695 1 991.3277080307829 903.4556175452263 903.4263703201664 1096.476559356616 1097.08796002388 1097.456376218885 1048.421974033278 382.8368120849851 1088.233421043115 293.4365597869294
540 0.005 2.7 1 991.502013656326 903.7973626092717 903.7688518489684 1096.476398899107 1097.08750261432 1097.455874492949 1048.4753515831 383.0209648946384 1088.238480038306 293.4365588579332
541 0.005 2.705 1 991.6756786102037 904.1377718681063 904.109994510112 1096.476961502621 1097.088179318023 1097.456549264001 1048.528541965886 383.2048248080918 1088.244038936084 293.4365588613991
542 0.005 2.71 1 991.848651176725 904.4768521083155 904.4498052199925 1096.476735661591 1097.087738878284 1097.456065300132 1048.581695442992 383.3884060788978 1088.249280480153 293.436559348741
543 0.005 2.715 1 992.0209801435298 904.8146072985635 904.7882873132912 1096.47729966159 1097.088393327607 1097.456719475974 1048.634635153889 383.5716856890515 1088.254690039754 293.4365609584224
544 0.005 2.72 1 992.1926871686206 905.1510420150605 905.1254456794377 1096.477224375896 1097.087968499251 1097.456253492269 1048.687526797175 383.7546819241784 1088.259711301591 293.436563179679
545 0.005 2.725 1 992.3637245048845 905.4861621269421 905.4612867262716 1096.477789150091 1097.088610133298 1097.456892397816 1048.740062517453 383.9375031168111 1088.265202080279 293.4365665593452
546 0.005 2.73 1 992.534182732599 905.8199717051598 905.7958147770169 1096.477683592334 1097.088204621205 1097.456444149712 1048.792491025612 384.1200428937012 1088.270196761282 293.4365705394333
547 0.005 2.735 1 992.7039524085205 906.1524772824907 906.1290358683624 1096.478208414203 1097.088826268706 1097.457062803898 1048.844623994293 384.30228205221 1088.275630268368 293.4365755701342
548 0.005 2.74 1 992.873818734785 906.4836860610046 906.4609567228491 1096.478092954484 1097.088431529576 1097.456629300442 1048.896652705162 384.4842522612083 1088.280565908243 293.4365810504223
549 0.005 2.745 1 993.0423618371527 906.8136013222138 906.791581305572 1096.478614356526 1097.089039133667 1097.457232069628 1048.948452781646 384.6659378383172 1088.285974702711 293.4365873942984
550 0.005 2.75 1 993.2101431429707 907.1422285735769 907.1209147894938 1096.478510122215 1097.088663346196 1097.456816954494 1049.000058497743 384.8473499801154 1088.290916033371 293.4365939704375
551 0.005 2.755 1 993.3772783595915 907.4695732510095 907.4489625996359 1096.479018378677 1097.08924998236 1097.457399371959 1049.051507240515 385.02847970737 1088.296280702228 293.4366011398523
552 0.005 2.76 1 993.5437736054502 907.7956404002696 907.7757298293861 1096.478927168852 1097.088892494753 1097.457003252581 1049.102773791275 385.2093352662532 1088.301201064976 293.4366082988249
553 0.005 2.765 1 993.7096396965909 908.1204348846672 908.1012215343812 1096.479426593967 1097.089464851169 1097.457570412404 1049.153886069984 385.3898658049417 1088.306529392608 293.4366157946471
554 0.005 2.77 1 993.8748627014818 908.4439619620496 908.4254428251455 1096.47934009171 1097.089119575124 1097.457187514279 1049.204830893236 385.5701350228596 1088.311423374028 293.4366230433365
555 0.005 2.775 1 994.0394537450602 908.7662272069367 908.7483992711769 1096.479826710997 1097.089674737154 1097.457737013996 1049.255621918774 385.7501391950962 1088.316717008005 293.4366303982816
556 0.005 2.78 1 994.203464198799 909.0872351256363 909.0700955659748 1096.479739493083 1097.089344038582 1097.457370382973 1049.306208722932 385.9298676102085 1088.32159033381 293.4366373193035
557 0.005 2.785 1 994.3668313157482 909.4069907399129 909.3905366878229 1096.480215259414 1097.08988267917 1097.457902816239 1049.356665963123 386.1092738971165 1088.326872050394 293.4366441753894
558 0.005 2.79 1 994.5295136938487 909.725499527789 909.7097278953677 1096.480152099384 1097.089571189536 1097.457554465507 1049.406966692956 386.2884313374335 1088.331721175167 293.4366504790241
559 0.005 2.795 1 994.6915413547996 910.0427661732919 910.0276742148959 1096.480616533269 1097.090095824662 1097.458072981922 1049.457116333181 386.4673413116674 1088.336950182715 293.4366566170759
560 0.005 2.8 1 994.8530955937679 910.3587928730443 910.3443783360734 1096.480525496398 1097.08979364941 1097.457734932634 1049.507137115014 386.645988134942 1088.341803128443 293.4366621688155
561 0.005 2.805 1 995.0139721932654 910.6735870662775 910.6598472682822 1096.481013800668 1097.090306787143 1097.458237767077 1049.55678277959 386.8243620541764 1088.347028530154 293.4366675347007
562 0.005 2.81 1 995.1742307172399 910.9871542621611 910.9740859266827 1096.480966098862 1097.090017913978 1097.457914682206 1049.606452726443 387.002464316681 1088.351822518641 293.4366723485916
563 0.005 2.815 1 995.3338592915761 911.2994988849673 911.2870992107917 1096.481406808135 1097.090513147536 1097.458402765245 1049.655968273742 387.1802690096283 1088.356969897522 293.4366770251502
564 0.005 2.82 1 995.4928654714304 911.6106258332522 911.5988919681889 1096.481375157452 1097.090248585436 1097.458100851276 1049.705321968835 387.3578082352049 1088.361759664019 293.436681212815
565 0.005 2.825 1 995.651268152872 911.9205386761321 911.9094688607307 1096.481808093658 1097.090727133479 1097.458571395516 1049.754862368268 387.5350922877203 1088.366875175098 293.4366853214187
566 0.005 2.83 1 995.8091790498922 912.2292441918432 912.2188349496672 1096.481747931098 1097.090462821905 1097.458275280746 1049.803915716337 387.7120931285344 1088.371577734805 293.4366890321228
567 0.005 2.835 1 995.9663922464656 912.5367473093863 912.5269955503422 1096.482183513785 1097.090932350701 1097.45873531015 1049.85273899258 387.8888206807503 1088.376657069421 293.436692761326
568 0.005 2.84 1 996.1231570359653 912.8430517986462 912.8339543345551 1096.482143105171 1097.090679497585 1097.45845079245 1049.901410625514 388.0652769415878 1088.381365218929 293.4366961919682
569 0.005 2.845 1 996.2792435415461 913.1481628718306 913.1397169558545 1096.482553500732 1097.091132727642 1097.458895624573 1049.949910820715 388.2414571325119 1088.386396481071 293.4366997276933
570 0.005 2.85 1 996.4347043944356 913.4520845828257 913.4442875294235 1096.482555147066 1097.090900732958 1097.458629282369 1049.998318498459 388.4173616791423 1088.391194293797 293.4367030630945
571 0.005 2.855 1 996.5895278841044 913.7548229329834 913.7476718590756 1096.482948216694 1097.091334287781 1097.459056052383 1050.046555750091 388.5929923947243 1088.396193626884 293.436706583462
572 0.005 2.86 1 996.7437763801469 914.0563830313338 914.0498749796251 1096.482934806773 1097.09111314838 1097.458801493023 1050.094642442532 388.7683880865224 1088.400878005043 293.4367100018964
573 0.005 2.865 1 996.8972826881362 914.3567702755792 914.3509031129396 1096.483310513717 1097.091549445937 1097.459224141906 1050.142566992421 388.9434936881925 1088.405110097224 293.4367136693754
574 0.005 2.87 1 997.0502393111154 914.6559880245468 914.6507589867282 1096.483348224717 1097.091338286007 1097.458980606509 1050.190326089229 389.1183316836836 1088.409694561077 293.436717282895
575 0.005 2.875 1 997.2026535986788 914.9540413913537 914.9494476784545 1096.483738347 1097.091749728887 1097.459384812829 1050.237950144641 389.2928543531765 1088.414678211849 293.4367211681629
576 0.005 2.88 1 997.3544842331006 915.2509343750976 915.2469734489312 1096.4837275666 1097.091549399426 1097.459153228929 1050.285403409836 389.4670937279232 1088.419343350245 293.4367250252525
577 0.005 2.885 1 997.5057512038102 915.5466720135166 915.5433411725553 1096.484106888392 1097.091950956895 1097.459543814088 1050.332719850708 389.6410459863799 1088.424259332498 293.4367291416356
578 0.005 2.89 1 997.656447458359 915.8412595550473 915.8385558502015 1096.48411127168 1097.091760352641 1097.459322554059 1050.379886025391 389.8147256557308 1088.428885584649 293.4367332034606
579 0.005 2.895 1 997.806566835692 916.1347011312665 916.1326220130153 1096.484477046699 1097.092148130333 1097.459701726693 1050.426879873572 389.9881233079501 1088.433754467581 293.4367374891862
580 0.005 2.9 1 997.9558553263031 916.4269972125209 916.4255411526058 1096.484494726062 1097.091975922883 1097.459497153562 1050.473603802582 390.1612525594094 1088.438311279271 293.436741698653
581 0.005 2.905 1 998.1047039414347 916.7181562890429 916.7173203349947 1096.484867298147 1097.092351338415 1097.459861943001 1050.520378468441 390.3341428793555 1088.443163838192 293.4367460907768
582 0.005 2.91 1 998.2530588461447 917.0081836851048 917.0079647970713 1096.484802611775 1097.092168768075 1097.459658888537 1050.566996357521 390.506745105773 1088.447739061076 293.4367503750485
583 0.005 2.915 1 998.4008578284381 917.2970832202619 917.2974787894879 1096.485127116042 1097.092535039988 1097.46001190201 1050.613380572862 390.6790730903501 1088.452535315074 293.4367547957783
584 0.005 2.92 1 998.5481065384064 917.5848593434199 917.5858667535513 1096.48515752932 1097.092385760815 1097.459830524011 1050.659630383809 390.8511209385315 1088.45708522561 293.4367590716423
585 0.005 2.925 1 998.6948103260842 917.8715168440445 917.8731334461029 1096.485506085118 1097.092733441267 1097.460169622902 1050.705755377255 391.0228980970796 1088.461856104863 293.4367634363611
586 0.005 2.93 1 998.8404807226982 918.1570605163334 918.1592836910515 1096.485544905923 1097.092590919175 1097.459997312884 1050.751748866281 391.1944016616651 1088.466407814823 293.4367676179563
587 0.005 2.935 1 998.9859395434297 918.4414949726714 918.4443221056437 1096.485877769135 1097.092929334502 1097.460326108515 1050.797421409194 391.3656519904537 1088.471132489624 293.436771864182
588 0.005 2.94 1 999.1308255636293 918.7248242523692 918.7282527680945 1096.485921855757 1097.092798382899 1097.460164684282 1050.843049996183 391.5365953804642 1088.475640328128 293.4367759317066
589 0.005 2.945 1 999.275213400569 919.007054024833 919.0110809359871 1096.486248325011 1097.093125742174 1097.460482552802 1050.888585585435 391.7073953821282 1088.480344054351 293.4367800497648
590 0.005 2.95 1 999.4190866609708 919.288188043161 919.2928107706044 1096.48629596306 1097.09300470929 1097.460331974246 1050.933854420614 391.8778249917738 1088.484829606042 293.4367839767893
591 0.005 2.955 1 999.5624168713214 919.5682303486416 919.5734464866896 1096.486624496377 1097.093321672346 1097.460638261956 1050.979156361307 392.0479623927152 1088.489498891471 293.4367879452274
592 0.005 2.96 1 999.7052234660113 919.8471852501751 919.8529923091113 1096.486679528658 1097.093211321486 1097.460498870633 1051.024314502338 392.2178148469029 1088.493964326798 293.4367917303257
593 0.005 2.965 1 999.8474948557649 920.1250571297916 920.1314526720209 1096.486992799184 1097.093519858515 1097.46079647865 1051.069302574071 392.38738488092 1088.498600879451 293.436795547019
594 0.005 2.97 1 999.9892263897798 920.401850592069 920.4088320478763 1096.487051487673 1097.09341502181 1097.460662348235 1051.114114667218 392.5566768189572 1088.503040816018 293.4367991872559
595 0.005 2.975 1 1000.130434523958 920.6775701430076 920.6851350286001 1096.487369048782 1097.093717074945 1097.460952747472 1051.158826251186 392.7256882713101 1088.507647050646 293.436802854553
596 0.005 2.98 1 1000.27110028152 920.9522197381642 920.9603656438688 1096.487434872332 1097.093622031848 1097.460829139114 1051.203357186313 392.8944275580609 1088.512068016677 293.4368063529451
597 0.005 2.985 1 1000.411234638468 921.2258041384274 921.2345284768737 1096.487737702672 1097.093913436525 1097.461109439401 1051.247747583117 393.0628991235922 1088.516642173263 293.4368098852646
598 0.005 2.99 1 1000.550823390484 921.4983272479991 921.5076276413425 1096.487806640633 1097.093824019993 1097.460991680006 1051.292109520013 393.2310941507722 1088.521032770783 293.4368132642222
599 0.005 2.995 1 1000.689979390815 921.7697917489176 921.7796659866289 1096.488102425066 1097.094103374396 1097.461261293292 1051.336231325943 393.3990258045977 1088.525575663038 293.436816676469
600 0.005 3 1 1000.828555731773 922.0402035100515 922.0506490011931 1096.488179537121 1097.094025408077 1097.46115465086 1051.380530868679 393.5666814825381 1088.529951053803 293.4368199520861
601 0.005 3.005 1 1000.966583451545 922.3095664167128 922.3205808495898 1096.488458226631 1097.094294450119 1097.461413188166 1051.424532147311 393.7340782002124 1088.5344582747 293.4368232747059
602 0.005 3.01 1 1001.104123299418 922.577884868139 922.5894657562042 1096.488533069652 1097.094219635223 1097.461310998442 1051.468208942434 393.9011885874686 1088.538806230497 293.4368264685892
603 0.005 3.015 1 1001.241111921268 922.8451631020002 922.8573080814808 1096.488820892218 1097.094486206631 1097.461565950616 1051.511748225629 394.0680141646009 1088.543293904894 293.4368297163406
604 0.005 3.02 1 1001.377555799138 923.1114049829089 923.1241118109142 1096.488898509257 1097.094417363246 1097.461470826921 1051.555112423305 394.2345640751789 1088.547616785172 293.4368328425824
605 0.005 3.025 1 1001.513471012251 923.3766150473108 923.3898813155191 1096.489178960006 1097.094676583043 1097.461717800946 1051.598339753337 394.4008390915511 1088.552071870003 293.4368360167294
606 0.005 3.03 1 1001.648903396004 923.640797579482 923.6546208127412 1096.489257408098 1097.094612953725 1097.461627933101 1051.641452129307 394.5668465337959 1088.556366016189 293.436839067102
607 0.005 3.035 1 1001.783782462142 923.9039567714204 923.9183345535171 1096.489533251618 1097.094866443392 1097.461869090115 1051.684345643463 394.7325704948691 1088.560793887444 293.4368421601911
608 0.005 3.04 1 1001.918140406775 924.1660966823636 924.1810266777104 1096.489616541975 1097.094806982023 1097.461783854138 1051.727141039249 394.898001915332 1088.56507048692 293.4368451360766
609 0.005 3.045 1 1002.051983072817 924.4272212548818 924.4427012192376 1096.489883453184 1097.095050139653 1097.462015361364 1051.769817948958 395.0631631297151 1088.569462407644 293.4368481392092
610 0.005 3.05 1 1002.185315499066 924.6873336749003 924.7033616005833 1096.489980371329 1097.095000427422 1097.461939574427 1051.812391333217 395.2280568811532 1088.573719504652 293.4368510260929
611 0.005 3.055 1 1002.318122001413 924.9464385800769 924.963012226326 1096.490242755101 1097.095237793025 1097.46216482793 1051.854787580134 395.3926776856704 1088.578084547753 293.4368539403026
612 0.005 3.06 1 1002.450427404446 925.2045403307476 925.2216573098079 1096.490332015801 1097.095191734141 1097.46209361095 1051.897056147764 395.5570307309106 1088.582313701455 293.4368567413042
613 0.005 3.065 1 1002.582233937114 925.4616428252564 925.4793008782387 1096.490591883423 1097.09542300852 1097.462312477121 1051.939193914377 395.7211209891867 1088.586649857888 293.4368595732067
614 0.005 3.07 1 1002.713537744404 925.7177504181145 925.7359471225801 1096.490684100485 1097.095381626529 1097.462246302394 1051.981190055874 395.8849422450326 1088.590847892966 293.4368623083849
615 0.005 3.075 1 1002.844343742306 925.9728681922729 925.9916010585202 1096.490936367465 1097.095605977744 1097.462458658614 1052.023047147516 396.0484980114604 1088.59513927869 293.4368650808381
616 0.005 3.08 1 1002.974636980326 926.2269986637418 926.2462654947776 1096.491022867322 1097.095565091201 1097.46239629542 1052.064784778953 396.2117753805382 1088.599309368571 293.4368677610276
617 0.005 3.085 1 1003.104430570967 926.4801463736263 926.4999448082472 1096.491256345971 1097.095779603581 1097.462599549734 1052.106362992175 396.3747951733801 1088.603571477136 293.4368704873143
618 0.005 3.09 1 1003.23375825823 926.7323152142679 926.7526429712373 1096.491350803521 1097.095748409132 1097.46254366694 1052.147809298404 396.5375373404412 1088.607727373256 293.4368731435497
619 0.005 3.095 1 1003.363159887842 926.9835110998304 927.0043655387224 1096.491595136298 1097.095957427933 1097.462741260626 1052.189207925529 396.6999943215777 1088.612025266208 293.436875862716
620 0.005 3.1 1 1003.49183204988 927.2337354382289 927.2551147097828 1096.491694292204 1097.095935838212 1097.462694388715 1052.230320994737 396.8621825986913 1088.616166682748 293.4368785249479
621 0.005 3.105 1 1003.619853016763 927.4829923545063 927.5048943295307 1096.491941940498 1097.096142752397 1097.462887330731 1052.27132205751 397.0240884748894 1088.620387166249 293.4368812606228
622 0.005 3.11 1 1003.747316107669 927.7312874446094 927.7537095790109 1096.492034480979 1097.096117917839 1097.462840064365 1052.312117315412 397.1857232061339 1088.624492471183 293.4368839530964
623 0.005 3.115 1 1003.874242239543 927.9786230930617 928.0015633142976 1096.492275383238 1097.096318440586 1097.463028041738 1052.35284933471 397.3470834285102 1088.628683497886 293.436886722481
624 0.005 3.12 1 1004.000724076286 928.2250035409454 928.2484595955235 1096.492389455258 1097.096303923411 1097.462989323043 1052.393532567843 397.5081848456089 1088.632806506796 293.4368894713668
625 0.005 3.125 1 1004.126680294555 928.470432337819 928.4944020874785 1096.4926197213 1097.096498368117 1097.463171276363 1052.43409210144 397.669011990495 1088.636971765681 293.4368923048035
626 0.005 3.13 1 1004.252151288926 928.714912964824 928.739394271665 1096.492722253563 1097.096483497617 1097.463133796659 1052.474655241743 397.8295702632335 1088.641031833063 293.4368951159344
627 0.005 3.135 1 1004.377148007965 928.9584495103577 928.983440264885 1096.492952496561 1097.096673926539 1097.463311030629 1052.514978403227 397.9898569429469 1088.645164653773 293.436898014101
628 0.005 3.14 1 1004.501710400518 929.2010458379145 929.2265436280336 1096.493051157975 1097.096660032033 1097.463275615415 1052.55516431266 398.1498622906237 1088.649186854635 293.4369008808608
629 0.005 3.145 1 1004.625704367563 929.4427054793863 929.4687083963701 1096.493275661772 1097.096845526321 1097.463448482506 1052.595188598843 398.3096199221886 1088.653296006504 293.4369038113736
630 0.005 3.15 1 1004.749184420104 929.6834333243842 929.7099390375802 1096.493379903405 1097.096836911484 1097.463418404244 1052.635146603994 398.4690667111358 1088.657309075806 293.4369067070469
631 0.005 3.155 1 1004.872191028635 929.9232318417428 929.9502382859031 1096.493595640135 1097.097016737123 1097.463586077663 1052.675010384735 398.6282589425674 1088.661374869294 293.4369096576758
632 0.005 3.16 1 1004.994761345071 930.1621049413818 930.1896101152161 1096.493697735579 1097.09701129095 1097.463558943868 1052.714672431135 398.7871893721007 1088.665360592259 293.4369125558511
633 0.005 3.165 1 1005.11688626844 930.400056525681 930.428058349461 1096.493916881706 1097.097187515261 1097.463722374827 1052.754178208102 398.9458345695653 1088.669412843328 293.4369154800034
634 0.005 3.17 1 1005.238621590561 930.6370898815725 930.6655864596471 1096.494030381245 1097.09718267294 1097.463696765786 1052.793920721603 399.1041856036094 1088.673380823518 293.4369183363328
635 0.005 3.175 1 1005.35987225882 930.8732091944953 930.9021983800965 1096.494240216606 1097.097356147612 1097.463857516221 1052.833361943738 399.2622739725919 1088.677405470139 293.4369212119377
636 0.005 3.18 1 1005.480644615725 931.1084164852683 931.1378964237267 1096.494366815501 1097.097362359063 1097.46384022243 1052.872666612059 399.4201161345388 1088.681361066084 293.4369240132467
637 0.005 3.185 1 1005.600953808356 931.3427174137834 931.3726857841062 1096.494602881321 1097.097533725016 1097.463996498436 1052.911720404664 399.5776991504767 1088.685420759294 293.4369268194523
638 0.005 3.19 1 1005.720847434307 931.576115007597 931.6065699700301 1096.494715762367 1097.097536132573 1097.463978838816 1052.95057481625 399.7350111203683 1088.68935710176 293.4369295499092
639 0.005 3.195 1 1005.840296507347 931.8086130319709 931.8395525307635 1096.494957962057 1097.097697882433 1097.46412893006 1052.989211277862 399.8920606579221 1088.693380610557 293.4369322838737
640 0.005 3.2 1 1005.959280476975 932.0402157408505 932.0716374100388 1096.495060478751 1097.097704178793 1097.464115343923 1053.027778534428 400.0488277059615 1088.697280176273 293.4369349547576
641 0.005 3.205 1 1006.077774773278 932.2709258133933 932.3028278332862 1096.495258070047 1097.097863959012 1097.464261876098 1053.066233008125 400.2053317093832 1088.701216565228 293.4369376414796
642 0.005 3.21 1 1006.195850440369 932.5007475058416 932.5331276935066 1096.495368163318 1097.097868222406 1097.464245675325 1053.104525942655 400.3615645370991 1088.705085289173 293.4369402582477
643 0.005 3.215 1 1006.313442790321 932.7296839643092 932.7625403858116 1096.495574146909 1097.098022363949 1097.464386969106 1053.142743635413 400.5175441355777 1088.708980998261 293.4369428705992
644 0.005 3.22 1 1006.430503004335 932.9577384279421 932.9910694695288 1096.495687819147 1097.098030999835 1097.464376312945 1053.180833656266 400.6732436222684 1088.712823436967 293.4369454254611
645 0.005 3.225 1 1006.547140775678 933.1849147703529 933.2187183200406 1096.495889375216 1097.098184708765 1097.464517132162 1053.218821389542 400.8286855889177 1088.716698364751 293.4369479708464
646 0.005 3.23 1 1006.663398499926 933.4112166710985 933.4454906177052 1096.49599712713 1097.098194822276 1097.46450852697 1053.256702062103 400.9838481733614 1088.720508665812 293.4369504455236
647 0.005 3.235 1 1006.7791963222 933.6366474876954 933.6713898420774 1096.496195177846 1097.098345738194 1097.464646535316 1053.294452514811 401.1387561466354 1088.724355425364 293.4369529077346
648 0.005 3.24 1 1006.894609668747 933.8612102772895 933.8964192093943 1096.496308204259 1097.098361534134 1097.464642802871 1053.332063285651 401.2933846977278 1088.728149518268 293.4369552941995
649 0.005 3.245 1 1007.00954488571 934.0849090205066 934.1205824609635 1096.496502676267 1097.098506487231 1097.464774303661 1053.369554359779 401.4477524082585 1088.731965190771 293.4369576656431
650 0.005 3.25 1 1007.124104966186 934.3077474381947 934.343883317381 1096.496616884502 1097.098524228605 1097.464773059439 1053.406932414615 401.6018611087031 1088.735738243763 293.4369599753278
651 0.005 3.255 1 1007.238175359406 934.5297286982221 934.5663250665051 1096.496809142328 1097.098667513243 1097.464903327001 1053.444202400917 401.7557039766628 1088.739526969097 293.436962270525
652 0.005 3.26 1 1007.351947192599 934.7508562395367 934.7879110523293 1096.496925543005 1097.098686892119 1097.464903544937 1053.481254707019 401.9092853692219 1088.743284206727 293.4369645156282
653 0.005 3.265 1 1007.465169053089 934.9711332616682 935.0086447201993 1096.497113387066 1097.098825490267 1097.465029269359 1053.518265783309 402.0625954770529 1088.747041542807 293.4369667627424
654 0.005 3.27 1 1007.577997936584 935.1905633518172 935.2285293993787 1096.497223904614 1097.098846450355 1097.465031838322 1053.55501114627 402.2156804074367 1088.750774501015 293.4369689798619
655 0.005 3.275 1 1007.690300535804 935.4091501490069 935.4475688331423 1096.497414536226 1097.098986374053 1097.465158418118 1053.591762544115 402.3684786354453 1088.754504921731 293.4369712069121
656 0.005 3.28 1 1007.80231487827 935.6268970981338 935.6657664607328 1096.497533882901 1097.099009155908 1097.465162143569 1053.628421876038 402.5210112679835 1088.758224078701 293.4369734210083
657 0.005 3.285 1 1007.913707948151 935.8438069001102 935.8831252726834 1096.497715162636 1097.099141988026 1097.46528257692 1053.664928842036 402.6732709069448 1088.761919664913 293.4369756473458
658 0.005 3.29 1 1008.02486756039 936.0598833219186 936.0996487901928 1096.49783211226 1097.099166164062 1097.46528805407 1053.701342229436 402.8252683883304 1088.765620934836 293.4369778704619
659 0.005 3.295 1 1008.135454046285 936.2751295863928 936.3153404114342 1096.498008831725 1097.099294690173 1097.465404500296 1053.737637793774 402.9770085701142 1088.769281902349 293.4369801112721
660 0.005 3.3 1 1008.245825003648 936.4895491339305 936.5302033888289 1096.498123681316 1097.099320113587 1097.465411860776 1053.773806376447 403.128487929995 1088.772965209414 293.4369823534006
661 0.005 3.305 1 1008.35555589814 936.7031450870988 936.744240958138 1096.498301484819 1097.099449580334 1097.465529049102 1053.809852245089 403.2796979316918 1088.776587406997 293.436984596156
662 0.005 3.31 1 1008.465121847117 936.9159212561062 936.9574567746215 1096.498416846491 1097.099476528771 1097.465537768074 1053.845778645759 403.4306478996916 1088.780260716875 293.4369868462788
663 0.005 3.315 1 1008.573998050646 937.1278804728564 937.1698538625584 1096.498591501676 1097.099602102523 1097.465651220791 1053.881589638812 403.5813383135637 1088.783855193102 293.4369890859177
664 0.005 3.32 1 1008.682747326406 937.3390259066825 937.3814353839248 1096.498711842587 1097.099632119275 1097.465662654416 1053.917255906986 403.7317661331414 1088.787522117429 293.4369913443529
665 0.005 3.325 1 1008.79073727934 937.5493607163869 937.5922044988389 1096.49889020963 1097.099759627913 1097.465776671947 1053.952836220088 403.881928158299 1088.791079451007 293.4369935836358
666 0.005 3.33 1 1008.898690135352 937.7588885574996 937.8021647103634 1096.499011721988 1097.099788102653 1097.465786913761 1053.988350615222 404.0318129329727 1088.794727893641 293.4369958603934
667 0.005 3.335 1 1009.005899768311 937.9676109811709 938.0113180348933 1096.499185593607 1097.099909643463 1097.465896532921 1054.023774275948 404.1814219088225 1088.798263895912 293.4369980913307
668 0.005 3.34 1 1009.113067042793 938.1755329860356 938.2196689004496 1096.499309408797 1097.099944242825 1097.465912125701 1054.059036682398 404.3307807932864 1088.801893113707 293.4370003557091
669 0.005 3.345 1 1009.21945312873 938.3826572989155 938.4272203456241 1096.499473016991 1097.10006247555 1097.466018144703 1054.094083490086 404.4798867522697 1088.805400647406 293.4370025705392
670 0.005 3.35 1 1009.325812497287 938.5889875075216 938.6339757808003 1096.49959745796 1097.100094673184 1097.466032210485 1054.129063787884 404.6287387384357 1088.809010615075 293.4370048214855
671 0.005 3.355 1 1009.431405837665 938.7945267201665 938.8399384192763 1096.499763785489 1097.10021165871 1097.466137781203 1054.163937783948 404.7773196106892 1088.812501578096 293.4370070240884
672 0.005 3.36 1 1009.53705261291 938.9992760728562 939.0451101641357 1096.49988374588 1097.100244052914 1097.466152741198 1054.198704336388 404.9256483000233 1088.816103523974 293.4370092600515
673 0.005 3.365 1 1009.641903906335 939.2032405692046 939.2494950426471 1096.500044741673 1097.100357068269 1097.466253854217 1054.233356914188 405.0737126128588 1088.819542848169 293.4370114434964
674 0.005 3.37 1 1009.746629710169 939.4064239300096 939.4530965083554 1096.500158566769 1097.100391071952 1097.466270833577 1054.267890387881 405.2215275110574 1088.823091320971 293.4370136598065
675 0.005 3.375 1 1009.850621752747 939.6088290126951 939.6559178553721 1096.50032165596 1097.100503104107 1097.46637091947 1054.302313037676 405.3690478646428 1088.826532810595 293.4370158193191
676 0.005 3.38 1 1009.954604018749 939.8104589968491 939.8579622535781 1096.500447701859 1097.100540361036 1097.46639024104 1054.336642785456 405.5163296387397 1088.830081078615 293.4370180011769
677 0.005 3.385 1 1010.057823801572 940.0113167034783 940.0592326951695 1096.500603156906 1097.100647614434 1097.46648649913 1054.370845533871 405.6633650849793 1088.833494971234 293.4370201233777
678 0.005 3.39 1 1010.161022045749 940.2114056903434 940.2597324845656 1096.500721492958 1097.100685172943 1097.466507105843 1054.404850990974 405.8101557161202 1088.837010981515 293.4370222718455
679 0.005 3.395 1 1010.264062684084 940.4107290271689 940.4594648321078 1096.500875893516 1097.100790217175 1097.466600664255 1054.438811308588 405.9566899847059 1088.840397357562 293.4370243515262
680 0.005 3.4 1 1010.366735905714 940.6092897632356 940.6584328066724 1096.500995926439 1097.100828510418 1097.466621677282 1054.472650267024 406.1029640301281 1088.843896191029 293.4370264555971
681 0.005 3.405 1 1010.4685127386 940.8070907018882 940.8566393475188 1096.501151083345 1097.100933950994 1097.466715904523 1054.506390802126 406.2489790722531 1088.847261668556 293.4370284962263
682 0.005 3.41 1 1010.570215830493 941.0041345287485 941.0540872294429 1096.501272090825 1097.100972047952 1097.466736625978 1054.540037911086 406.3947392882134 1088.850733077851 293.4370305655002
683 0.005 3.415 1 1010.67113832108 941.2004255994802 941.2507801804913 1096.501448974216 1097.101077070598 1097.466829902471 1054.573633535821 406.5402412775849 1088.854022198447 293.4370325795688
684 0.005 3.42 1 1010.772047780994 941.3959660240278 941.4467208681506 1096.501563829277 1097.101117267156 1097.466853860592 1054.607085782366 406.6854820604833 1088.85750134297 293.4370346254508
685 0.005 3.425 1 1010.872206078924 941.5907585206331 941.6419121425786 1096.501708231066 1097.101216816212 1097.466941930612 1054.64040551642 406.8304646177731 1088.860821823916 293.4370366106007
686 0.005 3.43 1 1010.97234002851 941.7848062560895 941.8363570194691 1096.501830514228 1097.101257930961 1097.466965933076 1054.673604792819 406.9751628946946 1088.86424854651 293.4370386257609
687 0.005 3.435 1 1011.071732133564 941.9781119658246 942.0300583648474 1096.501980180053 1097.101357553588 1097.467054474692 1054.706693097639 407.119606917967 1088.867543690496 293.4370405799829
688 0.005 3.44 1 1011.171119373424 942.1706790798204 942.2230193562965 1096.502102351035 1097.101399067561 1097.467079373059 1054.739678428431 407.2637890631643 1088.870958201551 293.4370425628862
689 0.005 3.445 1 1011.269774022462 942.3625099021707 942.4152425162322 1096.502242266188 1097.101493930297 1097.467164037401 1054.772579660694 407.4077561100365 1088.874229691891 293.437044488219
690 0.005 3.45 1 1011.368421592024 942.5536080666143 942.6067312656712 1096.502362971421 1097.10153638739 1097.467189412356 1054.805354495127 407.5514741353453 1088.877618273269 293.4370464576043
691 0.005 3.455 1 1011.466320800445 942.7439758661394 942.7974882827939 1096.502524433971 1097.101632907818 1097.467273459416 1054.8380775927 407.6948850318099 1088.880881796443 293.4370483744499
692 0.005 3.46 1 1011.564216562124 942.9336167193397 942.987516605295 1096.502644618385 1097.101675924901 1097.467300873007 1054.870668773231 407.8380461436122 1088.884252620035 293.4370503381015
693 0.005 3.465 1 1011.661393764898 943.1225329222088 943.1768188663621 1096.502792837518 1097.101771350946 1097.467383858648 1054.903127079005 407.9809550763018 1088.887484857616 293.4370522502162
694 0.005 3.47 1 1011.758596290036 943.3107251989793 943.3653961176482 1096.50290898268 1097.101814061453 1097.467411596524 1054.935457366771 408.1236228920773 1088.890958194553 293.4370542153681
695 0.005 3.475 1 1011.85506556891 943.4981988187025 943.5532528955592 1096.503049498238 1097.101905449183 1097.467491730267 1054.967681600836 408.2660442226986 1088.894098228782 293.4370561401905
696 0.005 3.48 1 1011.95151407333 943.6849568781394 943.7403923130428 1096.503168728551 1097.101947727589 1097.467518362645 1054.999819784386 408.4082132120198 1088.897398316276 293.437058127105
697 0.005 3.485 1 1012.047219491719 943.8710020788318 943.9268172449194 1096.503311701609 1097.102039599556 1097.467599077464 1055.031839629884 408.550129731841 1088.900588501708 293.4370600721661
698 0.005 3.49 1 1012.142928168668 944.0563377695648 944.112530835979 1096.5034288139 1097.102083929789 1097.467627386428 1055.063754450927 408.6917874028691 1088.903876396306 293.4370620811941
699 0.005 3.495 1 1012.237917968886 944.2409663349978 944.2975357784992 1096.503569334782 1097.102173079936 1097.467705609045 1055.095555192288 408.8331940573915 1088.907046536019 293.4370640523642
700 0.005 3.5 1 1012.332920735833 944.4248907073495 944.4818348953974 1096.50368127532 1097.102212947471 1097.467731715813 1055.127220623074 408.9743350183294 1088.910333904073 293.43706606962
701 0.005 3.505 1 1012.427202169626 944.608113496554 944.6654309473946 1096.503817890419 1097.102301009108 1097.467808704752 1055.158786508352 409.1152298215674 1088.913477594006 293.4370680395963
702 0.005 3.51 1 1012.521487717591 944.7906377167033 944.8483268227992 1096.50393464965 1097.102345500607 1097.46783809625 1055.190260751742 409.2558794469056 1088.916734547238 293.4370700565545
703 0.005 3.515 1 1012.615051403917 944.9724658363242 945.0305251511808 1096.504073544809 1097.102432741532 1097.467913892266 1055.221635900885 409.3962814858418 1088.919856483427 293.4370720103138
704 0.005 3.52 1 1012.708630361434 945.1536010044358 945.2120288747294 1096.504189097487 1097.102475717672 1097.467942152085 1055.252914958512 409.53643438133 1088.923093965024 293.4370740052054
705 0.005 3.525 1 1012.801493736978 945.3340458995456 945.3928407839473 1096.504326951791 1097.102563343258 1097.468018937815 1055.284091516182 409.6763432606147 1088.92619424884 293.4370759265215
706 0.005 3.53 1 1012.894371789241 945.5138029312451 945.5729634026105 1096.504444794229 1097.10260919692 1097.468049479338 1055.315156188371 409.8160240540137 1088.929411904773 293.4370778883541
707 0.005 3.535 1 1012.986533121666 945.6928748888828 945.7523994835941 1096.504579878682 1097.10269322531 1097.468122627539 1055.346118549765 409.9554448116383 1088.932488078688 293.4370797929713
708 0.005 3.54 1 1013.078717466851 945.871264830841 945.9311519185711 1096.504696399503 1097.102738678172 1097.468153383569 1055.376982066023 410.0945866279127 1088.935686027406 293.4370817407741
709 0.005 3.545 1 1013.170210277445 946.0489750432691 946.1092232900766 1096.504819600304 1097.102820267582 1097.468224378727 1055.407611456096 410.2335415120539 1088.938745161425 293.4370836235326
710 0.005 3.55 1 1013.26171165754 946.2260086222317 946.2866163837181 1096.504939828951 1097.102867484787 1097.46825681658 1055.438208933231 410.3722588419056 1088.941921492079 293.4370855538478
711 0.005 3.555 1 1013.352497034182 946.4023680429982 946.463333871067 1096.505073379556 1097.102948351686 1097.468326864871 1055.468746993419 410.5107041573565 1088.944958237724 293.4370874141694
712 0.005 3.56 1 1013.443309693991 946.5780561454409 946.6393784810301 1096.505187863025 1097.102993629179 1097.468357730397 1055.499198570522 410.6488918623077 1088.948114607061 293.4370893240229
713 0.005 3.565 1 1013.53339749987 946.7530760381662 946.8147531506644 1096.505294655135 1097.103075303641 1097.468427805957 1055.529544129112 410.786833984641 1088.951121636905 293.437091170617
714 0.005 3.57 1 1013.623534330712 946.9274296902396 946.989460273335 1096.505433643673 1097.103121911822 1097.468459654316 1055.559767031556 410.9245218915234 1088.9542772373 293.4370930666478
715 0.005 3.575 1 1013.712964897001 947.1011198325753 947.1635024950298 1096.505569829951 1097.103199124519 1097.468527084723 1055.589918424756 411.0619541849584 1088.957267780879 293.4370948952143
716 0.005 3.58 1 1013.802427807241 947.2741492445864 947.3368824910709 1096.505685291529 1097.103246618859 1097.468560229428 1055.619969226534 411.1991331179178 1088.96038371617 293.4370967677129
717 0.005 3.585 1 1013.891185948317 947.4465206814474 947.5096030115294 1096.505810508378 1097.103323176657 1097.468626198629 1055.649915322197 411.3360646805336 1088.963353813591 293.4370985708593
718 0.005 3.59 1 1013.979981128341 947.6182367163019 947.6816666470448 1096.505922655038 1097.103368701928 1097.4686578374 1055.679770784966 411.4727433129954 1088.966449111057 293.4371004232236
719 0.005 3.595 1 1014.068067412378 947.7892995601858 947.8530758143812 1096.5060517601 1097.103447745791 1097.468726415895 1055.709525431679 411.6091652753496 1088.969401792808 293.4371022040826
720 0.005 3.6 1 1014.156178016817 947.9597121366338 948.02383319133 1096.506167437999 1097.103495052397 1097.468759018249 1055.739181547428 411.7453360159322 1088.972480024181 293.4371040366597
721 0.005 3.605 1 1014.243578260891 948.1294772171406 948.1939416567868 1096.506306027954 1097.103571928755 1097.468825057902 1055.768771728719 411.8812542755659 1088.975428045611 293.4371058012936
722 0.005 3.61 1 1014.331027392336 948.2985973967362 948.3634036642304 1096.506415794412 1097.103615918544 1097.468855583903 1055.798263724762 412.0169189243578 1088.978492028803 293.437107613787
723 0.005 3.615 1 1014.417786987579 948.4670748989442 948.5322216728703 1096.506538685702 1097.103691203743 1097.468920586567 1055.827640611242 412.1523372920954 1088.981403684575 293.4371093696294
724 0.005 3.62 1 1014.504608751353 948.6349125473057 948.7003983270532 1096.506651369656 1097.103737907189 1097.468953425916 1055.856911475645 412.2875128020632 1088.984443553391 293.4371111751452
725 0.005 3.625 1 1014.590734677168 948.8021125234045 948.8679359737104 1096.506774763466 1097.103813524548 1097.469018776133 1055.886040958001 412.4224463795425 1088.987334765829 293.4371129128493
726 0.005 3.63 1 1014.676924192479 948.9686780301861 949.0348375399346 1096.506885746156 1097.103858255575 1097.469049880148 1055.915088690351 412.5571370171359 1088.990353986237 293.4371147052856
727 0.005 3.635 1 1014.762404421591 949.1346111284626 949.2011053916648 1096.507009376473 1097.103931466084 1097.469112791443 1055.944047389597 412.6915821463382 1088.99322208806 293.4371164425374
728 0.005 3.64 1 1014.847941512188 949.2999140366531 949.3667417957791 1096.507117978846 1097.103974897141 1097.469143055917 1055.972911875826 412.8257767091848 1088.996219048988 293.4371182370801
729 0.005 3.645 1 1014.932776234008 949.464589455696 949.5317493494185 1096.507241079558 1097.104049003327 1097.469207124226 1056.001688601443 412.9597322343167 1088.99906916918 293.4371199736033
730 0.005 3.65 1 1015.01775801071 949.6286400571693 949.6961306813042 1096.507349191653 1097.104093575276 1097.469238519147 1056.03037472886 413.0934557359652 1089.00205413486 293.4371217765261
731 0.005 3.655 1 1015.101994028223 949.792067822691 949.8598879351611 1096.507467403272 1097.104165442546 1097.469300275874 1056.058950991349 413.226912762928 1089.004904102559 293.4371235171631
732 0.005 3.66 1 1015.186272647734 949.9548727962849 950.0230220232172 1096.507581492012 1097.104214458984 1097.469335485062 1056.08740637084 413.360128709963 1089.007899338201 293.4371253199375
733 0.005 3.665 1 1015.269865742471 950.117059576991 950.1855363280362 1096.507702386122 1097.104284243649 1097.469395335451 1056.115788131241 413.4931034073734 1089.010743942377 293.437127071637
734 0.005 3.67 1 1015.353571960975 950.2786308562233 950.3474335944401 1096.507811865424 1097.10432971022 1097.46942734443 1056.144082982476 413.6258442635516 1089.013723573182 293.4371288864682
735 0.005 3.675 1 1015.436527967909 950.439588736949 950.5087161664827 1096.507930407082 1097.104399568866 1097.469487586845 1056.172281680767 413.7583432574554 1089.016551706761 293.4371306437293
736 0.005 3.68 1 1015.519540139279 950.5999361197735 950.6693867164007 1096.508040972717 1097.10444697467 1097.469521975377 1056.200390439834 413.8906084914516 1089.019510919548 293.4371324648199
737 0.005 3.685 1 1015.602044468401 950.7596766751094 950.8294487262626 1096.508155978031 1097.104512737355 1097.469577833971 1056.228428036371 414.0226282245779 1089.022312725577 293.4371342220176
738 0.005 3.69 1 1015.684537300418 950.9188118785343 950.9889039717909 1096.508264472917 1097.104559859391 1097.469612141817 1056.256350474426 414.1544043355364 1089.025249938638 293.437136039895
739 0.005 3.695 1 1015.766290566231 951.0773438576886 951.1477547497224 1096.508381540596 1097.104628276148 1097.469670889297 1056.284179768192 414.2859353646136 1089.028033698037 293.4371377842593
740 0.005 3.7 1 1015.848109010916 951.2352751945381 951.3060034903908 1096.508489710485 1097.104673420163 1097.46970300669 1056.311923024669 414.4172270197649 1089.030952741225 293.4371395817702
741 0.005 3.705 1 1015.929215323287 951.3926080015567 951.4636524684644 1096.508605366564 1097.104741850892 1097.469761779561 1056.339563391399 414.5482770451751 1089.033715260838 293.4371413031233
742 0.005 3.71 1 1016.010399489458 951.5493446272552 951.6207039867013 1096.508711724044 1097.104786847045 1097.469793716744 1056.367103985722 414.6790792232132 1089.036616383022 293.4371430738659
743 0.005 3.715 1 1016.090886238172 951.7054874945944 951.7771604586036 1096.508822626028 1097.104851518893 1097.469849626304 1056.394554931577 414.809640268655 1089.039357024267 293.4371447738616
744 0.005 3.72 1 1016.171483924512 951.8610399574673 951.9330249090322 1096.508942160775 1097.104897517148 1097.469882973983 1056.421977309671 414.9399397984218 1089.042218527873 293.437146528577
745 0.005 3.725 1 1016.251383892987 952.0160034188754 952.0882991926439 1096.509051822459 1097.104961505259 1097.469937800453 1056.449320580533 415.0700113736629 1089.044939697006 293.4371482097729
746 0.005 3.73 1 1016.331326570483 952.1703798863124 952.2429853530491 1096.509158710641 1097.105008546317 1097.469971842469 1056.476500289755 415.1998468680031 1089.047811091275 293.4371499416809
747 0.005 3.735 1 1016.410591975611 952.3241718844748 952.3970857927704 1096.509262553426 1097.105069044994 1097.47002408774 1056.503591445041 415.3294506995014 1089.050511163907 293.4371515978748
748 0.005 3.74 1 1016.489968543105 952.477382015445 952.550602990961 1096.509370858783 1097.105116897192 1097.470059344477 1056.530588463448 415.4588212636454 1089.05335851533 293.4371533079484
749 0.005 3.745 1 1016.568652545748 952.6300121434595 952.7035390476308 1096.509481098504 1097.105180801577 1097.470113964871 1056.557488470881 415.5879493572901 1089.056042968721 293.4371549460124
750 0.005 3.75 1 1016.647360676436 952.7820650921062 952.8558965383345 1096.50959020693 1097.105227345359 1097.470147249453 1056.584305192458 415.7168362644657 1089.058876967521 293.4371566338247
751 0.005 3.755 1 1016.725414873315 952.9335434648045 953.0076780711559 1096.509691202137 1097.105286773887 1097.470198535495 1056.611018300164 415.8454831181616 1089.061539026654 293.4371582504526
752 0.005 3.76 1 1016.80360358773 953.0844493532378 953.1588858106244 1096.509800420251 1097.105334712043 1097.470233630923 1056.637629551281 415.9738885612242 1089.064353611017 293.4371599309616
753 0.005 3.765 1 1016.881079770222 953.2347835527356 953.3095209231433 1096.50990963507 1097.105395388439 1097.470285379533 1056.66415088269 416.1020557555222 1089.067000842738 293.4371615460354
754 0.005 3.77 1 1016.958706245549 953.38455026386 953.4595871054875 1096.510021804661 1097.105442414969 1097.470319628556 1056.690604290737 416.2299876034027 1089.069809529144 293.4371632249495
755 0.005 3.775 1 1017.035648132254 953.5337509371329 953.6090860619781 1096.510127528516 1097.105504971612 1097.470373497503 1056.717014779806 416.3576908784605 1089.072441877358 293.4371648411839
756 0.005 3.78 1 1017.112708512138 953.6823879367544 953.7580200471494 1096.510232423797 1097.105549983604 1097.470405924151 1056.743247816224 416.4851417086491 1089.075216603495 293.4371665188866
757 0.005 3.785 1 1017.189069786545 953.830463225695 953.9063911659406 1096.51033539413 1097.105608078935 1097.470455338271 1056.769401687155 416.6123616848939 1089.077823962397 293.4371681353906
758 0.005 3.79 1 1017.265553428791 953.9779792977041 954.054201768551 1096.510440612987 1097.105654843465 1097.470490078337 1056.795490879002 416.7393237621818 1089.080580119316 293.4371698155141
759 0.005 3.795 1 1017.341344445117 954.1249382018938 954.2014540140507 1096.510545845259 1097.105715268663 1097.470541631185 1056.821503193453 416.8660554133239 1089.08317071165 293.4371714326737
760 0.005 3.8 1 1017.417257643171 954.2713422521682 954.3481501695104 1096.51064964902 1097.105759891607 1097.470573961978 1056.847480383405 416.99255395257 1089.08590921908 293.4371731119957
761 0.005 3.805 1 1017.492476505553 954.4171932028975 954.4942921746417 1096.510751908704 1097.105817783082 1097.470623438288 1056.873319474937 417.1188203956978 1089.088479892452 293.4371747355797
762 0.005 3.81 1 1017.567831574226 954.5624937425426 954.6398824479118 1096.51085711644 1097.105864579329 1097.470657819957 1056.899066092438 417.2448561922324 1089.091203458766 293.4371764223822
763 0.005 3.815 1 1017.642497031682 954.7072461902701 954.7849233192314 1096.510959172594 1097.105922344204 1097.470707104322 1056.924729982363 417.3706720216035 1089.093758118552 293.4371780454182
764 0.005 3.82 1 1017.717295554224 954.8514527376039 954.9294170171692 1096.511063278052 1097.105968306299 1097.470740778767 1056.950309335786 417.4962145202994 1089.096463118538 293.4371797370116
765 0.005 3.825 1 1017.791397159259 954.9951148278618 955.0733653033728 1096.511163797956 1097.106024792016 1097.470789028486 1056.975795381036 417.6215212874055 1089.098996851081 293.4371813680838
766 0.005 3.83 1 1017.865639994976 955.1382352789825 955.2167706266868 1096.511268141817 1097.106071429027 1097.470823692448 1057.001202488509 417.7466237299015 1089.101683920708 293.4371830571855
767 0.005 3.835 1 1017.939208915564 955.2808157072304 955.3596348840819 1096.511367178009 1097.106126863311 1097.470870839197 1057.026516458874 417.8715214275291 1089.104201097687 293.4371846788439
768 0.005 3.84 1 1018.012907667054 955.4228587538923 955.5019604572883 1096.511469549481 1097.106172165153 1097.470904306902 1057.051751397345 417.9961753647051 1089.106870568033 293.4371863612743
769 0.005 3.845 1 1018.085912284216 955.5643662255135 955.6437493474931 1096.511568247706 1097.106227527627 1097.470951251405 1057.076899854924 418.1205931128471 1089.109368573869 293.4371879743648
770 0.005 3.85 1 1018.159061559749 955.7053405744297 955.7850038315837 1096.511670621325 1097.106273001367 1097.470984899159 1057.101946645626 418.2447719766901 1089.112021275984 293.4371896499287
771 0.005 3.855 1 1018.231493779617 955.8457834769678 955.9257260507383 1096.511751877569 1097.106330395818 1097.471033602411 1057.126867435303 418.3687151893262 1089.114492285181 293.4371912572681
772 0.005 3.86 1 1018.304086279653 955.9856972258483 956.0659177862874 1096.511871454904 1097.106375022952 1097.471065867916 1057.15173460745 418.4924241293764 1089.117132579818 293.4371929215581
773 0.005 3.865 1 1018.375999796056 956.1250837389567 956.2055811678058 1096.511971796781 1097.106428694308 1097.471112262152 1057.176533549595 418.6158995442271 1089.119596349415 293.4371945042287
774 0.005 3.87 1 1018.448072974957 956.263945327703 956.3447184221299 1096.512077108408 1097.106478109853 1097.471149002102 1057.201257111105 418.7391430163424 1089.12222906564 293.4371961546494
775 0.005 3.875 1 1018.519446671271 956.4022834496998 956.4833312656323 1096.512165884794 1097.106529516122 1097.471192974429 1057.225894155005 418.862152684866 1089.124661411586 293.4371977286619
776 0.005 3.88 1 1018.590988617612 956.5401009651661 956.621422184328 1096.512271349972 1097.106575988628 1097.471226628009 1057.25045756683 418.9849302332892 1089.127274099485 293.4371993730143
777 0.005 3.885 1 1018.661832780502 956.6773994361605 956.7589930053717 1096.512359981819 1097.106625947831 1097.471269910189 1057.274934450225 419.1074909810771 1089.129687324262 293.4372009349106
778 0.005 3.89 1 1018.732819780192 956.8141811914569 956.8960459364644 1096.512466554228 1097.106673990105 1097.471305582486 1057.29933715574 419.2298156501888 1089.132283060344 293.4372025641103
779 0.005 3.895 1 1018.803119135693 956.9504477531501 957.032582708891 1096.512557704785 1097.106724622951 1097.471349091002 1057.323648860305 419.3519034018687 1089.134674602838 293.4372041028383
780 0.005 3.9 1 1018.873575430404 957.0862010812708 957.1686051351307 1096.512662152312 1097.106772090285 1097.471384268338 1057.347867699652 419.4737563169876 1089.137249681176 293.4372057079021
781 0.005 3.905 1 1018.943356563371 957.2214434269343 957.3041155049094 1096.512750619613 1097.106821449952 1097.471426916605 1057.372010800882 419.5953819654973 1089.139633586966 293.4372072217407
782 0.005 3.91 1 1019.013317039663 957.3561771904838 957.4391160671047 1096.512854257638 1097.106867954286 1097.471460847642 1057.396077945123 419.7167738732616 1089.142195220553 293.4372088030625
783 0.005 3.915 1 1019.082586574047 957.4904039776866 957.5736086295332 1096.512941249214 1097.106916245659 1097.47150232128 1057.420060745628 419.8379505971326 1089.144558469665 293.4372102977221
784 0.005 3.92 1 1019.15203354382 957.6241261978114 957.7075954185468 1096.513045568789 1097.106963560387 1097.471537331169 1057.44396628614 419.9588956476902 1089.147103457485 293.4372118550867
785 0.005 3.925 1 1019.220778520846 957.7573455014921 957.8410782596965 1096.513130303435 1097.107010944349 1097.471578438626 1057.467784831257 420.0796130520188 1089.149449458987 293.4372133380514
786 0.005 3.93 1 1019.289714557997 957.8900644295123 957.9740594488397 1096.513230690306 1097.107055957522 1097.471611720034 1057.491534417568 420.2001048254988 1089.151968182842 293.4372148783207
787 0.005 3.935 1 1019.357938952368 958.0222842440693 958.10654049692 1096.513315789789 1097.107108759136 1097.471656473482 1057.515203409356 420.3203675076813 1089.154291346266 293.4372163545706
788 0.005 3.94 1 1019.426379249308 958.1540074601404 958.2385237822876 1096.513402384122 1097.107146254193 1097.471684690418 1057.53881965628 420.4403990753207 1089.156771527723 293.4372178859157
789 0.005 3.945 1 1019.494132596674 958.2852355703394 958.3700110018369 1096.513489226103 1097.107203119335 1097.471732216479 1057.562336483727 420.5602059938997 1089.159124144621 293.4372193586011
790 0.005 3.95 1 1019.562042960651 958.4159710446653 958.501004375977 1096.513583172173 1097.107244344807 1097.471762583383 1057.58577139195 420.6797931029675 1089.161603394566 293.4372208896461
791 0.005 3.955 1 1019.62928673534 958.5462154522809 958.6315057419642 1096.513678935431 1097.107293470152 1097.471803279403 1057.609119130303 420.7991361508107 1089.163926209024 293.4372223678904
792 0.005 3.96 1 1019.696675454412 958.6759709665064 958.761517079488 1096.5137734264 1097.107336421692 1097.471836464464 1057.63238806283 420.9182619708216 1089.166382609578 293.4372239078328
793 0.005 3.965 1 1019.763413938382 958.8052391959014 958.8910402085851 1096.51386643568 1097.107387130473 1097.471878737448 1057.655575809743 421.0371618085248 1089.168687010907 293.437225400582
794 0.005 3.97 1 1019.830321474748 958.934022469453 959.0200772045201 1096.513958349454 1097.10742864839 1097.471910175463 1057.678689579343 421.1558395532929 1089.171125021596 293.4372269468706
795 0.005 3.975 1 1019.896571579186 959.0623224093927 959.1486298938332 1096.514042705744 1097.107475843948 1097.471950322313 1057.701720950919 421.2742887400035 1089.173406560161 293.4372284485751
796 0.005 3.98 1 1019.962989340237 959.1901411561623 959.276700258629 1096.514133105925 1097.107516143421 1097.471980771783 1057.724673661474 421.3925230670394 1089.175829100263 293.4372300030655
797 0.005 3.985 1 1020.028737257538 959.3174803025613 959.4042901762541 1096.514215324344 1097.107567875694 1097.472023802023 1057.747521568917 421.5105319794447 1089.178098466675 293.4372315042947
798 0.005 3.99 1 1020.094660007198 959.444342082537 959.5314015718503 1096.514310629952 1097.107606825187 1097.472052644364 1057.770309200852 421.628310602095 1089.180503371167 293.437233056768
799 0.005 3.995 1 1020.159924625884 959.5707276966097 959.6580359997328 1096.514404526271 1097.107656391368 1097.47209408839 1057.79301713745 421.7458654605161 1089.182758487298 293.4372345587592
800 0.005 4 1 1020.22536944533 959.6966397402589 959.7841956378091 1096.514493935968 1097.107696176205 1097.472124418287 1057.815660196802 421.8632031178673 1089.185150160909 293.4372361118943
801 0.005 4.005 1 1020.290154121097 959.822079535521 959.9098821527721 1096.51458494871 1097.107746996357 1097.472167021293 1057.83821927281 421.9803169562091 1089.187388655622 293.4372376096372
802 0.005 4.01 1 1020.355110529552 959.9470492311482 960.035097465907 1096.514674503227 1097.107786653221 1097.472196850009 1057.860709481351 422.0972071383525 1089.189763557069 293.4372391542063
803 0.005 4.015 1 1020.419410592558 960.0715503965903 960.1598433496948 1096.51476538157 1097.107836423872 1097.472238428914 1057.883118134577 422.2138661796202 1089.191985690127 293.4372406355086
804 0.005 4.02 1 1020.483891458437 960.1955851908167 960.2841217483547 1096.514854264138 1097.107875523069 1097.47226786684 1057.905458354606 422.3303066447339 1089.19434725469 293.4372421636993
805 0.005 4.025 1 1020.547717784404 960.3191551075124 960.4079343841623 1096.514943293043 1097.107924605085 1097.472309216927 1057.927713965641 422.4465193801021 1089.196553245379 293.437243630651
806 0.005 4.03 1 1020.611726447314 960.4422624873074 960.5312833012191 1096.515031958911 1097.107964457175 1097.472339253603 1057.949905276479 422.5625168787491 1089.198897358093 293.4372451412518
807 0.005 4.035 1 1020.675079035417 960.5649087564611 960.6541702066687 1096.515120063928 1097.108012181243 1097.472379058106 1057.972009938665 422.6783030156471 1089.201089301896 293.4372465930712
808 0.005 4.04 1 1020.7386150478 960.6870958919384 960.7765969331321 1096.515208095795 1097.108050969458 1097.472408207164 1057.994045179704 422.7938654097721 1089.203418257264 293.4372480834405
809 0.005 4.045 1 1020.801496682675 960.8088254857586 960.8985652190123 1096.51529573081 1097.108098656653 1097.472448306557 1058.015999285792 422.9092064995404 1089.20559266549 293.4372495212046
810 0.005 4.05 1 1020.864564995924 960.9300995165144 961.0200769008911 1096.515382891449 1097.108137418483 1097.472477548052 1058.037885374078 423.0243303365069 1089.207905447133 293.4372510102185
811 0.005 4.055 1 1020.926978805441 961.0509195750884 961.1411337171304 1096.515468203791 1097.108183373785 1097.472516119023 1058.059690282408 423.1392395982776 1089.210062170816 293.4372524380269
812 0.005 4.06 1 1020.989596686136 961.1712878474659 961.2617376284745 1096.515556591227 1097.108223310508 1097.472546429489 1058.081422495112 423.25392668341 1089.212361092067 293.4372539187204
813 0.005 4.065 1 1021.051554603695 961.2912056174592 961.3818902129133 1096.515643126169 1097.108270302477 1097.472585515822 1058.103077873722 423.3683952741271 1089.214504648202 293.4372553405143
814 0.005 4.07 1 1021.113702715733 961.4106749147344 961.5015932945839 1096.515730764381 1097.108310113756 1097.47261598768 1058.124668436044 423.4826455209945 1089.216788663648 293.4372568157196
815 0.005 4.075 1 1021.17519446896 961.529697349182 961.620848608483 1096.515817309804 1097.108356829834 1097.472654764009 1058.146164610167 423.5966833689125 1089.218914408915 293.4372582378196
816 0.005 4.08 1 1021.236882203442 961.648274989995 961.7396580475331 1096.515901218512 1097.108392861591 1097.472681870195 1058.167605170428 423.7105019180883 1089.22117352944 293.4372597129731
817 0.005 4.085 1 1021.297915174309 961.7664091141689 961.8580231821578 1096.51598618869 1097.108439677513 1097.47272130244 1058.188969881489 423.8240978207126 1089.223290155792 293.4372611318574
818 0.005 4.09 1 1021.359153375602 961.884101801885 961.9759458320468 1096.516072991361 1097.108478959616 1097.472751377021 1058.210266203849 423.9374597318473 1089.225556359273 293.4372626117447
819 0.005 4.095 1 1021.419697772208 962.0013546915601 962.0934277804561 1096.516127330123 1097.108522901515 1097.472787981156 1058.231561374319 424.0506062963025 1089.227655871756 293.4372640319679
820 0.005 4.1 1 1021.480492482998 962.1181696847701 962.2104708001774 1096.516230110204 1097.1085637222 1097.472819474109 1058.25276273405 424.1635462058316 1089.229907758957 293.4372655054177
821 0.005 4.105 1 1021.540631340443 962.2345479797026 962.3270763490068 1096.516321402355 1097.108608353691 1097.472856941292 1058.273852482898 424.2762627091251 1089.232000393479 293.4372669253692
822 0.005 4.11 1 1021.600978658504 962.3504917779026 962.4432463395459 1096.516410218328 1097.108647414346 1097.472886632381 1058.294868999706 424.3887440670489 1089.23423668029 293.4372683965105
823 0.005 4.115 1 1021.660666594025 962.4660022078469 962.5589822162591 1096.516487749458 1097.108689110591 1097.472921647367 1058.315787875511 424.5010207879905 1089.236309095343 293.437269816188
824 0.005 4.12 1 1021.720566093949 962.5810814941932 962.6742858977351 1096.516571373622 1097.108726933209 1097.47295043489 1058.33664871406 424.6130899035262 1089.238528946429 293.4372712888571
825 0.005 4.125 1 1021.779810730236 962.6957309368235 962.7891590053453 1096.516653503798 1097.108770580203 1097.472987251188 1058.357456166783 424.7249462416816 1089.240590464388 293.4372727046588
826 0.005 4.13 1 1021.839269421158 962.8099525473471 962.9036032552459 1096.516735534588 1097.10880785883 1097.473015740011 1058.378195125551 424.8365478175053 1089.242794637247 293.4372741727177
827 0.005 4.135 1 1021.898075178842 962.9237478044465 963.0176202815709 1096.516815670337 1097.108851984658 1097.473052687318 1058.398844342308 424.9479526320077 1089.244840664349 293.4372755782359
828 0.005 4.14 1 1021.95709639638 963.0371187541984 963.1312119337296 1096.516900315866 1097.108889573451 1097.473081123453 1058.419430028406 425.0591440519886 1089.247031295913 293.4372770318759
829 0.005 4.145 1 1022.015463854996 963.1500663292952 963.2443795314326 1096.516980638772 1097.108933298561 1097.473118087747 1058.439925512035 425.1701529461411 1089.249061785368 293.4372784223834
830 0.005 4.15 1 1022.074050124361 963.2625927565107 963.3571249268267 1096.517063529729 1097.108970791123 1097.473146640481 1058.460386273654 425.2809581793135 1089.251237462239 293.4372798562324
831 0.005 4.155 1 1022.131986010389 963.3746993921832 963.4694497137727 1096.51714286589 1097.109012961151 1097.47318197832 1058.480758384084 425.3915439833874 1089.253253542019 293.4372812269434
832 0.005 4.16 1 1022.190143856001 963.4863881638992 963.5813556549346 1096.517228918424 1097.10905268264 1097.473212546152 1058.501067609765 425.5018910936835 1089.255422586083 293.4372826435193
833 0.005 4.165 1 1022.247652427395 963.5976602511223 963.6928441843251 1096.517305495956 1097.109093597399 1097.473246881484 1058.52127367802 425.6120284365687 1089.257427463011 293.4372839938459
834 0.005 4.17 1 1022.305236694168 963.708516795971 963.8039163687854 1096.51738314486 1097.109130249554 1097.473274836156 1058.541425885582 425.7219688991621 1089.259553664729 293.4372853877264
835 0.005 4.175 1 1022.362236236352 963.8189601035721 963.9145744175109 1096.517463920268 1097.109173986491 1097.473311594476 1058.561514273382 425.8316960817726 1089.261536881113 293.4372867165321
836 0.005 4.18 1 1022.419509842517 963.9289921133131 964.0248201243663 1096.517545289274 1097.109209546253 1097.473338528922 1058.581546571573 425.9412116921383 1089.263668393526 293.4372880933734
837 0.005 4.185 1 1022.476142017867 964.0386138852737 964.1346548765024 1096.517621380076 1097.109250666208 1097.473373223326 1058.601498543886 426.0505152791804 1089.265639378724 293.43728940591
838 0.005 4.19 1 1022.533026709081 964.1478272510737 964.2440803010107 1096.517705026147 1097.109288703395 1097.473402143342 1058.621390173367 426.159610892058 1089.267760403919 293.4372907605107
839 0.005 4.195 1 1022.589255462587 964.2566334931623 964.3530978662245 1096.517779974528 1097.109328419529 1097.473435497527 1058.641202404052 426.268495542477 1089.269715546291 293.437292058088
840 0.005 4.2 1 1022.645732515288 964.3650347058922 964.4617093852554 1096.517860706626 1097.109364345066 1097.47346270466 1058.660959267476 426.3771703030134 1089.271821181666 293.4372934053877
841 0.005 4.205 1 1022.701551660238 964.4730320085727 964.5699162671665 1096.517937348768 1097.109406355471 1097.473498279781 1058.68063758006 426.4856404169599 1089.273764644562 293.4372946967374
842 0.005 4.21 1 1022.757613557663 964.5806273758188 964.6777202244197 1096.518023091582 1097.109444912449 1097.473527385776 1058.70026555723 426.593898775879 1089.275856509492 293.4372960461741
843 0.005 4.215 1 1022.813019304211 964.6878220177247 964.7851227215303 1096.51809938346 1097.109485071428 1097.473560916771 1058.719815791786 426.7019444392095 1089.277786762333 293.4372973493809
844 0.005 4.22 1 1022.868674818213 964.7946179268523 964.8921254941336 1096.518179521593 1097.109521028066 1097.473588292508 1058.73930843828 426.8097812000338 1089.279863024772 293.4372987202471
845 0.005 4.225 1 1022.923679119352 964.9010162930718 964.9987299765479 1096.518253230328 1097.109560432253 1097.473621472934 1058.758724327354 426.9174047362773 1089.281778516245 293.4373000449705
846 0.005 4.23 1 1022.978932059493 965.0070190472937 965.1049378748116 1096.518332120676 1097.109595457898 1097.473648179241 1058.778080542249 427.0248195589381 1089.283841655652 293.4373014245636
847 0.005 4.235 1 1023.033524724614 965.1126272521951 965.210750534389 1096.518405648842 1097.109635729568 1097.473682216502 1058.797355392787 427.132027262307 1089.285738707014 293.437302758354
848 0.005 4.24 1 1023.088369743962 965.2178429135373 965.3161696862722 1096.518486419174 1097.109671978018 1097.473709567863 1058.816581582338 427.2390255030507 1089.287790306252 293.4373041502764
849 0.005 4.245 1 1023.142558686229 965.3226671900298 965.4211967276156 1096.518558372099 1097.109710125135 1097.473741838003 1058.835732842117 427.3458198765056 1089.28967562134 293.4373054841953
850 0.005 4.25 1 1023.19700438517 965.4271019916356 965.52583334122 1096.518638586621 1097.109746995332 1097.473770294319 1058.854829334115 427.4524070204789 1089.291713163767 293.4373068721741
851 0.005 4.255 1 1023.250791015822 965.5311483751952 965.6300808568955 1096.518710510137 1097.10978542853 1097.473802413386 1058.873847185678 427.5587864157737 1089.293532175948 293.437308206728
852 0.005 4.26 1 1023.304839384548 965.6348082963814 965.733940958322 1096.518788181614 1097.109819899284 1097.473828546334 1058.892811845462 427.6649599568909 1089.295486600189 293.4373095913061
853 0.005 4.265 1 1023.358220105635 965.7380826691029 965.837414917266 1096.518861023488 1097.109859357166 1097.473861857523 1058.91165620621 427.7709259682961 1089.297273284924 293.4373109208236
854 0.005 4.27 1 1023.411867262336 965.8409735839602 965.9405044439386 1096.518939459139 1097.109894443287 1097.473888371054 1058.930485437586 427.8766877947651 1089.299209918346 293.4373123053174
855 0.005 4.275 1 1023.464858990737 965.9434820627599 966.0432108609344 1096.519011472755 1097.109933319596 1097.473921200735 1058.949247442688 427.9822452689339 1089.300982718136 293.4373136227424
856 0.005 4.28 1 1023.518116305498 966.0456101419023 966.1455358935807 1096.519088863008 1097.109968229276 1097.473948006234 1058.967958794047 428.0876033795008 1089.302904884641 293.4373149892813
857 0.005 4.285 1 1023.570714747332 966.147358773105 966.2474808192687 1096.519161106367 1097.110008028633 1097.473981508698 1058.986591881244 428.1927387287008 1089.304663881594 293.4373162876158
858 0.005 4.29 1 1023.623586389854 966.2487299454616 966.3490473293054 1096.519240188414 1097.110043697443 1097.474008527261 1059.005190082682 428.2976762876136 1089.306574605583 293.4373176379266
859 0.005 4.295 1 1023.675786473947 966.3497242006238 966.4502363979409 1096.519309818965 1097.110082133241 1097.474041229208 1059.02367832377 428.402407744912 1089.308317718725 293.437318920787
860 0.005 4.3 1 1023.728261490001 966.4503438980645 966.5510499124791 1096.519385812171 1097.110114985509 1097.474065589064 1059.042095234825 428.5069395669684 1089.310212485829 293.437320248663
861 0.005 4.305 1 1023.780074920073 966.5505899929027 966.6514891641991 1096.519451794161 1097.110151236388 1097.474096741696 1059.060439519387 428.611261024891 1089.31193336455 293.4373215126126
862 0.005 4.31 1 1023.832182493039 966.6504644202918 966.7515558138898 1096.519532552683 1097.110188413219 1097.474124801314 1059.078753790235 428.7153833839041 1089.313827120146 293.4373228136043
863 0.005 4.315 1 1023.883618070551 966.7499679946852 966.8512510251608 1096.519598711115 1097.110224753879 1097.47415612408 1059.096991778628 428.8192852258999 1089.315533360945 293.4373240473629
864 0.005 4.32 1 1023.935344635704 966.8491027266363 966.9505764667457 1096.519678121129 1097.110260419359 1097.474182649732 1059.115190312147 428.9229745973395 1089.317411761517 293.4373253330669
865 0.005 4.325 1 1023.986399754376 966.9478696994083 967.0495334548635 1096.519742175082 1097.110295008071 1097.474212432805 1059.133312950265 429.0264769904243 1089.319100885791 293.4373265474184
866 0.005 4.33 1 1024.037738625425 967.0462716119371 967.1481241744896 1096.519825388581 1097.110332057711 1097.474240016745 1059.151396005848 429.1297830789333 1089.320981989216 293.4373278125681
867 0.005 4.335 1 1024.088424290709 967.1443085252972 967.2463493777143 1096.519888538723 1097.110366586168 1097.47426985308 1059.169392491852 429.2328905722899 1089.322657927104 293.4373290196583
868 0.005 4.34 1 1024.139397686889 967.2419827492354 967.3442109542514 1096.519972065076 1097.110403803944 1097.474297339238 1059.187315586868 429.3358231399423 1089.324514377186 293.4373302821071
869 0.005 4.345 1 1024.189719745019 967.3392948701239 967.4417098527468 1096.520034176303 1097.110437378193 1097.474326518709 1059.20518188149 429.4385470263119 1089.326176593255 293.437331487595
870 0.005 4.350000000000001 1 1024.24032670001 967.4362467526523 967.5388476565272 1096.52011475162 1097.110474997563 1097.474354845791 1059.223030289422 429.5410669723884 1089.328016490372 293.437332756276
871 0.005 4.355 1 1024.290280618139 967.5328393038153 967.6356255316153 1096.520178928791 1097.110510285934 1097.474385404251 1059.240792737363 429.6433544179159 1089.329669732332 293.4373339707295
872 0.005 4.36 1 1024.340515234789 967.6290742744803 967.7320450133905 1096.520258525647 1097.110546469592 1097.474412412968 1059.258499983834 429.7454524718999 1089.331495766507 293.4373352379555
873 0.005 4.365 1 1024.390094677042 967.7249526765783 967.8281073065973 1096.520320072576 1097.110579090729 1097.474440206693 1059.276133518149 429.8473554779254 1089.333132164656 293.4373364492353
874 0.005 4.37 1 1024.43996074362 967.8204763118016 967.9238139849518 1096.520397531861 1097.11061419517 1097.474466307707 1059.293719627695 429.9490648816301 1089.334944635825 293.4373377212193
875 0.005 4.375 1 1024.489106183795 967.9156455126383 968.0191657969287 1096.520460168108 1097.110648441197 1097.474495817616 1059.311222214946 430.0505856211558 1089.336554044524 293.4373389375064
876 0.005 4.38 1 1024.538579014709 968.0104626501238 968.1141646414474 1096.520540098251 1097.110684492232 1097.474522850134 1059.32869100351 430.1519158298019 1089.338356119387 293.4373402120411
877 0.005 4.385 1 1024.587420020264 968.1049287419432 968.2088117774256 1096.520602313399 1097.110718671285 1097.474552394392 1059.346088318547 430.2530350581017 1089.339969923778 293.4373414281624
878 0.005 4.39 1 1024.636556102061 968.199045495213 968.3031087206182 1096.520678415606 1097.110752587187 1097.474577502588 1059.363437063638 430.3539570093678 1089.341753173264 293.4373427052493
879 0.005 4.395 1 1024.685046783934 968.2928138828312 968.3970566696401 1096.520739831469 1097.110786242551 1097.47460656679 1059.380713080124 430.4546885312947 1089.343352166889 293.4373439246715
880 0.005 4.4 1 1024.733827758268 968.3862352517208 968.4906569035238 1096.520816242073 1097.1108201036 1097.474631851753 1059.397940241618 430.5552198551799 1089.345124446464 293.4373451944178
881 0.005 4.405 1 1024.781933167247 968.4793109787053 968.5839107782695 1096.520877181358 1097.110853663039 1097.474660923428 1059.415110275234 430.6555529070216 1089.346710179582 293.4373464072783
882 0.005 4.41 1 1024.830364109285 968.5720427100001 968.6768198143453 1096.520954611509 1097.110889396476 1097.474687780394 1059.432227592809 430.755683384717 1089.348470556612 293.4373476769954
883 0.005 4.415 1 1024.878150740195 968.6644311601668 968.7693850532535 1096.521014670816 1097.110921997202 1097.474715518963 1059.449265186727 430.8556185452557 1089.350044509708 293.4373488832103
884 0.005 4.42 1 1024.926231878606 968.7564782657604 968.8616080971652 1096.521092044117 1097.110957121891 1097.474741888875 1059.466270300397 430.9553623052818 1089.351793320425 293.437350145075
885 0.005 4.425 1 1024.973668571714 968.8481848911485 968.9534900658857 1096.521148909489 1097.110987141464 1097.474767818069 1059.483196491877 431.054936855263 1089.35334999915 293.4373513514831
886 0.005 4.43 1 1025.021397852179 968.9395530826363 969.0450325386946 1096.521221282123 1097.111022238121 1097.474794429799 1059.500085108833 431.1543129216752 1089.35508438931 293.4373526154769
887 0.005 4.435 1 1025.068486521946 969.0305832230196 969.1362365537261 1096.521283175467 1097.11105502177 1097.474822377808 1059.516894064753 431.2534843395166 1089.356634632376 293.4373538177336
888 0.005 4.44 1 1025.115860393234 969.1212772427107 969.2271036366186 1096.521357540404 1097.111087733469 1097.474846769529 1059.533655081925 431.3524553955444 1089.358354411835 293.4373550718652
889 0.005 4.445 1 1025.162597020627 969.2116361172953 969.3176349745424 1096.521415283345 1097.111119689615 1097.474874712905 1059.550348131342 431.4512232877257 1089.359887836089 293.4373562630608
890 0.005 4.45 1 1025.209628019351 969.3016614892357 969.4078320122209 1096.521492216035 1097.111155544724 1097.474901607758 1059.566994962834 431.5497969794642 1089.361598219818 293.4373575072304
891 0.005 4.455 1 1025.256023486734 969.3913543388967 969.4976959193998 1096.521550578124 1097.111186580094 1097.474928270638 1059.583574795822 431.6481448991846 1089.363121968819 293.4373586847997
892 0.005 4.46 1 1025.302712437765 969.4807163768891 969.587228155507 1096.521622695771 1097.111218749879 1097.474952084718 1059.600107038864 431.7463113853566 1089.364808524152 293.4373599109165
893 0.005 4.465 1 1025.348765434969 969.5697484106637 969.6764298297586 1096.521679590045 1097.111249644978 1097.474979018961 1059.61657120726 431.8442898581862 1089.366321293152 293.4373610684213
894 0.005 4.47 1 1025.395112727628 969.6584524401932 969.7653025890693 1096.521755397937 1097.111284830863 1097.475005368354 1059.632979080273 431.9420841569892 1089.368016377946 293.4373622717848
895 0.005 4.475000000000001 1 1025.440828941469 969.746829104349 969.8538474438122 1096.521812379629 1097.111315237785 1097.475031652961 1059.649330991751 432.039687019098 1089.369515791482 293.437363410727
896 0.005 4.48 1 1025.486842824939 969.8348800168009 969.9420657763652 1096.521885408605 1097.111348299718 1097.475056198523 1059.665638930891 432.1371048469188 1089.371187103075 293.4373645989282
897 0.005 4.485 1 1025.53222405788 969.9226062439211 970.0299588018262 1096.521942075815 1097.111379198122 1097.475082979997 1059.681882950024 432.2343220625579 1089.372670302665 293.4373657298842
898 0.005 4.49 1 1025.57790958542 970.0100092819694 970.1175278658768 1096.52201366964 1097.111410729779 1097.475106051374 1059.698088056277 432.3313589668134 1089.374329675239 293.4373669182915
899 0.005 4.495 1 1025.622960576429 970.097089995792 970.204774061441 1096.522070262447 1097.111441952909 1097.475133219687 1059.714220177739 432.4282021916109 1089.375803378982 293.4373680466079
900 0.005 4.5 1 1025.668309259041 970.1838499684332 970.2916987521018 1096.52214144267 1097.111473417487 1097.475156505092 1059.730302142978 432.5248731799132 1089.377450476531 293.4373692275286
901 0.005 4.505 1 1025.713026464174 970.2702905281571 970.37830332659 1096.522194920133 1097.111505054714 1097.47518445659 1059.746324962765 432.621357509477 1089.378908469113 293.4373703526042
902 0.005 4.51 1 1025.758045700945 970.3564128603591 970.4645889467082 1096.522267699288 1097.111538049821 1097.475208865633 1059.762306799946 432.7176342789472 1089.380544456178 293.4373715278817
903 0.005 4.515 1 1025.802434257566 970.442217798466 970.55055666034 1096.522322777751 1097.111567361834 1097.475234527654 1059.778220386567 432.8137275774781 1089.381993756442 293.4373726484391
904 0.005 4.52 1 1025.847126052999 970.52770675742 970.6362077168953 1096.522393425017 1097.111598629137 1097.475257391704 1059.794083513605 432.9096233384895 1089.38361886495 293.437373821869
905 0.005 4.525 1 1025.891188325307 970.6128807230139 970.7215432439045 1096.522448357183 1097.111628851621 1097.475283757646 1059.80988177468 433.0053372109169 1089.385056639965 293.4373749349327
906 0.005 4.53 1 1025.935557354898 970.6977416076152 970.8065647056396 1096.522519790495 1097.111662426346 1097.475308930737 1059.825626777785 433.1008534432175 1089.386670690926 293.437376103392
907 0.005 4.535 1 1025.979283511867 970.7822897958715 970.8912730800388 1096.522572516592 1097.111691073657 1097.475334137706 1059.841305638865 433.1961782448894 1089.388090306812 293.4373772115736
908 0.005 4.54 1 1026.023329413086 970.8665267145036 970.9756695322545 1096.522648494961 1097.111724298348 1097.475358541899 1059.856978998784 433.2913058218492 1089.389694730892 293.4373783765871
909 0.005 4.545 1 1026.066749773496 970.9504536139092 971.0597553725244 1096.522701649231 1097.111753339289 1097.475383813763 1059.872579650304 433.3862626225034 1089.391108178799 293.437379484954
910 0.005 4.55 1 1026.110457852444 971.0340722062864 971.1435321527637 1096.522773887916 1097.111786042182 1097.475407992895 1059.888128292307 433.4810279296389 1089.392701745589 293.4373806442831
911 0.005 4.555 1 1026.153550975259 971.1173830901088 971.2270007095393 1096.52282917709 1097.111815648643 1097.475433735453 1059.903614535465 433.5756039421562 1089.394104689867 293.4373817395378
912 0.005 4.56 1 1026.196958673633 971.200387775482 971.3101623368468 1096.522898364985 1097.111846452154 1097.475456183951 1059.919051532572 433.6699954638324 1089.395684083569 293.4373828927899
913 0.005 4.565 1 1026.239742919849 971.2830869308165 971.3930179750967 1096.52295322444 1097.1118757528 1097.475481458575 1059.934425061633 433.7641952614933 1089.397077232487 293.4373839892021
914 0.005 4.57 1 1026.282838623293 971.3654821916792 971.4755689771389 1096.52302035921 1097.111905138671 1097.475503047997 1059.949752894811 433.8582100305177 1089.398642201319 293.4373851428464
915 0.005 4.575 1 1026.325310503766 971.4475744019503 971.5578164041833 1096.523075678013 1097.111936165075 1097.475530106897 1059.965020647895 433.9520366639313 1089.400023334159 293.4373862394598
916 0.005 4.58 1 1026.368095918041 971.529365019403 971.6397615252989 1096.523143865846 1097.11196603134 1097.475551757248 1059.980243560927 434.0456801062621 1089.401579601371 293.4373873912851
917 0.005 4.585 1 1026.410258353149 971.6108549093442 971.7214053961252 1096.523196537238 1097.11199467509 1097.475576828737 1059.995403195621 434.1391446301985 1089.402947178561 293.4373884845814
918 0.005 4.59 1 1026.452763456764 971.6920460057988 971.8027496881466 1096.523266489586 1097.112026108668 1097.475600248776 1060.010518712832 434.2324261997924 1089.404509819774 293.4373896370319
919 0.005 4.595 1 1026.49463631479 971.7729386097632 971.8837950220657 1096.523318642775 1097.11205425939 1097.475624640024 1060.025584648968 434.3255226201751 1089.405856462017 293.4373907306173
920 0.005 4.600000000000001 1 1026.536818582875 971.8535346697314 971.9645429451881 1096.523385262148 1097.112084188786 1097.475647167329 1060.04060778042 434.4184506889372 1089.407385440922 293.437391880155
921 0.005 4.605 1 1026.578372940901 971.933834652444 972.0449943241666 1096.523438577609 1097.112113633779 1097.475673091382 1060.055566549963 434.5111824537394 1089.408733064807 293.437392969828
922 0.005 4.61 1 1026.620242483237 972.0138400055936 972.1251503927435 1096.523507069561 1097.112144560648 1097.475696003739 1060.070479161671 434.6037239861422 1089.41025775622 293.437394116517
923 0.005 4.615 1 1026.661487904532 972.0935515430716 972.2050121466929 1096.523558253979 1097.112171779737 1097.475719615194 1060.085324693995 434.6960810672574 1089.411593522243 293.4373952040872
924 0.005 4.62 1 1026.703051230417 972.1729707047886 972.2845808417189 1096.523625152871 1097.112202175646 1097.475742123625 1060.100130179585 434.7882537110236 1089.413106010699 293.4373963487236
925 0.005 4.625 1 1026.743991032617 972.252098262904 972.3638574473982 1096.523676691404 1097.112230602209 1097.475766985642 1060.114878386835 434.8802425644105 1089.414431902009 293.4373974330155
926 0.005 4.63 1 1026.785234579366 972.330935622868 972.4428432094572 1096.523743919489 1097.112260593462 1097.475789192777 1060.129607831673 434.9720441375247 1089.415933460329 293.4373985690505
927 0.005 4.635 1 1026.825864945664 972.4094836083067 972.5215391019939 1096.523795424895 1097.112288643518 1097.475813625188 1060.144264817513 435.0636667724877 1089.417247713566 293.4373996420647
928 0.005 4.64 1 1026.866823733151 972.487743578557 972.5999463198069 1096.523862981325 1097.112319802518 1097.475836938151 1060.158877158035 435.1551219141421 1089.418740755361 293.4374007665494
929 0.005 4.645 1 1026.907163339103 972.5657163764423 972.6780658634948 1096.523913815081 1097.11234709895 1097.475860472666 1060.173428411823 435.2463894525541 1089.420044699644 293.4374018304558
930 0.005 4.65 1 1026.947860888459 972.6434026977635 972.7558983475258 1096.523975158799 1097.112376503673 1097.475882660967 1060.187922271313 435.3374737388709 1089.421525582697 293.4374029402372
931 0.005 4.655 1 1026.987917322936 972.7208039763326 972.8334452779886 1096.524027283464 1097.112404277865 1097.475906954213 1060.202361550596 435.4283733813204 1089.422817067708 293.4374039895447
932 0.005 4.66 1 1027.028296117569 972.7979217486321 972.9107079753294 1096.524095929765 1097.112435522237 1097.475930160067 1060.216767632336 435.5190922309163 1089.424290571318 293.4374050927659
933 0.005 4.665 1 1027.06805144486 972.8747567487131 972.987687402745 1096.524144490394 1097.112461433054 1097.475952625324 1060.231116985315 435.6096288628638 1089.425571236706 293.4374061361165
934 0.005 4.67 1 1027.108134468819 972.9513104101322 973.0643847937295 1096.524209087361 1097.112489658572 1097.475973162105 1060.245426168339 435.6999903242138 1089.427031736327 293.4374072290932
935 0.005 4.675 1 1027.147596282379 973.0275835197515 973.1408011284916 1096.524255370535 1097.112514549821 1097.475995164317 1060.259676067005 435.7901688936392 1089.428300059942 293.4374082552012
936 0.005 4.68 1 1027.187389650742 973.1035774322913 973.216937594568 1096.524320949942 1097.112545085082 1097.47601812143 1060.273885481436 435.8801758209352 1089.429749769275 293.4374093317155
937 0.005 4.685 1 1027.226565094971 973.1792927752115 973.2927950699409 1096.524371914575 1097.112573602047 1097.476043113979 1060.288036175484 435.9699907257058 1089.431013624456 293.4374103438157
938 0.005 4.69 1 1027.266074587129 973.2547310694459 973.3683748017743 1096.524437974249 1097.112603072112 1097.476064835142 1060.302150054627 436.0596133916507 1089.432456018571 293.4374114076297
939 0.005 4.695 1 1027.304963672553 973.3298929964893 973.4436777079795 1096.524486332791 1097.112629599779 1097.476087701139 1060.316206294931 436.149065524781 1089.433705564071 293.4374124090436
940 0.005 4.7 1 1027.344187446027 973.4047800073921 973.5187050111309 1096.524550388727 1097.112658479328 1097.476108960877 1060.330222748891 436.2383549449819 1089.435135618266 293.4374134629314
941 0.005 4.705 1 1027.382793257359 973.4793927782 973.5934576200507 1096.524599493276 1097.112686244196 1097.476133499241 1060.344182239991 436.3274644087092 1089.436376223822 293.4374144553303
942 0.005 4.71 1 1027.421736034347 973.5537327197883 973.6679367322324 1096.524664511887 1097.112714872554 1097.476153971553 1060.358103264547 436.4163806860955 1089.437798797726 293.43741550331
943 0.005 4.715 1 1027.460059868345 973.6278005266147 973.7421432542537 1096.524712431141 1097.112741864872 1097.47617767017 1060.371966875825 436.5051324564428 1089.439030572596 293.4374164915347
944 0.005 4.72 1 1027.498721560058 973.7015976184899 973.8160783856437 1096.524775929012 1097.112769590944 1097.476197626746 1060.385790095957 436.5937040717728 1089.440440176223 293.4374175349719
945 0.005 4.725000000000001 1 1027.536765351217 973.7751246569588 973.8897430219597 1096.524823712288 1097.112796171412 1097.476221096328 1060.399557994099 436.6821013964292 1089.44166074693 293.4374185216352
946 0.005 4.73 1 1027.575148582566 973.8483830278719 973.9631383346575 1096.524886167638 1097.112823672978 1097.476241023785 1060.413288160361 436.7703220000436 1089.443061664539 293.4374195664874
947 0.005 4.735 1 1027.61294906042 973.9213740235961 974.0362656407153 1096.524933414698 1097.11285089164 1097.476265097129 1060.426969777445 436.8583674556215 1089.444271879718 293.4374205544514
948 0.005 4.74 1 1027.651072565413 973.9940984756666 974.1091257999207 1096.524996972001 1097.112879280343 1097.476285727832 1060.440607745124 436.9462384031102 1089.445663848836 293.4374216033042
949 0.005 4.745 1 1027.688570724617 974.0665569866385 974.1817196203591 1096.525045497704 1097.112907156075 1097.476310214277 1060.454187973732 437.0339302601498 1089.446866931138 293.4374225929383
950 0.005 4.75 1 1027.726409652367 974.1387510137198 974.254048307169 1096.525108012131 1097.112934481619 1097.476330044382 1060.46773256852 437.1214551940638 1089.448246991231 293.4374236403273
951 0.005 4.755 1 1027.763625774546 974.2106808221154 974.3261124922573 1096.52515466201 1097.112960336182 1097.476352746441 1060.481220301956 437.2088049254127 1089.449431930589 293.4374246309532
952 0.005 4.76 1 1027.801187598872 974.2823480580355 974.3979134403125 1096.525214736492 1097.11298661104 1097.476371697371 1060.494679606933 437.2959800705638 1089.450795491549 293.4374256828494
953 0.005 4.765 1 1027.838133098799 974.3537533534675 974.4694520211789 1096.525261328999 1097.113012749095 1097.476394553371 1060.508077266864 437.3829722356416 1089.451974059655 293.4374266718629
954 0.005 4.77 1 1027.875427270195 974.4248981082417 974.5407294137369 1096.525323739938 1097.113040571539 1097.476414753833 1060.521435457381 437.4697903240759 1089.453333191657 293.4374277141331
955 0.005 4.775 1 1027.912123637529 974.4957822904151 974.6117458526455 1096.525360650638 1097.113063879644 1097.476435120952 1060.534742289636 437.556438036905 1089.454628534992 293.4374286935704
956 0.005 4.78 1 1027.9491659477 974.5664078015018 974.6825029531861 1096.525423134864 1097.113092121003 1097.476456097392 1060.54800959328 437.6429285594288 1089.455982749379 293.4374297258731
957 0.005 4.785 1 1027.985587441143 974.6367752531173 974.7530015911954 1096.525472014743 1097.11311836034 1097.476479102922 1060.561221174663 437.7292406582891 1089.457115084532 293.4374306951175
958 0.005 4.79 1 1028.022354127499 974.7068861397947 974.8232430016948 1096.525532880117 1097.113144524556 1097.476497931906 1060.574395820297 437.8153783966355 1089.458435385104 293.4374317229278
959 0.005 4.795 1 1028.058501834675 974.7767412153627 974.8932281188297 1096.525576583684 1097.113169117609 1097.476519620551 1060.587517692552 437.9013501878244 1089.459575143595 293.4374326902989
960 0.005 4.8 1 1028.094998279538 974.8463417532411 974.9629580673935 1096.525638639691 1097.113197742317 1097.476540757101 1060.600603729315 437.9871480321069 1089.460904906079 293.4374337090506
961 0.005 4.805 1 1028.130878065804 974.9156883554068 975.0324336607129 1096.525683751523 1097.113222805055 1097.476562809838 1060.613635382185 438.0727721463265 1089.462044036298 293.4374346706983
962 0.005 4.81 1 1028.167105211313 974.9847822836192 975.1016559950782 1096.52574476174 1097.113249864075 1097.476582643439 1060.626631709097 438.1582233319421 1089.463364440827 293.437435682234
963 0.005 4.815 1 1028.202742109498 975.0536241817161 975.1706258844378 1096.525792991371 1097.113276249609 1097.476605226844 1060.639573934854 438.243502893805 1089.464507868671 293.4374366440815
964 0.005 4.82 1 1028.238697233944 975.1222152701851 975.239344392485 1096.525849557219 1097.113301774393 1097.476623961176 1060.652478309692 438.328613320689 1089.465808715654 293.4374376449551
965 0.005 4.825 1 1028.274071977188 975.1905562244045 975.3078123561269 1096.525896958578 1097.113327517078 1097.476646155714 1060.665331796656 438.41355239428 1089.466943311605 293.4374386082021
966 0.005 4.83 1 1028.309767936008 975.2586483614151 975.3760308856924 1096.525951490442 1097.113351459207 1097.476663756543 1060.678147237939 438.4983237030987 1089.46823091778 293.4374396137056
967 0.005 4.835 1 1028.344885408185 975.3264922793155 975.4440007960915 1096.526000480049 1097.113378725765 1097.476687353505 1060.69091256873 438.5829345229524 1089.46935650171 293.437440578081
968 0.005 4.84 1 1028.380294473425 975.3940892289223 975.5117232008115 1096.526050010331 1097.113403242797 1097.476705017131 1060.703632881271 438.6673721349444 1089.470640216565 293.4374415752574
969 0.005 4.845 1 1028.415142272555 975.4614400111208 975.5791989787145 1096.526101797527 1097.113429277794 1097.476727123133 1060.716311003948 438.7516350017656 1089.471761152837 293.4374425231624
970 0.005 4.850000000000001 1 1028.450317058307 975.5285457305281 975.6464291039947 1096.526154246789 1097.11345100176 1097.476743164589 1060.728950609539 438.8357287682163 1089.473027008883 293.43744351255
971 0.005 4.855 1 1028.484924714402 975.5954070559789 975.7134144249405 1096.526204054491 1097.113478436331 1097.476766822325 1060.741541987763 438.9196565881658 1089.474137341475 293.4374444522459
972 0.005 4.86 1 1028.519854419802 975.6620251008005 975.7801559033772 1096.526254983854 1097.113499899834 1097.476782276044 1060.754094577917 439.003410421755 1089.475393336051 293.4374454306018
973 0.005 4.865 1 1028.554212615807 975.7284006940077 975.8466544769259 1096.526304321536 1097.113528323748 1097.476807069057 1060.766600057284 439.0869985700762 1089.476495333789 293.4374463612814
974 0.005 4.87 1 1028.588894513908 975.7945348956071 975.9129111046688 1096.526357807644 1097.113551957542 1097.476824370497 1060.779067876381 439.1704092374303 1089.477748130963 293.4374473286544
975 0.005 4.875 1 1028.623005548695 975.8604283936492 975.9789266288046 1096.526407577147 1097.113579559095 1097.476847911909 1060.791488256404 439.2536583908573 1089.478843977985 293.4374482454707
976 0.005 4.88 1 1028.657437807977 975.9260823642992 976.0447020492566 1096.52645726641 1097.113600533907 1097.476862885932 1060.803868770421 439.3367338923481 1089.48008448624 293.4374491934352
977 0.005 4.885 1 1028.69129985274 975.9914974808235 976.1102382140399 1096.526506726065 1097.113628705011 1097.476887371346 1060.816203278907 439.4196474528806 1089.48117044494 293.437450094889
978 0.005 4.89 1 1028.725486449684 976.0566748904249 976.1755361049503 1096.526557039354 1097.113649848206 1097.476902414282 1060.828500532354 439.5024151898501 1089.48240363439 293.4374510355281
979 0.005 4.895 1 1028.759109680459 976.1216150087618 976.2405963141573 1096.526605837413 1097.113675943305 1097.476924860116 1060.840750452746 439.5850088285806 1089.483480513652 293.4374519276078
980 0.005 4.9 1 1028.793057034136 976.1863192690257 976.3054200643619 1096.52665622651 1097.113698024939 1097.476941063996 1060.852964774205 439.6674212590036 1089.484704366393 293.4374528632309
981 0.005 4.905 1 1028.826429572278 976.2507882196546 976.3700081481591 1096.526704543564 1097.113725080277 1097.476964171461 1060.865117246998 439.7496789208784 1089.485773830061 293.4374537538387
982 0.005 4.91 1 1028.860128714077 976.3150228391428 976.4343614250057 1096.526755418157 1097.113747236711 1097.476980334047 1060.877242151703 439.8317721825515 1089.486993473869 293.4374546876801
983 0.005 4.915 1 1028.893252810761 976.3790239324073 976.4984807736865 1096.526800530777 1097.113772133069 1097.477001706193 1060.889324210659 439.9137015531307 1089.488047821232 293.4374555769106
984 0.005 4.92 1 1028.926712327628 976.4427926769442 976.5623672037481 1096.526851927353 1097.11379442309 1097.477018121179 1060.901378233014 439.9954593603914 1089.489258075228 293.4374565136268
985 0.005 4.925 1 1028.959596343308 976.5063297000004 976.6260215196946 1096.526897790091 1097.113820425755 1097.477040856115 1060.913380690507 440.0770564189198 1089.49030466922 293.4374574051883
986 0.005 4.93 1 1028.992817512921 976.5696361743736 976.6894447623649 1096.526951310749 1097.113843528658 1097.477057547958 1060.925352265899 440.1584905326307 1089.491511301041 293.4374583373526
987 0.005 4.935 1 1029.025464204931 976.6327126590185 976.7526376314825 1096.526995350526 1097.113867676722 1097.477078500676 1060.937268894736 440.2397619315424 1089.492547826679 293.4374592229065
988 0.005 4.94 1 1029.058447533109 976.6955603148954 976.8156011181461 1096.52704508552 1097.113888905947 1097.477093708966 1060.94914835893 440.3208699441503 1089.493742851464 293.4374601492576
989 0.005 4.945 1 1029.090858210828 976.7581797712492 976.8783360125185 1096.527091297918 1097.113915459456 1097.477116874698 1060.960983048232 440.4018161450584 1089.494774478788 293.4374610344448
990 0.005 4.95 1 1029.123607397611 976.8205721913603 976.9408433070977 1096.527141655696 1097.113936604293 1097.477131747832 1060.97278402555 440.4825976877976 1089.495960693137 293.4374619635491
991 0.005 4.955 1 1029.155781378104 976.8827381492707 977.003123763949 1096.527184539148 1097.113960592635 1097.477152551976 1060.984536921356 440.5632353262974 1089.496981534957 293.4374628400888
992 0.005 4.96 1 1029.188288616653 976.944678610964 977.065178241564 1096.527235878257 1097.113983287223 1097.477169246154 1060.996253188767 440.6437019438717 1089.498161520188 293.4374637591912
993 0.005 4.965 1 1029.2202260105 977.0063945606877 977.1270077272048 1096.527278825234 1097.114007837617 1097.47719068536 1061.007922654665 440.7240216052833 1089.499174077601 293.4374646375958
994 0.005 4.97 1 1029.252509329938 977.0678869453725 977.1886131207112 1096.527331109018 1097.114030427509 1097.477206992335 1061.019562787041 440.804174550836 1089.500347741365 293.4374655559501
995 0.005 4.975000000000001 1 1029.284218109844 977.1291562856895 977.2499951183925 1096.527373419214 1097.114053755476 1097.477227164053 1061.031154452964 440.884162735765 1089.501352737549 293.4374664335021
996 0.005 4.98 1 1029.316271345645 977.1902037634873 977.3111547044374 1096.527423545797 1097.114075391558 1097.477242688774 1061.042714550423 440.963988593616 1089.502516637929 293.437467353232
997 0.005 4.985 1 1029.347749556334 977.2510298057624 977.3720925443992 1096.527464857988 1097.11409779166 1097.47726223486 1061.054225634291 441.0436529357603 1089.50351072268 293.4374682356159
998 0.005 4.99 1 1029.379573824763 977.3116356275465 977.4328096224406 1096.52751484463 1097.114119574872 1097.477278262176 1061.065705425532 441.1231554822604 1089.504666696531 293.437469161568
999 0.005 4.995 1 1029.4108237507 977.3720217723231 977.4933066686547 1096.527557407003 1097.114144058535 1097.477299974986 1061.07713853752 441.202497321658 1089.505653809161 293.4374700369826
1000 0.005 5 1 1029.442420000869 977.4321893772888 977.5535846418545 1096.527608459909 1097.114166302769 1097.477315868372 1061.088536773538 441.2816787385134 1089.506803088294 293.4374709564642
1001 0.005 5.005 1 1029.473443722404 977.4921389515964 977.6136442420276 1096.527649971332 1097.114189168863 1097.477335737097 1061.099891357824 441.3607004970662 1089.507783159029 293.4374718261162
1002 0.005 5.01 1 1029.504804769109 977.551871608155 977.6734864067253 1096.527698502377 1097.114210143941 1097.477350878746 1061.111213817942 441.4395620556822 1089.508922061369 293.4374727432264
1003 0.005 5.015 1 1029.535625982685 977.6113879004059 977.7331118536364 1096.527740270648 1097.1142341584 1097.477372146458 1061.122490553041 441.5182717645768 1089.509895215298 293.4374736084543
1004 0.005 5.02 1 1029.566756774479 977.6706889955002 977.7925215629818 1096.527790523641 1097.114256017482 1097.477387696096 1061.133738056669 441.5968133863292 1089.511027673115 293.4374745181322
1005 0.005 5.025 1 1029.597351562925 977.729775456627 977.8517162644783 1096.527832444907 1097.114279873795 1097.47740858248 1061.144939784629 441.6751992033412 1089.511995154455 293.4374753741972
1006 0.005 5.03 1 1029.628258774121 977.7886483560823 977.9106968999542 1096.527888470621 1097.114304120195 1097.477425802631 1061.156114332339 441.7534239801396 1089.513131762412 293.4374760985925
1007 0.005 5.035 1 1029.658627921206 977.8473081676098 977.9694641160592 1096.527927249198 1097.114326495589 1097.477445897023 1061.167243449968 441.8314959199006 1089.514091994611 293.4374769531933
1008 0.005 5.04 1 1029.68932270695 977.9057559905444 978.028018834657 1096.527974116742 1097.114347785051 1097.477461594429 1061.178337090885 441.9094089826555 1089.515211282047 293.4374778629417
1009 0.005 5.045 1 1029.719472760197 977.9639922128507 978.0863616516766 1096.528009599917 1097.114369345053 1097.477481406264 1061.189378751867 441.9871658947974 1089.516148545136 293.4374787207736
1010 0.005 5.05 1 1029.749939753309 978.0220180318208 978.1444935409044 1096.528061880721 1097.114390604786 1097.477496033478 1061.200383554851 442.0647666748139 1089.517258418938 293.4374796659189
1011 0.005 5.055 1 1029.779862916115 978.0798339474544 978.2024151912399 1096.528095944228 1097.114408697443 1097.477512311698 1061.211347906838 442.1422118949258 1089.51818994425 293.4374806072381
1012 0.005 5.06 1 1029.810113186844 978.1374412313899 978.2601276378939 1096.528147063842 1097.114431021427 1097.477528419873 1061.222273359422 442.2195008465357 1089.519295140593 293.4374816315153
1013 0.005 5.065 1 1029.839825033024 978.194840252959 978.3176315115328 1096.528182357734 1097.114451428752 1097.477546849992 1061.233165791817 442.2966352678998 1089.520223205041 293.4374826297077
1014 0.005 5.07 1 1029.869860222386 978.252032107935 978.3749277283462 1096.528241164633 1097.114478527061 1097.477566727084 1061.244039337001 442.373614085227 1089.521332278692 293.437483513918
1015 0.005 5.075 1 1029.899383223828 978.3090173370804 978.4320169301172 1096.528280105072 1097.114500420585 1097.477585818345 1061.254875462338 442.4504364756293 1089.522263784043 293.4374845005183
1016 0.005 5.08 1 1029.929219435531 978.3657969919735 978.4889000709903 1096.528330376785 1097.1145235617 1097.477602618439 1061.265674854858 442.5271031010436 1089.523359897982 293.4374853170826
1017 0.005 5.085 1 1029.958516178 978.4223714664087 978.5455777305984 1096.528362434006 1097.114542693047 1097.477620173899 1061.27642070582 442.6036155469207 1089.524270829622 293.4374860421433
1018 0.005 5.09 1 1029.988133344745 978.4787419188862 978.602050856673 1096.528411132284 1097.11456466746 1097.477636292011 1061.287135227394 442.6799724851812 1089.525349273479 293.4374868463135
1019 0.005 5.095 1 1030.017211487056 978.5349087688902 978.6583200757779 1096.528447168424 1097.114584330405 1097.477653894024 1061.297803164254 442.7561785876106 1089.52625357086 293.4374876284799
1020 0.005 5.100000000000001 1 1030.046613154825 978.5908731603104 978.7143863286833 1096.528496484249 1097.114604791908 1097.477668076759 1061.308444989784 442.8322311734346 1089.527327743078 293.4374885174819
1021 0.005 5.105 1 1030.075366151362 978.6466351400696 978.7702499798659 1096.528530760561 1097.114623480688 1097.477684980672 1061.319031001743 442.9081311299698 1089.52822701419 293.437489417048
1022 0.005 5.11 1 1030.104520253407 978.7021961766657 978.8259121593231 1096.528587129409 1097.114649426816 1097.477703939956 1061.329606105529 442.9838771857924 1089.529302656605 293.4374902393613
1023 0.005 5.115 1 1030.133159786514 978.7575567408956 978.8813735345753 1096.528627089727 1097.114672127325 1097.477723803259 1061.340142311271 443.0594737167736 1089.530207919227 293.4374911795154
1024 0.005 5.12 1 1030.162143206232 978.8127178525913 978.9366349596546 1096.528676107233 1097.114694156276 1097.477739516178 1061.350649451226 443.1349157797194 1089.531274420463 293.4374919445929
1025 0.005 5.125 1 1030.190599132403 978.867680537961 978.9916975071868 1096.528705509568 1097.11471246938 1097.477756686372 1061.361110376262 443.2102054154291 1089.532155759371 293.4374926045885
1026 0.005 5.13 1 1030.219388053561 978.9224453202939 979.0465616990055 1096.528751801132 1097.11473231023 1097.477770559618 1061.371537684058 443.2853323373358 1089.533204782209 293.437493326804
1027 0.005 5.135 1 1030.247630675331 978.9770125996984 979.1012281053871 1096.528785253175 1097.114750502029 1097.477787195174 1061.381917005341 443.3603127847168 1089.534078255871 293.4374940050678
1028 0.005 5.14 1 1030.276210956878 979.0313835060329 979.1556976471895 1096.528833602504 1097.114770830683 1097.477801484171 1061.392270342338 443.4351444485077 1089.53512296886 293.4374947692669
1029 0.005 5.145 1 1030.304247655045 979.0855584441882 979.2099709249721 1096.52886943492 1097.114791160614 1097.477819784586 1061.402581845863 443.509823993538 1089.535996396228 293.437495521914
1030 0.005 5.15 1 1030.332619732668 979.1395384755731 979.2640488307359 1096.528922804534 1097.114814662902 1097.477836523809 1061.412871943964 443.5843534820481 1089.537042949223 293.4374961850787
1031 0.005 5.155 1 1030.360462066592 979.193323970001 979.3179319299735 1096.528963308442 1097.114838102836 1097.477857118354 1061.423121367142 443.6587331496827 1089.537924394223 293.4374969788095
1032 0.005 5.16 1 1030.388632698373 979.2469159378805 979.3716210553872 1096.529007326896 1097.114858028631 1097.477871913078 1061.433343961361 443.732962683607 1089.538952597615 293.4374976153247
1033 0.005 5.165 1 1030.416281052665 979.3003148145278 979.4251167970961 1096.529044279123 1097.114879716783 1097.477890638442 1061.443519562908 443.8070426707301 1089.539820606493 293.437498177719
1034 0.005 5.17 1 1030.444252223941 979.3535215849672 979.4784199736514 1096.529081482991 1097.114894250155 1097.477900890113 1061.453661941446 443.8809744209073 1089.540827041917 293.4374988309428
1035 0.005 5.175 1 1030.47169782453 979.4065367284728 979.5315312238578 1096.529121208284 1097.114916172462 1097.477919970719 1061.463761246268 443.954758364271 1089.541687062517 293.4374994839657
1036 0.005 5.18 1 1030.49946778751 979.4593612849222 979.5844514103528 1096.529160395366 1097.114931358381 1097.477931099889 1061.473833273382 444.0283948353488 1089.542692133822 293.43750025907
1037 0.005 5.185 1 1030.526716726055 979.5119957223413 979.6371811791101 1096.529203755489 1097.114956333976 1097.477952466285 1061.483869008364 444.1018658172081 1089.543550522759 293.4375010711186
1038 0.005 5.19 1 1030.554287051456 979.5644410466514 979.6897213674395 1096.529250084852 1097.114975660647 1097.477966138223 1061.493880951852 444.175186673801 1089.544681102007 293.4375018248163
1039 0.005 5.195 1 1030.581340182333 979.6166976740743 979.7420725740324 1096.52929325033 1097.115000976141 1097.477987968364 1061.503854249082 444.248364427883 1089.545681690907 293.4375027477697
1040 0.005 5.2 1 1030.608720114638 979.6687666273446 979.794235630959 1096.529334567138 1097.115018893998 1097.478000793982 1061.513799657677 444.3213965757457 1089.546828195902 293.4375035287576
1041 0.005 5.205 1 1030.63558086787 979.7206482191247 979.8462110652438 1096.529369800059 1097.115039884587 1097.478019153574 1061.523696395595 444.3942836910965 1089.5478094488 293.4375042492933
1042 0.005 5.21 1 1030.662767510816 979.7723435404325 979.8979997420809 1096.529405559245 1097.115053503931 1097.478028847723 1061.533562564129 444.4670214526337 1089.548934672652 293.4375050656112
1043 0.005 5.215 1 1030.689432038086 979.823852965106 979.9496022513358 1096.52944375269 1097.115075273844 1097.478047763435 1061.543386537463 444.5396156797565 1089.549906366616 293.4375058854053
1044 0.005 5.22 1 1030.716424486011 979.8751775123585 980.0010194202703 1096.529484008376 1097.115091022138 1097.478058797035 1061.553186112422 444.6120649341452 1089.551027906583 293.4375068115268
1045 0.005 5.225000000000001 1 1030.742895303628 979.9263175871919 980.0522518389147 1096.529522312756 1097.115112985593 1097.478078151436 1061.562946059815 444.6843695324824 1089.551998123182 293.4375077630132
1046 0.005 5.23 1 1030.769688901602 979.9772742343479 980.1033003611906 1096.529566157981 1097.11513157182 1097.478091637381 1061.572684404433 444.7565278767449 1089.553129897318 293.4375086330658
1047 0.005 5.235 1 1030.795975733735 980.0280479514473 980.1541656410835 1096.529609697011 1097.115156987848 1097.478113344266 1061.582387097468 444.8285393199739 1089.554114786959 293.4375096370685
1048 0.005 5.24 1 1030.822585793892 980.0786395876693 980.204848404186 1096.529649618921 1097.11517421083 1097.478125645047 1061.592047352006 444.9004053885219 1089.555240636002 293.4375104855889
1049 0.005 5.245 1 1030.848684563998 980.1290495011341 980.2553491903612 1096.52968527273 1097.115195643044 1097.478144441647 1061.601673647207 444.9721212148651 1089.55620307012 293.4375112497472
1050 0.005 5.25 1 1030.875108288996 980.1792786543971 980.3056687747409 1096.52971970653 1097.115208386914 1097.478153152183 1061.611271283856 445.0437219211868 1089.557305497523 293.4375120810416
1051 0.005 5.255 1 1030.901016290663 980.2293274638782 980.3558077508781 1096.529757242177 1097.115229450821 1097.478171544451 1061.620830041557 445.1151725752181 1089.558257658406 293.4375128878064
1052 0.005 5.26 1 1030.927250469136 980.2791969246283 980.405766922149 1096.529793938216 1097.11524361396 1097.478181771434 1061.630363899982 445.1864713803099 1089.559357256215 293.4375137776065
1053 0.005 5.265 1 1030.952971271095 980.3288875012768 980.4555469252634 1096.529833653529 1097.115266715803 1097.478201821873 1061.63986007994 445.2576188585111 1089.560308225592 293.4375146583959
1054 0.005 5.27 1 1030.979016087914 980.3784001125772 980.5051485237171 1096.529877385837 1097.115285082915 1097.478214849317 1061.649335328476 445.3286216510426 1089.561412715258 293.4375154371282
1055 0.005 5.275 1 1031.004556272718 980.427734953493 980.5545721643081 1096.529918385934 1097.115308801656 1097.478235185491 1061.658773940221 445.3994769288678 1089.562366252152 293.4375163382301
1056 0.005 5.28 1 1031.030428046975 980.4768931432056 980.603818686543 1096.529956627325 1097.115325513836 1097.478247310624 1061.668187244338 445.4701901968035 1089.563459318412 293.4375170720831
1057 0.005 5.285 1 1031.055792700902 980.5258752452592 980.6528888085692 1096.529988731116 1097.115344878092 1097.478264410003 1061.677545911603 445.5407617963492 1089.564390412024 293.4375177111933
1058 0.005 5.29 1 1031.081476551851 980.5746819706841 980.701783138008 1096.530024680948 1097.11535974267 1097.478275485909 1061.686879512267 445.6111881026501 1089.565464725971 293.437518416324
1059 0.005 5.295 1 1031.106655812221 980.6233137078794 980.7505022281605 1096.530062173093 1097.11538044088 1097.478293227302 1061.69617926862 445.681445722954 1089.566391037105 293.4375190879715
1060 0.005 5.3 1 1031.132154350751 980.6717714173628 980.7990468547135 1096.530098164537 1097.115394052005 1097.478302699135 1061.705453945661 445.7515870042481 1089.567462638524 293.4375198403905
1061 0.005 5.305 1 1031.157149572 980.720055409422 980.8474175369379 1096.53013595331 1097.115415870564 1097.478321594673 1061.714693862554 445.8215870804835 1089.568384867806 293.4375205949406
1062 0.005 5.31 1 1031.182460967344 980.768166693234 980.8956150768319 1096.530177198455 1097.115432603869 1097.478333383933 1061.723911998393 445.8914530338304 1089.569456491625 293.4375212584182
1063 0.005 5.315 1 1031.207279106051 980.8161057047947 980.9436400647497 1096.530215995972 1097.115454993788 1097.478352706425 1061.733097478662 445.9611751694655 1089.570380799137 293.4375220490762
1064 0.005 5.32 1 1031.232418803775 980.8638733313796 980.9914932384733 1096.530254192015 1097.115471941619 1097.47836526983 1061.742256061459 446.030752696175 1089.571444900501 293.4375226824621
1065 0.005 5.325 1 1031.257062813582 980.911469873369 981.0391750906542 1096.530286903734 1097.115491892727 1097.478382705335 1061.751371763258 446.1001896936655 1089.572352395262 293.4375232408889
1066 0.005 5.33 1 1031.282025985404 980.9588962792802 981.0866863758708 1096.530321625837 1097.115505772826 1097.478392299039 1061.76045769627 446.1694858065267 1089.573399544458 293.4375238766075
1067 0.005 5.335 1 1031.306490204127 981.0061528961691 981.1340276326956 1096.530356238528 1097.11552460623 1097.478408538085 1061.769506594677 446.2386423007009 1089.57429696958 293.4375245011439
1068 0.005 5.34 1 1031.331274846908 981.0532407296614 981.1811996568689 1096.530392141983 1097.115538442461 1097.478418559461 1061.778531678633 446.3076587418512 1089.575339005836 293.4375252281816
1069 0.005 5.345 1 1031.35556197765 981.100160079688 981.2282029618026 1096.530427446664 1097.115558530217 1097.478436128964 1061.78752184457 446.3765360798331 1089.576232800052 293.4375259716768
1070 0.005 5.350000000000001 1 1031.380166962176 981.1469119079696 981.2750383191211 1096.530469468002 1097.115577057227 1097.478449879652 1061.79649119365 446.4452757557639 1089.577279831386 293.4375266400855
1071 0.005 5.355 1 1031.404284602813 981.1934964939429 981.3217062165222 1096.530508530707 1097.115599541547 1097.478469061329 1061.805427814093 446.5138767501606 1089.578179805534 293.4375274491822
1072 0.005 5.36 1 1031.428689775319 981.2399153401821 981.368207842611 1096.530545428385 1097.115614884452 1097.47847958549 1061.814339808156 446.5823430545317 1089.579191265147 293.437528124284
1073 0.005 5.365 1 1031.45262012388 981.2861680113486 981.4145431771603 1096.530578161842 1097.115634735333 1097.478497280146 1061.823209035926 446.6506679300785 1089.580084256747 293.4375287307191
1074 0.005 5.37 1 1031.476879122386 981.3322556334723 981.4607130261501 1096.530610523785 1097.115646866231 1097.4785057224 1061.832050376415 446.7188544557136 1089.581104628955 293.437529420622
1075 0.005 5.375 1 1031.500648362636 981.3781784876827 981.5067178878359 1096.530645309571 1097.115667118683 1097.478523617845 1061.840855336565 446.7869024035073 1089.581974857551 293.437530101617
1076 0.005 5.38 1 1031.524740931277 981.4239376025362 981.5525585619754 1096.530680141117 1097.115680338724 1097.478532576369 1061.849636762329 446.8548146051491 1089.582989624493 293.4375308776485
1077 0.005 5.385 1 1031.548342510284 981.4695332323267 981.5982355313137 1096.530717143891 1097.115702270252 1097.478551558864 1061.858384945125 446.9225883627273 1089.583860222475 293.437531662157
1078 0.005 5.39 1 1031.572261768417 981.5149662995036 981.6437495313678 1096.530756041142 1097.115717129795 1097.478561682851 1061.867112207284 446.9902231700344 1089.584879037873 293.4375323665421
1079 0.005 5.395 1 1031.59569346354 981.5602369642068 981.6891009603562 1096.530793620976 1097.115739656747 1097.478581543679 1061.875801255436 447.0577194437303 1089.585751363453 293.4375332042038
1080 0.005 5.4 1 1031.619449605572 981.6053462444854 981.7342905885337 1096.530828329881 1097.115754139495 1097.478591772873 1061.884471766829 447.1250786840363 1089.586759097038 293.4375339002633
1081 0.005 5.405 1 1031.64272106772 981.6502944203601 981.7793188861209 1096.530859475011 1097.115773327175 1097.47860888771 1061.893102817585 447.1923017060125 1089.587612852279 293.4375345230458
1082 0.005 5.41 1 1031.66631148021 981.6950824505656 981.8241866056602 1096.530891264738 1097.115785542019 1097.478617428451 1061.9017046247 447.2593893096825 1089.588604872879 293.4375352268005
1083 0.005 5.415 1 1031.689413811529 981.7397106172837 981.8688942400701 1096.530925213045 1097.115804834664 1097.478634232864 1061.910271766106 447.3263410492401 1089.589450536448 293.4375359049203
1084 0.005 5.42 1 1031.712835675556 981.784179849333 981.9134425235612 1096.53095986298 1097.115818399213 1097.478643779721 1061.918815830182 447.3931601204525 1089.590439923319 293.4375366689124
1085 0.005 5.425 1 1031.735772447785 981.8284904500721 981.957831949764 1096.530994598106 1097.115838627609 1097.478661432241 1061.927328080792 447.4598428475236 1089.591284718635 293.4375374332737
1086 0.005 5.43 1 1031.759025868903 981.8726433077339 982.0020632374944 1096.531033698775 1097.115854755337 1097.478672750436 1061.93582044778 447.5263870406168 1089.592277939184 293.4375381162075
1087 0.005 5.435 1 1031.781797039317 981.916638536317 982.0461367434719 1096.53106753912 1097.115874800999 1097.478690382564 1061.944280147344 447.5927962481324 1089.593119568214 293.4375389210686
1088 0.005 5.44 1 1031.804893262748 981.9604773399737 982.0900533486332 1096.531103949058 1097.115890668412 1097.478701737206 1061.952717571572 447.6590712982854 1089.594106771903 293.4375395805685
1089 0.005 5.445 1 1031.827510791931 982.0041597519919 982.133813385919 1096.531134004319 1097.115908492341 1097.478717402436 1061.961161971364 447.7252105870476 1089.594936370975 293.437540159968
1090 0.005 5.45 1 1031.850455063646 982.0476866660358 982.1774175522519 1096.531168209204 1097.115922016762 1097.478726913293 1061.969556325167 447.7912136171512 1089.595909406071 293.4375408154187
1091 0.005 5.455 1 1031.872896346691 982.0910583932623 982.2208663114743 1096.531193541475 1097.115936541283 1097.478740346889 1061.977899035296 447.8570849938401 1089.596715440789 293.4375414503825
1092 0.005 5.46 1 1031.895676966616 982.1342758690424 982.2641604275753 1096.531233584838 1097.115953626151 1097.478752465889 1061.986214336353 447.9228116906638 1089.597692078472 293.437542173761
1093 0.005 5.465 1 1031.917957755609 982.1773393470118 982.3073003254634 1096.531261805959 1097.11596997349 1097.4787673589 1061.994495513368 447.9884149422456 1089.598498820949 293.4375429025789
1094 0.005 5.47 1 1031.940573084038 982.2202498130065 982.3502868039249 1096.531305094148 1097.115988707898 1097.478780556093 1062.002758112004 448.0538902033221 1089.599476655678 293.4375435494786
1095 0.005 5.475000000000001 1 1031.96269755488 982.2630074627543 982.39312025405 1096.531334144544 1097.116006067213 1097.478796229594 1062.01098866845 448.119231923064 1089.600287378028 293.437544323222
1096 0.005 5.48 1 1031.985158870704 982.3056131887602 982.4358013966768 1096.531373206146 1097.11602357014 1097.47880866665 1062.019196891386 448.1844396529322 1089.601255745304 293.4375449593166
1097 0.005 5.485 1 1032.007128035727 982.348067195908 982.4783306117853 1096.531397390402 1097.116038875819 1097.478822913857 1062.027366525239 448.2495147857643 1089.602049497161 293.4375455277652
1098 0.005 5.49 1 1032.029433777943 982.3903703938221 982.5207086366834 1096.531434407771 1097.11605447551 1097.478833713532 1062.035510754133 448.3144486836579 1089.603004771097 293.4375461743267
1099 0.005 5.495 1 1032.051243956086 982.4325230081183 982.5629358699467 1096.531459619096 1097.116068348664 1097.478846196371 1062.043618544848 448.3792541622662 1089.603790770493 293.4375467986211
1100 0.005 5.5 1 1032.073390042282 982.4745259445632 982.605013049731 1096.53149744501 1097.116083804933 1097.4788571242 1062.051707415939 448.4439246455001 1089.604740196414 293.4375475175376
1101 0.005 5.505 1 1032.095042539777 982.516379463416 982.6469405927439 1096.531523812381 1097.116099351731 1097.478871372058 1062.05976526005 448.5084685724381 1089.605521928822 293.4375482380169
1102 0.005 5.51 1 1032.117029808041 982.5580844956186 982.6887192618988 1096.531567068158 1097.116118277732 1097.478884861444 1062.067806890982 448.5728832153561 1089.606474783651 293.4375488777625
1103 0.005 5.515 1 1032.138531136987 982.5996412264318 982.730349430457 1096.531593895612 1097.116133812501 1097.478899055285 1062.075816017877 448.6371690232331 1089.607259086397 293.4375496427511
1104 0.005 5.52 1 1032.160368913327 982.6410505766554 982.7718318314471 1096.53163268182 1097.116151369182 1097.47891154155 1062.083803816801 448.7013233864516 1089.608204227831 293.4375502713485
1105 0.005 5.525 1 1032.18172156824 982.6823127059672 982.8131668177015 1096.531658089326 1097.116166887052 1097.478925587917 1062.091755372663 448.7653502649161 1089.608977623127 293.437550981397
1106 0.005 5.53 1 1032.20340543967 982.7234285149307 982.8543551131069 1096.531695663396 1097.116182891067 1097.478936781752 1062.099685253269 448.8292468055631 1089.609911435499 293.4375515710472
1107 0.005 5.535 1 1032.22460470649 982.7643981880562 982.8953970774553 1096.531719062817 1097.116197596062 1097.478950469815 1062.107577682126 448.8930138755048 1089.610674749089 293.4375521084603
1108 0.005 5.54 1 1032.246136878799 982.8052226124792 982.9362934244402 1096.531753867866 1097.116211105935 1097.47895956606 1062.115446864129 448.9566520341116 1089.611597344665 293.4375527552128
1109 0.005 5.545 1 1032.267181137156 982.8459020059225 982.9770445418492 1096.531777712851 1097.116225065042 1097.478972947186 1062.12328296087 449.0201616232347 1089.612353345214 293.4375534057426
1110 0.005 5.55 1 1032.288556806557 982.8864373014749 983.0176511836281 1096.531819096796 1097.116242518567 1097.478985184433 1062.131104053808 449.0835421048417 1089.613279330054 293.4375540313987
1111 0.005 5.555 1 1032.309454101405 982.926828700772 983.0581137304373 1096.531846743413 1097.116258712985 1097.478999625708 1062.138896355847 449.1467892977988 1089.614041775199 293.4375548322445
1112 0.005 5.56 1 1032.330685890566 982.9670770541657 983.0984328684002 1096.531884151547 1097.11627490506 1097.479010864095 1062.146666423497 449.2099088983875 1089.614962179177 293.437555538454
1113 0.005 5.565 1 1032.351438910037 983.0071825370121 983.1386089481385 1096.531908693179 1097.116290510032 1097.479025415478 1062.154402986803 449.2728940556415 1089.615713003403 293.4375563442624
1114 0.005 5.57 1 1032.372522028505 983.0471460362115 983.1786426804271 1096.531947448519 1097.116307790067 1097.479037511885 1062.162119564182 449.3357525717591 1089.616624547356 293.437557029489
1115 0.005 5.575 1 1032.393126574754 983.0869677216624 983.2185344093224 1096.531968573251 1097.116319717626 1097.4790487267 1062.169800136165 449.3984861632716 1089.617365590163 293.4375576433771
1116 0.005 5.58 1 1032.414061478093 983.1266484586516 983.2582848297114 1096.532002496858 1097.116333810971 1097.479058830071 1062.177459041676 449.4610945689913 1089.618262407993 293.4375583359393
1117 0.005 5.585 1 1032.43450096156 983.1661884104086 983.2978942960065 1096.53202702806 1097.11634827523 1097.479072202773 1062.185090471319 449.5235772734575 1089.618996707637 293.437558994893
1118 0.005 5.59 1 1032.455276024137 983.2055885133394 983.3373635477257 1096.532067309259 1097.116364945663 1097.479083710565 1062.19270199275 449.5859332722434 1089.619898875596 293.4375595791873
1119 0.005 5.595 1 1032.475584603982 983.2448489392398 983.3766929294145 1096.532093262804 1097.116380136994 1097.479097477016 1062.20028380396 449.6481625782217 1089.620639494929 293.4375603030943
1120 0.005 5.600000000000001 1 1032.496224934121 983.2839705690482 983.4158831525922 1096.532130834487 1097.116397124758 1097.479109461928 1062.207847669925 449.7102657149523 1089.621537279337 293.4375609085851
1121 0.005 5.605 1 1032.51635281503 983.3229533381692 983.4549343761604 1096.532153565179 1097.116411450382 1097.479122845973 1062.215375861794 449.7722425763326 1089.622264288176 293.4375615938704
1122 0.005 5.61 1 1032.536830423679 983.3617983296241 983.4938474501188 1096.532191664472 1097.116427874439 1097.479134101519 1062.222887917382 449.8340935303337 1089.62315420196 293.4375621479974
1123 0.005 5.615 1 1032.556844002765 983.400505630691 983.5326226581052 1096.53221104024 1097.116439255788 1097.479145063396 1062.230361865125 449.8958251170081 1089.623871271026 293.4375626308855
1124 0.005 5.62 1 1032.577193983699 983.4390761542521 983.5712607267142 1096.532243428316 1097.116452278933 1097.479154140301 1062.237813937915 449.9574296008853 1089.624744450255 293.4375631914816
1125 0.005 5.625 1 1032.597069306468 983.4775099895614 983.6097619485362 1096.532268049801 1097.116467127168 1097.479167840483 1062.245232281173 450.0189090379959 1089.625458211282 293.4375637306928
1126 0.005 5.63 1 1032.617277041592 983.515808100945 983.6481270850062 1096.532308838175 1097.116484416111 1097.479179578554 1062.252637934901 450.0802688055677 1089.626339024572 293.4375642083323
1127 0.005 5.635 1 1032.637018334089 983.553970628024 983.6863564517769 1096.5323330964 1097.116498064723 1097.479192023474 1062.260014855563 450.1415010497393 1089.627057906846 293.4375648384689
1128 0.005 5.64 1 1032.657090945507 983.5919984348934 983.7244507477508 1096.532368479998 1097.116513774965 1097.479203503567 1062.267374942776 450.2026069384685 1089.627930114538 293.4375653674496
1129 0.005 5.645 1 1032.676696531849 983.6298916445464 983.7624102697429 1096.532391389119 1097.116528142963 1097.479216835259 1062.274701594422 450.2635875474044 1089.628636611477 293.4375659962426
1130 0.005 5.65 1 1032.696630670299 983.6676509861405 983.8002355660199 1096.532426741618 1097.116544191858 1097.479228171403 1062.282009523302 450.3244440516687 1089.629499348222 293.437566516718
1131 0.005 5.655 1 1032.71609557904 983.7052766979091 983.8379270660736 1096.532448213331 1097.116557629168 1097.479240742987 1062.289267568456 450.3851771751273 1089.630197589576 293.4375669815392
1132 0.005 5.66 1 1032.73588932623 983.7427696844259 983.8754854842155 1096.532481566635 1097.11657052169 1097.479249321328 1062.296515496398 450.4457871764377 1089.631050803436 293.4375675378066
1133 0.005 5.665 1 1032.755213183386 983.7801300863898 983.912911143789 1096.532502118375 1097.116581949252 1097.479260083576 1062.303734108794 450.506274293142 1089.631741888584 293.4375680898181
1134 0.005 5.67 1 1032.774864090483 983.8173587702993 983.9502047460634 1096.532540450072 1097.116598489682 1097.479271732209 1062.310941687093 450.566646987555 1089.632598520944 293.437568600772
1135 0.005 5.675 1 1032.79405403959 983.8544558789461 983.9873666035397 1096.532566118894 1097.116614195355 1097.4792860218 1062.318122119827 450.6268926364622 1089.633297139728 293.437569278876
1136 0.005 5.68 1 1032.813573535286 983.8914222560736 984.0243973880565 1096.532600595464 1097.116628653362 1097.479295932975 1062.325285277606 450.6870139609254 1089.634147947111 293.4375698688779
1137 0.005 5.685 1 1032.832631719676 983.9282580153716 984.0612973866719 1096.532622854806 1097.116642768705 1097.479309092585 1062.332415318729 450.7470120490877 1089.634834593122 293.43757056628
1138 0.005 5.69 1 1032.852014851424 983.9649640015787 984.0980672762113 1096.53265793991 1097.116657878362 1097.479319516857 1062.339527281417 450.8068876282597 1089.635675975727 293.4375711632504
1139 0.005 5.695 1 1032.870937700826 984.0015403472314 984.1347073545023 1096.532679851026 1097.116670839392 1097.479331525058 1062.346606897205 450.8666403719121 1089.636356746591 293.4375718679651
1140 0.005 5.7 1 1032.890185110759 984.0379879189959 984.1712183170564 1096.532714474164 1097.116685525342 1097.479341855969 1062.353669405363 450.9262718021084 1089.637192422022 293.4375724729135
1141 0.005 5.705 1 1032.908972082529 984.0743067895241 984.2076004270809 1096.532734079807 1097.11669682842 1097.479352562207 1062.360701953353 450.9857798847505 1089.637865379429 293.4375731893233
1142 0.005 5.71 1 1032.928084612326 984.110497820579 984.2438543619144 1096.532769634259 1097.116713211782 1097.479364614219 1062.367716734208 451.0451681277505 1089.638697235843 293.4375738204412
1143 0.005 5.715 1 1032.946739919662 984.1465611375369 984.2799804154779 1096.532791718293 1097.116726008649 1097.479376292017 1062.374700138289 451.1044364728835 1089.639368756688 293.4375745668149
1144 0.005 5.72 1 1032.965720640068 984.1824977065147 984.3159793401237 1096.532826020942 1097.116740274988 1097.479386061782 1062.381669349295 451.1635846391377 1089.640194951226 293.437575220526
1145 0.005 5.725000000000001 1 1032.984244513824 984.2183075161381 984.3518513614066 1096.5328467435 1097.11675289813 1097.479397847199 1062.388605887133 451.2226131254062 1089.640860329486 293.437575980504
1146 0.005 5.73 1 1033.00309382533 984.2539914168984 984.3875971453072 1096.532881831286 1097.11676780177 1097.479408213895 1062.395527507781 451.281522399149 1089.641682494434 293.4375766311086
1147 0.005 5.735 1 1033.021487731586 984.2895494942541 984.423216952471 1096.532901258042 1097.11677873538 1097.479418434541 1062.40241685976 451.3403121546991 1089.642343312488 293.4375773711167
1148 0.005 5.74 1 1033.040205033847 984.3249825888016 984.4587114533842 1096.532936170428 1097.116794880579 1097.479430355013 1062.409291133955 451.3989824851045 1089.643157419812 293.4375779979042
1149 0.005 5.745 1 1033.058469100113 984.3602907918058 984.4940809115457 1096.532957124608 1097.116807243381 1097.479441662313 1062.41613419217 451.4575332660002 1089.64381446632 293.4375786986282
1150 0.005 5.75 1 1033.077057388246 984.3954749353121 984.5293259861305 1096.532991929219 1097.116822195741 1097.479452142998 1062.422961815934 451.5159631099059 1089.644626922693 293.437579276992
1151 0.005 5.755 1 1033.095192180324 984.4305350303096 984.5644468927881 1096.533011961062 1097.116834020075 1097.479463199302 1062.429757393553 451.5742751435531 1089.64527693126 293.4375799268221
1152 0.005 5.76 1 1033.113649985928 984.4654720442329 984.599444361355 1096.53304550138 1097.116848284524 1097.479472985434 1062.436539015602 451.6324685132023 1089.646081322217 293.4375804577374
1153 0.005 5.765 1 1033.131657901371 984.5002860150065 984.63431863689 1096.533066550546 1097.116860882842 1097.479484661968 1062.443289809741 451.6905436628584 1089.646728688173 293.4375810564185
1154 0.005 5.77 1 1033.149987813324 984.5349777624521 984.6690703704892 1096.533099461312 1097.116874310927 1097.479493794593 1062.450025358466 451.7485010752948 1089.647527620998 293.4375815371081
1155 0.005 5.775 1 1033.167869066848 984.5695474179511 984.7036998455662 1096.533119502036 1097.116886614782 1097.47950541372 1062.456730610986 451.8063279496522 1089.648169132678 293.4375820933043
1156 0.005 5.78 1 1033.186071369282 984.6039957686609 984.7382077006739 1096.533151731671 1097.116900249567 1097.479514982435 1062.463419512994 451.8640429473398 1089.648962793397 293.437582526208
1157 0.005 5.785 1 1033.203825901011 984.6383228563354 984.772594160699 1096.533171885463 1097.116912817658 1097.479526661298 1062.470081460741 451.9216435698698 1089.649599425627 293.437583044114
1158 0.005 5.79 1 1033.221902896699 984.6725295306649 984.8068598921001 1096.53320652744 1097.116927543415 1097.47953677863 1062.476728514748 451.9791289666942 1089.650389173135 293.4375834506447
1159 0.005 5.795 1 1033.239534178706 984.7066158792256 984.8410051449339 1096.533226960528 1097.116940031566 1097.479548456628 1062.483344913247 452.0365023478559 1089.651020969392 293.4375839473419
1160 0.005 5.8 1 1033.25748497264 984.7405826321141 984.8750305157275 1096.533260312955 1097.116954015249 1097.479558067488 1062.489953884873 452.0937586217893 1089.651805562207 293.4375843404911
1161 0.005 5.805 1 1033.274991393511 984.7744299855387 984.9089363144066 1096.533279961426 1097.116966095358 1097.47956955998 1062.496529295188 452.1508992419909 1089.652433131207 293.437584827962
1162 0.005 5.81 1 1033.292819044441 984.8081586932183 984.9427231641502 1096.533314117015 1097.116981189555 1097.479580205952 1062.503087743545 452.2079238370912 1089.653213969442 293.4375852181403
1163 0.005 5.815 1 1033.310192961395 984.8417686638076 984.9763911817795 1096.533326570551 1097.116988189551 1097.479587249713 1062.509609409912 452.2648308982165 1089.653833952619 293.437585712466
1164 0.005 5.82 1 1033.327900126589 984.8752610516606 985.0099412275689 1096.533362408402 1097.117004063022 1097.47959861329 1062.516122248853 452.3216256879559 1089.654607467228 293.4375861168545
1165 0.005 5.825 1 1033.345153219037 984.9086356186845 985.0433733646165 1096.533376677758 1097.117013287507 1097.479607653761 1062.522598714779 452.3783053895572 1089.655224141299 293.4375866309246
1166 0.005 5.83 1 1033.362740166507 984.9418934315939 985.0766883906485 1096.533415705368 1097.117031394643 1097.479620799328 1062.529068494768 452.4348693937948 1089.655995592498 293.4375870602715
1167 0.005 5.835 1 1033.379873585861 984.9750343062617 985.1098863823069 1096.533430393093 1097.117040055731 1097.479629156033 1062.53550243004 452.4913179212917 1089.656608111123 293.4375875969635
1168 0.005 5.84 1 1033.397338932392 985.0080593149061 985.1429681487162 1096.533468167049 1097.11705658613 1097.479640837816 1062.541930000926 452.5476521102972 1089.657373517366 293.4375880593234
1169 0.005 5.845 1 1033.414351657148 985.0409681920714 985.1759337136471 1096.533481062645 1097.117063968157 1097.479648195043 1062.54832013438 452.6038708698674 1089.657980932659 293.4375886325681
1170 0.005 5.850000000000001 1 1033.431699777982 985.0737619484136 985.2087838449603 1096.533523399979 1097.117084389656 1097.479663401487 1062.554704448135 452.6599751349777 1089.658740464362 293.437589126405
1171 0.005 5.855 1 1033.448590881165 985.1064405403976 985.2415186678427 1096.533532947061 1097.117089577937 1097.47966888021 1062.561052011755 452.7159645381084 1089.659344888748 293.4375897375377
1172 0.005 5.86 1 1033.465821777017 985.1390048301757 985.2741389018438 1096.533573492718 1097.117108507418 1097.479682740785 1062.567392530207 452.771840842703 1089.66010423997 293.4375902640965
1173 0.005 5.865 1 1033.482595710725 985.1714548220955 985.3066446887727 1096.533583629297 1097.117114828842 1097.479689458046 1062.573697471462 452.8276035694391 1089.660701315129 293.4375909017732
1174 0.005 5.87 1 1033.499703853719 985.2037914044271 985.3390367590323 1096.533623399479 1097.117133008558 1097.479702468382 1062.579995131059 452.8832516134039 1089.66145279495 293.4375914544316
1175 0.005 5.875 1 1033.516358113984 985.2360145399716 985.3713152398639 1096.533633260836 1097.117139023451 1097.479708854948 1062.586257050346 452.9387872984148 1089.662043352442 293.4375920935721
1176 0.005 5.88 1 1033.533347320688 985.2681250616668 985.4034808274321 1096.53367363311 1097.117157963048 1097.479722760508 1062.592511188699 452.9942067655192 1089.662790383884 293.4375926492494
1177 0.005 5.885 1 1033.549884569657 985.3001229678309 985.435533653168 1096.533684023006 1097.117164163315 1097.479729073608 1062.598731535486 453.0495186307496 1089.663378182666 293.4375933100454
1178 0.005 5.89 1 1033.566759488873 985.3320090095893 985.4674743738932 1096.533724541011 1097.117182264343 1097.479741813789 1062.604944128993 453.1047183987594 1089.664122925595 293.4375938778584
1179 0.005 5.895 1 1033.583180686486 985.3637832385353 985.4993031334712 1096.533734139689 1097.117188487724 1097.479748499779 1062.611121988742 453.1598056011166 1089.664706696871 293.4375945249876
1180 0.005 5.9 1 1033.599938379421 985.395446549983 985.5310206719347 1096.533774710722 1097.117207473013 1097.479762368609 1062.617293913352 453.2147804462635 1089.665446954531 293.4375950769208
1181 0.005 5.905 1 1033.616244876063 985.4269988761245 985.5626270916837 1096.53378422337 1097.117213119791 1097.479768492449 1062.623429999479 453.2696457647579 1089.666027719561 293.4375957261436
1182 0.005 5.91 1 1033.632884905942 985.4584410923005 985.5941231060292 1096.533823228643 1097.117231366136 1097.479781730844 1062.62955881271 453.3244000213346 1089.666760960934 293.4375962501787
1183 0.005 5.915 1 1033.649077861947 985.4897732079121 985.6255088651131 1096.533833664932 1097.117237934183 1097.479788462488 1062.635654058241 453.3790406107325 1089.667337681909 293.4375968745052
1184 0.005 5.92 1 1033.665603571701 985.5209960380574 985.6567850533287 1096.533871761652 1097.117254538937 1097.479800094776 1062.641742122642 453.4335689997616 1089.668064860765 293.4375973922803
1185 0.005 5.925 1 1033.681680929115 985.5521094913701 985.6879517497287 1096.53388151016 1097.117261213696 1097.479807309332 1062.647795514282 453.4879855306497 1089.668634886802 293.4375979805716
1186 0.005 5.93 1 1033.698092868467 985.5831144734482 985.7190096808717 1096.533920556492 1097.117279145389 1097.479820093005 1062.653842785495 453.5422923716495 1089.669358873436 293.4375984722419
1187 0.005 5.935 1 1033.714059830806 985.6140109356794 985.7499589578673 1096.533931078345 1097.11728550148 1097.479826509375 1062.659856331519 453.5964903668465 1089.669927970644 293.4375990551052
1188 0.005 5.94 1 1033.730357552588 985.6447997258002 985.7808002766396 1096.533968979932 1097.117302927913 1097.479839192975 1062.665862475194 453.6505781659209 1089.670645693297 293.4375995146527
1189 0.005 5.945 1 1033.746212583554 985.6754807984282 985.8115337493778 1096.533978519443 1097.11730879744 1097.479845570007 1062.671835072019 453.704556636377 1089.671209790213 293.4376000728685
1190 0.005 5.95 1 1033.762398241863 985.7060549347991 985.8421600240662 1096.534016736607 1097.117326559254 1097.479858370569 1062.677799785615 453.7584258668102 1089.671924065066 293.4376005154771
1191 0.005 5.955 1 1033.778142399729 985.7365221578621 985.8726792424652 1096.53402661783 1097.117332574633 1097.479864527536 1062.683732260994 453.8121850814671 1089.672483400562 293.4376010563107
1192 0.005 5.96 1 1033.794217095679 985.7668832818596 985.9030920843729 1096.534064987081 1097.117350151724 1097.479877056291 1062.689658403504 453.8658340143214 1089.673193183819 293.4376014871372
1193 0.005 5.965 1 1033.809851566728 985.7971382638513 985.9333986600149 1096.534074462621 1097.117356101846 1097.479883497072 1062.695551399899 453.9193746549076 1089.673748098985 293.4376020234601
1194 0.005 5.97 1 1033.825815638433 985.8272879695396 985.9635996645471 1096.534112143901 1097.117373440127 1097.479896062089 1062.701437660549 453.9728059081579 1089.674452953478 293.4376024532053
1195 0.005 5.975000000000001 1 1033.841340438166 985.8573323373352 985.9936952030387 1096.534121570342 1097.117379446779 1097.479902383538 1062.70729074396 454.0261294545924 1089.675004276661 293.4376029893002
1196 0.005 5.98 1 1033.857192190729 985.8872721934796 986.02368594343 1096.534158259486 1097.117395722799 1097.479913626891 1062.713144619496 454.0793447140308 1089.675704174491 293.4376034229352
1197 0.005 5.985 1 1033.872607817847 985.9171074622431 986.0535719870045 1096.534168005805 1097.117402419307 1097.479920896495 1062.718960843432 454.1324523681355 1089.676251009994 293.4376039627936
1198 0.005 5.99 1 1033.888352885023 985.94683900598 986.083354022525 1096.534205680046 1097.11741921058 1097.479932502225 1062.724769020925 454.1854533757345 1089.676947887319 293.4376043999188
1199 0.005 5.995 1 1033.90366147347 985.9764668168216 986.1130321788365 1096.534214299614 1097.117424644592 1097.479938503565 1062.730544224544 454.2383673449258 1089.677489761562 293.4376049477327
1200 0.005 6 1 1033.919297679496 986.0059916189753 986.1426070818075 1096.534251367841 1097.117441917058 1097.479951125699 1062.736311942005 454.291164954065 1089.678180467492 293.4376053913115
1201 0.005 6.005 1 1033.934500008198 986.0354133776287 986.1720788228232 1096.534261096923 1097.11744838272 1097.47995796564 1062.742047661555 454.3438515787671 1089.678720520669 293.4376059431941
1202 0.005 6.01 1 1033.950030387564 986.0647329293062 986.2014480831569 1096.534299030134 1097.117465795404 1097.479970208931 1062.747777584635 454.3964288220338 1089.67940883525 293.4376063879457
1203 0.005 6.015000000000001 1 1033.965126539528 986.0939502043168 986.2307149506325 1096.534308188707 1097.117471336369 1097.479975956242 1062.753475107714 454.4488974434794 1089.679944937751 293.4376069425996
1204 0.005 6.02 1 1033.980548603176 986.1230660148136 986.2598800838564 1096.534343071037 1097.117486564003 1097.479986650157 1062.759166162935 454.5012583840985 1089.680626489867 293.4376073925603
1205 0.005 6.025 1 1033.995537763686 986.1520802677049 986.2889435568827 1096.534351754648 1097.117492507933 1097.479993282515 1062.764824191526 454.5535117182136 1089.681156137449 293.4376079512111
1206 0.005 6.03 1 1034.010854327968 986.1809938389036 986.3179060637623 1096.534389643163 1097.117510014056 1097.48000585581 1062.770477993706 454.6056604775046 1089.681835951119 293.4376084091505
1207 0.005 6.035 1 1034.025739402357 986.2098066333293 986.3467676816074 1096.534398538689 1097.117515623482 1097.480011785679 1062.776099710669 454.6577008439189 1089.682363056904 293.4376089494443
1208 0.005 6.04 1 1034.040951562045 986.2385194634237 986.3755290662356 1096.534434591058 1097.11753193426 1097.480023330201 1062.781715164535 454.709634772722 1089.683037549361 293.437609413213
1209 0.005 6.045 1 1034.055732452644 986.2671322687765 986.4041903112927 1096.534442768402 1097.117536970499 1097.480028851932 1062.78730125573 454.7614529444199 1089.683559046016 293.4376099584535
1210 0.005 6.05 1 1034.070837664522 986.295645880038 986.4327520836559 1096.534478443422 1097.117553617885 1097.480040724396 1062.7928754578 454.8131611949341 1089.684228872115 293.4376104053108
1211 0.005 6.055 1 1034.085515391957 986.3240602067058 986.4612144576531 1096.534486455382 1097.11755861045 1097.480046304048 1062.798421908779 454.864770271873 1089.684747960693 293.437610958764
1212 0.005 6.06 1 1034.100518370985 986.352376039178 986.4895780806434 1096.53452225564 1097.117575121152 1097.480058150463 1062.803962111728 454.9162767675575 1089.685413197315 293.4376114133339
1213 0.005 6.065 1 1034.115094050062 986.3805933297609 986.5178430475092 1096.534532527829 1097.117582294773 1097.480065717636 1062.809470915295 454.9676832872774 1089.685929157619 293.4376119530844
1214 0.005 6.07 1 1034.129996284878 986.4087128685844 986.5460099994627 1096.534569214345 1097.117598659185 1097.480077107522 1062.814974757112 455.0189856826206 1089.686591961507 293.4376123956439
1215 0.005 6.075 1 1034.144472603112 986.4367345751504 986.5740790108554 1096.534577692438 1097.117603596484 1097.480082322361 1062.820446221792 455.0701842818677 1089.687104022346 293.4376129440443
1216 0.005 6.08 1 1034.159271986944 986.464659138948 986.602050656971 1096.534611518897 1097.117618269588 1097.480092499446 1062.825910937947 455.1212784680487 1089.687759883434 293.4376133948123
1217 0.005 6.085 1 1034.173647119806 986.4924865447679 986.6299250378871 1096.534618885543 1097.11762354103 1097.480098466199 1062.831344145973 455.1722695050487 1089.688266963997 293.4376139349009
1218 0.005 6.09 1 1034.188343434344 986.5202176479137 986.6577028365865 1096.534654368539 1097.117639813246 1097.480110074004 1062.836774171768 455.2231615056368 1089.688920265907 293.4376143753779
1219 0.005 6.095 1 1034.202619137254 986.547852345102 986.6853841172867 1096.534662685681 1097.117645593795 1097.480116441101 1062.842172039522 455.2739488788591 1089.689424295212 293.437614924267
1220 0.005 6.100000000000001 1 1034.217214704542 986.575391423425 986.7129695234186 1096.534698334281 1097.117661665182 1097.480127732112 1062.847565244124 455.3246325591986 1089.690073924937 293.4376153724015
1221 0.005 6.105 1 1034.231390407283 986.6028347677685 986.740459101388 1096.534707037641 1097.11766758582 1097.480134066565 1062.852927066497 455.3752121311726 1089.690574052104 293.4376159024316
1222 0.005 6.11 1 1034.245886661438 986.6301831758309 986.7678534891081 1096.534742224639 1097.117683133351 1097.480144866437 1062.858284307733 455.4256922650414 1089.691219290369 293.4376163385977
1223 0.005 6.115 1 1034.259963883099 986.6574365741885 986.7951527604076 1096.534749487926 1097.117688178664 1097.480150738753 1062.863610129654 455.4760758450809 1089.691714981693 293.4376168572206
1224 0.005 6.12 1 1034.274361468235 986.68459576056 986.8223575602385 1096.534784916839 1097.117704590203 1097.480162429616 1062.868932376346 455.5263523464577 1089.692356436585 293.437617286593
1225 0.005 6.125 1 1034.288340669335 986.7116606273345 986.8494679400793 1096.53479222538 1097.117709458953 1097.480167725932 1062.874222388377 455.5765266771727 1089.692848365157 293.437617809586
1226 0.005 6.13 1 1034.302639326049 986.7386319575508 986.8764845329608 1096.534826377675 1097.117724737007 1097.480178533187 1062.879507657903 455.6265974924773 1089.693485696065 293.4376182360123
1227 0.005 6.135 1 1034.316522175581 986.7655096534743 986.9034073951348 1096.534834509175 1097.117730209315 1097.480184399713 1062.884762946905 455.6765666859147 1089.693974912054 293.4376187755177
1228 0.005 6.140000000000001 1 1034.330723104578 986.7922945063741 986.930237157575 1096.534869176063 1097.117745503362 1097.480195093656 1062.89001406536 455.7264385038151 1089.694608958378 293.4376192115013
1229 0.005 6.145 1 1034.344509150711 986.8189864248899 986.956973887392 1096.534875788763 1097.117749679543 1097.480199946841 1062.895233794429 455.7762065531053 1089.695093370229 293.4376197367457
1230 0.005 6.15 1 1034.358612927291 986.845586180689 986.9836182033412 1096.53490975883 1097.117765489359 1097.480211346137 1062.900449211662 455.8258805022792 1089.695721295203 293.4376201612928
1231 0.005 6.155 1 1034.372303078161 986.8720936830309 987.0101701646407 1096.534916826653 1097.117770341598 1097.480216728725 1062.9056337011 455.8754500755326 1089.696201816241 293.43762067576
1232 0.005 6.16 1 1034.386311747202 986.898509707719 987.0366303992686 1096.534952247188 1097.1177867702 1097.480228586634 1062.910814899481 455.9249168700094 1089.696827896782 293.4376210956104
1233 0.005 6.165 1 1034.399905542927 986.9248341614164 987.06299896083 1096.534958507663 1097.117790416965 1097.480232618174 1062.915965058932 455.9742815705556 1089.697304932829 293.4376216044673
1234 0.005 6.17 1 1034.413817408287 986.9510678197175 987.0892764789348 1096.534993021762 1097.11780665676 1097.480244499849 1062.921112174121 456.0235403361542 1089.69792691206 293.4376220228115
1235 0.005 6.175 1 1034.427317988495 986.9772105755692 987.1154629988922 1096.534999826477 1097.117811112311 1097.480249527524 1062.926227902136 456.0726999510397 1089.698400420102 293.437622538332
1236 0.005 6.18 1 1034.441135892815 987.0032631875871 987.1415591339213 1096.535034221505 1097.117827085516 1097.480261015033 1062.931339939161 456.1217606045775 1089.699016882612 293.4376229570294
1237 0.005 6.185 1 1034.45454368884 987.0292255667953 987.167564935156 1096.535041698819 1097.117831843949 1097.480266118158 1062.936421698703 456.1707221719531 1089.69948803975 293.4376234714589
1238 0.005 6.19 1 1034.468267231245 987.0550984699322 987.1934810201742 1096.53507612597 1097.117847831762 1097.480277668401 1062.94150049589 456.2195849472311 1089.700101692376 293.4376238878605
1239 0.005 6.195 1 1034.481582169431 987.0808817981487 987.2193074356668 1096.535082300585 1097.11785149581 1097.48028185173 1062.946547999103 456.2683493238827 1089.700569687318 293.4376243954718
1240 0.005 6.2 1 1034.495212357632 987.1065763055334 987.2450447886529 1096.535115742071 1097.117867177371 1097.480293280909 1062.95159211483 456.3170147856319 1089.701178959427 293.4376248159139
1241 0.005 6.205 1 1034.508434106326 987.1321818889445 987.2706931254792 1096.53512217746 1097.117871322045 1097.480297887872 1062.956605432437 456.3655823369574 1089.701642577607 293.4376253257487
1242 0.005 6.21 1 1034.521972339163 987.1576993140525 987.2962530609184 1096.535156727745 1097.117887296839 1097.480309324415 1062.961616646015 456.4140507584733 1089.702250321553 293.4376257427193
1243 0.005 6.215 1 1034.535102725396 987.1831284642785 987.3217246311492 1096.535161903679 1097.117890554944 1097.480313213857 1062.966596593053 456.4624162091877 1089.702708597039 293.437626250117
1244 0.005 6.22 1 1034.548547177955 987.2084700882663 987.3471084387662 1096.535194285073 1097.117905036414 1097.480323308836 1062.971572975384 456.5106836771505 1089.70330905893 293.4376266623925
1245 0.005 6.225000000000001 1 1034.561586451371 987.2337241073691 987.3724045426867 1096.535200878254 1097.117909555172 1097.48032854833 1062.976519682928 456.5588550631608 1089.703764706784 293.4376271700044
1246 0.005 6.23 1 1034.574940497795 987.2588912556832 987.3976135383119 1096.535234712639 1097.117925030725 1097.480339761176 1062.981464138441 456.606928614488 1089.704362622747 293.4376275800563
1247 0.005 6.235 1 1034.587889835081 987.2839714104172 987.4227354565609 1096.535240472712 1097.117929283028 1097.480344655718 1062.986377976081 456.6549057581705 1089.704815172737 293.4376280780545
1248 0.005 6.24 1 1034.601153371607 987.3089653338649 987.447770907458 1096.535274827002 1097.117945648558 1097.480356383952 1062.991289401211 456.7027898982196 1089.705411492022 293.4376284792897
1249 0.005 6.245 1 1034.614014207767 987.3338729106094 987.4727199206702 1096.535279972557 1097.117948488199 1097.480359844147 1062.99617205743 456.7505755931711 1089.705861671011 293.4376289729281
1250 0.005 6.25 1 1034.627187538881 987.3586948768528 987.497583093729 1096.535313200724 1097.11796438306 1097.480371570437 1063.001050406374 456.7982639180329 1089.706452879115 293.4376293777911
1251 0.005 6.255 1 1034.639958441082 987.3834311315545 987.522360464004 1096.535319060263 1097.117968419352 1097.480376013706 1063.005899098338 456.8458556127974 1089.706898379417 293.4376298659603
1252 0.005 6.26 1 1034.653042620885 987.4080824138124 987.5470526276155 1096.535353502077 1097.117984562551 1097.480387471584 1063.01074585913 456.8933506201947 1089.707487834954 293.437630259947
1253 0.005 6.265000000000001 1 1034.665724900585 987.4326486002136 987.5716596099211 1096.535357168666 1097.117986269091 1097.480389952629 1063.015561785342 456.9407475109534 1089.707929518557 293.4376307437958
1254 0.005 6.27 1 1034.678719563752 987.4571304310375 987.5961820069872 1096.535390493278 1097.118002333711 1097.480401979755 1063.020375465936 456.9880489390981 1089.708512986726 293.4376311371913
1255 0.005 6.275 1 1034.691315158097 987.481527792362 987.6206198479121 1096.535395842355 1097.118005842533 1097.480406210545 1063.025159238852 457.0352550187148 1089.708952858298 293.4376316202872
1256 0.005 6.28 1 1034.704222062464 987.5058414678213 987.6449737538725 1096.53542937593 1097.118021801988 1097.48041787976 1063.029941735432 457.0823659616643 1089.709533123614 293.4376320143426
1257 0.005 6.285 1 1034.71673003468 987.5300713034372 987.6692437375712 1096.535434118742 1097.118024439228 1097.480421118903 1063.034694379058 457.1293817506253 1089.709968519013 293.4376324979713
1258 0.005 6.29 1 1034.729549765492 987.5542180229887 987.6934303817525 1096.535468231698 1097.118041220681 1097.480433558335 1063.03944445333 457.1762994759249 1089.710547321624 293.4376328853283
1259 0.005 6.295 1 1034.741971144089 987.5782815016042 987.7175337074622 1096.535472521781 1097.118043384938 1097.480436224421 1063.044164815802 457.2231234964344 1089.710979343655 293.437633370081
1260 0.005 6.3 1 1034.754703883249 987.6022624731871 987.7415542971221 1096.535505210458 1097.118058846656 1097.480447583145 1063.048883559214 457.2698532560225 1089.711552800836 293.4376337616032
1261 0.005 6.305 1 1034.767040666852 987.6261608086243 987.7654921921707 1096.535509259557 1097.11806191343 1097.480451669978 1063.05357535229 457.316486863579 1089.71198699511 293.4376342409241
1262 0.005 6.31 1 1034.779688073408 987.6499772254248 987.7893479378522 1096.535540090702 1097.118077751932 1097.480463212919 1063.058263218447 457.3630273256115 1089.712556440047 293.437634634791
1263 0.005 6.315 1 1034.791939958626 987.6737116867349 987.8131216165364 1096.535544483774 1097.118080421121 1097.480466310202 1063.062922294946 457.4094763808731 1089.712982243747 293.4376351172135
1264 0.005 6.32 1 1034.804501310391 987.6973648521541 987.8368137784414 1096.535577495751 1097.118095919538 1097.48047751491 1063.067578796936 457.4558307138195 1089.713548611851 293.4376355103058
1265 0.005 6.325 1 1034.816668028284 987.7209365967665 987.8604244432125 1096.535582430624 1097.118098533262 1097.480480778728 1063.072206676355 457.5020910655539 1089.713971300717 293.4376359977496
1266 0.005 6.33 1 1034.829142600589 987.7444276295248 987.8839541730464 1096.535612754279 1097.118112311796 1097.480490719955 1063.07683142046 457.5482562862966 1089.714530804233 293.437636396352
1267 0.005 6.335 1 1034.841226278472 987.7678378443962 987.9074030021804 1096.53562023438 1097.118117783423 1097.480496588739 1063.081429619148 457.5943285331617 1089.714953309133 293.4376368822724
1268 0.005 6.34 1 1034.853618076876 987.7911679363035 987.9307714928474 1096.535650679688 1097.118131189701 1097.480506014057 1063.086024030861 457.6403080793077 1089.715512235675 293.4376372786849
1269 0.005 6.345 1 1034.865617309592 987.8144177662584 987.9540596515524 1096.53565556899 1097.118134833744 1097.480510301119 1063.090589538249 457.6861961560568 1089.715929610883 293.437637757113
1270 0.005 6.350000000000001 1 1034.877924726575 987.8375880568763 987.9772680517113 1096.535687835652 1097.118150191053 1097.480521321237 1063.095153499345 457.731989961254 1089.716485302103 293.4376381473895
1271 0.005 6.355 1 1034.889840624206 987.8606786684231 988.0003966989061 1096.535692797291 1097.11815293467 1097.480524542078 1063.099685823268 457.7776907395594 1089.716898857255 293.4376386286063
1272 0.005 6.36 1 1034.902064602635 987.8836903154729 988.0234461644711 1096.535724019277 1097.118167178602 1097.480534842484 1063.104218395269 457.823298996417 1089.717450778898 293.4376390183999
1273 0.005 6.365 1 1034.913898942327 987.9066228780171 988.0464164669446 1096.535728013123 1097.118169812414 1097.480538364867 1063.108723849148 457.8688152748078 1089.717861016735 293.4376394990913
1274 0.005 6.37 1 1034.926040671913 987.9294770578067 988.0693081719254 1096.535760595698 1097.11818629648 1097.480550677273 1063.113228365174 457.9142388099269 1089.718411422065 293.437639887497
1275 0.005 6.375 1 1034.937794689471 987.9522527405285 988.0921213001799 1096.535766040312 1097.118189261429 1097.480553959441 1063.117704658873 457.9595711249006 1089.718820918798 293.4376403630271
1276 0.005 6.38 1 1034.94985428488 987.974950639744 988.1148564188226 1096.535796465392 1097.118203255766 1097.480563979401 1063.122178640256 458.0048161398582 1089.719364906903 293.4376407463261
1277 0.005 6.385 1 1034.961526864142 987.9975706131439 988.137513539887 1096.535801523213 1097.11820660981 1097.480567933627 1063.126625203401 458.0499680586552 1089.71977082138 293.4376412172711
1278 0.005 6.390000000000001 1 1034.973504793172 988.0201133481492 988.1600932106143 1096.53583203011 1097.118220740576 1097.480578007095 1063.131069047162 458.0950290575458 1089.72031195232 293.4376416001223
1279 0.005 6.395 1 1034.985096570295 988.0425786748133 988.1825954153871 1096.535836482896 1097.118223384926 1097.480581368386 1063.135484918615 458.1400039484769 1089.720713994729 293.4376420675198
1280 0.005 6.4 1 1034.996993703809 988.0649673136207 988.2050207191373 1096.535866499465 1097.118237156923 1097.48059123224 1063.139898953753 458.1848849028957 1089.721252643086 293.4376424382164
1281 0.005 6.405 1 1035.008505688494 988.087279140191 988.2273691375791 1096.535870257354 1097.118239758132 1097.480594556714 1063.144285636593 458.2296736356261 1089.721650559546 293.4376428958608
1282 0.005 6.41 1 1035.02032253473 988.1095148367276 988.2496412127238 1096.535901248014 1097.118254619038 1097.48060524697 1063.148670845577 458.2743704191845 1089.722184724459 293.4376432613963
1283 0.005 6.415 1 1035.031755709563 988.1316742811489 988.2718369644787 1096.53590574185 1097.118257357324 1097.480608735575 1063.153028953723 458.3189764035105 1089.722580067734 293.4376437126525
1284 0.005 6.42 1 1035.043493015623 988.1537581568881 988.293956938659 1096.535937138893 1097.118272494145 1097.480619899678 1063.157385403015 458.3634921848288 1089.723111472813 293.4376440685419
1285 0.005 6.425 1 1035.054848695838 988.1757663401819 988.3160011463158 1096.535942784447 1097.118276246335 1097.480624117896 1063.161715286054 458.4079149776672 1089.723506344187 293.4376445091124
1286 0.005 6.43 1 1035.066507122997 988.1976995114502 988.3379701307072 1096.53597264525 1097.118290118119 1097.480633939133 1063.166043003517 458.4522440182876 1089.724034243707 293.4376448568419
1287 0.005 6.435 1 1035.077783761375 988.2195575361934 988.3598638985 1096.535975823647 1097.118291485522 1097.480636067985 1063.170343976341 458.4964856336311 1089.724423156431 293.437645290544
1288 0.005 6.44 1 1035.089363218198 988.2413410881818 988.3816829873824 1096.536005699294 1097.118306032265 1097.480646899278 1063.174642832309 458.5406389659254 1089.724948056008 293.4376456392451
1289 0.005 6.445 1 1035.100562957597 988.2630500292943 988.4034274014448 1096.536009905752 1097.11830866377 1097.480650034759 1063.178914660785 458.5847037884279 1089.725336460857 293.4376460700889
1290 0.005 6.45 1 1035.112064256401 988.2846850313442 988.4250976714425 1096.536040472936 1097.118323521289 1097.480660725286 1063.183185306541 458.628680090334 1089.725858891617 293.4376464117622
1291 0.005 6.455 1 1035.123187040502 988.3062459698879 988.4466938109969 1096.536045261955 1097.118326452028 1097.480664109018 1063.187429600806 458.6725678626622 1089.726244165747 293.43764684014
1292 0.005 6.46 1 1035.134611185233 988.3277335117479 988.4682163463732 1096.536075030979 1097.118340288692 1097.480674110006 1063.191672281756 458.7163670886059 1089.726761578666 293.437647181223
1293 0.005 6.465 1 1035.145657249652 988.3491475204452 988.4896652852443 1096.536078287345 1097.118342051755 1097.480676742791 1063.195888187917 458.7600797986955 1089.727143322852 293.4376476129331
1294 0.005 6.47 1 1035.157004698585 988.3704886613896 988.5110411528237 1096.536107697198 1097.118356327461 1097.480687388795 1063.200101346698 458.8037030802603 1089.727657977667 293.4376479519129
1295 0.005 6.475000000000001 1 1035.167974631519 988.3917568086543 988.5323439602795 1096.536112284103 1097.118359153431 1097.480690635063 1063.204289033667 458.8472379242334 1089.728036289174 293.4376483824308
1296 0.005 6.48 1 1035.179245264823 988.4129526229653 988.553574229975 1096.53614151322 1097.118372690516 1097.480700310536 1063.208475261314 458.8906847787857 1089.728548312158 293.4376487252728
1297 0.005 6.485 1 1035.190141011888 988.4340759777226 988.5747319744208 1096.536146425199 1097.118375877395 1097.480703923805 1063.212635932065 458.9340432187436 1089.728925890232 293.4376491547155
1298 0.005 6.49 1 1035.201336129625 988.4551275246308 988.59581770899 1096.536174919236 1097.118389210788 1097.480713752359 1063.216794609039 458.9773143718187 1089.729434315421 293.4376494949739
1299 0.005 6.495 1 1035.212155597182 988.4761071289997 988.6168314372079 1096.536178066131 1097.118391573719 1097.480716853336 1063.220927109131 459.0204989191726 1089.729805650526 293.4376499262392
1300 0.005 6.5 1 1035.22327354176 988.4970154196609 988.6377736630851 1096.536207170297 1097.118405372316 1097.480726671022 1063.22505671994 459.0635953787288 1089.730311480786 293.4376502745667
1301 0.005 6.505 1 1035.234019488455 988.5178522909335 988.6586444020079 1096.536211338971 1097.118407686393 1097.480729530484 1063.229161819676 459.106605112096 1089.730682277775 293.4376507102348
1302 0.005 6.51 1 1035.245064190341 988.5386184056694 988.6794441768169 1096.536240036447 1097.118421419069 1097.480739714117 1063.233265438648 459.1495295022289 1089.731183910375 293.4376510579772
1303 0.005 6.515000000000001 1 1035.255736395238 988.5593136117466 988.7001729855435 1096.536243475723 1097.118423413189 1097.48074231819 1063.23734343924 459.1923678190513 1089.731550046834 293.4376514918609
1304 0.005 6.52 1 1035.266708514267 988.5799386052404 988.7208313714268 1096.536273611854 1097.118438234276 1097.480753276041 1063.241421293276 459.2351193769345 1089.732050572812 293.4376518365436
1305 0.005 6.525 1 1035.277308436801 988.6004932150846 988.7414193119345 1096.536276890004 1097.118440270893 1097.48075592755 1063.245472767801 459.2777844498228 1089.73241602167 293.4376522684202
1306 0.005 6.53 1 1035.288206535959 988.6209780915759 988.7619373240212 1096.536306536643 1097.118454875856 1097.480766719119 1063.249523110164 459.3203680580552 1089.732913732077 293.4376526180106
1307 0.005 6.535 1 1035.298733489491 988.6413930852838 988.7823853951979 1096.536309824634 1097.1184566028 1097.480768898702 1063.253547554181 459.362863824276 1089.733274799521 293.4376530580618
1308 0.005 6.54 1 1035.309558450836 988.6617388511935 988.8027640444744 1096.536338597586 1097.118470010972 1097.480778671181 1063.257571132762 459.405270638805 1089.733768976775 293.4376534117536
1309 0.005 6.545 1 1035.32001494204 988.6820152569978 988.8230732705907 1096.536341664748 1097.118471798264 1097.480781233104 1063.261569617008 459.4475929843899 1089.734129539345 293.4376538465181
1310 0.005 6.55 1 1035.330766976905 988.7022229062544 988.8433135560416 1096.536369174922 1097.118484634415 1097.480790617632 1063.265566094236 459.4898278562262 1089.734618187505 293.4376542002356
1311 0.005 6.555 1 1035.3411509361 988.7223616851678 988.8634849106204 1096.53637314985 1097.118487200421 1097.480793709233 1063.269538003393 459.5319779467092 1089.734974112504 293.437654638927
1312 0.005 6.56 1 1035.351831163819 988.7424322298361 988.8835878380845 1096.536401665314 1097.118500919734 1097.480803746296 1063.273508969611 459.5740424312798 1089.735461772421 293.4376549899777
1313 0.005 6.565 1 1035.362145187353 988.7624344137616 988.9036223431062 1096.53640554612 1097.118503282569 1097.480806715251 1063.277455197511 459.6160263093507 1089.73581685121 293.4376554272609
1314 0.005 6.57 1 1035.372753854145 988.782368860642 988.9235889175096 1096.536433178999 1097.118516358299 1097.480816131638 1063.2813997666 459.657924171164 1089.736300327396 293.4376557754521
1315 0.005 6.575 1 1035.382996185382 988.8022354300359 988.9434875581908 1096.536436203904 1097.118518129694 1097.480818438527 1063.285319308152 459.699736883874 1089.736651814518 293.4376562047755
1316 0.005 6.58 1 1035.393534673516 988.8220347623939 988.9633187697806 1096.536464874827 1097.118532010679 1097.480828623739 1063.289238053476 459.7414649926358 1089.737134355189 293.4376565463032
1317 0.005 6.585 1 1035.403707624783 988.8417667064318 988.9830825377701 1096.536468454 1097.118534348171 1097.480831592614 1063.293132325269 459.7831080610474 1089.737482097252 293.4376569708754
1318 0.005 6.59 1 1035.414175763283 988.8614319299991 989.0027793807299 1096.536497168547 1097.118548101814 1097.480841631836 1063.297026253028 459.8246667583693 1089.73796093548 293.4376573077658
1319 0.005 6.595 1 1035.424279436336 988.8810302644426 989.0224092784481 1096.536499239854 1097.118548975086 1097.480843271687 1063.300894424763 459.8661422547697 1089.738306811214 293.4376577270038
1320 0.005 6.600000000000001 1 1035.434676236096 988.9005623189277 989.0419727183352 1096.536527172925 1097.118562983923 1097.480853674154 1063.304761229879 459.907534083916 1089.738781673712 293.4376580574246
1321 0.005 6.605 1 1035.444711476699 988.9200279629055 989.0614696928734 1096.536530342085 1097.118564376388 1097.480855431279 1063.308604147915 459.9488429362968 1089.739126413707 293.4376584664121
1322 0.005 6.61 1 1035.455039570741 988.9394278174708 989.0809006893558 1096.5365577665 1097.118577565433 1097.480865279827 1063.31244617237 459.9900685676545 1089.739598156661 293.437658791979
1323 0.005 6.615 1 1035.465005441123 988.9587617412361 989.1002656994499 1096.536560533209 1097.118579140992 1097.480867555013 1063.316263833317 460.0312093635449 1089.739938308963 293.437659195082
1324 0.005 6.62 1 1035.475264880481 988.9780303565589 989.119565216404 1096.536588760007 1097.118593096166 1097.480877994365 1063.32008054984 460.0722696776348 1089.740409333635 293.4376595116344
1325 0.005 6.625 1 1035.485163309925 988.9972335202091 989.1387992260918 1096.536591390467 1097.118594247966 1097.48087977211 1063.323873011654 460.113247483877 1089.740746440404 293.437659910556
1326 0.005 6.63 1 1035.495353775511 989.0163718475097 989.1579682140471 1096.536619484129 1097.118608276792 1097.480890306194 1063.327664473515 460.1541429192457 1089.741213133509 293.4376602275115
1327 0.005 6.635 1 1035.505185080213 989.0354451966164 989.1770721702508 1096.536622313093 1097.118609453832 1097.480891979189 1063.331432264049 460.1949570289834 1089.741549105174 293.4376606266899
1328 0.005 6.640000000000001 1 1035.515308411468 989.0544541745572 989.196111573565 1096.536649612703 1097.118622380131 1097.48090130897 1063.335199232477 460.2356886771227 1089.742014043486 293.4376609368626
1329 0.005 6.645 1 1035.525072155253 989.0733986330698 989.2150864079215 1096.536651476179 1097.118623265435 1097.480903041436 1063.338942312157 460.2763382979767 1089.74234565956 293.4376613288593
1330 0.005 6.65 1 1035.535127340802 989.0922791909888 989.233997157458 1096.536679754037 1097.118637587553 1097.480913780266 1063.342684813179 460.3169055196546 1089.742807317735 293.4376616385418
1331 0.005 6.655 1 1035.544825651541 989.1110957043335 989.2528438084589 1096.536682837324 1097.118639129372 1097.480915872133 1063.346403661529 460.3573905429977 1089.743138181529 293.437662032522
1332 0.005 6.66 1 1035.554814923507 989.1298487953053 989.2716268500785 1096.536711090808 1097.1186530697 1097.480926170592 1063.350122039385 460.3977936410973 1089.743597802368 293.437662348576
1333 0.005 6.665 1 1035.564446946137 989.1485383512452 989.2903462901276 1096.536712279939 1097.118652924409 1097.480926924535 1063.353816308145 460.4381153715115 1089.743925770509 293.4376627447124
1334 0.005 6.67 1 1035.574368939606 989.1671649581261 989.3090025971403 1096.536739400089 1097.118666520602 1097.480937218106 1063.357524818557 460.4783560070883 1089.744381931181 293.4376630586385
1335 0.005 6.675 1 1035.583934372307 989.1857284560001 989.3275957447195 1096.536740582029 1097.118666928523 1097.480938282598 1063.36120203792 460.5185157317626 1089.744705230508 293.4376634560538
1336 0.005 6.68 1 1035.593792470253 989.2042294082615 989.3461261838968 1096.536768423432 1097.118681177217 1097.480948794538 1063.364875604233 460.5585944982187 1089.745158140525 293.437663770962
1337 0.005 6.685 1 1035.603293549241 989.2226676894559 989.364593902341 1096.536768942393 1097.118680391332 1097.480948851407 1063.368522284163 460.5985901717997 1089.745479322444 293.4376641719136
1338 0.005 6.69 1 1035.613083911998 989.2410439135747 989.3829993837592 1096.536798069223 1097.118695978809 1097.480961045139 1063.372168114827 460.6385067221009 1089.745932338742 293.4376644897793
1339 0.005 6.695 1 1035.622519762041 989.259357916546 989.4013425999514 1096.536798686609 1097.118695249445 1097.480960995178 1063.375789233209 460.6783409827773 1089.746251045218 293.4376648895116
1340 0.005 6.7 1 1035.632245371493 989.2776103032534 989.4196240220904 1096.536827596416 1097.118710365906 1097.480972481604 1063.379411027616 460.7180995070391 1089.746700178942 293.4376652078919
1341 0.005 6.705 1 1035.641618427625 989.2958008990846 989.4378436140742 1096.536829217203 1097.118710156704 1097.48097278862 1063.383009356699 460.7577787103974 1089.747018539513 293.437665606193
1342 0.005 6.71 1 1035.651279326966 989.3139303076152 989.4560018458841 1096.536857423868 1097.118724969687 1097.480984180745 1063.386607442495 460.7973770229571 1089.747465382418 293.4376659235155
1343 0.005 6.715 1 1035.660587455048 989.3319983756116 989.4740986907574 1096.536857329922 1097.118723777132 1097.48098376905 1063.390181395879 460.8368951284465 1089.74777899729 293.4376663246693
1344 0.005 6.72 1 1035.670184515826 989.3500057147762 989.4921346275221 1096.536885922673 1097.118738834932 1097.480995396758 1063.393756813583 460.8763334527793 1089.748223216738 293.4376666425139
1345 0.005 6.725000000000001 1 1035.679430288217 989.3679521551816 989.5101096198608 1096.536886057099 1097.118737766437 1097.480995029523 1063.397307477301 460.9156921940969 1089.748535005235 293.4376670374387
1346 0.005 6.73 1 1035.688962956542 989.3858383008662 989.528024143105 1096.536914108391 1097.1187529638 1097.481006804273 1063.400858318444 460.9549719961486 1089.748975534545 293.4376673476874
1347 0.005 6.735 1 1035.698146338137 989.4036639931619 989.5458781662858 1096.536914790463 1097.118752257697 1097.481006802528 1063.404385453633 460.9941727925986 1089.749286043943 293.437667740661
1348 0.005 6.74 1 1035.707615465943 989.4214298225345 989.5636721547163 1096.536941784819 1097.118766211792 1097.48101739798 1063.407912834251 461.0332997717462 1089.749723261934 293.4376680495182
1349 0.005 6.745 1 1035.716736453028 989.4391356331627 989.5814060791351 1096.536942164894 1097.118765026093 1097.481016960333 1063.411416685156 461.0723456588357 1089.750031274772 293.4376684379761
1350 0.005 6.75 1 1035.726144415823 989.456782030928 989.5990804109226 1096.536971757645 1097.118781334776 1097.481029941403 1063.414922606351 461.1113122295218 1089.750468654616 293.4376687469983
1351 0.005 6.755 1 1035.735202875974 989.4743688295733 989.61669510627 1096.536970065894 1097.118778241262 1097.481027599768 1063.418403752815 461.1502002891536 1089.750771017079 293.4376691318265
1352 0.005 6.76 1 1035.744547707925 989.4918966325495 989.6342506337198 1096.536998561556 1097.118794455588 1097.481040445543 1063.421885663273 461.1890097260447 1089.751204461437 293.4376694334237
1353 0.005 6.765000000000001 1 1035.753545140444 989.5093652740494 989.6517469549892 1096.536998568542 1097.11879284201 1097.481039392418 1063.42534390794 461.2277409253953 1089.751507708392 293.4376698160735
1354 0.005 6.77 1 1035.762827578623 989.5267753410234 989.6691845319107 1096.537025767191 1097.118807454514 1097.481050781255 1063.428802811433 461.2663941639926 1089.751937259553 293.4376701174011
1355 0.005 6.775 1 1035.771764394207 989.5441266750657 989.6865633324102 1096.537026365535 1097.118806288396 1097.481050035381 1063.432239107345 461.3049696213754 1089.75223788053 293.4376705000023
1356 0.005 6.78 1 1035.780986430686 989.5614198638583 989.7038838198571 1096.537054741995 1097.118821678642 1097.481062075267 1063.435676846247 461.3434675668421 1089.752667087192 293.4376707979766
1357 0.005 6.785 1 1035.789862937202 989.5786547364214 989.7211459483068 1096.537054167087 1097.118819926339 1097.48106101174 1063.43909098097 461.38189092011 1089.752965171069 293.4376711803517
1358 0.005 6.79 1 1035.799023324579 989.595831877766 989.7383501763481 1096.537081329594 1097.118834416711 1097.481072321282 1063.442505347555 461.4202359490603 1089.75339008192 293.4376714788104
1359 0.005 6.795 1 1035.80783899529 989.6129511338979 989.7554964735087 1096.537080848576 1097.118832858981 1097.481071631685 1063.445896548029 461.4585033014094 1089.753684680488 293.4376718543522
1360 0.005 6.8 1 1035.816939449665 989.6300130843401 989.7725852967104 1096.537109159733 1097.118848450279 1097.481083789781 1063.449289088978 461.496693480532 1089.754108628042 293.4376721508887
1361 0.005 6.805 1 1035.825696004498 989.6470175543072 989.7896166020445 1096.537108451221 1097.118846168802 1097.481082098905 1063.452658541958 461.5348069327392 1089.754401688556 293.4376725288266
1362 0.005 6.81 1 1035.834736202926 989.6639651276869 989.8065908420932 1096.537137040933 1097.118862644147 1097.481095339032 1063.456029075702 461.5728438647131 1089.754823438029 293.4376728232745
1363 0.005 6.815 1 1035.843433596618 989.6808556354578 989.8235079797449 1096.537137009682 1097.118860835583 1097.481094074583 1063.459376820215 461.6108043151286 1089.755114591413 293.43767319491
1364 0.005 6.82 1 1035.852415780233 989.6976897551201 989.8403685567444 1096.537165059655 1097.118875712138 1097.481105690417 1063.462725823563 461.6486837151863 1089.755533723984 293.4376734868894
1365 0.005 6.825 1 1035.861056847046 989.714467218657 989.8571724448173 1096.537163837228 1097.118873274648 1097.481103986273 1063.466051579259 461.6864889535744 1089.755824021459 293.4376738587516
1366 0.005 6.83 1 1035.869978775193 989.7311885883119 989.8739200783664 1096.537190697949 1097.118888502711 1097.481116136528 1063.469377709475 461.7242192057047 1089.756239395294 293.4376741532002
1367 0.005 6.835 1 1035.878558126459 989.747853696525 989.890611412961 1096.53718828244 1097.118884800409 1097.481112967044 1063.472680803087 461.7618742212436 1089.756523676525 293.437674521309
1368 0.005 6.84 1 1035.887420873038 989.7644631288498 989.9072469038612 1096.537217101394 1097.118901527057 1097.481126503749 1063.475985547884 461.7994523456374 1089.756938585229 293.4376748105439
1369 0.005 6.845 1 1035.895942215501 989.7810166911754 989.9238264969258 1096.537215048377 1097.118898159187 1097.48112413848 1063.479267038399 461.836956133387 1089.757221484182 293.4376751763081
1370 0.005 6.850000000000001 1 1035.904745787061 989.7975149660427 989.9403506357048 1096.537243876851 1097.11891481253 1097.481137224016 1063.482550232617 461.8743865220936 1089.75763395801 293.4376754641739
1371 0.005 6.855 1 1035.913210626321 989.8139577900569 989.956819286547 1096.537242700496 1097.118911698479 1097.48113476353 1063.485811548222 461.9117415466865 1089.757916430706 293.4376758264073
1372 0.005 6.86 1 1035.921956703479 989.8303457262045 989.9732328863207 1096.537270664148 1097.118928095914 1097.48114810351 1063.489073618895 461.9490219754817 1089.758325319854 293.4376761120465
1373 0.005 6.865 1 1035.930363792652 989.8466786032874 989.9895913925931 1096.537268170736 1097.118923926965 1097.481144499744 1063.492312898336 461.986227560997 1089.758604143652 293.4376764767737
1374 0.005 6.87 1 1035.939051300046 989.8629569832168 990.0058952392047 1096.537295512363 1097.118940079615 1097.481157680645 1063.49555299459 462.0233586237085 1089.759010435916 293.437676767223
1375 0.005 6.875 1 1035.94740120377 989.8791807157721 990.0221443960014 1096.537292917914 1097.118935895932 1097.481154265829 1063.498771091513 462.0604156546964 1089.75928614795 293.4376771331603
1376 0.005 6.88 1 1035.956031872147 989.8953503326503 990.0383392839715 1096.537321582131 1097.118952859309 1097.481168002337 1063.501991224478 462.0973978938522 1089.759690728641 293.4376774224406
1377 0.005 6.885 1 1035.964326630472 989.9114656799763 990.0544798682297 1096.53732023742 1097.118949501788 1097.481165315527 1063.505189355988 462.1343059529872 1089.75996643169 293.4376777939256
1378 0.005 6.890000000000001 1 1035.972901023383 989.9275273125868 990.0705665758798 1096.537347844959 1097.118965874627 1097.481178607815 1063.508388523661 462.1711401176274 1089.760368729342 293.437678084461
1379 0.005 6.895 1 1035.98113948216 989.9435350631848 990.0865993688407 1096.537345456711 1097.118961820937 1097.481174996406 1063.511565133138 462.2079003330945 1089.760642106014 293.4376784493255
1380 0.005 6.9 1 1035.989657072962 989.9594894859677 990.1025786734211 1096.537373354986 1097.118978324634 1097.481188391855 1063.514743369933 462.2445870331039 1089.761042112674 293.4376787384992
1381 0.005 6.905 1 1035.997840785468 989.9753904158371 990.1185044516358 1096.537371744351 1097.118974752728 1097.481185457523 1063.517899791063 462.2812002141428 1089.761314599564 293.4376791030611
1382 0.005 6.91 1 1036.006302835139 989.9912384009499 990.1343771261818 1096.537399231337 1097.118990947058 1097.481198634531 1063.521057592967 462.3177401469944 1089.76171157985 293.4376793898568
1383 0.005 6.915 1 1036.014429933532 990.0070332638825 990.1501966478609 1096.537395804543 1097.118986250252 1097.481194795716 1063.524192989785 462.3542067267392 1089.761977990001 293.4376797513655
1384 0.005 6.92 1 1036.022835926055 990.0227755618578 990.1659634470087 1096.537423953967 1097.119003288784 1097.481208713003 1063.52732987061 462.3906007897218 1089.762373120704 293.437680034652
1385 0.005 6.925 1 1036.03090880469 990.0384651440961 990.1816774899282 1096.537420851505 1097.118998371718 1097.481204471012 1063.53044575998 462.4269216620277 1089.76263853608 293.4376803927939
1386 0.005 6.93 1 1036.039260344745 990.054102546032 990.1973391993641 1096.537448635987 1097.119015125239 1097.481218131845 1063.533562594806 462.4631700013828 1089.763032732789 293.4376806728491
1387 0.005 6.935 1 1036.047299872201 990.0696876200864 990.2129485368441 1096.537445336844 1097.119010421116 1097.481214326582 1063.536658679779 462.4993457630685 1089.763296492283 293.4376810249601
1388 0.005 6.94 1 1036.055604617435 990.0852208844281 990.2285059130681 1096.537473460628 1097.119027549611 1097.481228207388 1063.539753939783 462.5354491837006 1089.763686880409 293.4376812985814
1389 0.005 6.945 1 1036.063577186215 990.1007021745262 990.2440112831293 1096.537471856792 1097.119023593316 1097.481224723979 1063.542829247002 462.5714802804911 1089.763951538482 293.4376816426433
1390 0.005 6.95 1 1036.071820051279 990.1161320219278 990.2594650611926 1096.537498862617 1097.119039857935 1097.481238009711 1063.545905728178 462.6074394803842 1089.76433983265 293.4376819164096
1391 0.005 6.955 1 1036.079732852746 990.1315102582888 990.2748671977522 1096.537493822997 1097.119033432057 1097.481232629381 1063.548960575274 462.6433258128997 1089.764597793937 293.4376822628085
1392 0.005 6.96 1 1036.087951461119 990.1468374138158 990.2902180992685 1096.537523246971 1097.119052238439 1097.481248333076 1063.552016252174 462.6791407610302 1089.764985146049 293.4376825368419
1393 0.005 6.965 1 1036.09582844525 990.162113323286 990.3055177252462 1096.537520735744 1097.119047410853 1097.481244034359 1063.555050822656 462.7148834467899 1089.765242661932 293.4376828812077
1394 0.005 6.97 1 1036.103968195378 990.1773385277921 990.3207664988068 1096.5375497957 1097.119065732351 1097.481259082449 1063.558087572575 462.7505549590252 1089.765628225682 293.4376831492953
1395 0.005 6.975000000000001 1 1036.11177790321 990.1925128542991 990.3359643647944 1096.537545074615 1097.119058595247 1097.481252558957 1063.561103605669 462.786155606752 1089.765883683662 293.4376834888509
1396 0.005 6.98 1 1036.119857393087 990.2076368345066 990.351111733543 1096.537572501498 1097.119076049066 1097.481267312992 1063.564121030984 462.8216853915162 1089.766265400393 293.4376837570231
1397 0.005 6.985 1 1036.127612989926 990.2227102945944 990.3662085568425 1096.537569570621 1097.119070885026 1097.481262613431 1063.567117789771 462.8571443113826 1089.766521107975 293.4376840992666
1398 0.005 6.99 1 1036.135639037663 990.2377337687492 990.3812552429208 1096.537596216621 1097.119087701257 1097.481276706725 1063.570115110204 462.8925324542411 1089.766900190711 293.4376843657437
1399 0.005 6.995 1 1036.143340376144 990.2527070749055 990.3962517342778 1096.537592467826 1097.119082308594 1097.481271945637 1063.573091257395 462.9278494250368 1089.767151146665 293.4376847053229
1400 0.005 7 1 1036.151313838261 990.2676307518419 990.4111984489682 1096.537621070315 1097.119100524114 1097.481287153864 1063.576069901864 462.9630997580032 1089.767529119358 293.4376849757828
1401 0.005 7.005 1 1036.158964287732 990.2825046295973 990.4260953344689 1096.53761643171 1097.119093422806 1097.481280567806 1063.579027335062 462.9982780830454 1089.767778994265 293.4376853163272
1402 0.005 7.01 1 1036.166885125721 990.2973292315191 990.4409427945271 1096.537644158278 1097.119111595266 1097.481296107291 1063.581986145289 463.0333801494207 1089.768153858868 293.4376855848128
1403 0.005 7.015000000000001 1 1036.174484107308 990.3121043596074 990.4557407647874 1096.537639756829 1097.119104776579 1097.481289792695 1063.584924253867 463.0684135172347 1089.768401102589 293.4376859240285
1404 0.005 7.02 1 1036.182354234334 990.326830547492 990.4704896493439 1096.537669179748 1097.119124499009 1097.481306667399 1063.58786462636 463.1033781119648 1089.768776203041 293.4376861898707
1405 0.005 7.025 1 1036.189902411656 990.3415076283783 990.4851893986054 1096.537663816221 1097.119116456258 1097.481299170604 1063.590783964698 463.1382729629988 1089.769022023723 293.4376865258866
1406 0.005 7.03 1 1036.197720802007 990.3561361517098 990.4998404366726 1096.537692720299 1097.119135999891 1097.481315901866 1063.593705648947 463.1730987571065 1089.76939406051 293.4376867910336
1407 0.005 7.035 1 1036.205218270563 990.3707159283271 990.5144426999282 1096.537686914084 1097.1191274494 1097.481307763537 1063.596606456557 463.2078549783078 1089.76963664775 293.4376871296957
1408 0.005 7.04 1 1036.212985707658 990.3852474745363 990.5289965868589 1096.537715617419 1097.119147040795 1097.481324648052 1063.599509171759 463.2425413727871 1089.770006085914 293.4376873921727
1409 0.005 7.045 1 1036.220433195085 990.399730604879 990.5435020341044 1096.537710185464 1097.119139132377 1097.481317319435 1063.602390636763 463.277158828417 1089.770248147543 293.4376877250099
1410 0.005 7.05 1 1036.228149572607 990.4141658458354 990.5579594509722 1096.537739091634 1097.119158983315 1097.481334251164 1063.605273860872 463.3117074092969 1089.770616696538 293.4376879865907
1411 0.005 7.055 1 1036.235549698933 990.4285530409217 990.5723688360688 1096.537732983038 1097.119149944003 1097.48132579612 1063.608126715849 463.3461869239824 1089.770855474017 293.4376883210489
1412 0.005 7.06 1 1036.243216596768 990.442892710299 990.5867305390865 1096.537761764636 1097.119169664183 1097.481342901407 1063.610985232211 463.3805978751975 1089.77122106696 293.4376885842275
1413 0.005 7.065 1 1036.250564291589 990.4571846754066 990.6010445020203 1096.537755734232 1097.119160809568 1097.481334711184 1063.613827198904 463.4149400665717 1089.771458377685 293.4376889196822
1414 0.005 7.07 1 1036.258180112884 990.4714294430291 990.6153111184639 1096.537784424627 1097.119180955293 1097.481352184799 1063.616673381115 463.4492138820589 1089.771821804342 293.4376891856172
1415 0.005 7.075 1 1036.265478761596 990.4856268382141 990.6295303308359 1096.53777767164 1097.119171455714 1097.481343212484 1063.619499397083 463.4834191598909 1089.772057218235 293.4376895178679
1416 0.005 7.08 1 1036.273045314012 990.4997773650521 990.6437025313408 1096.537807619374 1097.119192932874 1097.481361949914 1063.622328040308 463.5175572285229 1089.772419476843 293.4376897793634
1417 0.005 7.085 1 1036.280294765739 990.5138808518398 990.6578276634363 1096.537801285328 1097.119183122899 1097.481352555754 1063.625136827215 463.5516262370907 1089.77265193812 293.4376901104711
1418 0.005 7.09 1 1036.287812161546 990.5279378121993 990.671906124226 1096.537830318423 1097.11920372561 1097.481370560611 1063.627947643731 463.5856274707198 1089.773012223414 293.4376903727578
1419 0.005 7.095 1 1036.29501374605 990.5419480744682 990.6859378576914 1096.537823243621 1097.119193653523 1097.481360966021 1063.63073800251 463.6195607808788 1089.773243454064 293.4376907049657
1420 0.005 7.100000000000001 1 1036.302482773377 990.5559121006464 990.6999232310717 1096.537853910867 1097.119215805415 1097.481380251924 1063.633530559937 463.6534266004298 1089.773603418403 293.4376909653352
1421 0.005 7.105 1 1036.309635331395 990.5698297368748 990.7138621873634 1096.537845756467 1097.119204624171 1097.481369643327 1063.636302222908 463.6872250924715 1089.773831209028 293.4376912991967
1422 0.005 7.11 1 1036.317055112908 990.5837014995773 990.7277551273691 1096.537875562481 1097.119226350054 1097.48138876027 1063.639076353868 463.7209562746813 1089.774188391779 293.4376915636043
1423 0.005 7.115 1 1036.324159050968 990.5975271782155 990.7416019585868 1096.537867819009 1097.119215728491 1097.48137880696 1063.641828829795 463.7546197745259 1089.774414977956 293.4376918963289
1424 0.005 7.12 1 1036.331529474498 990.6113073187408 990.755403109088 1096.537898134458 1097.119237615219 1097.481397853853 1063.644584808478 463.788216365114 1089.774770363015 293.4376921559246
1425 0.005 7.125 1 1036.33858594855 990.6250417398863 990.7691585147298 1096.537889733032 1097.119225775564 1097.481386602768 1063.647320717295 463.8217473708572 1089.774994918517 293.4376924840125
1426 0.005 7.13 1 1036.345909550733 990.638730945185 990.7828685663119 1096.537919698717 1097.119247817211 1097.481406010497 1063.650059670856 463.8552110261984 1089.775348217456 293.4376927454245
1427 0.005 7.135 1 1036.352920242321 990.6523747575226 990.7965331986953 1096.537911289806 1097.11923619047 1097.481395147433 1063.652778340296 463.8886081055251 1089.7755719882 293.4376930727378
1428 0.005 7.140000000000001 1 1036.360196080054 990.6659736716288 990.8101527966658 1096.537941271827 1097.119259079914 1097.481415596085 1063.655499527876 463.9219385426373 1089.775921616357 293.4376933338963
1429 0.005 7.145 1 1036.367160621623 990.6795275184425 990.8237273044276 1096.537933801402 1097.119247553027 1097.481404229259 1063.658201407387 463.9552021637065 1089.776144056527 293.4376936599222
1430 0.005 7.15 1 1036.374389663337 990.6930367867819 990.8372570988701 1096.537962828891 1097.119270311696 1097.481424284892 1063.660902538686 463.9883998362446 1089.776492966979 293.4376939184019
1431 0.005 7.155 1 1036.381307601795 990.7065013020424 990.8507421180357 1096.537953978009 1097.119257617793 1097.481412050627 1063.663585035381 464.0215310076582 1089.776712411084 293.4376942457575
1432 0.005 7.16 1 1036.388489853746 990.7199215571291 990.8641827414914 1096.537984150855 1097.119280683987 1097.481432651422 1063.666270593337 464.0545962139819 1089.777059634137 293.4376945060018
1433 0.005 7.165 1 1036.395361944081 990.7332974090483 990.8775789279092 1096.537974856921 1097.119267670274 1097.481420310782 1063.668937020363 464.0875955841569 1089.777277463717 293.4376948301583
1434 0.005 7.17 1 1036.402497588978 990.7466293309291 990.8909310470438 1096.538004879846 1097.119290754206 1097.481440932227 1063.671606102586 464.1205300168633 1089.777621332862 293.4376950848141
1435 0.005 7.175 1 1036.409323830774 990.7599171457217 990.9042390384845 1096.537996873437 1097.119278743566 1097.481429206269 1063.674255756314 464.1533983929381 1089.777838703658 293.437695401136
1436 0.005 7.18 1 1036.416414067717 990.7731613381043 990.9175032753584 1096.538027602537 1097.119302254065 1097.481450165165 1063.676908467016 464.1862013848271 1089.778182793071 293.4376956487101
1437 0.005 7.185 1 1036.423194274086 990.7863617266238 990.9307236887764 1096.538017518993 1097.119288191685 1097.481436641204 1063.679541473374 464.2189387976541 1089.77839547499 293.4376959616712
1438 0.005 7.19 1 1036.430238046315 990.7995188027295 990.9439006566438 1096.5380482825 1097.119312182864 1097.481458211248 1063.682177390804 464.2516111753584 1089.77873685316 293.4376962068202
1439 0.005 7.195 1 1036.436973883159 990.8126323892025 990.9570341155966 1096.538038631765 1097.119298530299 1097.481445132738 1063.684793318966 464.2842178385131 1089.778949617792 293.4376965168145
1440 0.005 7.2 1 1036.443972206971 990.8257029672385 990.9701244341285 1096.53806931389 1097.119322932201 1097.481467146582 1063.687411241011 464.3167600161663 1089.779289887443 293.4376967577719
1441 0.005 7.205 1 1036.450662562176 990.8387303601654 990.9831715485208 1096.538058512641 1097.119308237027 1097.481452913609 1063.690009797618 464.3492374381283 1089.779498487684 293.4376970632266
1442 0.005 7.21 1 1036.457615618815 990.851715044381 990.9961758253382 1096.538091026416 1097.119334152744 1097.481476013923 1063.692611639005 464.381649407293 1089.779837790275 293.4376973021092
1443 0.005 7.215 1 1036.464261739424 990.8646568464929 991.0091372013196 1096.538080103558 1097.119318532212 1097.481460977404 1063.695194305402 464.4139972324371 1089.780044978222 293.4376976047031
1444 0.005 7.22 1 1036.471170357939 990.8775562510177 991.0220560474094 1096.538111990802 1097.119344286878 1097.481484333895 1063.69777977183 464.4462808110673 1089.780383226019 293.4376978382205
1445 0.005 7.225000000000001 1 1036.477772960839 990.8904130772823 991.0349322979465 1096.538101000816 1097.119328706648 1097.481469275942 1063.700346128056 464.4785003600236 1089.78058970912 293.4376981360653
1446 0.005 7.23 1 1036.484632584693 990.9032277529564 991.0477662795427 1096.538130530268 1097.119353602196 1097.481491984036 1063.702912627748 464.5106560039894 1089.780921670485 293.4376983708543
1447 0.005 7.235 1 1036.491196218631 990.9160001729221 991.0605579876529 1096.538123772062 1097.119340074008 1097.481478103126 1063.705465097727 464.5427477961597 1089.781130810458 293.4376986698961
1448 0.005 7.24 1 1036.498011733563 990.9287307488893 991.0733077230498 1096.538152398334 1097.119364548111 1097.481500844288 1063.708014974383 464.5747769304033 1089.781461658073 293.4376989040538
1449 0.005 7.245 1 1036.50453124393 990.9414193734291 991.0860154847281 1096.53814370552 1097.11934940074 1097.481485603741 1063.710551059611 464.6067420939603 1089.781666506335 293.4376992011707
1450 0.005 7.25 1 1036.511302429062 990.9540665512327 991.0986816364011 1096.53817166188 1097.119373925707 1097.481508385658 1063.71308428495 464.6386436415398 1089.781995131756 293.4376994332038
1451 0.005 7.255 1 1036.517778947787 990.9666720977864 991.1113061443192 1096.538162725853 1097.11935815335 1097.481492484539 1063.71560382568 464.6704820353361 1089.782198977806 293.4376997266623
1452 0.005 7.26 1 1036.524506538624 990.9792363710645 991.1238892719552 1096.538192872765 1097.119385047419 1097.481517606168 1063.718126853311 464.702257000372 1089.782527430833 293.4376999581524
1453 0.005 7.265000000000001 1 1036.530939122407 990.991759285831 991.1364310220092 1096.538182709998 1097.11936781291 1097.481500389605 1063.72063141791 464.7339688086261 1089.78272839768 293.4377002530028
1454 0.005 7.27 1 1036.537622958083 991.0042412493927 991.1489316967337 1096.538212075619 1097.119394131066 1097.481524966045 1063.723132650118 464.7656176354712 1089.783053467198 293.4377004835411
1455 0.005 7.275 1 1036.544013601867 991.0166821513563 991.1613912904661 1096.538202865259 1097.119377834723 1097.481508331391 1063.725619789027 464.7972035649981 1089.783254543429 293.4377007773936
1456 0.005 7.28 1 1036.550654838047 991.0290823918849 991.1738100971372 1096.538232530467 1097.119404488588 1097.481533241959 1063.728104985822 464.8287268590202 1089.783578400778 293.4377010098741
1457 0.005 7.285 1 1036.557003337288 991.0414419272416 991.1861881545653 1096.53822261357 1097.119387195405 1097.481515788259 1063.730575745732 464.8601876749026 1089.783776275351 293.4377013057378
1458 0.005 7.29 1 1036.563602469636 991.0537611156142 991.1985257436662 1096.538253975153 1097.119415716483 1097.481542395696 1063.733046365743 464.8915863067049 1089.784100021089 293.4377015429106
1459 0.005 7.295 1 1036.56990944181 991.0660398187529 991.2108228396718 1096.538243597884 1097.119397455411 1097.481523835513 1063.735503240841 464.9229225159943 1089.78429640443 293.4377018398735
1460 0.005 7.3 1 1036.576465337782 991.0782784410037 991.2230797346887 1096.538273749579 1097.119425147611 1097.481549986693 1063.737957886757 464.9541965943214 1089.784616447823 293.4377020745608
1461 0.005 7.305 1 1036.582730075446 991.0904768787215 991.2352964235298 1096.538262100357 1097.119405809558 1097.481530515709 1063.740398668121 464.9854087200376 1089.784810132835 293.4377023738846
1462 0.005 7.31 1 1036.589243622005 991.1026355128366 991.2474731904588 1096.538292339667 1097.11943439385 1097.481557659882 1063.74283683352 465.0165608774403 1089.785128913409 293.4377026142167
1463 0.005 7.315 1 1036.595466750827 991.1147542314004 991.259610029099 1096.53828122452 1097.119415210925 1097.481538041794 1063.745260971451 465.0476481867747 1089.78532148478 293.4377029118877
1464 0.005 7.32 1 1036.601939374442 991.1268334350754 991.271707230728 1096.53831321198 1097.119445427666 1097.481566573572 1063.74768384613 465.0786743228479 1089.785640902212 293.4377031519879
1465 0.005 7.325 1 1036.608121244413 991.1388730035985 991.2837647831387 1096.538300370574 1097.119424312323 1097.481545312081 1063.750092846326 465.1096392346205 1089.785831123541 293.4377034566259
1466 0.005 7.33 1 1036.614552296046 991.1508733379922 991.295782977797 1096.538332768206 1097.119454902457 1097.48157419169 1063.752500550947 465.1405431568743 1089.786148650705 293.4377037065543
1467 0.005 7.335 1 1036.620693002418 991.1628343129795 991.3077617984609 1096.538318408531 1097.119432436311 1097.481551705358 1063.75489365761 465.171385799165 1089.786335455709 293.4377040118852
1468 0.005 7.34 1 1036.62708294803 991.1747563316168 991.3197015425477 1096.538352162653 1097.119465118565 1097.481582845757 1063.75728586948 465.2021672282841 1089.786652168373 293.4377042622107
1469 0.005 7.345 1 1036.633183789998 991.186639270788 991.3316021938983 1096.538338665998 1097.119442794081 1097.481560184136 1063.759664199541 465.232887626714 1089.786839123617 293.437704572236
1470 0.005 7.350000000000001 1 1036.639532120231 991.1984835212764 991.3434640367174 1096.538371434945 1097.119474700984 1097.481590438963 1063.762040898835 465.2635465409815 1089.787153393245 293.437704822731
1471 0.005 7.355 1 1036.645592142264 991.2102889635822 991.3552870595713 1096.53835729719 1097.119451316918 1097.481566720859 1063.764404280641 465.2941447516295 1089.787337843777 293.4377051261327
1472 0.005 7.36 1 1036.651900239247 991.2220559921512 991.3670715462872 1096.538390455454 1097.119484146672 1097.481598236817 1063.766766246595 465.3246825097508 1089.787651019059 293.4377053717782
1473 0.005 7.365 1 1036.657920485213 991.2337844958487 991.3788174904802 1096.538375640682 1097.119460156054 1097.481573895662 1063.769114846606 465.3551593605609 1089.787832457889 293.4377056727243
1474 0.005 7.37 1 1036.664188321323 991.2454748607444 991.3905251781174 1096.538410014082 1097.119494316807 1097.481606424288 1063.771462191534 465.3855761179374 1089.78814445963 293.4377059165272
1475 0.005 7.375 1 1036.670168999332 991.2571269620594 991.4021945910071 1096.538393844493 1097.119468303519 1097.481580054143 1063.773795185537 465.4159327119846 1089.788325116823 293.4377062075494
1476 0.005 7.38 1 1036.676396682439 991.2687411903523 991.4138260111978 1096.538428702697 1097.119503803913 1097.481614276905 1063.776127347572 465.4462293496286 1089.788635816539 293.4377064416694
1477 0.005 7.385 1 1036.682337069323 991.2803174206971 991.4254194197182 1096.538411844002 1097.119476959828 1097.481586953231 1063.778445359948 465.4764661417245 1089.788812791207 293.4377067294959
1478 0.005 7.390000000000001 1 1036.688525023803 991.2918560503218 991.4369751101189 1096.538447483202 1097.119513158288 1097.481621831979 1063.780763025447 465.5066427595659 1089.789123066018 293.4377069586017
1479 0.005 7.395 1 1036.694427217093 991.3033569535741 991.4484930625013 1096.53843084788 1097.11948609501 1097.481594298143 1063.783066851486 465.5367595934098 1089.789300553414 293.4377072386347
1480 0.005 7.4 1 1036.700575854171 991.3148205196335 991.4599735578934 1096.538466841625 1097.119523232062 1097.481630134437 1063.78536997824 465.5668169226781 1089.789609669438 293.4377074613751
1481 0.005 7.405 1 1036.706438523172 991.3262466132481 991.4714165734653 1096.538448845557 1097.11949495684 1097.481601454662 1063.787658289552 465.5968148277452 1089.789784226765 293.4377077337394
1482 0.005 7.41 1 1036.712547530831 991.337635632899 991.4828223970388 1096.538485796158 1097.119532877611 1097.481637935026 1063.789946843554 465.6267535036406 1089.790091470719 293.4377079500191
1483 0.005 7.415 1 1036.718371117953 991.348987447712 991.4941910017358 1096.538466566151 1097.119502936708 1097.481607609897 1063.792220811623 465.6566329329092 1089.790262922335 293.4377082148827
1484 0.005 7.42 1 1036.724442203659 991.3603024608713 991.5055226859621 1096.538504375794 1097.119542194605 1097.481645555473 1063.794495316935 465.6864534608098 1089.790570535474 293.4377084274874
1485 0.005 7.425 1 1036.730228031484 991.3715805346825 991.5168174202742 1096.538484587307 1097.119511424228 1097.481614467291 1063.796755262853 465.7162185517597 1089.790740153453 293.4377086901219
1486 0.005 7.43 1 1036.736259023493 991.3828220515717 991.528075481232 1096.538523193601 1097.119552058604 1097.481653708692 1063.799016454516 465.7459231638036 1089.791044952892 293.4377089037943
1487 0.005 7.435 1 1036.742006280871 991.3940268884306 991.539296850134 1096.538503577651 1097.119520495908 1097.481621537146 1063.801263378456 465.775568376123 1089.791213425369 293.437709167151
1488 0.005 7.44 1 1036.747999424942 991.4051954318473 991.5504818116129 1096.5385424185 1097.119562080433 1097.481662060989 1063.803508774616 465.8051565999642 1089.791518523709 293.4377093805635
1489 0.005 7.445 1 1036.753709191608 991.4163275466864 991.5616303351032 1096.53852022561 1097.119527869156 1097.481627334158 1063.805739815108 465.8346829265633 1089.791684750163 293.4377096458824
1490 0.005 7.45 1 1036.759663771229 991.4274236262025 991.5727427064951 1096.53855943139 1097.119570619691 1097.481669016294 1063.807970613682 465.8641482281064 1089.791987379975 293.4377098658379
1491 0.005 7.455 1 1036.765335862724 991.4384835350047 991.5838188968278 1096.53853826556 1097.119537210636 1097.481634959485 1063.810187953013 465.8935567323544 1089.792151310694 293.4377101403217
1492 0.005 7.46 1 1036.771253172405 991.4495076562513 991.5948591886954 1096.538578068722 1097.119579961028 1097.481676485188 1063.812404831797 465.9229079646272 1089.792454146537 293.4377103655426
1493 0.005 7.465 1 1036.776888664567 991.4604958576796 991.6058635520338 1096.538555615938 1097.11954506414 1097.481640986958 1063.814607875059 465.9522016430114 1089.792617052884 293.4377106432802
1494 0.005 7.47 1 1036.782768045414 991.4714485288163 991.616832268111 1096.538596244266 1097.119589603873 1097.481684402992 1063.816810861955 465.98143761354 1089.792917622635 293.4377108758349
1495 0.005 7.475000000000001 1 1036.788366167657 991.4823655333407 991.6277653087446 1096.538573378509 1097.119553243094 1097.481647187958 1063.819000703145 466.010616024822 1089.793077894074 293.4377111553823
1496 0.005 7.48 1 1036.79420815491 991.4932472555163 991.6386629547932 1096.538613850961 1097.119598069627 1097.481691178969 1063.821190089535 466.0397370821602 1089.793377351419 293.4377113896786
1497 0.005 7.485 1 1036.799769423791 991.5040935592056 991.6495251723547 1096.538589871662 1097.119560808651 1097.481653355534 1063.823365676193 466.0688007018757 1089.793536381475 293.4377116683601
1498 0.005 7.49 1 1036.805574665657 991.5149048295941 991.6603522450768 1096.53863205278 1097.119607598032 1097.481699166035 1063.825541323586 466.0978067275572 1089.793836310327 293.4377119025716
1499 0.005 7.495 1 1036.811099594812 991.5256809189175 991.6711441329367 1096.538606470254 1097.11956847502 1097.481659462692 1063.827702460191 466.1267559168947 1089.793992613584 293.4377121840202
1500 0.005 7.5 1 1036.816867313305 991.5364222166156 991.6819011168686 1096.538648521193 1097.119615876482 1097.481705890606 1063.829863663555 466.1556483379279 1089.794289660521 293.4377124213923
1501 0.005 7.505 1 1036.822355733831 991.5471285954494 991.6926231663256 1096.538623499747 1097.119577032518 1097.481666381859 1063.83201159921 466.1844836240004 1089.794444202327 293.4377127020375
1502 0.005 7.51 1 1036.82808744774 991.5578004352402 991.7033105667749 1096.538667777047 1097.119626478129 1097.481714761757 1063.834160004818 466.213262111093 1089.794742146467 293.4377129363656
1503 0.005 7.515000000000001 1 1036.833540493806 991.5684375938044 991.7139632820166 1096.538640696169 1097.119584398507 1097.481671812242 1063.83629461181 466.2419838034176 1089.794895337965 293.4377132110044
1504 0.005 7.52 1 1036.839236029078 991.5790404510535 991.7245815836003 1096.538684482568 1097.119634711177 1097.481721420937 1063.838429311191 466.2706472792529 1089.79519198581 293.4377134372359
1505 0.005 7.525 1 1036.844652591547 991.5896088651311 991.7351654340819 1096.538656738773 1097.11959215512 1097.481678072458 1063.840549836347 466.2992547668541 1089.795341203202 293.4377137043545
1506 0.005 7.53 1 1036.850311760461 991.6001432213786 991.7457151148283 1096.538702836339 1097.119644935412 1097.481729873821 1063.842671010064 466.327806057561 1089.795637352862 293.4377139228327
1507 0.005 7.535 1 1036.855692811193 991.6106433762517 991.7562305909099 1096.538673615119 1097.119599806864 1097.481683871709 1063.844778181976 466.3563013118815 1089.79578569171 293.4377141843767
1508 0.005 7.54 1 1036.861316024532 991.6211097064959 991.7667121326083 1096.538719667585 1097.119652908288 1097.481736331184 1063.846886305714 466.3847411148834 1089.796079823621 293.4377144017083
1509 0.005 7.545 1 1036.866661902134 991.6315420538142 991.7771596908611 1096.538689559631 1097.119607093276 1097.48168976782 1063.848980054742 466.413123719752 1089.796225497735 293.4377146581731
1510 0.005 7.55 1 1036.872249361138 991.6419408118815 991.7875735494455 1096.538736409364 1097.11966172803 1097.481743710827 1063.851074521252 466.4414508058677 1089.796518875734 293.4377148749656
1511 0.005 7.555 1 1036.877560506216 991.652305840961 991.7979536734522 1096.538706059918 1097.119614910832 1097.481695884777 1063.85315519818 466.4697221145202 1089.796664322436 293.4377151303707
1512 0.005 7.56 1 1036.883112890278 991.6626375203105 991.8083003370151 1096.538754177258 1097.11967097363 1097.481751277223 1063.85523694731 466.4979378395651 1089.796957254517 293.4377153461943
1513 0.005 7.565 1 1036.888390228505 991.6729357196391 991.8186135077873 1096.538722674331 1097.119622235497 1097.481701463953 1063.857305066253 466.5260982418551 1089.797100685278 293.437715600445
1514 0.005 7.57 1 1036.893907431573 991.6832008038924 991.8288934578281 1096.538771142121 1097.119679699143 1097.481758469304 1063.859373829129 466.5542061620281 1089.797392976805 293.4377158181927
1515 0.005 7.575 1 1036.899148712946 991.6934326265705 991.8391401420586 1096.538737643997 1097.119629177616 1097.481707112282 1063.861428282883 466.5822575225376 1089.797532568587 293.4377160729822
1516 0.005 7.58 1 1036.904631078734 991.7036315709757 991.8493538398587 1096.538788100084 1097.11968886402 1097.4817660895 1063.86348422069 466.6102533080459 1089.797825102685 293.4377162918302
1517 0.005 7.585 1 1036.909838058897 991.7137974835775 991.8595345009066 1096.538753660942 1097.119636625455 1097.481712884403 1063.865525604433 466.6381935705624 1089.797962311499 293.4377165500084
1518 0.005 7.59 1 1036.915286235073 991.7239307509333 991.8696824091493 1096.538805699277 1097.119698306872 1097.48177390082 1063.867569061906 466.6660788144808 1089.798254073084 293.4377167733173
1519 0.005 7.595 1 1036.920459640913 991.734031217281 991.8797975102638 1096.538770385021 1097.119644434456 1097.481718911899 1063.869598093698 466.6939089810306 1089.798389557357 293.4377170300643
1520 0.005 7.600000000000001 1 1036.925873979628 991.7440992818808 991.8898800981004 1096.538823135206 1097.119707223971 1097.481781164102 1063.871629008821 466.7216839839489 1089.798681977317 293.4377172529968
1521 0.005 7.605 1 1036.931013842952 991.7541347748141 991.8999301110263 1096.538785306475 1097.119650660228 1097.481723615826 1063.873644624715 466.7494015715088 1089.798815651239 293.4377175126064
1522 0.005 7.61 1 1036.936393488013 991.7641380807032 991.9099478304692 1096.53883936303 1097.119716207859 1097.481788857775 1063.875662367654 466.7770664218934 1089.799105801328 293.4377177369491
1523 0.005 7.615 1 1036.941498545178 991.7741090383859 991.9199331994467 1096.538800727764 1097.119657731031 1097.481729141359 1063.877665339321 466.8046772547849 1089.799235224169 293.4377179928453
1524 0.005 7.62 1 1036.946844949005 991.7840480391617 991.9298865025635 1096.53885663632 1097.119725457759 1097.481796495146 1063.879670805878 466.8322340750892 1089.79952650933 293.4377182183983
1525 0.005 7.625 1 1036.95191758982 991.7939549162203 991.9398076830164 1096.538816247331 1097.11966431865 1097.481734055091 1063.881661560065 466.8597367608479 1089.799654888574 293.4377184677709
1526 0.005 7.63 1 1036.9572297776 991.8038300490865 991.9496970154198 1096.538872423602 1097.119733706699 1097.481803359343 1063.883654059598 466.8871855545704 1089.799944178414 293.4377186848369
1527 0.005 7.635 1 1036.962269437695 991.813673302907 991.9595544554061 1096.538831662749 1097.119671448154 1097.481739650917 1063.885632319926 466.9145803133129 1089.800071151587 293.4377189299655
1528 0.005 7.640000000000001 1 1036.967547149601 991.8234850389377 991.9693802753945 1096.53888826572 1097.119741903436 1097.481810214208 1063.887612250931 466.9419213518428 1089.800358536812 293.4377191455637
1529 0.005 7.645 1 1036.972553494753 991.8332651004353 991.9791744183481 1096.538846220345 1097.119677997675 1097.481744794576 1063.889577655029 466.9692088447282 1089.800482991313 293.4377193885501
1530 0.005 7.65 1 1036.977799650213 991.8430138731496 991.9889371703667 1096.538905655034 1097.119751384427 1097.481818043048 1063.891545962111 466.9964406069681 1089.800772910368 293.4377196044941
1531 0.005 7.655 1 1036.982773941626 991.8527311909095 991.9986684623976 1096.538861207335 1097.119684265688 1097.481749530905 1063.893499077499 467.0236195194273 1089.800895174143 293.437719843809
1532 0.005 7.66 1 1036.987986644097 991.8624174354757 992.0083685777373 1096.538922581837 1097.119761066613 1097.481826412355 1063.895454797247 467.0507454817193 1089.801183868859 293.4377200589448
1533 0.005 7.665 1 1036.992928304772 991.8720724413399 992.0180374536747 1096.538875732793 1097.119690287829 1097.481754048034 1063.897395310943 467.0778183062561 1089.80130266687 293.4377202965327
1534 0.005 7.67 1 1036.998107430219 991.8816965955662 992.0276753729079 1096.53893813386 1097.119769106462 1097.481833013109 1063.899339058963 467.1048381450765 1089.801591134611 293.4377205118737
1535 0.005 7.675 1 1037.003015675866 991.8912897241238 992.0372822688419 1096.538889981783 1097.11969678514 1097.481759076055 1063.901268104393 467.1318049152027 1089.801707308008 293.437720753182
1536 0.005 7.68 1 1037.008163216979 991.90085221959 992.0468584241638 1096.538955063711 1097.119778714965 1097.481841175284 1063.903200940723 467.1587189204275 1089.801996778443 293.4377209735491
1537 0.005 7.685 1 1037.013040839864 991.9103839069636 992.0564037716282 1096.538906054126 1097.119704162973 1097.481764629271 1063.905117783636 467.1855800987951 1089.802112437046 293.437721214793
1538 0.005 7.69 1 1037.018156417151 991.9198851691301 992.0659185903129 1096.538971102165 1097.119786979435 1097.481847854424 1063.907037287645 467.2123886389451 1089.802401275274 293.4377214355081
1539 0.005 7.695 1 1037.02300191981 991.9293558381939 992.075402815829 1096.538920738741 1097.11971058853 1097.481769636812 1063.90894167655 467.2391423469945 1089.802513192078 293.4377216777767
1540 0.005 7.7 1 1037.028085517274 991.9387962894453 992.084856724723 1096.53898803915 1097.119796231522 1097.481855686692 1063.910849966961 467.2658455356469 1089.802801713616 293.4377219030937
1541 0.005 7.705 1 1037.032897415277 991.9482063750862 992.0942802556309 1096.538934534544 1097.119716200841 1097.481773949828 1063.912742655071 467.2924952140955 1089.802910259236 293.4377221528416
1542 0.005 7.71 1 1037.037949859867 991.9575864696632 992.1036736973433 1096.539003237112 1097.119804186556 1097.481862248788 1063.914639328165 467.3190933123525 1089.803198153546 293.437722382259
1543 0.005 7.715 1 1037.042730633981 991.966936389829 992.1130369636985 1096.538948009292 1097.119721738492 1097.481778178244 1063.916519509461 467.3456394815143 1089.803303898235 293.4377226280621
1544 0.005 7.72 1 1037.047751925931 991.9762565272956 992.122370346313 1096.53901859127 1097.119812711763 1097.481869631981 1063.918403771301 467.3721339087934 1089.803593056306 293.4377228581906
1545 0.005 7.725000000000001 1 1037.052502468408 991.9855467029168 992.1316737670145 1096.538962644459 1097.119728376437 1097.481783190457 1063.920272189365 467.3985765298782 1089.803698485378 293.4377231043583
1546 0.005 7.73 1 1037.05749243014 991.994807300994 992.1409475123844 1096.53903524745 1097.119822224566 1097.481877566372 1063.922145033725 467.4249675134974 1089.803987023817 293.4377233362052
1547 0.005 7.735 1 1037.062212065025 992.0040381416209 992.1501914992651 1096.538976453688 1097.119733810297 1097.481787011196 1063.924001877771 467.4513068514214 1089.804088801334 293.4377235811924
1548 0.005 7.74 1 1037.067170651851 992.013239607287 992.1594060119239 1096.539050791079 1097.119830984148 1097.481884988069 1063.925863114568 467.4775940541049 1089.804377344843 293.4377238110275
1549 0.005 7.745 1 1037.071859363165 992.0224115197234 992.1685909708154 1096.538990865965 1097.119740939662 1097.481792848409 1063.927708169055 467.50383009113 1089.80447716685 293.4377240512168
1550 0.005 7.75 1 1037.076787403911 992.0315542606429 992.1777466644999 1096.539067434475 1097.119840240366 1097.481892660917 1063.929558215161 467.5300147604676 1089.804766795478 293.4377242786973
1551 0.005 7.755 1 1037.081446147309 992.0406676499838 992.186873004002 1096.539004747685 1097.119745734226 1097.48179585462 1063.931392175452 467.5561454155846 1089.804862809331 293.4377245146223
1552 0.005 7.76 1 1037.086343443694 992.0497520826581 992.1959702862143 1096.539082553638 1097.11984836999 1097.481899587868 1063.933230752097 467.5822255702484 1089.805151419854 293.4377247382935
1553 0.005 7.765000000000001 1 1037.090971571729 992.0588073677418 992.2050384238275 1096.539018166977 1097.119751662943 1097.481800502202 1063.935052731019 467.6082554347949 1089.805244968627 293.4377249679265
1554 0.005 7.77 1 1037.095837852725 992.0678338925117 992.2140776991141 1096.539098102799 1097.119857117573 1097.481906917405 1063.936879423097 467.6342349150813 1089.805535028283 293.4377251883559
1555 0.005 7.775 1 1037.100435876767 992.0768314691887 992.2230880312244 1096.53903153379 1097.119757300862 1097.481804820206 1063.9386897325 467.6601639082597 1089.805626201272 293.4377254143986
1556 0.005 7.78 1 1037.105271813135 992.0858004861766 992.2320697022453 1096.539112972294 1097.119865173341 1097.481913823414 1063.940505365133 467.6860423657251 1089.80591507055 293.43772563737
1557 0.005 7.785 1 1037.109839563861 992.0947407532734 992.2410226267914 1096.539044259221 1097.119762194679 1097.481808401659 1063.942304359437 467.7118703064661 1089.806003402269 293.4377258647296
1558 0.005 7.79 1 1037.114646583946 992.1036526675899 992.2499470987348 1096.5391295985 1097.119875112759 1097.481922255917 1063.944110703423 467.7376478133671 1089.806294870806 293.4377260894847
1559 0.005 7.795 1 1037.119186405465 992.1125360362228 992.2588430275765 1096.539059197295 1097.119768806812 1097.481813290007 1063.945898611992 467.7633749081765 1089.806382223813 293.4377263154404
1560 0.005 7.8 1 1037.123962425985 992.1213912411753 992.267710695963 1096.539144168414 1097.119882884264 1097.481928684532 1063.947692071132 467.7890518837473 1089.806670691997 293.4377265452854
1561 0.005 7.805000000000001 1 1037.128470978344 992.130218091581 992.2765500110854 1096.539071566593 1097.119774211777 1097.481817426913 1063.949468535395 467.8146785245706 1089.806753686484 293.4377267759577
1562 0.005 7.81 1 1037.133218031546 992.1390169736355 992.2853612647016 1096.539160683755 1097.119892671532 1097.481936910803 1063.951251294156 467.8402551715443 1089.807045801187 293.4377270113271
1563 0.005 7.815 1 1037.137697972456 992.1477876911457 992.2941443575336 1096.53908484054 1097.11977906839 1097.48182063159 1063.953016834818 467.8657817040267 1089.807125614856 293.4377272525738
1564 0.005 7.82 1 1037.142415010186 992.156530636905 992.3028995816101 1096.539175266821 1097.119900801171 1097.481943921313 1063.95478825444 467.8912584196204 1089.807416339594 293.4377275026473
1565 0.005 7.825 1 1037.146865443166 992.1652456119513 992.3116268385133 1096.539096998961 1097.119783657844 1097.48182399308 1063.956542321552 467.916685491992 1089.807493163682 293.4377277561949
1566 0.005 7.83 1 1037.151553906765 992.17393302136 992.320326428816 1096.539190605714 1097.11990971314 1097.481951599783 1063.958303471087 467.94206206415 1089.807785423576 293.4377280221017
1567 0.005 7.835 1 1037.155976082151 992.1825926527973 992.3289982460701 1096.539110631007 1097.119789448516 1097.481828297594 1063.960047273186 467.9673895147381 1089.807859785204 293.4377282878765
1568 0.005 7.84 1 1037.16063526854 992.1912249034659 992.3376425860041 1096.53920691666 1097.11991933347 1097.48195974843 1063.961797792283 467.9926675902206 1089.808152879542 293.4377285703757
1569 0.005 7.845 1 1037.165028652598 992.1998295671043 992.3462593429771 1096.539123209748 1097.119793946992 1097.481831397685 1063.963530453832 468.0178962820343 1089.808223918912 293.4377288509499
1570 0.005 7.850000000000001 1 1037.169658546342 992.2084070318639 992.3548488074607 1096.53922065623 1097.119926837543 1097.481966095544 1063.965269460038 468.0430757996545 1089.808516250552 293.4377291492656
1571 0.005 7.855 1 1037.174023374218 992.2169570980694 992.3634108800276 1096.539135491771 1097.119798757863 1097.481834867677 1063.966991037005 468.0682065565937 1089.808584207335 293.4377294412486
1572 0.005 7.86 1 1037.178625574986 992.2254801545482 992.3719458472292 1096.539236986782 1097.119936467868 1097.481974387115 1063.968720178028 468.0932881629573 1089.808879632078 293.4377297505611
1573 0.005 7.865 1 1037.182962301891 992.2339759943471 992.3804536048598 1096.539148487416 1097.119803936933 1097.481838739239 1063.970431092848 468.1183204327932 1089.808944664371 293.4377300502862
1574 0.005 7.87 1 1037.187535547444 992.2424450187033 992.3889344508759 1096.539252099449 1097.119945499255 1097.481982302465 1063.972149644255 468.1433039058348 1089.809239694159 293.4377303692395
1575 0.005 7.875 1 1037.191843488525 992.2508870118174 992.3973882693538 1096.53916062886 1097.119808765473 1097.481842187505 1063.973849608404 468.168238564443 1089.809301873249 293.4377306774995
1576 0.005 7.88 1 1037.19638931909 992.2593023837866 992.4058153708602 1096.539267910252 1097.119954916005 1097.481990217909 1063.975558138442 468.1931246325715 1089.809600052684 293.4377310043266
1577 0.005 7.885 1 1037.200669150066 992.2676909039416 992.4142156291484 1096.539172085793 1097.119812518309 1097.481844568871 1063.977247016614 468.2179643061972 1089.809656909708 293.43773131283
1578 0.005 7.890000000000001 1 1037.20518685297 992.2760529888759 992.4225893537682 1096.539282402184 1097.119963393979 1097.481997463024 1063.978944858414 468.2427545566089 1089.809955456263 293.4377316469804
1579 0.005 7.895 1 1037.209439309714 992.2843884088709 992.4309364187519 1096.539184286011 1097.119816957518 1097.481847531819 1063.980623347806 468.2674958087662 1089.810009374507 293.4377319543229
1580 0.005 7.9 1 1037.213929117857 992.2926975771559 992.4392571412525 1096.539297323144 1097.119972282308 1097.482005177792 1063.982310972689 468.2921887126508 1089.810308586387 293.4377322821757
1581 0.005 7.905 1 1037.218153823342 992.3009802616108 992.4475513837961 1096.539195970949 1097.119820993609 1097.481850253795 1063.983978716261 468.3168332009113 1089.810358827996 293.4377325831261
1582 0.005 7.91 1 1037.222616060865 992.309236882684 992.4558194651718 1096.539312493021 1097.11998125881 1097.482012991639 1063.985656051812 468.341429696123 1089.810659731546 293.4377329085227
1583 0.005 7.915 1 1037.226812465849 992.3174671937198 992.4640612478851 1096.539205908419 1097.119823689877 1097.481851897304 1063.987312590495 468.365978171205 1089.810704003293 293.4377332026594
1584 0.005 7.92 1 1037.231247074808 992.3256716239462 992.4722770533493 1096.539326569767 1097.119989856904 1097.482020374168 1063.988979878949 468.3904788027268 1089.811006612874 293.4377335259744
1585 0.005 7.925 1 1037.235417584729 992.3338499315869 992.4804667458152 1096.539218218787 1097.119828130325 1097.48185473219 1063.990626409643 468.4149316027064 1089.811051124727 293.4377338152348
1586 0.005 7.930000000000001 1 1037.239825280373 992.342002534428 992.488630637955 1096.539341789734 1097.119999258017 1097.482028613045 1063.992283438467 468.4393368347145 1089.811355217763 293.4377341377565
1587 0.005 7.935 1 1037.243968606879 992.3501291932602 992.4967685930119 1096.53923048357 1097.119833114157 1097.481858373521 1063.993920010759 468.4636934002338 1089.81139544996 293.4377344247958
1588 0.005 7.94 1 1037.248349470499 992.3582303295437 992.5048809327642 1096.539356995314 1097.120008257939 1097.482036298429 1063.995567404511 468.4880029627949 1089.811700560056 293.4377347445761
1589 0.005 7.945 1 1037.252465620122 992.3663056937302 992.512967507632 1096.539241551088 1097.119836521408 1097.481860448186 1063.997193537836 468.5122652603658 1089.811736257597 293.4377350206298
1590 0.005 7.95 1 1037.256819581485 992.3743557158721 992.5210286475152 1096.539371451954 1097.120016778081 1097.4820435824 1063.998831410857 468.5364805705444 1089.812043219279 293.4377353400478
1591 0.005 7.955 1 1037.26090910788 992.3823801394751 992.5290641979061 1096.539252349085 1097.11984005305 1097.481862839532 1064.000447422664 468.5606486593791 1089.812075132815 293.4377356164923
1592 0.005 7.96 1 1037.265237002678 992.3903794013293 992.5370744923297 1096.5393869147 1097.120026804554 1097.482052498504 1064.002075407715 468.5847698746861 1089.812385563839 293.4377359389875
1593 0.005 7.965 1 1037.269299788294 992.3983532454702 992.5450593742838 1096.539262728676 1097.119842751219 1097.481864137374 1064.003680866892 468.6088440968965 1089.812411944481 293.4377362162398
1594 0.005 7.97 1 1037.273600691049 992.406302102683 992.5530191770413 1096.539400702946 1097.120035123939 1097.482059607645 1064.005298684935 468.6328716705746 1089.812722563648 293.4377365436212
1595 0.005 7.975000000000001 1 1037.277637165944 992.4142257096772 992.5609537426241 1096.539273561589 1097.119846364244 1097.481866453929 1064.006893569803 468.6568523216053 1089.812747542889 293.4377368239786
1596 0.005 7.98 1 1037.28191193069 992.422124506466 992.5688634004078 1096.539415777533 1097.120044983328 1097.482068465021 1064.00850182056 468.6807871894421 1089.81306055199 293.4377371524018
1597 0.005 7.985 1 1037.285922739707 992.4299982237364 992.5767479925273 1096.539285039943 1097.119850664918 1097.48186957813 1064.010087080832 468.7046752880269 1089.813081052889 293.437737432077
1598 0.005 7.99 1 1037.290171602183 992.4378473040646 992.584607854326 1096.539430813448 1097.120054370523 1097.482076449566 1064.011685921864 468.7285169748724 1089.813396315475 293.4377377746091
1599 0.005 7.995 1 1037.294156243682 992.4456714730989 992.5924428164659 1096.539296458432 1097.119854441907 1097.481871820439 1064.013261520315 468.7523121147575 1089.813412472936 293.4377380652491
1600 0.005 8 1 1037.298379718442 992.453471179515 992.6002532216052 1096.539445951428 1097.120063530981 1097.482084283551 1064.014850903282 468.7760610942357 1089.813730326724 293.4377384209256
1601 0.005 8.005000000000001 1 1037.302338510004 992.4612461403493 992.6080388940912 1096.539306097667 1097.119856511362 1097.481872724812 1064.016416056778 468.7997637701172 1089.813741251031 293.4377387188385
1602 0.005 8.01 1 1037.306535364982 992.4689968060767 992.6158001764663 1096.539459497775 1097.120072175991 1097.482092017794 1064.017995416509 468.8234204878836 1089.814059350963 293.4377390816406
1603 0.005 8.015000000000001 1 1037.310468707534 992.4767228978108 992.6235368970877 1096.539317120464 1097.119860480061 1097.481875598424 1064.019550992713 468.8470311057043 1089.814067376971 293.4377393835264
1604 0.005 8.02 1 1037.3146404799 992.4844248581282 992.6312493991574 1096.539475615145 1097.120083189933 1097.482101917366 1064.021121063391 468.8705961311568 1089.814389869554 293.4377397570065
1605 0.005 8.025 1 1037.318548310867 992.4921024007353 992.6389374946846 1096.539326701319 1097.119862020403 1097.481875556223 1064.022666588795 468.8941151409344 1089.814392410942 293.4377400675953
1606 0.005 8.029999999999999 1 1037.32269393554 992.499755980357 992.6466015350823 1096.5394874633 1097.120089681531 1097.482107232672 1064.024226847104 468.9175886635542 1089.814714151978 293.4377404532687
1607 0.005 8.035 1 1037.326576418601 992.5073853276658 992.6542413504702 1096.539335807549 1097.119864493325 1097.481876972562 1064.025762757313 468.9410163154316 1089.81471244385 293.4377407743879
1608 0.005 8.040000000000001 1 1037.330697675459 992.5149908905289 992.6618572887737 1096.539503211074 1097.120100366546 1097.482116826007 1064.027314453729 468.9643986181377 1089.815038876878 293.4377411772391
1609 0.005 8.045 1 1037.33455517541 992.5225723687295 992.669449156997 1096.539345906104 1097.119866838374 1097.48187799966 1064.028840821205 468.9877353400501 1089.815033148685 293.4377415054643
1610 0.005 8.050000000000001 1 1037.338651827804 992.5301302277426 992.6770173150487 1096.539519089474 1097.120111002724 1097.482126275731 1064.030383444215 469.0110268132697 1089.815363304099 293.4377419245354
1611 0.005 8.055 1 1037.342484079506 992.5376641609985 992.6845615613391 1096.539355690827 1097.119869251234 1097.481879194466 1064.031899616326 469.034274620962 1089.81535206433 293.4377422663359
1612 0.005 8.06 1 1037.346555648638 992.5451746400242 992.692082262125 1096.539533185933 1097.12012056812 1097.482134858879 1064.033432839829 469.057476932612 1089.815684084635 293.4377426994426
1613 0.005 8.065 1 1037.350363444174 992.5526613573802 992.6995792146952 1096.539365771692 1097.119871766029 1097.481880347887 1064.034940064115 469.0806338334447 1089.81566842974 293.4377430552317
1614 0.005 8.07 1 1037.354410617563 992.5601247859374 992.7070527852057 1096.539548083551 1097.120130144425 1097.482143169363 1064.036464764731 469.1037457459677 1089.816003887713 293.4377435113536
1615 0.005 8.074999999999999 1 1037.358193792472 992.5675646089491 992.7145027673172 1096.539375051258 1097.119873692101 1097.481880976479 1064.037962162566 469.1268127139753 1089.815984087848 293.4377438779509
1616 0.005 8.08 1 1037.362215977663 992.5749813727981 992.7219295851706 1096.539563285924 1097.120141001226 1097.482153056563 1064.039477894205 469.1498349333675 1089.816323230299 293.4377443500173
1617 0.005 8.085000000000001 1 1037.365973591439 992.5823746891912 992.7293329757368 1096.539384619654 1097.119875961939 1097.481881940141 1064.040966364031 469.1728123171706 1089.816296678932 293.4377447331822
1618 0.005 8.09 1 1037.369971901803 992.5897450380505 992.7367133106488 1096.539576884001 1097.120149404875 1097.482160294317 1064.042472659917 469.1957452551993 1089.816638602147 293.4377452285801
1619 0.005 8.095000000000001 1 1037.373705494235 992.5970920928597 992.7440703693412 1096.539392294908 1097.119876195087 1097.48188103708 1064.043950364465 469.2186334822975 1089.816606494289 293.4377456309575
1620 0.005 8.1 1 1037.377680193285 992.6044163465029 992.7514045346305 1096.53959164657 1097.120160067223 1097.482170108675 1064.045448165205 469.2414775666449 1089.816951302664 293.4377461458319
1621 0.005 8.105 1 1037.381389669923 992.6117174630135 992.7587155814928 1096.539401367103 1097.119877702228 1097.481881347461 1064.046917531775 469.2642772158603 1089.816913424087 293.4377465607564
1622 0.005 8.109999999999999 1 1037.385340000464 992.6189959360642 992.7660038925269 1096.539606105111 1097.120169962625 1097.482179093694 1064.048406438658 469.2870327977709 1089.817261816938 293.4377470934947
1623 0.005 8.115 1 1037.3890275204 992.6262513971144 992.7732692245918 1096.539410642038 1097.119879188244 1097.481881404563 1064.049866812197 469.3097439029647 1089.817220457062 293.4377475210209
1624 0.005 8.120000000000001 1 1037.392953175151 992.633484359146 992.7805119598182 1096.539620812528 1097.12018086091 1097.482188901745 1064.051345792951 469.3324111872965 1089.817573193024 293.4377480771923
1625 0.005 8.125 1 1037.396616603901 992.640694493909 992.7877318852134 1096.539419152264 1097.11988003702 1097.481880831833 1064.052796978448 469.3550344736506 1089.81752653836 293.4377485263545
1626 0.005 8.130000000000001 1 1037.400518442818 992.6478822907777 992.7949293767907 1096.539635114059 1097.120190638959 1097.482197749931 1064.05426752644 469.3776161145876 1089.817881413202 293.4377491092358
1627 0.005 8.135 1 1037.404158160145 992.6550474154708 992.8021042186309 1096.539426457904 1097.119879703116 1097.481879470845 1064.055709753102 469.4001533945808 1089.817827912782 293.4377495794353
1628 0.005 8.140000000000001 1 1037.408035710617 992.6621903538626 992.8092567789068 1096.539648982694 1097.120200881177 1097.482207500442 1064.057171367738 469.4226467060604 1089.818184091083 293.4377501938434
1629 0.005 8.145 1 1037.411651948295 992.6693107743195 992.816386839619 1096.539434723346 1097.119880951398 1097.481879584181 1064.05860457247 469.4450962234454 1089.818126202124 293.4377506858315
1630 0.005 8.15 1 1037.415507320746 992.6764091716798 992.8234947844721 1096.539665341532 1097.120212908858 1097.482218186713 1064.060058296275 469.4675021622049 1089.818490769715 293.4377513230848
1631 0.005 8.154999999999999 1 1037.419100781299 992.6834852013295 992.8305803806795 1096.539443832702 1097.119882042272 1097.481879181374 1064.061482519505 469.4898645747299 1089.818427097408 293.4377518257804
1632 0.005 8.16 1 1037.422932810769 992.6905393579353 992.8376440112941 1096.539680368066 1097.120223927746 1097.482228359614 1064.062927560218 469.5121837164909 1089.818794368374 293.4377524819971
1633 0.005 8.165000000000001 1 1037.42650308138 992.6975713029342 992.844685448386 1096.539451951034 1097.119882709932 1097.481878720935 1064.064342766325 469.5344603357137 1089.818723712058 293.4377529911741
1634 0.005 8.17 1 1037.430312084711 992.7045815304833 992.8517050760012 1096.539696046826 1097.12023611108 1097.482239669275 1064.065779382038 469.5566934596794 1089.819095706516 293.4377536500961
1635 0.005 8.175000000000001 1 1037.433858424888 992.7115696880063 992.8587026530553 1096.539459375488 1097.119882749701 1097.481877582141 1064.067185638349 469.5788832317291 1089.819017393053 293.4377541492996
1636 0.005 8.18 1 1037.43764603185 992.7185362885733 992.8656785807423 1096.539713144961 1097.12024928349 1097.482251729079 1064.068614811204 469.601030084023 1089.81939814927 293.437754803164
1637 0.005 8.185 1 1037.441170036878 992.7254809514141 992.872632596889 1096.539467803136 1097.11988339829 1097.481877024427 1064.0700113784 469.6231340014519 1089.819314158309 293.4377552810496
1638 0.005 8.19 1 1037.444934005068 992.732404198449 992.8795651055208 1096.539729096816 1097.120262254526 1097.482263829613 1064.071431454339 469.6451952265078 1089.819697898596 293.4377559052163
1639 0.005 8.195 1 1037.448434778372 992.7393056659249 992.8864758550656 1096.53947566326 1097.119883804114 1097.481876131843 1064.072819519229 469.6672130669906 1089.819605371581 293.4377563369535
1640 0.005 8.199999999999999 1 1037.452176782829 992.7461858719331 992.8933652491706 1096.539745540265 1097.120275178818 1097.482275988214 1064.074231731464 469.6891885964886 1089.81999503289 293.4377569219239
1641 0.005 8.205 1 1037.455654741754 992.7530444387025 992.9002330275008 1096.539482950512 1097.119883550568 1097.481874798956 1064.075610589094 469.7111217249297 1089.81989457445 293.4377573001292
1642 0.005 8.210000000000001 1 1037.459374836503 992.7598819060688 992.9070796098513 1096.539762297345 1097.12028894803 1097.482288931034 1064.077015029686 469.7330126907585 1089.820290671851 293.4377578276586
1643 0.005 8.215 1 1037.462829665112 992.7666978789408 992.9139047216103 1096.539489737743 1097.119882607467 1097.481872573543 1064.078385183934 469.7548613128907 1089.820180761563 293.4377581358947
1644 0.005 8.220000000000001 1 1037.466527832296 992.7734928904208 992.9207087806536 1096.539779522174 1097.120303248714 1097.482302410774 1064.079781854011 469.776668807136 1089.820584459611 293.437758603703
1645 0.005 8.225 1 1037.469960638914 992.7802665464731 992.9274915087691 1096.539497085815 1097.119882038621 1097.481870799824 1064.081143062342 469.7984336899015 1089.820466993298 293.4377588443068
1646 0.005 8.23 1 1037.47363753229 992.7870193964437 992.9342533364658 1096.539797703846 1097.120318594499 1097.482316841731 1064.082532031641 469.8201565086706 1089.820878509368 293.4377592502843
1647 0.005 8.234999999999999 1 1037.477047668768 992.7937510191053 992.9409939645083 1096.539503722398 1097.119880523825 1097.481868143957 1064.083884380575 469.841837117412 1089.82075073805 293.4377594221947
1648 0.005 8.24 1 1037.480702508234 992.8004619865881 992.947713841442 1096.539815261918 1097.120333590655 1097.48233109056 1064.085265611158 469.8634750853763 1089.821169290294 293.437759777366
1649 0.005 8.245000000000001 1 1037.484090786119 992.8071518760804 992.9544126686421 1096.539510679125 1097.119879230066 1097.481865551903 1064.086609600949 469.8850714782437 1089.821032694623 293.4377598934842
1650 0.005 8.25 1 1037.48772462786 992.8138212572076 992.9610908894358 1096.539833202238 1097.120348924037 1097.482345740755 1064.087983368594 469.9066264744588 1089.821458783348 293.4377602150192
1651 0.005 8.255000000000001 1 1037.4910909333 992.820469698236 992.9677481975086 1096.539518193441 1097.119879140718 1097.481864228902 1064.089318019698 469.9281390317502 1089.821315297803 293.4377602991368
1652 0.005 8.26 1 1037.494703393776 992.8270977741562 992.9743850480403 1096.539851930676 1097.120365412254 1097.482361311663 1064.090683939598 469.9496119772268 1089.821749058497 293.4377606101033
1653 0.005 8.265000000000001 1 1037.498046947298 992.8337050380396 992.9810011148229 1096.53952330816 1097.119875922662 1097.481859849494 1064.092009438715 469.9710454277372 1089.821593530643 293.437760683633
1654 0.005 8.27 1 1037.501638531686 992.8402920822188 992.9875968670514 1096.53987008268 1097.120381806111 1097.482377097741 1064.093367550679 469.9924364586248 1089.822036375484 293.4377610120427
1655 0.005 8.275 1 1037.504961000412 992.8468584574375 992.9941719782324 1096.539531048975 1097.119875341701 1097.4818577883 1064.09468508501 470.0137854853769 1089.821871906312 293.4377611034423
1656 0.005 8.279999999999999 1 1037.508531665881 992.8534047550087 993.0007269184671 1096.539889248418 1097.120398481024 1097.482392876555 1064.096036227706 470.0350931642685 1089.822323475958 293.437761464149
1657 0.005 8.285 1 1037.511832236402 992.8599305135906 993.0072613464621 1096.539536326772 1097.119872369901 1097.481853713003 1064.097344914161 470.0563594714247 1089.822147338255 293.4377615880719
1658 0.005 8.290000000000001 1 1037.515381213489 992.8664363343886 993.0137757457111 1096.53990695614 1097.120414601877 1097.482408388837 1064.098688223864 470.0775847358203 1089.822605590974 293.437762008935
1659 0.005 8.295 1 1037.518662997819 992.8729217694067 993.0202697838188 1096.539544970748 1097.119872233161 1097.481851436141 1064.099989873331 470.0987691178069 1089.822425065418 293.4377621925161
1660 0.005 8.300000000000001 1 1037.522184715127 992.87938735353 993.0267438862288 1096.539914730376 1097.1204211738 1097.482414625311 1064.101321157542 470.1199130145634 1089.822869543387 293.4377627113748
1661 0.005 8.305 1 1037.525446952541 992.8858327273956 993.0331977931494 1096.539554158625 1097.119874647665 1097.481852993792 1064.102615899432 470.1410159457528 1089.822693416658 293.4377629581023
1662 0.005 8.31 1 1037.528946100592 992.8922583643615 993.0396318862051 1096.539921897526 1097.12042554206 1097.482420075872 1064.10393832834 470.1620785195896 1089.823132841839 293.4377635602289
1663 0.005 8.315 1 1037.532194489422 992.8986639773701 993.0460459624461 1096.53957431642 1097.119888831454 1097.481864699834 1064.105228620828 470.1831005680946 1089.822977666244 293.4377639277782
1664 0.005 8.32 1 1037.535668425388 992.9050499407463 993.052440323189 1096.539922323445 1097.120417315249 1097.482409870567 1064.106540887141 470.2040822604051 1089.823394753988 293.4377646300264
1665 0.005 8.324999999999999 1 1037.538896300963 992.9114160276366 993.0588148086633 1096.539586928586 1097.119898983128 1097.481873441268 1064.107824202783 470.2250234043938 1089.823244833103 293.4377650842795
1666 0.005 8.33 1 1037.542349617271 992.9177626006904 993.0651697137071 1096.539926073032 1097.12041289533 1097.482404033087 1064.1091287442 470.2459242866885 1089.823653321321 293.4377658377696
1667 0.005 8.335000000000001 1 1037.545558209753 992.924089437648 993.0715048856124 1096.53960301316 1097.11991229678 1097.481886023552 1064.110405049348 470.2667847711445 1089.823514449421 293.4377663223289
1668 0.005 8.34 1 1037.548989707562 992.9303968853436 993.0778206009433 1096.539930383306 1097.12040872441 1097.482398837252 1064.11170124636 470.2876054034572 1089.82391491677 293.4377670693793
1669 0.005 8.345000000000001 1 1037.552178454973 992.9366847304979 993.0841167211307 1096.539618214067 1097.119925073647 1097.481898316401 1064.112970237011 470.3083855015586 1089.823783743778 293.4377675242536
1670 0.005 8.35 1 1037.555589613171 992.9429533191604 993.0903935173876 1096.539935001299 1097.120404829535 1097.482393665821 1064.114258406764 470.3291256220326 1089.824176651663 293.4377682078498
1671 0.005 8.355 1 1037.55875843964 992.9492024395756 993.0966508485025 1096.539633194889 1097.119937607163 1097.481910167623 1064.115519794604 470.3498256788949 1089.824052743371 293.4377685727744
1672 0.005 8.359999999999999 1 1037.562148770796 992.95543243152 993.102888984928 1096.539939124286 1097.120400515077 1097.482387903344 1064.116799442519 470.3704862088869 1089.824437299989 293.4377691093664
1673 0.005 8.365 1 1037.565297750265 992.9616430922309 993.1091077913215 1096.539646864853 1097.119948589502 1097.481920493036 1064.118053220168 470.3911060308562 1089.824318958306 293.4377692935047
1674 0.005 8.370000000000001 1 1037.568667612147 992.9678347573574 993.1153075393418 1096.539943046252 1097.120396808277 1097.482383274464 1064.119324979809 470.4116866619906 1089.824695929468 293.437769592555
1675 0.005 8.375 1 1037.571797697552 992.9740072200433 993.1214880875648 1096.539661965423 1097.119961297271 1097.481932423067 1064.120571879421 470.4322273379198 1089.824585598498 293.437769496065
1676 0.005 8.380000000000001 1 1037.575147134752 992.9801608109882 993.1276496999022 1096.539947362882 1097.120392889179 1097.482377925148 1064.121835834472 470.4527291034295 1089.824953330793 293.4377694588156
1677 0.005 8.385 1 1037.578256712484 992.9862953246625 993.1337922394379 1096.53967420916 1097.119970797546 1097.481941255239 1064.123074876417 470.4731919629717 1089.824846406725 293.4377689892405
1678 0.005 8.390000000000001 1 1037.581585650514 992.9924110959776 993.1399159705057 1096.53995026551 1097.120388018998 1097.48237190637 1064.124330980508 470.4936156369185 1089.825205818355 293.4377685337045
1679 0.005 8.395 1 1037.584675789754 992.9985079166715 993.1460207586409 1096.539686898186 1097.119980637818 1097.481950441463 1064.125563243366 470.5139987268726 1089.825104001841 293.4377676228368
1680 0.005 8.4 1 1037.587984944952 993.0045861256614 993.1521068682365 1096.53995494825 1097.120385198192 1097.48236804564 1064.12681204633 470.5343431260432 1089.825457314931 293.4377667045889
1681 0.005 8.404999999999999 1 1037.591055560103 993.0106455125589 993.1581741618395 1096.539700471611 1097.119991725101 1097.481960874075 1064.128036616205 470.5546487518341 1089.825362700709 293.4377653457015
1682 0.005 8.41 1 1037.594344511122 993.0166864134566 993.1642229029926 1096.539958968375 1097.12038116472 1097.482362687548 1064.129277645314 470.5749165960778 1089.825707996898 293.4377640005067
1683 0.005 8.415000000000001 1 1037.597396861006 993.0227086224072 993.1702529588041 1096.539713491293 1097.120001752303 1097.481970019102 1064.130495687949 470.595145263101 1089.82561931238 293.4377622705273
1684 0.005 8.42 1 1037.600666132075 993.0287124755852 993.1762645883351 1096.539963613727 1097.120378483565 1097.482358749074 1064.13172930577 470.6153351857377 1089.82595800063 293.4377606099268
1685 0.005 8.425000000000001 1 1037.603699227478 993.0346977640125 993.1822576629779 1096.53972644654 1097.120012060597 1097.48197964284 1064.132940182611 470.6354860988847 1089.825874931469 293.4377586535435
1686 0.005 8.43 1 1037.606948806625 993.0406648112264 993.188232430713 1096.539967716962 1097.120374916833 1097.482353877936 1064.134165831636 470.6555983880185 1089.826206479995 293.4377568671759
1687 0.005 8.435 1 1037.609963417453 993.0466134163564 993.1941887664692 1096.539740261381 1097.120023167668 1097.481989963689 1064.135369911639 470.6756721132658 1089.826129258914 293.4377549128706
1688 0.005 8.44 1 1037.613193639934 993.052543905816 993.2001269191201 1096.539973247809 1097.120372859571 1097.482350585682 1064.136588542292 470.6957073289148 1089.826454507947 293.4377532418685
1689 0.005 8.445 1 1037.616188939226 993.0584560761997 993.2060467606794 1096.539752285752 1097.120032251376 1097.481998451319 1064.137784867566 470.7157060689651 1089.826381332956 293.4377515274267
1690 0.005 8.449999999999999 1 1037.619399390223 993.0643502536851 993.2119485452206 1096.539977377692 1097.120370051373 1097.482346661875 1064.138995345006 470.7356657498523 1089.826700142844 293.4377502084594
1691 0.005 8.455 1 1037.622376768917 993.0702262394304 993.2178321439201 1096.539765885239 1097.120042943595 1097.482008243454 1064.140185356462 470.7555863002204 1089.826633191709 293.4377489542479
1692 0.005 8.460000000000001 1 1037.625568499651 993.0760843522066 993.2236978050779 1096.539981954468 1097.120366913698 1097.482342188069 1064.141388563674 470.7754686140611 1089.826945560212 293.4377481722692
1693 0.005 8.465 1 1037.628527050402 993.081924394441 993.2295454033519 1096.539778503411 1097.120052615208 1097.482017270337 1064.142572034963 470.7953125317993 1089.826882375662 293.4377475272431
1694 0.005 8.470000000000001 1 1037.63169932509 993.0877466839784 993.2353751844742 1096.539987073054 1097.120365318746 1097.482339631277 1064.143767916223 470.8151184971283 1089.827188811003 293.4377473877843
1695 0.005 8.475 1 1037.634640005496 993.0935510273257 993.2411870296484 1096.539791439744 1097.120062804019 1097.482026797628 1064.144944259127 470.8348865080484 1089.827132677791 293.437747401169
1696 0.005 8.48 1 1037.637792288167 993.0993377268546 993.2469811653932 1096.539991418255 1097.120362581796 1097.482335768019 1064.146132563814 470.8546143785202 1089.827429870641 293.4377479020115
1697 0.005 8.484999999999999 1 1037.64071465874 993.1051066015533 993.2527574855442 1096.539803809792 1097.120072574268 1097.482035872178 1064.147302143339 470.8743051441442 1089.827377819752 293.4377485256766
1698 0.005 8.49 1 1037.643849688979 993.1108579637176 993.2585162256505 1096.539997537011 1097.120361363886 1097.482333286892 1064.148483694622 470.8939587181226 1089.827672275831 293.4377495666176
1699 0.005 8.495000000000001 1 1037.64675276627 993.1165916122319 993.2642572633363 1096.539814797326 1097.120080614741 1097.482043277616 1064.149645695239 470.9135753108453 1089.827621759022 293.4377506542543
1700 0.005 8.5 1 1037.649868473305 993.1223078688449 993.2699808427639 1096.540002473222 1097.120360181662 1097.482331248964 1064.150819940576 470.93315443886 1089.827910184091 293.4377520579599
1701 0.005 8.505000000000001 1 1037.652754766499 993.1280065370213 993.2756868445936 1096.539827918752 1097.120090418021 1097.482052267626 1064.151975790045 470.9526960494538 1089.827866106981 293.437753407689
1702 0.005 8.51 1 1037.655851666791 993.1336879263584 993.2813755003795 1096.540007902854 1097.120358908733 1097.482328902961 1064.153142833493 470.9722003702121 1089.828147751271 293.4377549563167
1703 0.005 8.515000000000001 1 1037.658720012835 993.1393518471301 993.2870466973014 1096.539840766352 1097.120100780298 1097.482061981468 1064.154292377679 470.9916673373601 1089.828108298201 293.4377563436884
1704 0.005 8.52 1 1037.661798885437 993.1449986105027 993.2927006703802 1096.540014428243 1097.120358578983 1097.482327381155 1064.155452483807 471.0110978316278 1089.828386324586 293.4377578202599
1705 0.005 8.525 1 1037.664649245338 993.1506280198128 993.298337304088 1096.539853613833 1097.120110817966 1097.482071380269 1064.156595102381 471.030490866841 1089.828350182492 293.4377590456352
1706 0.005 8.529999999999999 1 1037.667709489378 993.1562403839222 993.3039568232217 1096.5400212695 1097.120358998116 1097.482326579287 1064.157748543693 471.0498466741981 1089.828622154083 293.4377602783553
1707 0.005 8.535 1 1037.670542716691 993.1618355133493 993.3095591216761 1096.539867160616 1097.120121276081 1097.482081044046 1064.158884797032 471.0691639058876 1089.828591254949 293.4377611988835
1708 0.005 8.540000000000001 1 1037.67358500446 993.1674137120663 993.3151444229549 1096.540027975414 1097.120359289797 1097.482325921171 1064.160030941918 471.0884446847074 1089.828858511517 293.4377620630677
1709 0.005 8.545 1 1037.676400620759 993.1729747902413 993.3207126173309 1096.539879751445 1097.120130844391 1097.482090025046 1064.161160368574 471.1076888674066 1089.828831212418 293.4377625928553
1710 0.005 8.550000000000001 1 1037.679424500859 993.178519058256 993.3262639347373 1096.540035183706 1097.120359556403 1097.482324788024 1064.162300279908 471.12689634802 1089.82909426423 293.4377630058781
1711 0.005 8.555 1 1037.682220059906 993.184046301174 993.3317982406179 1096.539887779338 1097.120136017705 1097.482094663515 1064.163422136101 471.1460669173975 1089.829060224343 293.437763149068
1712 0.005 8.56 1 1037.68522872035 993.1895568732433 993.3373158033744 1096.540046372111 1097.120365291549 1097.482329496066 1064.164557003064 471.1652008509623 1089.829329692372 293.4377631986058
1713 0.005 8.565 1 1037.688007826827 993.1950505213953 993.3428164626733 1096.539898153288 1097.120142709515 1097.482101215454 1064.165671292285 471.1842982100055 1089.829295871809 293.4377630257756
1714 0.005 8.57 1 1037.691000892967 993.2005276254107 993.3483005030091 1096.540060293358 1097.120374437698 1097.482337470659 1064.166800088052 471.2033591713869 1089.829570754001 293.437762807456
1715 0.005 8.575000000000001 1 1037.693759832294 993.2059878968586 993.3537677353856 1096.539903841732 1097.120143034685 1097.482100748511 1064.167906109211 471.2223837963778 1089.829526588045 293.4377623984738
1716 0.005 8.58 1 1037.696734602311 993.2114317432064 993.3592184650045 1096.540071594602 1097.120382956969 1097.482345237831 1064.169027983734 471.241372372796 1089.829804417072 293.4377619924107
1717 0.005 8.585000000000001 1 1037.699475371422 993.2168588645674 993.3646524966556 1096.539909894499 1097.120143560579 1097.482100369381 1064.170126672706 471.2603247510322 1089.829755189764 293.4377614374577
1718 0.005 8.59 1 1037.702433301258 993.2222696791051 993.3700701424481 1096.540083579411 1097.120391897508 1097.482353556518 1064.171242447728 471.2792410315069 1089.830037124037 293.437760939026
1719 0.005 8.595000000000001 1 1037.705156923711 993.2276638775653 993.3754711968579 1096.539917256067 1097.120145130693 1097.482101005189 1064.1723349236 471.2981212852252 1089.829982870154 293.4377603304117
1720 0.005 8.6 1 1037.708098313895 993.2330418837394 993.3808559821362 1096.540095751 1097.120400516399 1097.482361274244 1064.173445063992 471.3169657559353 1089.830269147359 293.4377598208006
1721 0.005 8.605 1 1037.710804731628 993.2384033792171 993.386224285511 1096.539923811864 1097.120146086379 1097.482100991585 1064.174530560616 471.3357742163305 1089.830210843483 293.4377592380764
1722 0.005 8.609999999999999 1 1037.713728815273 993.2437487906278 993.3915764246289 1096.540106612 1097.120408305165 1097.482368307746 1064.175634011972 471.3545469115809 1089.830499130976 293.4377587934508
1723 0.005 8.615 1 1037.716418305251 993.2490778014125 993.3969121890171 1096.539929910725 1097.120146761876 1097.482100820544 1064.176713217894 471.3732836954122 1089.830435933233 293.4377583001135
1724 0.005 8.620000000000001 1 1037.719326315744 993.2543908450517 993.4022319094565 1096.5401196772 1097.120418196552 1097.482377269577 1064.17781128558 471.3919848179283 1089.830728668103 293.4377579778866
1725 0.005 8.625 1 1037.721998095549 993.2596875871791 993.4075353569054 1096.539935463467 1097.120146167672 1097.482099104385 1064.178883193919 471.4106502587227 1089.830658042014 293.4377576255129
1726 0.005 8.630000000000001 1 1037.724888101079 993.2649684677618 993.4128228633798 1096.540130027687 1097.120426033389 1097.482384475935 1064.179974392394 471.429280103136 1089.830952891988 293.4377574751299
1727 0.005 8.635 1 1037.72754415636 993.2702331621132 993.4180942118986 1096.539941922109 1097.120146611457 1097.482098510488 1064.181040171351 471.4478743897984 1089.83088110113 293.4377573164604
1728 0.005 8.640000000000001 1 1037.730417942605 993.2754821032665 993.4233497283005 1096.540141812093 1097.120434602217 1097.482392196448 1064.182125302046 471.4664333076046 1089.831180344595 293.4377573897325
1729 0.005 8.645 1 1037.733056352809 993.2807149587275 993.428589188148 1096.539946854516 1097.120145863665 1097.482096798117 1064.183184097694 471.4849570404645 1089.831101962685 293.4377574677463
1730 0.005 8.65 1 1037.735913658514 993.2859321715976 993.4338129259708 1096.540153086343 1097.120443463245 1097.482400535509 1064.18426300683 471.5034455297998 1089.831405076277 293.4377577979009
1731 0.005 8.654999999999999 1 1037.738534920094 993.2911333947825 993.4390207061679 1096.539951062449 1097.120144382589 1097.482094400606 1064.185314463747 471.5218985718606 1089.831320281396 293.4377581422359
1732 0.005 8.66 1 1037.741375292748 993.2963190796517 993.4442128711723 1096.540164411034 1097.120452172851 1097.482408495692 1064.186387357044 471.5403156305139 1089.831627023254 293.4377587527283
1733 0.005 8.665000000000001 1 1037.74398078918 993.3014888856945 993.4493891850885 1096.539956814802 1097.12014431121 1097.482093490712 1064.187432698306 471.5586978947975 1089.831538150664 293.4377593758884
1734 0.005 8.67 1 1037.746805371923 993.3066432617146 993.4545499918889 1096.540176089924 1097.120461301948 1097.482417066158 1064.188499505058 471.577045560256 1089.831850753747 293.4377602693206
1735 0.005 8.675000000000001 1 1037.749394245958 993.3117818611129 993.4596950499184 1096.539961793628 1097.120143234461 1097.482091327535 1064.189538652136 471.5953582573499 1089.831755861424 293.4377611588765
1736 0.005 8.68 1 1037.752202723136 993.3169051383311 993.4648247072961 1096.540187809313 1097.120470534313 1097.482425625061 1064.190599687106 471.6136362195927 1089.832072099629 293.4377623104413
1737 0.005 8.685 1 1037.754774940741 993.3220127397744 993.469938718992 1096.539966257327 1097.120142042299 1097.482089390202 1064.19163199813 471.6318793894027 1089.831970497329 293.4377634235949
1738 0.005 8.69 1 1037.757566897194 993.3271051261082 993.4750374371621 1096.540199536487 1097.120480246575 1097.482434811603 1064.192687200518 471.6500880867152 1089.832290748807 293.4377647735777
1739 0.005 8.695 1 1037.760123446283 993.3321819428852 993.4801206136368 1096.539972198494 1097.120141912636 1097.482088183423 1064.193713835235 471.6682621023866 1089.83218446169 293.4377660367077
1740 0.005 8.700000000000001 1 1037.762899685308 993.3372436458349 993.485188601391 1096.540211837962 1097.120490101958 1097.482443855152 1064.194763273077 471.6864016092101 1089.832509664862 293.4377674998887
1741 0.005 8.705 1 1037.765440085226 993.3422898787596 993.4902411471337 1096.539976730103 1097.120140394941 1097.482085616369 1064.195783458658 471.7045064827454 1089.832397757944 293.4377688242729
1742 0.005 8.710000000000001 1 1037.768200742233 993.3473211316659 993.4952786267705 1096.540225067725 1097.120501283686 1097.482454439211 1064.196827787263 471.7225768844655 1089.83272871332 293.4377703052991
1743 0.005 8.715 1 1037.770724390727 993.3523370235082 993.5003007725822 1096.539980498497 1097.120138453279 1097.482082843225 1064.197840905142 471.7406130013314 1089.832608222566 293.4377715846166
1744 0.005 8.720000000000001 1 1037.77346955276 993.3573380186446 993.5053079486495 1096.54023806291 1097.120512652524 1097.482465180981 1064.19887902472 471.7586148703005 1089.832946045439 293.4377729759624
1745 0.005 8.725 1 1037.775978089742 993.3623237547904 993.510299890952 1096.539986698358 1097.120138484947 1097.482082035122 1064.199886350671 471.7765832291842 1089.832820323361 293.4377741177345
1746 0.005 8.73 1 1037.778707109691 993.3672946867316 993.5152769610819 1096.54025134418 1097.120524009942 1097.482476047851 1064.200918803189 471.7945173589483 1089.833162185064 293.4377753358554
1747 0.005 8.734999999999999 1 1037.781200022473 993.3722504582627 993.5202388958901 1096.539991970771 1097.120137372933 1097.482079837092 1064.201920234912 471.8124171224714 1089.833029964368 293.4377762592224
1748 0.005 8.74 1 1037.783913986134 993.3771915292077 993.5251860578538 1096.540265333833 1097.120536307641 1097.482487849488 1064.202947254901 471.8302828226907 1089.833378477974 293.4377772416941
1749 0.005 8.745000000000001 1 1037.786389849941 993.3821175291333 993.530118176677 1096.539995489979 1097.120135036868 1097.482076747838 1064.203941627448 471.8481145236864 1089.83323671123 293.4377779058444
1750 0.005 8.75 1 1037.789088780178 993.3870289376666 993.5350356296955 1096.540279450612 1097.120549032943 1097.482499845853 1064.204963371394 471.8659122037061 1089.833593162577 293.4377786261958
1751 0.005 8.755000000000001 1 1037.791549649977 993.3919253722934 993.5399381381928 1096.54000056736 1097.120133625548 1097.482074257501 1064.205951378289 471.8836760441272 1089.833445159811 293.4377790110806
1752 0.005 8.76 1 1037.794233158825 993.3968073136781 993.5448260815504 1096.540293512187 1097.120561771966 1097.482512110307 1064.206967513943 471.9014061317059 1089.83380767025 293.4377794683319
1753 0.005 8.765000000000001 1 1037.796677832639 993.4016743737212 993.5496991682763 1096.540003631178 1097.120130208622 1097.482069997403 1064.207949201717 471.9191025091434 1089.833649496437 293.4377795932545
1754 0.005 8.77 1 1037.799346620221 993.4065270430818 993.5545577923416 1096.540307748782 1097.120575125919 1097.482525082043 1064.208959977126 471.936765337729 1089.834020006292 293.4377798215983
1755 0.005 8.775 1 1037.801774773177 993.4113649193866 993.5594016537889 1096.54000692165 1097.120127531128 1097.482066442351 1064.209934967856 471.954394562355 1089.833851865354 293.4377797359113
1756 0.005 8.779999999999999 1 1037.804429454018 993.4161885134943 993.5642311577602 1096.540323170414 1097.120589242565 1097.482538589799 1064.210941114471 471.9719903997433 1089.834231566 293.4377797940301
1757 0.005 8.785 1 1037.806842619062 993.4209974083552 993.5690459928486 1096.540011339155 1097.120125487681 1097.482063593417 1064.211909871497 471.989552746168 1089.834055746899 293.4377795661485
1758 0.005 8.790000000000001 1 1037.809482641468 993.4257921194127 993.5738465677653 1096.540338781131 1097.120603826494 1097.482552580008 1064.212910433568 472.0070819095635 1089.834444695086 293.4377795287809
1759 0.005 8.795 1 1037.811880206046 993.4305722191838 993.5786325642937 1096.540014161352 1097.120121419966 1097.48205835003 1064.213872583375 472.0245777328876 1089.834258150506 293.4377792298512
1760 0.005 8.800000000000001 1 1037.814504931487 993.435338232632 993.5834044010977 1096.540353570842 1097.120618202384 1097.482566587857 1064.214867978257 472.0420427118373 1089.834653559112 293.4377791697285
1761 0.005 8.805 1 1037.816908572251 993.440089762111 993.5881617865322 1096.54003423355 1097.120126189567 1097.482060044037 1064.215830943456 472.0594738964821 1089.834490630834 293.4377788761237
1762 0.005 8.81 1 1037.819481519955 993.4448271818726 993.5929049993193 1096.540350326416 1097.120626110057 1097.482576770943 1064.216812774936 472.0768716916953 1089.834829331704 293.4377788589175
1763 0.005 8.815 1 1037.821880158869 993.4495503022889 993.5976339221529 1096.540037197891 1097.120122464761 1097.48205505748 1064.21776966536 472.0942360779934 1089.834687268792 293.4377786351048
1764 0.005 8.82 1 1037.824443219915 993.454259421034 993.6023487829274 1096.540366668246 1097.120641162457 1097.482591371934 1064.218746882597 472.1115677414588 1089.835038194856 293.4377787190307
1765 0.005 8.825000000000001 1 1037.826830196648 993.4589543430228 993.6070494585135 1096.54004343673 1097.120120903132 1097.482051649686 1064.219699350165 472.1288664262107 1089.834890036097 293.4377786227255
1766 0.005 8.83 1 1037.829371354062 993.4636352931254 993.611736114531 1096.540371214792 1097.120646099512 1097.482596230494 1064.220667086522 472.1461324916613 1089.835225399081 293.4377788668955
1767 0.005 8.835000000000001 1 1037.83174616737 993.4683021818779 993.6164087109535 1096.540051453133 1097.120123532388 1097.482053389279 1064.221615682614 472.163365824662 1089.835085677393 293.4377788957087
1768 0.005 8.84 1 1037.834271364356 993.4729551696219 993.6210673649498 1096.540375045494 1097.12064849071 1097.482600045539 1064.222577146389 472.1805664731932 1089.835414800753 293.4377792905605
1769 0.005 8.845000000000001 1 1037.836637257815 993.4775942311545 993.6257120854028 1096.540067457694 1097.12013491744 1097.482062491521 1064.22352344912 472.1977345410963 1089.835292732264 293.4377795048165
1770 0.005 8.85 1 1037.839144429433 993.482219443665 993.6303429248102 1096.540373853034 1097.120640058173 1097.482589704523 1064.22447763776 472.2148702224064 1089.835602022346 293.4377800687881
1771 0.005 8.855 1 1037.841496709365 993.4868308398221 993.6349599363367 1096.540078337191 1097.120144950533 1097.482071679694 1064.225419209319 472.2319731571765 1089.835487067113 293.4377804355005
1772 0.005 8.859999999999999 1 1037.843988017577 993.4914284689972 993.6395631515912 1096.540373310176 1097.120632356426 1097.482580973132 1064.226366934901 472.2490450622842 1089.835786507572 293.4377811137784
1773 0.005 8.865 1 1037.84632564949 993.4960123723137 993.6441526315351 1096.540088602456 1097.120154471952 1097.482080992694 1064.227302689701 472.2660839211345 1089.835679207368 293.4377815739019
1774 0.005 8.870000000000001 1 1037.84880395766 993.5005826089908 993.6487284098179 1096.540376475305 1097.120628645095 1097.482576607154 1064.22824562343 472.2830904002117 1089.835975593275 293.4377823002889
1775 0.005 8.875 1 1037.85112755986 993.5051392107068 993.6532905426988 1096.540101677185 1097.120166224432 1097.482092205393 1064.229176052739 472.3000643690323 1089.835876953236 293.4377827846398
1776 0.005 8.880000000000001 1 1037.853590838443 993.5096822197506 993.6578390571892 1096.540378619872 1097.120623795632 1097.482570688184 1064.230113113322 472.3170060651872 1089.836165189568 293.4377834860966
1777 0.005 8.885 1 1037.855900900207 993.5142116855151 993.6623740178629 1096.540114012073 1097.120177530938 1097.482103156081 1064.231038888482 472.3339155631767 1089.836072722618 293.4377839019862
1778 0.005 8.890000000000001 1 1037.858349666174 993.5187276614337 993.6668954554143 1096.54038050657 1097.120618030069 1097.482563698304 1064.231969192697 472.3507932105264 1089.83635389235 293.4377844782365
1779 0.005 8.895 1 1037.860645284325 993.5232301824102 993.6714034266092 1096.540124943376 1097.120187446934 1097.48211271508 1064.232889076459 472.3676384894207 1089.836266998889 293.437784727383
1780 0.005 8.9 1 1037.863080293684 993.5277192962259 993.6758979616199 1096.540381598701 1097.120612343145 1097.482557186423 1064.233814574889 472.3844521237214 1089.836540023409 293.4377850701935
1781 0.005 8.904999999999999 1 1037.865361628736 993.5321950425756 993.6803791196282 1096.540136235362 1097.120198304139 1097.482123176622 1064.23472921107 472.4012340410349 1089.836459287282 293.4377850296418
1782 0.005 8.91 1 1037.867782510188 993.5366574715671 993.6848469285775 1096.54038339144 1097.120607450839 1097.482551226651 1064.235649117988 472.4179843855413 1089.836726528029 293.437785024175
1783 0.005 8.915000000000001 1 1037.870050319528 993.5411066344877 993.6893014592446 1096.540147149817 1097.120207888528 1097.482132318492 1064.236559029432 472.434704247551 1089.836650640045 293.4377845952657
1784 0.005 8.92 1 1037.872457490112 993.5455425722279 993.6937427330195 1096.540385880108 1097.120603038273 1097.482545553794 1064.237473828895 472.451392158957 1089.836911726525 293.4377841561333
1785 0.005 8.925000000000001 1 1037.874711795176 993.549965322767 993.6981708112281 1096.54015794554 1097.120217270459 1097.482141327902 1064.238378727659 472.4680482510784 1089.836840639533 293.4377832740751
1786 0.005 8.93 1 1037.877104408435 993.5543749306379 993.7025857145669 1096.540387232554 1097.120597921028 1097.482539573976 1064.239288060372 472.4846730084714 1089.837092968367 293.4377823590946
1787 0.005 8.935 1 1037.879345050789 993.5587714411604 993.7069875144592 1096.540168211175 1097.120225987159 1097.482149276773 1064.24018796418 472.5012661405813 1089.837028953156 293.4377810150704
1788 0.005 8.94 1 1037.881723405029 993.5631548826105 993.711376215064 1096.540388624432 1097.120592855585 1097.482533536071 1064.241091634551 472.5178288435351 1089.837273976006 293.4377796626994
1789 0.005 8.945 1 1037.88394969489 993.5675253108926 993.715751895347 1096.540177215945 1097.120234578819 1097.482157797425 1064.241985676765 472.5343585712275 1089.83721339463 293.4377779381192
1790 0.005 8.950000000000001 1 1037.886315055199 993.5718827718509 993.7201145753278 1096.540390792925 1097.120588356832 1097.482527849503 1064.242884247563 472.5508574450182 1089.837455248581 293.4377762652463
1791 0.005 8.955 1 1037.888527628401 993.5762273010376 993.7244643162323 1096.540187477126 1097.12024348837 1097.482166318968 1064.243773512403 472.5673252677847 1089.83739883865 293.4377743174161
1792 0.005 8.960000000000001 1 1037.890879524306 993.5805589499108 993.7288011418134 1096.540393520311 1097.120585002395 1097.48252370589 1064.244667300833 472.583762269916 1089.837634400497 293.4377725166577
1793 0.005 8.965 1 1037.893078685582 993.5848777496781 993.7331251146015 1096.54019692218 1097.120251350404 1097.48217365958 1064.245551369581 472.600168347172 1089.83758165063 293.4377705652124
1794 0.005 8.970000000000001 1 1037.895417598458 993.58918375592 993.7374362616182 1096.540395753997 1097.12058091552 1097.482518481892 1064.246439922357 472.6165435903373 1089.837812942522 293.4377688761252
1795 0.005 8.975 1 1037.897603485693 993.5934769982852 993.7417346392464 1096.5402078123 1097.120260972442 1097.482182852371 1064.247319103994 472.6328879287819 1089.837766654927 293.4377671636416
1796 0.005 8.98 1 1037.89992856542 993.597757528814 993.7460202699006 1096.540397898623 1097.120577033883 1097.482513711376 1064.24820189509 472.6492016109157 1089.837991805959 293.4377658238843
1797 0.005 8.984999999999999 1 1037.902101208946 993.6020253790475 993.7502932171742 1096.540217125623 1097.120268996985 1097.482190397458 1064.249075760878 472.6654844571387 1089.837950266204 293.4377645725092
1798 0.005 8.99 1 1037.904413297303 993.6062806040715 993.7545535025293 1096.540400678426 1097.120573563914 1097.482509246017 1064.249954082052 472.6817389722012 1089.838168560661 293.4377637764263
1799 0.005 8.995000000000001 1 1037.906572184774 993.6105232407809 993.7588011953048 1096.540226096932 1097.120276888495 1097.482197981579 1064.250823159793 472.697962010485 1089.838128902665 293.4377631325633
1800 0.005 9 1 1037.908871269813 993.6147533426455 993.7630363143455 1096.540403589523 1097.120570715997 1097.482505376075 1064.25169624451 472.7141541235542 1089.838345065951 293.4377629686512
1801 0.005 9.005000000000001 1 1037.911017745652 993.6189709317629 993.7672589208269 1096.540236863681 1097.120285872125 1097.482206524082 1064.252560514754 472.730315394317 1089.838311482184 293.4377629742762
1802 0.005 9.01 1 1037.9133032163 993.6231760619531 993.7714690348906 1096.540406023932 1097.120567231217 1097.482501068615 1064.253428259719 472.7464461006301 1089.838520177838 293.4377634452752
1803 0.005 9.015000000000001 1 1037.915436193204 993.6273687595641 993.7756667141643 1096.540245394951 1097.120292841762 1097.482213049874 1064.254287537388 472.7625462524881 1089.838489046892 293.4377640534012
1804 0.005 9.02 1 1037.917708929894 993.6315490837105 993.7798519812595 1096.540409057142 1097.120564944482 1097.482497942426 1064.255150266853 472.7786164590418 1089.838694637796 293.4377650539228
1805 0.005 9.025 1 1037.919829951634 993.6357170605795 993.7840249026292 1096.540256758842 1097.120302830869 1097.48222249983 1064.256005232897 472.794656117721 1089.838669982881 293.4377661138705
1806 0.005 9.029999999999999 1 1037.922089831948 993.6398727195951 993.788185479949 1096.540412838633 1097.120562794856 1097.482494901729 1064.25686280842 472.810665441699 1089.838870038411 293.437767467467
1807 0.005 9.035 1 1037.924197275922 993.6440161031389 993.79233377624 1096.540266325843 1097.120311001138 1097.48223018379 1064.257712405525 472.8266445535689 1089.83884835818 293.4377687801534
1808 0.005 9.040000000000001 1 1037.926443940689 993.6481472786846 993.7964698263269 1096.540416392399 1097.120560745021 1097.482491846084 1064.258565367865 472.8425937673346 1089.839042991839 293.4377702665471
1809 0.005 9.045 1 1037.928538691306 993.6522662631185 993.8005936858589 1096.540276069926 1097.120319332775 1097.482238215999 1064.259410456553 472.85851283666 1089.839023947777 293.437771610465
1810 0.005 9.050000000000001 1 1037.930773066736 993.6563731169189 993.8047053755055 1096.540420642945 1097.120559437564 1097.482489723703 1064.26025856026 472.8744019818618 1089.839215015486 293.4377730205467
1811 0.005 9.055 1 1037.932855372487 993.6604678586206 993.8088049558552 1096.540286455675 1097.120328199815 1097.482246691233 1064.261098626832 472.8902612338689 1089.839201530594 293.4377741937316
1812 0.005 9.06 1 1037.935076249502 993.6645505433496 993.812892442112 1096.540423824536 1097.120557636758 1097.482487226055 1064.261941196466 472.9060907068688 1089.839386473165 293.4377753480183
1813 0.005 9.065 1 1037.937146187813 993.6686211948596 993.8169678958277 1096.540296383084 1097.120336532887 1097.482254499781 1064.262777750688 472.921890391266 1089.839375966764 293.4377762104543
1814 0.005 9.07 1 1037.9393546929 993.6726798701584 993.8210313369016 1096.540428612434 1097.120557037226 1097.482485789002 1064.263616168982 472.9376604285732 1089.839557219354 293.4377769993109
1815 0.005 9.075000000000001 1 1037.94141225129 993.6767265978576 993.8250828274795 1096.54030587407 1097.120344348356 1097.482261994554 1064.264447380891 472.9534017301495 1089.839549506479 293.4377774757097
1816 0.005 9.08 1 1037.943608388854 993.6807614314554 993.8291223894975 1096.540433277535 1097.120556689876 1097.482484637289 1064.265280736546 472.9691131538139 1089.83972719099 293.4377778649425
1817 0.005 9.085000000000001 1 1037.945653468706 993.6847843913558 993.8331500780481 1096.540316213092 1097.12035292479 1097.482269977716 1064.266106983282 472.984794798555 1089.839723397277 293.4377779497661
1818 0.005 9.09 1 1037.947836827261 993.6887955373071 993.8371659167738 1096.540438959637 1097.120556854571 1097.482483569493 1064.26693599907 473.0004464038622 1089.839898971741 293.437777918061
1819 0.005 9.095000000000001 1 1037.949868017693 993.692794871134 993.8411699468825 1096.540322358037 1097.120356919666 1097.482273723903 1064.267756757723 473.0160685414476 1089.839890631954 293.4377776685967
1820 0.005 9.1 1 1037.952041008799 993.6967824891261 993.8451622212449 1096.540447050467 1097.120560765816 1097.482486922308 1064.268582101165 473.0316613381924 1089.840070102536 293.4377773542103
1821 0.005 9.105 1 1037.954059575758 993.7007583587995 993.8491427512661 1096.540329924515 1097.120362649943 1097.48227972093 1064.269397671492 473.0472247469012 1089.840059499276 293.4377768835262
1822 0.005 9.109999999999999 1 1037.95622297994 993.7047226159305 993.8531116236443 1096.540459295333 1097.120569258496 1097.482494208771 1064.270219122474 473.0627591703437 1089.840247807909 293.4377764048367
1823 0.005 9.115 1 1037.958227817403 993.7086751836515 993.8570688185519 1096.540334105429 1097.120362218601 1097.482278577149 1064.271028769112 473.0782644246326 1089.840228162653 293.4377758092348
1824 0.005 9.120000000000001 1 1037.960377948809 993.7126161999511 993.8610144222799 1096.54046767101 1097.120575924602 1097.482500305633 1064.271845038623 473.0937400400704 1089.840418144848 293.4377752564658
1825 0.005 9.125 1 1037.962369330065 993.7165455946094 993.8649484123434 1096.540337400032 1097.120361396314 1097.482277083113 1064.272649028544 473.1091868759337 1089.840393203239 293.4377746278294
1826 0.005 9.130000000000001 1 1037.964507242405 993.7204635285407 993.8688708963034 1096.540476482413 1097.120582836666 1097.482506761634 1064.273461472586 473.1246050682585 1089.840585669852 293.4377740854382
1827 0.005 9.135 1 1037.966487908393 993.7243699221948 993.8727818521106 1096.5403430906 1097.120362381312 1097.482277354033 1064.274261574415 473.1399944028296 1089.840559391382 293.4377734903127
1828 0.005 9.140000000000001 1 1037.968613309229 993.7282649354015 993.8766813769257 1096.540485003969 1097.120589446938 1097.482512946002 1064.27506921624 473.1553551363264 1089.840753297695 293.4377730085665
1829 0.005 9.145 1 1037.970581158037 993.7321484812613 993.8805694473193 1096.540346380624 1097.120361469723 1097.482275805561 1064.275864270643 473.1706871018889 1089.840721316265 293.4377724916187
1830 0.005 9.15 1 1037.972695542648 993.7360207051328 993.8844461580701 1096.540494354685 1097.120596888501 1097.482519745384 1064.276667702467 473.1859902998006 1089.840920330896 293.4377721110343
1831 0.005 9.154999999999999 1 1037.974652031166 993.7398815308647 993.8883114793999 1096.540351508391 1097.120361967999 1097.482275476145 1064.277458100204 473.2012648050622 1089.840885886435 293.4377717075067
1832 0.005 9.16 1 1037.976754390975 993.7437311203299 993.8921655172228 1096.540503272612 1097.120603765309 1097.482526007245 1064.278257021565 473.2165108036512 1089.841086645077 293.4377714566451
1833 0.005 9.165000000000001 1 1037.978699190207 993.7475693859822 993.8960082443801 1096.540355562759 1097.120361427984 1097.482274118446 1064.279042990459 473.2317281264185 1089.841048415886 293.4377711913985
1834 0.005 9.17 1 1037.980789687148 993.7513964915017 993.8998397646916 1096.540512534671 1097.120611393086 1097.482533151069 1064.279837580524 473.2469170287787 1089.841253304647 293.4377711007407
1835 0.005 9.175000000000001 1 1037.982722520512 993.7552123449565 993.9036600448314 1096.54036019212 1097.120361476205 1097.482273341898 1064.28061868272 473.2620773715319 1089.841211492967 293.437771001694
1836 0.005 9.18 1 1037.984800690243 993.7590171128063 993.9074691923532 1096.540520323656 1097.120617417792 1097.482538675122 1064.281408577874 473.277209487017 1089.841417116774 293.4377710966502
1837 0.005 9.185 1 1037.986721523086 993.7628107000189 993.9112671741176 1096.540362361206 1097.120359340737 1097.482270483443 1064.282185009003 473.2923131932689 1089.841369391293 293.4377711941482
1838 0.005 9.19 1 1037.988788287158 993.7665932760352 993.9150540976607 1096.540528992308 1097.120624460291 1097.482545093038 1064.282970688986 473.3073887210675 1089.84157978808 293.4377715019816
1839 0.005 9.195 1 1037.990697628929 993.7703647401 993.918829924755 1096.540366069547 1097.120358454988 1097.482268829859 1064.283742468803 473.3224354885344 1089.841528519817 293.4377718194123
1840 0.005 9.200000000000001 1 1037.992752845223 993.7741252657303 993.9225947659654 1096.540538076052 1097.120632179221 1097.482552544179 1064.284523488377 473.3374544165208 1089.841743080177 293.4377723626361
1841 0.005 9.205 1 1037.994650786294 993.7778747507078 993.9263485806827 1096.540368630351 1097.120355816741 1097.482265411918 1064.285290813101 473.3524452164547 1089.841686276151 293.4377729135306
1842 0.005 9.210000000000001 1 1037.996693223842 993.7816133976157 993.9300915007616 1096.540546114515 1097.120638989413 1097.482558891617 1064.286068344675 473.3674082285145 1089.84190332915 293.4377737035851
1843 0.005 9.215 1 1037.998578598531 993.785341078824 993.9338234682094 1096.540371245626 1097.120354157378 1097.482263188644 1064.286830915454 473.3823432114257 1089.841841699878 293.4377744926205
1844 0.005 9.220000000000001 1 1038.000611180667 993.7890579701238 993.9375446057948 1096.540555795569 1097.12064724709 1097.482566759268 1064.287603840737 473.3972504534511 1089.842064378902 293.4377755172811
1845 0.005 9.225 1 1038.002485328766 993.7927639590066 993.9412548552189 1096.540373875332 1097.120351953605 1097.482260309261 1064.288361864966 473.4121296724263 1089.841997109344 293.4377765262361
1846 0.005 9.23 1 1038.004506456449 993.7964592356518 993.9449543463663 1096.540565421478 1097.120655891527 1097.482574913079 1064.289130922306 473.4269812676323 1089.842224766949 293.437777754142
1847 0.005 9.234999999999999 1 1038.006370130745 993.8001436801113 993.9486430200175 1096.54037682575 1097.120349854653 1097.482257352128 1064.289884515782 473.4418049096524 1089.842153381428 293.4377789313806
1848 0.005 9.24 1 1038.008380745982 993.8038174840186 993.9523210051093 1096.540575072984 1097.120664359961 1097.482582921708 1064.290649413525 473.4566009749095 1089.842386254575 293.4377803005947
1849 0.005 9.245000000000001 1 1038.010232865783 993.8074805217495 993.9559882414869 1096.540380159424 1097.12034840665 1097.482255118867 1064.291398423551 473.4713703142691 1089.842309587276 293.437781570702
1850 0.005 9.25 1 1038.012231863178 993.8111329822648 993.9596448565626 1096.54058440862 1097.120672451606 1097.482590492427 1064.292159163924 473.4861126255444 1089.842545070244 293.4377829938627
1851 0.005 9.255000000000001 1 1038.014072583498 993.8147747411632 993.9632907852894 1096.540382134075 1097.120345654402 1097.482251698307 1064.292903716605 473.5008267315415 1089.842461601492 293.4377842684613
1852 0.005 9.26 1 1038.01606069401 993.8184060031142 993.9669261688122 1096.540594571618 1097.120682012817 1097.482599806171 1064.2936606867 473.515513177 1089.842703186104 293.4377856575856
1853 0.005 9.265000000000001 1 1038.017890332525 993.8220266300261 993.9705509342567 1096.5403848144 1097.120343137107 1097.482248438611 1064.294400953543 473.5301718877549 1089.842613751887 293.4377868407226
1854 0.005 9.27 1 1038.019867592936 993.8256368292409 993.9741652258257 1096.540604722083 1097.120691502435 1097.482609018035 1064.295153803874 473.544803175674 1089.842861077198 293.4377881006031
1855 0.005 9.275 1 1038.021685865594 993.829236457752 993.9777689619752 1096.540386882135 1097.12034045139 1097.482245157662 1064.2958892915 473.5594070050738 1089.842764723766 293.4377891095882
1856 0.005 9.279999999999999 1 1038.023652167469 993.8328257318062 993.9813622975262 1096.54061534588 1097.120701643916 1097.48261874491 1064.296638110018 473.5739836254945 1089.843017277944 293.4377901699652
1857 0.005 9.285 1 1038.025460904143 993.8364045090465 993.9849451507763 1096.540391563822 1097.120339769854 1097.482243487017 1064.297369922478 473.5885329007194 1089.842919014316 293.4377909425139
1858 0.005 9.290000000000001 1 1038.027415717543 993.8399729963879 993.9885176670725 1096.540625744799 1097.120711234136 1097.482628085306 1064.298114711021 473.6030551222865 1089.843174288353 293.4377917581638
1859 0.005 9.295 1 1038.029212288314 993.8435310476505 993.9920797638111 1096.540392924538 1097.120336500309 1097.482239629021 1064.298841476279 473.6175501350853 1089.843067011646 293.4377922709727
1860 0.005 9.300000000000001 1 1038.031157191284 993.8470788854876 993.9956316005134 1096.540638143938 1097.120723604432 1097.482640160842 1064.299582696053 473.632018204979 1089.843331387737 293.4377928287635
1861 0.005 9.305 1 1038.032943448765 993.8506163521954 993.9991730821139 1096.540395577864 1097.120333524924 1097.482235903936 1064.300305280829 473.6464592025694 1089.843217652556 293.4377930733595
1862 0.005 9.31 1 1038.034877153738 993.8541436706126 994.0027043687587 1096.540648617438 1097.120733997761 1097.482650315756 1064.301042148648 473.6608733457355 1089.843486851442 293.4377933835656
1863 0.005 9.315 1 1038.036652709982 993.8576606838781 994.006225368035 1096.540398284759 1097.120331170421 1097.482232722168 1064.30176037643 473.6752604709332 1089.843366517233 293.437793396159
1864 0.005 9.32 1 1038.038575415935 993.8611676165877 994.009736239638 1096.540660208364 1097.120745441162 1097.482661436268 1064.302493503417 473.6896209280118 1089.843641912708 293.4377935082334
1865 0.005 9.325000000000001 1 1038.04034085084 993.8646643116974 994.0132368894737 1096.540401123702 1097.120328660095 1097.482229495362 1064.30320779442 473.7039544391747 1089.843515168917 293.4377933424416
1866 0.005 9.33 1 1038.042253021279 993.8681509926694 994.016727480545 1096.540672378562 1097.120757670578 1097.482673336058 1064.30393692202 473.7182613276969 1089.843796782907 293.4377933185006
1867 0.005 9.335000000000001 1 1038.044007296692 993.8716274977768 994.0202079101882 1096.540402745486 1097.120324702664 1097.482224741037 1064.304646880245 473.7325403661587 1089.843661256167 293.4377930365474
1868 0.005 9.34 1 1038.045909269567 993.8750940587112 994.0236783502321 1096.540684624478 1097.120770339397 1097.482685812241 1064.305372533884 473.7467933712396 1089.843949931466 293.4377929418451
1869 0.005 9.345000000000001 1 1038.047652758949 993.8785505031428 994.0271386901684 1096.540404169444 1097.120320644106 1097.482220053549 1064.306077953701 473.7610198676202 1089.843806746721 293.4377926163283
1870 0.005 9.35 1 1038.049544635121 993.8819970805669 994.0305891173665 1096.54069780644 1097.12078400305 1097.482699195307 1064.306800031876 473.7752201870086 1089.844104651913 293.4377925207037
1871 0.005 9.355 1 1038.051277584757 993.8854336030597 994.034029505164 1096.54040561543 1097.120316133262 1097.482214661095 1064.307500799335 473.7893939480452 1089.843952289882 293.437792212429
1872 0.005 9.359999999999999 1 1038.053158806915 993.8888603185081 994.0374600414714 1096.540710386464 1097.120797681487 1097.482712705467 1064.308218622049 473.8035415855847 1089.844257532425 293.4377921741516
1873 0.005 9.365 1 1038.054881636127 993.8922770426872 994.0408806024022 1096.540407561104 1097.120312347558 1097.482210112294 1064.308915371567 473.8176628003753 1089.844097317721 293.437791938088
1874 0.005 9.370000000000001 1 1038.056753353261 993.8956840317625 994.0442913841993 1096.540725175858 1097.120812887269 1097.482727554253 1064.309630351976 473.8317578664317 1089.844412957282 293.4377920044552
1875 0.005 9.375 1 1038.058467459583 993.8990810983748 994.0476922564275 1096.540410578993 1097.120308286902 1097.48220426018 1064.310323917689 473.8458267184382 1089.844245702514 293.437791898695
1876 0.005 9.380000000000001 1 1038.060320508189 993.9024684347762 994.0510833657078 1096.540724686494 1097.120813918059 1097.482728966006 1064.311030321624 473.8598696979707 1089.844541464058 293.4377921211484
1877 0.005 9.385 1 1038.062027323933 993.9058459576821 994.0544646649535 1096.540416721461 1097.120310855343 1097.482206423872 1064.31172164214 473.8738864663579 1089.844384762415 293.4377921412962
1878 0.005 9.390000000000001 1 1038.063870033328 993.909213798615 994.0578362500167 1096.540729090975 1097.120817604619 1097.482733870621 1064.312423939527 473.8878774364302 1089.84467959265 293.4377925097294
1879 0.005 9.395 1 1038.065572151334 993.9125719293687 994.0611981220256 1096.540431212489 1097.120321716464 1097.48221531496 1064.313114176387 473.9018423768604 1089.844540386505 293.4377927006193
1880 0.005 9.4 1 1038.067401053317 993.9159203979236 994.0645503104345 1096.540725379928 1097.120807679 1097.482722336247 1064.313810817454 473.9157815331423 1089.844813933171 293.4377932265907
1881 0.005 9.404999999999999 1 1038.069092003128 993.919259224321 994.0678928508773 1096.540437962704 1097.120328831725 1097.482221592226 1064.314497120429 473.9296945643084 1089.84467801091 293.4377935557751
1882 0.005 9.41 1 1038.070910867837 993.9225884545523 994.0712257738456 1096.540723396004 1097.120800012417 1097.48271410551 1064.315189554643 473.9435818840323 1089.844945127276 293.4377941785744
1883 0.005 9.415000000000001 1 1038.072592803496 993.925908112033 994.0745491168624 1096.540448658729 1097.120339778552 1097.482232543239 1064.315872712994 473.95744310831 1089.844818937356 293.4377945872002
1884 0.005 9.42 1 1038.074402082469 993.9292182356514 994.0778629041046 1096.540725184048 1097.120795639319 1097.482708836954 1064.316561502666 473.971278632262 1089.845081803562 293.4377952507557
1885 0.005 9.425000000000001 1 1038.076073961251 993.9325188458989 994.0811671726329 1096.540458670501 1097.120349095165 1097.482241586531 1064.317240990491 473.9850882749136 1089.844961765202 293.437795676788
1886 0.005 9.43 1 1038.077872330864 993.9358099775793 994.0844619424348 1096.540723981227 1097.120788560524 1097.482701098065 1064.317925225909 473.9988723343573 1089.845215572981 293.4377963119384
1887 0.005 9.435 1 1038.079535214075 993.9390916644509 994.0877472602679 1096.540469080373 1097.120359926358 1097.482252329011 1064.318601129276 474.0126306643079 1089.84510468587 293.4377966723785
1888 0.005 9.44 1 1038.081324281101 993.9423639354993 994.0910231399814 1096.54072525739 1097.12078360042 1097.482695114813 1064.319281631149 474.0263636107105 1089.845353686753 293.437797183105
1889 0.005 9.445 1 1038.082976855966 993.9456268198551 994.0942896266743 1096.540478318986 1097.120368973591 1097.482261021823 1064.31995339469 474.040070670111 1089.845248161223 293.4377973764215
1890 0.005 9.450000000000001 1 1038.084755436837 993.9488803454169 994.097546734111 1096.540723935053 1097.120776642184 1097.482687490376 1064.320629682338 474.0537537216499 1089.845487382222 293.4377976682514
1891 0.005 9.455 1 1038.086398388205 993.952124541609 994.1007945084467 1096.540486372564 1097.120377055536 1097.48226890453 1064.32129768326 474.0674109577076 1089.845387557697 293.4377975994146
1892 0.005 9.460000000000001 1 1038.088167191527 993.9553594400492 994.1040329623163 1096.540724415393 1097.120771713103 1097.482681647381 1064.321970031471 474.0810428308895 1089.845622065703 293.4377975672656
1893 0.005 9.465 1 1038.089799698543 993.9585850687145 994.1072621422152 1096.540494727838 1097.120385249449 1097.482276927364 1064.322634511834 474.0946492300056 1089.845525648186 293.4377971361477
1894 0.005 9.470000000000001 1 1038.0915589419 993.9618014572088 994.1104820610128 1096.54072403102 1097.120765607941 1097.482674767897 1064.323303431829 474.1082290723439 1089.845752682588 293.4377966942129
1895 0.005 9.475 1 1038.093182726697 993.9650086392884 994.1136927693996 1096.540503933478 1097.120393983865 1097.482285373545 1064.323964707454 474.1217842140302 1089.845664259119 293.4377958313761
1896 0.005 9.48 1 1038.094931803094 993.9682066398919 994.1168942737518 1096.540724374012 1097.120760401775 1097.482668718624 1064.32462983867 474.1353146445241 1089.845884868484 293.437794936265
1897 0.005 9.484999999999999 1 1038.096545441561 993.9713954907531 994.1200866227834 1096.540511542963 1097.120401220876 1097.482292246036 1064.325287189523 474.1488200367773 1089.845800184991 293.4377936363929
1898 0.005 9.49 1 1038.098285536436 993.9745752234321 994.1232698312563 1096.540724190933 1097.120754639884 1097.482662086324 1064.325948289998 474.162300662199 1089.846015874334 293.4377923325618
1899 0.005 9.495000000000001 1 1038.099889564405 993.9777458632789 994.1264439459952 1096.540520529912 1097.120410274199 1097.482301307544 1064.326602432559 474.1757562522855 1089.845935457896 293.4377906802715
1900 0.005 9.5 1 1038.101619837327 993.9809074429166 994.1296089741645 1096.54072467939 1097.120749795846 1097.482656499579 1064.327259927471 474.1891870626068 1089.846145571392 293.4377890756428
1901 0.005 9.505000000000001 1 1038.103214119904 993.9840599868685 994.132764967841 1096.540527968162 1097.12041715261 1097.482307772215 1064.327910237376 474.2025924765633 1089.846069973701 293.4377872093488
1902 0.005 9.51 1 1038.104935175885 993.9872035270195 994.1359119321693 1096.540725263179 1097.120745017235 1097.482650827844 1064.328564193789 474.2159732512542 1089.84627539194 293.4377854852231
1903 0.005 9.515000000000001 1 1038.106519978071 993.990338090108 994.1390499174696 1096.540536291684 1097.12042530673 1097.482315681716 1064.329210866452 474.2293292996455 1089.846204729008 293.4377836175935
1904 0.005 9.52 1 1038.108231486803 993.9934637110796 994.1421789371336 1096.540725361082 1097.120739924189 1097.48264494947 1064.329860849013 474.2426608378138 1089.846403673468 293.4377819988586
1905 0.005 9.525 1 1038.109807165897 993.9965804110926 994.1452990353816 1096.540543894436 1097.120432533306 1097.482322616299 1064.330503810878 474.2559675977599 1089.846337640821 293.4377803559094
1906 0.005 9.529999999999999 1 1038.111509458476 993.9996882279931 994.1484102244468 1096.540726389609 1097.120736064438 1097.48264033239 1064.331150233456 474.2692499061834 1089.846532429374 293.4377790705735
1907 0.005 9.535 1 1038.113075515047 994.0027871797963 994.15151254609 1096.540551952299 1097.120440056092 1097.482329841606 1064.331789809681 474.282507571619 1089.846471070962 293.4377778610662
1908 0.005 9.540000000000001 1 1038.114768577183 994.0058773049236 994.154606017751 1096.540726431383 1097.120731079239 1097.482634614917 1064.33243250758 474.2957407942379 1089.846660174817 293.4377770800333
1909 0.005 9.545 1 1038.11632499805 994.0089586190492 994.1576906801514 1096.540558936291 1097.120446788081 1097.482336428535 1064.333068357003 474.308949482876 1089.846602095033 293.4377764439943
1910 0.005 9.550000000000001 1 1038.118009023304 994.0120311690951 994.1607665489094 1096.540727286048 1097.120727142035 1097.482629953416 1064.333707720611 474.3221338296697 1089.846786882458 293.4377762683035
1911 0.005 9.555 1 1038.11955693298 994.0150949670699 994.1638336701648 1096.540567336453 1097.120454532882 1097.482343851172 1064.334340254594 474.3352937319547 1089.846734606301 293.43777625657
1912 0.005 9.56 1 1038.121232284927 994.0181500569026 994.1668920549852 1096.540729938565 1097.120725110813 1097.48262716888 1064.334976168853 474.3484294278821 1089.846916115963 293.4377766852883
1913 0.005 9.565 1 1038.122771033322 994.0211964492557 994.1699417418414 1096.540576316605 1097.120462791847 1097.482351722585 1064.335605599028 474.3615407872488 1089.846867806418 293.437777244749
1914 0.005 9.57 1 1038.124436431004 994.0242341837152 994.1729827476331 1096.540730363566 1097.120720673503 1097.482621931506 1064.336237540038 474.3746280119308 1089.847041598854 293.4377781837891
1915 0.005 9.575000000000001 1 1038.12596561859 994.0272632761677 994.1760151111657 1096.540583037385 1097.120469178607 1097.482357988263 1064.336863347687 474.3876909475771 1089.846995996892 293.4377791796595
1916 0.005 9.58 1 1038.127622595634 994.0302837722191 994.1790388550406 1096.540732501258 1097.120718233945 1097.482618843494 1064.337492266344 474.4007298358143 1089.847166429082 293.4377804522055
1917 0.005 9.585000000000001 1 1038.129143342773 994.0332956817433 994.1820540113005 1096.540591983897 1097.120477413076 1097.482365981403 1064.338114659639 474.4137445521731 1089.847126654156 293.4377816860298
1918 0.005 9.59 1 1038.130791280049 994.0362990494519 994.1850605986714 1096.540735417407 1097.120716687888 1097.482616738344 1064.338740142308 474.4267353439385 1089.847293155638 293.4377830859868
1919 0.005 9.595000000000001 1 1038.132303148506 994.0392938855432 994.1880586605325 1096.540600340375 1097.120485273255 1097.482373658012 1064.339359206389 474.439702046436 1089.847256797957 293.4377843492172
1920 0.005 9.6 1 1038.133941835998 994.0422802317891 994.191048201823 1096.540737189438 1097.120713976151 1097.482613253128 1064.339980782836 474.452644895466 1089.847418293518 293.4377856787473
1921 0.005 9.605 1 1038.135444585381 994.0452581003941 994.194029272101 1096.540608459556 1097.120492468745 1097.482380428854 1064.340596557354 474.4655637779708 1089.847385879885 293.4377867824641
1922 0.005 9.609999999999999 1 1038.137074494188 994.0482275343379 994.1970018777791 1096.540739090428 1097.120711535827 1097.482610309409 1064.341214700389 474.4784587493285 1089.847542579293 293.4377878663766
1923 0.005 9.615 1 1038.138568124439 994.0511885419309 994.1999660632155 1096.54061627323 1097.120499877905 1097.482387759315 1064.341826946932 474.4913289865632 1089.847512689685 293.4377886703058
1924 0.005 9.620000000000001 1 1038.140189453134 994.0541411715025 994.2029218416009 1096.540742310429 1097.12071079363 1097.482609050171 1064.342441952721 474.5041757177626 1089.847666741054 293.4377893987524
1925 0.005 9.625 1 1038.141675123379 994.057085431813 994.2058692537857 1096.540624650017 1097.120507392266 1097.482394969802 1064.343050869816 474.516998866677 1089.847641412721 293.4377898178766
1926 0.005 9.630000000000001 1 1038.14328721879 994.0600213595336 994.2088083112365 1096.540745227818 1097.120709689729 1097.482607202795 1064.343662011013 474.5297986609235 1089.847790741583 293.4377901471944
1927 0.005 9.635 1 1038.144763642951 994.0629489684837 994.2117390510141 1096.540632026868 1097.120513336161 1097.482400566545 1064.344267974649 474.5425748645716 1089.847766821129 293.4377901787114
1928 0.005 9.640000000000001 1 1038.146366607502 994.0658683003179 994.214661485086 1096.540746745094 1097.120707174553 1097.482604157642 1064.344875878851 474.5553275387355 1089.847910623066 293.4377901385628
1929 0.005 9.645 1 1038.147834893619 994.0687793698778 994.2175756628752 1096.540639895938 1097.120520717218 1097.482407825073 1064.345478695252 474.5680567121237 1089.84789117343 293.437789835627
1930 0.005 9.65 1 1038.149429847554 994.0716822246342 994.2204815956319 1096.540751957094 1097.120707916841 1097.482603916856 1064.34608395492 474.5807624352951 1089.848036394195 293.4377894567994
1931 0.005 9.654999999999999 1 1038.150888271982 994.0745768540492 994.2233793110594 1096.540645318043 1097.120524820976 1097.482411631632 1064.346682597424 474.593444607831 1089.848013348748 293.4377889182181
1932 0.005 9.66 1 1038.1524758968 994.0774633426633 994.2262688509779 1096.540757567504 1097.120709987798 1097.482605399364 1064.347285393665 474.6061032627468 1089.848159969207 293.4377883608515
1933 0.005 9.665000000000001 1 1038.153925361629 994.0803416483768 994.2291502185861 1096.540650135261 1097.120528221859 1097.482415273294 1064.34788026547 474.6187385504923 1089.84813480958 293.4377877037588
1934 0.005 9.67 1 1038.15550662873 994.0832118871587 994.2320234784466 1096.540766818983 1097.120716906616 1097.482611598367 1064.348480499228 474.6313507273361 1089.848288954012 293.4377870832406
1935 0.005 9.675000000000001 1 1038.156946260516 994.0860739776333 994.2348886063032 1096.540653370504 1097.120528377802 1097.482415020501 1064.349070992088 474.643939521129 1089.848257566967 293.4377863990808
1936 0.005 9.68 1 1038.158518103434 994.0889280457014 994.237745676559 1096.540773659918 1097.120722473828 1097.482616604563 1064.349667754613 474.6565053592727 1089.848413239436 293.4377857971361
1937 0.005 9.685 1 1038.159948497224 994.0917740149986 994.2405946624781 1096.54065536731 1097.120527135215 1097.482413295674 1064.350254256818 474.669048077702 1089.848376908235 293.4377851585561
1938 0.005 9.69 1 1038.161512078075 994.0946120170934 994.2434356455118 1096.540780638873 1097.120728347703 1097.482622084912 1064.350848169049 474.6815678888386 1089.848535945199 293.4377846296526
1939 0.005 9.695 1 1038.16293435123 994.0974419710933 994.2462685947447 1096.540658833066 1097.120527005449 1097.482412559105 1064.351431463965 474.6940647408019 1089.848496607137 293.4377840770779
1940 0.005 9.700000000000001 1 1038.164489585962 994.1002640084148 994.249093589515 1096.540787648962 1097.120734191797 1097.48262770076 1064.352022089176 474.7065386855206 1089.848658526518 293.4377836487877
1941 0.005 9.705 1 1038.165903067382 994.1030780450241 994.2519105980241 1096.540660902029 1097.12052564561 1097.482410716176 1064.352602244315 474.7189897119806 1089.848614289852 293.4377832058742
1942 0.005 9.710000000000001 1 1038.167450492665 994.1058842191518 994.2547197081943 1096.540794786259 1097.120740302488 1097.482633336268 1064.353189893748 474.7314178485263 1089.848779634465 293.4377829015023
1943 0.005 9.715 1 1038.168855838349 994.1086824416284 994.2575208818635 1096.54066384252 1097.120524905375 1097.482409249924 1064.353766784452 474.7438230746812 1089.848732226244 293.4377825829498
1944 0.005 9.720000000000001 1 1038.170395414867 994.1114728553989 994.2603142079031 1096.540802284856 1097.1207464173 1097.482638924157 1064.354351705195 474.7562055544241 1089.848901702183 293.4377824090277
1945 0.005 9.725 1 1038.17179190416 994.1142553597374 994.2630996454299 1096.540665699557 1097.120523672198 1097.48240764404 1064.354924534419 474.7685651674632 1089.848849482813 293.4377822197403
1946 0.005 9.73 1 1038.173322983356 994.1170301088789 994.2658772837351 1096.540809363506 1097.120752705448 1097.482644878385 1064.355506347585 474.7809021049505 1089.849021648803 293.4377821877029
1947 0.005 9.734999999999999 1 1038.1747119188 994.1197969927985 994.2686470795044 1096.540668538836 1097.120522336019 1097.482405412218 1064.356076327814 474.7932164304588 1089.848967441447 293.4377821452926
1948 0.005 9.74 1 1038.176234296201 994.1225561648398 994.2714091239676 1096.540815618041 1097.120758084574 1097.482649918305 1064.356654671971 474.805508153898 1089.849141494284 293.4377822764536
1949 0.005 9.745000000000001 1 1038.17761505574 994.1253075285218 994.2741633765398 1096.540671206778 1097.120521678849 1097.482404151385 1064.357221583511 474.8177772474777 1089.849083816486 293.4377824026939
1950 0.005 9.75 1 1038.179129689182 994.1280512333561 994.2769099326096 1096.540822922108 1097.120763998404 1097.482655352623 1064.357797252474 474.8300238835745 1089.849261679813 293.4377827178538
1951 0.005 9.755000000000001 1 1038.180501735912 994.1307871713186 994.27964873613 1096.540671808926 1097.120518637637 1097.482400684535 1064.358360330953 474.8422479589113 1089.849197540245 293.4377830366395
1952 0.005 9.76 1 1038.182008054695 994.1335155020031 994.2823798963924 1096.540829343963 1097.120770121257 1097.482661221923 1064.358932830312 474.8544497401073 1089.849379062234 293.4377835557727
1953 0.005 9.765000000000001 1 1038.183372045873 994.1362361147671 994.2851033555756 1096.540673997432 1097.120517444443 1097.482398951372 1064.359492600476 474.866628949246 1089.849312386133 293.437784085795
1954 0.005 9.77 1 1038.184871226644 994.138949176122 994.2878192226644 1096.540837198668 1097.120776817055 1097.482667507733 1064.360062523689 474.8787860684327 1089.849499174114 293.4377848286636
1955 0.005 9.775 1 1038.186226999757 994.1416545616195 994.2905274320567 1096.540675232083 1097.12051477546 1097.482395735069 1064.360619325257 474.8909207533592 1089.849425766314 293.4377855714321
1956 0.005 9.779999999999999 1 1038.187717628565 994.1443524430528 994.2932280993628 1096.540843634855 1097.120782728604 1097.482673057886 1064.361186062746 474.9030332523527 1089.849615781435 293.4377865273054
1957 0.005 9.785 1 1038.189066431197 994.1470427011121 994.2959211614179 1096.5406772027 1097.120512842039 1097.482393220139 1064.361739716784 474.9151234374693 1089.849540306971 293.4377874617969
1958 0.005 9.790000000000001 1 1038.190549223164 994.149725501175 994.2986067267743 1096.540851384537 1097.120790098439 1097.482680374339 1064.36230364307 474.9271915755326 1089.849733698833 293.4377886001727
1959 0.005 9.795 1 1038.19188914747 994.1524007196498 994.3012847276134 1096.540678398518 1097.12051018807 1097.482389866772 1064.36285388345 474.9392374205175 1089.84965251905 293.4377896844728
1960 0.005 9.800000000000001 1 1038.193363812232 994.1550685332396 994.3039552850906 1096.540858078815 1097.120796227397 1097.482686013846 1064.36341485709 474.9512612687845 1089.849849732457 293.4377909407162
1961 0.005 9.805 1 1038.19469644511 994.157728814396 994.3066183263492 1096.54067929844 1097.120507273986 1097.482386425879 1064.363962051076 474.9632630077951 1089.849764352407 293.4377921072565
1962 0.005 9.81 1 1038.196163422244 994.1603817370769 994.3092739716724 1096.540864905236 1097.120802469985 1097.482692040273 1064.364520020433 474.975242745067 1089.84996547888 293.4377934167022
1963 0.005 9.815 1 1038.197488050346 994.1630271714666 994.3119221473945 1096.540680234139 1097.120504201831 1097.482382910113 1064.365063957897 474.9872004963937 1089.849874645387 293.4377945906746
1964 0.005 9.82 1 1038.198946993631 994.1656652945015 994.314562973126 1096.540872472435 1097.120810204845 1097.482699738007 1064.365619125208 474.9991364179282 1089.850080061843 293.4377958685603
1965 0.005 9.825000000000001 1 1038.20026400852 994.168295976744 994.3171963777877 1096.540681438945 1097.120501302552 1097.482379366076 1064.366160110889 475.0110503602016 1089.849984645062 293.4377969666206
1966 0.005 9.83 1 1038.201715125405 994.1709193966841 994.3198224792972 1096.540879168906 1097.120816440616 1097.482705746811 1064.366712378184 475.0229426733628 1089.850193865135 293.4377981395317
1967 0.005 9.835000000000001 1 1038.2030247181 994.1735354219933 994.3224412034702 1096.540682536565 1097.120498830933 1097.482376417395 1064.367250126254 475.0348130755128 1089.850095200185 293.4377990939372
1968 0.005 9.84 1 1038.204468864626 994.1761442358629 994.3250526786768 1096.540888741321 1097.120825984373 1097.482715002312 1064.36780022305 475.0466618592035 1089.850310186823 293.4378001023628
1969 0.005 9.845000000000001 1 1038.20577075918 994.1787456961903 994.3276568195168 1096.540683680962 1097.120495569175 1097.482372455727 1064.368334705845 475.05848884485 1089.850205329518 293.4378008596279
1970 0.005 9.85 1 1038.207206443452 994.1813399870629 994.3302537514592 1096.540895953559 1097.120833288504 1097.482722071099 1064.3688815395 475.0702942258196 1089.85042386353 293.4378016655716
1971 0.005 9.855 1 1038.208500824644 994.1839269703686 994.3328433954222 1096.540684512142 1097.120492558514 1097.482368940576 1064.36941296971 475.0820779098793 1089.850313243497 293.4378022015241
1972 0.005 9.859999999999999 1 1038.209929700033 994.1865068416529 994.3354258871293 1096.540905559859 1097.120843198125 1097.482731858409 1064.3699574427 475.0938401610912 1089.850538648497 293.4378027890488
1973 0.005 9.865 1 1038.211216585213 994.1890794491808 994.3380011350828 1096.540685942048 1097.120489506286 1097.482365225512 1064.370485833628 475.1055809220857 1089.850422307497 293.4378031075079
1974 0.005 9.870000000000001 1 1038.212637932123 994.1916449861386 994.340569273566 1096.540914232063 1097.120852113885 1097.482740516219 1064.371027581127 475.1173002461638 1089.85065260797 293.4378034969429
1975 0.005 9.875 1 1038.213917058596 994.1942033022311 994.3431302080793 1096.540687430067 1097.120487021818 1097.482362163244 1064.371553026751 475.1289980470046 1089.850530474363 293.4378036269332
1976 0.005 9.880000000000001 1 1038.215331099949 994.1967545976562 994.3456840849275 1096.540923952266 1097.120862113477 1097.482750318895 1064.372092134094 475.1406745224872 1089.850767206833 293.4378038506596
1977 0.005 9.885 1 1038.216602769066 994.1992987138436 994.3482308017922 1096.540687993705 1097.12048306328 1097.482357656708 1064.372614403361 475.1523295691106 1089.850637898492 293.4378038268451
1978 0.005 9.890000000000001 1 1038.218009121741 994.201835851153 994.3507705016054 1096.540933680614 1097.120872881492 1097.482761123099 1064.373150719486 475.1639639153246 1089.850880785162 293.4378039290877
1979 0.005 9.895 1 1038.219273326411 994.2043658500764 994.3533030838707 1096.540689114135 1097.120480102871 1097.482354097426 1064.373669455636 475.1755767146202 1089.85074547621 293.4378037969905
1980 0.005 9.9 1 1038.220672861518 994.2068889223032 994.3558287002032 1096.540943582275 1097.120882964471 1097.482770754491 1064.374203315224 475.1871683220219 1089.850995550831 293.4378038248257
1981 0.005 9.904999999999999 1 1038.221928831838 994.2094048923063 994.3583472339011 1096.540689330229 1097.120476068377 1097.482349553969 1064.374718764311 475.1987385360035 1089.850851155789 293.437803632782
1982 0.005 9.91 1 1038.223321738868 994.2119139881723 994.3608588537176 1096.54095439117 1097.120894582598 1097.482782273898 1064.375250494266 475.2102877462517 1089.851108874923 293.4378036362922
1983 0.005 9.915000000000001 1 1038.224570089336 994.2144160207731 994.363363431666 1096.540688984983 1097.120470792329 1097.482343773329 1064.37576281959 475.2218156283856 1089.850955705706 293.4378034278068
1984 0.005 9.92 1 1038.225955462013 994.2169112242412 994.3658611412158 1096.540964327502 1097.1209058408 1097.482793471119 1064.376291836376 475.2333226448173 1089.851220388837 293.4378034427534
1985 0.005 9.925000000000001 1 1038.227197006772 994.2193994088007 994.3683518530801 1096.540690023425 1097.120467187915 1097.482339386189 1064.376801545776 475.2448084677507 1089.851061187289 293.4378032556425
1986 0.005 9.93 1 1038.228575363673 994.2218808094893 994.3708357405627 1096.540975298685 1097.120917843972 1097.482805407939 1064.37732809821 475.2562734586118 1089.851333434101 293.4378033133842
1987 0.005 9.935 1 1038.229809522282 994.2243552318503 994.3733126682143 1096.540690031293 1097.120462382 1097.482334124837 1064.377834561609 475.2677174003036 1089.851165795711 293.4378031723373
1988 0.005 9.94 1 1038.231180411096 994.2268229154035 994.3757828205528 1096.540986119926 1097.120930095404 1097.482817587275 1064.378358554236 475.2791405615729 1089.851444545897 293.4378033008521
1989 0.005 9.945 1 1038.232410083139 994.2292836783033 994.378246068553 1096.540693555035 1097.1204600861 1097.482330118499 1064.378863436096 475.2905428565617 1089.851275416548 293.4378032468891
1990 0.005 9.950000000000001 1 1038.233766434155 994.2317376900603 994.3807025390325 1096.540985606491 1097.120930954728 1097.482818728955 1064.379380620949 475.3019243086227 1089.851538232327 293.4378034744315
1991 0.005 9.955 1 1038.234991247369 994.2341848643762 994.3831521769756 1096.54069769795 1097.120461597525 1097.482331416967 1064.379884239836 475.3132850096242 1089.851375912476 293.4378034855651
1992 0.005 9.960000000000001 1 1038.236340416441 994.2366253169176 994.3855950691085 1096.540988396177 1097.120933844215 1097.482822898324 1064.380398509079 475.3246252321327 1089.851636678454 293.4378037965125
1993 0.005 9.965 1 1038.237563999311 994.2390590126716 994.3880312048369 1096.540710916785 1097.120471478724 1097.482339377584 1064.380902232614 475.3359447455239 1089.851493072784 293.4378039230844
1994 0.005 9.970000000000001 1 1038.238901396111 994.2414859791994 994.3904605966296 1096.540982305697 1097.120922926133 1097.482810962602 1064.381411377611 475.3472437414945 1089.851730510084 293.4378043346292
1995 0.005 9.975 1 1038.240116788585 994.2439062411355 994.3928832836154 1096.540716162796 1097.120478404823 1097.482345793074 1064.381912251064 475.3585220136845 1089.851590964518 293.4378045458851
1996 0.005 9.98 1 1038.241448037289 994.2463198275456 994.3952992761828 1096.540980883194 1097.120916313011 1097.482803365055 1064.382418800961 475.3697798887621 1089.851825131268 293.4378050134849
1997 0.005 9.984999999999999 1 1038.242657636679 994.2487267553672 994.3977086082093 1096.540725077774 1097.120487361555 1097.482354702523 1064.382917645167 475.3810170199328 1089.851694921345 293.4378052660405
1998 0.005 9.99 1 1038.243981588685 994.2511270435426 994.4001112838899 1096.540979535897 1097.120909698607 1097.482796330277 1064.383421489851 475.3922337404706 1089.851922246636 293.4378057481594
1999 0.005 9.995000000000001 1 1038.245184105376 994.2535207177491 994.402507344655 1096.540733022113 1097.12049600592 1097.482363336914 1064.383917874958 475.4034297889396 1089.851798483247 293.4378060019462
2000 0.005 10 1 1038.246500758544 994.2559077898651 994.4048967866784 1096.540977856498 1097.120903134242 1097.482789104468 1064.384418572645 475.4146055925585 1089.852018756068 293.437806453766
2001 0.005 10.005 1 1038.247696698803 994.2582882883747 994.4072796538773 1096.540741420151 1097.120505096324 1097.482372456589 1064.38491241585 475.4257608089761 1089.851902057729 293.4378066559694
2002 0.005 10.01 1 1038.249006464948 994.2606622253103 994.4096559449572 1096.540977381619 1097.120897672948 1097.482783097582 1064.385410005137 475.4368958026773 1089.852117262959 293.4378070100643
2003 0.005 10.015 1 1038.25019540587 994.2630296291429 994.4120256991205 1096.540748328422 1097.120512549563 1097.482379901409 1064.38590102737 475.4480104376021 1089.85200511806 293.4378070802614
2004 0.005 10.02 1 1038.25149871853 994.2653905158579 994.4143889227624 1096.540976336636 1097.120891570458 1097.482776128565 1064.386396350726 475.4591047684569 1089.852213971805 293.4378072551642
2005 0.005 10.025 1 1038.252680618165 994.2677449080375 994.4167456496625 1096.540755929707 1097.12052108996 1097.482388299267 1064.386884758828 475.4701787605568 1089.852107506508 293.4378071081844
2006 0.005 10.03 1 1038.253977762392 994.2700928276078 994.4190958846766 1096.540976204237 1097.120886597521 1097.482770401501 1064.387377438165 475.4812327952205 1089.852313127194 293.4378070112871
2007 0.005 10.035 1 1038.255151985285 994.2724342864063 994.421439662853 1096.540761730899 1097.120526962086 1097.482393953904 1064.387862772761 475.4922666431814 1089.852209462798 293.4378065653589
2008 0.005 10.04 1 1038.256441744081 994.2747693093963 994.4237769850289 1096.540973844191 1097.120879804826 1097.482763027735 1064.388352805883 475.5032807986419 1089.852406175135 293.4378061331087
2009 0.005 10.045 1 1038.257609449103 994.2770979153059 994.4261078934359 1096.540768979744 1097.120534806735 1097.482401791206 1064.388835972237 475.5142747807678 1089.852308553164 293.4378053326418
2010 0.005 10.05 1 1038.258893342112 994.279420131702 994.428432393335 1096.540973904806 1097.120875063302 1097.482757622622 1064.389323662433 475.5252488711478 1089.852501865482 293.4378045253135
2011 0.005 10.055 1 1038.260054206301 994.2817359666971 994.4307505108341 1096.540775686899 1097.12054160967 1097.482408419392 1064.389804154646 475.5362028274885 1089.852408827707 293.4378033567795
2012 0.005 10.06 1 1038.261330861156 994.2840454507017 994.4330622609265 1096.540971940594 1097.120868271496 1097.482750166966 1064.390289003623 475.5471369505207 1089.852594977936 293.4378021911246
2013 0.005 10.065 1 1038.262484841173 994.2863485937364 994.4353676714019 1096.540782534919 1097.120549189953 1097.482415913676 1064.390767062844 475.5580511869754 1089.852506760827 293.4378007150249
2014 0.005 10.07 1 1038.263754944169 994.2886454258778 994.4376667525818 1096.540971641403 1097.120863558961 1097.482744722537 1064.391249299304 475.5689454198904 1089.852688438312 293.4377992989142
2015 0.005 10.075 1 1038.264902553692 994.2909359578376 994.4399595340707 1096.54078941743 1097.120556001825 1097.482422517594 1064.391725101039 475.5798197654152 1089.852605204977 293.4377976416091
[truncated: 195,392 more chars]
