# Supplementary material for: Thermocouple Sensor Response in Hot Airstream
Source: Sensors (Basel). 2025 Jul 26;25(15):4634. doi: 10.3390/s25154634 (PMC12349096; doi:10.3390/s25154634)
Supplement: Supplementary file 1 [file sensors-25-04634-s001.zip › report-file-tc_11bR36.out]

"report-file-tc"
"Time Step" "delta-time etc.."
("TimeStep" "delta-time" "flow-time" "iters-per-timestep" "t_1" "t_sensor" "t0" "t1" "t2" "t3" "ty_1" "ty_10" "ty1" "ty10")
0 0.005 0 0 292.9261415696826 292.8789200297159 292.8789238842298 292.9999317442163 293.0000266495136 293.0000149007971 292.9342831801058 292.8512904654547 292.994721050479 293.0000073409265
1 0.005 0.005 20 293.5531955193466 292.8824093794698 292.8809484398952 301.8261086380959 308.1842108797243 314.8446094777249 295.0488673379907 292.8514458946146 298.8793604371384 293.0000393266134
2 0.005 0.01 20 296.4932171558634 292.8989540970554 292.8917759510757 332.2480586013728 355.2701363366467 377.841365120858 302.7973122306071 292.851411198486 320.3845203236826 293.0001471889997
3 0.005 0.015 20 304.5192224592408 292.9454088764065 292.9249510312461 394.6034978948377 444.764543484706 490.3803756275607 317.7120647570604 292.8514439765329 365.4310862771795 293.0006708878364
4 0.005 0.02 20 320.8488933096562 293.0438543039988 293.0004053000807 488.9193175552184 568.3440644800855 631.7161566601643 337.3104431015497 292.8515228750773 434.4262717539855 293.0021926613234
5 0.005 0.025 20 347.5168117081062 293.2141026389996 293.1394234315577 597.3611033946801 694.9632261356593 759.9922771287055 356.5763802772695 292.8516566889123 516.4492236598062 293.0059249075017
6 0.005 0.03 20 382.8495742758292 293.4631115012432 293.3552428681233 692.5238360113214 794.1159693724715 849.6565576590421 371.3661299108269 292.8518646075395 593.6700222936862 293.0140481449056
7 0.005 0.035 20 420.928737569432 293.782855511828 293.6470680462216 759.1750539953603 857.8615013030886 902.4047736733876 380.4925619251465 292.8521916179501 653.0440560650368 293.0305230777332
8 0.005 0.04 20 455.2587274499204 294.1575915899052 294.0026535829201 799.4109217261974 894.5372069846903 930.8834856884514 385.1192357383079 292.8527265147558 692.5949408603576 293.0620974580601
9 0.005 0.045 20 482.2234589795124 294.5713692106311 294.4054286009495 821.7968841650345 914.7939008945802 945.9136500118422 386.8710669908477 292.8536293567865 716.9129535165724 293.1193174704775
10 0.005 0.05 20 501.6435228806891 295.0114330637406 294.8401260543969 833.8260107070578 926.0225597872954 954.007266469827 387.107798887202 292.855156572912 731.4309465854939 293.2170365387654
11 0.005 0.055 20 515.0824692729315 295.468676839156 295.2951776955652 840.1773498890135 932.4126044892954 958.5382338054558 386.5627388070379 292.8576866420799 740.0661590258759 293.374193400564
12 0.005 0.06 20 524.308348619683 295.9369397784007 295.7627094369104 843.4540738173341 936.1551849587079 961.1570499581225 385.660868394345 292.861716042734 745.211466057478 293.6121357295379
13 0.005 0.065 20 530.6945915046859 296.4121634449193 296.2376771581045 845.06059300265 938.3866010315049 962.697086658684 384.6670887426184 292.8678207349166 748.2649684013073 293.949730271972
14 0.005 0.07000000000000001 20 535.18013862792 296.891697358185 296.7169670872099 845.7481456970037 939.7214143045776 963.6054515058133 383.6862533584322 292.8765806913909 750.0294977195367 294.3971849289895
15 0.005 0.075 20 538.3752653200386 297.3738179579246 297.1986812524071 845.9296166141535 940.5081507285571 964.1353139359395 382.7871637868547 292.8884701610583 750.9891437382155 294.9496811087818
16 0.005 0.08 20 540.6729771413063 297.8574053276066 297.681671883568 845.8432717804062 940.9574900072586 964.4375189027269 381.9993344999402 292.9037575681722 751.4489810007377 295.5889820445976
17 0.005 0.08500000000000001 20 542.3357851060516 298.3417421170742 298.1652522991645 845.6278406924605 941.2008924617023 964.6043228997577 381.3365688589836 292.9224245183534 751.606518406638 296.2826042186801
18 0.005 0.09 20 543.543639688833 298.8263772618771 298.6490207080259 845.3633006765615 941.321297780455 964.6923022505575 380.8001629493614 292.9441370430448 751.5922969340066 296.9918604721785
19 0.005 0.095 20 544.4244921213466 299.3110347887651 299.1327506022658 845.0932741677246 941.3705537141997 964.7357524227466 380.3835339354466 292.9682718679529 751.4905698556502 297.6843195749938
20 0.005 0.1 20 545.0718153460879 299.7955539541176 299.6163228041912 844.8410214916518 941.3811205969376 964.7554219606105 380.0765161648625 292.9940074235338 751.3541176800932 298.3315642594741
21 0.005 0.105 20 545.5546670810124 300.2798480266182 300.0996823617539 844.6163435864631 941.3723652429512 964.7632925770307 379.8675388240757 293.020423362595 751.21304799854 298.9046285144325
22 0.005 0.11 20 545.9226084133993 300.7638720641434 300.582808129849 844.4218981231545 941.3550108166866 964.7656938394392 379.744686962256 293.0466207993238 751.0835099146229 299.3835019089465
23 0.005 0.115 20 546.2119743584659 301.2476112449808 301.0657019010835 844.2547426405018 941.335854495374 964.7666092166337 379.6888837456027 293.0718091318335 750.9709611196283 299.7587326138198
24 0.005 0.12 20 546.4487337297235 301.7310606826107 301.5483672979411 844.1146572303154 941.3179015441312 964.7674865730941 379.6985708461834 293.0953845365662 750.8810551777337 300.0328287208814
25 0.005 0.125 20 546.6529161018283 302.2142283148609 302.0308169365592 843.9964868417832 941.3028440748436 964.7691472334142 379.7566114866614 293.1169352139192 750.8102891116071 300.2148637729616
26 0.005 0.13 20 546.8366919946142 302.6971190984716 302.5130570857385 843.8978820372531 941.2905641281769 964.7714315310812 379.8610201564153 293.1362615207327 750.7581993423933 300.3154323002593
27 0.005 0.135 20 547.0096449198645 303.1797412126693 302.9950954468935 843.8146282595557 941.2809947909597 964.7742386104821 379.9991138801673 293.1533283630109 750.7202257228777 300.3473527068382
28 0.005 0.14 20 547.1772956703488 303.6620992221507 303.4769347508251 843.7440693130422 941.2737660031893 964.7774441085199 380.166225809388 293.1682436121029 750.6941185403214 300.3353015842875
29 0.005 0.145 20 547.3439551270084 304.1441956579642 303.9585745221199 843.6837787218401 941.2683864249977 964.780838734009 380.3573384073472 293.1812049274196 750.6773048889863 300.2960764356797
30 0.005 0.15 20 547.5120635457158 304.6260311601621 304.4400119021723 843.6322221421837 941.2645519704066 964.7843448482037 380.5683574806062 293.1924663804779 750.668414388563 300.2441602397008
31 0.005 0.155 20 547.6835259728352 305.1076043706787 304.9212419871046 843.5877493521134 941.2618616334044 964.7878296148698 380.7956288641772 293.2023017789006 750.6657540717549 300.1904265674719
32 0.005 0.16 20 547.8590421954002 305.5889126284712 305.4022585539053 843.5497679150931 941.2601853220048 964.7913468566811 381.036594027863 293.2109810209608 750.6689631401832 300.1406675376364
33 0.005 0.165 20 548.0394345199347 306.0699515405511 305.8830541322884 843.5167880343339 941.2590707850577 964.7946255212602 381.288450537081 293.2187552193558 750.6766210449802 300.0979313514285
34 0.005 0.17 20 548.2247517547454 306.5507154447941 306.3636201317298 843.4880261161254 941.2583350549532 964.7977420655942 381.5493586135302 293.2258486325557 750.6879491105602 300.0644570845305
35 0.005 0.175 20 548.4150555207706 307.0311980128189 306.8439473870359 843.4630314291588 941.2579488263254 964.8007131679789 381.8178342227054 293.2324546817655 750.7027449298589 300.0401237415143
36 0.005 0.18 20 548.6101090062093 307.5113921024995 307.3240263085883 843.4412528155482 941.2577703839395 964.8035330767898 382.0924938167931 293.2387319885691 750.7205921629396 300.0249202727675
37 0.005 0.185 20 548.8097425006413 307.9912903142433 307.8038471347003 843.42238216627 941.2577655759994 964.8062081807108 382.3724042295483 293.244810216154 750.7413117084717 300.0203172288292
38 0.005 0.19 20 549.0136521193693 308.4708849149849 308.2834000914794 843.4061571330832 941.2579148898694 964.8087468958518 382.6567215320034 293.2507910755966 750.7647885986598 300.0217393393288
39 0.005 0.195 20 549.2214873565712 308.9501680410324 308.7626754147804 843.3923003575997 941.258151440302 964.8111401307073 382.9447773634999 293.2567521146717 750.790750132025 300.0267421320254
40 0.005 0.2 20 549.4328596021689 309.4291318443109 309.2416635044268 843.3807259685349 941.2584816423064 964.8134212555822 383.2360887159159 293.2627524716456 750.8192535745745 300.0337221082356
41 0.005 0.205 20 549.6473903032247 309.9077684860461 309.7203549494162 843.371289584683 941.2588769079972 964.8155930201931 383.5302132391787 293.2688344224811 750.850215334038 300.0418135993369
42 0.005 0.21 20 549.8647796595511 310.3860700335061 310.1987404318793 843.3637311998746 941.2592759216787 964.8175944840891 383.8266943329669 293.2750296277316 750.8833379979606 300.0501705571206
43 0.005 0.215 20 550.0845887888784 310.8640283959868 310.67681062189 843.357795759909 941.2596235986292 964.8194488666649 384.1251614577136 293.2813598395732 750.9183029273479 300.0584782649375
44 0.005 0.22 20 550.3064111447989 311.3416355861744 311.1545563222641 843.353418668521 941.2599699724933 964.8211927260274 384.4253997848284 293.2878411539462 750.9551346733912 300.0664264590384
45 0.005 0.225 19 550.5295051566915 311.8188854314334 311.6319694937955 843.3515639106781 941.2605109495723 964.8229324201246 384.7287408852638 293.2944838437377 750.9947684033785 300.0737692074787
46 0.005 0.23 19 550.754064433445 312.295770424238 312.1090420530033 843.3510996060564 941.2610216879343 964.8245146815234 385.0333462850642 293.3012934334574 751.0361465439606 300.0804468878804
47 0.005 0.235 19 550.9798704430625 312.7722827158011 312.5857654647148 843.3516690070568 941.2614211145949 964.8259122192242 385.3388365536778 293.3082749591788 751.0788108670646 300.0863738131141
48 0.005 0.24 18 551.2060999504239 313.2484156128241 313.0621316920966 843.353899828369 941.2618227602377 964.8272174095694 385.6464193685541 293.3154308562238 751.1232960359366 300.0914855907947
49 0.005 0.245 18 551.4329870140674 313.7241613833029 313.5381324882625 843.3569278780237 941.2621331909444 964.8284119698533 385.9545755485204 293.322762909269 751.1688105932111 300.0958291545644
50 0.005 0.25 17 551.6598719301902 314.1995132459907 314.0137599291083 843.3612975939515 941.2624492969063 964.8295539749898 386.2643799040952 293.3302713615378 751.2158442041847 300.0994194203351
51 0.005 0.255 17 551.8871380385621 314.6744635772963 314.4890059448631 843.3662948072568 941.2627234205061 964.8306103754367 386.5744466676599 293.3379577846316 751.2637294729242 300.1023308129257
52 0.005 0.26 16 552.1143384647758 315.1490058011474 314.9638628217407 843.3723744113895 941.2630100566665 964.8316123882241 386.8859046425484 293.3458225330368 751.3127314193532 300.1046263271801
53 0.005 0.265 16 552.341539757081 315.6231322186634 315.4383226405189 843.3788606256653 941.2632613412369 964.83255721107 387.1972402200177 293.353867118232 751.362307172274 300.1064077699299
54 0.005 0.27 15 552.5685934399553 316.0968366013229 315.9123779432147 843.386369963728 941.263550598227 964.8334758747795 387.5098993969053 293.3620914534266 751.4128493544818 300.107728051248
55 0.005 0.275 14 552.7951879030843 316.5701127510202 316.3860217801873 843.3947987490392 941.263863239808 964.8343576758996 387.8236455034288 293.3704964310598 751.4643186430079 300.1086717448707
56 0.005 0.28 14 553.0215691542076 317.0429531969141 316.8592467244164 843.4033437907063 941.2641136712498 964.835175737133 388.1369356447648 293.3790834886229 751.5160911619756 300.109315844139
57 0.005 0.285 13 553.2476224161259 317.5153521061171 317.3320458291277 843.412771974292 941.2643948907476 964.835955706007 388.4510899970515 293.3878533163428 751.5686203106877 300.1097004836051
58 0.005 0.29 13 553.473271294265 317.9873019950882 317.8044116850725 843.4221099389085 941.2646237472516 964.8367058185248 388.7647700371046 293.3968075532035 751.6213014070942 300.1098985240146
59 0.005 0.295 12 553.6982227136655 318.4587971456574 318.2763375523166 843.4323023471162 941.2649010463878 964.8374548791982 389.0790599894996 293.4059472740152 751.6746338744317 300.1099309810048
60 0.005 0.3 12 553.9228555021325 318.9298305572647 318.7478163289068 843.4423484012366 941.2651152346916 964.8381803059693 389.3929881166911 293.4152734394309 751.7280534064628 300.1098527124525
61 0.005 0.305 11 554.1461147256547 319.4003961250756 319.2188414030211 843.4530443063467 941.2653804350532 964.8389094738706 389.707226822165 293.4247874458318 751.7821276256043 300.1096751655838
62 0.005 0.31 11 554.369445596666 319.8704877660271 319.6894060575433 843.463723749223 941.2656096693868 964.8396220759172 390.0212370458338 293.4344891807634 751.8362841184 300.1094408911801
63 0.005 0.315 10 554.5908946106075 320.3400990222904 320.1595037477226 843.4747956303841 941.2658675766983 964.8403322173752 390.3355892137614 293.4443807049591 751.8909086037488 300.1091565704064
64 0.005 0.32 10 554.8128826635251 320.8092245998143 320.6291281709533 843.4860003114339 941.2661143774543 964.8410285026026 390.6496161953478 293.4544614617749 751.9455688325004 300.10884980357
65 0.005 0.325 9 555.0325081516731 321.2778585157592 321.0982733560404 843.4975827319142 941.2664024691998 964.8417358706761 390.9645851824863 293.4647341033964 752.0006649300939 300.1085167875692
66 0.005 0.33 9 555.2538609539774 321.7459961996232 321.5669334009314 843.5094061667097 941.2666763364991 964.8423965868664 391.2788948820203 293.4751950547175 752.0558287177287 300.1081778564414
67 0.005 0.335 8 555.4734831250158 322.2136320422428 322.0351028715192 843.5214611941987 941.2669445539544 964.843064513687 391.5941687835461 293.4858476110881 752.1111682092649 300.1078308835964
68 0.005 0.34 8 555.6938726808377 322.6807621281671 322.5027768477755 843.5339008005373 941.2672375648749 964.8437136619087 391.9093273624071 293.4966925733368 752.1668616098266 300.1074945085035
69 0.005 0.345 7 555.9133793734686 323.1473814225712 322.9699501413298 843.5465073288292 941.2675215609146 964.8443665875054 392.225544997018 293.5077312871716 752.2226181463859 300.1071509758119
70 0.005 0.35 7 556.1333899317045 323.6134862723477 323.4366184297202 843.5595646898689 941.2678168327875 964.84497911014 392.54135421531 293.5189638970272 752.2787830577734 300.1068280899248
71 0.005 0.355 6 556.3534955669586 324.079073270253 323.9027773077368 843.5728863971505 941.2681436175187 964.8456175478194 392.8593290749497 293.530391788717 752.3351025040489 300.1064985878618
72 0.005 0.36 6 556.5724451658914 324.5441375505468 324.3684230282206 843.5866097570186 941.2684597434018 964.8462171843552 393.1753714811157 293.5420150478702 752.3917831694122 300.1062069296892
73 0.005 0.365 6 556.7911218847754 325.0086745920078 324.8335507516811 843.6002860122554 941.2687376774975 964.8467975340865 393.4907054622655 293.5538354563195 752.4485156679148 300.1059422669682
74 0.005 0.37 6 557.0098668336498 325.472679841346 325.2981556627469 843.6137130366317 941.2689903022243 964.8473835455242 393.8054647904858 293.5658541686716 752.5051622272771 300.1057133047678
75 0.005 0.375 5 557.2296859274243 325.9361513249056 325.7622331114085 843.6270649523773 941.2692342748887 964.848072665588 394.1238538997859 293.5780732693983 752.5618786213408 300.1054689837353
76 0.005 0.38 5 557.447737027097 326.3990843820217 326.2257809033306 843.6411899853424 941.2695228857793 964.848678196828 394.4394877105189 293.5904894520634 752.6189670692731 300.1052831646029
77 0.005 0.385 5 557.6656450073804 326.8614751583838 326.6887945113505 843.6554662988043 941.2697987724251 964.8492570300125 394.7545948889883 293.6031045139007 752.6762062004672 300.1051363586233
78 0.005 0.39 5 557.8826138882604 327.3233189640515 327.1512697341541 843.6697987273684 941.270016060373 964.8497554027521 395.0681062739231 293.6159173768344 752.7333820470033 300.1050389948631
79 0.005 0.395 5 558.099879878395 327.7846117845366 327.6132013862395 843.6836711523368 941.2702141566369 964.8503185902434 395.381730507257 293.6289333165573 752.7905216629023 300.1049805046649
80 0.005 0.4 5 558.3172756491801 328.2453500943978 328.074585702532 843.6975013321359 941.2704142593476 964.8509019263926 395.6947611768308 293.6421518829382 752.8477409228253 300.1049652567752
81 0.005 0.405 5 558.5346099533972 328.7055299476963 328.5354186644084 843.7110821936549 941.2706057953841 964.8514899795275 396.0072466361992 293.6555731430391 752.904802035603 300.1049915462615
82 0.005 0.41 5 558.7513754384837 329.1651471909054 328.9956961471703 843.7244653507684 941.2707849226848 964.8520821461771 396.3188990189793 293.6691977212233 752.9617261919257 300.1050636864342
83 0.005 0.415 5 558.968236153206 329.6241985460723 329.4554142434484 843.7378003492438 941.2709580488113 964.8526800737131 396.6302756865172 293.6830261674292 753.01858660066 300.1051692541756
84 0.005 0.42 4 559.18794446299 330.0826861261028 329.9145709115996 843.7519127882064 941.2710972713601 964.8533571229323 396.9470559199435 293.6970610792998 753.076412500365 300.1052365811929
85 0.005 0.425 5 559.4020796168587 330.540599766421 330.3731645959045 843.7658842313097 941.2714020331184 964.8538974561376 397.2542479413956 293.7112947002384 753.1333006047666 300.105464265206
86 0.005 0.43 4 559.6211894080288 330.9979432546241 330.8311894459948 843.7799924921509 941.27149276673 964.8545110896631 397.5701685184782 293.7257380194877 753.1910757872167 300.1055949894538
87 0.005 0.435 5 559.8345294731035 331.4547057643679 331.2886440595485 843.7935187861328 941.2717465832202 964.8550484453389 397.8761065867843 293.7403810601034 753.2477143408548 300.1058856924317
88 0.005 0.44 4 560.052479106388 331.9108909069751 331.7455224940591 843.8071575263748 941.2717921322923 964.8556663456019 398.1906881208529 293.7552349214328 753.3051411781967 300.106082865149
89 0.005 0.445 4 560.2673197587079 332.366493787076 332.2018251003992 843.8213233982111 941.2719742656325 964.856276930737 398.5014600309662 293.7702920596799 753.3625947725998 300.1063560599923
90 0.005 0.45 3 560.4885484749387 332.8215241133753 332.6575528298086 843.838448161282 941.2716407408649 964.8569565153263 398.8217308161702 293.7855628958571 753.4237890833483 300.1065526284118
91 0.005 0.455 4 560.6979515701522 333.2759619591473 333.1127048666165 843.8513031353514 941.2722691491424 964.8574324077701 399.1257417053721 293.8010237081202 753.4787745396438 300.1069262949742
92 0.005 0.46 3 560.9183570162468 333.7298212534835 333.5672720280514 843.8687106904165 941.2720526103711 964.8580578214026 399.4449567563311 293.8167039354745 753.5397387619063 300.107143984043
93 0.005 0.465 4 561.1264632411512 334.1830813664023 334.0212561389748 843.8810435946192 941.2726456637311 964.8585402359614 399.7476037787701 293.8325753936733 753.5944429746726 300.1075496116007
94 0.005 0.47 3 561.3461665631847 334.6357573726256 334.4746492645035 843.8982565077233 941.2724375911466 964.8591924294911 400.065653683641 293.8486675835555 753.6553830310248 300.107808301773
95 0.005 0.475 4 561.5537588353591 335.0878290804296 334.9274537299713 843.9104422836569 941.2730465852277 964.8597002769801 400.3671649635152 293.8649517394448 753.7100267931411 300.1082569721569
96 0.005 0.48 3 561.7732766210604 335.5393118215589 335.3796619514624 843.9274331230135 941.2728233263678 964.8603603801378 400.6844226981062 293.8814577488619 753.7708092437867 300.1085403439309
97 0.005 0.485 3 561.9848021008753 335.9901945799093 335.8312791198298 843.9411520246168 941.2728180290659 964.8609894863704 400.9948317615901 293.8981656267797 753.8280606005168 300.108932421152
98 0.005 0.49 3 562.1972936058894 336.4404775458298 336.2823004102232 843.9564826363344 941.2730796534263 964.8616012901845 401.3047104090034 293.9150779578847 753.8861632581297 300.1093311853167
99 0.005 0.495 3 562.4097646958386 336.8901586040476 336.7327232008031 843.9718139786294 941.2733302062395 964.8621768639714 401.6141866364717 293.9321962415473 753.9442900180106 300.1097317374437
100 0.005 0.5 3 562.6224391659713 337.3392359265885 337.1825453960634 843.987125200173 941.273577962564 964.8627549057538 401.9233206690197 293.9495211781953 754.0024078399455 300.1101292162712
101 0.005 0.505 3 562.8346517540318 337.7877071298093 337.6317648827832 844.0022541065614 941.273811187595 964.8633317694716 402.2317933545157 293.9670530157073 754.0604048734457 300.1105382892866
102 0.005 0.51 3 563.0464822707999 338.2355701621148 338.0803795496733 844.0173313874013 941.2740335996712 964.863904368126 402.5396977528164 293.9847916392131 754.1183750888896 300.1109592589701
103 0.005 0.515 3 563.2583091407419 338.6828233733461 338.5283874402352 844.032306588102 941.2742451455757 964.8644735260382 402.84727278815 294.0027372309409 754.1763005119964 300.1113829784312
104 0.005 0.52 3 563.4701186659646 339.1294651075713 338.9757867552788 844.0472459972258 941.2744588206275 964.8650470870971 403.1544700582352 294.0208898640153 754.234182473337 300.1118062994326
105 0.005 0.525 3 563.6818261982843 339.575493720051 339.4225757640815 844.0622861192315 941.2746710205939 964.8656210252628 403.4612298179788 294.0392495560744 754.2919989997788 300.1122280401398
106 0.005 0.53 3 563.8937344059082 340.0209079479273 339.8687528978758 844.0771793905366 941.2748869077386 964.8661927017625 403.7677010807384 294.0578161567861 754.3497980268238 300.112640722291
107 0.005 0.535 3 564.1040142375593 340.4657043640666 340.3143157421775 844.0914089494936 941.2750262426534 964.866751841261 404.0732355174726 294.0765884647711 754.4070523167546 300.1130732406872
108 0.005 0.54 3 564.3159750389104 340.9098841420215 340.7592635252503 844.1067260439183 941.2752890807751 964.8673354874492 404.3789609114452 294.0955662085221 754.46511400827 300.1134766629359
109 0.005 0.545 3 564.5271805816108 341.3534447554251 341.2035948138405 844.1214421720438 941.2754842000431 964.8679008262972 404.6840615139201 294.114750066315 754.5227687413924 300.1138860112649
110 0.005 0.55 3 564.7382089652119 341.796384922491 341.6473080580019 844.136138975211 941.2756802708267 964.8684708367107 404.988769961144 294.1341402406076 754.5803604599439 300.1142902701999
111 0.005 0.555 3 564.9481855476316 342.2387021384922 342.0904011554796 844.1503840615071 941.2758284216036 964.8690350860259 405.2928519857217 294.1537366469189 754.6375152693239 300.1146994644454
112 0.005 0.5600000000000001 3 565.1596864967628 342.680397553629 342.5328735862734 844.165490758676 941.276072813588 964.8696144838734 405.5971017145537 294.1735388777797 754.695353873326 300.1150780745598
113 0.005 0.5650000000000001 3 565.369220077702 343.1214674126857 342.9747234587762 844.1796264307984 941.2762142936649 964.8701780261983 405.9003094886445 294.1935463603276 754.7524288865721 300.1154803689009
114 0.005 0.5700000000000001 3 565.5795555994092 343.5619120544326 343.4159496284053 844.1942976852802 941.2764181058836 964.8707532820752 406.2036023902839 294.2137592125355 754.8098417821839 300.1158617334045
115 0.005 0.5750000000000001 3 565.789570401649 344.0017301299317 343.8565510639993 844.2088671848254 941.2766124571187 964.8713286853831 406.5064596216187 294.2341770351755 754.8672005050007 300.1162413376429
116 0.005 0.58 3 565.9994751140791 344.4409207630084 344.2965267636896 844.2234662573373 941.2768097566579 964.871903847997 406.8090028973296 294.2547994309589 754.9245542811648 300.1166175442603
117 0.005 0.585 3 566.2091999347321 344.8794829316645 344.7358756841562 844.2380449600765 941.2770048503982 964.8724773784982 407.1111670814815 294.2756264815152 754.9818924990393 300.1169904520439
118 0.005 0.59 1 566.4310053542613 345.3162500352656 345.1737750493352 844.343168962699 941.2936926790063 964.8779056105099 407.4710418977911 294.2973531669251 755.0964818138544 300.1171575572639
119 0.005 0.595 6 566.6414602796368 345.7535582926785 345.6117700639153 844.2903488570078 941.2834902768166 964.8744735210422 407.7095364846549 294.3183822123628 755.1157995794184 300.117766251362
120 0.005 0.6 3 566.8587038939755 346.1902141911929 346.0491710527949 844.2884645063851 941.2789959564712 964.8741832741223 408.0146521602273 294.3397741738548 755.1615114878075 300.1179854419359
121 0.005 0.605 1 567.0753053031345 346.6250580259094 346.4851284362911 844.3877821764478 941.2938428448281 964.8791012806545 408.371657377446 294.3620959215679 755.2708533128267 300.1181903323826
122 0.005 0.61 6 567.2775829176717 347.0604390703971 346.9211795459111 844.3321235761124 941.2836398176672 964.8761618031093 408.6067164869098 294.3837062393267 755.2866890653053 300.1189774397401
123 0.005 0.615 3 567.489312468559 347.4951620153502 347.3566343047571 844.3294927337058 941.2792902879205 964.8761238789716 408.909914591344 294.4056918099405 755.3314082062921 300.1193116247497
124 0.005 0.62 1 567.7036388802335 347.9280695691464 347.790646743668 844.4286026936533 941.2942849778589 964.8812218928449 409.2650952960982 294.4286162921376 755.4403944137937 300.1196158530421
125 0.005 0.625 6 567.9035146650019 348.3615136585799 348.2247515414255 844.3733078585137 941.2842023400134 964.8783196716669 409.4999095706789 294.4508277552311 755.4564974362161 300.1205269377592
126 0.005 0.63 3 568.1139829598425 348.7942994880339 348.6582615931023 844.3711506645401 941.2799469451728 964.8782927505581 409.8024214908667 294.4734172985995 755.5015210577955 300.1209666081139
127 0.005 0.635 1 568.3269715447013 349.2252682088769 349.0903310785903 844.4699112846919 941.2949397217483 964.8833911752309 410.1560339741488 294.4969492440442 755.6094404083819 300.1213508962605
128 0.005 0.64 6 568.5264032634461 349.6567743651582 349.5224923828302 844.4151204583841 941.2848772073191 964.880458678549 410.3908734237087 294.519766590986 755.6264294053892 300.1223503940148
129 0.005 0.645 3 568.7360886610667 350.0876221592461 349.9540603811177 844.4131350767348 941.2806111015066 964.8803909020853 410.6925421186449 294.542960377632 755.6715810306532 300.1228548823133
130 0.005 0.65 1 568.9481275673108 350.5166536641744 350.384190013984 844.5114514051861 941.2954744538443 964.8854039333223 411.0444496086934 294.5670960438147 755.7790703664515 300.1232794883888
131 0.005 0.655 6 569.1469793803475 350.9462213069219 350.8144098348806 844.4570616103238 941.2854406950022 964.882468551088 411.2794444159402 294.5905155574103 755.7962393261344 300.124320301417
132 0.005 0.66 3 569.3562418653705 351.3751308847143 351.2440372149993 844.4553207198522 941.2811934139551 964.8823839357758 411.5804760315912 294.6143095125317 755.8414709413921 300.1248397242122
133 0.005 0.665 1 569.5675333147792 351.8022261590845 351.6722286694464 844.5532053181647 941.2959281380319 964.8873071396255 411.9308387245234 294.6390464857405 755.94886332863 300.1252574746588
134 0.005 0.67 6 569.76555912148 352.2298554980087 352.1005082573599 844.4991581583812 941.2859324670724 964.8843878040816 412.1657698867052 294.663064023277 755.965803540538 300.1262913936396
135 0.005 0.675 3 569.9739680827579 352.6568269482867 352.5281959649945 844.4976310705487 941.2817025343072 964.8842979924242 412.466042548624 294.6874540422457 756.0110288810841 300.126789419784
136 0.005 0.68 1 570.1843393681654 353.0819849043755 352.9544494331782 844.5951475220641 941.2963769500864 964.8891873610627 412.8148774600216 294.7127890434834 756.1182963142884 300.1271630991085
137 0.005 0.6850000000000001 6 570.3816623964782 353.5076761512251 353.380789127641 844.5414773985707 941.2864128805894 964.8862770357757 413.0498394770177 294.7373982815886 756.1349984140141 300.1281452198649
138 0.005 0.6900000000000001 3 570.5892875589226 353.9327098605156 353.8065376945798 844.5401731901387 941.2821980031557 964.8861802752587 413.3493628454934 294.7623786300621 756.1802982577282 300.1285893229742
139 0.005 0.6950000000000001 1 570.7987460296456 354.3559317907485 354.2308537743733 844.6373827785172 941.2968376865896 964.8910563483224 413.6967260535694 294.7883026739193 756.287239529713 300.1288993439179
140 0.005 0.7000000000000001 6 570.9954421537436 354.7796858299287 354.6552545787516 844.5840839328754 941.2868987764724 964.8881448510423 413.9316502470829 294.8135014742937 756.304081422621 300.1298152098942
141 0.005 0.705 3 571.202295794036 355.2027828680446 355.0790652454007 844.5829514836194 941.282697134672 964.8880396746571 414.2303454537652 294.8390682606831 756.349408365739 300.1301960934062
142 0.005 0.71 1 571.4107404559186 355.6240384625984 355.5014243836981 844.6798609259083 941.2972801666174 964.8928923792787 414.5760554998286 294.8655807422397 756.4557228724605 300.1304442781263
143 0.005 0.715 6 571.6068938091308 356.0458564054897 355.9238830789562 844.6269126554209 941.2873794536915 964.8899900575917 414.8111579685097 294.8913602090338 756.472904938777 300.1312987049582
144 0.005 0.72 3 571.8127208539196 356.4670179021268 356.3457548499135 844.6259113010509 941.2831868450528 964.8898765762843 415.1089828740983 294.9175070616082 756.5182523977313 300.1316336824899
145 0.005 0.725 1 572.0202675287284 356.8863403116459 356.7661782926784 844.722519410197 941.2977269315505 964.8947155200858 415.4531433834858 294.9445925458033 756.6242093489576 300.1318346651931
146 0.005 0.73 6 572.215879274976 357.3062237745513 357.1866998564702 844.6699819886023 941.2878634015806 964.8918194704254 415.6884057791375 294.970955783805 756.6415898257168 300.132638815957
147 0.005 0.735 3 572.4211129292994 357.725451577312 357.6066357744706 844.6692081624657 941.2836923879105 964.8917018674332 415.9854430993635 294.9976804271852 756.6869634095349 300.1329377424217
148 0.005 0.74 1 572.6279479132822 358.142843026655 358.0251262300559 844.7656268987269 941.2982343841453 964.8965463135869 416.3281408362361 295.0253363267918 756.7929984646635 300.1331089495446
149 0.005 0.745 6 572.8229517351484 358.5607945808619 358.4437134543601 844.7134190039457 941.2883816974905 964.8936404885438 416.5633407435397 295.0522779173676 756.8102616837518 300.1338846277089
150 0.005 0.75 3 573.0274196565672 358.9780913855155 358.8617162818919 844.712810012819 941.2842269648571 964.893516801039 416.8595472202794 295.0795745514869 756.8555540700943 300.1341620100465
151 0.005 0.755 1 573.2333644693822 359.393554857196 359.2782763667088 844.8087673113978 941.2986619964524 964.8983132831736 417.2006520166756 295.1077991549328 756.9611955834584 300.1343178588959
152 0.005 0.76 6 573.4277166453778 359.8095769758901 359.6949319239064 844.7570622461504 941.288872250068 964.8954324517748 417.4359591095781 295.1353119770794 756.9786562263415 300.1350808278951
153 0.005 0.765 3 573.6314303160253 360.2249454867871 360.1110043770568 844.756687861498 941.2847479031952 964.8953109157172 417.7313689395775 295.1631759872132 757.0240231962702 300.1353484481664
154 0.005 0.77 1 573.8364863085782 360.6384847570584 360.5256375351876 844.8523415492443 941.2991365777351 964.9000923928442 418.0710178853533 295.1919689269005 757.129271767395 300.1354993334318
155 0.005 0.775 6 574.0302164551497 361.0525807094664 360.9403646427753 844.8010062712568 941.2893877094269 964.8972232554079 418.306321445583 295.2200455107813 757.1469574614264 300.1362572015431
156 0.005 0.78 3 574.2332240630013 361.466023870332 361.3545084426603 844.8008324881138 941.2852769108354 964.8970980002928 418.6011317951547 295.2484809229106 757.1924034352814 300.1365224723021
157 0.005 0.785 1 574.4381236142287 361.8777366292243 361.7672055003809 844.8965902493521 941.2997330583455 964.9019006853983 418.9413109013352 295.2782176410999 757.2975314461027 300.1366746833166
158 0.005 0.79 6 574.6310534019756 362.2899290310407 362.1800512896046 844.8453847166397 941.289957034513 964.8990190442078 419.1753812263179 295.306733310292 757.3153428744187 300.1374331302344
159 0.005 0.795 3 574.8331587419302 362.7014671413261 362.5923030420826 844.8452758055174 941.2858331549998 964.8988851328564 419.4691813280012 295.3356999169194 757.3608030382744 300.1376989642586
160 0.005 0.8 1 575.0372752750595 363.111291320408 363.0031084857611 844.9407803911777 941.3002584672582 964.9036805608042 419.8080727579643 295.3660041548891 757.4657428717012 300.1378548805349
161 0.005 0.805 6 575.2295016611048 363.521579941653 363.4140583133314 844.8899208114999 941.290504971715 964.9008025580432 420.0419686295594 295.3950641982578 757.4836083851358 300.1386160844889
162 0.005 0.8100000000000001 3 575.4303949420959 363.9312143973616 363.8244117381558 844.8898879954493 941.2863753048828 964.9006604820512 420.3347004662833 295.4245805823189 757.5290109886913 300.1388952182931
163 0.005 0.8150000000000001 1 575.6337364382431 364.339137876216 364.2333186759949 844.9850559452806 941.3007539620999 964.9054484706472 420.6720394511146 295.4554294500124 757.6336395838409 300.1390569303166
164 0.005 0.8200000000000001 6 575.8254728752557 364.7475243968639 364.6423683228946 844.9346615235698 941.2910479335222 964.9025828540356 420.9061198177661 295.485041611663 757.6517001798355 300.1398162434375
165 0.005 0.8250000000000001 3 576.025682015597 365.1552576092207 365.0508217113458 844.9348245985877 941.286940325504 964.9024376552517 421.1980436160089 295.5151067665484 757.6971347965035 300.140096835077
166 0.005 0.8300000000000001 1 576.2279359959158 365.5612834221052 365.4578306081385 845.029620609031 941.3012639363373 964.9072064866132 421.5338625587181 295.54649874166 757.8014568057569 300.1402619573705
167 0.005 0.835 6 576.4193634147883 365.967770458566 365.8649805787898 844.979676806745 941.2916019775669 964.9043504283743 421.7679570343483 295.5766603944172 757.8196473347159 300.141023543861
168 0.005 0.84 3 576.6191707216319 366.3736053910407 366.2715351769533 844.9800844641863 941.2875188810008 964.9042036495742 422.0591613845084 295.6072697651689 757.865153161226 300.1413018748685
169 0.005 0.845 1 576.8205194839409 366.7777370472604 366.6766483098456 845.0745334535867 941.3017976639545 964.9089546620306 422.3934354230996 295.6391979456994 757.9690626597009 300.1414681480732
170 0.005 0.85 6 577.0112156693147 367.182327955833 367.0819009589533 845.0250087317194 941.292166765169 964.9061039938944 422.6274429349328 295.6699044123386 757.9874139437658 300.1422313853484
171 0.005 0.855 3 577.2102651464691 367.586268040392 367.4865593414608 845.0255945074447 941.2881007432144 964.9059559220177 422.9178415533531 295.7010532583831 758.0329279317331 300.1425087571265
172 0.005 0.86 1 577.4109701658045 367.9885092203944 367.8897791751587 845.1196231499556 941.3023091810918 964.9106766647238 423.2507594104326 295.7335147858619 758.1369997028148 300.142675593396
173 0.005 0.865 6 577.6008778431188 368.3912080348246 368.2931377769693 845.0705725530472 941.2927285348125 964.9078447920954 423.4846121973947 295.7647604091001 758.1549833541176 300.1434369878848
174 0.005 0.87 3 577.7990487066527 368.7932575256648 368.6959035957879 845.0713426650829 941.2886880570716 964.9077001635018 423.7741375878024 295.7964434652909 758.200545737322 300.1437123595546
175 0.005 0.875 1 577.9989292581042 369.193612686489 369.0972343597284 845.1649354640083 941.3028468450186 964.9124099369084 424.1055939691999 295.8294313187626 758.3042981721458 300.1438829228786
176 0.005 0.88 6 578.1881801961971 369.5944237192586 369.4987028609242 845.1163086406201 941.2933078198578 964.9095910051755 424.3393964935758 295.8612123345379 758.3224099015852 300.1446363547851
177 0.005 0.885 3 578.3855787322897 369.9945873476044 369.899580373907 845.1173486679608 941.2893026511608 964.9094485561077 424.6281345274321 295.8934251790703 758.3680326286029 300.1449084203455
178 0.005 0.89 1 578.5844680526881 370.3930621295169 370.2990275957094 845.2106428778252 941.3034177380905 964.9141375520991 424.958142999773 295.9269369504565 758.4714081253203 300.1450760758113
179 0.005 0.895 6 578.7732412288163 370.7919907415574 370.6986109938985 845.1624268393253 941.2939180040386 964.9113282846088 425.1918680037853 295.9592452213777 758.489733314292 300.1458284183248
180 0.005 0.9 3 578.9698244974131 371.1902735693043 371.0976050420832 845.1635664242841 941.2899159156467 964.911179675908 425.4798341146664 295.9919815606781 758.535317898116 300.1460948949238
181 0.005 0.905 1 579.167731599382 371.5868739529809 371.4951742106675 845.256464294212 941.3039634830119 964.9158454903594 425.8084294694444 296.02601007997 758.6383008724173 300.1462596770158
182 0.005 0.91 6 579.3559618500765 371.983925288775 371.8928774777049 845.2086757815375 941.2945095476406 964.9130518287978 426.0420136428093 296.0588419810734 758.6568052215872 300.1470086728017
183 0.005 0.915 3 579.5517956788976 372.380332807132 372.2899931986829 845.2100078420114 941.2905328604207 964.9129038702994 426.329140382999 296.0920970093167 758.7024008701195 300.1472727619774
184 0.005 0.92 1 579.7488992280959 372.7750648935225 372.6856897179368 845.3025795638832 941.3045358324479 964.9175568789607 426.65620861898 296.1266314142845 758.8050250279514 300.1474357521029
185 0.005 0.925 6 579.9364649601283 373.1702446872828 373.0815184075536 845.2551537390568 941.295114558903 964.9147692609073 426.8897882851322 296.1599855998148 758.8236934345425 300.1481830285374
186 0.005 0.93 3 580.1318232609154 373.564782863405 373.4767615731879 845.2566896564707 941.2911653902772 964.9146222976888 427.1761138436722 296.1937551156784 758.8693939802826 300.1484458628196
187 0.005 0.9350000000000001 1 580.3280418590356 373.9576517734123 373.8705908479215 845.348942196695 941.3050885988258 964.9192439111551 427.501788210447 296.2287965819451 758.9716196250114 300.1486084254875
188 0.005 0.9400000000000001 6 580.5149228538562 374.3509660688808 374.2645507896407 845.3018673353492 941.2957190495592 964.9164769192722 427.7352331411565 296.2626646614112 758.9904531788857 300.1493542571274
189 0.005 0.9450000000000001 3 580.7094593863577 374.7436407456788 374.6579271985318 845.3035585770224 941.2918017253564 964.9163328609749 428.0206952077264 296.2969429466872 759.0361646448621 300.1496157668048
190 0.005 0.9500000000000001 1 580.9048481049871 375.1346540346186 375.0498960872013 845.3956485915774 941.3057097789225 964.9209469382796 428.3450755475261 296.3324816220307 759.1380576342126 300.1497782418023
191 0.005 0.9550000000000001 6 581.09113662762 375.5261092465738 375.4419936926002 845.348820363088 941.2963529386406 964.9181837329298 428.5783072127545 296.3668616918865 759.1570500401348 300.15052330513
192 0.005 0.96 3 581.2848421504889 375.9169268099033 375.8335096259486 845.3506312930679 941.292449247598 964.9180394420433 428.8629774118098 296.4016437844239 759.2027201133235 300.1507839234158
193 0.005 0.965 1 581.4794259397291 376.3060902821236 376.2236241408125 845.4423563754737 941.3063224649393 964.9226455959335 429.1860489291139 296.4376765310324 759.3043261849928 300.1509469386748
194 0.005 0.97 6 581.6651394562701 376.6956929062452 376.6138655884903 845.3959667711591 941.2969975737202 964.9198886296776 429.4190655684463 296.4725622711009 759.3234656106611 300.1516912993693
195 0.005 0.975 3 581.8581489796834 377.0846600228522 377.0035274904671 845.3979149386847 941.2931052564581 964.9197384558427 429.702915987825 296.5078432529301 759.3691386037001 300.1519517334883
196 0.005 0.98 1 582.0521910637478 377.4719808555469 377.3917945761289 845.4894294801976 941.306960990494 964.9243388097948 430.0246860743098 296.5443735739476 759.4704998259365 300.1521094615999
197 0.005 0.985 6 582.2370999247345 377.8597374734308 377.7801865783797 845.443313678444 941.2976462985428 964.921578139889 430.2574121384189 296.5797520108439 759.4897076522115 300.1528537030089
198 0.005 0.99 3 582.4293027157092 378.2468610694552 378.1680012524452 845.4454270298742 941.2937669833694 964.9214265819054 430.5403911836333 296.6155235433882 759.5353608391282 300.1531165388769
199 0.005 0.995 1 582.6225484280266 378.6323454451465 378.5544270029177 845.536572256389 941.3075684814207 964.9260155379836 430.8605821236861 296.652536302852 759.6363440122374 300.1532762113452
200 0.005 1 6 582.8068089014532 379.0182628703055 378.940976313115 845.4908560469419 941.2982978653763 964.9232702331819 431.0933583368034 296.6884076093714 759.6557233468158 300.1540172663634
201 0.005 1.005 3 582.9983126260316 379.4035498065211 379.3269506295041 845.4931779352091 941.2944492319407 964.9231214116286 431.3755320445314 296.7246667093838 759.701402534203 300.1542783193606
202 0.005 1.01 1 583.1907868916009 379.787205087885 379.7115421945612 845.5838234626463 941.3081856425341 964.9276866610339 431.6943680852407 296.7621573024134 759.8020123394762 300.1544374132014
203 0.005 1.015 6 583.3743201867591 380.171290518971 380.0962559258993 845.5386063686002 941.298959697592 964.9249553464986 431.9269350383286 296.7985180489099 759.8215322779736 300.1551786010028
204 0.005 1.02 3 583.5650715069562 380.5547482011272 380.4803970893282 845.5411655216008 941.2951364524807 964.9248068733592 432.2083135231589 296.8352597745199 759.8672190547104 300.1554418812235
205 0.005 1.025 1 583.756742758782 380.9365802126818 380.8631610108968 845.6314376815766 941.3088297809479 964.9293630383606 432.5256495210214 296.8732245638822 759.9674620071117 300.1556010683773
206 0.005 1.03 6 583.9398576874896 381.3188414180052 381.2460463258122 845.5867087185981 941.2996535892464 964.9266427123915 432.7582355927805 296.9100685395727 759.9871964693816 300.1563428392748
207 0.005 1.035 3 584.1298820741396 381.7004772455019 381.6283615771229 845.5893549582073 941.2958428438918 964.9264853464599 433.0387935687926 296.947287416306 760.0328588659485 300.156594671561
208 0.005 1.04 1 584.3205309716388 382.0804939726654 382.0093054232216 845.6791257192569 941.3094481961459 964.9310125662355 433.3547112733952 296.9857229744733 760.1326746547886 300.1567525741601
209 0.005 1.045 6 584.5028493764424 382.4609379041011 382.390369532487 845.6347763648619 941.3003181055198 964.9283001670926 433.5870123104154 297.0230435467226 760.1525747199122 300.1574950759303
210 0.005 1.05 3 584.6922644953987 382.8407593372419 382.7708661661213 845.6377071335891 941.296543262132 964.928144585531 433.8667773095486 297.060733717226 760.198316358771 300.1577485342007
211 0.005 1.055 1 584.8822301938187 383.2189699642582 383.1499982062103 845.7271716686441 941.310105394351 964.9326557422364 434.1812891621012 297.0996321230561 760.2977781437925 300.1579040959352
212 0.005 1.06 6 585.0638543409898 383.5976046472805 383.5292491194258 845.6831639164069 941.301003587843 964.929951441203 434.4134784805726 297.1374245703853 760.3178146600166 300.1586450488743
213 0.005 1.065 3 585.2523442799865 383.9756192862654 383.9079349086249 845.6861758409161 941.2972355249667 964.9297968946559 434.6922737441327 297.1755826767346 760.3635166600632 300.1589029237593
214 0.005 1.07 1 585.4414917154833 384.3520085037834 384.2852485249365 845.7752409824564 941.3107286036126 964.9342884584582 435.0052561417906 297.2149315905085 760.4625797248534 300.1590575415271
215 0.005 1.075 6 585.6225189477304 384.7288398421643 384.6626897051534 845.7316898306234 941.301687947413 964.9316055475749 435.2374035826522 297.2531931550088 760.4828204831431 300.159793227116
216 0.005 1.08 3 585.8103072598344 385.1050542204786 385.0395699943484 845.7348934905435 941.297950616643 964.9314542589395 435.5153919642509 297.2918140511687 760.5285469412165 300.1600491254346
217 0.005 1.085 1 585.9986308784155 385.4796510170796 385.4150852465 845.8236235506562 941.3113954853474 964.9359305668947 435.8270115803089 297.3316126447524 760.627242292216 300.1602019657238
218 0.005 1.09 6 586.1790054022664 385.8546875122468 385.7907269503494 845.7804420836895 941.3023944657319 964.9332579861815 436.0589703812567 297.3703393891766 760.6476232668185 300.1609364517038
219 0.005 1.095 3 586.3660766215769 386.2291100379679 386.1658107035642 845.7837883700865 941.2986754829327 964.9331036201497 436.336112556021 297.4094158230608 760.6933420959516 300.1611917111288
220 0.005 1.1 1 586.5535613885312 386.6019286238271 386.5395478826386 845.8722199187807 941.3120935629345 964.9375763538504 436.6461940189818 297.4496520421337 760.7916730692087 300.1613438084991
221 0.005 1.105 6 586.7332507783016 386.9751783983832 386.9133973962396 845.8293667435966 941.3031155281586 964.9349040590189 436.8780314078584 297.4888420806114 760.812174694074 300.1620770864801
222 0.005 1.11 3 586.9196762599432 387.3478162997992 387.286691300155 845.8328686705744 941.2994114683045 964.9347460777452 437.1543976605588 297.5283706553003 760.8578856153315 300.1623319348802
223 0.005 1.115 1 587.1063144969348 387.7188573637654 387.6586452039736 845.9209274361785 941.3127721503724 964.9392024401424 437.4631669497671 297.5690480864421 760.9558303886645 300.1624836338366
224 0.005 1.12 6 587.2853841049969 388.09032776691 388.0307106033296 845.8784566065336 941.3038381795243 964.9365402631132 437.694705120302 297.608690544137 760.9764881964302 300.1632152976038
225 0.005 1.125 3 587.4710794395839 388.461189116247 388.4022231838862 845.8820956776527 941.300153302952 964.936380960115 437.9702552535486 297.6486652697206 761.0221773396074 300.1634680350117
226 0.005 1.13 1 587.6571550556514 388.8304626513445 388.7724032490648 845.9698117836663 941.3134613861455 964.9408198200637 438.2777838197335 297.6897796456718 761.1197741380483 300.1636186063797
227 0.005 1.135 6 587.8356987773267 389.2001622789365 389.1426933990465 845.9278050724067 941.3045807903137 964.9381700348052 438.5090447132449 297.7298687502742 761.140599424576 300.1643485144902
228 0.005 1.14 3 588.0207348256465 389.5692557720378 389.5124335105861 845.9315545925321 941.3009112055482 964.9380054342306 438.7837838744874 297.7702839394295 761.1862681901965 300.1645903777757
229 0.005 1.145 1 588.2059734920408 389.9367682946271 389.8808472833521 846.0189020488706 941.3141595797209 964.9424203689664 439.0899717681835 297.8118292648482 761.2834443421309 300.1647379320643
230 0.005 1.15 6 588.3836770676547 390.3047053278212 390.2493704453086 845.9771970998925 941.3053093598216 964.9397775333052 439.3208122039973 297.8523604187664 761.3043825731478 300.165470256187
231 0.005 1.155 3 588.5679758198488 390.6720392056682 390.6173463260422 845.9811265408146 941.3016602731565 964.9396161705296 439.5947165539366 297.8932115467583 761.3500332663938 300.1657131778435
232 0.005 1.16 1 588.7524193012877 391.0378006911741 390.9840030368419 846.0681935351412 941.3148770998458 964.9440274209171 439.899570776587 297.9351840907668 761.4468961965466 300.1658609130499
233 0.005 1.165 6 588.929364020627 391.4039837332945 391.3507678824709 846.0267844838442 941.3060492099446 964.9413892659009 440.1301514002964 297.9761521809115 761.46790994378 300.1665861487165
234 0.005 1.17 3 589.1127628009017 391.7695666306504 391.7169882226992 846.0308515290168 941.3024186454844 964.941229320264 440.4031534241957 298.0174349024488 761.5135323044938 300.1668351608507
235 0.005 1.175 1 589.296492900982 392.1335857537099 392.0818964830376 846.1176070830546 941.3155981654147 964.9456303378513 440.7067414270857 298.0598263433722 761.6100628021975 300.1669828282371
236 0.005 1.18 6 589.4728855861963 392.4980235583674 392.4469117539718 846.0765607831511 941.306806660911 964.943000461167 440.9370746350605 298.1012282944377 761.6312228716087 300.1677026773048
237 0.005 1.185 3 589.655668306961 392.8618642847121 392.8113853617521 846.0807908020025 941.3031986249886 964.9428394156232 441.2092488934292 298.1429374997015 761.6768739725304 300.1679498360878
238 0.005 1.19 1 589.8386839295538 393.2241500275462 393.1745542461888 846.1670616013693 941.316291658787 964.9472095443326 441.5115568085997 298.1857502931261 761.7730019259064 300.168097186445
239 0.005 1.195 6 590.0143787107712 393.5868513021798 393.537828704558 846.1264815209103 941.3075592559804 964.9445978424249 441.7415307498089 298.2275780282303 761.7943013245692 300.1688160855829
240 0.005 1.2 3 590.1964242624581 393.9489585360753 393.9005642481285 846.1308759710033 941.3039750308599 964.9444388280251 442.0128440001425 298.2697086109664 761.8399723161325 300.1690619713389
241 0.005 1.205 1 590.378468790181 394.3095191560683 394.2620018907898 846.2170941742761 941.3170712872193 964.9488085096276 442.3138846612862 298.3129326070258 761.9355523298775 300.1692091547546
242 0.005 1.21 6 590.55364618712 394.6704925530267 394.6235441996872 846.1766406805782 941.3083454570517 964.9461941417867 442.5435058953325 298.3551834295141 761.9571594323356 300.1699272656787
243 0.005 1.215 3 590.7350772712783 395.0308750058929 394.984550410705 846.1811385846247 941.3047701418423 964.9460319284099 442.8139796987668 298.3977306657461 762.0028421399942 300.1701713603851
244 0.005 1.22 1 590.9163663568841 395.3897188667328 395.3442656185621 846.2670765344191 941.3178395924924 964.950394528075 443.1136894754663 298.4413626682795 762.0980487101307 300.1703178512839
245 0.005 1.225 6 591.0909064010218 395.7489732539287 395.7040845725679 846.2268822297007 941.3091281870143 964.9477804845496 443.3430093501273 298.4840320123172 762.1197681304282 300.1710346979262
246 0.005 1.23 3 591.2716804146478 396.1076398249483 396.06337023623 846.2315562173745 941.3055690186806 964.947615292425 443.6126367977359 298.5269916933248 762.1654597739689 300.171279265137
247 0.005 1.235 1 591.4520842237587 396.4647956973651 396.4213812792033 846.3172129154441 941.3186078743871 964.95196738991 443.9111454813614 298.5710365343689 762.2602804330405 300.171424773122
248 0.005 1.24 6 591.6261121758541 396.8223420703119 396.7794902040841 846.2773085852014 941.3099181819638 964.9493565078886 444.140158078679 298.6141153712204 762.2821427014062 300.1721394109121
249 0.005 1.245 3 591.8062229224596 397.1793033142272 397.1370671466263 846.2820563812029 941.3063620194426 964.9491857799314 444.40890621386 298.6574821221344 762.3278258331339 300.1723827457066
250 0.005 1.25 1 591.9858619242332 397.5347616819342 397.4933757497225 846.3674149175966 941.3193688116646 964.9535303659277 444.7061524923998 298.7019240201201 762.4222885384605 300.1725273023386
251 0.005 1.255 6 592.1592709743178 397.8906082089419 397.8497811065521 846.3278457564005 941.3107078520984 964.9509265062076 444.9347533372728 298.7454127529846 762.4443055686426 300.173240901092
252 0.005 1.26 3 592.3386471883055 398.2458725141817 398.2056570689604 846.3327229364376 941.3071670503117 964.9507553397862 445.2026235845005 298.78918218911 762.4899747847521 300.1734869044418
253 0.005 1.265 1 592.5175294162835 398.5996421511606 398.5602714105799 846.4177772629196 941.32013476993 964.9550900580069 445.4986137354023 298.8340124113282 762.5840906386732 300.1736335564206
254 0.005 1.27 6 592.6904460957878 398.9537975478868 398.914981556809 846.3786265573765 941.3115190747083 964.9524979543984 445.7268999248452 298.8779130573354 762.6062666992136 300.1743452629046
255 0.005 1.275 3 592.869214300271 399.3073738003209 399.2691650734818 846.3836048223236 941.3079928602856 964.9523204138985 445.9939338892568 298.9220808638318 762.6519265055033 300.1745765806428
256 0.005 1.28 1 593.0472495741249 399.6594632195741 399.6220936249758 846.4682835462338 941.3208968424517 964.9566252968013 446.2885932633995 298.9672972933403 762.7456295947123 300.174720274014
257 0.005 1.285 6 593.2192584878735 400.0119357756235 399.9751169078186 846.4293482715412 941.3122997916752 964.9540358601463 446.516357906907 299.0116034907261 762.7678665694744 300.1754333849977
258 0.005 1.29 3 593.3974158068081 400.3638324487042 400.3276163473732 846.4345697086045 941.3088041936999 964.9538610456948 446.7825622949584 299.056166219729 762.8135737748451 300.1756670279115
259 0.005 1.295 1 593.5747369022084 400.7142504537222 400.67886784324 846.5189144727962 941.3216605697943 964.9581507132631 447.0759754015233 299.1017594131035 762.9068938615776 300.1758105745114
260 0.005 1.3 6 593.7459894299674 401.0650490171167 401.0302129356176 846.4803163823989 941.313101025613 964.9555729837017 447.3032792040836 299.1464716513835 762.9292690931517 300.1765205133734
261 0.005 1.305 3 593.9233429201153 401.4152746295501 401.3810368808999 846.485608052949 941.3096212958831 964.9554009732335 447.568544487934 299.1914280502408 762.9749670259481 300.176752459833
262 0.005 1.31 1 594.0998637741671 401.7640296190809 401.7306197775498 846.5696566817493 941.3224186959729 964.9596658443859 447.8606699939299 299.2374010250178 763.067643445238 300.1768949014789
263 0.005 1.315 6 594.2705199468015 402.1131629812956 402.0802952012306 846.5313731338094 941.3139036079499 964.9571065408871 448.0875456982514 299.2825114480522 763.0903703696413 300.1776030340533
264 0.005 1.32 3 594.4471580033935 402.4617263936231 402.4294523762226 846.5367733887625 941.3104445242064 964.9569360239477 448.3518928110164 299.327855665836 763.1360814776926 300.1778331961833
265 0.005 1.325 1 594.6228966799389 402.8088281376745 402.7773759355968 846.6204933544843 941.3231994473862 964.9611902260939 448.6427829988643 299.3742046601266 763.2283719129745 300.1779753157517
266 0.005 1.33 6 594.7929895218363 403.1563050890498 403.1253907273241 846.582564322757 941.3147258763181 964.958641583429 448.869210799551 299.4197094176012 763.251261269074 300.1786824803119
267 0.005 1.335 3 594.9687353287352 403.5032149428965 403.4728899670588 846.58804884694 941.31127722165 964.9584699316168 449.132541233703 299.4654381843129 763.2969207640932 300.1789162177755
268 0.005 1.34 1 595.1437663920026 403.8486719567002 403.8191627101542 846.6714840206281 941.3239982414603 964.9627165003963 449.4221828428864 299.5121529302206 763.3888805862515 300.179059076491
269 0.005 1.345 6 595.31329237825 404.1945012316561 404.165525670834 846.6338783559289 941.3155579603234 964.9601744089782 449.6482064243017 299.558052861069 763.4118819124296 300.1797626346724
270 0.005 1.35 3 595.4883918927886 404.5397665693445 404.511375937418 846.6394999076064 941.3121289090117 964.960002629501 449.9106660839793 299.6041639685721 763.4575113420544 300.1799961294167
271 0.005 1.355 1 595.6624938008298 404.8835854241955 404.8560056029682 846.722527680859 941.324790951057 964.9642293400365 450.1990421004413 299.6512415162547 763.5490803951614 300.1801403315209
272 0.005 1.36 6 595.8314528644523 405.2277757514413 405.2007251904769 846.6852916058457 941.3163893719832 964.9616973091091 450.4245878117121 299.6975387092021 763.5722180780872 300.1808429719194
273 0.005 1.365 3 596.0059014785353 405.57140529461 405.5449350474129 846.6910471444993 941.3129783647402 964.9615231146677 450.6861511416344 299.7440257201445 763.617841187214 300.1810769967248
274 0.005 1.37 1 596.1793713406489 405.9135975859949 405.8879319749379 846.7737914175099 941.3256023561736 964.96573500148 450.9732856675677 299.7914642712157 763.7091019391582 300.1812201549809
275 0.005 1.375 6 596.347643233285 406.2561579569484 406.231017472139 846.7368556377352 941.3172275980972 964.963206776663 451.1983602228673 299.8381518119297 763.7323400840363 300.1819209980237
276 0.005 1.38 3 596.5213606028163 406.5981605477998 406.5735959372828 846.7427428778251 941.313832147634 964.9630308667033 451.4590428297669 299.8850143925426 763.7779410374027 300.1821547376149
277 0.005 1.385 1 596.6940856972791 406.938734128918 406.9149683710758 846.8251757462133 941.326412811943 964.9672300883514 451.7448948170188 299.9328095997948 763.8688520275513 300.1822973448663
278 0.005 1.39 6 596.8617652964263 407.2796733980437 407.2564285127561 846.7885939116412 941.3180770937086 964.9647102033546 451.9695517734542 299.9798791918383 763.8921933947081 300.182994662656
279 0.005 1.395 3 597.034678306695 407.6200577947631 407.5973843408668 846.7945307321392 941.3146891257626 964.9645341501074 452.2292937106586 300.0271050462842 763.937707681505 300.1832298835707
280 0.005 1.4 1 597.2066282838268 407.9590064529116 407.9371345274363 846.876674313704 941.3272626188016 964.9687408530625 452.5138263650521 300.0752481334297 764.0282554746231 300.1833733602865
281 0.005 1.405 6 597.37368332421 408.2983315852669 408.2769743343049 846.8404108495121 941.3189407659686 964.966215617612 452.7379766294824 300.1226816107567 764.0517246459954 300.1840673578773
282 0.005 1.41 3 597.5459605114785 408.637105320985 408.6163139493316 846.8464921514043 941.3155672436734 964.9660331375821 452.996830269176 300.1702634996047 764.097217863345 300.1842988069499
283 0.005 1.415 1 597.7171671394376 408.9744512924407 408.954455210354 846.9283342151655 941.3280993183629 964.9702218525092 453.2800287196069 300.2187480418052 764.1874406658628 300.1844390843899
284 0.005 1.42 6 597.8835380077236 409.3121714711536 409.292685356858 846.8923317315755 941.3197976373096 964.9676997996404 453.5038002085221 300.2665325930169 764.2109598129035 300.1851312389485
285 0.005 1.425 3 598.0550864423534 409.6493433875181 409.6304183064054 846.8985037001584 941.3164349516961 964.9675186535302 453.7617335473254 300.3144587961766 764.25638959633 300.1853660432211
286 0.005 1.43 1 598.2255763520768 409.9850958365113 409.966960220084 846.9800867265426 941.3289266718691 964.9716972071825 454.0436552324778 300.363283833897 764.3462435793518 300.1855066150534
287 0.005 1.435 6 598.3913192447976 410.3212201381194 410.3035899611445 846.9443592971776 941.3206617671585 964.9691877135764 454.2669893719498 300.4114104216351 764.3698812946602 300.1861940662307
288 0.005 1.44 3 598.5622087683844 410.6567992820031 410.6397253912532 846.9506292080657 941.3173158980566 964.9690032777789 454.5240526639438 300.45967778268 764.4152678334262 300.1864250992447
289 0.005 1.445 1 598.7319773843546 410.990967090147 410.9746767849334 847.0319010024853 941.3297602990691 964.9731624190833 454.8047673318188 300.5088393773544 764.5047584792909 300.1865644607619
290 0.005 1.45 6 598.8971037128033 411.3255044357525 411.3097152099643 846.9964784376691 941.3215271599814 964.970661172981 455.0275809606036 300.5573040083298 764.528501090223 300.1872498483821
291 0.005 1.455 3 599.0673192880157 411.6594997902063 411.6442622030254 847.0028434124499 941.3181975365047 964.970475931883 455.2837782960974 300.6059077535213 764.5738337950914 300.1874807163616
292 0.005 1.46 1 599.2363372547757 411.9920918251821 411.9776319137897 847.0837749708945 941.3305805142907 964.9746126402881 455.5632672353708 300.6554052787856 764.6629529867705 300.1876200170934
293 0.005 1.465 6 599.4007977217605 412.32505113562 412.3110880259387 847.0486773720443 941.3223904659973 964.9721254286025 455.7855754560143 300.7042008472859 764.6868040114655 300.188303244128
294 0.005 1.47 3 599.5703348820108 412.6574716167268 412.6440556236761 847.0551633471412 941.3190864307624 964.9719425455635 456.0408811635334 300.7531355349631 764.7321274608961 300.1885337309217
295 0.005 1.475 1 599.7385790437781 412.9884965140083 412.975850661642 847.1357645578054 941.3314265448786 964.9760667661952 456.3191998933868 300.8029635201557 764.820842896712 300.1886719328116
296 0.005 1.48 6 599.9024377667509 413.3198868130538 413.3077345698185 847.1009906194009 941.3232713255679 964.9735869427692 456.5409812127826 300.852089316458 764.8448002423021 300.1893515401476
297 0.005 1.485 3 600.0712880122984 413.6507413574777 413.6391320831275 847.1075527683398 941.3199770991537 964.9734011591552 456.7953615965596 300.9013526709224 764.8900676914071 300.1895834250763
298 0.005 1.49 1 600.2389868376758 413.9802083707453 413.9693638283873 847.1878823497575 941.3322822219973 964.9775134578457 457.0725187766035 300.9515000205605 764.9785037085433 300.1897209933381
299 0.005 1.495 6 600.4021477700264 414.3100385115264 414.2996834345935 847.1533951659784 941.3241557709179 964.9750414486871 457.2937612557186 301.0009542886603 765.0025218683899 300.1903979692112
300 0.005 1.5 3 600.5702695190739 414.6393358544247 414.6295193593025 847.160058963792 941.3208787092551 964.9748535141396 457.547295421749 301.0505419224941 765.0477577938512 300.1906261317213
301 0.005 1.505 1 600.7371584157441 414.9672538706051 414.9581963099724 847.239997802725 941.3331308545251 964.9789517229996 457.8233395786173 301.1010038915086 765.1358314163454 300.1907622059498
302 0.005 1.51 6 600.9000790585002 415.2955328544011 415.286960538381 847.2060792811025 941.3250751625811 964.976498849092 458.0440373250553 301.1507851748742 765.1601062310704 300.1914392730421
303 0.005 1.515 3 601.0672614529707 415.6232816818969 415.6152437594943 847.2126289762762 941.321776849349 964.976295790294 458.2965911683376 301.200695369882 765.2051660237138 300.1916680977339
304 0.005 1.52 1 601.2334003160228 415.9496593113796 415.9423747086508 847.2922729645325 941.3339861046284 964.9803850163357 458.5715247918928 301.251476158101 765.2928936598513 300.1918040096311
305 0.005 1.525 6 601.3956962475334 416.2763956951485 416.2695922351758 847.2586290345022 941.325966418544 964.9779410365993 458.7915944185102 301.3015764504857 765.317244217204 300.1924759417778
306 0.005 1.53 3 601.5621944260701 416.602604925472 416.5963314889756 847.2652998971887 941.3226896844935 964.9777374327481 459.0432991676259 301.3518036058166 765.3622385289444 300.19270180246
307 0.005 1.535 1 601.7276702977831 416.9274525382292 416.9219262927238 847.3447227518958 941.3348669688246 964.9818145774034 459.3171206639172 301.4028941677311 765.4497195478734 300.1928365531602
308 0.005 1.54 6 601.8890678585587 417.2526546903169 417.2476059508663 847.3110936458895 941.3268383527354 964.9793652957665 459.5365059536172 301.4533135922587 765.4739553622776 300.1935038376218
309 0.005 1.545 3 602.0551422494032 417.5773331612057 417.5728101093504 847.3180810417792 941.323614540379 964.9791759062135 459.787397662167 301.5038538657149 765.5189918950927 300.1937309590846
310 0.005 1.55 1 602.2200582789994 417.9006579094863 417.8968766759675 847.3970867599066 941.3357240637843 964.9832263825432 460.0600772777913 301.5552585137286 765.6062967992083 300.1938653998711
311 0.005 1.555 6 602.3807841881022 418.2243349291784 418.2210272106093 847.3637928256941 941.3277400443108 964.9807918741485 460.2789025817765 301.6059877963399 765.6304622276473 300.1945296601231
312 0.005 1.56 3 602.5461432175576 418.5474912172272 418.5447049544492 847.3708759910061 941.3245347554923 964.980604371264 460.5289019774323 301.6568356694214 765.6754384772435 300.1947621166547
313 0.005 1.565 1 602.7103330358261 418.8693015864894 418.8672516916413 847.4495800830078 941.3366016494247 964.9846449519985 460.8004828571693 301.7085386464698 765.7624032240399 300.1948978012963
314 0.005 1.57 6 602.8704556975874 419.191462266861 419.1898818100934 847.4165613941673 941.3286537133307 964.9822204536054 461.0187248365392 301.7595797029165 765.7866781913766 300.1955582183157
315 0.005 1.575 3 603.0351803670412 419.5131052260009 419.5120419255546 847.4237344166753 941.3254635466147 964.9820331390592 461.2678181476119 301.810732719255 765.8316380034706 300.1957909512482
316 0.005 1.58 1 603.1986250423511 419.8334103033936 419.8330778635292 847.5020960762309 941.3374709076567 964.9860455970643 461.5380701896851 301.8627294090206 765.9182485084607 300.1959262729076
317 0.005 1.585 6 603.3581471333107 420.1540631770629 420.1541962134238 847.469399674267 941.3295639591768 964.9836344009208 461.7559928699122 301.914081041378 765.9425854443062 300.1965841522359
318 0.005 1.59 3 603.5221695134876 420.4742011876298 420.4748472091221 847.4766539023627 941.3263885965912 964.9834461784969 462.0041423867224 301.9655362392795 765.9874762589374 300.1968178570863
319 0.005 1.595 1 603.6849324145927 420.7930092094585 420.7943806444651 847.5547295293536 941.3383602041436 964.9874488154129 462.2732791237027 302.0178290048653 766.0737630175375 300.1969531814833
320 0.005 1.6 6 603.8438630902799 421.1121628355302 421.1139957994087 847.5223225342892 941.3304851216226 964.9850441668771 462.4906816973459 302.0694821961061 766.0981670578033 300.1976082766849
321 0.005 1.605 3 604.0071968944945 421.4308045428779 421.4331463142397 847.5296435728075 941.3273196257891 964.9848548222038 462.7379185520844 302.1212338742876 766.1430003911798 300.1978421581724
322 0.005 1.61 1 604.1692857654198 421.748123962713 421.751185895235 847.6074628197072 941.3392666653417 964.9888519597365 463.0058731090849 302.1738157090986 766.2289719191095 300.1979774514093
323 0.005 1.615 6 604.3276107880906 422.0657868825963 422.069306415981 847.5753111637457 941.3314155249143 964.9864502417942 463.2227961906551 302.2257691626915 766.2534200704511 300.1986293662559
324 0.005 1.62 3 604.4897292967788 422.3829400317483 422.3869645415858 847.5824952189753 941.3282200412099 964.9862457804534 463.4689370635969 302.2778173838588 766.2979918573466 300.1988690609411
325 0.005 1.625 1 604.6511588793057 422.6987785382639 422.7035178774262 847.6600708101332 941.3401390362678 964.9902419921386 463.735760506412 302.3306865761318 766.3837333709066 300.1990074507971
326 0.005 1.63 6 604.8091768296649 423.0149590545755 423.0201519802615 847.628302811599 941.3323403025367 964.9878529808333 463.9522863612942 302.382932276279 766.4083170914533 300.1996518119777
327 0.005 1.635 3 604.9707814662625 423.3306328637429 423.3363265394489 847.6356130707937 941.3291700638943 964.9876479875219 464.1975302880212 302.4352692413676 766.452849481043 300.19988873059
328 0.005 1.64 1 605.1315793963419 423.6449993309008 423.6514027517371 847.7128981303313 941.3410483853459 964.9916280525664 464.4630149013717 302.4884203230958 766.5382610301924 300.2000253027703
329 0.005 1.645 6 605.2890413557433 423.9597060207205 423.9665590780012 847.6814018630275 941.3332796375448 964.9892441920272 464.6792391377978 302.5409571904069 766.5629006766731 300.2006661895555
330 0.005 1.65 3 605.4499973563595 424.273908950455 424.281258581317 847.6887997850852 941.3301235274603 964.9890366591759 464.9235832372495 302.5935793722467 766.6073661137671 300.200902228235
331 0.005 1.655 1 605.6100836041707 424.5868127711642 424.5948665010224 847.7657872509579 941.3419515265648 964.9929974337492 465.1878459096903 302.6470040428582 766.692441080569 300.2010377195762
332 0.005 1.66 6 605.7669717288087 424.9000540670729 424.9085536885976 847.7345481665686 941.3342179617018 964.9906246549043 465.4036488164927 302.6998306233532 766.7171452509534 300.2016744066183
333 0.005 1.665 3 605.9272576549457 425.2127945025096 425.2217866880694 847.742016713232 941.3310762862777 964.9904169336432 465.6471100228085 302.7527345256327 766.7615382356232 300.2019090182025
334 0.005 1.67 1 606.0866526729981 425.524243489693 425.533934448961 847.8186752565498 941.3428493196905 964.9943581891247 465.9103388063419 302.8064271569204 766.8462555942803 300.2020431787673
335 0.005 1.675 6 606.2429512986965 425.8360278457297 425.8461609089358 847.7877329217005 941.3351551608274 964.9919977028508 466.1254808867893 302.8595415559314 766.871049379641 300.2026765185634
336 0.005 1.68 3 606.4031370856887 426.1473149293108 426.1579362034404 847.7955109738846 941.3320778880798 964.9918064017929 466.3682617023542 302.9127214109084 766.9155815911183 300.2029041104036
337 0.005 1.685 1 606.5618713975277 426.4573177230858 426.4686325567389 847.8717591033842 941.3437777570558 964.9957143003458 466.6304137702608 302.966683900997 766.9999235731744 300.203034423155
338 0.005 1.69 6 606.7173076729255 426.7676537015332 426.7794069522021 847.8410161900744 941.3361040242876 964.9933619580759 466.8448250928387 303.0200794784625 767.024672165657 300.203669148315
339 0.005 1.695 3 606.8767171523165 427.0774951381293 427.0897326657602 847.8488413932943 941.3330307879821 964.993169369977 467.0866988862391 303.0735333407876 767.0691062318595 300.2038974601334
340 0.005 1.7 1 607.0348402297308 427.3860608953205 427.398986542331 847.9248276852123 941.3446929627091 964.9970677943153 467.3477719649817 303.1277540359332 767.1531396291301 300.2040284448368
341 0.005 1.705 6 607.1896031984387 427.6949567048255 427.7083172082305 847.8943254822308 941.3370492327595 964.994725548327 467.5615781535681 303.1814314661799 767.1779451240424 300.2046617717484
342 0.005 1.71 3 607.3483180816334 428.0033607869804 428.0172016774629 847.9022220739459 941.3339941257368 964.9945361501071 467.8025579112364 303.2351578112168 767.2223090762636 300.2048900454708
343 0.005 1.715 1 607.5057671228992 428.3104969072131 428.3250206944374 847.97791732145 941.3456131188608 964.9984186356746 468.0625375105912 303.2896412922005 767.3060212099907 300.2050217340974
344 0.005 1.72 6 607.6599046351366 428.6179607596088 428.6329157692094 847.9476718858592 941.3380006477337 964.9960853824147 468.2757668739461 303.3435906038614 767.330878114841 300.2056537964039
345 0.005 1.725 3 607.8179786274512 428.9249356813452 428.9403672064389 847.9556668591657 941.3349611821496 964.9958963562971 468.5158741545374 303.3975826392812 767.375190782913 300.2058827654672
346 0.005 1.73 1 607.9747618274492 429.2306504193127 429.2467596106152 848.0310903672204 941.3465452410827 964.9997673758385 468.774726619469 303.4523221889403 767.4585912562806 300.2060154297461
347 0.005 1.735 6 608.1283218390608 429.5366904294842 429.5532273222341 848.0011199951954 941.3389601582103 964.997439935683 468.987408081102 303.5065419096272 767.4834963254004 300.2066464772722
348 0.005 1.74 3 608.2852564329877 429.8422436598332 429.85925351594 848.0089860486017 941.3358912144762 964.9972344493901 469.226421957185 303.5607995633763 767.5275648997085 300.2068796543479
349 0.005 1.745 1 608.4413802911353 430.1465442744201 430.1642268504389 848.0841750938088 941.3474505698285 965.0011040821548 469.4842017934929 303.6157921916431 767.6106922401401 300.2070159513429
350 0.005 1.75 5 608.5928547160526 430.4511682190694 430.4692748875769 848.0546940527471 941.3398705355355 964.9988316632995 469.6978849318489 303.6702733435691 767.6360510725098 300.2076280821657
351 0.005 1.755 3 608.7494040624418 430.7553099547407 430.7738851273373 848.063753198833 941.336978793273 964.9985723833115 469.9359455373432 303.7247877473265 767.6804387345123 300.2078679477273
352 0.005 1.76 1 608.9051132634755 431.0582061874733 431.0774493212327 848.1388144139147 941.3485316543386 965.0024067713586 470.1927184097414 303.7800296362267 767.7633530366218 300.2079937513812
353 0.005 1.765 6 609.0585714024279 431.3614254533096 431.3810883165445 848.1096000556101 941.3410341609688 965.0000913250353 470.4045842374286 303.8347674096011 767.7885871468684 300.208590000719
354 0.005 1.77 3 609.2144715692812 431.6641635255294 431.6842913687969 848.1174277657324 941.3379613314185 964.9998574795559 470.6418696077453 303.8895352094073 767.8323492030734 300.2088000999668
355 0.005 1.775 1 609.369361183673 431.9656648663643 431.9864550750801 848.1920196428345 941.3493935992343 965.0036646487418 470.8974583874095 303.9450208073934 767.9148344197765 300.2089167479708
356 0.005 1.78 5 609.5198722485003 432.2674843833966 432.2886914969807 848.1628879471707 941.3418667467208 965.0014110927228 471.1099068711139 304.0000193000831 767.9401988672292 300.2094998949457
357 0.005 1.785 3 609.6752780929697 432.5688271574443 432.5904950473636 848.1720389700475 941.3390046889372 965.001158377657 471.346207077235 304.05503814739 767.9844070643269 300.2097182089
358 0.005 1.79 1 609.829720737784 432.8689408530583 432.8912660744704 848.2465207039895 941.3504493000567 965.0049535818335 471.6007890244719 304.1107630133057 768.0666907795284 300.2098270192948
359 0.005 1.795 5 609.980101710009 433.1693711550813 433.192109405781 848.2176760905767 941.3429461671689 965.0026988569435 471.8127236238367 304.1660116238352 768.0921989168585 300.2103856431783
360 0.005 1.8 3 610.135066475137 433.4693276353468 433.492522730841 848.2267728480787 941.340102778948 965.0024473907611 472.0482002164891 304.2212741513762 768.1362491330108 300.2106019915394
361 0.005 1.805 1 610.2891528370923 433.7680651480711 433.7919107913178 848.3010778285571 941.3514880275592 965.0062014891956 472.3018712840096 304.2772214431061 768.2183000821082 300.2106927106224
362 0.005 1.81 5 610.4389660266164 434.0671146541271 434.091370122623 848.2723267019699 941.3439840026261 965.0039482723901 472.5129655622049 304.3327312010744 768.2437766844953 300.2112338668765
363 0.005 1.815 3 610.5934180377525 434.3656930585674 434.3904017475135 848.2814453521665 941.3411470020552 965.0036996414858 472.7475438457005 304.3882397651976 768.287732780661 300.2114413594733
364 0.005 1.82 1 610.7473139647625 434.6630595855054 434.6884140669202 848.3555028052325 941.3525004684369 965.0074484309254 473.0001662364519 304.4444198302083 768.3695192952113 300.2115260974319
365 0.005 1.825 6 610.8979976570065 434.9607364586417 434.9864971682389 848.3267056676714 941.3450559057553 965.0051614620683 473.2091910051448 304.5001820534024 768.3946399240357 300.2120790699921
366 0.005 1.83 3 611.0517527390217 435.2579432953366 435.2841539308081 848.3348787403306 941.3420599631055 965.0049549426042 473.4429984070144 304.5559334430376 768.4382109982814 300.2122660748497
367 0.005 1.835 1 611.2043894700623 435.5539437079212 435.5807959466617 848.4083009463108 941.3533279423033 965.0087304523563 473.6943648200809 304.6123583535345 768.5194574134376 300.2123751733063
368 0.005 1.84 5 611.352636544392 435.8502529871913 435.8775082780585 848.3800082702583 941.3459273896912 965.0065265237058 473.9041391327859 304.668359103409 768.5449754101202 300.2129432967035
369 0.005 1.845 3 611.5051872950684 436.1460955805116 436.1737971107294 848.3890480723452 941.3430937186597 965.0062884776115 474.1367471423064 304.7243505356849 768.5886634935707 300.2131771268173
370 0.005 1.85 1 611.6576834747991 436.4407397511839 436.4690780376315 848.4626074395347 941.3544196726848 965.0100602403807 474.3872203946862 304.7809991894181 768.6699075829786 300.2132945001836
371 0.005 1.855 4 611.804309882718 436.73569035716 436.7644277743808 848.4341806257597 941.3467986777644 965.0078947315604 474.5989945775025 304.8372274216263 768.6954727298584 300.2137775627833
372 0.005 1.86 3 611.9561451536334 437.0301787582126 437.0593585400954 848.4446538075343 941.3442815729608 965.0076321651396 474.8295186167949 304.8934564227055 768.739697266192 300.2140798694253
373 0.005 1.865 1 612.1085630930741 437.3234788482195 437.353289231164 848.5183279267691 941.355639298783 965.0113430917638 475.0791073763498 304.9503268061071 768.8211032631713 300.2142006820844
374 0.005 1.87 5 612.2567272247799 437.6170826814018 437.6472890043545 848.4906605434508 941.3482027369138 965.0090574621281 475.2878571496826 305.0067908298981 768.8466398795143 300.2147323091285
375 0.005 1.875 3 612.4091580367474 437.910226177577 437.9408709613356 848.5000105514263 941.3453635327716 965.0087671768981 475.5189701862093 305.0632348042611 768.8903232251087 300.2149336381146
376 0.005 1.88 1 612.560273853928 438.2021864738575 438.2334576196822 848.5727697222935 941.3565256950337 965.0124579039293 475.7672414504883 305.1203311656775 768.9709203832247 300.2150457024915
377 0.005 1.885 4 612.7060360480496 438.4944479768905 438.5261117918645 848.5446589062772 941.3489469127534 965.0103128780751 475.9776512889132 305.1770212201506 768.9962684858709 300.2155175471542
378 0.005 1.89 3 612.8567085332559 438.7862523308066 438.818351435376 848.5550551640878 941.3464288899922 965.0100488288689 476.206384372025 305.23370366701 769.0401879589941 300.2157995103638
379 0.005 1.895 1 613.0078557667016 439.0768825783461 439.1096028093216 848.6281310689301 941.3576890304745 965.0137331864033 476.4538148629173 305.2910097974385 769.1209015898456 300.2159049587104
380 0.005 1.9 4 613.1535673856911 439.3678115986039 439.4009208996491 848.6003700472542 941.3500940480731 965.011534501416 476.6636945217783 305.3479262578309 769.1463885670256 300.2163371380965
381 0.005 1.905 3 613.3039837523495 439.6582863951613 439.6918271911697 848.6107837041385 941.347567355177 965.0112538925632 476.8916104104525 305.404829685466 769.1902232802877 300.2166015922836
382 0.005 1.91 1 613.4543210033428 439.9475935893801 439.9817508926598 848.6835406702287 941.3587682298341 965.0149112140066 477.1379934860337 305.4623463686222 769.2708760480788 300.216694829633
383 0.005 1.915 5 613.6013530424914 440.2371985757964 440.2717418168386 848.6563099946168 941.3514048536275 965.0126597111504 477.3447424127742 305.5194991791689 769.2961710986788 300.2171912870253
384 0.005 1.92 3 613.7516705373056 440.5263503247346 440.5613216072095 848.6653948086171 941.3485675665678 965.0123816026774 477.5730712450643 305.5766147840295 769.3392929623855 300.2173818003994
385 0.005 1.925 1 613.9011198255913 440.8143405121564 440.8499237743406 848.7375625232598 941.35966668566 965.0160691526872 477.8183202036477 305.6343470957264 769.4194789464566 300.2174682648629
386 0.005 1.93 4 614.0455804689677 441.1026253901138 441.1385914718795 848.7098829765008 941.3521366301621 965.0139391325483 478.0266162675666 305.6917185115964 769.4445878624168 300.2179147615997
387 0.005 1.935 3 614.194680946762 441.3904609636494 441.4268516383309 848.7203321670993 941.3496489431711 965.0136884598489 478.2527976523706 305.7490619040801 769.4882621208393 300.2181852942077
388 0.005 1.94 1 614.3437248888561 441.6771416174082 441.7141400416861 848.7926292052811 941.3608265359112 965.0173696714287 478.4972218826876 305.8069980859393 769.5683594326291 300.2182926211549
389 0.005 1.945 4 614.4881996287464 441.9641163547502 442.0014939177195 848.7653823813168 941.3533024683114 965.0151942478482 478.7049213694008 305.8645850571059 769.5937090928812 300.2187285311155
390 0.005 1.95 3 614.636920383085 442.2506444387574 442.2884429193865 848.7758470710876 941.3508030953773 965.0149206343361 478.9302546373072 305.9221400635628 769.6372953203353 300.218998901428
391 0.005 1.955 1 614.7854536142455 442.536024929328 442.5744261995214 848.8478481586642 941.3619177893463 965.0185658091864 479.1736419150935 305.9802760438042 769.7170753791365 300.2191109846
392 0.005 1.96 5 614.9309038103572 442.8216976579527 442.8604751178814 848.8210960251947 941.3546171571203 965.0163340304688 479.3782949549468 306.0380923028188 769.7424470303351 300.2196301952879
393 0.005 1.965 3 615.0795651966431 443.1069247526971 443.146119800911 848.830292053333 941.3518060901716 965.0160576554342 479.6040179935115 306.0958489374701 769.7853674683702 300.2198410533289
394 0.005 1.97 1 615.2271343450092 443.391009785249 443.4308034144823 848.9016912480224 941.3628182305137 965.0197278336153 479.8461919575426 306.1541927389696 769.8646496288884 300.2199581064672
395 0.005 1.975 4 615.3701518421356 443.6753844319619 443.7155511682606 848.8746127471975 941.3553562477283 965.0176151424308 480.0524760455622 306.2122158968579 769.8898642210262 300.2204352259363
396 0.005 1.98 3 615.5175272057654 443.959317171405 443.9998981735847 848.8851084955068 941.3528937234959 965.017364168625 480.2760794650658 306.2701912241089 769.9332456108406 300.2207314939511
397 0.005 1.985 1 615.6647813620618 444.2421161305306 444.2832910303059 848.9566099905761 941.3639594347579 965.0210129760802 480.5173641444384 306.3287282837626 770.0124959260975 300.2208672269699
398 0.005 1.99 5 615.8090350781753 444.5252028429935 444.5667478431158 848.930278459408 941.3567215417928 965.0188014096894 480.7207872010341 306.3869688783907 770.0378617367993 300.2214100465445
399 0.005 1.995 3 615.956509415316 444.8078488955583 444.8498048212113 848.9395676922793 941.3539451626718 965.0185300086373 480.9448249789968 306.4451367756248 770.0806049072605 300.2216398151384
400 0.005 2 1 616.1028244002397 445.0893667701462 445.1319124705858 849.0103226288282 941.3648586086121 965.0221681973655 481.1849963181847 306.5038762954655 770.1592862292943 300.2217727403288
401 0.005 2.005 4 616.2448195818705 445.3711698654502 445.414082605522 848.9837717762433 941.3574691174623 965.0200742138124 481.3899325374459 306.5623152931301 770.1845434988767 300.2222653353427
402 0.005 2.01 3 616.3910422952239 445.6525359497513 445.6958563824927 848.9943422405513 941.3550336739274 965.0198268793039 481.6118626547718 306.6206967024797 770.2277410571854 300.2225754228174
403 0.005 2.015 1 616.5370820228711 445.9327815618711 445.9766872477364 849.0652435176181 941.3660193544913 965.0234508680471 481.8511620162506 306.6796369433332 770.3063627637324 300.2227203977328
404 0.005 2.02 5 616.6803252184479 446.2133111137022 446.2575807851291 849.039426423575 941.3588399640483 965.0212555634034 482.0532862363967 306.7382771279795 770.3317938309109 300.2232693700881
405 0.005 2.025 3 616.8266440914929 446.4934049100859 446.5380788845958 849.0488102376835 941.356084205592 965.0209843741071 482.2756589869396 306.7968414057834 770.3743812839282 300.2235046580271
406 0.005 2.03 1 616.9717698374481 446.7723826011455 446.8176380309432 849.1191473860567 941.3669422511895 965.0246041840625 482.5138846113113 306.8559749632753 770.4524893503968 300.2236395695098
407 0.005 2.035 4 617.1127471749788 447.0516427151897 447.0972589695698 849.0929655732941 941.3595957453152 965.0225205488734 482.7174770096746 306.9148066227828 770.4778239132403 300.224132329704
408 0.005 2.04 3 617.2578357463548 447.330470821247 447.3764880711392 849.1035934873915 941.3571777068975 965.0222717165689 482.9377847219125 306.9735765830161 770.5208597475951 300.2244436635584
409 0.005 2.045 1 617.4026209701921 447.6081904530316 447.6547845030079 849.1739690938209 941.3680800922151 965.0258669543655 483.1751095875959 307.0328893708808 770.5988396059867 300.2245862659098
410 0.005 2.05 4 617.5434505556099 447.8861907000476 447.933142319482 849.1482146488819 941.3607473563509 965.0237430183522 483.378240689648 307.0919143257233 770.6243138173328 300.225051348275
411 0.005 2.055 3 617.6881965534532 448.1637616617534 448.2111108541461 849.1588917761239 941.3583224261207 965.0234711850027 483.5977825690672 307.1508722834063 770.6672860941055 300.2253488184348
412 0.005 2.06 1 617.8324356397143 448.4402307171323 448.4881523705081 849.2289780878815 941.3691668481152 965.027034923498 483.8341459382138 307.2103612862369 770.7449400801858 300.2254792825941
413 0.005 2.065 4 617.9728358641562 448.7169785235977 448.7652547049896 849.2033869069978 941.3618491528574 965.0249141526489 484.0366001041835 307.2695819209168 770.7704034548376 300.225928195496
414 0.005 2.07 3 618.1170616645782 448.9932994683971 449.0419699594625 849.2140823407411 941.359428394432 965.0246386272694 484.2553063182652 307.3287280103631 770.813263387975 300.2262104951609
415 0.005 2.075 1 618.2607127067498 449.2685250698055 449.31776369252 849.2838991180582 941.3702346144563 965.0281897974544 484.490678900819 307.3883983102594 770.890606104824 300.2263300618037
416 0.005 2.08 4 618.400639916587 449.544027419818 449.5936176286977 849.2584860465686 941.3629394297075 965.0260808764216 484.6924608293327 307.4478070968294 770.9160818180436 300.2267662855041
417 0.005 2.085 3 618.5443112207789 449.8191052686772 449.8690866096591 849.2691515578641 941.3605212326631 965.0258056936406 484.9103264821038 307.5071378559593 770.9588307889155 300.2270395835281
418 0.005 2.09 1 618.6873773010337 450.0930937106673 450.1436390239485 849.3387637969755 941.3713110077894 965.0293566355697 485.1446524963477 307.5669812052284 771.0358842317232 300.2271520649383
419 0.005 2.095 4 618.8268762873316 450.3673573994622 450.4182513548064 849.3134977911786 941.3640182769274 965.0272359146184 485.3457801583936 307.626579222094 771.061468546705 300.227582540618
420 0.005 2.1 3 618.9699899251249 450.641198988494 450.6924809415206 849.3241391643325 941.3616113673796 965.0269736063634 485.5628407046992 307.6860923830668 771.1041230297473 300.2278476130779
421 0.005 2.105 1 619.1124571791356 450.9139570979585 450.9657991112828 849.3934683505535 941.3723606521748 965.0305157680656 485.7961698666136 307.746109085441 771.1808787730558 300.2279571704582
422 0.005 2.11 4 619.2515060500524 451.1869889643372 451.2391766443953 849.3684056035305 941.3651041572864 965.0284078597246 485.9966702283152 307.8058924562803 771.2065386651578 300.2283845319203
423 0.005 2.115 3 619.3940033137236 451.4596010636293 451.5121735209952 849.3790501107875 941.3627076566262 965.0281472565476 486.2129035912466 307.8655851338174 771.249117268046 300.2286491037643
424 0.005 2.12 1 619.5359643544583 451.7311366079857 451.7842645206994 849.4481552521451 941.3734264968404 965.0316814647548 486.4453095565876 307.925771624577 771.3255940808008 300.2287604755643
425 0.005 2.125 4 619.6745080228505 452.0029436126901 452.0564142951876 849.4232582942897 941.3661955240046 965.02958001868 486.6451271987765 307.9857370435329 771.3512956144657 300.2291904505287
426 0.005 2.13 3 619.8164654127264 452.274333150112 452.3281854751151 849.4339211588286 941.3638091629418 965.0293219066687 486.8605578468652 308.0456057575765 771.3938256846257 300.2294595340868
427 0.005 2.135 1 619.9578632126435 452.5446547952429 452.5990570592463 849.5027775901549 941.374500776445 965.032852066745 487.0920198254595 308.1059526174041 771.470027751475 300.2295777168163
428 0.005 2.14 4 620.0958875790221 452.8152440239246 452.8699865369015 849.4780490895606 941.3673042678552 965.0307732053592 487.2911895162923 308.1661002798272 771.4957417318097 300.2300132114449
429 0.005 2.145 3 620.2373029309515 453.085418024846 453.1405392369514 849.4887497337745 941.3649222520675 965.0305074991776 487.5057748409079 308.2261430847218 771.5382184071137 300.2302956145624
430 0.005 2.15 1 620.3781525628748 453.3545308589988 453.4101977390216 849.5573557350733 941.3755792133716 965.0340286171185 487.7362912133972 308.2866550431689 771.6141648554193 300.2304218880751
431 0.005 2.155 4 620.5156769728452 453.6239090586905 453.6799134993583 849.5328347636861 941.3684054237807 965.0319530724121 487.9347463657381 308.3469781659373 771.6399025886154 300.2308635684736
432 0.005 2.16 3 620.6565456419221 453.8928743140379 453.9492544868808 849.5435671239711 941.3660289110229 965.0316837367895 488.1485279840533 308.407191067914 771.6822875155467 300.2311522029842
433 0.005 2.165 1 620.7963464583221 454.1607840365015 454.2177061077593 849.611892197929 941.3766440219486 965.0351921898487 488.3780562678663 308.4677965530024 771.7579172966164 300.2312838091076
434 0.005 2.17 4 620.9337529651053 454.4289578318006 454.4862146605469 849.5875709132903 941.3694943452294 965.0331209003988 488.5758909084758 308.528350731054 771.7836885430916 300.2317309500945
435 0.005 2.175 3 621.0741233215774 454.6967210210079 454.754350535888 849.5983399924471 941.3671309209263 965.0328503658808 488.788881839706 308.5887329217661 771.8260175489363 300.232018562921
436 0.005 2.18 1 621.2133692419566 454.9634344713086 455.0216020704584 849.6664091613611 941.3777110720446 965.0363489597304 489.0174012543214 308.6495009190868 771.9013858041121 300.2321541642319
437 0.005 2.185 4 621.3502897178188 455.2304103551666 455.2889099580311 849.642290693766 941.3705873245494 965.0342830108855 489.214662367751 308.7102286173968 771.9271924026311 300.2326051341322
438 0.005 2.19 3 621.490128219614 455.4969778579523 455.5558471844921 849.65308679952 941.368237313859 965.0340170142479 489.4268766009367 308.7707758495399 771.9694502897804 300.2328974096602
439 0.005 2.195 1 621.6287472051258 455.7625022409383 455.8219054229686 849.7208848632198 941.3787766921115 965.0375044742536 489.6545380475567 308.8316960241588 772.0445725254743 300.2330330142677
440 0.005 2.2 4 621.7652366307974 456.0282868169865 456.0880193475303 849.6969642460111 941.3716797267083 965.0354441432647 489.8511201119485 308.8925948936546 772.0703670853429 300.2334795278109
441 0.005 2.205 3 621.9045645697646 456.2936653219109 456.3537646542414 849.7077936513497 941.3693411811288 965.0351778265402 490.0625403166373 308.9533038103657 772.1125682807749 300.2337726958544
442 0.005 2.21 1 622.042601750699 456.5580065433679 456.6186359053776 849.7752665108264 941.3798374426406 965.0386537730343 490.2892683437018 309.0143804957421 772.1873798056673 300.2339075607296
443 0.005 2.215 4 622.1785890105741 456.8226064193489 456.8835624519082 849.7515875822805 941.3727706329104 965.0366017698051 490.4852190474589 309.0754400902885 772.2131751447097 300.234351967412
444 0.005 2.22 3 622.3173611270688 457.0868024703358 457.1481223992865 849.7624586282155 941.3704444396318 965.0363357778504 490.695866059493 309.1363081725301 772.2552971193199 300.2346444412221
445 0.005 2.225 1 622.4548147686238 457.349967396537 457.4118133831763 849.8296573322277 941.3808997108093 965.0398038407028 490.9216640098899 309.1975439565915 772.3298183079249 300.2347781300952
446 0.005 2.23 4 622.5903394979165 457.6133890066347 457.6755590456154 849.8061849642626 941.3738639635711 965.0377606223665 491.1169791913918 309.2587590293096 772.3556966356056 300.2352198584459
447 0.005 2.235 3 622.7285964956251 457.8764090163619 457.9389400661423 849.8171069444249 941.3715489269197 965.0374943048217 491.3268540057146 309.3197814858033 772.3977675695239 300.2355112365312
448 0.005 2.24 1 622.8654396127872 458.1384030317742 458.2014566780457 849.8840743151217 941.38199312156 965.0409688158226 491.5517002388222 309.3811657632781 772.471987388682 300.2356439931164
449 0.005 2.245 4 623.0005235488652 458.4006528285956 458.4640277845596 849.8607981536902 941.3749660138462 965.0389193102401 491.7464192961995 309.4425376182473 772.4978919753012 300.2360839904877
450 0.005 2.25 3 623.1382548229979 458.6625032743967 458.7262363318174 849.8717402856606 941.3726584334657 965.038647789735 491.9555252692605 309.5037131614398 772.5398802526894 300.2363747674364
451 0.005 2.255 1 623.2745239730168 458.9233335783569 458.9875852976533 849.9384098147509 941.383059828199 965.042112624584 492.1795207048478 309.5652403453128 772.6137998401921 300.2365072853593
452 0.005 2.26 4 623.4091311794133 459.1844179757675 459.2489883956104 849.9153454016117 941.376063198768 965.040071203597 492.3735385716785 309.6267695760578 772.6397503856696 300.2369471455474
453 0.005 2.265 3 623.5463243336119 459.4451052161402 459.5100309006591 849.9262921594044 941.3737659518443 965.0398000579934 492.5818605904453 309.6880965909535 772.6816679558763 300.2372381630972
454 0.005 2.27 1 623.6820165270983 459.7047782060922 459.770218805829 849.992670053194 941.384135038406 965.0432550600992 492.8049426115998 309.7497666342107 772.7553189027217 300.2373708956945
455 0.005 2.275 4 623.8161545586179 459.9647036906692 460.030460301198 849.9698652937088 941.3771639589852 965.0412189553243 492.9983430291571 309.8114495526123 772.7812864259739 300.2378099330281
456 0.005 2.28 3 623.9528103296032 460.2242342217864 460.2903431613587 849.9808618269736 941.374877038814 965.0409485493619 493.2059098595811 309.872924552156 772.8231270123958 300.2381028220261
457 0.005 2.285 1 624.0879236586942 460.4827560031986 460.5493761819981 850.0469682131704 941.3852022360112 965.0443914298987 493.4280534891429 309.9347310880285 772.896490699017 300.2382358381325
458 0.005 2.29 4 624.2215834611492 460.7415288825957 460.8084624257121 850.0243558811469 941.3782613718101 965.0423626134423 493.6208632083678 309.9965664829372 772.922475174273 300.2386749156302
459 0.005 2.295 3 624.3577131440994 460.9999089905727 461.0671920501901 850.0353844989572 941.3759877048102 965.0420950144189 493.8276795107157 310.0581870618986 772.9642305388562 300.2389682029569
460 0.005 2.3 1 624.4922731764498 461.2572862801192 461.3250767899921 850.101246430431 941.3862788098187 965.0455272893126 494.048912202669 310.1201259856605 773.0373182551248 300.2391011450266
461 0.005 2.305 4 624.6254610224864 461.5149129233441 461.5830142482268 850.0788176391457 941.3793642832352 965.0435061917232 494.2411031202175 310.182113051678 773.0633122703308 300.2395391976423
462 0.005 2.31 3 624.7610781771069 461.7721490510328 461.8405970780084 850.0898808239073 941.3771018492511 965.0432383953247 494.447129762548 310.2438776261637 773.1050096195771 300.2398316425201
463 0.005 2.315 1 624.8950842335402 462.028389137077 462.0973400124221 850.155474847443 941.3873447566051 965.0466501406274 494.6674540962957 310.3059548218275 773.1777970577263 300.2399639338185
464 0.005 2.32 4 625.0276358985802 462.2848757521801 462.3541353837385 850.1331568771848 941.3804473276783 965.0446354958149 494.8588879652994 310.3680883148131 773.2037958036536 300.2404048835858
465 0.005 2.325 3 625.162832023832 462.5409741684983 462.6105777968168 850.1443099133263 941.3782075663769 965.0443728622122 495.0642234273274 310.4299907472534 773.2454684418275 300.2406967307521
466 0.005 2.33 1 625.2962943790445 462.7960827065265 462.8661853762448 850.2096805571373 941.3884254715912 965.0477823775284 495.2836435477001 310.4922026295774 773.3179665907417 300.2408287046417
467 0.005 2.335 4 625.4285446429973 463.051436051919 463.1218448854685 850.1876065923057 941.381562295965 965.0457736967461 495.474547471062 310.5544738510399 773.3440254942753 300.2412648326741
468 0.005 2.34 3 625.5632730599352 463.3064033377001 463.3771534354952 850.1987541970337 941.3793303589365 965.0455094157178 495.6791539459597 310.6165107589081 773.3855966958877 300.2415515637433
469 0.005 2.345 1 625.6961216045266 463.5603863150744 463.6316318922646 850.2638567050939 941.3895065564386 965.0489014342032 495.8976625724882 310.6788505046662 773.4577905402664 300.241682032263
470 0.005 2.35 4 625.8278199042968 463.814612451097 463.8861617878229 850.2419486207323 941.3826634425583 965.0468950689868 496.0879061393338 310.741264311819 773.4838682163347 300.2421197460996
471 0.005 2.355 3 625.9619981835175 464.0684546839203 464.1403426212711 850.2531160128333 941.3804390381647 965.0466296134897 496.2917449030106 310.8034365512805 773.5253572224956 300.2424055202848
472 0.005 2.36 1 626.0941564648881 464.3213179780221 464.3936981094034 850.317951838458 941.3905779435014 965.0500114469792 496.5093207693901 310.8659009133528 773.5971313445531 300.2425347900165
473 0.005 2.365 4 626.2254367307804 464.5744230757016 464.647104446743 850.2962232648235 941.3837597551166 965.0480120904645 496.6989671088107 310.9284545846978 773.6233341565741 300.2429694773044
474 0.005 2.37 3 626.3591165519219 464.8271463851177 464.9001636419528 850.3074030353412 941.3815444609759 965.0477481465417 496.9020688153047 310.9907594089542 773.6647516281249 300.2432538785674
475 0.005 2.375 1 626.4907768425277 465.07889696086 465.1524025217428 850.3720075122822 941.3916500716497 965.051120731547 497.1188065841456 311.0533498850859 773.7362728055749 300.2433820819894
476 0.005 2.38 4 626.6216035680624 465.3308872796636 465.4046916904312 850.3504527189616 941.384860089806 965.0491295934813 497.3077660495342 311.1160367302178 773.7624877767513 300.2438148236039
477 0.005 2.385 3 626.7547524179951 465.5824978877282 465.6566355555022 850.3616479566692 941.3826535569251 965.0488651271509 497.5100786238269 311.1784710132971 773.8038293778566 300.2440967717095
478 0.005 2.39 1 626.8858871465754 465.833140665014 465.9077633955906 850.4260189828814 941.3927302081262 965.0522311483874 497.7259180000782 311.2411834370556 773.8750902386116 300.2442249141295
479 0.005 2.395 4 627.0161916584207 466.084022216589 466.1589413017283 850.4046188998723 941.3859619767424 965.050245086087 497.9142569410449 311.3040020073143 773.9013278119618 300.244656755028
480 0.005 2.4 3 627.1488500241015 466.3345262092978 466.4097758258729 850.4158410041636 941.3837681671212 965.04998181514 498.1158475921061 311.3665628966308 773.942602307798 300.2449378199267
481 0.005 2.405 1 627.2794590612511 466.5840675709155 466.6597988968903 850.4799694764708 941.393809470065 965.0533373519005 498.3307976841647 311.4293943294334 774.0135957511715 300.245065843936
482 0.005 2.41 4 627.4092969856958 466.8338464941029 466.9098716499636 850.4587456008883 941.3870685312435 965.0513577308092 498.518532040342 311.4923422142999 774.0398464063064 300.2454969801015
483 0.005 2.415 3 627.5414474103486 467.0832499107549 467.1596029145269 850.469976670296 941.3848851577122 965.0510951657201 498.7193734616819 311.5550274544055 774.0810369443159 300.2457778122992
484 0.005 2.42 1 627.6715244270396 467.3316964337288 467.4085274920164 850.5338552143249 941.3948888366452 965.0544381761897 498.9334174231341 311.6179735625632 774.1517631632104 300.2459066408296
485 0.005 2.425 2 627.8043865789584 467.5803832303981 467.6575015681545 850.5242242144802 941.3858881245185 965.0505680970927 499.1305308063529 311.680930407693 774.1876773964145 300.246037889934
486 0.005 2.43 2 627.9311874430567 467.8286966234972 467.906145469989 850.5320713749749 941.3832540359476 965.0501757570001 499.3287860305392 311.7438496483146 774.2268774666314 300.2463701302258
487 0.005 2.435 3 628.0602483149079 468.0766506659496 468.1544371524781 850.5423657878988 941.3848374992293 965.0519865188678 499.5244105384884 311.8067212344507 774.2655750188507 300.2467563264491
488 0.005 2.44 1 628.1896816174475 468.3236563950146 468.4019194952616 850.6070185933733 941.395804395211 965.0558103864429 499.73704926533 311.8698196625911 774.3362607391239 300.246895639785
489 0.005 2.445 4 628.3191648567541 468.5708962264252 468.6494500209769 850.587594051632 941.3896971644182 965.053816166841 499.923330440291 311.9330712456756 774.3632554599003 300.2472835490099
490 0.005 2.45 3 628.4502052137793 468.8177649798087 468.8966422742891 850.5989792706829 941.3876400039137 965.0535545141084 500.122352310431 311.9960453215738 774.4043601060478 300.2475342289296
491 0.005 2.455 1 628.5791971621544 469.063689739841 469.1430378851686 850.6623680035908 941.3975940604624 965.056875195159 500.3343091073684 312.0592470268328 774.4745365445993 300.2476457367015
492 0.005 2.46 4 628.7078632937793 469.3098464692359 469.3894814848094 850.6416160934324 941.3909303868305 965.0549083368998 500.5201564557813 312.122619457714 774.5007986426538 300.2480512936974
493 0.005 2.465 3 628.838512028285 469.5556342472484 469.6355893137895 850.6527456917557 941.3887650296444 965.0546467151469 500.7185152949491 312.1857065455933 774.5416212680362 300.2483100486116
494 0.005 2.47 1 628.9669380848708 469.8004836112435 469.8809055165911 850.7158184349846 941.3986548234913 965.0579595950235 500.929612592625 312.2490152910703 774.6114713868429 300.2484268231388
495 0.005 2.475 2 629.0982636520051 470.0455674024506 470.1262694725427 850.7065461237764 941.3897776405174 965.0541406022785 501.1244660677885 312.3123737585216 774.6471756801415 300.2485403922306
496 0.005 2.48 2 629.2236200753771 470.2902843513084 470.3713088311035 850.7144006993599 941.3871715055723 965.0537530766522 501.3203723192549 312.3756927691831 774.6860645167081 300.2488600841206
497 0.005 2.485 3 629.3511317492258 470.5346482379989 470.6160020975518 850.7245686867396 941.3887224401338 965.0555443446572 501.5136450065656 312.438959629486 774.7244016355992 300.2492382402621
498 0.005 2.49 1 629.4788933869343 470.7780817189623 470.8599011528511 850.7883977767965 941.39956411813 965.0593332204054 501.7234286824678 312.5024164689352 774.7941926870498 300.2493779948015
499 0.005 2.495 4 629.6068836589916 471.021743911008 471.1038466834503 850.7693546206834 941.3935282555406 965.0573634141709 501.9077147240629 312.5660707021119 774.8210788131005 300.2497664432279
500 0.005 2.5 3 629.7363128064076 471.2650415524306 471.3474597436313 850.7806911950922 941.3914961947547 965.0571075905553 502.1043158944686 312.6294260265616 774.8618163659539 300.2500206641477
501 0.005 2.505 1 629.863658773693 471.5074137592496 471.5902914028063 850.8433064050263 941.4013477366027 965.0604013900859 502.3134666659043 312.6929753808514 774.9311272734569 300.2501432600706
502 0.005 2.51 4 629.9908409791784 471.7500119459319 471.8331692577159 850.8229703856717 941.3947551828146 965.0584552824596 502.49731873877 312.7567444671476 774.957292601773 300.250561066512
503 0.005 2.515 3 630.1197385742773 471.9922475125561 472.0757170308373 850.8340144158518 941.3926035006353 965.0581953192174 502.6932059948531 312.8202083711955 774.9977191802199 300.2508401832702
504 0.005 2.52 1 630.2465446014537 472.233562814769 472.3174880890697 850.8963302064102 941.4023927123627 965.0614843376792 502.9015032267137 312.8838598454542 775.066722377028 300.2509761364605
505 0.005 2.525 2 630.3763683084081 472.4751066115184 472.5593064877837 850.8874932946529 941.3936464023869 965.0577137371804 503.0942541254032 312.947591776636 775.1022241494746 300.2511006345523
506 0.005 2.53 2 630.5002276789772 472.7162904916395 472.800808584716 850.8953703003192 941.3910687884392 965.057330925794 503.2878311369748 313.0112756672285 775.1407854984774 300.2514405259741
507 0.005 2.535 3 630.626211317413 472.9571280949628 473.0419760699844 850.9054661045565 941.3925852363286 965.0590962144759 503.4788508131652 313.0749098612824 775.178770992251 300.251837572633
508 0.005 2.54 1 630.7523075552889 473.1970536483644 473.2823577640105 850.9684405668462 941.4032920855536 965.0628441895755 503.6858066292564 313.1387009235548 775.2476612892507 300.2519973341352
509 0.005 2.545 2 630.8820632295399 473.4372084473178 473.5227939348207 850.9612926380325 941.3952820456248 965.0591398760184 503.8777663573117 313.2025765937475 775.2837541880298 300.2521074833703
510 0.005 2.55 2 631.0055226550663 473.6770068665056 473.7629086228652 850.9695235422485 941.3927977936462 965.0586967714518 504.0704300697242 313.266403864036 775.3224443933818 300.2524220962439
511 0.005 2.555 3 631.1312212669992 473.9164614225713 474.0026832355445 850.9797716244002 941.3943046563788 965.0604388617576 504.2605721487722 313.3301760547397 775.3604850051137 300.2527937352233
512 0.005 2.56 1 631.2565533640735 474.155007991485 474.2416777070729 851.0422715562333 941.4049158406749 965.0641443688764 504.4663675317248 313.3941077531152 775.4289208597647 300.2529434401177
513 0.005 2.565 2 631.3856704313343 474.3937767290248 474.4807189526874 851.035055266447 941.3969173684052 965.0604535340103 504.657423544953 313.4581164075506 775.4648141275949 300.2530384715338
514 0.005 2.57 2 631.5086046777475 474.6321903298173 474.7194414683275 851.0432163113703 941.394442423466 965.0600194644712 504.8491337348661 313.5220758711947 775.5033562838446 300.2533348709485
515 0.005 2.575 3 631.6337582160663 474.8702605517043 474.9578264370077 851.0533555043429 941.3959348018388 965.0617558217224 505.0383574899009 313.5859843271207 775.5412176298536 300.253687128895
516 0.005 2.58 1 631.7584450927986 475.1074323670559 475.1954390451294 851.1155750385852 941.4065145107525 965.0654586295036 505.2430902430077 313.6500311717268 775.6093165561917 300.2538239145411
517 0.005 2.585 2 631.8869859015259 475.3448189839696 475.4330959190543 851.1083761222856 941.3985412003242 965.0617845474928 505.433290743009 313.7141784509702 775.6450985039002 300.2539049437609
518 0.005 2.59 2 632.009384072609 475.5818527174308 475.670435672423 851.1165180366431 941.3960785454516 965.0613562339095 505.6241380186052 313.7782732514322 775.6834841354895 300.2541910431694
519 0.005 2.595 3 632.1340104319627 475.8185448790093 475.9074399564265 851.126568696419 941.3975611893537 965.0630876459396 505.8124711040648 313.8423154902283 775.7211751842885 300.2545313523361
520 0.005 2.6 1 632.2580376771082 476.0543477034589 476.143678513289 851.1884467459071 941.4080902084078 965.0667786316388 506.0161206427098 313.9064822929272 775.7889225101676 300.2546639336845
521 0.005 2.605 2 632.3860273065981 476.2903607903067 476.3799597139668 851.1813345455724 941.400157070104 965.0631198214161 506.2054050979463 313.9707603109644 775.8245953307293 300.2547398118164
522 0.005 2.61 2 632.5078633854595 476.5260231503664 476.615925568858 851.1894571003184 941.397707301551 965.0626959504194 506.3953385115566 314.0349836065155 775.8628378848038 300.2550258802689
523 0.005 2.615 3 632.6319041168454 476.7613460256923 476.8515580718877 851.1994366059706 941.3991749346817 965.0644185202071 506.5827870927469 314.099154906877 775.9003591527435 300.2553718198682
524 0.005 2.62 1 632.7551611852975 476.9957866807535 477.0864305814772 851.2610120986092 941.4096624657575 965.0681007396595 506.7852684948646 314.1634390387179 775.9677920414011 300.2555127684338
525 0.005 2.625 2 632.8826084522211 477.2304351469913 477.3213447487561 851.2540103796525 941.4017726315478 965.0644599505413 506.973759010973 314.2278405691111 776.0033493691831 300.255594245653
526 0.005 2.63 2 633.0038761840384 477.4647351257698 477.5559455298122 851.2621032822026 941.3993267455145 965.0640344538658 507.1628002848574 314.2921886727972 776.0414310736127 300.2558925038944
527 0.005 2.635 3 633.127340753951 477.6986978464213 477.7902151866867 851.2720249520316 941.400781700372 965.0657501235756 507.349365060833 314.3564848845015 776.0787930613928 300.2562538069875
528 0.005 2.64 1 633.2499444545643 477.931786163414 478.0237308606565 851.3332643150959 941.4112179202264 965.0694205721692 507.5507733549056 314.4208854903802 776.1458760295984 300.2564103270242
529 0.005 2.645 2 633.3767898692439 478.1650791879281 478.2572871559539 851.3263701176413 941.4033720928345 965.0658001701445 507.7384613248541 314.4854074023325 776.1813209939116 300.2565061872909
530 0.005 2.65 2 633.4974400306695 478.3980259732268 478.4905319954784 851.3344387140238 941.4009374818586 965.0653800352302 507.9266464483173 314.5498773535944 776.2192441054954 300.256819897832
531 0.005 2.655 3 633.6204352614228 478.6306378776402 478.7234479919013 851.3443330365926 941.4023871514806 965.0670937512565 508.1124483628964 314.6142914176266 776.2564829144075 300.2571975864272
532 0.005 2.66 1 633.7423997221845 478.8623826945513 478.9556158058951 851.4052467479273 941.4127704859243 965.0707486988255 508.312777260081 314.6787996496046 776.3232133629067 300.257364141158
533 0.005 2.665 2 633.8685799061301 479.0943295612274 479.1878234545524 851.3984731964993 941.4049737905412 965.0671494668048 508.4996617603366 314.7434416423648 776.3585435063405 300.2574719519768
534 0.005 2.67 2 633.9886939464658 479.3259325417816 479.4197217017485 851.4065726337707 941.4025540057131 965.066727908536 508.6870403613153 314.808027068595 776.3963547277547 300.2577936212872
535 0.005 2.675 3 634.1107530217428 479.5572024171561 479.6512930502343 851.4161927092487 941.4039450489619 965.0684163815388 508.8719051668538 314.8725635456573 776.4332514865857 300.2581903888573
536 0.005 2.68 1 634.2322163494658 479.7876132649756 479.8821223599368 851.4769140878735 941.4143030303497 965.0720660472819 509.0711748999863 314.9371748757505 776.4997282401965 300.2583605076181
537 0.005 2.685 2 634.3579365413362 480.0182231032672 480.1129905499893 851.4703642954444 941.4065646212925 965.0684844032969 509.2573216188072 315.0019263353699 776.5350141056559 300.2584696733718
538 0.005 2.69 2 634.47735490378 480.2484912122373 480.3435512556427 851.4783758117735 941.4041372808684 965.0680617549153 509.443748425735 315.0666254156832 776.5726213186659 300.2588013558391
539 0.005 2.695 3 634.5990691723392 480.4784289101258 480.5737875148919 851.4881902989449 941.4055589167085 965.0697595271871 509.6277640417451 315.1312723222311 776.6095427309461 300.2591993550144
540 0.005 2.7 1 634.7197544807303 480.7075136899071 480.8032869647782 851.5484620192752 941.4158394352833 965.0733823321941 509.8259519644728 315.1959823697615 776.6755815251562 300.2593780462816
541 0.005 2.705 2 634.8447564205178 480.9367954716506 481.0328246816827 851.5419101111281 941.4081260018432 965.0698214241706 510.0111964763573 315.2608509573281 776.7106868286997 300.2594948206696
542 0.005 2.71 2 634.9636704733372 481.1657379019417 481.2620568866113 851.5499778301391 941.4057265602494 965.0694079105746 510.1967400392147 315.325659493949 776.7481792798064 300.2598254215682
543 0.005 2.715 3 635.0848004828464 481.3943521900723 481.4909668796479 851.5597671633308 941.4071389090932 965.0710952999372 510.3798829340659 315.3904153155776 776.7849598462154 300.2602228686779
544 0.005 2.72 1 635.2048484871631 481.6221241920063 481.7191476222484 851.6197246838841 941.417370279336 965.0747021706787 510.5770390916885 315.4552275233645 776.8506521750927 300.2603998223041
545 0.005 2.725 2 635.329247176756 481.8500877316829 481.9473648272163 851.6132889511055 941.409697602047 965.0711569472887 510.7614149719068 315.5202005506389 776.8856649871555 300.260516895327
546 0.005 2.73 2 635.4475828998832 482.0777141020295 482.1752783243285 851.6213572516634 941.4073079351793 965.0707432945504 510.9460674076892 315.5851115043798 776.9230166143922 300.2608455916349
547 0.005 2.735 3 635.5681012496655 482.3050146778124 482.4028718603606 851.631113338957 941.4087102612699 965.0724225672536 511.1283644140508 315.649975836719 776.9596189240455 300.2612416820024
548 0.005 2.74 1 635.6874600385553 482.5314781378341 482.6297406611445 851.6907423196571 941.4188877537855 965.0760105992281 511.3244924125025 315.7148745396785 777.0249233816014 300.2614160555043
549 0.005 2.745 2 635.8112669765904 482.7581320691327 482.856645851079 851.6844379707848 941.4112594923059 965.0724845351575 511.5080273769902 315.7799570332271 777.0598454762933 300.2615324132118
550 0.005 2.75 2 635.929045188175 482.984451136147 483.0832493752711 851.6925283988755 941.4088837741074 965.0720739420296 511.6918264777855 315.8449724454081 777.0970723268745 300.2618584062647
551 0.005 2.755 3 636.0489410949098 483.2104466357702 483.3095351244875 851.7022520851693 941.4102764318062 965.0737456862651 511.8732613817344 315.9099385467051 777.1335259323268 300.2622526206139
552 0.005 2.76 1 636.1677122729088 483.435611705716 483.5351015437427 851.7616017038274 941.4204157637777 965.0773256473914 512.0683599547983 315.974928277214 777.1985180168127 300.2624245314328
553 0.005 2.765 2 636.2908838119088 483.6609648844388 483.7607037465594 851.7553968969264 941.4128273826166 965.073815603434 512.2510368684564 316.0401089830521 777.2333159943629 300.2625404267907
554 0.005 2.77 2 636.4080138459123 483.8859855512011 483.9860062869103 851.7634778055403 941.41045999725 965.0734076713923 512.4339800225724 316.1052241793709 777.2703859024682 300.2628666428901
555 0.005 2.775 3 636.5273645064069 484.1106849196843 484.2109931930988 851.7731904625423 941.4118444268132 965.075073119529 512.6145676030624 316.170288603168 777.3067121549926 300.263259062341
556 0.005 2.78 1 636.6453966578703 484.3345608006315 484.4352663621548 851.8322192169258 941.4219278106481 965.0786347714945 512.8087005976502 316.2353652735844 777.3712897299389 300.2634293088387
557 0.005 2.785 2 636.7679329554499 484.5586223561747 484.65957464778 851.8261461712307 941.4143860558753 965.0751450869582 512.9905055102088 316.3006418524683 777.4060329820227 300.2635448626749
558 0.005 2.79 2 636.8845616225643 484.7823535770362 484.8835851520658 851.8342452226623 941.4120318487902 965.074737658258 513.172544902988 316.3658517730063 777.4429958758589 300.2638700625865
559 0.005 2.795 3 637.0033373272518 485.0057656846718 485.1072821047199 851.843928757567 941.4134045347872 965.0763929521912 513.3522682980819 316.4310110540038 777.4791754748854 300.2642622828249
560 0.005 2.8 1 637.120723028528 485.2283605448533 485.3302707554774 851.902667584353 941.4234356366001 965.0799362795379 513.5453531982735 316.4961700708703 777.543426013767 300.2644324926929
561 0.005 2.805 2 637.2426450132825 485.4511390956309 485.5532936493091 851.8967076264132 941.4159423978882 965.0764684934164 513.7263308686219 316.5615392501687 777.5780419238266 300.2645489451001
562 0.005 2.81 2 637.3587033486515 485.6735895830708 485.7760207278667 851.9048258697238 941.4136018245546 965.0760622461704 513.9075002007392 316.6268407437173 777.6148759472023 300.2648740360248
563 0.005 2.815 3 637.4768848840274 485.8957233043399 485.9984365096024 851.9144823040562 941.4149614160591 965.0777085489254 514.0863890928226 316.6920915317876 777.6509250217559 300.2652667337882
564 0.005 2.82 1 637.5936460524948 486.1170459783824 486.2201492091262 851.9729481066563 941.4249580435458 965.0812431747181 514.2785050353684 316.7573297085183 777.7148486108462 300.265437201014
565 0.005 2.825 2 637.7149446023792 486.338550473084 486.4418956589685 851.967078605099 941.4174932450436 965.0777853233496 514.4586355666535 316.8227877261393 777.7493449225385 300.2655550274704
566 0.005 2.83 2 637.8304177530174 486.5597291902526 486.6633483033241 851.9751986953573 941.4151625861264 965.0773819548762 514.6389397709592 316.8881787318776 777.7860423505991 300.2658811483527
567 0.005 2.835 3 637.9480293920235 486.7805933431291 486.884491807329 851.9848419027635 941.416515185231 965.0790217077857 514.8169661243583 316.9535186004159 777.8219577342661 300.2662736406932
568 0.005 2.84 1 638.0642217011665 487.0006525465606 487.1049374199371 852.043014661497 941.4264658747051 965.0825400674622 515.0080993424111 317.0188376711361 777.8855470530242 300.26644400808
569 0.005 2.845 2 638.1848996236192 487.2208917919508 487.325416280937 852.0372618450655 941.4190421705615 965.0790999027748 515.1873982264647 317.084381603752 777.919937304692 300.2665625371911
570 0.005 2.85 2 638.2998062444087 487.4408075118223 487.5456033147005 852.0453978891501 941.4167251102315 965.0786990851554 515.3668646927314 317.149855449399 777.9565038426557 300.2668883394007
571 0.005 2.855 3 638.416883149431 487.6604109274816 487.7654833587887 852.0550218495576 941.4180689351996 965.0803306053996 515.5440930671912 317.2152753211351 777.9922947480725 300.2672793179968
572 0.005 2.86 1 638.5325239054757 487.8792157726093 487.9846709282202 852.1129015719488 941.4279713429088 965.0838329344563 515.7342045495378 317.2806677993698 778.0555448402621 300.2674472918831
573 0.005 2.865 2 638.6525170743541 488.0981985131026 488.2038909928323 852.1072622759025 941.4205883661102 965.0804078682763 515.912636639238 317.3462939852154 778.0898278523965 300.2675655971951
574 0.005 2.87 2 638.7667855737194 488.3168599242589 488.4228211393916 852.1154027079846 941.4182790094569 965.0800036179742 516.0912466224761 317.4118499497063 778.1262544618728 300.2678904936229
575 0.005 2.875 3 638.8831877642042 488.5352112342791 488.6414464276876 852.1250153744123 941.4196113514193 965.0816265791539 516.2676739495407 317.4773511622248 778.1619119106141 300.2682829353653
576 0.005 2.88 1 638.9982761245067 488.7527704889096 488.8593845445602 852.1826329417511 941.4294774096276 965.0851192795177 516.456754324779 317.542809206379 778.2248828423905 300.2684479004324
577 0.005 2.885 2 639.1174676692775 488.9705052553899 489.0773544852424 852.1769988691727 941.4221060609805 965.0817005216776 516.6343817891678 317.6085190677263 778.2589786674004 300.2685654749495
578 0.005 2.89 2 639.231176891392 489.1879210944566 489.2950364974326 852.1852025095326 941.4198210362567 965.0813063239286 516.8121386599735 317.6741529480123 778.2953260426573 300.2688932234079
579 0.005 2.895 3 639.3470392847117 489.4050290834791 489.512415759054 852.1948731385384 941.4211596022698 965.0829215960068 516.987799357571 317.7397310917646 778.3308626503496 300.2692786441244
580 0.005 2.9 1 639.4615051447076 489.6213508243144 489.7291128395306 852.2521862910148 941.4309781764728 965.086398613785 517.1758676795316 317.8052565266699 778.3935120188223 300.269445542883
581 0.005 2.905 2 639.5802514865571 489.8378467878442 489.9458415497386 852.2467495504418 941.4236681749625 965.0830040308298 517.35273988201 317.8710369433805 778.4275562813453 300.2695641379439
582 0.005 2.91 2 639.6933224324107 490.0540258252089 490.1622842119807 852.2548925566451 941.4213792858791 965.0826040023311 517.5296606290863 317.9367468961008 778.4636978605838 300.2698887465855
583 0.005 2.915 3 639.808424067399 490.2698990716243 490.3784261945067 852.2644835882359 941.4226961582846 965.0842114439358 517.704428443866 318.0024059422453 778.4990736177007 300.2702801771776
584 0.005 2.92 1 639.922200112328 490.4849903206571 490.5938901503305 852.321480311138 941.4324791013314 965.0876839226802 517.8915328072759 318.0679887640824 778.5615244438009 300.2704476567532
585 0.005 2.925 2 640.0404376066311 490.7002557481142 490.809385771133 852.3162371830751 941.4252201055239 965.0843078213929 518.0676373212019 318.1338418048346 778.5953983238784 300.2705621650032
586 0.005 2.93 2 640.1529446334057 490.9152064462693 491.024597435554 852.3243949867916 941.4229412348296 965.0839076075159 518.243723468105 318.1996246155217 778.6314039431095 300.2708851052638
587 0.005 2.935 3 640.2674766446082 491.1298534298836 491.2395104904882 852.333962544125 941.4242431236704 965.0855037487648 518.4176699375568 318.2653571774761 778.6666392980053 300.271275384415
588 0.005 2.94 1 640.3806309253949 491.3437243087565 491.4537504467863 852.3906628467425 941.433976133767 965.0889566899118 518.6037843159337 318.331002869733 778.7287557966008 300.2714415674842
589 0.005 2.945 2 640.4982687178564 491.5577676811802 491.6680217203677 852.3855348838262 941.4267567719606 965.0855956618292 518.7790918825584 318.3969264445805 778.762528192958 300.2715558881129
590 0.005 2.95 2 640.6102488085875 491.7714985743963 491.8820110303302 852.3937271497194 941.4244952521664 965.085198587067 518.9543547336859 318.4627761278148 778.7984268409184 300.2718772130511
591 0.005 2.955 3 640.7241592721807 491.9849277937499 492.0957037687611 852.4032591867222 941.4257854529092 965.0867841363553 519.1275167099619 318.5285773642588 778.8335043170242 300.2722675976545
592 0.005 2.96 1 640.8366091984143 492.1975862571117 492.3087280011999 852.4596215585631 941.435453344223 965.0902164010189 519.3125935353505 318.5942807495891 778.8952637497147 300.2724376683515
593 0.005 2.965 2 640.9536369542147 492.4104158824128 492.5217833194012 852.45462180128 941.4282889936677 965.0868855219408 519.4871041870235 318.6602733228464 778.9289573635343 300.2725576277418
594 0.005 2.97 2 641.0651469083901 492.6229353599361 492.7345586646829 852.4628648341352 941.4260521499237 965.0864963914723 519.6615773716799 318.7261867831037 778.9647724121053 300.2728760572749
595 0.005 2.975 3 641.1784975565104 492.8351552366957 492.9470394948176 852.4723886817443 941.4273362678838 965.0880743895729 519.8339449917726 318.7920529612874 778.9997142326035 300.2732652253114
596 0.005 2.98 1 641.2903793734449 493.0466111296082 493.1588573139346 852.5284462605039 941.4369469930022 965.0914849612012 520.0180785258373 318.857810762903 779.0611619125158 300.2734344233635
597 0.005 2.985 2 641.4068005118315 493.2582357026611 493.3707054494618 852.5235634657952 941.4298294015057 965.0881733423781 520.1917702341765 318.9238668948079 779.0947632242884 300.2735551938901
598 0.005 2.99 2 641.5177338283985 493.4695522753202 493.5822754446218 852.5318219868769 941.4276100061113 965.0877871413323 520.3654270334852 318.9898421186625 779.1304239620667 300.2738736871325
599 0.005 2.995 3 641.6304795691589 493.680571265515 493.7935529104834 852.5413444661066 941.4288837276196 965.0893535355057 520.5369956151734 319.05577088162 779.1652237901855 300.2742626345794
600 0.005 3 1 641.7417674365818 493.8908315229928 494.0041719875036 852.5969735950669 941.4384358567994 965.0927438669077 520.720143223123 319.1215751357108 779.2262636193299 300.2744307776847
601 0.005 3.005 2 641.8575624783566 494.1012592531374 494.2148210129893 852.5922972475014 941.4313678742599 965.0894529476018 520.8930489724178 319.187694600593 779.2597762506811 300.2745519127301
602 0.005 3.01 2 641.9679343539106 494.3113810994792 494.4251938259511 852.600597090365 941.4291623033214 965.0890681621519 521.0659004326034 319.2537301012169 779.2953441681447 300.2748697811383
603 0.005 3.015 3 642.0801047092878 494.5212074339625 494.6352761352945 852.610122934668 941.4304240087117 965.0906244767714 521.2367093143147 319.3197185262886 779.3300521774097 300.2752581017633
604 0.005 3.02 1 642.1907988446014 494.7302809022058 494.8447048371852 852.6654611703873 941.4399281686368 965.0939983146562 521.4188879575815 319.3855741122722 779.3907798719765 300.2754243321523
605 0.005 3.025 2 642.3059841884563 494.9395200953647 495.0541632239162 852.6608926385288 941.4329008319638 965.0907230865974 521.5910227664617 319.4517510550018 779.4241924695853 300.2755441125525
606 0.005 3.03 2 642.4157812154671 495.148455559126 495.2633472708035 852.6692037773274 941.4307057114529 965.0903380082049 521.7630527777573 319.5178418040011 779.4596338660705 300.2758606633918
607 0.005 3.035 3 642.5273494815051 495.3570976292218 495.4722428496898 852.6787197396435 941.4319569063068 965.0918860921784 521.9330819981694 319.5838855144332 779.494214227989 300.2762473534631
608 0.005 3.04 1 642.6374479683205 495.5649916556681 495.6804891974203 852.7338307902397 941.4414481441953 965.0952643177379 522.1143403634986 319.6497935929366 779.5546738889059 300.2764117539684
609 0.005 3.045 2 642.7520424429322 495.773050628618 495.8887651118433 852.7293583271213 941.4344420511828 965.0919906550888 522.2856825930775 319.7160200161139 779.5879793928411 300.2765308471289
610 0.005 3.05 2 642.8612799608801 495.9808080509893 496.0967686479804 852.7376809827483 941.4322483607 965.0915995898083 522.456919898763 319.7821633960235 779.6232964653615 300.2768458477822
611 0.005 3.055 3 642.9722567389909 496.1882741189508 496.3044857271113 852.7471628343055 941.4334887042669 965.0931429568344 522.6261380149514 319.848259524073 779.6577269416701 300.2772292109016
612 0.005 3.06 1 643.081793964167 496.3949973443416 496.5115579805748 852.8020079983636 941.4429427555896 965.0965117658915 522.8064347620921 319.9142112493352 779.7178895214129 300.2773918344365
613 0.005 3.065 2 643.1957847589365 496.6018843514025 496.7186597106816 852.7976362288365 941.4359742646362 965.0932524891027 522.9770069795753 319.9804892022331 779.7510830724578 300.2775107746473
614 0.005 3.07 2 643.3044476002444 496.8084718929211 496.9254909608866 852.8059592872888 941.4337919441264 965.0928640886477 523.1474510475052 320.0466819619215 779.7862601188767 300.2778248355699
615 0.005 3.075 3 643.4146810413902 497.0147698435102 497.1320375814083 852.8152595497244 941.4349943431516 965.0943923688324 523.315882763878 320.1128317122368 779.8204438427766 300.2782096204746
616 0.005 3.08 1 643.5237894270958 497.2203302303693 497.3379439979018 852.8699488595024 941.4444282307818 965.0977550984333 523.4952521824936 320.1788228130189 779.8803848025071 300.2783643578387
617 0.005 3.085 2 643.6372378837741 497.4260533169497 497.5438795526939 852.865773669917 941.4375119622981 965.0945090284097 523.6650911897593 320.2451441096537 779.9135261968144 300.2784780460906
618 0.005 3.09 2 643.7452695754222 497.6314789706315 497.7495465306844 852.8740598805706 941.4353261703669 965.0941147739106 523.8347083574879 320.3113856991966 779.9485508019588 300.2787951207424
619 0.005 3.095 3 643.8551142191156 497.8366174222484 497.9549310858094 852.883516712901 941.4365523197797 965.0956480440807 524.0024110733003 320.3775760071706 779.98273619037 300.2791756355751
620 0.005 3.1 1 643.963566226049 498.0410238567277 498.1596801821997 852.9378645038717 941.4459212998772 965.0989848899872 524.1808160363959 320.4436041390972 780.0423158078784 300.2793331648321
621 0.005 3.105 2 644.0763056456274 498.2455912162155 498.3644579833622 852.9336902482487 941.4390254120335 965.0957509270025 524.3498508875397 320.5099726376683 780.0752884897648 300.2794485511251
622 0.005 3.11 2 644.1837126126831 498.4498631652899 498.5689689434125 852.9419687347469 941.4368509082187 965.0953626807185 524.5186640030604 320.5762612195339 780.1101672492068 300.2797672657253
623 0.005 3.115 3 644.2929930293595 498.653849950388 498.7731994323873 852.9514320307427 941.4380745967902 965.0968924411522 524.6856099202764 320.6424958307963 780.1442542381864 300.2801482895707
624 0.005 3.12 1 644.4008766472818 498.8571098456309 498.9767989427666 853.0055326723847 941.4474134924164 965.1002233832864 524.8630791209786 320.7085537454171 780.2035533541624 300.2803058334608
625 0.005 3.125 2 644.5130243315891 499.0605294821717 499.1804268774832 853.0014519759902 941.4405519205452 965.0970056124821 525.031359697432 320.7749681177285 780.2364376244127 300.2804223604282
626 0.005 3.13 2 644.6199210112338 499.2636558341733 499.3837898517048 853.0097609851892 941.4383919763937 965.0966177154554 525.1994057521122 320.8412977893174 780.2712198505932 300.2807393990607
627 0.005 3.135 3 644.7286128503374 499.4664989957217 499.5868743044731 853.0192305261365 941.43960803391 965.0981305696693 525.3655854783268 320.9075749255869 780.3051675158023 300.2811112629886
628 0.005 3.14 1 644.8358296289637 499.6686209828165 499.7893324996735 853.0730031695776 941.44888150145 965.1014337540287 525.5421120512227 320.9736707653956 780.3641234666442 300.2812712226541
629 0.005 3.145 2 644.9473458822364 499.8709008692066 499.9918187012972 853.0689913231954 941.4420554978477 965.0982359769248 525.7096174103884 321.0401254441672 780.3969049129206 300.2813970687938
630 0.005 3.15 2 645.0537126024814 500.0728895474841 500.1940417121727 853.0773230452315 941.4399157370705 965.0978553352584 525.8768558786645 321.1064929843391 780.4315634245104 300.2817129926528
631 0.005 3.155 3 645.1618697700929 500.2745970533076 500.3959881492781 853.0868104543523 941.4411332210317 965.0993644212879 526.0422874180509 321.172807531879 780.465407998336 300.2820808488479
632 0.005 3.16 1 645.2685352478095 500.4755882027656 500.5973126293337 853.1403195231617 941.4503639005096 965.1026516554131 526.2178375729826 321.2389292225402 780.524066573659 300.282238530954
633 0.005 3.165 2 645.3794743358638 500.6767363248421 500.7986649117373 853.1364491737589 941.4435822306008 965.0994711022759 526.3846369640372 321.3054229748612 780.5567436704287 300.282363679112
634 0.005 3.17 2 645.4852870605606 500.8775953504407 500.9997559058456 853.1447948516527 941.4414549459892 965.099089830774 526.5511418808205 321.3718275202393 780.5912732967591 300.2826768497002
635 0.005 3.175 3 645.5928753892541 501.0781751313781 501.2005722444499 853.1542596382026 941.4426615797213 965.1005891828692 526.7158702319779 321.4381772754358 780.6249942551109 300.2830413763546
636 0.005 3.18 1 645.6989807104952 501.2780437954123 501.4007711278965 853.2074753253028 941.4518505477745 965.1038640214779 526.8905447745749 321.5043274400601 780.6833439837442 300.2831968997463
637 0.005 3.185 2 645.8093106061291 501.4780680628271 501.6009974965523 853.2036969885344 941.4451019990388 965.1006977977011 527.0565987722866 321.5708565061319 780.7159138583054 300.2833222262575
638 0.005 3.19 2 645.9146185791428 501.6778052540134 501.8009643615371 853.2120773944696 941.4429916883746 965.1003202343586 527.2223272208759 321.6372907841168 780.7503455251129 300.283629656421
639 0.005 3.195 3 646.0213886023319 501.8772647292158 502.0006582550263 853.2213042514294 941.4441464894454 965.1018008075337 527.3861639269162 321.7036808905898 780.7837955125717 300.2840015426216
640 0.005 3.2 1 646.1270436878262 502.0760179668831 502.1997388630356 853.2743600252408 941.4533150409006 965.1050724409255 527.5599437028246 321.7698491947042 780.8419122635895 300.2841505125685
641 0.005 3.205 2 646.2367759533537 502.2749258662872 502.398846760976 853.2707121394213 941.4466022399924 965.1019125183325 527.7252232828006 321.8364118794835 780.8743991067294 300.2842691879964
642 0.005 3.21 2 646.3415226928506 502.4735487628483 502.5976970579626 853.279106703783 941.4445057237961 965.1015394412501 527.8901356838903 321.9028790199138 780.9087159092999 300.2845787313141
643 0.005 3.215 3 646.4477990831469 502.6718959498357 502.7962763155962 853.2883734071891 941.445663581802 965.1030181790608 528.0532327462638 321.9692976933141 780.9420821009938 300.284951102203
644 0.005 3.22 1 646.5529077932746 502.8695424498075 502.994246930823 853.3411868133448 941.4547919465556 965.1062785441081 528.2261118999553 322.0354838726174 780.9997751089124 300.2851008790889
645 0.005 3.225 2 646.6622128760084 503.0673421773091 503.1922445762481 853.3377214769345 941.4481433579087 965.1031424244219 528.3906589841224 322.1020706423739 781.0323426140458 300.2852177552209
646 0.005 3.23 2 646.7663475985244 503.2648586813042 503.3899862752561 853.3460513481359 941.4460383257651 965.1027603412858 528.5547677914534 322.1685680320119 781.0665114854066 300.2855271898434
647 0.005 3.235 3 646.8721497787155 503.4621016019855 503.5874589666691 853.3554324860958 941.4472088359519 965.104238946503 528.7170706640961 322.2350151373669 781.0998646904402 300.285898826649
648 0.005 3.24 1 646.9766365387526 503.6586484859961 503.7843271951665 853.4079113482438 941.4562828603634 965.1074813707563 528.8890295305268 322.3012211758085 781.1572197131934 300.2860534603832
649 0.005 3.245 2 647.0851214073351 503.8553474047794 503.9812221404184 853.4044528080335 941.4496516531633 965.1043555343789 529.0528035856962 322.3678350049454 781.1896170775593 300.2861727480839
650 0.005 3.25 2 647.1888490965983 504.0517651024799 504.1778628518799 853.4127903617693 941.4475587317258 965.1039763589612 529.2161355998786 322.4343586675227 781.2236558269956 300.2864813669058
651 0.005 3.255 3 647.2940551888955 504.2479111095914 504.3742363901085 853.4221606914417 941.4487213528319 965.1054446326834 529.3776660600467 322.5008310136546 781.2568841359005 300.2868519766652
652 0.005 3.26 1 647.3970604464956 504.4433657825604 504.5700095398356 853.4743495414224 941.457744405569 965.1086681027936 529.548676966127 322.5670553250303 781.3139340245157 300.2870086385772
653 0.005 3.265 2 647.5057561446698 504.6389715416207 504.7658093246312 853.4709819519929 941.4511539610977 965.1055625831553 529.7116962856251 322.6336949334367 781.3462263560536 300.287131842572
654 0.005 3.27 2 647.6089152322788 504.8342980276319 504.9613566458686 853.4793551257912 941.4490827977003 965.1051907081546 529.8742248489948 322.7002398477345 781.3801577285269 300.2874391299835
655 0.005 3.275 3 647.713762575648 505.0293547424815 505.1566386302028 853.4887266369806 941.450242223695 965.106651878743 530.0350169645012 322.7667345717495 781.4132714707404 300.2878061325663
656 0.005 3.28 1 647.8162819197354 505.2237248286623 505.3513244647656 853.5406657716998 941.4592265918291 965.1098601689152 530.2051079668676 322.8329663695693 781.4700365180879 300.2879595186816
657 0.005 3.285 2 647.9244386162341 505.4182449990579 505.5460366346367 853.5373974104336 941.4526738327204 965.1067662512501 530.3673794382288 322.8996274416122 781.502214951563 300.2880808288756
658 0.005 3.29 2 648.0270261930368 505.612487785912 505.7404980738507 853.5457521218565 941.4506071007876 965.1063918356442 530.5291311635414 322.9661952194377 781.5359988551636 300.2883857817815
659 0.005 3.295 3 648.1313107802051 505.8064626598188 505.9346960144488 853.5551108859233 941.4517551288349 965.1078408070463 530.689154003052 323.032711197899 781.5689852393821 300.2887516810586
660 0.005 3.3 1 648.2332830597829 505.999755754871 506.1283020185068 853.6067586872175 941.4606725215582 965.1110185039716 530.8583510239565 323.098958131271 781.6254339108382 300.2889031852924
661 0.005 3.305 2 648.3408477608937 506.1931977248535 506.3219340679624 853.6035916350578 941.4541689476586 965.1079521400605 531.0198318128131 323.1656364626409 781.657512886128 300.2890233801961
662 0.005 3.31 2 648.4428985789777 506.3863642667934 506.5153171131142 853.6119644819825 941.4521195437582 965.1075820025827 531.1807862202982 323.2322215835127 781.6911896603636 300.2893248981442
663 0.005 3.315 3 648.5466385186776 506.5792647406128 506.7084384789591 853.6213158099887 941.4532617852303 965.1090250850594 531.3400347334016 323.2987560054365 781.72406278712 300.289687789962
664 0.005 3.32 1 648.6480754630306 506.7714882483107 506.900972079976 853.6727148753184 941.4621406092431 965.1121912276417 531.5083457641651 323.3650091030592 781.7802347098669 300.2898365463946
665 0.005 3.325 2 648.7550808110991 506.9638595018542 507.0935314892006 853.6696379216197 941.4556749619339 965.1091414626021 531.6690448456865 323.4317041614556 781.8122132120264 300.289954060639
666 0.005 3.33 2 648.8566038683977 507.1559572393169 507.2858436084388 853.6780149950413 941.4536372655519 965.1087734488882 531.8292173057847 323.4983057376487 781.8457685584069 300.2902540407934
667 0.005 3.335 3 648.9598016621219 507.3477907603462 507.4778958636556 853.6873589274087 941.4547737039902 965.1102100190692 531.9876940732437 323.564855634998 781.8785235951852 300.2906133339844
668 0.005 3.34 1 649.0606953702111 507.5389520422909 507.6693644600228 853.7385164065881 941.4636117729968 965.1133616764274 532.1551408399788 323.6311160771306 781.9344114848093 300.2907604671477
669 0.005 3.345 2 649.1671451605056 507.7302599868107 507.8608586407625 853.7355197336175 941.4571808486961 965.1103267192856 532.315059252212 323.6978259686359 781.96628692063 300.2908766811282
670 0.005 3.35 2 649.2681349242583 507.92129632881 508.0521072541794 853.7439032636582 941.4551545731741 965.1099602143547 532.4744294879315 323.7644405432146 781.9997238287785 300.2911752570179
671 0.005 3.355 3 649.3707920603383 508.1120702420922 508.2430977856126 853.7532309942646 941.4562825519422 965.1113883937467 532.6321219498722 323.8310035909789 782.0323581130931 300.2915332455144
672 0.005 3.36 1 649.4710300874981 508.302175577611 508.4335080443047 853.804133924081 941.4650801177727 965.1145264424662 532.7986644967733 323.8972880314669 782.0879631513262 300.2916802261129
673 0.005 3.365 2 649.5769509146927 508.492427438565 508.6239441579824 853.8012290202207 941.4586863421279 965.1115059171683 532.9578089774766 323.9640006788933 782.1197424149849 300.2917965425981
674 0.005 3.37 2 649.6774490357799 508.682409586318 508.8141364559031 853.8096162459887 941.4566691364444 965.1111396731259 533.1163996563636 324.0306233224545 782.1530581237222 300.2920946859514
675 0.005 3.375 3 649.7795978064448 508.872131163336 509.0040724831676 853.8189310779294 941.4577895150464 965.1125602559763 533.2733209059001 324.0971917366579 782.185565212902 300.292452127282
676 0.005 3.38 1 649.8792885221683 509.0611892400539 509.1934325128918 853.8695775148215 941.4665424887934 965.1156826196417 533.4390045201617 324.1634754232211 782.2408917319074 300.2925993457869
677 0.005 3.385 2 649.9846782079726 509.2503923775755 509.3828180818898 853.8667591547622 941.4601866765234 965.1126802477273 533.5973585995886 324.2301956931419 782.2725659128654 300.2927160224961
678 0.005 3.39 2 650.0846571026779 509.4393276590696 509.57196147744 853.8751460415253 941.458179533618 965.112314539817 533.7551653907042 324.2968271097944 782.3057532807577 300.2930154816897
679 0.005 3.395 3 650.1862908010502 509.6280041782408 509.7608503574453 853.8844581942931 941.4592956467119 965.1137293478567 533.9113261212585 324.3634044177072 782.3381459103504 300.2933718789116
680 0.005 3.4 1 650.2854407469022 509.8160214812573 509.9491671130229 853.9348486948978 941.4680056814758 965.1168377271642 534.0761368166854 324.4296960065288 782.3931930449846 300.2935189663924
681 0.005 3.405 2 650.3902860517561 510.0041830832608 510.1375092595677 853.9321293029769 941.4616894443163 965.1138503006412 534.2337244616429 324.496417719675 782.4247715118914 300.2936358221937
682 0.005 3.41 2 650.4897535173163 510.1920786680913 510.3256109072062 853.9405153640207 941.4597001579334 965.1134878589247 534.3907696588361 324.5630536341513 782.4578378183857 300.2939347452651
683 0.005 3.415 3 650.5908476640038 510.3797172647153 510.5134598100803 853.9498172135276 941.4608007515418 965.1148908098179 534.5461478674522 324.6296352279437 782.4901110734315 300.2942907689261
684 0.005 3.42 1 650.6894908645684 510.5667020175778 510.7007410238805 853.9999549598867 941.4694648051382 965.1179836365469 534.7101508814327 324.6959269202823 782.5448834717731 300.2944377106964
685 0.005 3.425 2 650.7938101583565 510.7538293090826 510.8880471349144 853.9973169090555 941.4631846997172 965.1150121094789 534.8669524987249 324.7626531759981 782.5763624732148 300.2945539330655
686 0.005 3.43 2 650.8927767581845 510.940692400161 511.0751143008005 854.0057068657427 941.4612070546518 965.1146502125836 535.0231982187875 324.8292999480374 782.6093026842317 300.2948503023977
687 0.005 3.435 3 650.9933106315297 511.1273002412274 511.2619304131135 854.0149899783466 941.4623003210515 965.1160430315261 535.1778019584405 324.8958798307504 782.6414444109764 300.2952054099526
688 0.005 3.44 1 651.0914586294315 511.3132589837284 511.4481827347174 854.0648343038739 941.4709095600762 965.1191348235171 535.3409607052566 324.9621967877553 782.6959417501139 300.2953518349297
689 0.005 3.445 2 651.1952007665222 511.4993589652246 511.6344598021179 854.0622991280649 941.4646780142789 965.1161591287325 535.4969853803341 325.0289093707091 782.7273103896523 300.2954677196549
690 0.005 3.45 2 651.2936468756071 511.6851965817543 511.8204995509617 854.0707104869828 941.4626984614898 965.1157947805019 535.6524561534524 325.0955447588553 782.7601358394884 300.295762532561
691 0.005 3.455 3 651.3936688758995 511.8707807437043 512.0062899893692 854.0800030796094 941.4637884743921 965.117191856615 535.8063098884166 325.162121704996 782.7921760202604 300.2961149745814
692 0.005 3.46 1 651.491294880665 512.055720575276 512.1915206544857 854.1295961718822 941.4723587999172 965.1202700027095 535.9686187618887 325.2284300146925 782.8464013164322 300.2962603550504
693 0.005 3.465 2 651.5944803247869 512.240800369355 512.37677582307 854.1271378489614 941.4661673099823 965.1173092525725 536.1238722245054 325.2951426626132 782.8776609748671 300.2963763441653
694 0.005 3.47 2 651.6924186353505 512.4256196036289 512.5617952654026 854.1355582254198 941.4642018601581 965.1169471615722 536.2785750423958 325.3617769066867 782.9103688161371 300.2966699038675
695 0.005 3.475 3 651.7919251009163 512.6101871000404 512.7465670863871 854.1448400700742 941.4652845644442 965.1183357221729 536.4316797979684 325.4283532280172 782.942290459632 300.297020899833
696 0.005 3.48 1 651.8890304017422 512.7941145530008 512.9307829076744 854.1941882817857 941.4738137594017 965.1214002842942 536.5931404429963 325.4946520040377 782.9962457772006 300.2971656001674
697 0.005 3.485 2 651.9916764152272 512.9781810480275 513.1150230207696 854.1918045828286 941.4676562142114 965.1184531775455 536.7476318792325 325.561363046109 783.0273938286939 300.2972811191319
698 0.005 3.49 2 652.0891140018005 513.161988792408 513.2990290271952 854.2002463365319 941.4657070773877 965.1180926088253 536.9015736243661 325.6279956456029 783.059984109209 300.2975733427483
699 0.005 3.495 3 652.18810456624 513.345546521851 513.4827891155007 854.2095130808696 941.4667798330356 965.1194730224861 537.0539345178815 325.6945681102987 783.091786646965 300.2979224654333
700 0.005 3.5 1 652.2846858658942 513.528468480631 513.6659968677815 854.2585814422804 941.4752722828322 965.1225252077198 537.2145400701296 325.7608574445608 783.1454282830366 300.2980662992737
701 0.005 3.505 2 652.3868052441443 513.7115286000635 513.8492288696294 854.256342658727 941.4691600949643 965.1195957508144 537.3682830872841 325.8275635880707 783.1765064247537 300.29818145161
702 0.005 3.51 2 652.4837633238938 513.8943317728119 514.0322284218114 854.2647853889672 941.4672231938448 965.1192402718765 537.5214513407648 325.8941892012359 783.2090278188381 300.2984726367804
703 0.005 3.515 3 652.5822337086369 514.0768866316555 514.2149836976109 854.2740226086247 941.4682795736205 965.1206076562013 537.6730771646162 325.9607565600908 783.2407053911321 300.2988201689371
704 0.005 3.52 1 652.6782995182494 514.2588098831808 514.3971901892967 854.3227749233258 941.4767189855364 965.1236435942272 537.8328405529192 326.0270305308937 783.2939512698474 300.2989633616741
705 0.005 3.525 2 652.7798984775162 514.4408705030303 514.579421001607 854.3206619062576 941.4706514303991 965.1207324802491 537.9858179836938 326.0937317786178 783.3250394347086 300.2990781345209
706 0.005 3.53 2 652.8763533606035 514.622675896528 514.7614208665073 854.3291169160391 941.4687210537487 965.1203748990225 538.1382306159838 326.1603503300802 783.3574306933812 300.2993683313719
707 0.005 3.535 3 652.9743042129601 514.8042346586406 514.9431781312154 854.3383343826866 941.4697685977418 965.1217350505377 538.2891217938293 326.2269103620622 783.3889838910738 300.2997147125242
708 0.005 3.54 1 653.0698597040523 514.985166311651 515.1243904712261 854.3868693083867 941.4781722459445 965.1247579581407 538.4480331907832 326.2931643791637 783.4419649308714 300.2998573705141
709 0.005 3.545 2 653.1709275069059 515.1662341920533 515.3056268637007 854.3848295479117 941.4721378929808 965.1218612557169 538.6002618099188 326.3598579751805 783.4729487139537 300.2999714423956
710 0.005 3.55 2 653.2668882070163 515.3470485270453 515.4866338398585 854.3932683959681 941.4702159431995 965.1215049607798 538.7519437352233 326.4264678379827 783.5052135273847 300.3002602038611
711 0.005 3.555 3 653.3643371568637 515.527617927918 515.6673998588979 854.4024783200815 941.4712583616382 965.1228575698302 538.9021249778867 326.493020419984 783.5366517691714 300.3006049918653
712 0.005 3.56 1 653.4593987289879 515.7075640499349 515.8476244528656 854.4507906743358 941.4796274707294 965.1258685487811 539.0602199737541 326.5592530580624 783.5893734709775 300.3007470518729
713 0.005 3.565 2 653.5598092543069 515.8876455856073 516.0278728786667 854.4487215170425 941.4735982189932 965.1229771888046 539.2116586365803 326.6259476043188 783.6201997720034 300.300864721877
714 0.005 3.57 2 653.6553372244471 516.0674754964531 516.2078935473883 854.4572337351836 941.471704782595 965.1226305050084 539.3625851213063 326.6925454304647 783.6523981336468 300.3011519116237
715 0.005 3.575 3 653.7522293939503 516.2470620538381 516.3876748365072 854.4663564826482 941.4727309400782 965.1239712313451 539.5120633650387 326.7590856587817 783.6836505496364 300.3014933771066
716 0.005 3.58 1 653.8468402212899 516.4260292021283 516.5669182972595 854.514482801603 941.4810659391211 965.1269664014512 539.6692814500819 326.8252942241492 783.7361468768515 300.3016322731195
717 0.005 3.585 2 653.9467794766311 516.6051312585581 516.7461854583934 854.5125409934785 941.4750831064514 965.12409260882 539.8200177512066 326.8919772627154 783.7669019982382 300.3017504740844
718 0.005 3.59 2 654.0418339505059 516.7839834946968 516.9252265167182 854.5210522916741 941.4731999641884 965.1237467984751 539.9702302515847 326.958561638516 783.798983584006 300.3020373797758
719 0.005 3.595 3 654.1382300949805 516.9625940163762 517.1040298527419 854.5301584756895 941.4742200899481 965.1250825899189 540.1189873892313 327.0250875299693 783.8301161188143 300.3023767276746
720 0.005 3.6 1 654.2323609472604 517.1405900541974 517.2822994112311 854.5780639392079 941.4825221133634 965.1280673323455 540.2754070345204 327.0912797605116 783.8823557849468 300.3025145673437
721 0.005 3.605 2 654.3317804480173 517.3187194396505 517.4605923144804 854.576184563214 941.476568177792 965.1252059793399 540.4253995680967 327.1579443915371 783.9130034963514 300.3026316196129
722 0.005 3.61 2 654.4263480563509 517.4966007017812 517.6386606044368 854.5846979786247 941.4746941680194 965.1248615085094 540.5748709675346 327.2245128866477 783.944967556339 300.3029167742985
723 0.005 3.615 3 654.5222375938396 517.6742418595551 517.8164927600093 854.5937846123647 941.4757052627064 965.1261885654868 540.7229022783658 327.2910226355621 783.9759808421668 300.3032545143729
724 0.005 3.62 1 654.6158893525344 517.8512728477008 517.9937948617802 854.6414715216749 941.4839748936897 965.1291622519883 540.8785233593343 327.3571945103994 784.0279729482186 300.3033916318125
725 0.005 3.625 2 654.7147859705915 518.0284361155486 518.1711200520126 854.6396555226688 941.4780476446789 965.1263127897723 541.0277760818764 327.4238410973785 784.0585116617913 300.3035079506205
726 0.005 3.63 2 654.8088657566778 518.2053529393233 518.3482221176852 854.6481590511429 941.4761812919571 965.125968780352 541.1765082543506 327.4903923003802 784.0903551225094 300.3037919756616
727 0.005 3.635 3 654.9042603283579 518.3820312678713 518.5250896363124 854.6572332150671 941.4771871565773 965.1272899242166 541.3238114925275 327.5568828556052 784.1212545757089 300.3041281012082
728 0.005 3.64 1 654.9974126150757 518.5581027151459 518.7014302492739 854.7046779367657 941.4854151956439 965.1302491606242 541.4785792097356 327.6230299975346 784.1729864738851 300.3042647108775
729 0.005 3.645 2 655.0958048211521 518.7343062468187 518.8777940220568 854.7029362249242 941.4795224494671 965.1274146648177 541.62711009826 327.6896566268826 784.2034248037844 300.3043807536837
730 0.005 3.65 2 655.1894063229472 518.9102650060219 519.0539362326318 854.711443333321 941.4776671717998 965.1270719782503 541.7751049972491 327.7561877502375 784.2351513268553 300.304663856869
731 0.005 3.655 3 655.2843098759133 519.0859869223352 519.229845497263 854.7205079256447 941.47866706584 965.1283865926847 541.9217295573467 327.8226585377919 784.2659355430135 300.3049988081075
732 0.005 3.66 1 655.3769698363304 519.2611063967641 519.4052316103569 854.7677255106723 941.4868562983963 965.1313311256273 542.0757021018989 327.8887832780164 784.3174113346474 300.3051351282978
733 0.005 3.665 2 655.474851333653 519.4363567376987 519.5806406285052 854.7660515129368 941.4809947408409 965.1285096895706 542.2235062426965 327.9553859210598 784.3477449239555 300.3052515037934
734 0.005 3.67 2 655.5679786413202 519.6113639728511 519.7558295547009 854.7745587137294 941.4791503919896 965.1281690678585 542.3707875987171 328.0218941809758 784.3793556323437 300.3055338100115
735 0.005 3.675 3 655.6623914134497 519.7861359636584 519.930787105701 854.7836100261237 941.4801437796617 965.1294770060202 542.5167013269977 328.0883432948063 784.4100260533675 300.3058696359898
736 0.005 3.68 1 655.7545553555531 519.9603095173289 520.1052250014445 854.8305755787075 941.4882819822172 965.1324022281339 542.6698731390215 328.1544386629504 784.4612327999164 300.3060067287659
737 0.005 3.685 2 655.8520584222616 520.1346132956652 520.2796857857105 854.829110077512 941.4824852371293 965.1296086467521 542.8170017269086 328.2210111471164 784.4915206738881 300.3061195704122
738 0.005 3.69 2 655.9446526807598 520.3086754981946 520.4539278984395 854.8375971458672 941.4806323222206 965.1292592413366 542.9635562227503 328.2874981664895 784.52296910512 300.3064020290862
739 0.005 3.695 3 656.0386320302385 520.4825041351362 520.6279402848882 854.8466560179139 941.4816308785831 965.1305681641242 543.1087800094175 328.3539240644254 784.5535938612986 300.3067379218675
740 0.005 3.7 1 656.1302823823833 520.6557379671216 520.8014363122652 854.8935459252782 941.4897334176088 965.1334798617545 543.261251508059 328.4199904979681 784.6045475587431 300.3068767915469
741 0.005 3.705 2 656.2272370258893 520.8291014015751 520.9749551812303 854.8919546480449 941.483947498789 965.1306926497853 543.4076474783616 328.4865399566557 784.634688542526 300.3069874805307
742 0.005 3.71 2 656.3193447601319 521.0022248179927 521.1482568267439 854.9003622483025 941.4821054385291 965.1303466851859 543.5534680410176 328.5530014185011 784.6660007471419 300.3072690750634
743 0.005 3.715 3 656.412723710774 521.175116025809 521.3213301442258 854.9092411892522 941.4830734452385 965.1316405744647 543.6978807217574 328.619406033229 784.6964219878901 300.307608383632
744 0.005 3.72 1 656.5039595422428 521.3474160731363 521.4938901739355 854.9561929233095 941.4911511207657 965.1345444238759 543.849625052271 328.6854394216628 784.7471459161218 300.3077445548406
745 0.005 3.725 2 656.6004626402391 521.519845307443 521.6664732347369 854.9544898621676 941.4854198255809 965.1317784493426 543.9952631068678 328.7519599883279 784.7772466113407 300.3078540376252
746 0.005 3.73 2 656.6921057830593 521.6920361324256 521.8388405700756 854.9628766975056 941.4835806329197 965.1314282561199 544.1403666706141 328.8183940182602 784.8084475058228 300.3081344659224
747 0.005 3.735 3 656.7849729058761 521.8639962094859 522.0109810957559 854.9717727316771 941.4845346423775 965.1327125947417 544.2840327165928 328.8847717445221 784.8387388108034 300.3084736827071
748 0.005 3.74 1 656.8753010492948 522.0352656884054 522.1825822653199 855.018295403503 941.492505631594 965.1355867707049 544.4336026951371 328.9507248419069 784.8890837759973 300.308609836829
749 0.005 3.745 2 656.9713207136947 522.2067527430506 522.354203261531 855.0167674880709 941.4868275328736 965.132839215843 544.5790311079261 329.0172343604735 784.919114931625 300.3087204701378
750 0.005 3.75 2 657.0624976095758 522.3780071492537 522.5256235171605 855.0252061486681 941.4850439474657 965.1325089131182 544.7233736674056 329.0836388624845 784.9502315773914 300.3090001335179
751 0.005 3.755 3 657.1550056561771 522.5490305370073 522.696820203179 855.0341481116743 941.4860060536057 965.1337835258386 544.866587092853 329.1499940363698 784.9804602860368 300.3093381249799
752 0.005 3.76 1 657.2449172465299 522.7193693038674 522.8674833796853 855.0804568167418 941.493940640231 965.1366439332176 545.0154801538905 329.2159133366803 785.0305602522614 300.3094734490966
753 0.005 3.765 2 657.3404849169705 522.8899271888832 523.0381702526878 855.0790340949508 941.4883205229121 965.1339228385541 545.1600931111368 329.2823880100585 785.0605087964901 300.3095830473441
754 0.005 3.77 2 657.4312381465028 523.0602512677261 523.2086560039983 855.0874500963265 941.4865222687299 965.1335789810502 545.3038926453563 329.3487611905786 785.0915011050549 300.3098608036754
755 0.005 3.775 3 657.5232934412138 523.2303472823332 523.3789197931304 855.0963527409876 941.4874682435166 965.1348445954437 545.4464698700974 329.4150920147995 785.1215989517275 300.3101970864558
756 0.005 3.78 1 657.6127530251923 523.3997640978514 523.5486559490192 855.1424340977144 941.4953650341507 965.1376917792969 545.5946142816123 329.4809575442635 785.1714535057941 300.3103317286493
757 0.005 3.785 2 657.7078129378222 523.5693988065406 523.7184158023415 855.141062051579 941.4897704104237 965.1349827419996 545.7385412263488 329.5474085836824 785.2012766241801 300.310440996704
758 0.005 3.79 2 657.7981332698515 523.7388018040975 523.8879767879768 855.1494781327441 941.4879822548712 965.1346396298655 545.8816521591237 329.6137575596994 785.2321518109388 300.3107172999754
759 0.005 3.795 3 657.8897268823312 523.9079786919117 524.0573180629667 855.1583703081312 941.4889240630514 965.1358997419367 546.0235536432851 329.6800581156391 785.2621338779435 300.3110517199784
760 0.005 3.8 1 657.9787214878909 524.0764811973485 524.2261362176679 855.2042240192184 941.4967848028392 965.1387351408381 546.1709435486262 329.7458822575524 785.3117385149977 300.3111849975016
761 0.005 3.805 2 658.0732914144169 524.2452006137914 524.3949781160932 855.2029145904836 941.4912198171429 965.1360383178339 546.3141846765288 329.8123048311317 785.3414566046541 300.3112933476996
762 0.005 3.81 2 658.1631409289546 524.4136902826247 524.563623032379 855.2113109877595 941.4894432643431 965.1356998439563 546.4566066721736 329.8786197942362 785.37220622078 300.3115681678181
763 0.005 3.815 3 658.2542630913599 524.5819556087343 524.7320501739071 855.2201972000329 941.4903818019321 965.136951851185 546.5977845591575 329.9448862044298 785.4020768449041 300.3119010042298
764 0.005 3.82 1 658.3427901407305 524.7495512479585 524.8999582830666 855.2657898785914 941.4981871050655 965.1397705161978 546.7443116360232 330.0106774766994 785.4514348151482 300.3120335341927
765 0.005 3.825 2 658.4368570222867 524.9173626710486 525.0678901007186 855.2645622786177 941.4926699494284 965.137095123501 546.8868856441702 330.0770619781076 785.4810435730819 300.3121409682062
766 0.005 3.83 2 658.5262628148274 525.0849461743682 525.2356266376436 855.2729848933332 941.4909067778582 965.1367556085785 547.0286306107184 330.1433399657685 785.5116905412855 300.3124143040384
767 0.005 3.835 3 658.6169363088577 525.2523071145434 525.4031471718076 855.2818692740756 941.4918400185672 965.1380012497841 547.1692469992864 330.2095679355043 785.5414556464361 300.3127451169115
768 0.005 3.84 1 658.7049648714166 525.4190028392211 525.570152493951 855.3272533415528 941.4996145028631 965.1408092931548 547.315040756744 330.2753152533691 785.5905739658563 300.3128766928349
769 0.005 3.845 2 658.7984397551363 525.5859131135729 525.7371813803268 855.3259912798917 941.4941034961848 965.138140107319 547.4568863395104 330.3416708220346 785.6200121846698 300.3129871286137
770 0.005 3.85 2 658.8874608479755 525.752597379529 525.9040166213182 855.3344653311192 941.4923631570759 965.137811647587 547.5979523264012 330.4079091338672 785.6506002636791 300.3132600794065
771 0.005 3.855 1 658.9754673107122 525.9186199468693 526.070347769348 855.3766573239714 941.4998477741744 965.1410327282526 547.7426873709394 330.4736498928107 785.697811417983 300.3134867983052
772 0.005 3.86 2 659.0689236926526 526.0848577672642 526.2366987859809 855.3730477263297 941.4948210129963 965.1388208110334 547.8833714663509 330.5400244046551 785.7252507836796 300.3136386952174
773 0.005 3.865 2 659.1576920425248 526.2508706521365 526.4028574453826 855.3814732136002 941.4934315251222 965.1386155036138 548.0237789066058 330.6062090600545 785.7552448627112 300.3138903621755
774 0.005 3.87 1 659.2450282126175 526.4162244317382 526.568515348269 855.4234530820672 941.5009437198707 965.141842674348 548.1679068532191 330.6719169629312 785.8021098910014 300.3141155442867
775 0.005 3.875 2 659.3378300010818 526.5817926959805 526.7341931934856 855.41985063595 941.4959722438576 965.1396373453017 548.3079513938 330.7382563411474 785.8293919578813 300.3142787864956
776 0.005 3.88 2 659.4261399692861 526.7471373196081 526.8996802023438 855.4282487912113 941.4945907220565 965.1394290079176 548.4478062488613 330.8044064758887 785.859299936937 300.3145517674324
777 0.005 3.885 1 659.5131436710257 526.911826396741 527.0646700722173 855.4701052643591 941.5020902559218 965.1426541697081 548.5913846690046 330.8700765363462 785.9060551729252 300.3147961238893
778 0.005 3.89 2 659.6056094154482 527.0767291140985 527.2296798753242 855.4665356591664 941.4971377220567 965.1404528749057 548.7309161071701 330.9363830652195 785.9332862746869 300.314972403888
779 0.005 3.895 2 659.6935879753694 527.2414095588269 527.3945002956361 855.4748970413784 941.4957567523877 965.1402385591124 548.8702509854036 331.0025010631521 785.9631016062622 300.3152589721174
780 0.005 3.9 1 659.7804344631495 527.405438046384 527.5588268423907 855.5165832675774 941.5032218144862 965.1434455771076 549.0132841027789 331.0681390138657 786.0096836118903 300.3155170563348
781 0.005 3.905 2 659.8724929997976 527.5696792456905 527.7231732728616 855.5130272719251 941.498282556961 965.1412454438492 549.1522971116866 331.1344095740279 786.0368190716374 300.3157061404777
782 0.005 3.91 2 659.9601253149428 527.7336995037425 527.8873316040394 855.5213509366298 941.4968997169431 965.1410241543894 549.2911231328109 331.2004934337465 786.066527293557 300.3160028548785
783 0.005 3.915 1 660.0466165890723 527.8970710425867 528.0509989166052 855.5628730431579 941.5043327441263 965.1442130043632 549.4336032486397 331.2660949334183 786.112934873594 300.3162709135849
784 0.005 3.92 2 660.1382796249175 528.0606545077381 528.2146860822426 855.5593324851214 941.4994052514052 965.1420159350165 549.5721165741426 331.3323319737757 786.1399756001898 300.3164673188554
785 0.005 3.925 2 660.2255838218356 528.2240183391355 528.3781863425137 855.5676246249139 941.498023341327 965.1417920432305 549.7104483386465 331.3983824554661 786.1695793017536 300.3167678153816
786 0.005 3.93 1 660.3117549588658 528.3867366777222 528.5411983295724 855.6089848235468 941.5054241568067 965.1449632837256 549.8524069627073 331.4639472778281 786.2158113992452 300.317038016722
787 0.005 3.935 2 660.4030688949866 528.5496662325169 528.7042301735077 855.6054664429832 941.5005108906262 965.1427721288399 549.9904269843452 331.5301528004987 786.242753278364 300.3172352769948
788 0.005 3.94 2 660.4900463357909 528.7123773854571 528.8670762526232 855.6137166722128 941.4991316712874 965.1425487287016 550.1282419410168 331.5961705740349 786.2722544986809 300.3175315113965
789 0.005 3.945 1 660.5758948341984 528.8744462174725 529.0294366724298 855.6548908288956 941.5064970155453 965.1457036393003 550.2696894399795 331.6617032783999 786.318304356129 300.3177965995386
790 0.005 3.95 2 660.6668537132197 529.0367253971976 529.1918168969829 855.6514142015408 941.5016070280159 965.1435218383633 550.4071572128847 331.7278716085352 786.3451605754229 300.3179878164559
791 0.005 3.955 2 660.7535079600772 529.1987874080371 529.3540124540447 855.6596534989469 941.5002335912906 965.1432978640188 550.5444341889141 331.7938537336997 786.3745621280801 300.3182747798569
792 0.005 3.96 1 660.839034027596 529.3602101376272 529.5157248625294 855.7006694322106 941.5075686293438 965.146438079095 550.6853482045041 331.8593482115995 786.42043157521 300.318529025641
793 0.005 3.965 2 660.9296533932524 529.5218425088907 529.6774570795653 855.69724307657 941.5026978016277 965.1442654237004 550.8223239703192 331.9254782891807 786.4472099885544 300.3187090856432
794 0.005 3.97 2 661.0159746731443 529.6832588387924 529.8390056536772 855.7054654140613 941.501327816673 965.1440399652524 550.9590848275539 331.9914249549232 786.476518829055 300.3189823048238
795 0.005 3.975 1 661.1011278574397 529.8440390078446 530.0000737017917 855.746374555948 941.5086586935156 965.1471748415348 551.0994414451162 332.0568733060917 786.5222200335152 300.3192255921801
796 0.005 3.98 2 661.1914339498111 530.0050280570025 530.1611614637669 855.7429497585463 941.5037904168597 965.145003802268 551.2359109533152 332.1229767208379 786.5489507099594 300.3193921782208
797 0.005 3.985 2 661.2774625520524 530.1658022978137 530.3220666768706 855.7511330623737 941.5024192647172 965.1447790473737 551.3721797001162 332.1888880374254 786.5781605687098 300.3196515714351
798 0.005 3.99 1 661.3623538222225 530.3259434187374 530.4824938801488 855.7919110617679 941.509733656118 965.1479084195309 551.51200319366 332.2542924069791 786.6237015956248 300.3198837917434
799 0.005 3.995 2 661.4522979801525 530.4862925616802 530.6429406618448 855.7884970429916 941.5048770139772 965.1457408433982 551.6479819898489 332.3203622655021 786.6503278174025 300.3200376394919
800 0.005 4 2 661.5379955115203 530.6464280554011 530.8032059106823 855.7966583256548 941.5035131560712 965.1455183662632 551.7837536353408 332.3862385540117 786.6794329964445 300.3202849151771
801 0.005 4.005 1 661.6225036587903 530.8059328007719 530.9629952060908 855.837282624219 941.5108019112816 965.1486365731161 551.9230171231554 332.4516060885258 786.724801716568 300.3205096797824
802 0.005 4.01 2 661.712159229811 530.9656453583208 531.1228042809673 855.8339125215379 941.5059646012057 965.1464767235477 552.0585199084148 332.5176351523696 786.7513611974391 300.3206524842104
803 0.005 4.015 2 661.7975439525175 531.1251453747187 531.2824328547409 855.8420551894145 941.5046080932344 965.14625781454 552.1937887975096 332.5834769298452 786.7803706554665 300.3208925403318
804 0.005 4.02 1 661.881750908096 531.284017621827 531.4415878983752 855.8825234725035 941.5118659586127 965.1493628780685 552.332528166019 332.6488111285986 786.8255690091665 300.3211119492761
805 0.005 4.025 2 661.971054651687 531.4430968650477 531.6007626401378 855.879190869206 941.5070531729825 965.1472130204918 552.467549999913 332.7147973624951 786.8520464188105 300.3212457622924
806 0.005 4.03 2 662.0561046785822 531.6019646707152 531.759757856299 855.8873180063109 941.5057019844652 965.1469942890692 552.6023223188649 332.7805939367141 786.8809631800368 300.3214803568146
807 0.005 4.035 1 662.1399674344709 531.7602073234482 531.9182816845132 855.9276220089756 941.5129260900451 965.1500833423279 552.7405361215967 332.8458861602055 786.9259792938016 300.3216976195285
808 0.005 4.04 2 662.2289462868156 531.918656438358 532.0768252864984 855.9243409613905 941.5081352847266 965.1479422784345 552.8750508736219 332.91183144776 786.9523952249641 300.3218264028715
809 0.005 4.045 2 662.3136974665854 532.0768952286337 532.2351903516277 855.9324617187755 941.5067907517657 965.1477244518536 553.0093228133185 332.9775871865481 786.9812319115857 300.3220594370611
810 0.005 4.05 1 662.3972576777824 532.2345119837491 532.393086530707 855.9726598783705 941.5140131362588 965.1508185719007 553.1470294049699 333.0428347618321 787.0261215715334 300.3222768741628
811 0.005 4.055 2 662.4859087360746 532.3923342389606 532.5510023288233 855.9693796742504 941.5092265150056 965.1486793998001 553.281057332837 333.1087408094195 787.0524356239767 300.3224040610334
812 0.005 4.06 2 662.5704032441665 532.5499473212435 532.7087405764155 855.9775171519068 941.5078909261592 965.1484611670159 553.4148357390474 333.1744540507927 787.0812038942188 300.3226333026877
813 0.005 4.065 1 662.6536402932013 532.7069411265273 532.8660121736874 856.0175541650032 941.515084728436 965.151538410848 553.5520109144153 333.2396583763385 787.1259157853551 300.3228464610914
814 0.005 4.07 2 662.7419273133795 532.8641397065962 533.0233033695168 856.014301875151 941.5103076465363 965.1494009895797 553.6855309038515 333.30552562058 787.1521342549673 300.3229736464265
815 0.005 4.075 2 662.8260873746352 533.0211302058517 533.1804179606547 856.0224222982491 941.5089756303721 965.1491840683979 553.8188294604722 333.3711964160013 787.1808109383338 300.3232050317293
816 0.005 4.08 1 662.9089960910812 533.1775040861538 533.3370680708094 856.0623147788795 941.5161436265838 965.152251689435 553.9554598381503 333.4363553256636 787.2253633329593 300.3234195538027
817 0.005 4.085 2 662.9969493618124 533.3340821376073 533.4937377941426 856.0591063938548 941.5113872372746 965.1501225712892 554.0885182356666 333.5021828950023 787.2515123398381 300.3235481670766
818 0.005 4.09 2 663.080796827259 533.4904531341489 533.6502318336238 856.0672073116186 941.510059405216 965.1499065979074 554.2213328687156 333.5678126019209 787.2800959483288 300.3237786269785
819 0.005 4.095 1 663.1633827130297 533.6462102737797 533.80626362817 856.1069619332488 941.5172097347829 965.1529692758763 554.3574540548975 333.6329268798094 787.3244879466869 300.3239936390499
820 0.005 4.1 2 663.2510174490932 533.8021708016295 533.962314941872 856.1037902952772 941.5124664037805 965.1508447338407 554.4900181755871 333.6987084369997 787.3505627657829 300.3241224755237
821 0.005 4.105 2 663.3345598017557 533.957925325353 534.1181914896462 856.1118741269589 941.5111429367408 965.1506306715826 554.6223433654922 333.7642923885948 787.3790580006074 300.3243537294575
822 0.005 4.11 1 663.4168395888742 534.11306870102 534.273607968424 856.151486442034 941.5182692588056 965.1536832469766 554.7579490863557 333.8293575493083 787.4232904643859 300.3245696106197
823 0.005 4.115 2 663.5041437914396 534.2684148062215 534.4290439670342 856.1483570895025 941.5135466767626 965.1515680874332 554.8900572773655 333.8950989585412 787.4492952205679 300.3246986685194
824 0.005 4.12 2 663.5873835840652 534.4235559477694 534.5843061099931 856.1564332784815 941.5122267648287 965.1513523169034 555.0219137578819 333.9606407203812 787.4777095223062 300.3249297347499
825 0.005 4.125 1 663.669362722652 534.5780885987747 534.7391103464525 856.1959008296773 941.5193278418848 965.1543946447184 555.1570113079351 334.0256559726421 787.521786412579 300.3251460585773
826 0.005 4.13 2 663.7563365385166 534.7328233206798 534.8939340789428 856.1928072387783 941.514621554567 965.1522853759765 555.288632792196 334.091353902081 787.5477152548648 300.3252745156591
827 0.005 4.135 2 663.8393334984771 534.887354203129 535.0485849212921 856.2009348192122 941.5133250616293 965.1520761029268 555.4200792581873 334.1568525948477 787.576086769936 300.3255066095379
828 0.005 4.14 1 663.9214255552524 535.0413827399459 535.20281245223 856.240506877382 941.5204577865062 965.1551209250839 555.555961402785 334.2218441110745 787.6201551126326 300.3257236214659
829 0.005 4.145 2 664.0080490456189 535.1955205052643 535.3570549287734 856.237284985478 941.5157032297853 965.1529977946258 555.6867836542174 334.2874905000731 787.6459421761756 300.3258525469785
830 0.005 4.15 2 664.090637846225 535.3494548003346 535.5111155525209 856.2452570418191 941.5143728028357 965.152784077103 555.8175811969902 334.3529420513791 787.674143765331 300.3260862023287
831 0.005 4.155 1 664.1724063619261 535.5028891934058 535.66475177422 856.2847027393622 941.5214969999039 965.1558282060535 555.9528311897537 334.417882576834 787.7180515553715 300.3263001816189
832 0.005 4.16 2 664.2586618768618 535.6564322941264 535.818405164823 856.281539481301 941.5167805516746 965.1537144829259 556.0830613360775 334.4834741001806 787.7437622008559 300.3264229439446
833 0.005 4.165 2 664.3407907250978 535.8097717628267 535.9718752342868 856.2894465933884 941.5154414509653 965.1534929798191 556.2133028978492 334.5488843834852 787.7718374499733 300.326662114922
834 0.005 4.17 1 664.4221614999775 535.9626128411887 536.1249200364269 856.3287345789513 941.5225381000702 965.1565332960024 556.3480221919947 334.6137807160648 787.8155910105563 300.3268853732527
835 0.005 4.175 2 664.5080769489032 536.1155618612439 536.2779817334529 856.3256298716823 941.5178458152178 965.1544338327724 556.4777294717045 334.6793268911334 787.8412616668694 300.32701288077
836 0.005 4.18 2 664.5901331827139 536.2683079908177 536.4308600719164 856.3336809051261 941.5165511479676 965.1542246070546 556.6075391991479 334.7446713513012 787.869363996562 300.3272369303958
837 0.005 4.185 1 664.6711776143268 536.4205570849476 536.5833135306615 856.3727845917575 941.5236086857874 965.1572407603945 556.741732810226 334.809512636262 787.9129310534397 300.3274532242131
838 0.005 4.19 1 664.7550933884398 536.5726020804506 536.735542426208 856.4025289572913 941.5268728463487 965.1578187117716 556.8753719584375 334.8744480561388 787.9543907704317 300.327440200329
839 0.005 4.195 1 664.8396746455435 536.7244512380448 536.8875691471284 856.4256940576788 941.5278534199246 965.1574900874825 557.0082589789913 334.9394705947107 787.9927610731446 300.3275167661829
840 0.005 4.2 1 664.9240453884324 536.8761039082792 537.0393954133457 856.4446268689463 941.5277702625867 965.1569644253296 557.1403673705975 335.0045677164098 788.0287332498471 300.3276099369895
841 0.005 4.205 1 665.0079156081309 537.0275590646496 537.1910213050991 856.4611957487315 941.527356190143 965.1565971712397 557.2717935972854 335.0696899672575 788.0630668723088 300.3276993900404
842 0.005 4.21 1 665.0912459662853 537.1788161450902 537.3424467607118 856.4765751317905 941.5270298633081 965.156491431291 557.4027057708627 335.1348212243306 788.0963424525772 300.3278018150452
843 0.005 4.215 1 665.1740922906046 537.3298750505905 537.4936719560843 856.4914865980942 941.5269281594279 965.1565915774269 557.5332206320101 335.1999453138371 788.1290056941733 300.3279166890961
844 0.005 4.22 1 665.2565220243401 537.4807360087941 537.6446973400014 856.5062855019463 941.5270489650768 965.1568262760223 557.6634373381594 335.2650472306146 788.1613638631794 300.3280435677757
845 0.005 4.225 1 665.3386318125149 537.6313995144882 537.795523435437 856.5211263841687 941.527338383208 965.1571309895165 557.7934140794968 335.3301014899731 788.1936032200662 300.3281789127653
846 0.005 4.23 1 665.4204908934685 537.7818658946466 537.9461508258936 856.5360560830077 941.5277330148316 965.1574592944226 557.9231855645947 335.3951412862464 788.225822004715 300.3283218678102
847 0.005 4.235 1 665.5021496734972 537.932135591753 538.0965801156123 856.5510634561899 941.5281795557481 965.1577856241387 558.0527695477234 335.4601697063997 788.258058040534 300.3284715514998
848 0.005 4.24 1 665.583657578779 538.0822090263124 538.2468118847486 856.5661256737932 941.5286447362765 965.1580989406417 558.1821785913189 335.5251742368461 788.2903263651569 300.3286280455606
849 0.005 4.245 1 665.6650391557412 538.2320867203201 538.3968467405873 856.5812128440677 941.5291080726653 965.1583955416033 558.3114201004719 335.5901579274193 788.322612217378 300.3287917767278
850 0.005 4.25 1 665.7463104605315 538.3817688288458 538.5466851068915 856.5962969041495 941.5295547900489 965.1586722276537 558.4404924592114 335.6551204721623 788.3549022788541 300.3289631350535
851 0.005 4.255 1 665.8274829741447 538.5312532904464 538.6963255402154 856.6113605465979 941.5299850998517 965.1589365871274 558.569386535971 335.7200595329715 788.3871853740328 300.3291423035502
852 0.005 4.26 1 665.9085721712864 538.6805424135523 538.8457699276341 856.6264138689712 941.5304120049727 965.1591976758594 558.6981257537975 335.7849833014544 788.4194638633123 300.3293296739287
853 0.005 4.265 1 665.9895751612409 538.8296369469487 538.9950189287644 856.6414287429241 941.530823877805 965.1594509719564 558.8267031600219 335.8498882542668 788.4517130970827 300.3295257619782
854 0.005 4.27 1 666.0704843869829 538.978537260698 539.1440730114863 856.656401803308 941.5312232258151 965.1596967568424 558.9551164401746 335.9147738570961 788.4839197098315 300.3297310269383
855 0.005 4.275 1 666.1512934347837 539.1272435758981 539.292932522572 856.6713370183357 941.5316136491515 965.1599365344226 559.0833641377483 335.9796474419898 788.5160769875309 300.3299456208766
856 0.005 4.28 1 666.2319845008403 539.2757566211191 539.44159798371 856.6862250701751 941.5319909376647 965.1601671890073 559.2114472362737 336.0445015240512 788.5481682393188 300.3301695963617
857 0.005 4.285 1 666.312575409356 539.4240766159319 539.5900697918336 856.7010926061253 941.5323673728592 965.1603963367608 559.3393494582182 336.1093357901361 788.5802142942808 300.3304026176016
858 0.005 4.29 1 666.3930668981315 539.5722037950653 539.7383482833098 856.7159462283853 941.532743528588 965.160622659962 559.4671061372939 336.1741517096309 788.6122132204126 300.3306444339919
859 0.005 4.295 1 666.4734591832673 539.7201386167179 539.8864338512219 856.7307724488662 941.5331152150386 965.1608439976895 559.5947117233889 336.2389408615974 788.6441647267153 300.3308944481992
860 0.005 4.3 1 666.5537570930888 539.8678815843114 540.0343269588489 856.7455770761582 941.5334854972957 965.1610652581109 559.7221647568585 336.3037146633602 788.6760766070793 300.3311519203426
861 0.005 4.305 1 666.6339630864665 540.0154330669188 540.1820280212319 856.7603596154521 941.533853953982 965.1612843514741 559.8494649717222 336.3684681524999 788.7079484326478 300.3314160398681
862 0.005 4.31 1 666.7140782241283 540.1627933228916 540.329537367684 856.7751214040273 941.5342222499619 965.1615044818152 559.9766092945746 336.4332051204598 788.7397839867787 300.3316858063789
863 0.005 4.315 1 666.7940940573072 540.3099625856995 540.4768552915228 856.7898568112005 941.5345890678328 965.1617249356669 560.103594953289 336.4979257118299 788.7715743944768 300.3319601937435
864 0.005 4.32 1 666.8740132296488 540.456941325888 540.6239821948226 856.8045717115298 941.5349544266055 965.1619442534299 560.2304250062811 336.5626278342681 788.803323284234 300.3322378888123
865 0.005 4.325 1 666.9538339638394 540.6037298740139 540.7709184343357 856.819265738339 941.5353191546583 965.1621639674975 560.3570984265749 336.6273121639977 788.8350322638502 300.3325177025883
866 0.005 4.33 1 667.0335531360006 540.7503284958264 540.9176643252288 856.8339347176418 941.5356806707631 965.1623805782567 560.4836137155434 336.6919784655609 788.8666965003164 300.3327984445256
867 0.005 4.335 1 667.1131723407702 540.8967375921096 541.0642202318885 856.8485825432866 941.536040110356 965.1625956821191 560.6099720029051 336.7566289079857 788.898320713578 300.3330789037424
868 0.005 4.34 1 667.1926920573322 541.0429573990438 541.2105864584055 856.8632089265471 941.5363977743896 965.162809545067 560.736173276059 336.8212588445606 788.9299041280724 300.3333580687265
869 0.005 4.345 1 667.2721089674303 541.1889884135884 541.3567634034478 856.8778184469061 941.5367561867857 965.1630236952047 560.8622223749502 336.8858685451844 788.9614466310917 300.3336349125199
870 0.005 4.350000000000001 1 667.3513874120232 541.3348306632899 541.5027512783487 856.8924046175193 941.5371118434767 965.1632369002821 560.988105874904 336.9504560644984 788.9929635248003 300.3339086566938
871 0.005 4.355 1 667.4305817210053 541.4804845550419 541.6485504125787 856.9069729392211 941.5374671970636 965.1634497592055 561.1138365581369 337.0150259474025 789.0244369087362 300.3341785662566
872 0.005 4.36 1 667.509689226233 541.6259505432675 541.7941611956096 856.9215232850597 941.537821334961 965.1636619342978 561.2394156925371 337.0795766229858 789.055867318397 300.3344439899161
873 0.005 4.365 1 667.5887118558702 541.7712288777003 541.9395839447151 856.9360583122119 941.5381760794368 965.1638747373987 561.364841650418 337.1441072610482 789.0872644616633 300.3347044216761
874 0.005 4.37 1 667.6676477955224 541.9163199275138 542.084819003045 856.950568993788 941.5385269200845 965.1640858398459 561.4901113274228 337.2086234346689 789.1186237590432 300.3349595603743
875 0.005 4.375 1 667.7464932050431 542.0612240678049 542.2298667727775 856.9650707577817 941.538877380309 965.1642966464445 561.6152369025606 337.273117051297 789.1499448519706 300.3352091460661
876 0.005 4.38 1 667.8252532930369 542.2059413974783 542.3747274253972 856.9795495750689 941.5392276210976 965.1645069081934 561.7402107735467 337.3375920312625 789.1812282428889 300.3354529730873
877 0.005 4.385 1 667.9039202248831 542.35047230346 542.5194012875135 856.9940119272563 941.5395793049162 965.1647189007496 561.8650260354938 337.4020471051733 789.2124787770218 300.3356909344826
878 0.005 4.39 1 667.9824943067894 542.4948177351685 542.6638889873871 857.008454513238 941.5399309375314 965.1649305759215 561.9896921950832 337.4664616552967 789.243692292283 300.3359231440394
879 0.005 4.395 1 668.0609699818049 542.6389772697513 542.8081905812853 857.0228770781583 941.5402809669532 965.1651409434245 562.1141990324498 337.5308615010752 789.2748662415793 300.3361496305533
880 0.005 4.4 1 668.1393479450559 542.7829511046006 542.9523062619236 857.0372817542769 941.5406305344485 965.1653513493468 562.2385487461679 337.5952381960421 789.3060015154497 300.3363705359384
881 0.005 4.405 1 668.2176335869631 542.9267397694731 543.0962364053001 857.0516734422156 941.5409817091465 965.1655628465219 562.3627459627725 337.6596054040904 789.3371057825573 300.3365860319508
882 0.005 4.41 1 668.2958248132599 543.0703434299476 543.2399812627179 857.0660469660543 941.5413326844887 965.1657745978405 562.4867885916121 337.7239641778947 789.3681735638578 300.3367963981938
883 0.005 4.415 1 668.3739201313124 543.2137624963731 543.3835411661549 857.0804030317173 941.5416826752354 965.165984855909 562.6106915659955 337.7882981585123 789.3992029693251 300.3370019483406
884 0.005 4.42 1 668.4519284145339 543.3569971131906 543.5269163490307 857.0947339928492 941.5420278339551 965.1661927967369 562.7344335217842 337.8526056071128 789.4301881732662 300.3372028196043
885 0.005 4.425 1 668.52984093534 543.5000477205052 543.6701071615715 857.1090561173746 941.5423766447502 965.166403281028 562.8580221506529 337.9168943884139 789.4611449173026 300.3373992958726
886 0.005 4.43 1 668.6076737309427 543.6429144964706 543.8131138583102 857.1233597701857 941.5427261955814 965.1666150842934 562.9814334259216 337.9811624541538 789.4920723787362 300.3375917588529
887 0.005 4.435 1 668.6853990537662 543.7855982094028 543.9559369663061 857.1376484262911 941.5430758534052 965.1668250681452 563.1047052495135 338.0454127513872 789.5229585348028 300.3377805183133
888 0.005 4.44 1 668.7630161944151 543.9280987207131 544.0985766250652 857.1518979865825 941.5434161673899 965.1670321377394 563.2279128754465 338.1096394320893 789.553803879036 300.337965766223
889 0.005 4.445 1 668.8405431731468 544.0704164335318 544.2410331401057 857.1661457772077 941.5437632711386 965.16724296246 563.3509318637653 338.1738467828551 789.5846203503338 300.3381478150973
890 0.005 4.45 1 668.9179766735296 544.2125514158269 544.3833067028276 857.1803830891954 941.5441131944849 965.1674549639815 563.4737789200261 338.2380341158686 789.6154022973138 300.3383269397256
891 0.005 4.455 1 668.9953162359253 544.3545041181466 544.5253976653639 857.1946058972715 941.5444618936586 965.1676645658216 563.5964646316797 338.3022037030731 789.6461473112527 300.3385035148095
892 0.005 4.46 1 669.0725560592304 544.4962752590536 544.6673064949449 857.20880838837 941.5448079165138 965.16787256235 563.7189994071288 338.3663525774418 789.6768496273686 300.3386777182852
893 0.005 4.465 1 669.1497158399001 544.6378650210085 544.8090335443893 857.2230110037879 941.5451578580086 965.168084058068 563.8413877811911 338.4304802859742 789.7075331837478 300.3388497487242
894 0.005 4.47 1 669.2267762925231 544.7792732609332 544.9505788934617 857.2371929142324 941.545507187673 965.1682955620126 563.9636259779267 338.4945870270519 789.7381782966152 300.3390198707881
895 0.005 4.475000000000001 1 669.3037405550157 544.9205000821727 545.0919426341198 857.2513560935795 941.5458541823865 965.1685043649776 564.085712864341 338.5586733838946 789.7687763737183 300.3391884054222
896 0.005 4.48 1 669.3805982957375 545.0615458917922 545.2331251206494 857.2655005228003 941.5461990120053 965.1687125007192 564.2076371993745 338.6227389525332 789.7993386824539 300.3393554773341
897 0.005 4.485 1 669.4573939561861 545.2024115222908 545.37412689498 857.2796318567008 941.5465436628619 965.168920598701 564.3294343672831 338.6867838799035 789.8298713977697 300.3395211568928
898 0.005 4.49 1 669.5340975641697 545.3430969504526 545.5149481723785 857.293757012276 941.5468931415763 965.1691309787558 564.4510734767961 338.7508079392665 789.8603727668844 300.3396857627517
899 0.005 4.495 1 669.6107072804939 545.4836024616544 545.6555892281493 857.3078644505117 941.5472399605299 965.1693394275396 564.5725618711633 338.8148120218511 789.8908378032272 300.3398495077387
900 0.005 4.5 1 669.6872214636303 545.6239282572142 545.7960502997346 857.3219554739242 941.5475850438063 965.1695470688741 564.6938995699661 338.8787890466652 789.9212676571079 300.3400124713389
901 0.005 4.505 1 669.763645125997 545.7640748168371 545.9363317590733 857.3360355081381 941.5479314082672 965.1697553932611 564.8150909536407 338.9427508171328 789.9516693599334 300.340174720944
902 0.005 4.51 1 669.8399769188429 545.9040421935098 546.0764338049412 857.3501019410746 941.548279254369 965.1699647737397 564.936135083914 339.0066862937379 789.9820381272853 300.3403364790834
903 0.005 4.515 1 669.9162152778702 546.0438310613907 546.2163568851802 857.3641515136588 941.5486252383733 965.1701719471831 565.0570331875016 339.0706018688463 790.0123706558234 300.3404978552131
904 0.005 4.52 1 669.9923594508439 546.1834407602029 546.3561008308291 857.3781801201526 941.5489686023136 965.1703784150671 565.1777760819508 339.1344947355774 790.0426662220372 300.3406589227026
905 0.005 4.525 1 670.0683283272193 546.3228724958659 546.4956662969638 857.3921810731554 941.5493116749379 965.1705865176656 565.2983669924201 339.198370467077 790.0729228141952 300.3408196624578
906 0.005 4.53 1 670.1442353241214 546.4621256718021 546.6350532237453 857.4061783268576 941.5496577946625 965.1707952356167 565.4188070405427 339.2622244375367 790.1031521444211 300.3409803002702
907 0.005 4.535 1 670.2200658368101 546.6012010715344 546.7742620184739 857.4201607320659 941.550001768364 965.1710026903121 565.5391015630219 339.3260572627432 790.1333466063229 300.3411409006117
908 0.005 4.54 1 670.2958143136732 546.740098982736 546.913292999339 857.4341309432305 941.5503447440269 965.1712091087863 565.6592507209461 339.3898688599309 790.1635071945835 300.3413015006228
909 0.005 4.545 1 670.3714813237773 546.8788192152078 547.0521462271754 857.4480922936544 941.5506893099404 965.1714161873566 565.7792510193996 339.4536590466836 790.1936394302043 300.3414620308592
910 0.005 4.55 1 670.4470597371708 547.0173632273097 547.1908226132906 857.4619359465372 941.5510250542753 965.1716216557235 565.8991135762695 339.5174278306258 790.223803933192 300.3416226142896
911 0.005 4.555 1 670.5225580297397 547.1557323019678 547.3293229301131 857.4758296935329 941.5513675433235 965.1718284501878 566.01884941421 339.5811710620839 790.2539014070286 300.3417833465109
912 0.005 4.56 1 670.597963483177 547.2939253366756 547.4676470199273 857.4897381353728 941.5517120981301 965.1720356875392 566.1384233395288 339.644899270764 790.2839477176241 300.3419441898791
913 0.005 4.565 1 670.6732827978049 547.4319424434009 547.6057950097201 857.5036441449588 941.5520576893945 965.1722435064925 566.2578564449387 339.7086049249736 790.3139557689963 300.3421051123144
914 0.005 4.57 1 670.7485131102932 547.5697839584091 547.743767160796 857.5175373948142 941.5524019341295 965.1724505128536 566.3771460161133 339.7722886071542 790.3439260394319 300.3422661431114
915 0.005 4.575 1 670.8236519225899 547.7074501554905 547.8815637328629 857.5314162575246 941.5527450451605 965.1726561604131 566.4962913564672 339.835950402932 790.3738579446846 300.3424274485081
916 0.005 4.58 1 670.8987938898686 547.8449420565494 548.0191853665928 857.5452870005963 941.5530886907575 965.172861460098 566.6153220480929 339.8995982554259 790.4037707276303 300.3425889370698
917 0.005 4.585 1 670.9738146919078 547.9822592665339 548.1566321307205 857.5591450039294 941.5534322942425 965.173067201526 566.7341996549621 339.9632218308316 790.4336466188322 300.342750511991
918 0.005 4.59 1 671.0486699114008 548.119402037137 548.2939043126165 857.5729940411237 941.5537772365738 965.1732739669967 566.8529118206541 340.0268196796173 790.4634985772465 300.3429122420844
919 0.005 4.595 1 671.1234479470722 548.2563707516327 548.4310021200597 857.5868220607479 941.5541194501792 965.1734786379938 566.9714834891316 340.0903952661674 790.4933068376333 300.3430742325997
920 0.005 4.600000000000001 1 671.1981337434959 548.3931652076639 548.5679255982294 857.6006328936032 941.5544599381039 965.1736830850568 567.0899107173185 340.1539473557974 790.5230745111043 300.343236332739
921 0.005 4.605 1 671.2727322199445 548.5297859387398 548.7046750763534 857.6144319629223 941.5548009692016 965.1738881321307 567.2081901840887 340.2174605270213 790.5528118132416 300.3433985828177
922 0.005 4.61 1 671.3472617354743 548.6662333870554 548.8412509023445 857.6281639143692 941.5551327962596 965.1740906373789 567.3263205912226 340.2809575385166 790.5824954862646 300.343561212759
923 0.005 4.615 1 671.4216952806401 548.8025076381938 548.9776533133175 857.6419038696378 941.5554686816322 965.1742943737141 567.4443113862254 340.3444354890252 790.6121498057221 300.3437242691274
924 0.005 4.62 1 671.4960327651411 548.9386090057591 549.1138825477111 857.6556463255552 941.5558073315256 965.1744984432924 567.5621626235861 340.4078933660252 790.6417747485584 300.3438874910904
925 0.005 4.625 1 671.5702732668536 549.0745378500984 549.2499389684129 857.6693806608941 941.5561479742528 965.1747038408635 567.6798667713587 340.4713299865134 790.6713606447995 300.3440508797876
926 0.005 4.63 1 671.6444234854887 549.2102942810287 549.3858227410219 857.6831044454115 941.5564893988011 965.174909421684 567.7974315075377 340.5347449938575 790.7009239935538 300.3442143935823
927 0.005 4.635 1 671.7184812997573 549.3458785521491 549.5215341119323 857.6968168253593 941.5568298656526 965.1751137735445 567.9148550698657 340.598139172241 790.7304585405245 300.3443780443413
928 0.005 4.64 1 671.7924494101669 549.4812909223558 549.657073324665 857.7105165816589 941.5571688812964 965.1753171050494 568.0321381752409 340.6615119924052 790.7599621948294 300.3445416922146
929 0.005 4.645 1 671.8663299664671 549.6165316582545 549.7924406526731 857.7242085494643 941.557509144959 965.1755209976939 568.1492786461378 340.7248609558024 790.789441615157 300.344705368671
930 0.005 4.65 1 671.9401215595606 549.7516006479359 549.9276361602825 857.7378887167711 941.5578506112112 965.1757260870434 568.2662748942377 340.7881884779596 790.8188905799462 300.3448690855916
931 0.005 4.655 1 672.0138225756131 549.8864984446268 550.0626601931991 857.7515536881732 941.5581900427377 965.1759290021292 568.3831301455593 340.8514921248292 790.8483049542087 300.3450329246995
932 0.005 4.66 1 672.0874325796887 550.0212253198891 550.1975130272253 857.7652047738754 941.5585281416041 965.1761313962695 568.4998443004105 340.9147721538448 790.8776853573725 300.3451966389849
933 0.005 4.665 1 672.1609563118561 550.1557814735745 550.33219490672 857.7788463128663 941.5588672638551 965.1763349892607 568.616417420686 340.9780284625527 790.9070390620005 300.3453603061433
934 0.005 4.67 1 672.2343877564389 550.2901672754995 550.4667061251239 857.7924747396158 941.5592079456001 965.1765394477916 568.7328518311241 341.0412615382575 790.9363590239681 300.3455240594159
935 0.005 4.675 1 672.3077335498997 550.4243830029844 550.6010469754432 857.8060889190505 941.5595462583778 965.1767417410481 568.8491425814931 341.1044667190773 790.965647016752 300.3456878022218
936 0.005 4.68 1 672.3809896401584 550.5584284616672 550.7352175040086 857.8196931214014 941.5598856047304 965.1769447204243 568.965288731638 341.1676511636105 790.9949040067344 300.3458515031924
937 0.005 4.685 1 672.4541608250389 550.6923044680634 550.8692181703678 857.8332858612239 941.5602243057023 965.1771474026732 569.0812979117312 341.2308129995267 791.0241330986958 300.3460150436022
938 0.005 4.69 1 672.5272442064762 550.8260108830708 551.0030490948047 857.8468630492184 941.5605626953381 965.1773504415548 569.1971658796539 341.2939529471078 791.053329545575 300.3461786513208
939 0.005 4.695 1 672.6002377942888 550.9595481381234 551.136710572057 857.8604242720482 941.5608991183321 965.1775521650928 569.3128944317926 341.35707007038 791.0824917697983 300.346342248583
940 0.005 4.7 1 672.6731410625638 551.09291653656 551.2702028980593 857.8739712754492 941.5612344712156 965.1777529543784 569.4284840549958 341.4201611426574 791.1116196165877 300.3465057659707
941 0.005 4.705 1 672.745958804877 551.2261163516904 551.4035263554018 857.8875129921738 941.5615727076905 965.1779559569665 569.5439336135222 341.4832315231247 791.1407234462566 300.3466691505093
942 0.005 4.71 1 672.8186874030986 551.3591478688064 551.5366812175613 857.9010383448443 941.5619107258156 965.1781584616027 569.6591974046896 341.5462777190846 791.169794609121 300.3468325439529
943 0.005 4.715 1 672.8913360731445 551.4920112736501 551.6696677253187 857.9145521648934 941.5622472278626 965.178359558234 569.774344868126 341.6093012168923 791.198839126484 300.3469958987898
944 0.005 4.72 1 672.9638945456778 551.6247069594808 551.8024861865952 857.9280502078761 941.5625823149984 965.1785600103432 569.8893662120486 341.6722970493275 791.227846845762 300.3471591674749
945 0.005 4.725000000000001 1 673.0363661528003 551.7572348654925 551.9351367342034 857.9415419877588 941.5629192163475 965.1787620687619 570.0042391668906 341.7352823403045 791.256830526102 300.3473223130289
946 0.005 4.73 1 673.108747183633 551.8895954448054 552.0676196598515 857.9550171893154 941.5632551409318 965.1789636134218 570.1189847060911 341.7982406932986 791.2857791584239 300.3474853867142
947 0.005 4.735 1 673.1810394870553 552.0217889682746 552.1999352469452 857.9684766307965 941.5635892952778 965.1791635793486 570.2335977514936 341.8611747851238 791.3146916329911 300.3476484486841
948 0.005 4.74 1 673.2532420839085 552.153815401143 552.3320836105551 857.9819222515385 941.5639227252798 965.1793631805391 570.3480754896808 341.9240872091455 791.3435690347288 300.3478113911912
949 0.005 4.745 1 673.3253475704163 552.2856743101229 552.4640646438534 857.9953615793479 941.5642574286965 965.1795645298315 570.4624090166225 341.9869697469862 791.3724185631685 300.3479742375438
950 0.005 4.75 1 673.3973509928392 552.4173666921192 552.5958787914105 858.0087843036066 941.5645920963085 965.1797654934263 570.5766069548559 342.0498207130249 791.4012353101484 300.3481370060677
951 0.005 4.755 1 673.4692711046507 552.5488924225638 552.7275261893545 858.022192482308 941.5649253004736 965.1799655762222 570.6906633329141 342.1126516913653 791.4300191277954 300.3482997660074
952 0.005 4.76 1 673.5411078184809 552.6802519546117 552.8590071407428 858.0355894824103 941.5652591964713 965.1801651546109 570.8045827595292 342.1754599839077 791.4587717305462 300.3484623431191
953 0.005 4.765 1 673.612864008546 552.8114458316221 552.9903220548672 858.0489778677348 941.5655936007296 965.1803655720506 570.9183688452152 342.2382418420747 791.4874988659399 300.348624815994
954 0.005 4.77 1 673.6845389058656 552.9424744073619 553.1214712729702 858.0623528817091 941.5659275711114 965.1805657935239 571.0320218278188 342.3009693306886 791.5161949575509 300.3487872186586
955 0.005 4.775 1 673.7561285737349 553.0733378846377 553.2524550639313 858.0757133724335 941.5662600001042 965.1807643085831 571.1455393823297 342.363687502568 791.5448575148147 300.3489496033493
956 0.005 4.78 1 673.8276269324811 553.2040362368522 553.3832735763859 858.0890633360118 941.5665922554056 965.1809632706608 571.2589096960278 342.4263869642756 791.5734897907922 300.3491118433207
957 0.005 4.785 1 673.8990419399498 553.3345696280886 553.5139269636737 858.1024022735381 941.5669256303726 965.1811632981529 571.3721443905795 342.4890677121935 791.6020942741552 300.3492739243586
958 0.005 4.79 1 673.9703737448164 553.4649385214979 553.6444155569466 858.1157269284919 941.5672584936563 965.1813631121042 571.485246603103 342.5517231311471 791.6306672570232 300.3494359304267
959 0.005 4.795 1 674.0416072820392 553.5951430801611 553.7747395758486 858.1290378050267 941.5675905347942 965.1815621833213 571.598209015223 342.6143628222522 791.6592089037864 300.3495978220776
960 0.005 4.8 1 674.1127641760278 553.7251836243796 553.9048992927122 858.1423192703147 941.5679141354119 965.1817570982647 571.7110926271249 342.6769777514911 791.6877126521779 300.3497595932373
961 0.005 4.805 1 674.1838399185623 553.8550608129051 554.0348951850873 858.1555990602161 941.5682426391817 965.1819550500111 571.8238227977946 342.7395635239544 791.716191334866 300.3499211581366
962 0.005 4.81 1 674.2548302442628 553.9847745972983 554.1647274249136 858.1688684121893 941.5685730655061 965.1821538095087 571.9364066612638 342.8021273969015 791.7446397771606 300.3500826818424
963 0.005 4.815 1 674.3257326162724 554.1143252415417 554.2943962534108 858.1821243688075 941.5689020642617 965.1823509396163 572.0488487500062 342.8646677605089 791.7730543849771 300.3502441473636
964 0.005 4.82 1 674.3965416084166 554.2437128780523 554.4239018700466 858.1953697638123 941.5692306765958 965.1825489363041 572.1611486759144 342.9271847609831 791.8014413566842 300.3504054011074
965 0.005 4.825 1 674.4672685494921 554.3729377770775 554.5532445182097 858.2086044361621 941.5695608001181 965.1827470980286 572.2733132041399 342.9896760787356 791.8297982799161 300.3505665719477
966 0.005 4.83 1 674.5379100745189 554.5020000810575 554.6824243859628 858.2218264873466 941.5698899369554 965.1829445968068 572.3853412526134 343.0521445565535 791.8581227375305 300.3507276666537
967 0.005 4.835 1 674.6084674772429 554.6309001636257 554.8114417661333 858.2350401767563 941.5702199107263 965.1831422185137 572.4972356198867 343.1145885042104 791.8864188175011 300.3508885388994
968 0.005 4.84 1 674.6789396769477 554.7596381275935 554.9402968472518 858.2482382429478 941.5705487454732 965.1833395449174 572.6089935381457 343.1770079094326 791.914682835319 300.3510493278998
969 0.005 4.845 1 674.749326851871 554.8882142617119 555.068989859273 858.2614218750366 941.570875613994 965.1835349308916 572.7206209183001 343.2394025046922 791.9429131539061 300.3512100390291
970 0.005 4.850000000000001 1 674.8196313823196 555.0166288811847 555.1975210889148 858.2745988094671 941.5712039592545 965.1837316701236 572.8321145283265 343.3017722320499 791.9711184347516 300.3513705053234
971 0.005 4.855 1 674.8898545094988 555.1448824207207 555.3258908919737 858.2877668381055 941.5715343521013 965.1839295192202 572.9434772197191 343.36411762579 791.9992961925298 300.3515309718931
972 0.005 4.86 1 674.9599831389829 555.2729751527212 555.4540995343252 858.3009136167693 941.5718597313123 965.184124207117 573.0546916204306 343.4264383518331 792.0274350227119 300.3516912855086
973 0.005 4.865 1 675.0300300883658 555.400907030708 555.5821471671595 858.3140457992232 941.5721837102185 965.1843192841089 573.1657755395403 343.4887366047128 792.0555453556713 300.3518514708116
974 0.005 4.87 1 675.0999938223559 555.528678103254 555.7100338982927 858.3271687145032 941.5725096568417 965.1845154694956 573.2767282114613 343.5510097914924 792.0836280123601 300.3520115700963
975 0.005 4.875 1 675.1698726229517 555.6562888884256 555.8377600602444 858.3402807794278 941.5728355385249 965.1847106579286 573.3875514255067 343.6132548902203 792.1116802961334 300.3521715385
976 0.005 4.88 1 675.2396697141523 555.783739627693 555.9653259184876 858.3533859997434 941.5731629702736 965.184907031267 573.4982446372569 343.6754753956574 792.139707314304 300.3523309983278
977 0.005 4.885 1 675.3093765492952 555.9110308380687 556.0927318609516 858.3664910469987 941.573492585346 965.1851031826023 573.6088327318402 343.7376720019679 792.1677013228116 300.3524899310875
978 0.005 4.89 1 675.3790003020408 556.0381624969647 556.2199780374793 858.3795782251424 941.573819098503 965.185297775092 573.7192776145598 343.799841878633 792.1956652426097 300.3526485637953
979 0.005 4.895 1 675.4485442410687 556.165134842929 556.3470646804012 858.3926539576444 941.5741457826379 965.1854933285564 573.8295862948138 343.8619832844159 792.2236041831565 300.3528068655199
980 0.005 4.9 1 675.5180071296753 556.291948162036 556.4739920431953 858.4057144864881 941.5744721789537 965.1856885584901 573.939761383096 343.9241012958072 792.251513377503 300.3529650695282
981 0.005 4.905 1 675.5873870222375 556.4186027120235 556.6007603800173 858.4187646788735 941.5747992602777 965.1858839494085 574.0498068617223 343.9861967323953 792.2793916848036 300.3531231903135
982 0.005 4.91 1 675.65668527282 556.5450986753386 556.727369910426 858.4318031512627 941.5751256595222 965.1860789269077 574.1597189402357 344.0482671233653 792.3072432893332 300.3532810892727
983 0.005 4.915 1 675.7258992927837 556.6714362359912 556.8538208412173 858.4448261952343 941.5754503681314 965.1862735319954 574.2694976502507 344.1103122357214 792.3350640409733 300.3534389698689
984 0.005 4.92 1 675.795028441213 556.7976156312145 556.9801133959518 858.4578341829638 941.5757734796342 965.1864666784693 574.379142733235 344.172335472792 792.3628522042432 300.3535967148893
985 0.005 4.925 1 675.864075728257 556.9236370032825 557.1062477572596 858.4708341807527 941.5760984414417 965.186661319452 574.4886564375747 344.2343316587251 792.3906147629395 300.3537543313602
986 0.005 4.93 1 675.9330620124845 557.0495013116631 557.2322246636388 858.4838519264823 941.5764140390836 965.1868518496691 574.5980485634502 344.2963057839011 792.4183703590971 300.3539118476601
987 0.005 4.935 1 676.0019549762021 557.1752082696726 557.358043992559 858.4968333345238 941.5767311968565 965.1870429921572 574.7073048797564 344.3582492421787 792.4460792395802 300.3540692854875
988 0.005 4.94 1 676.0707618923623 557.3007580691649 557.4837059490169 858.5098010658556 941.5770523318254 965.1872371350944 574.8164308609983 344.4201667284637 792.4737562973428 300.3542265632177
989 0.005 4.945 1 676.1394706683135 557.4261514263119 557.6092111546255 858.5227532213597 941.5773746870151 965.1874311577029 574.9254295669166 344.4820580226047 792.5014119405963 300.3543837782473
990 0.005 4.95 1 676.2080931569494 557.5513881904228 557.7345595139326 858.5356930888373 941.5776978284166 965.1876251201729 575.0342981541396 344.5439148091457 792.5290294893105 300.3545408715057
991 0.005 4.955 1 676.2766352180272 557.6764685080332 557.859751224298 858.5486251817232 941.5780224342426 965.1878193585782 575.1430367429593 344.6057499331297 792.5566194772899 300.3546978499041
992 0.005 4.96 1 676.3450907002581 557.80139277534 557.9847865696071 858.561529025494 941.5783443782047 965.1880127231633 575.2516416812518 344.6675618132427 792.5841750493809 300.3548547471776
993 0.005 4.965 1 676.4134660883241 557.9261610416825 558.1096657289972 858.5744265255158 941.5786664741208 965.1882054401789 575.36011821631 344.7293487398666 792.6116999581294 300.3550115365652
994 0.005 4.97 1 676.4817637923351 558.0507735673577 558.2343889367788 858.5873187758771 941.5789890071489 965.188398780313 575.4684665141853 344.7911108130406 792.6392004703428 300.3551681705694
995 0.005 4.975000000000001 1 676.5499824164664 558.1752305619855 558.3589564269753 858.6002046186377 941.579312636317 965.1885917672861 575.5766864602679 344.8528484710831 792.6666737796063 300.3553247226116
996 0.005 4.98 1 676.618119252704 558.2995320785549 558.4833683223034 858.6130714730916 941.5796326959447 965.1887826450027 575.6847740088709 344.914560517392 792.694114227986 300.3554812297655
997 0.005 4.985 1 676.6861779494598 558.4236788408415 558.6076250606723 858.6259319463596 941.5799546444891 965.1889750117963 575.792739080944 344.9762457359472 792.7215284585844 300.3556375376474
998 0.005 4.99 1 676.7541718662064 558.5476711456973 558.7317269822586 858.6387759752514 941.5802740354138 965.1891661324955 575.9005842258674 345.0379000494119 792.7489083024319 300.3557938522015
999 0.005 4.995 1 676.8220803476132 558.671508762959 558.8556741206099 858.6515897637961 941.5805592398431 965.1893397619797 576.0082926932854 345.0995303197258 792.7762652155913 300.3559500341901
1000 0.005 5 1 676.8899040899239 558.7951919906698 558.9794666747637 858.6643919635175 941.580860581923 965.1895247649215 576.1158659643852 345.1611352727372 792.8035899310153 300.35610606651
1001 0.005 5.005 1 676.9576425897458 558.9187209550461 559.1031048228762 858.6771869620388 941.5811712457451 965.1897151790479 576.2233130317928 345.2227134406731 792.8308833363737 300.356262014032
1002 0.005 5.01 1 677.0252955432708 559.0420959812434 559.2265888180538 858.6899733686231 941.5814863449245 965.1899069459406 576.3306340894293 345.284266269277 792.8581453142751 300.356417865531
1003 0.005 5.015 1 677.0928653384245 559.1653172509018 559.3499188672212 858.7027562466706 941.5818059409315 965.1900998474142 576.4378288416602 345.3457933146481 792.8853819626047 300.3565735965998
1004 0.005 5.02 1 677.1603596953137 559.288385562738 559.4730954753476 858.7155331341587 941.5821245458068 965.1902911145615 576.5449055049438 345.4072945205187 792.9125932182172 300.3567292325234
1005 0.005 5.025 1 677.2277703241547 559.4113006769493 559.5961187311441 858.728295776907 941.5824427006221 965.1904810524845 576.6518528714236 345.468769742834 792.939773689287 300.3568847696428
1006 0.005 5.03 1 677.295126706543 559.5340626476274 559.7189887651552 858.7410625991038 941.5827654437155 965.1906735531223 576.758685999381 345.5302173820534 792.9669360871189 300.3570402156762
1007 0.005 5.035 1 677.3623937511504 559.6566716613048 559.8417057211199 858.7538109796369 941.5830860080451 965.1908642929814 576.865383957931 345.5916392386472 792.9940659947966 300.3571955514759
1008 0.005 5.04 1 677.4295661977869 559.7791283249317 559.9642700220701 858.7665387840684 941.5834038551926 965.1910535839133 576.9719545578876 345.6530352886545 793.0210818463111 300.3573508423275
1009 0.005 5.045 1 677.4966652648719 559.9014327760857 560.0866818482189 858.7792722287905 941.5837306348225 965.1912498774087 577.0783983289546 345.7143949907651 793.0481367652998 300.3575059026612
1010 0.005 5.05 1 677.5636678114005 560.0235852116408 560.2089414438435 858.7919951670523 941.5840551531945 965.1914426542562 577.1847169290226 345.7757330503041 793.0751816723382 300.3576608983937
1011 0.005 5.055 1 677.6305908117806 560.1455860332096 560.3310490885244 858.8046998498273 941.584375543123 965.1916327016852 577.2909148805979 345.8370530410858 793.1021930680923 300.3578158667141
1012 0.005 5.06 1 677.6969417742114 560.2673311088477 560.4529664340873 858.817008158027 941.5845767914228 965.1917797318532 577.3956560200974 345.8983464429984 793.1289471135681 300.3579706398936
1013 0.005 5.065 1 677.7632992648563 560.3889102822575 560.5747039060038 858.8294928872997 941.5848697069628 965.1919747278871 577.5006378143739 345.9596186068745 793.1557684698846 300.3581253351374
1014 0.005 5.07 1 677.829641841485 560.5103267349759 560.6962705759579 858.8420569782957 941.585193922265 965.1921769674706 577.6056682955182 346.020872208486 793.1826126822089 300.3582799922676
1015 0.005 5.075 1 677.8959529523593 560.6315820762848 560.8176700357712 858.8546680242864 941.585530522477 965.1923787593936 577.7106828936094 346.0820980879282 793.2094632639721 300.3584343784652
1016 0.005 5.08 1 677.9622405753521 560.7526776071968 560.9389047716734 858.8673072946405 941.5858741307435 965.1925797682402 577.8156497682425 346.1432956793383 793.2363146510477 300.3585886334178
1017 0.005 5.085 1 678.0284779785062 560.8736142126572 561.0599765411444 858.8799341898418 941.5862047218013 965.1927699778464 577.9205359519594 346.2044673076731 793.2631370142946 300.3587427230652
1018 0.005 5.09 1 678.0946617327731 560.99439272926 561.1808868384003 858.8925542819899 941.5865324727559 965.1929592010235 578.0253318541904 346.2656117427417 793.2899343141466 300.3588965314669
1019 0.005 5.095 1 678.1607817617485 561.1150139171511 561.3016369174021 858.9051431968425 941.5868465836976 965.193143420438 578.1300230143305 346.3267269364979 793.3166960437972 300.3590501264696
1020 0.005 5.100000000000001 1 678.2268374273841 561.2354785468142 561.4222279154241 858.9177195391144 941.5871605960881 965.1933282591823 578.2346148901462 346.387820675911 793.3434243725836 300.3592034875455
1021 0.005 5.105 1 678.2928136104159 561.3557871308583 561.542660736042 858.9302775318582 941.5874700952405 965.1935111474066 578.3391040103605 346.4488884539238 793.3701122552654 300.3593565262858
1022 0.005 5.11 1 678.3587209312204 561.4759403769802 561.662936301436 858.9428168753977 941.5877781873839 965.1936955402363 578.4434796839894 346.5099280343541 793.3967671088683 300.3595093399127
1023 0.005 5.115 1 678.4245548727338 561.5959389239442 561.7830554642752 858.9553550385766 941.588090726323 965.1938815338567 578.547735471451 346.5709397372104 793.4233946341561 300.3596619826733
1024 0.005 5.12 1 678.4903125538626 561.715783329342 561.9030189606775 858.9678827260358 941.5884042187057 965.1940688659998 578.651882776664 346.6319238337104 793.4499974515182 300.3598143466145
1025 0.005 5.125 1 678.555969925172 561.8354738834502 562.0228273069973 858.9803982107155 941.5887199849907 965.1942583037026 578.7558785696611 346.6928796953238 793.4765700281098 300.3599665658863
1026 0.005 5.13 1 678.6220325411288 561.95511239628 562.1425181967423 858.9932594727111 941.5891392882478 965.1944813309735 578.8610473544269 346.7538050432817 793.5033297591025 300.3601186844935
1027 0.005 5.135 1 678.687933967369 562.074612869322 562.262083279497 859.0059453104615 941.589481482278 965.1946673682057 578.9657668591524 346.8146997513043 793.5299835804699 300.3602705522097
1028 0.005 5.14 1 678.7536941642093 562.193973073917 562.3815145663776 859.018533840536 941.5897927615201 965.1948433608761 579.0702263523294 346.8755654480934 793.5565567587914 300.3604223138809
1029 0.005 5.145 1 678.8193330509146 562.3131916003093 562.5008090882742 859.0310631163621 941.5900944857549 965.1950214057317 579.1744548457095 346.9364033937976 793.5830762262557 300.3605740413906
1030 0.005 5.15 1 678.8848537034601 562.4322682350821 562.61996534504 859.043548709378 941.5903946175753 965.1952031684843 579.2785067343866 346.9972130708244 793.6095455155295 300.360725722246
1031 0.005 5.155 1 678.9502470196913 562.5512024746234 562.7389821645038 859.0560216308098 941.5907022007763 965.1953900800502 579.3823854547115 347.0579950657927 793.6359875943643 300.360877397146
1032 0.005 5.16 1 679.0150620739092 562.6698918276652 562.8578208551291 859.0681232501942 941.5909063025238 965.195541395141 579.4848369061781 347.1187563718685 793.6621756986447 300.3610290339112
1033 0.005 5.165 1 679.0798713279383 562.7884241402755 562.9764909086992 859.0803748887729 941.5911896745259 965.1957310942913 579.5875005270644 347.1794928727467 793.688414186157 300.3611807278972
1034 0.005 5.17 1 679.1446505573836 562.9068021749772 563.0950005538687 859.0927042398782 941.5915053227882 965.1959301239758 579.6901943403118 347.2402072861352 793.7146747840467 300.3613323844678
1035 0.005 5.175 1 679.2093955048163 563.0250272835489 563.213352776128 859.1050774759073 941.591833134641 965.196127405079 579.7928596529564 347.3008933332952 793.7409440300002 300.36148393781
1036 0.005 5.18 1 679.2741206330928 563.1431004378138 563.3315494782189 859.1174521426348 941.5921545082075 965.1963164600867 579.8954738871067 347.3615525303684 793.7671931928279 300.3616354399035
1037 0.005 5.185 1 679.338789272379 563.2610223140705 563.4495920362568 859.1298317283364 941.5924742885169 965.1965020544509 579.9980016592617 347.4221830209284 793.7934263847287 300.3617868408261
1038 0.005 5.19 1 679.4034011549645 563.3787935644726 563.5674815698899 859.1422097939751 941.5927914166022 965.1966863045661 580.1004344279627 347.4827859475747 793.8196414453507 300.3619380719422
1039 0.005 5.195 1 679.4679561960763 563.496414803995 563.6852190640825 859.1546073811137 941.5931235630406 965.1968788125581 580.2027765176372 347.5433615632496 793.8458425773877 300.362089222312
1040 0.005 5.2 1 679.5324432615255 563.6138865249192 563.8028052963323 859.1669781146462 941.5934414430335 965.1970622463392 580.3050077871848 347.6039099734412 793.8720098766845 300.3622403225119
1041 0.005 5.205 1 679.5968613689175 563.73120917645 563.9202409678453 859.1793293604858 941.593753995113 965.197245765666 580.4071264904367 347.664433263578 793.898148704075 300.3623912735228
1042 0.005 5.21 1 679.6612060765402 563.8483832542217 564.0375267316382 859.1916609415504 941.5940633793901 965.1974283626811 580.5091325706262 347.7249362967373 793.9242552646164 300.3625421518053
1043 0.005 5.215 1 679.7254741502733 563.9654091933156 564.1546631763306 859.2039745545702 941.5943704077224 965.1976105733962 580.6110246815788 347.7854055417989 793.9503285582771 300.362692931035
1044 0.005 5.22 1 679.7896740650691 564.0822874510033 564.2716508836141 859.2162783325472 941.5946784578629 965.1977938807353 580.7128055108894 347.8458459598841 793.9763761467249 300.3628435385165
1045 0.005 5.225000000000001 1 679.8538008899681 564.1990183449965 564.3884903005642 859.2285554952521 941.594979881114 965.197974587243 580.8144663092598 347.9062565049825 794.002389048154 300.3629941369518
1046 0.005 5.23 1 679.9178441657763 564.3156023091097 564.5051819233713 859.2408233833332 941.5952837051422 965.1981558959969 580.9160128846883 347.9666393670636 794.0283717206606 300.3631446447591
1047 0.005 5.235 1 679.9817785847663 564.4320394640424 564.6217260778819 859.2530895507497 941.5955922587663 965.198340344456 581.0174152702339 348.0269952057143 794.0543344983128 300.3632949509062
1048 0.005 5.24 1 680.0456533520936 564.5483304906583 564.7381233368209 859.2653557734328 941.5959059701252 965.1985272213487 581.118722003538 348.087323608343 794.0802791308652 300.3634452276083
1049 0.005 5.245 1 680.1094511287279 564.6644756954162 564.8543740833137 859.277604998643 941.5962161419801 965.1987105268437 581.2199179329967 348.1476248542498 794.1061883400354 300.3635954161171
1050 0.005 5.25 1 680.1731748293388 564.7804754628993 564.97047873769 859.2898446932331 941.5965262725414 965.1988950575237 581.321003265588 348.2078976670089 794.1320698890578 300.3637454392763
1051 0.005 5.255 1 680.2368219839385 564.896330101419 565.0864376736615 859.3020699913249 941.5968348288879 965.1990777060688 581.4219752890144 348.2681429523199 794.1579210610893 300.3638953980631
1052 0.005 5.26 1 680.3003902161308 565.0120401704743 565.202251379054 859.3142588997914 941.5971363401113 965.1992571055436 581.5228352215128 348.3283611851874 794.1837368591231 300.3640452876742
1053 0.005 5.265 1 680.3638844303032 565.1276057887719 565.3179201353053 859.3264460449301 941.5974416420904 965.1994392994279 581.6235789515412 348.3885516279021 794.2095284359028 300.3641949923253
1054 0.005 5.27 1 680.4273046492275 565.24302727209 565.4334442727475 859.3386270125688 941.597748089105 965.1996222966844 581.724206782952 348.448708693697 794.2352924144282 300.364344677431
1055 0.005 5.275 1 680.4906190602984 565.3583046651173 565.548823940775 859.3508158571173 941.5980570819396 965.1998043527456 581.8247019608154 348.5088397207363 794.2610155789981 300.364494315031
1056 0.005 5.28 1 680.5538697646504 565.4734385435673 565.6640596204502 859.3629916487267 941.5983648058999 965.1999861515335 581.9250910855761 348.568946012155 794.2867228554645 300.3646437572528
1057 0.005 5.285 1 680.617052640225 565.5884292066535 565.7791516434779 859.3751563321839 941.5986740613204 965.2001695208074 582.0253692159114 348.6290215215583 794.3124081134841 300.3647930963333
1058 0.005 5.29 1 680.68016321442 565.70327695214 565.8941003242643 859.3873054020351 941.5989804857271 965.2003494595825 582.1255338023282 348.6890703169479 794.3380650373912 300.3649423561513
1059 0.005 5.295 1 680.7432008804731 565.8179820654261 566.008905988885 859.3994442014219 941.5992861958066 965.2005306376609 582.2255816502956 348.7490908713494 794.363697878159 300.3650913715152
1060 0.005 5.3 1 680.8061623181255 565.9325449732086 566.1235690028685 859.4115859022963 941.5995991449471 965.2007147483015 582.3255000835904 348.8090834180084 794.3893066464282 300.3652403021897
1061 0.005 5.305 1 680.8690510427474 566.0469658043271 566.2380895795552 859.4237080825558 941.5999065147663 965.2008951256439 582.4253128848703 348.8690480308388 794.4148847462918 300.3653891569714
1062 0.005 5.31 1 680.9318672846643 566.1612448487707 566.3524680127005 859.4358172850871 941.6002120878508 965.2010756170382 582.5250141680261 348.9289845078605 794.4404371077832 300.3655379064267
1063 0.005 5.315 1 680.9946101486355 566.2753823759863 566.4667045765298 859.4479115424673 941.6005166494193 965.2012558204254 582.624603011728 348.9888913305667 794.4659608960129 300.3656865854173
1064 0.005 5.32 1 681.0572755327004 566.3893786525625 566.5807995432864 859.4599900770241 941.6008191881748 965.2014351538043 582.7240763935503 349.0487863038641 794.4914534937755 300.3658351838534
1065 0.005 5.325 1 681.1198682851442 566.5032339575664 566.6947532013056 859.4720608905619 941.6011231130177 965.2016155905015 582.8234371062213 349.1086479553966 794.5169222412929 300.3659836499717
1066 0.005 5.33 1 681.1823865063501 566.6169485514417 566.8085658203307 859.4841197890313 941.6014273995312 965.2017957240797 582.9226839360364 349.1684761965801 794.5423633342467 300.36613206777
1067 0.005 5.335 1 681.2448298920084 566.7305226960168 566.9222376661128 859.4961666642939 941.6017307238285 965.2019749600693 583.0218167204345 349.2282753130146 794.567775746082 300.366280369433
1068 0.005 5.34 1 681.3072023391973 566.8439566971908 567.0357690346083 859.5082094030485 941.6020366613594 965.2021559442131 583.1208391761693 349.2880435200525 794.5931668697549 300.3664285236292
1069 0.005 5.345 1 681.3695015809874 566.9572507814472 567.1491601777107 859.5202386661296 941.6023411480484 965.2023358760388 583.219746373547 349.3477834813353 794.6185297648123 300.3665765634009
1070 0.005 5.350000000000001 1 681.4317258419062 567.0704052154096 567.2624113546344 859.5322481075618 941.6026389965391 965.2025116410949 583.3185387444845 349.407495348876 794.6438592303818 300.3667245702335
1071 0.005 5.355 1 681.4938753917468 567.1834202257182 567.3755228149789 859.544254131673 941.6029415702448 965.2026903912598 583.4172157276844 349.4671787467294 794.6691659577669 300.3668724002709
1072 0.005 5.36 1 681.5559512336127 567.2962960567063 567.4884948131597 859.5562480806611 941.6032441506253 965.2028698525814 583.5157787941727 349.5268329967175 794.6944459629079 300.3670201707066
1073 0.005 5.365 1 681.6179372787562 567.4090328311809 567.6013275001162 859.5682136139451 941.6035378400364 965.2030432520645 583.6142191065354 349.5864585787081 794.7196842965812 300.3671678757506
1074 0.005 5.37 1 681.6798539836902 567.5216309034088 567.7140211931326 859.5801790184578 941.6038371141756 965.2032217837337 583.7125495333228 349.6460557124734 794.7449046727538 300.3673153884033
1075 0.005 5.375 1 681.7416994596188 567.6340905159426 567.8265761493985 859.59213694828 941.6041385199388 965.2034002474917 583.8107679922919 349.7056242852094 794.7701016631293 300.3674628417347
1076 0.005 5.38 1 681.8034720326765 567.7464119069973 567.9389926103521 859.6040855924027 941.6044398422109 965.2035780910084 583.9088736951446 349.7651682583853 794.7952724301533 300.367610170692
1077 0.005 5.385 1 681.8651746481594 567.8585953395532 568.0512708306236 859.6160277898338 941.6047418884797 965.2037562892887 584.0068667597261 349.8247070792924 794.8204215887424 300.3677573249829
1078 0.005 5.39 1 681.9268057919672 567.9706410467999 568.1634110617042 859.627959965176 941.605044462219 965.2039350666682 584.1047466883679 349.8842095288895 794.8455459393656 300.3679044438747
1079 0.005 5.395 1 681.9883651328018 568.0825492536451 568.2754135303594 859.6398817925175 941.6053465898327 965.2041130906846 584.2025145267409 349.943676926059 794.8706425996841 300.3680514303845
1080 0.005 5.4 1 682.0498528876715 568.194320193628 568.3872784793467 859.6517948946768 941.6056482245303 965.2042911217358 584.3001697588937 350.0031108016696 794.895715734565 300.3681982426846
1081 0.005 5.405 1 682.1112685499075 568.3059541007683 568.4990061316325 859.6636954439239 941.605949493659 965.2044688278623 584.3977120225683 350.0625129070656 794.9207618609092 300.3683450179977
1082 0.005 5.41 1 682.1726146722673 568.4174512042812 568.6105967400811 859.6755877454956 941.6062515931118 965.204646187902 584.4951432397795 350.1218837228554 794.9457834651698 300.3684916836119
1083 0.005 5.415 1 682.233887530426 568.5288117270861 568.7220505186265 859.6874701413752 941.6065531511251 965.2048238160136 584.5924610296131 350.1812251197723 794.9707799088595 300.3686381877401
1084 0.005 5.42 1 682.2950866915409 568.6400359001881 568.8333676925927 859.6993392536298 941.6068534432305 965.2050013059205 584.6896654843086 350.2405363463064 794.9957479103965 300.36878463711
1085 0.005 5.425 1 682.3562064655362 568.7511239328626 568.9445484857898 859.7111935916824 941.6071510830861 965.2051758550257 584.7867624395053 350.2998180155834 795.0206853092759 300.3689310364791
1086 0.005 5.43 1 682.4172574434874 568.862076035395 569.0555931288984 859.7230429922672 941.6074517249926 965.2053537701019 584.8837467935989 350.3590681782092 795.0456017500725 300.3690772643098
1087 0.005 5.435 1 682.4786880267879 568.9729910235499 569.1665387759241 859.7351947915444 941.6078418015926 965.2055609220396 584.9818367264523 350.4182763389264 795.0706861634939 300.369223388715
1088 0.005 5.44 1 682.5399631832629 569.0837844273555 569.2773755616988 859.7471878586572 941.6081629578889 965.2057334054361 585.0794802775529 350.4774547211116 795.0956695724182 300.3693694489264
1089 0.005 5.445 1 682.6011045009276 569.1944537049908 569.3880953340766 859.7590788242625 941.608453036515 965.2058978699447 585.1768543947411 350.5366037095399 795.1205792583546 300.3695153989882
1090 0.005 5.45 1 682.6621291388955 569.304997440248 569.4986949781755 859.77092150121 941.6087394615365 965.2060663426438 585.2740155882705 350.5957242660566 795.1454322205035 300.3696613112213
1091 0.005 5.455 1 682.7230436577628 569.4154151239069 569.6091727108377 859.7827322707403 941.6090247379143 965.206237289762 585.3709998239987 350.6548157858872 795.1702441355606 300.3698071708168
1092 0.005 5.46 1 682.7838572728501 569.5257061528127 569.7195271962764 859.7945278226437 941.6093148949823 965.2064131259305 585.4678267682448 350.7138781320846 795.1950272903321 300.369952964842
1093 0.005 5.465 1 682.8446184556141 569.6358705194707 569.8297575913282 859.8063102958329 941.6096082302104 965.2065897851928 585.5645401583131 350.7729108509357 795.2197884800321 300.3700987589174
1094 0.005 5.47 1 682.9052682207775 569.7459077266495 569.9398631084529 859.8180816504437 941.6099028008786 965.2067659617613 585.6611068915271 350.8319152505117 795.2445196118401 300.3702445598751
1095 0.005 5.475000000000001 1 682.9658364414059 569.8558173409875 570.0498430563613 859.8298601745735 941.6102030701209 965.20694440481 585.7575308905413 350.8908932773865 795.2692347765815 300.3703902461128
1096 0.005 5.48 1 683.0263215924123 569.9655992415275 570.1596969181494 859.8416254873492 941.6105025708309 965.2071209802981 585.8538277430362 350.949840753073 795.2939247888381 300.370535938271
1097 0.005 5.485 1 683.0867292059502 570.0752536135019 570.2694244365048 859.8533803330329 941.6108010204096 965.2072961107134 585.9500055302601 351.0087566317623 795.3185895344805 300.3706816031445
1098 0.005 5.49 1 683.1470513789972 570.1847800369832 570.3790252323581 859.865129355468 941.6110992069271 965.2074717542765 586.046067056067 351.067643642604 795.3432318316086 300.3708270944053
1099 0.005 5.495 1 683.2073008090987 570.2941782830018 570.4884989030722 859.8768665912795 941.6113970259562 965.2076456209503 586.1420031164066 351.1265013550681 795.3678505320083 300.3709726099279
1100 0.005 5.5 1 683.2674616790647 570.4034475489439 570.597844683276 859.8885857406644 941.6116961324861 965.207820770387 586.237800410713 351.1853312305682 795.3924312472004 300.3711180578783
1101 0.005 5.505 1 683.327552549906 570.5125881700681 570.707062644904 859.9003007432387 941.6119939619014 965.20799495982 586.3334821228003 351.2441283967793 795.4169940805682 300.3712633429324
1102 0.005 5.51 1 683.3875777838638 570.621600455825 570.8161528132733 859.91200782294 941.6122922264753 965.2081701739571 586.4290512631653 351.3028988518118 795.4415363675114 300.3714085744655
1103 0.005 5.515 1 683.4475363269477 570.7304843127813 570.925115087249 859.9237048462943 941.6125886651777 965.2083428661853 586.5245053652962 351.361639268789 795.4660552418159 300.3715537403702
1104 0.005 5.52 1 683.5074292296007 570.8392397215761 571.0339493745747 859.9353942212759 941.6128855128268 965.2085170891155 586.6198442989698 351.4203519575858 795.4905543498051 300.3716987225599
1105 0.005 5.525 1 683.5672549597579 570.9478666909981 571.1426556206094 859.9470715581197 941.6131819988904 965.2086896779106 586.7150681317142 351.479034064221 795.5150288074842 300.3718436002303
1106 0.005 5.53 1 683.6270123580637 571.0563652286979 571.2512337820301 859.9587370813761 941.6134768201072 965.2088607186502 586.810176914747 351.5376870675473 795.5394771587978 300.3719883454671
1107 0.005 5.535 1 683.6867032719596 571.1647352805013 571.3596838019154 859.9703954747487 941.6137727492586 965.2090325453225 586.9051709931678 351.5963098752826 795.5639042871377 300.3721329067178
1108 0.005 5.54 1 683.7462850604808 571.2729770390654 571.4680056872306 859.9820281174904 941.6140638173683 965.2092019652343 587.000067093416 351.6549020886622 795.5882849213101 300.372277224457
1109 0.005 5.545 1 683.8055840360423 571.3810906238152 571.576199582528 859.9936537365318 941.6143574691229 965.2093730007097 587.0948387066317 351.7134733597788 795.6126396761254 300.3724209432761
1110 0.005 5.55 1 683.8649236454595 571.4890760337979 571.6842654700815 860.005273417241 941.6146509172996 965.2095451702636 587.1894952505245 351.7720101771614 795.6369839011758 300.3725643643833
1111 0.005 5.555 1 683.9242501379127 571.5969331961478 571.7922033197071 860.0168855820194 941.614945902698 965.2097168660388 587.2840376588002 351.8305336900511 795.6613082466654 300.3727077868572
1112 0.005 5.56 1 683.9835430684332 571.7046620354514 571.9000130763542 860.0284878438462 941.6152403370668 965.2098873250903 587.3784654077715 351.8890183942291 795.6856091094023 300.3728513291859
1113 0.005 5.565 1 684.0427888333458 571.8122627456958 572.0076948277678 860.0400845745625 941.6155356258795 965.2100585902231 587.4727803978309 351.9474694735187 795.7098889030744 300.3729947888147
1114 0.005 5.57 1 684.1015186297254 571.91963563199 572.1152102441463 860.0513454364046 941.6157358705044 965.2101965927624 587.5657611468519 352.0059027265892 795.7339402855972 300.3731383139913
1115 0.005 5.575 1 684.1602823285781 572.0268668250527 572.2225711098868 860.0627451121209 941.6160050227415 965.2103682802627 587.6589672207818 352.0643058555781 795.75804056433 300.3732818608376
1116 0.005 5.58 1 684.2190395581024 572.1339592231842 572.3297859004613 860.0742205584413 941.6163037342155 965.2105488340544 587.7522197442912 352.1226789859136 795.7821669107225 300.3734253314908
1117 0.005 5.585 1 684.2777779497751 572.2409142421862 572.4368578574561 860.0857311253284 941.6166114522317 965.210728617149 587.8454584010206 352.1810388640558 795.806297940769 300.3735688032228
1118 0.005 5.59 1 684.3364862038441 572.3477328716365 572.5437891028613 860.0972535840124 941.6169173471159 965.2109020752143 587.9386503527295 352.2393593636173 795.8304186026355 300.3737122373931
1119 0.005 5.595 1 684.3951671877345 572.4544160582568 572.6505813200337 860.1087882001489 941.6172242192602 965.211075291515 588.0317838445123 352.2976489668873 795.8545329815971 300.3738557455815
1120 0.005 5.600000000000001 1 684.4538018306059 572.5609643418003 572.7572357252557 860.120303715313 941.6175227407892 965.2112428522765 588.1248157044257 352.3559068032726 795.8786215704083 300.373999268911
1121 0.005 5.605 1 684.5123965939459 572.6673784508951 572.8637534587826 860.1318196185935 941.6178236665645 965.2114132277368 588.2177750058378 352.4141305962882 795.9026975109861 300.3741427347732
1122 0.005 5.61 1 684.5709314022484 572.7736588666241 572.9701353943466 860.1433136324007 941.6181172382495 965.2115800288623 588.3106400991118 352.4723252582299 795.9267396270003 300.3742859746323
1123 0.005 5.615 1 684.6293969820648 572.8798060774285 573.0763823139995 860.1547872523581 941.618406836036 965.2117465480513 588.4034099916931 352.5304792418615 795.9507451256981 300.3744291439002
1124 0.005 5.62 1 684.6877946784037 572.9858206131263 573.1824949593625 860.1662461660018 941.6186950741644 965.2119124507323 588.4960855597482 352.5886055289121 795.9747186867525 300.3745721326156
1125 0.005 5.625 1 684.746125570269 573.0917029493979 573.2884739981056 860.1776988989079 941.6189860682565 965.212081635441 588.5886661466752 352.6467052497824 795.9986668106051 300.3747149280827
1126 0.005 5.63 1 684.8043864662191 573.1974535051658 573.3943200261001 860.1891386025022 941.6192769960015 965.212249956518 588.6811462787894 352.7047783009389 796.0225871897662 300.3748575939916
1127 0.005 5.635 1 684.8625765234816 573.303072715395 573.5000336034225 860.2005652616663 941.6195661551634 965.2124173728358 588.7735272927575 352.7628225728124 796.0464785906702 300.3750001553291
1128 0.005 5.64 1 684.9206990789529 573.4085610020553 573.6056152734284 860.2119844073629 941.6198564477355 965.212585093591 588.8658124776611 352.8208368406177 796.0703436975623 300.3751425002713
1129 0.005 5.645 1 684.9787522506053 573.5139187343607 573.7110654972247 860.223392099701 941.6201464308131 965.2127531718688 588.9579951575623 352.8788213173954 796.0941835823371 300.375284773957
1130 0.005 5.65 1 685.036735364725 573.6191462806986 573.8163847220733 860.2347878130998 941.6204350901335 965.2129192826452 589.0500757398348 352.936777302261 796.1179963590677 300.3754269865993
1131 0.005 5.655 1 685.0946505302146 573.7242440074286 573.921573388978 860.2461765274835 941.6207248040065 965.213086659687 589.1420549994929 352.9946996416124 796.1417872601282 300.3755689884337
1132 0.005 5.66 1 685.1524999342985 573.8292122592194 574.0266318956656 860.2575506366476 941.6210130475317 965.2132536537935 589.2339321587156 353.0525874646883 796.1655529758106 300.3757109642661
1133 0.005 5.665 1 685.2102787187757 573.9340513720778 574.1315606318091 860.2689143739215 941.6213008395961 965.2134192103779 589.3257072695633 353.1104480602398 796.1892910689833 300.3758526889938
1134 0.005 5.67 1 685.2679895208345 574.0387616771345 574.2363599721867 860.2802708343224 941.6215895169263 965.2135858852238 589.4173807066014 353.1682778832759 796.2130068245333 300.3759942429184
1135 0.005 5.675 1 685.3256322716173 574.1433434816272 574.3410302722455 860.2916166505884 941.6218782837522 965.2137526217543 589.5089520504536 353.2260798653283 796.2366971985801 300.3761358298285
1136 0.005 5.68 1 685.3832052604407 574.2477970634388 574.4455718479539 860.3029468568188 941.6221654645494 965.2139181053792 589.6004221623999 353.2838523507605 796.2603600100995 300.376277349393
1137 0.005 5.685 1 685.4407015022291 574.3521224013573 574.5499848135464 860.3143269355739 941.6224639863733 965.2140882467481 589.6917832816864 353.3415950111882 796.2840179950277 300.3764188023508
1138 0.005 5.69 1 685.4981060072806 574.4563201223814 574.6542696357496 860.3256599375635 941.622751629529 965.214252344619 589.7830417147643 353.3993097647408 796.3076150670163 300.3765602041431
1139 0.005 5.695 1 685.5554525417108 574.5603905152434 574.7584266838613 860.3369750055015 941.6230385147319 965.2144176747026 589.874200234221 353.4569909166415 796.3311950692682 300.3767015584711
1140 0.005 5.7 1 685.6127398408809 574.664333864317 574.8624562708687 860.3482784146281 941.6233262528048 965.2145829803063 589.9652579517088 353.5146539735308 796.3547575699902 300.3768428001512
1141 0.005 5.705 1 685.6699612492509 574.7681504239669 574.966358670443 860.3595646281094 941.6236124361131 965.2147481775875 590.0562114672192 353.5722837367301 796.3782945811201 300.3769840264532
1142 0.005 5.71 1 685.727114886022 574.8718404317582 575.0701341504955 860.3708339523228 941.6238955040511 965.214910948633 590.1470610004817 353.6298775872677 796.401803228861 300.3771251870877
1143 0.005 5.715 1 685.7842062770621 574.9754041916231 575.1737830117389 860.3820975055563 941.6241811667769 965.2150756841858 590.2378102885779 353.6874339904161 796.4252922865438 300.3772663178923
1144 0.005 5.72 1 685.8412336723487 575.0788419602296 575.2773055309799 860.3933510325481 941.6244673538071 965.2152400864434 590.3284581441382 353.7449672494014 796.4487576188442 300.3774073991991
1145 0.005 5.725000000000001 1 685.8981952547509 575.1821539902232 575.380701969157 860.4045932852316 941.6247530047621 965.2154046816157 590.4190040232963 353.8024708895501 796.4721967262651 300.3775484315654
1146 0.005 5.73 1 685.9550919426224 575.2853405304129 575.4839725950799 860.4158287326482 941.6250394454452 965.2155689696017 590.5094480355585 353.8599420522017 796.4956147258708 300.3776893567985
1147 0.005 5.735 1 686.0119085281269 575.3884016571833 575.5871175342073 860.4270570430494 941.6253271133027 965.2157342919816 590.5997726486892 353.9173864723069 796.5190073224816 300.3778302650093
1148 0.005 5.74 1 686.0686619761178 575.4913377960464 575.6901371517773 860.438271687293 941.6256126558462 965.215897537327 590.6900015420816 353.9748001226872 796.5423740591613 300.3779711157661
1149 0.005 5.745 1 686.1253572349656 575.5941492344441 575.7930317335453 860.4494557460774 941.6258954617323 965.2160601741601 590.7801466281776 354.0321811499303 796.565717129855 300.3781118092195
1150 0.005 5.75 1 686.1820076876977 575.6968362534174 575.8958015920543 860.4606480580303 941.6261834700549 965.2162253587394 590.8701967612462 354.0895297077813 796.58904580162 300.3782525323182
1151 0.005 5.755 1 686.238588150218 575.7993989702584 575.9984468727606 860.4718300878222 941.6264693168923 965.2163887618962 590.960143693036 354.1468537617203 796.6123450939334 300.3783932043749
1152 0.005 5.76 1 686.295100106842 575.9018376116195 576.1009678143013 860.4830049355774 941.6267547144231 965.2165525816179 591.0499829706744 354.2041470240497 796.6356195365674 300.378533709443
1153 0.005 5.765 1 686.3515429953386 576.0041523899973 576.2033646330809 860.4941669474074 941.6270387121543 965.2167151133754 591.1397165198032 354.2614127244096 796.6588667508097 300.3786742212656
1154 0.005 5.77 1 686.4079187106876 576.1063434404751 576.3056374729023 860.5053189415867 941.6273224826022 965.2168775523762 591.2293526654488 354.3186494022482 796.6820874470743 300.3788146291272
1155 0.005 5.775 1 686.46422722233 576.2084110760155 576.4077866421871 860.5164639827547 941.6276067237817 965.2170408828235 591.3188831157325 354.3758537884252 796.7052861480593 300.3789548911101
1156 0.005 5.78 1 686.5204688590238 576.3103555057077 576.5098123585512 860.5275974869102 941.6278906263149 965.2172038014298 591.4083097778694 354.4330269127012 796.7284598566476 300.3790950918295
1157 0.005 5.785 1 686.5766424815012 576.4121769377199 576.6117148398665 860.5387202045681 941.628173776158 965.2173656881433 591.4976334491326 354.4901689531162 796.7516079884872 300.3792352342685
1158 0.005 5.79 1 686.6327504834244 576.5138756003212 576.7134943069053 860.5498371590901 941.6284581748943 965.2175284152897 591.5868558014143 354.5472813067035 796.7747350609568 300.3793751943493
1159 0.005 5.795 1 686.6887936704825 576.6154516956137 576.8151509763471 860.5609425695357 941.628741996336 965.2176906938729 591.6759743563382 354.6043651387102 796.7978371516119 300.3795150822749
1160 0.005 5.8 1 686.7447696145816 576.7169054217973 576.9166850506307 860.5720361985428 941.6290244659305 965.2178523743108 591.7649916477621 354.6614193872948 796.8209135555244 300.3796549057042
1161 0.005 5.805 1 686.8006803862426 576.8182369915639 577.0180967422085 860.5831223553856 941.6293074534091 965.2180139677116 591.8539079737338 354.718445672677 796.8439683069988 300.3797945437646
1162 0.005 5.81 1 686.8565281804813 576.9194465877898 577.1193862523013 860.5941983135124 941.6295903457914 965.2181760192344 591.9427238267805 354.7754387382552 796.8669991837105 300.3799341208266
1163 0.005 5.815 1 686.9123092852118 577.0205344212075 577.2205537840632 860.6052624375851 941.6298721583298 965.2183366243837 592.0314380910557 354.8323998698002 796.8900042809503 300.380073587354
1164 0.005 5.82 1 686.9680415103197 577.1215008612782 577.3215996852333 860.6163402842734 941.6301632923855 965.2185024810518 592.1200598639336 354.8893293371602 796.9130066021261 300.380212847296
1165 0.005 5.825 1 687.0236984386569 577.2223458568196 577.4225239587871 860.6273836089778 941.6304436096892 965.2186624325088 592.2085738001346 354.9462294734553 796.9359660193082 300.3803520536263
1166 0.005 5.83 1 687.079287077152 577.323069682562 577.5233268541034 860.6384160699207 941.6307233257854 965.2188221415189 592.2969860158631 355.0030899756369 796.9588989259303 300.3804911404455
1167 0.005 5.835 1 687.1348103976014 577.4236725508202 577.6240085800432 860.6494419667151 941.6310044563375 965.218982729366 592.3852975462813 355.059923915543 796.9818102361228 300.3806300738656
1168 0.005 5.84 1 687.1906904174938 577.5242503626459 577.7246063572953 860.6607543238717 941.6313691496218 965.2191709778216 592.4746657894998 355.1167054101815 797.0048803526986 300.380768909737
1169 0.005 5.845 1 687.2459965973727 577.6246249469137 577.8250717767809 860.6716191658595 941.631585200766 965.2193008311075 592.5624567599309 355.1734736934749 797.0276731197761 300.3809076245078
1170 0.005 5.850000000000001 1 687.3012642369358 577.724876525429 577.9254086127565 860.6825371485205 941.6318393435604 965.2194537908251 592.6503149204395 355.2302167056007 797.0504677218256 300.3810462933256
1171 0.005 5.855 1 687.356478214394 577.8250066558422 578.0256220386619 860.6934786335491 941.6321111544466 965.2196149721088 592.7381307691088 355.2869294236424 797.0732543511269 300.3811848132859
1172 0.005 5.86 1 687.4116374395936 577.9250159478904 578.1257133356222 860.7044348593913 941.6323925473571 965.2197789698979 592.8258783960204 355.3436065839952 797.0960323388127 300.3813231637623
1173 0.005 5.865 1 687.4667409867629 578.0249047545703 578.2256831930786 860.7153934481214 941.6326771833128 965.2199426183115 592.913545056188 355.4002513763775 797.1187951805884 300.3814614381683
1174 0.005 5.87 1 687.5217926332812 578.1246734031594 578.3255321312678 860.7263526373212 941.6329629490054 965.2201043978814 593.0011273792438 355.4568708704355 797.1415419681372 300.381599644352
1175 0.005 5.875 1 687.5767848889112 578.2243221142363 578.4252604910688 860.7373020176626 941.6332449043421 965.2202644415254 593.0886141447709 355.5134587241658 797.1642665273522 300.3817376535615
1176 0.005 5.88 1 687.6317162451137 578.3238511588436 578.5248686322597 860.7482418272239 941.6335254970409 965.2204225655919 593.1760058411716 355.5700179719659 797.1869674794106 300.3818756017328
1177 0.005 5.885 1 687.6865724315032 578.4232606370296 578.6243567726135 860.7591680897596 941.6338041400345 965.2205807950294 593.2633053665936 355.6265469506882 797.2096406964533 300.3820134236738
1178 0.005 5.89 1 687.7413747100626 578.5225508851796 578.7237252480543 860.7700854014504 941.634083027329 965.2207397325831 593.350508063128 355.6830446890571 797.2322921979402 300.3821511640153
1179 0.005 5.895 1 687.7961073476476 578.6217221653076 578.8229743794541 860.7809923558058 941.6343608243899 965.2208968182341 593.4376081592357 355.7395119572678 797.2549210223598 300.3822887712291
1180 0.005 5.9 1 687.8507802286997 578.7207746173392 578.9221043475901 860.7918908326239 941.6346378838848 965.2210546690592 593.5246090411373 355.7959498327795 797.2775280110693 300.3824262159797
1181 0.005 5.905 1 687.9053937568628 578.8197084503875 579.0211153826816 860.8027798319771 941.6349160917906 965.2212126838068 593.6115126121667 355.8523565140669 797.3001114714797 300.3825635634041
1182 0.005 5.91 1 687.9599472277681 578.9185238534577 579.120007703534 860.813660876596 941.6351948677925 965.2213714735499 593.6983180772158 355.9087354756017 797.3226736660229 300.3827007910426
1183 0.005 5.915 1 688.0144397148762 579.017221039546 579.2187815331304 860.8245310445603 941.6354736562286 965.221530584208 593.7850258031795 355.9650767175983 797.3452117358362 300.3828379780269
1184 0.005 5.92 1 688.0688962014739 579.1158003172934 579.317437230983 860.8353802172584 941.6357421791365 965.2216837059852 593.8716244887598 356.0213886519285 797.3677404317225 300.3829750263261
1185 0.005 5.925 1 688.1232801661973 579.2142617352918 579.4159748341262 860.8462127388619 941.6360016931726 965.2218301378742 593.9581282579844 356.0776704555945 797.390231531378 300.3831118904286
1186 0.005 5.93 1 688.1775944092188 579.3126054894376 579.5143945336064 860.8570395480398 941.636269611594 965.2219837193938 594.0445362184098 356.1339217228333 797.4126938805462 300.3832486973855
1187 0.005 5.935 1 688.2318406692151 579.4108318023239 579.6126965649381 860.8678620288121 941.6365422133772 965.2221404644962 594.1308477088082 356.1901422693423 797.4351313775194 300.3833854036
1188 0.005 5.94 1 688.2860222099287 579.5089408355115 579.7108810997269 860.8786778612119 941.6368180150288 965.2222981914771 594.2170628956407 356.24633202162 797.457546002886 300.3835220411066
1189 0.005 5.945 1 688.3401373885447 579.6069327597716 579.808948316897 860.8894850920128 941.6370940958521 965.2224553889646 594.3031802915441 356.302488968374 797.479936701008 300.3836585541882
1190 0.005 5.95 1 688.3941909742653 579.7048077910324 579.9068984279817 860.9002880236834 941.6373718757998 965.2226132360748 594.3892015137588 356.3586159358122 797.5023089411142 300.3837948946383
1191 0.005 5.955 1 688.4481827134284 579.8025661041625 580.0047316185866 860.911081492997 941.6376496974982 965.2227707151312 594.4751255010808 356.4147051064354 797.5246589820191 300.3839311170354
1192 0.005 5.96 1 688.5021135863499 579.9002078880002 580.1024480863217 860.9218675375049 941.637927039641 965.2229277307418 594.5609525681598 356.4707666689907 797.5469884856296 300.384067225968
1193 0.005 5.965 1 688.5559825528595 579.9977333273698 580.2000480147942 860.932642481637 941.6382036033611 965.2230843936185 594.6466824883173 356.5268108748256 797.5692944685112 300.3842032070633
1194 0.005 5.97 1 688.6097909041417 580.0951424631356 580.2975315320085 860.9434063281245 941.6384790058871 965.2232398722343 594.7323134077266 356.5828196345636 797.5915752773054 300.3843390851251
1195 0.005 5.975000000000001 1 688.6635370006577 580.1924355901323 580.3948988395507 860.9541630078114 941.6387547288233 965.223395398975 594.8178478342924 356.638795194224 797.6138356737081 300.3844747774135
1196 0.005 5.98 1 688.7172208689974 580.2896128917378 580.4921501295279 860.9649087821243 941.6390301515645 965.2235510815375 594.9032854626588 356.6947389296035 797.6360724690696 300.3846103647011
1197 0.005 5.985 1 688.7712689073329 580.3867677638216 580.5893218064198 860.9759308986556 941.6393867135461 965.2237337166857 594.9897605255228 356.7506270841284 797.6584537761448 300.3847458253439
1198 0.005 5.99 1 688.8251755466124 580.4838204872174 580.6864029955568 860.9868116943391 941.6396820814952 965.2238864324627 595.0758351526997 356.806485487832 797.6807515252129 300.3848811639588
1199 0.005 5.995 1 688.8789660305881 580.5807682633275 580.7833859242102 860.9976113254802 941.6399523119969 965.2240322942163 595.1616653613193 356.8623132099673 797.7029883207671 300.3850164137685
1200 0.005 6 1 688.9326501078151 580.6776099822979 580.8802677624137 861.0083586969274 941.6402139248406 965.2241793376242 595.2473076737127 356.9181100344321 797.7251767960281 300.3851516355641
1201 0.005 6.005 1 688.9862352288403 580.7743449789642 580.9770467698924 861.0190748640084 941.6404753340887 965.2243286724643 595.3327933290419 356.9738758074099 797.7473274566054 300.3852867084603
1202 0.005 6.01 1 689.0397312254402 580.8709727544134 581.073721706985 861.0297760082401 941.6407413785868 965.2244827831295 595.4181413993747 357.0296103780115 797.7694518055597 300.385421688491
1203 0.005 6.015000000000001 1 689.093148018629 580.9674927993543 581.170291568836 861.0404654508477 941.6410112102209 965.2246389803054 595.5033615787379 357.0853133688495 797.7915525080062 300.3855567290238
1204 0.005 6.02 1 689.1464817943827 581.0639046808102 581.266755553185 861.0511738348921 941.6412873345353 965.2247977704126 595.5884641061108 357.1409852604899 797.8136472938689 300.3856917141003
1205 0.005 6.025 1 689.1997441999753 581.1602083213951 581.3631130884315 861.0618565700763 941.6415623057821 965.224954479493 595.6734512035442 357.1966259036425 797.8357153361301 300.3858266862008
1206 0.005 6.03 1 689.2529381095572 581.2564034041173 581.4593636279947 861.0725284306312 941.6418368311655 965.2251096439106 595.7583272017451 357.2522360553512 797.8577592299144 300.3859616099763
1207 0.005 6.035 1 689.3060701865567 581.3524898648994 581.5555068191859 861.0831954184756 941.6421123404884 965.2252652319186 595.8430974528516 357.307814601387 797.8797848671297 300.3860964078215
1208 0.005 6.04 1 689.3591390684079 581.4484675125541 581.651542303657 861.0938516332491 941.6423871072909 965.2254199372622 595.9277614330721 357.3633621061913 797.9017882677949 300.3862311885252
1209 0.005 6.045 1 689.4121475946931 581.5443362219722 581.7474698011439 861.1044996911507 941.6426619351137 965.2255742794076 596.0123208804707 357.4188786625126 797.9237713792267 300.3863658520212
1210 0.005 6.05 1 689.4650954638433 581.6400959481333 581.843289105411 861.1151371225669 941.6429358993462 965.2257288654006 596.0967774278577 357.4743663462579 797.9457318107885 300.3865004684977
1211 0.005 6.055 1 689.5179815497764 581.7357465341704 581.9389999908285 861.1257637349212 941.6432082660775 965.225881296583 596.1811306623881 357.5298218344491 797.9676684061938 300.3866350126667
1212 0.005 6.06 1 689.5708071378975 581.8312881361657 582.0346024060494 861.1363860722645 941.6434830783539 965.2260356478004 596.2653845202187 357.5852424867259 797.9895863503423 300.3867694174419
1213 0.005 6.065 1 689.623573555545 581.9267204940033 582.1300961479418 861.1469969600972 941.6437562402111 965.2261890434236 596.3495363875999 357.6406322530441 798.0114817258888 300.386903767577
1214 0.005 6.07 1 689.6762823314115 582.0220440766948 582.2254813472623 861.1575912204042 941.6440266648533 965.2263415199601 596.433586025837 357.6959910699492 798.0333545860873 300.3870380142064
1215 0.005 6.075 1 689.7289324082342 582.1172583986921 582.320757759241 861.1681773166661 941.6442983037241 965.2264952071523 596.517536295408 357.7513186247567 798.0552055061285 300.3871721361335
1216 0.005 6.08 1 689.7815268620659 582.2123634857055 582.4159253143016 861.1787570824563 941.6445703517408 965.226647703711 596.6013847518773 357.8066148227301 798.077033926486 300.3873061517513
1217 0.005 6.085 1 689.8340609881978 582.3073593640851 582.5109839765431 861.1893304235791 941.6448424610481 965.2268005232269 596.6851367635502 357.8618792014398 798.0988430577767 300.3874399768587
1218 0.005 6.09 1 689.8865343661835 582.4022457308221 582.6059335486551 861.1998936634168 941.6451146137828 965.2269535786576 596.7687882418176 357.9171120202002 798.1206299637623 300.3875737269797
1219 0.005 6.095 1 689.9389470378558 582.4970225676037 582.700773951311 861.210449292491 941.6453870616883 965.2271068223135 596.8523396721635 357.9723139428675 798.1423967779612 300.3877073310454
1220 0.005 6.100000000000001 1 689.9913009443951 582.591690419167 582.7955054120266 861.2209952674302 941.645659225425 965.2272592513488 596.9357973222326 358.0274846803695 798.1641415666867 300.3878408078088
1221 0.005 6.105 1 690.0435936264031 582.6862490039599 582.890127832045 861.2315306060387 941.6459299637473 965.2274110157175 597.0191563068795 358.0826238328294 798.1858626136329 300.387974194535
1222 0.005 6.11 1 690.0958239159546 582.7806979039929 582.9846409774468 861.2420563499333 941.6461997594619 965.2275622787166 597.102412317206 358.137732653118 798.2075627275309 300.3881074094413
1223 0.005 6.115 1 690.1479956716878 582.8750377496432 583.0790450928674 861.2525719152399 941.6464693177292 965.2277137459007 597.1855737468935 358.1928096981739 798.2292407141126 300.3882405768322
1224 0.005 6.12 1 690.2001072051515 582.9692683343817 583.1733401244809 861.2630895817642 941.6467428369855 965.2278666771898 597.2686746533994 358.2478544498741 798.2508995186047 300.3883735952004
1225 0.005 6.125 1 690.2521599742015 583.0633897252742 583.2675260969611 861.2735936382792 941.6470143948144 965.2280190511336 597.3516608424671 358.3028677814908 798.2725359053094 300.3885065615561
1226 0.005 6.13 1 690.3041530531331 583.1574020124218 583.3616030638696 861.2840851573443 941.6472840379195 965.2281695509474 597.4345428016726 358.357849618315 798.2941487989779 300.3886394429687
1227 0.005 6.135 1 690.3560903217538 583.2513056590011 583.4555712829654 861.2945709930513 941.647554535146 965.2283205546541 597.517329363102 358.4128032451606 798.3157432761452 300.3887721616081
1228 0.005 6.140000000000001 1 690.4079689799748 583.3451004425405 583.5494307211745 861.3050451328022 941.6478242723567 965.2284716475228 597.6000166628462 358.4677243392715 798.3373159970677 300.3889048048197
1229 0.005 6.145 1 690.4597895704635 583.4387864223064 583.6431814211714 861.3155102999594 941.6480941842185 965.2286229303129 597.6826065566472 358.5226069744139 798.3588687521363 300.3890373623113
1230 0.005 6.15 1 690.5115509104929 583.5323636428252 583.7368234289603 861.3259642909275 941.6483635391886 965.2287734959108 597.7650993255108 358.5774606353564 798.380398396178 300.3891698437641
1231 0.005 6.155 1 690.5632523138742 583.6258321409028 583.8303567808854 861.3364078381351 941.6486318360924 965.2289231618271 597.8474954100278 358.6322837818344 798.4019039097415 300.3893021676575
1232 0.005 6.16 1 690.6148944417257 583.7191919443401 583.9237815167755 861.3468434186057 941.648900377462 965.2290739109694 597.9297950097475 358.6870757606023 798.4233889680793 300.389434356786
1233 0.005 6.165 1 690.6664751976438 583.8124430475199 584.0170976539872 861.3572734700076 941.6491706729473 965.2292243190871 598.0119971396122 358.7418342566789 798.4448536460542 300.3895664811735
1234 0.005 6.17 1 690.7180050455428 583.9055854453876 584.1103052208648 861.3677023866503 941.6494435623079 965.2293772134402 598.0941060626709 358.7965636298363 798.4663068832522 300.389698455508
1235 0.005 6.175 1 690.7694750759435 583.9986194119508 584.2034043427874 861.3781154420049 941.6497137022169 965.2295278553396 598.1761196284208 358.8512616310277 798.4877334416814 300.3898303620289
1236 0.005 6.18 1 690.8208845740535 584.091545035992 584.2963951135393 861.3885153286263 941.6499815307626 965.2296770791127 598.2580381919213 358.9059282037882 798.5091343216276 300.3899621478363
1237 0.005 6.185 1 690.8722349293008 584.184362366491 584.3892776088799 861.3989068152221 941.650249548375 965.22982627893 598.3398619807617 358.9605624496465 798.5305139118836 300.3900937237171
1238 0.005 6.19 1 690.9235266493349 584.2770716502021 584.4820519863612 861.4092876471043 941.6505169867611 965.2299758758134 598.4215928118156 359.0151651333784 798.5518704132089 300.3902252526826
1239 0.005 6.195 1 690.9747611882473 584.3696730628051 584.5747184030313 861.4196607879602 941.6507851215728 965.2301256225852 598.5032317727987 359.0697375190981 798.5732068038717 300.3903566510139
1240 0.005 6.2 1 691.0259356829946 584.4621665745447 584.6672769077318 861.4300232374375 941.651053090226 965.2302762775388 598.5847761673784 359.1242802179453 798.5945203253432 300.3904879613802
1241 0.005 6.205 1 691.0770507589037 584.5545522807132 584.7597275876104 861.4403759130089 941.6513202848515 965.2304251531824 598.6662973709897 359.1787913080438 798.6158101039281 300.3906191698788
1242 0.005 6.21 1 691.128106300083 584.6468300441088 584.8520704161637 861.4507196576502 941.6515868682998 965.2305735608153 598.7476811391228 359.2332671904198 798.6370794846326 300.390750181762
1243 0.005 6.215 1 691.1791058887843 584.7390001781423 584.9443055653661 861.4610533267481 941.6518536810152 965.2307229124492 598.8289621561958 359.2877118516963 798.6583269543299 300.3908811321749
1244 0.005 6.22 1 691.2300476747039 584.831062792529 585.0364331485324 861.4713795435227 941.6521204932674 965.2308717772497 598.9101419973921 359.3421250356368 798.6795541823714 300.3910118935484
1245 0.005 6.225000000000001 1 691.2809314315357 584.9230179984723 585.1284532778627 861.4816943536573 941.6523868481314 965.2310206690761 598.9912170420382 359.3965066692604 798.7007589478999 300.3911426375549
1246 0.005 6.23 1 691.3317433340665 585.0148657599907 585.2203659762282 861.4920020104155 941.6526535386937 965.231168736835 599.0721964379525 359.4508565505229 798.7219600124025 300.3912732457056
1247 0.005 6.235 1 691.3821261841814 585.1065135553588 585.3121340989657 861.5020085845173 941.652833491964 965.2312870034381 599.1519996815047 359.5052021400493 798.7429566708125 300.3914036820682
1248 0.005 6.24 1 691.4325164322113 585.198041893885 585.4037709079988 861.5121399882146 941.6530766700716 965.2314365530104 599.2320022265856 359.5595127784301 798.7639865310214 300.3915340768863
1249 0.005 6.245 1 691.4828975675566 585.2894533756177 585.4952841622843 861.5223392280085 941.6533485735495 965.2315951104976 599.3120536719296 359.6137886705642 798.7850344274943 300.391664330109
1250 0.005 6.25 1 691.533260320124 585.3807493382534 585.5866768546409 861.5325719821905 941.6536281196343 965.2317519821654 599.3921004795733 359.6680334307828 798.806087851747 300.391794389055
1251 0.005 6.255 1 691.5835966538434 585.4719306978917 585.6779509411988 861.5428142293765 941.653905983899 965.2319043626584 599.4721109381321 359.7222470315674 798.8271345970073 300.3919242791578
1252 0.005 6.26 1 691.6339011301613 585.5629982197852 585.7691079073376 861.5530561969491 941.6541799254604 965.232052889058 599.5520686223489 359.7764290300298 798.8481676653496 300.3920540164142
1253 0.005 6.265000000000001 1 691.6842031273006 585.6539526449664 585.8601490213064 861.5632951625126 941.6544502441392 965.2321993404398 599.6319654785862 359.8305811244303 798.8691802183619 300.3921835172416
1254 0.005 6.27 1 691.7344429328652 585.7447944846111 585.9510752448218 861.5735191298427 941.654715757619 965.2323438848064 599.7117907810006 359.8847011351613 798.8901678840308 300.3923128588409
1255 0.005 6.275 1 691.7846269135581 585.8355242858942 586.0418874395442 861.5837280771468 941.6549774761979 965.2324872944517 599.7915404157861 359.9387881486275 798.9111327885183 300.392441940454
1256 0.005 6.28 1 691.8347551536349 585.9261425227379 586.1325863668213 861.5939238516041 941.6552387450898 965.2326316918303 599.8712122121234 359.9928440699305 798.9320730693559 300.3925708741183
1257 0.005 6.285 1 691.8848274578676 586.016649674107 586.2231727098795 861.6041098979612 941.6555010133872 965.2327773144827 599.950804735805 360.0468682521234 798.952991008277 300.3926996681187
1258 0.005 6.29 1 691.9348331802721 586.1070462046634 586.3136471160782 861.6142862593042 941.6557638535548 965.2329242712841 600.0303160019646 360.1008618733758 798.9738764336311 300.3928282885745
1259 0.005 6.295 1 691.9847921368155 586.1973325307783 586.4040101570614 861.6244514287069 941.6560264668552 965.2330706494247 600.1097282709734 360.1548250971315 798.9947456193181 300.3929567706397
1260 0.005 6.3 1 692.0346950918918 586.2875090415812 586.4942623484237 861.6346048106774 941.6562887995296 965.2332159453051 600.1890657138642 360.2087559063923 799.015593034488 300.3930850043157
1261 0.005 6.305 1 692.0845413797532 586.3775760757794 586.5844041302435 861.6447440942521 941.6565489608254 965.2333604646666 600.2683319204913 360.2626546346686 799.0364148176074 300.3932131683032
1262 0.005 6.31 1 692.1343425959273 586.467534122025 586.6744360557884 861.6548897608192 941.6568147649893 965.2335080064411 600.3475188889731 360.3165235617034 799.0572280708167 300.3933411078641
1263 0.005 6.315 1 692.1840817774387 586.557383415175 586.7643584812818 861.6650201251595 941.6570781848374 965.2336540938794 600.4266187572674 360.3703598172791 799.0780127922541 300.3934689465869
1264 0.005 6.32 1 692.2341561492227 586.6472150802941 586.8542080804981 861.6754113901762 941.6574176325515 965.2338245032204 600.5066948630034 360.4241380072407 799.0989420519495 300.3935967015649
1265 0.005 6.325 1 692.2840994295757 586.7369510456208 586.9439729019751 861.6856694465787 941.6576991630142 965.2339669135822 600.5864038250792 360.4778863350925 799.1197866353962 300.3937242694372
1266 0.005 6.33 1 692.3339333368629 586.8265890644308 587.0336457264599 861.69584695903 941.6579558116294 965.2341022556532 600.6658927163944 360.5316035960467 799.1405675250891 300.3938517755835
1267 0.005 6.335 1 692.3836683526648 586.9161282093961 587.1232240333748 861.7059788575165 941.6582062414931 965.2342394973688 600.7452129290007 360.5852915687485 799.1613033598856 300.3939792418171
1268 0.005 6.34 1 692.4333116194296 587.0055679417245 587.2127063079461 861.7160831606835 941.6584570424188 965.2343807769895 600.8243922741226 360.6389475489848 799.1820049230561 300.3941066619831
1269 0.005 6.345 1 692.4828693719118 587.0949078571589 587.3020914763599 861.7261668225822 941.6587097547999 965.2345248303071 600.9034466186567 360.6925710918749 799.2026756781286 300.3942340707761
1270 0.005 6.350000000000001 1 692.5323504299862 587.184147715936 587.3913787728998 861.7362392109853 941.6589663501777 965.234670871032 600.9823875398059 360.7461627201187 799.2233230758511 300.3943615027798
1271 0.005 6.355 1 692.5817592142859 587.2732873057062 587.4805675991383 861.746302799809 941.6592244617972 965.2348158546698 601.0612218399128 360.7997224894985 799.2439490808783 300.3944888906414
1272 0.005 6.36 1 692.6311019641768 587.3623265052057 587.5696575073468 861.7563628472381 941.6594854175344 965.2349618647321 601.1399545419844 360.8532443015698 799.2645583859764 300.3946161601208
1273 0.005 6.365 1 692.6803805005071 587.4512649837336 587.658648027333 861.7664148544814 941.6597467247153 965.2351077862197 601.2185854781811 360.9067359306405 799.2851486304737 300.3947434986476
1274 0.005 6.37 1 692.7295997683574 587.5401026170132 587.7475388145274 861.776461876252 941.6600088102684 965.2352531481806 601.2971184600773 360.9601965317804 799.3057222518493 300.3948707956927
1275 0.005 6.375 1 692.7787584546012 587.6288395806678 587.836329738543 861.7864989247657 941.6602698777524 965.2353976757463 601.3755595954417 361.0136263229888 799.3262754619852 300.3949980669152
1276 0.005 6.38 1 692.8278624372565 587.7174758177476 587.925020634697 861.7965301376635 941.6605313708245 965.2355413772269 601.4539065472874 361.067024866784 799.346810547576 300.3951253258423
1277 0.005 6.385 1 692.8769099156451 587.806011012123 588.0136112160604 861.8065512360196 941.660792016441 965.2356856144048 601.5321571995472 361.12039217117 799.3673242433322 300.3952525151662
1278 0.005 6.390000000000001 1 692.9259010446879 587.8944453005724 588.1021014095412 861.8165627276474 941.6610511470546 965.235828042705 601.6103150489014 361.1737281278209 799.3878159999393 300.3953796721599
1279 0.005 6.395 1 692.9748377561564 587.9827786923448 588.1904911482903 861.8265676513785 941.6613106643774 965.2359702120732 601.6883810953865 361.2270356184137 799.4082896935313 300.3955067226042
1280 0.005 6.4 1 693.023719834052 588.0710112498767 588.2787803981035 861.8365633830749 941.6615700639942 965.2361134804644 601.7663561667523 361.280310969151 799.4287429233182 300.395633693734
1281 0.005 6.405 1 693.0725473256474 588.1591429429441 588.36696910585 861.846551179221 941.6618296214834 965.2362565615423 601.8442415363387 361.3335523095234 799.4491772889272 300.3957605891904
1282 0.005 6.41 1 693.1213197321538 588.2471737630389 588.455057227574 861.8565289114089 941.6620885069105 965.2363994877768 601.9220349710872 361.3867619651675 799.4695900960398 300.3958874561491
1283 0.005 6.415 1 693.1700372556236 588.335103683415 588.5430447196817 861.8664986107168 941.6623475685593 965.2365417927042 601.9997368260159 361.4399379523442 799.4899833926464 300.3960141834058
1284 0.005 6.42 1 693.2186994039133 588.4229326993707 588.6309315514995 861.8764581922816 941.6626063240604 965.236684611338 602.0773473830146 361.4930828717942 799.5103553560381 300.3961408670234
1285 0.005 6.425 1 693.2673061007192 588.5106609549993 588.7187177701696 861.8864084379671 941.662863980952 965.2368265309885 602.1548683925074 361.5461964006827 799.530705042954 300.3962674625853
1286 0.005 6.43 1 693.3158580870687 588.5982884283845 588.8064033759615 861.8963514634162 941.6631220501697 965.236967961747 602.2322992294447 361.599278345444 799.5510359330885 300.3963938999516
1287 0.005 6.435 1 693.3643557358452 588.6858152065354 588.8939884054658 861.906284931027 941.663380025638 965.2371101581456 602.3096409224854 361.652328866359 799.5713466000738 300.3965202271824
1288 0.005 6.44 1 693.4127998415023 588.7732413496782 588.9814729053521 861.9162113910094 941.6636384278571 965.2372521696428 602.3868939784857 361.7053491788315 799.5916388884925 300.3966464596283
1289 0.005 6.445 1 693.4611892284388 588.8605668702677 589.0688568914479 861.9261276937186 941.6638960861517 965.2373938662423 602.4640575781484 361.7583373714041 799.6119105426864 300.3967725702635
1290 0.005 6.45 1 693.5095245325713 588.9477918804346 589.1561404298727 861.9360362805727 941.6641540501132 965.2375356606233 602.5411329655959 361.8112932234162 799.6321629180804 300.3968985773113
1291 0.005 6.455 1 693.5578048432637 589.0349163319798 589.2433235171735 861.9459344035587 941.664411431007 965.2376771651915 602.618118616801 361.8642168193676 799.6523938880081 300.3970244692883
1292 0.005 6.46 1 693.6060311777196 589.1219407753175 589.3304064500541 861.9558236821121 941.6646678367442 965.2378172133947 602.6950205647031 361.9171093358235 799.6726030663782 300.3971501519345
1293 0.005 6.465 1 693.6542021044104 589.2088648311958 589.4173891253245 861.965706378384 941.6649246785495 965.2379581824429 602.7718322964504 361.9699696632663 799.6927942217183 300.3972756205779
1294 0.005 6.47 1 693.7023222376297 589.2956886820733 589.5042716311013 861.9755786119673 941.6651811659506 965.2380992564525 602.8485555934736 362.0227985862505 799.7129642837175 300.397400989705
1295 0.005 6.475000000000001 1 693.7503873310623 589.3824124525281 589.5910540533448 861.9854414013327 941.6654372777874 965.2382399268666 602.9251936348243 362.0755946370959 799.7331141795976 300.397526263195
1296 0.005 6.48 1 693.7983971577823 589.4690362708677 589.6777365052088 861.9952950662523 941.66569340663 965.2383808227213 603.0017440230984 362.1283568442657 799.7532429009204 300.3976513785055
1297 0.005 6.485 1 693.8459639097915 589.5554699355705 589.7642821739344 862.004871907163 941.6658721322749 965.2384958248814 603.0771694769206 362.1811181296027 799.7731832640267 300.3977763552089
1298 0.005 6.49 1 693.8935463534425 589.6417918803539 589.8507047102761 862.0145607670471 941.666106479357 965.2386375295927 603.1527834195185 362.2338455414329 799.7931639611145 300.3979011837587
1299 0.005 6.495 1 693.9411233839085 589.7280046038506 589.9370116002177 862.0243094962708 941.6663652759649 965.2387861222115 603.2284423059108 362.2865403973404 799.8131629525576 300.3980258278518
1300 0.005 6.5 1 693.988687020937 589.814109366735 590.0232057155443 862.0340912180591 941.6666327184148 965.2389340277102 603.3040962504984 362.3392018081444 799.8331684868374 300.398150256596
1301 0.005 6.505 1 694.0362295175496 589.9001070398054 590.1092889204298 862.0438829105874 941.6668996516229 965.2390778827785 603.3797180042875 362.3918309228498 799.8531665470859 300.3982745585417
1302 0.005 6.51 1 694.0837453496475 589.9859983498335 590.1952626332032 862.0536749219931 941.6671629440104 965.2392181240011 603.4552917741212 362.4444278295621 799.8731519704013 300.398398640342
1303 0.005 6.515000000000001 1 694.1312356544369 590.0717839270294 590.2811280067433 862.0634529547826 941.6674182632769 965.239354893318 603.5308027521454 362.4969948639867 799.8931203108203 300.3985225423768
1304 0.005 6.52 1 694.1786831700767 590.1574643068201 590.3668859818835 862.0732227625881 941.667672824057 965.2394915950076 603.6062496761759 362.5495309130266 799.9130660749182 300.3986462382599
1305 0.005 6.525 1 694.2260843524574 590.2430399810376 590.452537376006 862.0829808353261 941.667925989464 965.2396290257079 603.6816275538313 362.6020337260978 799.9329869120015 300.3987697092232
1306 0.005 6.53 1 694.2734376312962 590.3285114489962 590.538082922342 862.0927305076627 941.6681794548448 965.2397675861159 603.7569345363959 362.6544979575573 799.9528854348345 300.398892966521
1307 0.005 6.535 1 694.3207401254253 590.4138791202772 590.62352326762 862.1024675554486 941.6684316145836 965.2399050209968 603.8321665614624 362.7069325814766 799.9727594478829 300.3990160558144
1308 0.005 6.54 1 694.3679883149708 590.4991433984426 590.7088589873157 862.1121960437085 941.6686842392782 965.2400431836928 603.9073213875781 362.7593343662056 799.9926118737392 300.3991389547832
1309 0.005 6.545 1 694.4151928565915 590.5843045813748 590.7940905338248 862.1218868281793 941.6689397865619 965.2401817746078 603.9823969499787 362.8117063475261 800.0124266293317 300.3992617277415
1310 0.005 6.55 1 694.4623020003943 590.6693630062157 590.8792183740253 862.1315877087632 941.6691954102246 965.2403213247846 604.0573918627515 362.8640469300096 800.032201414853 300.3993843125517
1311 0.005 6.555 1 694.5093640495253 590.7543191226356 590.9642430241638 862.1412846749006 941.6694500152495 965.2404596092713 604.1323116008928 362.9163561247155 800.0519698504801 300.3995067659757
1312 0.005 6.56 1 694.5563779903042 590.8391732715703 591.0491649147764 862.150974938629 941.6697030010719 965.2405982702932 604.2071530824454 362.9686334988463 800.0717264872392 300.3996290223972
1313 0.005 6.565 1 694.6033413681446 590.9239257784662 591.1339844467457 862.1606569592032 941.6699558919693 965.2407360471468 604.2819163973716 363.0208752531615 800.0914663519172 300.3997511629864
1314 0.005 6.57 1 694.6502562777694 591.0085769733078 591.2187020047074 862.1703327552093 941.670209062775 965.2408736091329 604.3566030088106 363.0730882234056 800.1111890292382 300.3998731896513
1315 0.005 6.575 1 694.6971220440527 591.0931271251002 591.3033179338366 862.179996762624 941.6704604836697 965.2410105190364 604.4312118923681 363.1252695522843 800.1308906563631 300.3999951124293
1316 0.005 6.58 1 694.7439403217838 591.1775765393647 591.3878325735609 862.1896523069998 941.6707114590826 965.2411472234465 604.5057404810249 363.1774195168642 800.150572816446 300.4001169034961
1317 0.005 6.585 1 694.7907068437772 591.2619254915533 591.4722462385541 862.1992976327675 941.6709622020409 965.2412838061093 604.5801902652554 363.2295420628946 800.1702332420581 300.4002385799504
1318 0.005 6.59 1 694.837419902296 591.3461742465 591.5565592329007 862.2089356008188 941.6712130288416 965.2414210552399 604.6545600028584 363.2816311266957 800.1898736599888 300.4003601261429
1319 0.005 6.595 1 694.8840788468018 591.4303230588339 591.6407718434436 862.2185635632966 941.6714638860085 965.2415579371636 604.7288494532222 363.3336876262864 800.2094921462345 300.4004815830233
1320 0.005 6.600000000000001 1 694.9306950159432 591.5143721745045 591.7248843658134 862.2281777227241 941.6717122799673 965.2416933731312 604.8030580514385 363.3857118443207 800.2290869333727 300.4006029439745
1321 0.005 6.605 1 694.97724994855 591.5983217838155 591.8088970014977 862.2377918835335 941.6719636793098 965.2418302554859 604.877189115143 363.4377055877597 800.2486647562873 300.4007242278084
1322 0.005 6.61 1 695.0237500516305 591.6821722060241 591.8928100724901 862.2473970025057 941.672214802892 965.2419670973686 604.9512393024434 363.4896666503031 800.2682230530678 300.4008454078639
1323 0.005 6.615 1 695.070195647901 591.7659236623301 591.9766238200365 862.2569911200677 941.6724650906033 965.2421034134045 605.0252087352384 363.5415948047186 800.2877592425269 300.4009665253217
1324 0.005 6.62 1 695.1165771527593 591.8495762902958 592.0603384180715 862.2665672544131 941.6727108479146 965.2422373385517 605.0990915991194 363.5934914209226 800.3072673159589 300.4010875301952
1325 0.005 6.625 1 695.1629081428533 591.9331303833721 592.1439541521067 862.276138178457 941.6729588833015 965.2423726735742 605.1728965966004 363.6453510190048 800.3267570783672 300.4012084828238
1326 0.005 6.63 1 695.2091816897021 592.0165860535976 592.2274711825764 862.2856917011612 941.6732036011209 965.242506507885 605.2466114808492 363.6971806094008 800.3462235909615 300.4013293242293
1327 0.005 6.635 1 695.2554060093546 592.099943607448 592.3108897955217 862.2952438689595 941.6734522677407 965.2426424758004 605.3202522725288 363.7489824394555 800.3656727888109 300.4014500974359
1328 0.005 6.640000000000001 1 695.3015743893299 592.1832032206216 592.394210204371 862.3047848866321 941.6736988373729 965.2427770443632 605.3938086169475 363.8007537255774 800.3850994898909 300.4015707968032
1329 0.005 6.645 1 695.3476929060071 592.266365115899 592.4774326199673 862.314320926737 941.6739467339593 965.2429116377214 605.4672888997071 363.8524910214102 800.4045083889393 300.4016913858446
1330 0.005 6.65 1 695.3937612136486 592.3494295021741 592.560557259307 862.3238518731374 941.6741956727602 965.2430473068119 605.5406912009346 363.904198099478 800.4239003128627 300.4018118935359
1331 0.005 6.655 1 695.4397792702978 592.432396572222 592.6435843246821 862.3333750904859 941.6744447311132 965.2431825473265 605.6140147848371 363.9558720037916 800.4432730633534 300.4019323209967
1332 0.005 6.66 1 695.4857465400352 592.5152665233702 592.7265140263519 862.3428912921604 941.6746935965194 965.2433178805135 605.6872589498345 364.0075059696537 800.4626275210047 300.4020526636351
1333 0.005 6.665 1 695.5316623139443 592.5980395393173 592.8093465528052 862.3523977092632 941.6749420818911 965.2434527279204 605.760423044792 364.0591124505648 800.4819613319281 300.4021729095069
1334 0.005 6.67 1 695.577526536181 592.6807158454378 592.8920821233057 862.3618996502381 941.6751910230248 965.2435872829419 605.833507266501 364.1106880570497 800.5012813124271 300.4022929794814
1335 0.005 6.675 1 695.623340477048 592.7632955954787 592.9747209135528 862.3713899979713 941.6754386863954 965.2437210358604 605.9065109263706 364.1622328193866 800.5205779705434 300.402413027313
1336 0.005 6.68 1 695.6691034988164 592.8457789722482 593.0572631164837 862.3808717172061 941.6756859177412 965.2438547944423 605.9794349100291 364.2137454209845 800.5398544043836 300.4025329575226
1337 0.005 6.685 1 695.7148215859007 592.9281661794737 593.1397089355645 862.390346900365 941.6759345699396 965.2439896066664 606.0522828792309 364.2652259940907 800.5591123096578 300.4026528266967
1338 0.005 6.69 1 695.7604847352885 593.0104573654827 593.2220585270906 862.399811887428 941.6761816514914 965.2441236545442 606.1250486517787 364.3166759507479 800.5783490991051 300.4027725870157
1339 0.005 6.695 1 695.8060621575063 593.0926522711943 593.3043117699486 862.4092751937426 941.6764322525161 965.2442597076895 606.1977149911739 364.3680952990861 800.59757630371 300.4028922175192
1340 0.005 6.7 1 695.8515981072221 593.1747514743494 593.3864690789999 862.4187271495447 941.6766808827423 965.244393682128 606.2703096544445 364.4194824488012 800.6167795104341 300.4030116915343
1341 0.005 6.705 1 695.8970888328015 593.2567551434898 593.4685306443428 862.4281670789214 941.6769280063543 965.2445274338316 606.3428280398832 364.4708376456736 800.6359587968274 300.4031311407313
1342 0.005 6.71 1 695.9425326504535 593.3386634474333 593.5504966481863 862.4375982316168 941.6771747163427 965.2446610038028 606.4152687388835 364.5221613323765 800.6551175649829 300.4032504513827
1343 0.005 6.715 1 695.9879249977255 593.4204765632052 593.6323672232437 862.4470409726763 941.6774280967459 965.2447966482567 606.487638351878 364.5734523840853 800.6742766301303 300.4033696790265
1344 0.005 6.72 1 696.0332977480845 593.5021947620859 593.7141426546293 862.4564646596029 941.6776766674643 965.2449306861795 606.5599302175929 364.624711605202 800.6934098937385 300.4034887909208
1345 0.005 6.725000000000001 1 696.0786248115319 593.583818212211 593.7958231689929 862.4659008389049 941.6779382164206 965.245070234897 606.6321524460221 364.6759375385105 800.7125303185818 300.4036077882954
1346 0.005 6.73 1 696.1238971664735 593.6653469695254 593.8774088345137 862.4753123132582 941.6781893847246 965.2452039926571 606.704303840432 364.7271302835604 800.7316226936382 300.4037266747944
1347 0.005 6.735 1 696.1691122909355 593.7467811828915 593.9588997928283 862.484706985987 941.6784360271199 965.2453363490226 606.7763642861771 364.778290990727 800.7506880175506 300.4038455177376
1348 0.005 6.74 1 696.2142717476839 593.8281210060948 594.0402962042647 862.4940892775891 941.6786807047678 965.2454676398004 606.8483394273829 364.8294213306477 800.7697307927044 300.4039641924346
1349 0.005 6.745 1 696.2593798273849 593.909366599102 594.1215982258234 862.5034608464027 941.678925018881 965.245599960896 606.9202284377059 364.8805202728496 800.78875111887 300.4040828074885
1350 0.005 6.75 1 696.3044332946705 593.9905181149356 594.2028060100984 862.5128232376953 941.6791690498981 965.2457317013033 606.9920378786591 364.9315870106262 800.8077513908834 300.4042012881593
1351 0.005 6.755 1 696.3494326200384 594.0715756944595 594.2839197053914 862.5221752348937 941.6794128431651 965.2458632870271 607.0637675449856 364.9826210286066 800.8267300381518 300.4043196737811
1352 0.005 6.76 1 696.3943793003175 594.1525394965475 594.3649394655797 862.5315196964626 941.679656838638 965.2459953864458 607.1354179703302 365.0336239993118 800.8456898018305 300.4044379586132
1353 0.005 6.765000000000001 1 696.4392776676951 594.2334097005345 594.4458654573862 862.5408529329846 941.6799000802135 965.2461266537465 607.2069946353472 365.0845955098287 800.86462758424 300.4045560912962
1354 0.005 6.77 1 696.4841252356553 594.3141864509705 594.5266978468727 862.5501751538644 941.6801366166716 965.2462541117841 607.2784907342273 365.1355349486806 800.8835481081693 300.4046741367205
1355 0.005 6.775 1 696.5289200760776 594.3948698621782 594.6074367575327 862.559488377205 941.6803761500121 965.2463835512499 607.3499056914533 365.1864429260287 800.9024475279757 300.404792113467
1356 0.005 6.78 1 696.5736630563152 594.4754600814813 594.688082334414 862.5687956043436 941.6806179116103 965.2465147545651 607.4212409781978 365.2373192499633 800.9213285473551 300.4049099544458
1357 0.005 6.785 1 696.6183547433095 594.5559572468093 594.7686347188177 862.5780942508014 941.6808599765183 965.2466457315794 607.4924967274671 365.288163899014 800.9401892223644 300.4050276596811
1358 0.005 6.79 1 696.6630006827227 594.6363613408379 594.8490939584204 862.5873942123111 941.6811063147198 965.2467779670121 607.5636674028788 365.3389766780053 800.9590349203626 300.4051452807346
1359 0.005 6.795 1 696.7075939893035 594.7166726388541 594.9294602606301 862.5966798048196 941.6813488837206 965.2469084645676 607.6347612916667 365.3897575968022 800.9778582314203 300.4052627620858
1360 0.005 6.8 1 696.7521355787987 594.7968913126556 595.0097337889757 862.6059572774057 941.681591309131 965.2470386772137 607.7057780566884 365.4405066097313 800.9966631229833 300.4053800156189
1361 0.005 6.805 1 696.796626416918 594.877017499492 595.0899146876753 862.6152249639615 941.6818334149486 965.2471688821435 607.7767173972907 365.4912234944525 801.0154479143159 300.4054971977127
1362 0.005 6.81 1 696.8410676137087 594.9570513468016 595.1700031048412 862.6244855745774 941.6820758701766 965.2472995819967 607.8475792562922 365.541906841317 801.0342146253944 300.4056142543614
1363 0.005 6.815 1 696.8854585691331 595.0369929890489 595.249999176846 862.6337364865294 941.6823179318295 965.2474300912107 607.9183630497901 365.5925594452117 801.052961242584 300.4057312201354
1364 0.005 6.82 1 696.9297975331986 595.1168425818698 595.3299030463323 862.6429763983468 941.6825583003526 965.2475596296958 607.9890665530188 365.6431810807584 801.0716865816893 300.4058481043625
1365 0.005 6.825 1 696.9740867732412 595.1966002503652 595.4097148596076 862.6522085657728 941.6827994626225 965.2476893860824 608.059693289572 365.693771607748 801.0903930159682 300.4059648682853
1366 0.005 6.83 1 697.0183235674144 595.2762661156356 595.4894347509572 862.6614349267463 941.6830386216991 965.2478171968261 608.130244468642 365.7443311669196 801.1090802623933 300.4060814701103
1367 0.005 6.835 1 697.0625106328711 595.355840292696 595.5690628452855 862.6706503273981 941.6832779236015 965.247945286764 608.2007163060213 365.7948631287055 801.127747870775 300.4061979899771
1368 0.005 6.84 1 697.1066492822252 595.4353229166792 595.6485992810785 862.6798550581743 941.6835191015014 965.2480749812935 608.2711075424113 365.8453592041948 801.1463977562172 300.4063143511302
1369 0.005 6.845 1 697.1507384191447 595.5147141595299 595.7280441903099 862.6890523536148 941.6837597686479 965.2482043181623 608.3414219028721 365.8958224949556 801.165028150879 300.4064305965767
1370 0.005 6.850000000000001 1 697.1947788871108 595.5940141503703 595.8073977221925 862.6982443414568 941.6840009889066 965.2483336400601 608.4116593784016 365.946253448192 801.1836410104449 300.4065467648028
1371 0.005 6.855 1 697.2387702666966 595.6732230076035 595.8866600064981 862.7074280176022 941.6842419836537 965.2484624062823 608.4818194638227 365.996652048761 801.2022345069724 300.4066628536175
1372 0.005 6.86 1 697.2827135925855 595.7523408965873 595.9658311824364 862.7166043998382 941.6844822652632 965.2485910303911 608.5519028891964 366.0470188966965 801.2208101333379 300.4067789053123
1373 0.005 6.865 1 697.3266078152383 595.8313679344031 596.0449113887934 862.7257714194091 941.6847223465952 965.2487197860779 608.6219090189655 366.0973538009376 801.2393654651509 300.4068948644154
1374 0.005 6.87 1 697.3704524076808 595.9103042758393 596.1239007584601 862.7349310050732 941.6849620021235 965.248848735681 608.6918376491411 366.1476562884278 801.2579025644334 300.4070108537423
1375 0.005 6.875 1 697.4142483383847 595.9891500050804 596.2027994140223 862.744082524035 941.6852017929521 965.2489772053706 608.7616913929809 366.1979270806807 801.2764204418253 300.4071268258647
1376 0.005 6.88 1 697.4579960936546 596.0679052958341 596.2816075066659 862.7532274853862 941.6854416792199 965.249105801764 608.8314676785906 366.2481660933721 801.2949212148181 300.4072426903737
1377 0.005 6.885 1 697.5016950343135 596.1465702729741 596.3603251649835 862.7623627531133 941.685681271494 965.2492339277815 608.901166559105 366.2983733161283 801.3134022258087 300.4073585420041
1378 0.005 6.890000000000001 1 697.5453453486797 596.2251450676921 596.43895252013 862.77149062407 941.6859207450576 965.2493620371656 608.9707885087835 366.3485492897597 801.3318654891777 300.4074743299361
1379 0.005 6.895 1 697.5889467502719 596.303629790268 596.5174896994331 862.7806089677885 941.6861597938487 965.2494903657442 609.0403331520722 366.3986927612494 801.3503089427334 300.407590042374
1380 0.005 6.9 1 697.6325021036072 596.382024604823 596.5959368433324 862.7897225162652 941.6864001719214 965.2496187483831 609.1098023890678 366.4488039115457 801.368735680949 300.4077056158586
1381 0.005 6.905 1 697.6760083699409 596.4603296213618 596.6742940787663 862.7988258683185 941.6866393480683 965.2497468762592 609.179194519109 366.4988836276201 801.3871422680756 300.4078211321964
1382 0.005 6.91 1 697.7194661479914 596.5385449700999 596.7525615324608 862.8079215929056 941.6868785041161 965.249874097889 609.2485100158877 366.5489314576902 801.4055309530295 300.4079364928197
1383 0.005 6.915 1 697.7628753385155 596.6166707807633 596.8307393308155 862.8170074021241 941.6871166482105 965.2500015194806 609.3177489475469 366.5989476696978 801.4238996414834 300.4080518060273
1384 0.005 6.92 1 697.806234268013 596.6947071869994 596.9088276141237 862.8260912670484 941.6873571419233 965.2501298800199 609.3869155702835 366.6489318589336 801.4422517576425 300.4081669313541
1385 0.005 6.925 1 697.8495451064272 596.7726543057806 596.9868264987155 862.8351633936193 941.6875958309396 965.2502570475935 609.4560040350468 366.6988826529396 801.4605836707805 300.4082820312204
1386 0.005 6.93 1 697.8928102164746 596.8505122723976 597.0647361277944 862.8442295455772 941.6878352291055 965.2503848433048 609.5250173006638 366.7488019814725 801.4788993577577 300.4083969646485
1387 0.005 6.935 1 697.9360265752221 596.928281199631 597.1425566102862 862.853284458407 941.6880733247035 965.2505123460558 609.5939529435489 366.7986826139466 801.497194889737 300.4085117891403
1388 0.005 6.94 1 697.9791947617916 597.005961216089 597.2202880753272 862.8623314732217 941.6883109258019 965.2506389325362 609.6628120711706 366.8485353339523 801.515471860502 300.4086265035557
1389 0.005 6.945 1 698.0223163785971 597.0835524462085 597.2979306438358 862.8713695063751 941.6885485293168 965.250765464957 609.7315954778109 366.8983577610298 801.533729997977 300.4087411383157
1390 0.005 6.95 1 698.0653894760712 597.1610550167592 597.3754844468127 862.8803996773446 941.6887856947848 965.2508917736159 609.8003025944269 366.9481491715096 801.5519699754033 300.408855609539
1391 0.005 6.955 1 698.1084138132805 597.2384690391548 597.4529496024803 862.889420302135 941.6890224563513 965.2510188761446 609.868933515997 366.9979090848554 801.5701898781799 300.4089700125589
1392 0.005 6.96 1 698.1513903098946 597.3157946431401 597.5303262360507 862.8984342715084 941.6892596276152 965.2511453185454 609.9374887809116 367.0476383407716 801.5883924765162 300.4090842550323
1393 0.005 6.965 1 698.1943184315768 597.3930319478801 597.6076144662072 862.9074388251704 941.6894965137318 965.2512717573329 610.0059683879865 367.0973359708075 801.6065755106957 300.4091984473529
1394 0.005 6.97 1 698.2371983180215 597.4701810829523 597.6848144159305 862.9164352242386 941.6897328856985 965.2513978393831 610.0743724227411 367.1470012988478 801.6247402716732 300.4093124801377
1395 0.005 6.975000000000001 1 698.2800270778037 597.5472421372297 597.7619261920186 862.9254204983318 941.6899680101205 965.2515232366851 610.1426985035583 367.1966368634436 801.6428842531228 300.4094264377465
1396 0.005 6.98 1 698.3228133420847 597.6242152548563 597.8389499185297 862.9343938912448 941.690202375555 965.2516487456365 610.2109457887351 367.2462402024963 801.6610112142456 300.409540270554
1397 0.005 6.985 1 698.3655501454607 597.7011005646409 597.9158857340852 862.9433614753232 941.6904375146934 965.2517740333971 610.2791202209653 367.2958107941823 801.6791190854717 300.4096540365169
1398 0.005 6.99 1 698.4082388308475 597.7778981842852 597.9927337599713 862.9523252444718 941.6906736799159 965.2518999827824 610.3472211460371 367.3453492231999 801.6972106625891 300.4097676228813
1399 0.005 6.995 1 698.450879706709 597.854608233788 598.0694941187767 862.9612801680871 941.6909092122589 965.2520251793868 610.4152476111095 367.3948594558194 801.7152829811735 300.4098811255689
1400 0.005 7 1 698.4934733287281 597.9312308416285 598.1461669302412 862.9702283067747 941.691144726501 965.2521497317787 610.4831999138642 367.4443325443191 801.7333380661391 300.4099945815707
1401 0.005 7.005 1 698.5360190619883 598.0077661252996 598.2227523175341 862.9791676586746 941.6913799215987 965.2522751547581 610.5510775700203 367.4937818418812 801.7513738431111 300.4101078878375
1402 0.005 7.01 1 698.5785142747442 598.0842141824472 598.2992503879535 862.9880966236268 941.6916131957031 965.2523989945631 610.6188786147271 367.5432003248788 801.7693893301376 300.4102210861711
1403 0.005 7.015000000000001 1 698.620962805021 598.1605751677837 598.3756612720961 862.997017929451 941.6918472529852 965.2525235577406 610.6866062864411 367.5925829490592 801.7873868518891 300.4103341751439
1404 0.005 7.02 1 698.6633640565829 598.2368491902062 598.4519850962296 863.0059328453734 941.6920816940986 965.2526485850623 610.7542594158904 367.6419330819124 801.8053674318069 300.4104470892971
1405 0.005 7.025 1 698.7057216420322 598.3130363147469 598.5282219504295 863.0148391137923 941.6923174339495 965.2527741027396 610.8218385192712 367.6912486944792 801.8233310496079 300.4105599486658
1406 0.005 7.03 1 698.7480326413585 598.3891366983697 598.6043719618258 863.0237395341184 941.6925531531048 965.2528989353657 610.889343964866 367.7405326292427 801.8412776438179 300.4106726562141
1407 0.005 7.035 1 698.7902942886005 598.4651504688768 598.6804352559498 863.032629094053 941.6927864230439 965.2530230169968 610.9567737808383 367.7897844908015 801.8592037529384 300.4107852312819
1408 0.005 7.04 1 698.8325196498212 598.541077859754 598.7564120644518 863.041538858839 941.69303138254 965.2531528111076 611.0241345088534 367.8390054644667 801.8771398105174 300.4108977433882
1409 0.005 7.045 1 698.8746965167562 598.6169188914648 598.8323024249037 863.0504284438164 941.6932700093643 965.2532784870612 611.0914197573169 367.8881975877628 801.8950473538291 300.4110101389832
1410 0.005 7.05 1 698.9168290099432 598.6926737282847 598.9081064733105 863.0593081969731 941.6935071751067 965.2534033781031 611.1586324491234 367.937355419006 801.9129344149412 300.4111223612303
1411 0.005 7.055 1 698.9589123023463 598.7683424383944 598.9838243048649 863.0681731095948 941.6937416959356 965.2535274778844 611.2257697369996 367.9864797918692 801.9307966047272 300.4112345289437
1412 0.005 7.06 1 699.0009481098908 598.8439251362801 599.0594560316107 863.0770285199629 941.6939753968861 965.2536510361276 611.2928329401003 368.0355677285467 801.9486385132801 300.4113465821009
1413 0.005 7.065 1 699.0429361362678 598.9194219226908 599.1350017576224 863.0858754682979 941.6942084833111 965.2537743188294 611.3598223863319 368.0846262710411 801.9664596300572 300.411458490982
1414 0.005 7.07 1 699.0848721745783 598.9948329651704 599.2104616209767 863.0947108640414 941.694439969988 965.2538969775231 611.4267381037837 368.133653643263 801.9842606382635 300.4115703199628
1415 0.005 7.075 1 699.1267615736815 599.0701583454268 599.2858357297192 863.1035370635955 941.6946715446261 965.2540203075239 611.4935795533914 368.182646089434 802.0020419886479 300.4116820630063
1416 0.005 7.08 1 699.1686052102083 599.145398192947 599.361124207737 863.1123566163329 941.6949038935398 965.254143350522 611.5603479867065 368.2316066486686 802.0198064305388 300.4117936517472
1417 0.005 7.085 1 699.2104021948272 599.2205526059502 599.4363271640835 863.1211673228623 941.6951358167635 965.2542663507788 611.6270425758355 368.2805385235794 802.0375518990037 300.4119051475677
1418 0.005 7.09 1 699.2521531300075 599.295621703797 599.5114447104017 863.1299712337311 941.695367875737 965.2543892720074 611.6936639631756 368.329438684225 802.0552800450112 300.4120165390779
1419 0.005 7.095 1 699.2938530959201 599.3706056121642 599.586476967763 863.1387675305701 941.6956010453529 965.2545126395177 611.7602127784301 368.3783091807582 802.072987375101 300.412127799967
1420 0.005 7.100000000000001 1 699.3355110238878 599.4455044246544 599.6614240486173 863.1475602601103 941.6958355182053 965.2546363617059 611.8266888887179 368.4271471660956 802.0906831345993 300.4122389707709
1421 0.005 7.105 1 699.3771260731955 599.5203182372832 599.7362860563464 863.1563407184416 941.6960675736545 965.2547594843384 611.8930897532146 368.4759529135383 802.1083607476675 300.4123500239654
1422 0.005 7.11 1 699.418694394666 599.5950471881395 599.8110631066095 863.1651137151764 941.6962991667208 965.2548819770232 611.9594182446858 368.524729867918 802.1260200015118 300.4124609784243
1423 0.005 7.115 1 699.4602148231097 599.6696913787932 599.8857553066615 863.1738763101021 941.6965297827453 965.2550032057688 612.0256731274632 368.573472250479 802.1436587652559 300.4125718303835
1424 0.005 7.12 1 699.5016997238769 599.7442510070551 599.9603628141698 863.1826323911097 941.6967606587167 965.2551255177308 612.0918684975017 368.6221836818208 802.1612812889971 300.4126825347255
1425 0.005 7.125 1 699.5431348718148 599.8187261215161 600.0348857210824 863.1913793775494 941.6969909676916 965.2552477927663 612.1579856242014 368.6708630424284 802.1788839322592 300.4127931348302
1426 0.005 7.13 1 699.5848644073374 599.8931990329173 600.1093583811115 863.2003539350909 941.6972866588407 965.2553899449999 612.224948504551 368.7194813784656 802.1966145547688 300.4129036735346
1427 0.005 7.135 1 699.6264849638692 599.9675985638752 600.1837678467047 863.2092141505207 941.697533735746 965.2555091745559 612.291595660352 368.7680702733823 802.2142733343866 300.4130141196531
1428 0.005 7.140000000000001 1 699.6680164523834 600.041922588639 600.2581074862957 863.2180084102461 941.6977599433164 965.2556222798995 612.3580545124661 368.8166281753604 802.23188181455 300.4131244328547
1429 0.005 7.145 1 699.7091234697909 600.1160875339241 600.3323402450826 863.226524689893 941.6979134118083 965.2557152082443 612.4234463841456 368.8651808319274 802.2493048593195 300.4132346687048
1430 0.005 7.15 1 699.750219985989 600.1901646543771 600.4064781872302 863.235124731183 941.6981170535868 965.255835682136 612.48896205618 368.9136994029732 802.2667540752165 300.4133448292921
1431 0.005 7.155 1 699.7912913412283 600.2641556532639 600.480526934113 863.2437678266842 941.6983436640983 965.2559641139111 612.5544872549708 368.9621874014706 802.2842130135691 300.4134549945614
1432 0.005 7.16 1 699.8323355883108 600.3380612251447 600.5544881611249 863.2524362377246 941.6985802851741 965.2560932312995 612.61998834552 369.0106445167908 802.3016749804472 300.4135650811623
1433 0.005 7.165 1 699.8733558180766 600.4118817955739 600.6283628230818 863.261118220075 941.6988205344428 965.2562209518745 612.6854483685845 369.0590687521724 802.3191349577747 300.4136750450039
1434 0.005 7.17 1 699.9143430640046 600.4856176476135 600.7021515536541 863.2698007683659 941.6990582361011 965.2563444282846 612.7508547605457 369.1074606401807 802.3365841782531 300.4137848968598
1435 0.005 7.175 1 699.955633013749 600.5593510643102 600.7758891428449 863.2787090340643 941.6993570436316 965.2564863306279 612.8171163681525 369.1557844656152 802.3541605902174 300.4138946574479
1436 0.005 7.18 1 699.996485717649 600.632928853038 600.849528272152 863.2872729758543 941.6995396829893 965.2565824342395 612.8821587264891 369.204116399402 802.3715246245049 300.4140042598667
1437 0.005 7.185 1 700.0373186264596 600.7064204487217 600.9230760222091 863.2958739616439 941.6997490344919 965.2566962067139 612.9472616683403 369.2524140154301 802.3888892469959 300.4141138082747
1438 0.005 7.19 1 700.0781196481252 600.7798271280092 600.9965368378681 863.3044873292326 941.6999693857127 965.2568162252458 613.0123378134715 369.3006790229784 802.4062475752103 300.4142232298065
1439 0.005 7.195 1 700.1188888488001 600.8531494442851 601.069911897641 863.3131079692274 941.7001960443166 965.2569381363015 613.0773731964985 369.3489113954151 802.4235968213413 300.4143325364232
1440 0.005 7.2 1 700.15995718567 600.9264696314239 601.1432361647863 863.321961890555 941.7004899308982 965.2570805549622 613.1432651380218 369.3970780940977 802.4410774215138 300.4144417223815
1441 0.005 7.205 1 700.2009314724888 600.9997169874412 601.2164969449649 863.3306940098148 941.7007331932012 965.2571983276046 613.2088528738244 369.4452171738599 802.4584868301145 300.4145508365556
1442 0.005 7.21 1 700.2418207901411 601.0728893360777 601.2896877650411 863.3393712726785 941.7009581558035 965.2573101885487 613.2742649434836 369.4933259817996 802.4758489515139 300.4146598025853
1443 0.005 7.215 1 700.2826326076469 601.1459857910024 601.3628064055929 863.3480120413273 941.7011765867449 965.2574227796571 613.339541132494 369.5414040669507 802.493174227498 300.4147686913944
1444 0.005 7.22 1 700.3233738276971 601.2190058209809 601.4358515237728 863.3566320090823 941.701395610366 965.2575387949353 613.4047037891673 369.5894505435487 802.5104730038785 300.4148774611365
1445 0.005 7.225000000000001 1 700.3640500300532 601.2919490297573 601.5088221669577 863.3652371587732 941.7016166663533 965.2576571226098 613.4697657484191 369.637465884652 802.5277492715495 300.4149862061162
1446 0.005 7.23 1 700.40466627692 601.3648151049241 601.581717604573 863.373834404686 941.7018406707009 965.2577774102723 613.5347355772094 369.6854501083826 802.5450080151254 300.4150949066747
1447 0.005 7.235 1 700.4452259300068 601.4376036243746 601.6545371775226 863.3824238586592 941.7020664493218 965.2578980754437 613.5996164903055 369.7334024587782 802.5622495311618 300.4152035081599
1448 0.005 7.24 1 700.4857336667048 601.5103145222247 601.7272804647873 863.3910087807467 941.7022938520244 965.2580184650155 613.6644147688796 369.7813231480766 802.5794763994454 300.4153120352647
1449 0.005 7.245 1 700.5261945384138 601.5829476988595 601.7999471349369 863.3995875619311 941.7025219102525 965.2581392102826 613.729133961938 369.8292124638457 802.5966871557846 300.4154205090931
1450 0.005 7.25 1 700.5666091766487 601.655502941656 601.8725368485924 863.4081616250277 941.7027502480612 965.2582587676325 613.7937744087982 369.8770706260394 802.6138846091131 300.4155288203318
1451 0.005 7.255 1 700.606966220343 601.7279801906178 601.9450493673367 863.4167227381619 941.7029759415196 965.2583773745939 613.8583321804567 369.9248969724665 802.6310604185679 300.4156371048094
1452 0.005 7.26 1 700.6472786776322 601.8003791916217 602.017484408039 863.4252781106811 941.7032013550595 965.2584954447536 613.9228131168218 369.9726919712324 802.648222165369 300.4157452572745
1453 0.005 7.265000000000001 1 700.6872120105143 601.8726176741561 602.0898069210518 863.4335952618532 941.7033619393762 965.2585927380048 613.9863102581168 370.0204967487274 802.6652254306383 300.4158533614884
1454 0.005 7.27 1 700.7271621656884 601.9447672251697 602.1620308458702 863.4420098263741 941.7035708905852 965.2587130894726 614.0499709754656 370.0682626237406 802.6822644911721 300.4159613893594
1455 0.005 7.275 1 700.7671132894679 602.0168299272794 602.2341626903184 863.4504749042244 941.7037995687866 965.2588390524887 614.1136713533916 370.1159935678796 802.6993208876859 300.4160692903253
1456 0.005 7.28 1 700.8070566498873 602.0888067604844 602.3062048226515 863.4589677784994 941.7040354821977 965.258963991975 614.1773687507759 370.1636967297941 802.7163829078995 300.4161770604132
1457 0.005 7.285 1 700.8469845138364 602.1606983593042 602.3781587231117 863.4674692764626 941.7042707648226 965.259085595357 614.2410392572992 370.2113637608588 802.7334392449492 300.4162846622738
1458 0.005 7.29 1 700.886891871818 602.2325052417305 602.4500254890643 863.4759714411293 941.7045029595157 965.2592041798391 614.304669073928 370.2589972971909 802.7504849055177 300.4163921165124
1459 0.005 7.295 1 700.9267707575393 602.3042278284038 602.5218059637956 863.4844628118301 941.7047304318744 965.2593200925231 614.3682493603648 370.3065981515417 802.7675118998608 300.4164994345272
1460 0.005 7.3 1 700.966619025257 602.3758665098306 602.5935008767851 863.4929481595806 941.7049561760242 965.2594363590556 614.4317746780389 370.3541658776344 802.7845235767568 300.4166065335095
1461 0.005 7.305 1 701.0064322649788 602.4474216244107 602.6651108286593 863.501423637755 941.705180314938 965.2595513799765 614.4952413332378 370.4017027748399 802.8015160073836 300.4167134691554
1462 0.005 7.31 1 701.0462083517469 602.5188934903006 602.7366363401055 863.5098902124693 941.7054035967773 965.2596673733474 614.5586470494311 370.4492070576758 802.8184903465637 300.416820205938
1463 0.005 7.315 1 701.085944408413 602.5902823950452 602.8080778677956 863.5183467562848 941.7056265618003 965.2597836266109 614.6219902661337 370.4966796507192 802.8354448954956 300.4169268039424
1464 0.005 7.32 1 701.1256351467134 602.6615886770743 602.8794359019888 863.5267899487056 941.705848849012 965.2598996747571 614.6852704184441 370.5441184330285 802.8523744577565 300.4170332526602
1465 0.005 7.325 1 701.1652847470724 602.7328125306459 602.95071073646 863.5352291491072 941.706071513689 965.2600160637121 614.7484859797777 370.5915285566044 802.8692885233695 300.4171395231362
1466 0.005 7.33 1 701.204911522649 602.8039543229993 603.0219027932402 863.5436685186635 941.706295769369 965.260133140362 614.8116430356222 370.6389074802649 802.8862002384703 300.4172456745974
1467 0.005 7.335 1 701.2444889528177 602.8750141842578 603.0930123249784 863.5520948092185 941.7065183959911 965.2602489858735 614.8747320276841 370.6862543205866 802.9030882929287 300.4173516643452
1468 0.005 7.34 1 701.2840196813762 602.9459923320699 603.1640396184525 863.5605125560747 941.7067410808486 965.2603653083021 614.9377542432384 370.7335699329333 802.9199561438902 300.4174575075452
1469 0.005 7.345 1 701.3235034406405 603.0168889714637 603.2349849327063 863.5689212434839 941.7069634655272 965.260481620553 615.0007111176959 370.7808537615852 802.9368024697741 300.4175632326753
1470 0.005 7.350000000000001 1 701.3629421925658 603.0877043104979 603.3058485193526 863.5773227994565 941.7071861472172 965.2605977677534 615.0636011358316 370.8281060538228 802.9536317172888 300.4176687694007
1471 0.005 7.355 1 701.4023292731139 603.1584386298802 603.3766307107245 863.5857130828523 941.707408894737 965.2607144397737 615.1264177096554 370.8753252829309 802.970413043523 300.4177742317885
1472 0.005 7.36 1 701.4416723367685 603.2290920309273 603.4473316287408 863.5940998987382 941.7076321331899 965.2608307953788 615.1891711518023 370.9225133004559 802.987190159459 300.4178795591
1473 0.005 7.365 1 701.4809723655311 603.2996646957777 603.5179514856204 863.6024790475002 941.7078550554897 965.2609468672921 615.251859494529 370.9696699499658 803.0039566524825 300.4179847899895
1474 0.005 7.37 1 701.5202296628551 603.3701568086502 603.5884904818938 863.6108514846467 941.7080776880558 965.2610626694915 615.3144822427341 371.0167951111493 803.020711667129 300.4180899199054
1475 0.005 7.375 1 701.5594440840293 603.4405685405453 603.6589488183341 863.6192150234506 941.7082996317234 965.2611781719658 615.3770388432225 371.0638889938259 803.0374515330537 300.4181949761695
1476 0.005 7.38 1 701.5986160352027 603.5109000633977 603.7293266808948 863.6275713018281 941.7085212493404 965.2612937125156 615.4395292913057 371.1109512991646 803.0541765342015 300.418299904926
1477 0.005 7.385 1 701.6377512610353 603.581151574364 603.7996242692677 863.6359190798792 941.7087427484686 965.2614086466069 615.5019560752575 371.1579821289101 803.0708853637694 300.4184047330219
1478 0.005 7.390000000000001 1 701.6768440027657 603.651323223074 603.8698417683173 863.6442640708389 941.7089664195239 965.2615253819702 615.5643180880186 371.2049812006322 803.0875801541082 300.4185094638361
1479 0.005 7.395 1 701.7158932375577 603.7214151794527 603.9399793548279 863.6526089524025 941.7091931503732 965.261642751193 615.6266112586349 371.2519487440071 803.1042600398939 300.4186141492345
1480 0.005 7.4 1 701.7549058839264 603.7914275868914 604.0100371671967 863.6609423272976 941.7094165389428 965.2617575675773 615.6888380248758 371.2988848337416 803.1209228704879 300.4187187298693
1481 0.005 7.405 1 701.7938660615239 603.8613606193979 604.0800154265645 863.6692577662908 941.7096355352014 965.2618705526257 615.7509876486446 371.3457894077753 803.1375598164899 300.4188232435372
1482 0.005 7.41 1 701.8327836658146 603.9312143576358 604.1499142163384 863.677566433429 941.7098546527158 965.2619845909991 615.8130748110736 371.3926632503679 803.1541818882022 300.418927678171
1483 0.005 7.415 1 701.871653030536 604.0009889344936 604.2197336725555 863.6858632299992 941.7100723116324 965.2620975908218 615.8750967984528 371.439505535197 803.1707815802919 300.4190320049583
1484 0.005 7.42 1 701.9104796573239 604.070684507616 604.2894739565697 863.694155053469 941.7102912767892 965.2622118648194 615.9370533363528 371.4863162891832 803.1873675269978 300.4191362792022
1485 0.005 7.425 1 701.9492689543025 604.1403012486853 604.35913524386 863.7024441413163 941.7105127164865 965.2623266718393 615.9989481835169 371.5330954277798 803.2039401322997 300.4192405139545
1486 0.005 7.43 1 701.9880145126035 604.2098392687478 604.4287176576673 863.7107250186499 941.7107331965573 965.2624413511421 616.0607752042698 371.5798427179524 803.2204964304103 300.4193446623134
1487 0.005 7.435 1 702.0267167801341 604.2792986963462 604.4982213266339 863.7189961591786 941.7109526819735 965.262554880633 616.122534816978 371.6265603220297 803.237034783984 300.419448725202
1488 0.005 7.44 1 702.0653751864614 604.3486796702475 604.5676463970418 863.7272611950043 941.7111726399104 965.2626692542553 616.1842272015474 371.673245984123 803.2535572608871 300.4195526715386
1489 0.005 7.445 1 702.103991040594 604.4179823158926 604.6369929952497 863.7355170155882 941.7113916590531 965.2627830019366 616.2458530772515 371.7198999841762 803.2700619965145 300.4196565960338
1490 0.005 7.45 1 702.1425645433148 604.4872067643798 604.7062612588289 863.743765750752 941.7116106793183 965.2628966422658 616.3074126486086 371.7665224184727 803.2865505263225 300.4197603858154
1491 0.005 7.455 1 702.1810955304933 604.5563531494149 604.7754513208804 863.752005941862 941.7118291763087 965.2630102548011 616.3689059076343 371.8131114521457 803.3030211927576 300.4198641414661
1492 0.005 7.46 1 702.2195776612808 604.6254215598838 604.8445632902888 863.7602363199468 941.7120464939843 965.2631227281879 616.4303296225728 371.8596675320071 803.3194739248812 300.4199677753569
1493 0.005 7.465 1 702.2580210553045 604.6944121545613 604.9135973028359 863.7684589029191 941.7122638071168 965.2632350335923 616.4916926321902 371.9061936016993 803.3359088329472 300.4200713597269
1494 0.005 7.47 1 702.2964231335769 604.7633250569183 604.9825534963763 863.7766757599212 941.7124816778309 965.2633477827278 616.5529883775142 371.9526889523073 803.3523290146829 300.4201748373655
1495 0.005 7.475000000000001 1 702.3347850112605 604.8321603964027 605.0514320050205 863.7848895762045 941.7127011921465 965.2634611413598 616.6142049520016 371.999153342693 803.3687335922627 300.4202782220715
1496 0.005 7.48 1 702.3731053534894 604.9009182870725 605.1202329516169 863.7930955148818 941.7129201972541 965.2635749563079 616.6753592907133 372.0455865795706 803.3851228726146 300.4203814613396
1497 0.005 7.485 1 702.411383162218 604.9695988407406 605.1889564442106 863.801291712337 941.713138266373 965.2636878558094 616.73645082833 372.0919889518302 803.4014942090458 300.4204846654271
1498 0.005 7.49 1 702.4496379226855 605.0382022134271 605.2576026177425 863.8094796043466 941.7133568992349 965.26380157719 616.7974812293896 372.1383597726572 803.4178504234718 300.4205877677451
1499 0.005 7.495 1 702.4878450465555 605.106728495945 605.3261715920796 863.8176587635465 941.7135748420271 965.2639145986816 616.8584454931436 372.1846989829968 803.4341886480546 300.4206907709743
1500 0.005 7.5 1 702.526007260975 605.1751777836104 605.3946634635502 863.8258317709456 941.7137919110186 965.2640267844449 616.9193441488923 372.2310069812597 803.4505110874588 300.4207936514055
1501 0.005 7.505 1 702.5641243454024 605.2435502008165 605.4630783579565 863.8339958027105 941.7140087897858 965.2641385067925 616.9801768438106 372.2772837514642 803.466815405988 300.4208964499829
1502 0.005 7.51 1 702.6021975872154 605.3118458658528 605.5314163934137 863.8421533104934 941.7142256165189 965.2642506108093 617.0409439718418 372.3235286678925 803.4831037464188 300.4209991725307
1503 0.005 7.515000000000001 1 702.6402278736089 605.3800649034198 605.5996776906469 863.8503023413499 941.7144419339701 965.2643623161329 617.1016456633861 372.3697440262462 803.4993747475387 300.4211017300713
1504 0.005 7.52 1 702.6782154216128 605.4482074235714 605.6678623667779 863.8584449444895 941.7146582156128 965.2644741140127 617.1622820395982 372.4159279685978 803.5156301098165 300.4212042395692
1505 0.005 7.525 1 702.7161566869345 605.5162735003371 605.735970520491 863.86657718186 941.7148734194985 965.2645851216467 617.2228513797071 372.4620801227133 803.5318667107031 300.4213066403583
1506 0.005 7.53 1 702.7540566218203 605.5842632686301 605.8040022655707 863.8747041001768 941.7150894768531 965.2646970024941 617.2833557442491 372.5082009347461 803.5480883740173 300.4214089247311
1507 0.005 7.535 1 702.7919154496212 605.6521768384667 605.8719577134586 863.8828234511369 941.7153052926272 965.2648086011566 617.3437948358583 372.5542904740724 803.5642933591621 300.4215111058724
1508 0.005 7.54 1 702.8297315713169 605.7200142868809 605.9398369530555 863.89093483567 941.7155204012664 965.2649198722037 617.4041668199591 372.6003496257795 803.5804817209366 300.4216132062643
1509 0.005 7.545 1 702.8675067465083 605.7877757497698 606.0076401119246 863.8990389588018 941.715735594425 965.2650308756213 617.4644743799163 372.6463762349952 803.5966536559368 300.4217151461146
1510 0.005 7.55 1 702.9052367857036 605.8554613041227 606.0753672809942 863.9071373196986 941.7159512860054 965.2651422410318 617.5247184397583 372.6923719615049 803.6128100200115 300.421817044338
1511 0.005 7.555 1 702.9429280894016 605.9230710951379 606.1430185871395 863.9152274085317 941.7161663959429 965.2652534118572 617.5848973016346 372.7383358885676 803.6289498378336 300.4219188400687
1512 0.005 7.56 1 702.9805798687297 605.99060520865 606.210594130358 863.9233106446389 941.7163815523185 965.2653638146766 617.6450103940575 372.7842673352211 803.6450737665364 300.4220204662377
1513 0.005 7.565 1 703.0181910792147 606.0580637697701 606.2780940233806 863.931385723324 941.7165959726356 965.2654742423317 617.7050586689403 372.8301683300767 803.661180608061 300.4221220481295
1514 0.005 7.57 1 703.0557680996579 606.1254469356281 606.3455183983767 863.9394543834941 941.7168107719407 965.2655847239255 617.7650445255269 372.8760383127627 803.6772729982165 300.422223493515
1515 0.005 7.575 1 703.0933019992787 606.192754751985 606.4128673498848 863.9475149494621 941.7170251680055 965.2656953468509 617.8249641510095 372.9218773328613 803.6933479603823 300.4223248285653
1516 0.005 7.58 1 703.1307940747026 606.2599873393501 606.4801409844424 863.9555684030651 941.7172396137679 965.265806277127 617.8848187353866 372.9676885309271 803.7094071768967 300.4224260614686
1517 0.005 7.585 1 703.1682444089852 606.3271448010427 606.5473394017496 863.9636139313711 941.7174533795206 965.2659162636788 617.944608421258 373.0134681972222 803.7254491826902 300.4225272005774
1518 0.005 7.59 1 703.2056530551629 606.3942272526323 606.614462715306 863.9716531191617 941.7176684056001 965.2660269751043 618.0043333189262 373.0592146387148 803.741475138557 300.4226282146248
1519 0.005 7.595 1 703.2430207697391 606.4612347922639 606.6815110278094 863.9796845248106 941.7178827829601 965.2661371503709 618.0639938742396 373.1049339916606 803.7574844501946 300.4227291766003
1520 0.005 7.600000000000001 1 703.2803421213753 606.5281674754871 606.7484844062079 863.9876998345496 941.7180904626186 965.2662430879143 618.1235886395181 373.1506188151928 803.773468715015 300.4228299674442
1521 0.005 7.605 1 703.3176235273937 606.5950254344513 606.8153829774683 863.9957088923297 941.7182999050749 965.266351528547 618.1831187861854 373.1962726733949 803.7894397805273 300.4229307145766
1522 0.005 7.61 1 703.3548666328444 606.6618087785265 606.8822068465313 864.0037152558311 941.7185117668928 965.2664607434854 618.242585549597 373.2418946003486 803.8053977318067 300.4230313170829
1523 0.005 7.615 1 703.392068256536 606.7285176009577 606.9489561147338 864.0117146070414 941.7187240029025 965.2665704351847 618.3019877469543 373.2874857141654 803.8213401647822 300.4231318678449
1524 0.005 7.62 1 703.4292299928171 606.7951520163206 607.0156308916761 864.0197086813611 941.7189370443388 965.2666805557315 618.3613261845493 373.3330464594073 803.8372686049037 300.4232322449441
1525 0.005 7.625 1 703.4663517426071 606.861712122933 607.0822312771008 864.0276950456022 941.7191497996822 965.266790037891 618.4206004321974 373.3785768952037 803.8531809232645 300.4233325878179
1526 0.005 7.63 1 703.5034337666779 606.9281980255236 607.1487573776059 864.0356754153942 941.7193627524944 965.2668993289885 618.4798108839752 373.424075361161 803.8690788316214 300.4234327687977
1527 0.005 7.635 1 703.5404754971175 606.9946098221192 607.215209292668 864.0436472927208 941.719575236077 965.2670082692542 618.538957192104 373.4695423374106 803.8849598848918 300.4235329160215
1528 0.005 7.640000000000001 1 703.5774772728538 607.0609476128355 607.2815871220379 864.0516127204628 941.719787880235 965.2671173233138 618.5980384630296 373.5149779339316 803.9008260528475 300.4236328868354
1529 0.005 7.645 1 703.6144389840182 607.1272114930704 607.3478909628454 864.0595696747245 941.7199997202176 965.2672262467265 618.6570542183042 373.5603821861777 803.9166752847116 300.4237328314017
1530 0.005 7.65 1 703.6513608319531 607.1934015658313 607.4141209203519 864.0675200307248 941.7202119072811 965.2673347662302 618.7160052939935 373.6057555004559 803.9325092760977 300.4238326127003
1531 0.005 7.655 1 703.6882424133165 607.2595179261967 607.4802770874229 864.0754617569194 941.7204233818068 965.2674434646912 618.7748922039866 373.6510976581515 803.9483267048787 300.4239323414202
1532 0.005 7.66 1 703.7250840806796 607.3255606826948 607.5463595721633 864.0833974872086 941.7206350200973 965.2675521339318 618.8337172462392 373.6964086390829 803.9641287009105 300.4240318876896
1533 0.005 7.665 1 703.7618812560861 607.3915299165094 607.6123684555013 864.0913250621101 941.7208462994394 965.2676604419374 618.8924832378934 373.7416885937677 803.9799134634435 300.4241313943091
1534 0.005 7.67 1 703.7986396683781 607.4574257474104 607.6783038508074 864.0992472284502 941.7210576724897 965.2677689630018 618.9511859809176 373.7869378207768 803.9956836254737 300.4242307407739
1535 0.005 7.675 1 703.8353585868462 607.5232482662065 607.7441658581217 864.1071608495068 941.7212687691931 965.2678770829071 619.0098226050228 373.8321558346748 804.0114372083909 300.424330029167
1536 0.005 7.68 1 703.8720384127292 607.5889975740265 607.809954576533 864.1150680792879 941.7214797002239 965.2679850257775 619.0683952593532 373.8773436819367 804.0271759057403 300.4244291554947
1537 0.005 7.685 1 703.9086748014947 607.6546737629568 607.8756700969806 864.1229691977218 941.7216909397857 965.2680934177653 619.1269059461629 373.9225001072519 804.0428986237025 300.4245282146313
1538 0.005 7.69 1 703.9452732840909 607.7202769371855 607.9413125279633 864.1308639714279 941.7219022387404 965.2682020803362 619.1853548003264 373.9676246671871 804.0586064392814 300.4246271671025
1539 0.005 7.695 1 703.981834088053 607.7858071410905 608.0068819342736 864.1387456671463 941.7221114102625 965.268308713999 619.2437375266289 374.012717642608 804.0742951984388 300.4247260181186
1540 0.005 7.7 1 704.0183979093697 607.851264953447 608.0723787772838 864.1466185278027 941.7223200523846 965.268416361819 619.30206235527 374.057779625233 804.0899195727322 300.4248247620918
1541 0.005 7.705 1 704.0548949874237 607.9166500183651 608.1378028381134 864.1544877670799 941.7225302315901 965.2685245875731 619.3603247049091 374.1028102585894 804.1055544956529 300.4249234329594
1542 0.005 7.71 1 704.0913428724828 607.9819624407442 608.2031541960108 864.1623527548502 941.7227410041887 965.2686324565092 619.4185229059124 374.1478106877311 804.1211872965224 300.4250219911705
1543 0.005 7.715 1 704.1277469965812 608.0472023132119 608.2684329422974 864.1702091867638 941.7229511478399 965.2687402134699 619.4766563135951 374.1927806226792 804.136810187986 300.4251204402843
1544 0.005 7.72 1 704.1641109157373 608.1123697507846 608.3336391758377 864.1780608231612 941.7231615235505 965.2688476474107 619.5347285352443 374.2377192953837 804.1524216912564 300.4252188019396
1545 0.005 7.725000000000001 1 704.2004370999958 608.1774648704346 608.3987730100773 864.1859059881664 941.7233722216226 965.268954817567 619.5927402510102 374.2826247782431 804.1680197489079 300.4253170545335
1546 0.005 7.73 1 704.2367237124029 608.242487755427 608.4638345313145 864.1937435565414 941.7235815215175 965.2690617842983 619.6506880514266 374.3275138457001 804.1836028060774 300.4254152317307
1547 0.005 7.735 1 704.2729704161222 608.3074384909471 608.5288238340146 864.2015719556274 941.7237906934491 965.2691686817847 619.7085729394669 374.3723701329123 804.1991687639687 300.425513268952
1548 0.005 7.74 1 704.3091778223744 608.372317164294 608.593741013052 864.2093940838388 941.7239995177057 965.2692750996493 619.7663958706041 374.4171913877128 804.2147200178377 300.4256112203235
1549 0.005 7.745 1 704.3453465630316 608.4371238666264 608.6585861561636 864.2172080684555 941.7242080076354 965.2693816153774 619.8241559512576 374.4619791233358 804.2302546282424 300.4257090742547
1550 0.005 7.75 1 704.3814759426083 608.5018586992342 608.7233593564973 864.225015598545 941.7244166689052 965.269488186342 619.8818538825733 374.5067343479853 804.2457742280292 300.4258068157217
1551 0.005 7.755 1 704.4175654646974 608.5665217536219 608.7880607102351 864.2328148601202 941.724624643659 965.2695941607367 619.9394898208508 374.5514578283307 804.2612775512971 300.4259045108497
1552 0.005 7.76 1 704.4536159458918 608.6311131278662 608.8526903105343 864.2406080881204 941.7248331286032 965.2697008547749 619.9970640876514 374.5961511762455 804.2767657941982 300.4260020414965
1553 0.005 7.765000000000001 1 704.4896268764332 608.6956329119736 608.9172482501607 864.2483932741258 941.7250411323304 965.2698071694433 620.0545765725299 374.6408125673134 804.2922377687242 300.4260995445085
1554 0.005 7.77 1 704.525598871743 608.7600812051393 608.9817346261594 864.2561724182749 941.7252490682499 965.2699130967316 620.1120276965457 374.6854421247161 804.3076945757354 300.4261969390437
1555 0.005 7.775 1 704.5615316580266 608.8244580943342 609.0461495284894 864.2639437125737 941.7254566865132 965.2700189370635 620.169417256016 374.7300399748075 804.3231354613215 300.4262942158417
1556 0.005 7.78 1 704.5974257460407 608.8887636997305 609.1104930621781 864.2717085128252 941.725664657458 965.2701249227675 620.2267451343885 374.7746071819752 804.3385614693323 300.42639137984
1557 0.005 7.785 1 704.6332856427149 608.9529979562441 609.1747651940215 864.2794538770622 941.7258722385117 965.2702315575475 620.2840103548421 374.8191411095132 804.3539699998017 300.4264885318048
1558 0.005 7.79 1 704.669408746101 609.0172363786331 609.238998353968 864.2874121046726 941.7261396288968 965.2703567584605 620.3420351775226 374.8636113203543 804.3694992313111 300.426585513646
1559 0.005 7.795 1 704.7054364700855 609.0814138914254 609.3031796964354 864.2952805258577 941.7263629604672 965.2704596186601 620.3997860372667 374.9080556038596 804.3849634055981 300.4266824275508
1560 0.005 7.8 1 704.7413876259418 609.1455283187097 609.3673030880746 864.3030847606257 941.7265671450931 965.2705573881657 620.4573726644594 374.9524718254511 804.4003823235386 300.4267792730256
1561 0.005 7.805000000000001 1 704.7772663908823 609.2095787425271 609.4313663092139 864.3108491518927 941.7267647894947 965.2706564619059 620.5148335151337 374.9968581994295 804.4157645727413 300.4268760400715
1562 0.005 7.81 1 704.8130828243567 609.2735645574577 609.4953679557902 864.3185914948149 941.7269629272764 965.2707583696447 620.5721900024649 375.041214833581 804.4311229841195 300.4269727700314
1563 0.005 7.815 1 704.8488411152855 609.3374854101071 609.559307068161 864.3263173035613 941.7271626711968 965.2708622498699 620.6294511192181 375.0855408007953 804.4464604583826 300.4270694877233
1564 0.005 7.82 1 704.8845463793843 609.4013407581823 609.6231827791794 864.3340355958732 941.7273657231678 965.2709679214851 620.686629447611 375.1298354940412 804.4617824819704 300.427166154672
1565 0.005 7.825 1 704.9201619622498 609.4651304650178 609.6869945198982 864.3417502378829 941.7275683298973 965.2710725623361 620.7437327937744 375.1740997701495 804.477091350264 300.427262777054
1566 0.005 7.83 1 704.9557490690274 609.5288543110914 609.7507418134712 864.3494580388146 941.7277730225526 965.2711781175309 620.8007625731522 375.2183334125118 804.4923901201446 300.4273593938863
1567 0.005 7.835 1 704.9913017097891 609.5925120158812 609.8144242009907 864.3571580100128 941.7279783776196 965.2712835468403 620.8577197972694 375.2625361403959 804.5076732423834 300.4274559598333
1568 0.005 7.84 1 705.0268195029364 609.6561034880442 609.8780413656468 864.3648536930699 941.7281842954015 965.2713889131878 620.9146078137231 375.3067074816699 804.5229429691517 300.4275524517374
1569 0.005 7.845 1 705.062301895025 609.7196286214447 609.9415930418405 864.3725438837479 941.7283909395693 965.271493692994 620.9714284999345 375.3508485207844 804.5381980798769 300.4276488499194
1570 0.005 7.850000000000001 1 705.0977457937205 609.7830871619842 610.0050789229376 864.3802278335546 941.728596964428 965.2715983768745 621.0281811757941 375.3949596628945 804.5534380458027 300.4277452470615
1571 0.005 7.855 1 705.1331536817256 609.8464790340295 610.0684988043475 864.3879052771944 941.7288027319673 965.2717027095473 621.0848670825493 375.4390247911127 804.5686639059522 300.4278415428952
1572 0.005 7.86 1 705.1685252744502 609.9098040869191 610.1318524709383 864.3955775960617 941.7290087595761 965.2718070692266 621.1414866296631 375.4830651081494 804.5838769159805 300.4279377785439
1573 0.005 7.865 1 705.2038603400626 609.9730622762421 610.195139783292 864.4032426508303 941.7292145735616 965.271911854087 621.1980407119139 375.5270807875062 804.5990750145537 300.4280339599592
1574 0.005 7.87 1 705.2391590658958 610.036253513087 610.2583605979337 864.4109022765973 941.7294200686707 965.2720157581084 621.2545299502883 375.5710667805971 804.6142599963915 300.4281300305705
1575 0.005 7.875 1 705.274418866957 610.0993777101432 610.3215147846975 864.4185567656949 941.7296268871418 965.2721199976114 621.3109518123487 375.6150229640978 804.629430170929 300.4282260302829
1576 0.005 7.88 1 705.309642486381 610.1624348034456 610.3846022366439 864.4262042043864 941.7298326240025 965.2722240139191 621.3673097449265 375.6589488058451 804.64458688123 300.4283218991828
1577 0.005 7.885 1 705.3448287736404 610.2254247499587 610.4476228623655 864.4338431031669 941.730037549649 965.272327850401 621.4236036884674 375.7028445185308 804.6597281557832 300.4284177193655
1578 0.005 7.890000000000001 1 705.3799766928973 610.2883474794112 610.510576575248 864.4414750704552 941.7302422168192 965.2724312176293 621.4798333304271 375.7467099243388 804.674855370061 300.428513408982
1579 0.005 7.895 1 705.4150870911861 610.3512029789565 610.5734633160577 864.449099201182 941.7304460566087 965.2725343986065 621.5359995488682 375.7905449228043 804.6899672259199 300.428608995255
1580 0.005 7.9 1 705.4498731520075 610.4139158137543 610.6362502811265 864.4565145442079 941.7305950287071 965.2726206808882 621.5912917934653 375.8343840415772 804.7049399532476 300.4287044539714
1581 0.005 7.905 1 705.484674404774 610.4765518793508 610.6989514182053 864.4640187434974 941.7307852836053 965.2727265621958 621.6467334016741 375.878189144323 804.719940798259 300.4287998025177
1582 0.005 7.91 1 705.5194744153009 610.5391130796058 610.7615727214773 864.4715696495529 941.7309936951486 965.2728374242073 621.7022134353307 375.9219615627052 804.7349579735326 300.4288950458002
1583 0.005 7.915 1 705.5542654222575 610.6016003398724 610.8241164053082 864.4791392853251 941.7312065147682 965.2729468997037 621.7576933307605 375.9657023462441 804.7499772409495 300.4289901332198
1584 0.005 7.92 1 705.5890403499241 610.6640142909753 610.886583896541 864.4867154572864 941.731419293826 965.2730532749455 621.8131524914654 376.0094121865424 804.764990664578 300.4290849981467
1585 0.005 7.925 1 705.6237963035961 610.7263554377303 610.9489762345744 864.4942885972437 941.7316286959834 965.2731568527316 621.8685788764194 376.0530912765998 804.7799930172688 300.4291797388609
1586 0.005 7.930000000000001 1 705.6585221778333 610.7886243432588 611.0112943842954 864.5018516437428 941.7318361116452 965.2732598588894 621.9239701702991 376.0967381486802 804.7948482307006 300.429274276218
1587 0.005 7.935 1 705.6932214469085 610.8508211927922 611.0735388958217 864.5094125307763 941.7320419445756 965.2733620426898 621.9793131632766 376.1403454888207 804.8097554994524 300.4293687264164
1588 0.005 7.94 1 705.7278920073729 610.9129463476562 611.1357103559208 864.5169655808029 941.7322453639662 965.2734631408516 622.0346061468233 376.1839272006832 804.8246840876598 300.4294629674978
1589 0.005 7.945 1 705.7625309228523 610.9750001132423 611.1978092656969 864.5245078674077 941.7324475790648 965.273564798557 622.0898471872398 376.2274801832369 804.8396099361419 300.429557074317
1590 0.005 7.95 1 705.7971363752589 611.036982778059 611.2598360780119 864.5320417653996 941.7326492867808 965.273665939389 622.1450352795922 376.2710126434763 804.8545269400249 300.4296510107112
1591 0.005 7.955 1 705.8317067334484 611.0988945953934 611.3217911848288 864.5395661233483 941.7328501834895 965.273767528219 622.2001692480671 376.3145091329833 804.8694294116216 300.4297447682093
1592 0.005 7.96 1 705.8662409300365 611.1607358236762 611.3836749467104 864.54708335541 941.7330512532557 965.2738695678917 622.2552489121323 376.3579744389687 804.8843179886651 300.4298383997619
1593 0.005 7.965 1 705.9007381692744 611.2225067010293 611.4454876913589 864.5545919874658 941.7332520929119 965.273970829174 622.3102735688509 376.4014091418734 804.8991902309032 300.4299318823051
1594 0.005 7.97 1 705.9352017176544 611.2842075047516 611.5072297485801 864.5620960218495 941.7334540625222 965.2740727065967 622.3652450467507 376.4448137034118 804.9140495479646 300.4300252670475
1595 0.005 7.975000000000001 1 705.9696266950117 611.3458384025701 611.5689013831959 864.5695913040418 941.7336548413683 965.2741743403218 622.4201602146387 376.4881874140659 804.9288916492959 300.430118505237
1596 0.005 7.98 1 706.004014150798 611.4073996019127 611.6305028509828 864.5770809494741 941.7338564913551 965.2742758441427 622.475018800688 376.53153246447 804.9437187118648 300.4302116161353
1597 0.005 7.985 1 706.0383634373218 611.4688912908024 611.6920343890934 864.5845621163671 941.7340572437173 965.2743771560158 622.5298213546763 376.5748460562078 804.9585293648167 300.4303046149818
1598 0.005 7.99 1 706.0726747822976 611.5303136615712 611.7534962256062 864.5920359934728 941.7342578150352 965.2744786641831 622.5845677571861 376.6181271796742 804.973324401079 300.4303975282232
1599 0.005 7.995 1 706.1069476255165 611.5916668564072 611.8148885543128 864.5995026884026 941.7344582655199 965.274579735551 622.639257293126 376.6613778385852 804.9881034022806 300.4304903298786
1600 0.005 8 1 706.1411832049536 611.6529510796324 611.8762115913236 864.6069634890686 941.7346587130522 965.2746804902481 622.6938910644658 376.7045984803701 805.0028680163713 300.4305830857637
1601 0.005 8.005000000000001 1 706.1753816652907 611.7141664954895 611.9374655236538 864.6144160613314 941.7348587302251 965.2747814864307 622.748468384125 376.7477887879559 805.017617028656 300.430675769996
1602 0.005 8.01 1 706.2095428897933 611.7753132683557 611.9986505411492 864.6218628047235 941.735058770544 965.2748822036652 622.8029894539534 376.7909492976218 805.0323514992784 300.4307684376996
1603 0.005 8.015000000000001 1 706.243666653161 611.836391553484 612.059766817345 864.6293015075719 941.735258217729 965.2749826299456 622.8574538737078 376.8340801020897 805.0470701163572 300.4308610279006
1604 0.005 8.02 1 706.2777534622937 611.8974015035227 612.1208145211864 864.6367341217991 941.735458077394 965.2750833049505 622.9118616633567 376.8771803311768 805.0617744213394 300.4309535346276
1605 0.005 8.025 1 706.3118028849144 611.9583432646945 612.1817938138714 864.6441589896292 941.7356571433282 965.2751838990868 622.9662127745489 376.920250162193 805.0764629065771 300.4310459984745
1606 0.005 8.029999999999999 1 706.3458155704769 612.0192169833769 612.2427048564938 864.6515777635494 941.7358568072807 965.2752846213695 623.0205072997123 376.963289591041 805.0911371958113 300.4311384018134
1607 0.005 8.035 1 706.3797910700381 612.0800227955827 612.303547794441 864.6589888149723 941.7360553872178 965.2753844792868 623.0747449524266 377.0062987374018 805.1057959194874 300.4312307363082
1608 0.005 8.040000000000001 1 706.4137299878831 612.1407608422717 612.3643227817846 864.6663935148192 941.7362545435085 965.2754849989157 623.1289259838301 377.0492776050369 805.1204401626906 300.4313230356918
1609 0.005 8.045 1 706.4476318864275 612.2014312334907 612.4250299479924 864.6737903937054 941.7364532458853 965.2755849149528 623.1830497787544 377.0922245407528 805.135068741088 300.4314152583469
1610 0.005 8.050000000000001 1 706.4814975107353 612.2620341345311 612.4856694425476 864.6811821748022 941.7366526841192 965.275685371399 623.2371173919317 377.1351427427874 805.1496839990986 300.4315074354882
1611 0.005 8.055 1 706.5153261730342 612.3225696575292 612.5462413976439 864.6885658451338 941.7368512602994 965.2757850325936 623.2911281254428 377.1780307968052 805.1642833419611 300.4315995460823
1612 0.005 8.06 1 706.5491183534292 612.3830379265975 612.6067459476346 864.6959433943757 941.7370496060564 965.2758846910823 623.3450819737066 377.2208899236622 805.178868679435 300.4316915786019
1613 0.005 8.065 1 706.582881072478 612.4434390739068 612.6671832332961 864.7033145321731 941.7372481862575 965.2759845391038 623.3989786769962 377.2637183793916 805.1934394405987 300.4317835770661
1614 0.005 8.07 1 706.6166052197261 612.5037732098797 612.7275533640535 864.7106788577519 941.7374462900636 965.2760839971695 623.452818879735 377.3065162970491 805.2079955278386 300.4318754649757
1615 0.005 8.074999999999999 1 706.6502910070093 612.5640404479161 612.7878564619772 864.7180348850478 941.7376438652683 965.2761835141727 623.5066021902358 377.3492840407632 805.2225356541027 300.4319672871949
1616 0.005 8.08 1 706.6839395227562 612.6242409063591 612.8480926487068 864.7253846679495 941.7378413403414 965.2762823565331 623.5603287950051 377.3920192550029 805.2370616416928 300.4320590928602
1617 0.005 8.085000000000001 1 706.7175507182027 612.6843746964001 612.9082620400401 864.7327266181386 941.7380383436953 965.2763810639324 623.613998595187 377.4347252050117 805.2515718589473 300.4321507840442
1618 0.005 8.09 1 706.7511252589255 612.7444419324214 612.968364754651 864.7400623514312 941.7382354819034 965.2764805130934 623.6676116744532 377.4774014204846 805.2660677784617 300.4322424473989
1619 0.005 8.095000000000001 1 706.784664345131 612.804442724197 613.028400905366 864.7473905154674 941.738432147034 965.2765792624891 623.7211707543554 377.5200574418236 805.2805483693136 300.4323340323962
1620 0.005 8.1 1 706.8181665789471 612.8643772039952 613.088370610949 864.7547120977232 941.7386285046424 965.2766775560013 623.7746724128033 377.5626793584034 805.2950151298413 300.4324255194641
1621 0.005 8.105 1 706.8516318780809 612.924245458537 613.1482739849785 864.7620265715883 941.7388248069528 965.2767761432031 623.8281166316904 377.6052682825263 805.3094665731114 300.4325169446979
1622 0.005 8.109999999999999 1 706.8850608159825 612.9840475975287 613.2081111334674 864.7693353895378 941.7390215243512 965.2768750238266 623.8815040418069 377.6478263842003 805.3239041973816 300.4326082741906
1623 0.005 8.115 1 706.918452022648 613.0437837069397 613.2678821402042 864.7766264905556 941.7392135017849 965.2769716186082 623.9348289415158 377.6903537966891 805.3383231118531 300.4326995024833
1624 0.005 8.120000000000001 1 706.9518072654045 613.1034539177709 613.3275871411042 864.7839156840739 941.7394078377791 965.2770698257176 623.9880998014168 377.7328534173719 805.3527289459898 300.4327906860431
1625 0.005 8.125 1 706.9851260850929 613.1630583280082 613.3872262362599 864.7911998566028 941.739603085827 965.2771677891275 624.0413152826133 377.7753217147497 805.3671203872768 300.4328817491348
1626 0.005 8.130000000000001 1 707.0184093386586 613.2225970421199 613.4467995359566 864.7984798840935 941.7397990550984 965.27726577697 624.0944752066406 377.8177593220707 805.3814986224348 300.4329727464948
1627 0.005 8.135 1 707.0516565713233 613.2820701586564 613.5063071405855 864.8057535796837 941.739994785086 965.2773643028399 624.1475792665263 377.8601664915626 805.3958621160031 300.4330636787702
1628 0.005 8.140000000000001 1 707.0848758155563 613.3414778563292 613.565749208708 864.8130315649224 941.7401952598522 965.2774648536015 624.2006333871045 377.902541361378 805.4102191046738 300.4331544821411
1629 0.005 8.145 1 707.1180557801388 613.4008201543958 613.6251257945559 864.8202966707798 941.7403922052947 965.2775630327063 624.2536314357671 377.9448862799131 805.424558119635 300.4332452249832
1630 0.005 8.15 1 707.1511995191072 613.4600971607716 613.6844369959854 864.8275544538265 941.7405882351429 965.2776606903763 624.3065711376755 377.98720178435 805.4388819974681 300.4333359026299
1631 0.005 8.154999999999999 1 707.1843044619818 613.5193088406675 613.7436827917004 864.8348083073965 941.7407867373229 965.2777595440143 624.3594655941607 378.029487651584 805.4531843791015 300.4334264765832
1632 0.005 8.16 1 707.2173721308867 613.5784554184237 613.8028633846359 864.8420524834893 941.7409819247167 965.2778571953983 624.4122961341978 378.0717445709321 805.467474054584 300.4335169883159
1633 0.005 8.165000000000001 1 707.2504047908579 613.6375369935614 613.8619788880752 864.8492881106899 941.7411764043023 965.2779540698109 624.4650683024886 378.1139713319861 805.4817500950962 300.4336073736378
1634 0.005 8.17 1 707.2834024264656 613.6965536632263 613.9210293970954 864.8565175790327 941.7413709358351 965.2780515161519 624.5177830602553 378.1561679955141 805.4960136362738 300.4336976408622
1635 0.005 8.175000000000001 1 707.3163661502833 613.7555056198995 613.98001510684 864.8637266824993 941.741561697626 965.2781476341863 624.5704332023416 378.1983346834896 805.5102639936438 300.4337877955209
1636 0.005 8.18 1 707.3492939194728 613.8143928483637 614.0389360151422 864.8709346201307 941.7417545318548 965.2782440128173 624.623030598814 378.2404721385556 805.5244993182263 300.4338779246698
1637 0.005 8.185 1 707.3821810357413 613.8732153970508 614.0977921718682 864.8781316657906 941.7419449584554 965.2783397091207 624.6755696422999 378.2825786351895 805.5387144632786 300.4339679759149
1638 0.005 8.19 1 707.4150339886555 613.9319734091173 614.1565837018852 864.8853273109274 941.7421375411319 965.2784362107612 624.7280555042083 378.3246555283142 805.5529177683153 300.4340579659726
1639 0.005 8.195 1 707.4478523944581 613.9906669665398 614.2153107012938 864.8925187474985 941.7423310533591 965.2785333429 624.7804866371908 378.3667023813166 805.5671075131023 300.4341478658625
1640 0.005 8.199999999999999 1 707.4806360650178 614.0492961629301 614.2739732612939 864.8997056082562 941.7425246966133 965.2786305951332 624.8328627170055 378.4087174460779 805.581284388936 300.4342376290036
1641 0.005 8.205 1 707.5133849758652 614.1078610856578 614.3325714727139 864.9068862171861 941.7427184215591 965.2787268035036 624.885183647786 378.4507035403602 805.5954474004462 300.4343272487341
1642 0.005 8.210000000000001 1 707.5460994699529 614.166361828397 614.3911054282624 864.9140617294879 941.7429117740807 965.2788232059804 624.9374494262216 378.4926601634376 805.609597184073 300.4344168023029
1643 0.005 8.215 1 707.5787828576227 614.2247984949961 614.4495752306397 864.921230937577 941.743105542594 965.2789203059027 624.9896592392561 378.5345867354953 805.6237329373477 300.4345062299988
1644 0.005 8.220000000000001 1 707.6114319524689 614.2831711472385 614.5079809541253 864.9283929019924 941.7432983963107 965.279016555496 625.0418225162064 378.576483703543 805.6378542801691 300.4345955672161
1645 0.005 8.225 1 707.6440449469892 614.3414798842351 614.5663226874194 864.9355481633702 941.7434914022662 965.2791130753128 625.0939263613313 378.6183517290382 805.6519613127407 300.4346847574221
1646 0.005 8.23 1 707.6766225804367 614.3997247921531 614.6246005196292 864.9426978100091 941.7436842668305 965.2792089916315 625.1459730959397 378.6601897576828 805.6660547737753 300.434773794258
1647 0.005 8.234999999999999 1 707.7091580800407 614.4579059252973 614.6828145195807 864.9498383764094 941.7438756518965 965.2793043207029 625.1979612139709 378.7019989770765 805.6801315635827 300.4348627215612
1648 0.005 8.24 1 707.7416601373359 614.516023400732 614.7409647822776 864.9569681380026 941.7440650781051 965.2793996283132 625.2499421171349 378.7437779169097 805.6941949714839 300.4349515672123
1649 0.005 8.245000000000001 1 707.7741278141683 614.5740773009486 614.799051402223 864.9640934940703 941.7442563344932 965.2794951271356 625.3018447832202 378.785518792001 805.7082443142937 300.4350403111059
1650 0.005 8.25 1 707.8065617219773 614.6320677160012 614.857074463641 864.9712143709487 941.7444485554138 965.2795916277631 625.3536823468448 378.8272334869153 805.7222807336713 300.4351290073557
1651 0.005 8.255000000000001 1 707.8389611191433 614.6899947299808 614.9150340585297 864.9783290699623 941.7446405823896 965.2796879730987 625.4054591729034 378.8689200677957 805.7363026950675 300.4352175724205
1652 0.005 8.26 1 707.8713272854988 614.7478584369259 614.9729302750504 864.9854389391407 941.744832720527 965.2797835253785 625.4571782062172 378.9105776785427 805.7503119679562 300.4353060351343
1653 0.005 8.265000000000001 1 707.9036589222661 614.805658915475 615.0307631941025 864.992541420056 941.7450244197003 965.2798787506244 625.5088400830695 378.9522052483346 805.7643064012656 300.4353944458508
1654 0.005 8.27 1 707.9359565641029 614.8633962507603 615.0885329038329 864.9996384324488 941.7452159213448 965.2799742040402 625.5604459445972 378.9938030256742 805.7782872929495 300.4354828054751
1655 0.005 8.275 1 707.9682196251235 614.9210705251382 615.1462394889805 865.0067280652245 941.7454070163429 965.2800690514622 625.6119962101878 379.0353731277368 805.7922537061387 300.4355710172761
1656 0.005 8.279999999999999 1 708.0004483371185 614.9786818253159 615.2038830339246 865.0138119162036 941.7455980559736 965.2801637958424 625.6634912980569 379.0769131916504 805.8062065772846 300.4356591442907
1657 0.005 8.285 1 708.0326450605124 615.0362302282584 615.2614636205748 865.0208873145939 941.7457885905555 965.2802584907948 625.7149285267335 379.1184235426597 805.8201451973523 300.4357472382458
1658 0.005 8.290000000000001 1 708.0648008614049 615.0937159031573 615.3189813815759 865.0279549718633 941.7459783588565 965.2803536855339 625.7663126583431 379.1599047004032 805.8340683395412 300.4358351994806
1659 0.005 8.295 1 708.0969234582907 615.1511388483 615.3764363594001 865.03501675686 941.7461683603508 965.2804483630478 625.8176423080225 379.2013563846414 805.8479778016571 300.4359230400319
1660 0.005 8.300000000000001 1 708.129012633196 615.2084991497659 615.4338286361428 865.0420734145609 941.7463586253658 965.2805428290573 625.8689177944036 379.2427789403904 805.8618743797794 300.4360108306748
1661 0.005 8.305 1 708.1610680755142 615.2657968867361 615.4911582873934 865.0491235092383 941.7465489231224 965.2806377227163 625.9201389390619 379.2841716363861 805.8757566721821 300.4360985199081
1662 0.005 8.31 1 708.1930930832758 615.3230321567565 615.548425406802 865.0561692433359 941.7467403435351 965.2807329946114 625.9713071715364 379.3255343930782 805.8896271852482 300.436186101546
1663 0.005 8.315 1 708.2253577205688 615.3802750787866 615.6056605620003 865.0633931577335 941.7469818682455 965.2808436283958 626.023167292801 379.3668321455605 805.9036010997138 300.4362736388646
1664 0.005 8.32 1 708.2575392472121 615.4374646945461 615.66285091141 865.0705274383598 941.7471846965433 965.2809357969543 626.0747800318007 379.4081052492515 805.9175174323615 300.4363610789439
1665 0.005 8.324999999999999 1 708.2896563258498 615.4945991110917 615.7199908348939 865.0776124071763 941.7473729668581 965.2810243887828 626.1262479222995 379.4493506294135 805.9313951720732 300.4364484621166
1666 0.005 8.33 1 708.3217111123539 615.5516776234166 615.7770783481311 865.0846626032899 941.7475549778356 965.2811133252962 626.1776037428813 379.490567461601 805.9452409918899 300.4365357828093
1667 0.005 8.335000000000001 1 708.3537091062215 615.6086997894156 615.8341122334094 865.0916932230796 941.7477370945201 965.2812044909469 626.2288678765441 379.5317569938016 805.9590637651213 300.4366230862386
1668 0.005 8.34 1 708.3856517666351 615.6656651071671 615.8910915412029 865.0987141465815 941.7479224949856 965.2812985079446 626.2800489765747 379.5729166981122 805.972870005587 300.4367103612238
1669 0.005 8.345000000000001 1 708.4175479863709 615.7225733255906 615.9480155810199 865.1057274876857 941.7481097568337 965.2813931653374 626.3311577018193 379.6140468501907 805.9866618992935 300.4367975728341
1670 0.005 8.35 1 708.4494008509447 615.7794241244266 616.0048837619159 865.1127332462326 941.7482980679118 965.2814883104782 626.3821972995401 379.6551470000123 806.0004398639186 300.436884813143
1671 0.005 8.355 1 708.481213481376 615.8362173174174 616.061695634489 865.1197346826957 941.7484872164486 965.2815834978921 626.4331715534063 379.6962176772804 806.0142061743859 300.436971996812
1672 0.005 8.359999999999999 1 708.5129885503359 615.8929527722236 616.118450844619 865.1267307979414 941.7486768700377 965.2816780973299 626.4840832693251 379.7372570959534 806.0279601345782 300.4370591342615
1673 0.005 8.365 1 708.5447219198238 615.9496305152006 616.1751491639428 865.1337121203495 941.7488610600376 965.2817689625999 626.5349325531935 379.7782678347067 806.04169411944 300.4371462681125
1674 0.005 8.370000000000001 1 708.5764201718007 616.0062501634966 616.2317902379853 865.1406912268141 941.7490477617237 965.2818617651452 626.5857210056258 379.8192497642829 806.0554187415047 300.4372333288565
1675 0.005 8.375 1 708.6080878628965 616.0628111336318 616.2883735404787 865.1476647418358 941.7492351519027 965.2819548705793 626.6364419686576 379.8602022785093 806.0691280308956 300.4373203058472
1676 0.005 8.380000000000001 1 708.6397201525135 616.1193133972159 616.3448988801185 865.154633942386 941.7494232498644 965.2820482644839 626.6871040193917 379.9011249445022 806.0828275943668 300.4374072486286
1677 0.005 8.385 1 708.6713202337328 616.175757144871 616.4013662019958 865.1616000030665 941.7496121138084 965.282142061584 626.7377101137836 379.9420183523169 806.0965178640949 300.4374941576503
1678 0.005 8.390000000000001 1 708.7028876600522 616.2321422895404 616.4577753755765 865.1685602189258 941.7498005933915 965.2822354445121 626.7882591979695 379.9828823126243 806.110196018533 300.4375809509303
1679 0.005 8.395 1 708.7344230030579 616.288468786709 616.5141262920574 865.1755136008707 941.7499877561032 965.2823279447185 626.838750561738 380.023716833673 806.1238628057283 300.4376676879156
1680 0.005 8.4 1 708.765925395823 616.3447366521777 616.5704188964772 865.1824605849451 941.7501756064484 965.2824209902 626.8891849561547 380.0645244806152 806.1375166364671 300.4377543495613
1681 0.005 8.404999999999999 1 708.7973952671672 616.4009457420233 616.6266530573444 865.1894028935385 941.7503633724358 965.2825139608781 626.9395634337988 380.1053050519295 806.1511584048834 300.4378408864293
1682 0.005 8.41 1 708.8288317640304 616.4570960078665 616.6828286884495 865.1963417246502 941.7505524222556 965.2826075701024 626.9898887092932 380.1460541940861 806.1647877413664 300.4379273578786
1683 0.005 8.415000000000001 1 708.8602358381377 616.5131874016745 616.7389457145835 865.2032744157128 941.7507408974631 965.2827004830378 627.0401566473909 380.1867730881033 806.178404586782 300.4380137003808
1684 0.005 8.42 1 708.8916034201595 616.5692199674656 616.7950041102839 865.2101995697113 941.7509286644381 965.2827932772045 627.0903680216899 380.2274615157755 806.1920063464408 300.4381000111262
1685 0.005 8.425000000000001 1 708.9229397093931 616.6251936083162 616.8510038030147 865.2171187745729 941.751116104841 965.2828859520628 627.1405236142151 380.2681206522263 806.2055957486486 300.4381862043172
1686 0.005 8.43 1 708.9542440330492 616.6811082919504 616.9069447410715 865.2240310103015 941.7513030591758 965.2829774485087 627.1906232306964 380.3087505434956 806.2191717312749 300.4382722403201
1687 0.005 8.435 1 708.9855164646751 616.7369640927975 616.9628269347264 865.2309373657479 941.7514897036808 965.2830696728179 627.240668173401 380.3493509784357 806.232735267396 300.438358215826
1688 0.005 8.44 1 709.0167566014445 616.7927609196366 617.0186503220093 865.2378364613938 941.7516764060891 965.2831623165354 627.2906576453612 380.3899221387476 806.2462850362698 300.4384440755836
1689 0.005 8.445 1 709.0479650066447 616.8484988852648 617.0744149480614 865.2447302225116 941.7518628992756 965.2832544080317 627.34059326036 380.4304640414678 806.2598226294484 300.4385298195598
1690 0.005 8.449999999999999 1 709.0791396605337 616.9041775128254 617.1301205532556 865.2516164759729 941.7520490083385 965.2833461805168 627.3904700760835 380.4709765310155 806.2733463053194 300.4386155314727
1691 0.005 8.455 1 709.1102822196058 616.9597971314691 617.1857672403156 865.2584973283823 941.752235212653 965.2834378606689 627.4402929516741 380.5114553823428 806.286858131123 300.4387010431141
1692 0.005 8.460000000000001 1 709.1413926745028 617.0153578598596 617.2413550858566 865.2653716547601 941.7524214131319 965.2835301198807 627.4900625802545 380.5519073190722 806.3003566116943 300.4387864720971
1693 0.005 8.465 1 709.1724703892511 617.0708596045429 617.2968840491961 865.2722404423804 941.7526076783641 965.2836216223509 627.5397776499105 380.5923308110381 806.3138427263389 300.4388717856671
1694 0.005 8.470000000000001 1 709.2035156782616 617.1263023905365 617.3523541408608 865.2791023467645 941.7527933549652 965.2837133229422 627.5894385740374 380.6327255467697 806.3273152503338 300.4389570398932
1695 0.005 8.475 1 709.2345288464201 617.1816862211523 617.4077653638706 865.2859586615149 941.7529790772035 965.2838051669319 627.6390454255126 380.6730912059427 806.3407749770251 300.439042152832
1696 0.005 8.48 1 709.2655125512158 617.2370112480817 617.4631177954728 865.2928087278555 941.7531644021751 965.2838962820522 627.6886007039897 380.7134276493564 806.3542218968145 300.4391272035522
1697 0.005 8.484999999999999 1 709.296465394904 617.2922773603765 617.5184114034413 865.299653521304 941.7533499210543 965.2839873599382 627.738106073661 380.7537358780094 806.367656430175 300.4392120933509
1698 0.005 8.49 1 709.3273849165985 617.3474845948253 617.573646200042 865.3064907871911 941.7535349245375 965.2840787328242 627.7875549873048 380.7940147216712 806.3810765626473 300.4392969791014
1699 0.005 8.495000000000001 1 709.3582714970066 617.4026330075969 617.6288222203152 865.3133223759854 941.7537199002285 965.2841702762785 627.8369496750478 380.8342646778434 806.3944839187174 300.4393817227619
1700 0.005 8.5 1 709.3891230365384 617.4577225671746 617.6839394580941 865.3201461028152 941.7539042978898 965.284260656163 627.8862897381255 380.8744863552253 806.4078768751549 300.4394664080408
1701 0.005 8.505000000000001 1 709.4199420558964 617.5127533254378 617.7389979430432 865.3269649415103 941.7540888374521 965.2843517447596 627.9355770483721 380.9146782997423 806.4212576661146 300.4395509505701
1702 0.005 8.51 1 709.4507280860007 617.5677253120057 617.7939977010859 865.3337768429649 941.7542733482045 965.2844425910033 627.9848104232505 380.9548408639186 806.4346246175417 300.4396354568217
1703 0.005 8.515000000000001 1 709.4814796884101 617.622638276983 617.8489386105043 865.3405828408457 941.754457725561 965.2845335781658 628.0339870410897 380.9949737001422 806.4479786439933 300.4397198656798
1704 0.005 8.52 1 709.512198825308 617.6774925988246 617.9038208411741 865.347382045042 941.7546419240978 965.2846239591946 628.0831119315523 381.0350770545341 806.4613192104378 300.4398041954952
1705 0.005 8.525 1 709.5428863964999 617.7322882817301 617.9586444359745 865.3541765069118 941.7548262854127 965.2847145435695 628.1321847680599 381.0751518016496 806.4746476519683 300.4398884000332
1706 0.005 8.529999999999999 1 709.5735408067735 617.7870251148906 618.0134093107467 865.3609633981944 941.7550099226396 965.2848048978472 628.1812022147948 381.115197825133 806.487962097971 300.4399725688324
1707 0.005 8.535 1 709.6041628925116 617.8417033387577 618.0681155669888 865.3677450203097 941.7551937872479 965.284895187381 628.2301676792787 381.155222009185 806.5012641955792 300.4400566075295
1708 0.005 8.540000000000001 1 709.6347528426385 617.8963229842227 618.1227632542265 865.3745196648055 941.7553774510894 965.2849856653924 628.2790808054885 381.1952196010382 806.5145525433105 300.4401406195078
1709 0.005 8.545 1 709.6653116955144 617.9508842320114 618.1773524846426 865.3812896855547 941.7555613481875 965.2850760387915 628.3279431785219 381.2351840237767 806.5278288447349 300.4402245097923
1710 0.005 8.550000000000001 1 709.6958381516985 618.0053870547376 618.2318832921634 865.3880526377955 941.7557444134541 965.2851658119217 628.3767534076243 381.2751173879378 806.5410917161321 300.4403083204436
1711 0.005 8.555 1 709.7263327441946 618.0598314790249 618.2863557048674 865.3948099313288 941.7559276447175 965.2852556663209 628.4255113368569 381.315020614759 806.5543418917669 300.4403920557793
1712 0.005 8.56 1 709.7567949329832 618.1142175239848 618.3407697561562 865.4015601083099 941.7561106168714 965.2853457630567 628.4742167370557 381.3548940631763 806.5675782641497 300.4404757020763
1713 0.005 8.565 1 709.78722543372 618.1685452411804 618.395125487663 865.4083054858621 941.7562938380429 965.2854357536096 628.5228703356041 381.3947381403693 806.5808023367011 300.4405592336805
1714 0.005 8.57 1 709.8176230350814 618.2228146454559 618.4494229241756 865.4150439034627 941.7564763786788 965.2855250536477 628.5714721402685 381.4345520269951 806.5940124448142 300.4406427514934
1715 0.005 8.575000000000001 1 709.8479886826183 618.2770258358127 618.5036621401193 865.4217765921916 941.7566590457235 965.285614897249 628.6200219696608 381.4743390582953 806.6072100315829 300.4407261374695
1716 0.005 8.58 1 709.8783179656206 618.3311788498808 618.557843175285 865.4285020560687 941.7568414075265 965.2857048120015 628.6685188424644 381.5140953900069 806.6203930867489 300.440809452801
1717 0.005 8.585000000000001 1 709.908617078123 618.3852737277866 618.6119660776923 865.4352219872266 941.7570234319894 965.2857937362456 628.716964128959 381.5538230771443 806.633564385013 300.4408926985354
1718 0.005 8.59 1 709.9388848457314 618.4393105025769 618.6660308850966 865.4419353299495 941.7572053039646 965.2858829754846 628.7653573737882 381.5935219633272 806.6467222773489 300.4409758867286
1719 0.005 8.595000000000001 1 709.9691240809243 618.493289351101 618.7200377160495 865.4486461799875 941.7573888277677 965.2859730810677 628.8137011785776 381.6331913235444 806.6598705529477 300.4410590158467
1720 0.005 8.6 1 709.9993310517392 618.5472102264637 618.7739865759703 865.4553488912455 941.7575712757587 965.2860630686602 628.8619926747605 381.6728321759977 806.6730044426005 300.4411420708526
1721 0.005 8.605 1 710.0295063073069 618.6010731966435 618.8278775246753 865.4620450799551 941.7577531333778 965.2861515677826 628.910232390176 381.712444626184 806.6861252577452 300.4412249878349
1722 0.005 8.609999999999999 1 710.0596489369048 618.654878297397 618.8817106011351 865.4687339971059 941.7579344708041 965.2862403947428 628.9584203970127 381.7520283882143 806.6992320574885 300.4413079014918
1723 0.005 8.615 1 710.0897601160091 618.7086256543404 618.9354858936103 865.4754173687255 941.7581155639014 965.2863295663306 629.0065576648299 381.7915831876061 806.7123263745593 300.4413906111569
1724 0.005 8.620000000000001 1 710.1198388338346 618.7623152555919 618.9892034305512 865.482093852527 941.7582965937879 965.2864179371982 629.0546432072659 381.8311092184093 806.7254070469199 300.4414729977836
1725 0.005 8.625 1 710.1498855834128 618.8159471557857 619.0428632603119 865.4887644796057 941.7584776585637 965.2865065490844 629.1026774327933 381.8706064909726 806.7384749146519 300.4415549995538
1726 0.005 8.630000000000001 1 710.1799007921392 618.8695214009658 619.0964654146508 865.495434199282 941.7586595357238 965.2865957295943 629.1506621051473 381.9100749603284 806.7515317504236 300.4416366988357
1727 0.005 8.635 1 710.2098850235426 618.9230379827537 619.1500099248432 865.5020903686095 941.7588394098816 965.2866841270348 629.1985942723315 381.9495146563259 806.7645747122328 300.4417182092353
1728 0.005 8.640000000000001 1 710.2398376363278 618.9764970462394 619.2034968913384 865.5087404664787 941.7590191079768 965.2867715881432 629.2464754047799 381.9889255827202 806.7776036594104 300.4417995143017
1729 0.005 8.645 1 710.2697580362767 619.0298985348434 619.2569263137132 865.5153854780521 941.7591989779935 965.2868598150267 629.2943043912684 382.0283077100519 806.7906196460732 300.4418806584998
1730 0.005 8.65 1 710.2996438388864 619.0832425678573 619.3102982580244 865.5220207991797 941.759377471367 965.2869476025573 629.3420809467569 382.0676613626819 806.8036197623652 300.4419617536238
1731 0.005 8.654999999999999 1 710.3295000082376 619.1365292207846 619.3636127999405 865.5286521771669 941.7595569759068 965.2870355927539 629.3898058648092 382.1069874490956 806.8166082948088 300.442042785846
1732 0.005 8.66 1 710.3593243320257 619.1897585468035 619.4168699938299 865.5352779745801 941.7597364746006 965.287123269833 629.4374807241487 382.1462844187266 806.8295839998279 300.4421237109594
1733 0.005 8.665000000000001 1 710.3891170582515 619.2429306111236 619.4700699052237 865.5418991633302 941.7599160729455 965.2872110596403 629.4851054948725 382.1855524875927 806.8425475831474 300.4422045890751
1734 0.005 8.67 1 710.4188787933613 619.2960454565703 619.5232125799336 865.5485149767276 941.7600964040913 965.2873000244825 629.5326799218797 382.2247917608732 806.8554997204393 300.4422853834327
1735 0.005 8.675000000000001 1 710.4486083577347 619.3491031245226 619.5762980732195 865.5551234492476 941.7602761046343 965.287387671876 629.5802031941678 382.2640014933447 806.8684380701372 300.4423661426586
1736 0.005 8.68 1 710.47830657254 619.4021036982361 619.6293264439636 865.5617267368742 941.7604560201988 965.2874760045041 629.6276762919733 382.3031829537912 806.8813639601229 300.4424468675044
1737 0.005 8.685 1 710.5079716109899 619.4550467947112 619.6822975195084 865.5683224455731 941.7606347632716 965.2875633854131 629.6750945715839 382.3423357215088 806.8942759259762 300.4425275165025
1738 0.005 8.69 1 710.5376054243186 619.5079328563562 619.7352114966934 865.5749132525417 941.760813666074 965.2876508828764 629.7224636155594 382.3814600156203 806.9071757593996 300.4426080680919
1739 0.005 8.695 1 710.5672101176481 619.5607623905355 619.7880686951715 865.5814998051579 941.7609933049965 965.2877387245754 629.769787359261 382.4205559336461 806.9200645407045 300.4426885711563
1740 0.005 8.700000000000001 1 710.5967874850874 619.6135350570074 619.840869042043 865.5880841472374 941.7611746525116 965.2878271684066 629.8170623609717 382.4596230934245 806.9329436736261 300.4427690514778
1741 0.005 8.705 1 710.6263324064224 619.6662508977787 619.8936125607456 865.5946596652544 941.7613539075676 965.2879143144708 629.8642854561787 382.498661024048 806.9458079138376 300.4428494116544
1742 0.005 8.710000000000001 1 710.6558448355588 619.7189100086231 619.9462993191597 865.6012268960766 941.7615321724332 965.2880011169995 629.911457879821 382.5376730012871 806.9586578602855 300.4429297046495
1743 0.005 8.715 1 710.6853257292961 619.771512389766 619.9989293475983 865.6077885902084 941.7617101691292 965.2880875909253 629.9585797349446 382.5766557498288 806.9714949368481 300.4430099084167
1744 0.005 8.720000000000001 1 710.7147752902316 619.8240581401171 620.051502717753 865.6143438931614 941.7618883921698 965.2881746246816 630.005651358574 382.6156096226687 806.9843195446384 300.4430900240815
1745 0.005 8.725 1 710.7441930856966 619.8765473395792 620.1040195010859 865.6208921468467 941.7620663226645 965.2882616940924 630.0526730834648 382.6545351692734 806.9971303553658 300.4431701138942
1746 0.005 8.73 1 710.7735792173887 619.9289800452007 620.1564797589881 865.6274348419054 941.7622439733026 965.2883482940689 630.0996448470355 382.6934321476846 807.0099283055804 300.443250162264
1747 0.005 8.734999999999999 1 710.8029336047205 619.9813563189673 620.2088835543415 865.6339705763112 941.7624216502496 965.2884350234332 630.1465667420214 382.7323006282692 807.0227128100456 300.4433300872697
1748 0.005 8.74 1 710.8322565554267 620.0336762266542 620.2612309489731 865.6405011042332 941.7625989768694 965.2885216219173 630.1934389857018 382.7711406501969 807.0354853357816 300.4434099119689
1749 0.005 8.745000000000001 1 710.8615490395325 620.0859398300611 620.3135220084131 865.6470263444063 941.7627768322888 965.2886085617166 630.2402617287142 382.809952023866 807.0482459160403 300.4434896627589
1750 0.005 8.75 1 710.8908101274484 620.1381471877985 620.365756790762 865.653544425673 941.7629540515768 965.2886950365847 630.287034736532 382.848735067693 807.0609927714494 300.4435694181495
1751 0.005 8.755000000000001 1 710.9200402159238 620.190298366766 620.4179353611576 865.6600568931688 941.7631311984971 965.2887811293029 630.3337583371922 382.8874897973478 807.0737274152031 300.4436490368878
1752 0.005 8.76 1 710.9492383765437 620.242393384694 620.4700577562379 865.6665613026912 941.763307315479 965.2888671349555 630.3804307981643 382.9262160642569 807.0864482952475 300.443728546845
1753 0.005 8.765000000000001 1 710.9784060265373 620.2944322883098 620.5221240259868 865.6730616175907 941.7634838766515 965.2889525066049 630.4270541383763 382.9649140415783 807.0991570231665 300.443807959015
1754 0.005 8.77 1 711.0075431173761 620.34641519077 620.5741342553121 865.6795564034601 941.7636607367631 965.2890389806986 630.4736285271615 383.0035837465567 807.1118542320403 300.4438873140579
1755 0.005 8.775 1 711.0366493956215 620.3983423028862 620.6260885874783 865.6860442021449 941.7638371723136 965.2891246796142 630.5201552094326 383.0422254161629 807.1245379352785 300.4439666614314
1756 0.005 8.779999999999999 1 711.0657202903096 620.4502135220762 620.6779870120732 865.6925210837513 941.7640106012902 965.2892094290423 630.5666296742482 383.0808388801545 807.1372049196766 300.4440458773938
1757 0.005 8.785 1 711.0947610944808 620.502028923994 620.7298295974559 865.698993362009 941.7641853953851 965.289294649817 630.6130558283631 383.1194219439994 807.1498600491751 300.4441249733701
1758 0.005 8.790000000000001 1 711.1237722000604 620.5537886414771 620.7816164379816 865.7054622862756 941.764360933835 965.2893799769381 630.659434172075 383.1579774779277 807.1625045163187 300.4442039770019
1759 0.005 8.795 1 711.1527540394833 620.6054926979551 620.8333475873131 865.7119267569575 941.7645373451707 965.2894663986608 630.7057638535931 383.1965051922682 807.1751379183322 300.4442829362583
1760 0.005 8.800000000000001 1 711.1817054697126 620.6571411460948 620.8850230994503 865.7183842408269 941.7647129593933 965.2895520097298 630.752044429901 383.2350049344968 807.1877583432341 300.4443618777182
1761 0.005 8.805 1 711.2106400296466 620.708734042347 620.9366429751861 865.7248341621181 941.7648878600174 965.2896366981535 630.7982785268888 383.273476538159 807.2003645373063 300.4444406866016
1762 0.005 8.81 1 711.2395410252054 620.7602714465892 620.9882073290472 865.7312783572604 941.7650628098625 965.2897216678072 630.8444626769209 383.3119218379026 807.2129587247071 300.4445193975982
1763 0.005 8.815 1 711.2684090703962 620.8117534332613 621.0397162413989 865.7377176485438 941.7652377249558 965.2898069610557 630.890597722465 383.3503382192495 807.2255409581028 300.4445980105573
1764 0.005 8.82 1 711.2972451173088 620.8631800625323 621.0911697743309 865.7441519168019 941.7654130681181 965.2898924349024 630.9366837906767 383.388726077615 807.2381116568052 300.4446765590383
1765 0.005 8.825000000000001 1 711.3260489163372 620.9145513961104 621.1425679863194 865.7505793359433 941.7655879528586 965.2899773237027 630.9827209306286 383.4270867031849 807.2506690678122 300.4447551399132
1766 0.005 8.83 1 711.3548326670297 620.9658673516863 621.1939108956686 865.7569996512163 941.7657624993029 965.2900623046577 631.0287113339438 383.4654187461549 807.2632096496756 300.4448335766645
1767 0.005 8.835000000000001 1 711.3835792689999 621.0171284479138 621.2451987429317 865.7634152065975 941.7659370574403 965.2901471548849 631.0746545540039 383.5037226355045 807.2757389096307 300.4449119311299
1768 0.005 8.84 1 711.4122934512899 621.0683346147025 621.2964315764635 865.7698269203347 941.7661117083049 965.2902318442243 631.1205498351325 383.5419988726935 807.2882582075242 300.4449901921946
1769 0.005 8.845000000000001 1 711.4409735641799 621.1194855318505 621.3476092663233 865.7762305693905 941.7662857213077 965.2903163423952 631.1663922618404 383.5802463009438 807.300764736197 300.4450683546315
1770 0.005 8.85 1 711.4696265990988 621.170581645855 621.3987320297393 865.7826292213676 941.7664599108668 965.2904005617826 631.2121895779878 383.6184652056578 807.3132604298581 300.4451464932134
1771 0.005 8.855 1 711.4982403303073 621.2216227839734 621.4497998418339 865.7890261389947 941.7666355662535 965.2904860478809 631.2579324031019 383.6566562280079 807.3257471224478 300.4452246266772
1772 0.005 8.859999999999999 1 711.5268257356993 621.2726090817557 621.500812777055 865.7954146607482 941.766809633513 965.2905705287324 631.3036289984286 383.6948174302507 807.3382197193621 300.4453026333035
1773 0.005 8.865 1 711.5553818899599 621.3235406040505 621.5517709074427 865.8017969601894 941.7669832767735 965.2906543491579 631.3492781786387 383.7329512594044 807.3506800453248 300.445380539429
1774 0.005 8.870000000000001 1 711.5839088540642 621.3744174147448 621.6026742904688 865.8081734833571 941.7671570253675 965.2907385689197 631.39487970382 383.7710573667252 807.3631280949263 300.4454583352668
1775 0.005 8.875 1 711.6124061252175 621.4252395975357 621.6535229998503 865.8145427619829 941.7673303765799 965.2908228179961 631.4404334476328 383.8091374149924 807.3755627896845 300.4455361136901
1776 0.005 8.880000000000001 1 711.6408737352124 621.4760072028787 621.704317097189 865.8209063204038 941.7675035762746 965.2909064534296 631.4859398310645 383.8471892802573 807.3879850724708 300.4456138116311
1777 0.005 8.885 1 711.6690541924785 621.5266545014033 621.7550271618036 865.8270830719424 941.7676250044941 965.2909735123527 631.5307069943499 383.8852509862888 807.4002778268317 300.4456914551918
1778 0.005 8.890000000000001 1 711.6972528836028 621.5772392660051 621.8056667109404 865.8333364877305 941.7677848109067 965.2910589782567 631.5756067476333 383.9232802363609 807.4126020062578 300.4457690183494
1779 0.005 8.895 1 711.7254522383768 621.6277631838085 621.8562409870428 865.8396278417753 941.7679597643073 965.2911488034719 631.6205417656824 383.9612796608038 807.4249395961366 300.4458465082888
1780 0.005 8.9 1 711.7536474916858 621.678227116284 621.9067519659898 865.8459386981291 941.7681401332902 965.2912374289718 631.665482745814 383.9992479730143 807.4372812380005 300.4459239106272
1781 0.005 8.904999999999999 1 711.7818340134882 621.7286316579923 621.9572009315171 865.8522572512305 941.7683201323501 965.2913245959584 631.7104117903401 384.0371860496334 807.4496203367281 300.4460011738465
1782 0.005 8.91 1 711.8100065219679 621.7789772919871 622.007588844376 865.8585738812634 941.7684979121818 965.2914092271079 631.7553179081252 384.0750955078226 807.4619500588868 300.4460783472184
1783 0.005 8.915000000000001 1 711.8381611878856 621.8292644657323 622.0579164981501 865.864886437602 941.768672859841 965.2914921133785 631.8001951125103 384.1129754322222 807.4742684782772 300.4461554084335
1784 0.005 8.92 1 711.8662943684084 621.8794935290199 622.1081845385794 865.8711915996678 941.7688455314934 965.2915737639232 631.8450383077746 384.1508277080446 807.4865729366873 300.4462323596372
1785 0.005 8.925000000000001 1 711.8944036050696 621.929664820379 622.1583935254199 865.8774894979272 941.7690168081696 965.2916550851186 631.8898448450732 384.1886515160647 807.4988637895369 300.4463091769703
1786 0.005 8.93 1 711.9224873903614 621.9797786509856 622.2085439455814 865.883780162682 941.7691875645575 965.2917372139465 631.9346128899292 384.2264477980951 807.5111414354325 300.446385910342
1787 0.005 8.935 1 711.9505436270923 622.029835320943 622.2586362425453 865.8900630187226 941.7693582786852 965.291819778074 631.9793417718074 384.2642151134715 807.5234042955688 300.4464625698423
1788 0.005 8.94 1 711.9785711280888 622.0798350826396 622.3086707964304 865.8963391730798 941.7695286035218 965.2919022010925 632.024029281514 384.3019553360053 807.5356536280364 300.4465391337028
1789 0.005 8.945 1 712.0065689138172 622.1297781922154 622.3586479614933 865.9026081381046 941.7696984085744 965.2919847123235 632.0686750863592 384.3396680673079 807.5478880916712 300.4466156178656
1790 0.005 8.950000000000001 1 712.0345369756437 622.179664891858 622.408568061082 865.9088713902 941.7698685772069 965.2920671350934 632.1132787929473 384.3773532535114 807.5601100872249 300.4466920263187
1791 0.005 8.955 1 712.0624749263961 622.229495415858 622.4584313976997 865.915129249593 941.770039631528 965.2921503259271 632.1578406364461 384.4150100898977 807.5723200273159 300.4467683486797
1792 0.005 8.960000000000001 1 712.0903831166389 622.27926997285 622.5082382416771 865.9213804110283 941.7702097326868 965.2922325843886 632.2023593875974 384.4526388346005 807.5845159501303 300.4468446200128
1793 0.005 8.965 1 712.1182613207967 622.3289887691229 622.5579888535192 865.9276257889487 941.7703798640981 965.2923148022172 632.2468350469212 384.4902403446831 807.5966994775649 300.4469207779371
1794 0.005 8.970000000000001 1 712.1463559303135 622.3787157074985 622.6077117621744 865.9340365686384 941.7705981215349 965.2924128632776 632.2919372964444 384.5277780446491 807.6089802628497 300.4469968716926
1795 0.005 8.975 1 712.1743767201286 622.4283953582171 622.6573946832666 865.9403659351613 941.7707809068939 965.292493262063 632.336823616758 384.5652921043118 807.62120910739 300.447072882364
1796 0.005 8.98 1 712.2023380894666 622.478026187972 622.707032718858 865.946647724953 941.770948843593 965.2925700253854 632.3815839580736 384.6027809778164 807.6334012780462 300.4471488432973
1797 0.005 8.984999999999999 1 712.2299995163661 622.5275437494329 622.7565957038136 865.9527315344284 941.7710631995992 965.2926311252993 632.4255810364755 384.6402778688344 807.6454548623929 300.4472248170204
1798 0.005 8.99 1 712.2576561545071 622.5770035888904 622.8060954700519 865.9588625220982 941.7712121268593 965.2927117270258 632.4696728098328 384.6777456287363 807.6575238553436 300.4473007411298
1799 0.005 8.995000000000001 1 712.2852978051042 622.6264070487052 622.8555363454941 865.9650275446182 941.7713786820575 965.2927985569289 632.5137787491608 384.7151832916892 807.6696016225609 300.4473766481569
1800 0.005 9 1 712.3129224170432 622.675754709809 622.9049196734754 865.9712122331057 941.7715528382099 965.2928861234681 632.5578742711439 384.7525924518683 807.6816821660534 300.4474524721522
1801 0.005 9.005000000000001 1 712.3405286355277 622.7250469197016 622.9542462211175 865.9774051509086 941.7717285188755 965.2929724084956 632.6019500250892 384.7899733985499 807.6937606404327 300.4475282618707
1802 0.005 9.01 1 712.3681143926855 622.7742839800503 623.0035165478772 865.9835978822869 941.7719027084465 965.2930561711247 632.6459929896018 384.8273266687811 807.7058313228418 300.4476040165662
1803 0.005 9.015000000000001 1 712.3956781688623 622.8234661110745 623.0527310861844 865.9897910948836 941.7720767958122 965.2931390709286 632.6899995029287 384.8646445456152 807.7178945756664 300.4476797030429
1804 0.005 9.02 1 712.4232187005728 622.8725935488952 623.1018901877466 865.9959771179276 941.7722478640953 965.29322005209 632.7339671053121 384.9019374409858 807.729945255121 300.4477553608959
1805 0.005 9.025 1 712.4507345211351 622.9216664903485 623.1509941596045 866.002156832149 941.7724173981534 965.2933007385006 632.7778942304292 384.9392050065339 807.7419840698615 300.4478309172133
1806 0.005 9.029999999999999 1 712.4782247927139 622.9706851284033 623.2000432789041 866.008329900515 941.7725860932451 965.2933819594695 632.8217802593617 384.9764461832411 807.7540104617512 300.447906427798
1807 0.005 9.035 1 712.5056881739285 623.0196496244674 623.2490377821703 866.0144950115543 941.7727539366856 965.2934623681959 632.8656236724738 385.0136602053296 807.7660229915241 300.4479818857737
1808 0.005 9.040000000000001 1 712.5331235283458 623.0685601401542 623.297977884984 866.0206535433294 941.7729213670235 965.29354272093 632.9094240938922 385.0508471578677 807.7780226654899 300.4480572579589
1809 0.005 9.045 1 712.5605301829709 623.1174168274883 623.3468637904753 866.0268048802335 941.7730884126232 965.2936233069751 632.9531809917983 385.0880069148428 807.7900088447503 300.4481325592981
1810 0.005 9.050000000000001 1 712.5879067715757 623.1662198355925 623.3956956803927 866.0329494618394 941.773254840814 965.2937035969892 632.9968940509167 385.1251396679737 807.8019816433349 300.4482078093868
1811 0.005 9.055 1 712.615255083914 623.2149693229723 623.4444737447706 866.0390822406117 941.773421999827 965.2937845784127 633.0405636734355 385.1622448156366 807.8139433266451 300.4482829512644
1812 0.005 9.06 1 712.642574345298 623.2636654120139 623.4931981429631 866.0452105393809 941.7735888192284 965.2938651657623 633.0841892971571 385.1993224870241 807.8258919347311 300.4483580931619
1813 0.005 9.065 1 712.6698649404756 623.3123082349987 623.5418690259771 866.0513351012117 941.773755939652 965.2939460793475 633.127771267638 385.2363727492936 807.8378286532131 300.4484331676343
1814 0.005 9.07 1 712.6971263050257 623.3608979187983 623.5904865433137 866.0574544692403 941.7739226861557 965.2940259456791 633.1713093538286 385.2733955979714 807.8497528365471 300.448508142352
1815 0.005 9.075000000000001 1 712.7243627801226 623.4094346141038 623.639050855901 866.0635753673276 941.774092686571 965.2941074582321 633.214806123597 385.3103861501525 807.8616695165127 300.4485830404517
1816 0.005 9.08 1 712.7515699418065 623.4579184227388 623.687562089221 866.0696894327306 941.774260987564 965.2941889289023 633.258257946924 385.3473515456424 807.8735732081677 300.4486578380593
1817 0.005 9.085000000000001 1 712.7787476452226 623.5063494575861 623.7360203654267 866.0757957454526 941.7744281315706 965.2942696172958 633.3016651841473 385.3842906020578 807.8854632209029 300.4487326182019
1818 0.005 9.09 1 712.8058957884679 623.5547278456661 623.7844258168656 866.0818954301695 941.7745937173494 965.2943497172923 633.3450279699936 385.421202177784 807.8973402528375 300.4488072901434
1819 0.005 9.095000000000001 1 712.8330139034314 623.6030536957381 623.8327785657515 866.0879882003045 941.7747588745631 965.2944289514727 633.3883449400096 385.4580869707788 807.909204701304 300.448881944013
1820 0.005 9.1 1 712.8601029612382 623.6513271096327 623.8810787250732 866.0940758537238 941.7749245017142 965.2945084422465 633.4316183752032 385.4949447134391 807.921056905253 300.4489564764274
1821 0.005 9.105 1 712.8871640141497 623.699548197819 623.929326413126 866.1001592091453 941.7750911781934 965.2945892455688 633.4748482750891 385.5317752549207 807.9328979084537 300.4490309603381
1822 0.005 9.109999999999999 1 712.914195874822 623.7477170598665 623.977521736882 866.1062357872931 941.7752574212331 965.2946697071719 633.518034068181 385.5685785146745 807.9447260599263 300.4491053814953
1823 0.005 9.115 1 712.9411992455074 623.7958337974003 624.0256648024172 866.1123070958862 941.7754231119883 965.2947491009131 633.5611758475874 385.6053545973972 807.9565424520766 300.4491797171848
1824 0.005 9.120000000000001 1 712.9681822558503 623.8438985689354 624.0737557677541 866.1183848360662 941.7755873562828 965.2948264664552 633.6042755819216 385.6421034891297 807.9683573583204 300.4492539974584
1825 0.005 9.125 1 712.9951349345222 623.8919114236276 624.1217946989385 866.1244499916497 941.7757513793749 965.2949050968417 633.6473303088241 385.6788256112266 807.9801559266675 300.4493281864722
1826 0.005 9.130000000000001 1 713.0220556823757 623.9398724590008 624.1697816993468 866.1305068410934 941.7759159647894 965.2949846805084 633.6903331623835 385.7155224853826 807.9919409388492 300.4494023327381
1827 0.005 9.135 1 713.0489464590148 623.9877817551701 624.2177168490358 866.1365557335909 941.7760802199977 965.2950637088037 633.7332949786696 385.7521910808359 808.003711366533 300.4494764207398
1828 0.005 9.140000000000001 1 713.0758084860465 624.035639408798 624.2656002456905 866.1425989377395 941.7762448613482 965.2951433944887 633.7762142852445 385.7888319056391 808.0154692878458 300.4495504726002
1829 0.005 9.145 1 713.1026418177069 624.0834455082822 624.3134319858432 866.1486363448284 941.7764099152744 965.2952236238657 633.8190903689381 385.8254481811975 808.0272152198143 300.4496243761348
1830 0.005 9.15 1 713.1294463023833 624.131200139696 624.3612121553999 866.1546672686122 941.7765742636335 965.2953029692253 633.8619227726198 385.8620357052627 808.0389483409602 300.4496982991096
1831 0.005 9.154999999999999 1 713.1562222630048 624.1789033933626 624.4089408512475 866.1606929890364 941.7767390776826 965.2953819558579 633.9047115368608 385.8985952848453 808.0506698773024 300.4497721441582
1832 0.005 9.16 1 713.182970095684 624.2265553547387 624.4566181609955 866.166713677767 941.7769037228759 965.2954616805796 633.9474563892634 385.9351271390529 808.0623798999361 300.4498459112754
1833 0.005 9.165000000000001 1 713.2096896701598 624.2741561112559 624.5042441703952 866.1727277165603 941.7770679839399 965.2955408519334 633.990157334541 385.9716311901265 808.074077590916 300.4499196508424
1834 0.005 9.17 1 713.2363810135561 624.3217057472672 624.5518189702681 866.1787365719061 941.777231943036 965.2956199078449 634.0328145090398 386.0081080882943 808.085763817238 300.4499932983452
1835 0.005 9.175000000000001 1 713.2630446678281 624.3692043471082 624.599342645929 866.1847402984633 941.7773964400136 965.2956987900772 634.0754277958358 386.0445590205344 808.0974392362366 300.4500668695417
1836 0.005 9.18 1 713.2896800585439 624.4166519866403 624.6468152793268 866.1907369623494 941.777559830883 965.2957768154685 634.1179969407629 386.0809822254278 808.1091018492135 300.4501403599763
1837 0.005 9.185 1 713.3162874206256 624.4640487510915 624.6942369546985 866.1967287009987 941.7777233845384 965.2958555118772 634.1605220934487 386.1173780294059 808.1207530131646 300.4502137981817
1838 0.005 9.19 1 713.3428655260476 624.5113947114221 624.7416077478143 866.202714305613 941.7778867451732 965.2959339197736 634.2030036840109 386.1537463514859 808.1323926206074 300.4502872035704
1839 0.005 9.195 1 713.3694159996689 624.5586899553215 624.7889277420655 866.2086940772627 941.7780499515893 965.2960122006501 634.2454413003303 386.190087604906 808.144020114996 300.450360559026
1840 0.005 9.200000000000001 1 713.3959388130006 624.6059345639563 624.836197022593 866.2146689949836 941.7782132275639 965.2960909898349 634.2878353240119 386.2264016030568 808.1556364895252 300.4504338150493
1841 0.005 9.205 1 713.4224342566314 624.6531286173989 624.8834156710969 866.2206393681812 941.778376822764 965.2961698053366 634.3301857304554 386.2626890095406 808.1672419643229 300.4505069587856
1842 0.005 9.210000000000001 1 713.4489019633443 624.7002721895063 624.9305837647394 866.2266034537647 941.7785397660485 965.2962477684263 634.3724923653965 386.298949192797 808.1788351970649 300.4505800929805
1843 0.005 9.215 1 713.4753422315453 624.7473653586819 624.9777013810825 866.2325621679162 941.7787026429228 965.2963257368776 634.4147553937894 386.3351822411783 808.1904172136749 300.4506531149589
1844 0.005 9.220000000000001 1 713.5017553295149 624.7944082016558 625.0247686002956 866.2385159265448 941.778865720373 965.2964040495342 634.4569749060199 386.3713883474408 808.2019882015293 300.4507260876144
1845 0.005 9.225 1 713.5281403955371 624.8414007910256 625.0717854948215 866.2444629651025 941.7790279901837 965.2964820912662 634.4991507641744 386.4075670828795 808.213546930383 300.4507989871353
1846 0.005 9.23 1 713.554496801883 624.8883432016034 625.1187521408001 866.250405273587 941.7791904501639 965.2965595581726 634.5412839019792 386.4437189396274 808.2250935784631 300.4508717915118
1847 0.005 9.234999999999999 1 713.5808266118768 624.9352355074834 625.1656686157424 866.256342445761 941.7793528634104 965.2966375708091 634.5833732384239 386.4798436822139 808.2366298806093 300.450944520247
1848 0.005 9.24 1 713.6071287603846 624.9820777822686 625.2125349910035 866.2622731368167 941.7795150252908 965.2967151094542 634.625419332579 386.5159389723634 808.2481539439681 300.4510172402356
1849 0.005 9.245000000000001 1 713.6334011653522 625.0288700873533 625.2593513304623 866.2681950069898 941.7796748707156 965.2967919845538 634.6674201701779 386.5520094523835 808.2596639124151 300.4510898533856
1850 0.005 9.25 1 713.6596469446762 625.0756125063252 625.3061177202433 866.2741132935103 941.7798360238314 965.2968696342842 634.7093782528584 386.5880530262581 808.271164334043 300.4511623520214
1851 0.005 9.255000000000001 1 713.6858683081319 625.1223051252789 625.3528342492107 866.2800285282018 941.7799984899289 965.2969474498104 634.7512946244223 386.6240697806444 808.2826551304522 300.4512348461689
1852 0.005 9.26 1 713.7120617011133 625.1689480031318 625.3995009737055 866.2859382368814 941.7801605271416 965.2970250556752 634.7931672582048 386.6600615695886 808.2941346611274 300.4513072268904
1853 0.005 9.265000000000001 1 713.7382324885439 625.2155411557849 625.4461179201415 866.291848718646 941.7803246717049 965.2971039067138 634.8349956376306 386.6960248551219 808.3056077784154 300.451379516121
1854 0.005 9.27 1 713.764374700286 625.2620847112452 625.492685202433 866.297749515202 941.7804866236103 965.297180776925 634.8767813019703 386.7319611707813 808.3170667947957 300.4514517537233
1855 0.005 9.275 1 713.7904886340285 625.3085787238134 625.5392028935267 866.3036438506381 941.7806476941412 965.2972573246391 634.9185237616381 386.7678710421807 808.3285135533366 300.4515239162632
1856 0.005 9.279999999999999 1 713.8165748816942 625.3550232749386 625.5856710596015 866.30953212388 941.7808088631774 965.2973349891703 634.960223222372 386.8037536009296 808.3399483421318 300.4515960078324
1857 0.005 9.285 1 713.8426316790174 625.4014184363542 625.6320897750445 866.3154121393362 941.7809679308021 965.2974110323892 635.0018789302728 386.8396093183735 808.351369965192 300.4516680606129
1858 0.005 9.290000000000001 1 713.8686606902565 625.4477642724603 625.6784591067662 866.3212873779436 941.7811277934649 965.2974873372365 635.0434917571291 386.8754394530862 808.3627802331183 300.4517399980094
1859 0.005 9.295 1 713.8946626113021 625.4940608514049 625.7247791228694 866.3271577954965 941.7812882058508 965.2975643569088 635.0850618904617 386.9112420770044 808.3741800736574 300.4518118875819
1860 0.005 9.300000000000001 1 713.9206376362056 625.5403082403799 625.7710498929312 866.3330229235443 941.7814487175929 965.2976409454079 635.1265894482199 386.9470175680588 808.385567962866 300.4518837613539
1861 0.005 9.305 1 713.9465855097515 625.5865065074527 625.8172714879832 866.3388832292923 941.7816091887889 965.2977176809603 635.1680740277159 386.9827659386491 808.3969449442334 300.4519554763917
1862 0.005 9.31 1 713.9725061519002 625.6326557192798 625.8634439701175 866.3447382253763 941.7817697129851 965.297794983788 635.2095157316819 387.0184873878925 808.4083112805741 300.4520271856877
1863 0.005 9.315 1 713.9983998882719 625.6787559373553 625.9095674046761 866.3505869971435 941.7819296131515 965.297871535748 635.2509145411668 387.0541833553907 808.4196655719589 300.4520988337758
1864 0.005 9.32 1 714.0242664475845 625.7248072293784 625.955641863702 866.3564308510611 941.7820894443798 965.2979478986856 635.2922705183992 387.0898521730475 808.4310087371908 300.4521703963643
1865 0.005 9.325000000000001 1 714.0501061974402 625.7708096625964 626.0016674080975 866.3622695019625 941.7822494539074 965.2980242584739 635.3335837984552 387.1254937952501 808.4423414165996 300.4522418719292
1866 0.005 9.33 1 714.0759188954456 625.8167632990455 626.0476441053008 866.3681016302974 941.7824086686503 965.298100250298 635.3748543597417 387.161108438478 808.453661902799 300.4523133394604
1867 0.005 9.335000000000001 1 714.1017047722784 625.8626682043046 626.0935720229469 866.3739290003108 941.7825679669851 965.298176222803 635.4160821801058 387.1966961692884 808.46497138205 300.4523846953611
1868 0.005 9.34 1 714.1274638074281 625.9085244491969 626.1394512221669 866.3797513224577 941.7827274277269 965.29825215039 635.457267634015 387.2322568750773 808.4762704123721 300.4524559997797
1869 0.005 9.345000000000001 1 714.1531959820969 625.9543320902367 626.1852817736226 866.3855672123631 941.7828862782264 965.2983277110445 635.4984103212952 387.2677921856912 808.4875572410386 300.4525272352092
1870 0.005 9.35 1 714.1789011403459 626.0000911933392 626.2310637342106 866.3913785283687 941.7830452270547 965.2984038618977 635.5395105889614 387.3032989916254 808.4988332859037 300.4525984078676
1871 0.005 9.355 1 714.2045848827449 626.0458018459092 626.2767971936831 866.3971899273735 941.78320704792 965.2984811264811 635.5805706529003 387.3387772974771 808.5101031205476 300.4526694675804
1872 0.005 9.359999999999999 1 714.2302406300608 626.09146409009 626.3224821984154 866.4029929175894 941.7833667498641 965.2985573920896 635.6215873749154 387.3742299128979 808.5213595938548 300.452740498854
1873 0.005 9.365 1 714.2558686721653 626.1370779885854 626.3681188082827 866.4087895725387 941.7835254714786 965.2986329468074 635.6625612397954 387.4096563186727 808.5326040502222 300.4528115025864
1874 0.005 9.370000000000001 1 714.2814695560913 626.182643603751 626.413707090178 866.4145803622042 941.7836842300137 965.2987086431535 635.7034925126438 387.445056272911 808.5438371650808 300.4528823663344
1875 0.005 9.375 1 714.3070429956827 626.2281609947929 626.4592470971123 866.4203645351676 941.7838424688932 965.2987843596824 635.7443812221967 387.4804298129574 808.55505786864 300.4529532503203
1876 0.005 9.380000000000001 1 714.3325895328854 626.2736302237593 626.5047389014458 866.426143149916 941.7840003057344 965.2988596573499 635.7852273386211 387.5157790706621 808.5662673086515 300.4530240529559
1877 0.005 9.385 1 714.3581082659996 626.319051352569 626.5501825606493 866.4319169264656 941.7841584137468 965.2989352116007 635.8260310000724 387.55110079745 808.577466379904 300.4530947638223
1878 0.005 9.390000000000001 1 714.3836004170608 626.3644244422522 626.5955781321766 866.4376844448097 941.7843159989447 965.2990106623819 635.8667925804058 387.5864057713923 808.5886533831729 300.4531654248586
1879 0.005 9.395 1 714.409065884555 626.4097495620309 626.6409256850595 866.4434485392131 941.7844739884684 965.2990858685824 635.9075226475361 387.6216790796688 808.5998294975698 300.4532359750599
1880 0.005 9.4 1 714.4345049643238 626.4550267767456 626.6862252828644 866.4492076559294 941.7846320327021 965.2991610433736 635.9482059522004 387.6569236170359 808.6109950945479 300.4533064829201
1881 0.005 9.404999999999999 1 714.4599215093918 626.5002561216403 626.7314769780018 866.4549580339384 941.7847882419118 965.2992354438458 635.9888438764733 387.6921417033653 808.6221484695999 300.4533769835731
1882 0.005 9.41 1 714.4853099357933 626.5454376706422 626.7766808331862 866.4607040405623 941.7849449769618 965.299310130493 636.0294389947086 387.7273308642301 808.6332911836953 300.45344733416
1883 0.005 9.415000000000001 1 714.510671264526 626.5905714860861 626.8218369096894 866.4664454969776 941.7851023821191 965.2993854162347 636.0699917057539 387.7624929753625 808.6444237363633 300.453517659619
1884 0.005 9.42 1 714.5360057192904 626.6356576259316 626.8669452685797 866.4721813155435 941.7852593993753 965.2994603720532 636.1105021556491 387.7976262664964 808.6555445704627 300.4535879544858
1885 0.005 9.425000000000001 1 714.5613132278301 626.680696151616 626.9120059671031 866.4779122685397 941.7854163655531 965.2995348868525 636.1509705352295 387.8327315194119 808.6666547763728 300.4536581064451
1886 0.005 9.43 1 714.5868172209231 626.7257466959335 626.9570457837377 866.4837910516335 941.7856154461274 965.2996227434529 636.1920125775561 387.8677789170339 808.6778515960671 300.4537281927361
1887 0.005 9.435 1 714.6122552888835 626.7707572010009 627.0020527000526 866.4895959107957 941.7857824659382 965.2996952602845 636.2328548022979 387.9028051992813 808.6890016890376 300.4537982333375
1888 0.005 9.44 1 714.637639482132 626.815726267126 627.047022079325 866.4953581817937 941.7859361775586 965.2997636442029 636.2735807017244 387.9378072407342 808.7001192210919 300.4538681957849
1889 0.005 9.445 1 714.6629761612335 626.8606531772068 627.0919522246132 866.5010942724988 941.7860862111008 965.2998339998123 636.3142184404277 387.9727840823379 808.711213574955 300.4539380724784
1890 0.005 9.450000000000001 1 714.6882595215561 626.9055375039981 627.136842075246 866.5068132148073 941.7862361455994 965.2999059569335 636.3547811580573 388.0077342045362 808.7222882330962 300.4540080124529
1891 0.005 9.455 1 714.7135059798874 626.9503789006891 627.181690864038 866.5125235222806 941.7863883877017 965.2999802892359 636.3952814892501 388.0426588824733 808.7333499462416 300.4540779195743
1892 0.005 9.460000000000001 1 714.7387186859562 626.995177085814 627.2264979894629 866.5182284117251 941.7865430313598 965.3000556087076 636.4357247230673 388.0775579313795 808.7444011977899 300.4541477052816
1893 0.005 9.465 1 714.7638964546524 627.0399317129331 627.2712629001765 866.5239266936206 941.7866986004785 965.3001310215855 636.4761126785695 388.1124307976478 808.7554397705156 300.4542175635964
1894 0.005 9.470000000000001 1 714.7890450957989 627.0846426988819 627.3159852475312 866.5296224332444 941.7868553644902 965.3002065790047 636.516450343292 388.1472774355738 808.766470273157 300.4542873105318
1895 0.005 9.475 1 714.8141658866972 627.1293100609562 627.3606648047597 866.5353150958405 941.7870122263349 965.300281508807 636.5567406203978 388.1820984213877 808.7774927627763 300.4543570636186
1896 0.005 9.48 1 714.8392598518991 627.1739334850826 627.4053012365171 866.5410031238829 941.7871687110736 965.3003561072408 636.5969827934543 388.2168923213293 808.7885052754549 300.4544267324974
1897 0.005 9.484999999999999 1 714.864327590944 627.2185128298559 627.4498942856393 866.5466869903223 941.7873251310627 965.3004303356892 636.6371778180219 388.2516590016061 808.7995088533003 300.4544963943442
1898 0.005 9.49 1 714.8893704540995 627.2630479838543 627.4944437464745 866.5523664515531 941.7874815771627 965.3005046295526 636.6773262539081 388.2863997812581 808.8105038228358 300.4545660092389
1899 0.005 9.495000000000001 1 714.9143881817417 627.3075388415922 627.538949436195 866.5580399376275 941.7876374831684 965.3005787200603 636.7174286719538 388.321114550322 808.8214882368042 300.4546355810476
1900 0.005 9.5 1 714.9393805562564 627.3519853136636 627.5834111953083 866.5637090987478 941.7877929643728 965.3006522242722 636.7574857129022 388.3558037140844 808.832462859117 300.4547050852564
1901 0.005 9.505000000000001 1 714.9643477548564 627.3963873159554 627.6278288905318 866.5693737282254 941.7879487285206 965.3007259849978 636.7974978751572 388.3904664303371 808.8434281066571 300.4547745453629
1902 0.005 9.51 1 714.9892892944688 627.4407447744489 627.6722024014626 866.575031935978 941.7881036712801 965.3007996631784 636.8374650205761 388.4251029241836 808.8543821733684 300.4548439974716
1903 0.005 9.515000000000001 1 715.0142055404337 627.4850576233067 627.7165316204287 866.5806859107479 941.7882590486108 965.3008730884665 636.8773879944779 388.4597131023096 808.8653265166354 300.4549133284696
1904 0.005 9.52 1 715.039096810037 627.5293257996899 627.7608164528984 866.5863352677792 941.7884142690368 965.3009470172857 636.9172669452205 388.4942968781565 808.8762611087305 300.4549826349273
1905 0.005 9.525 1 715.0639628662044 627.5735492694838 627.8050568337372 866.591978839899 941.7885691724418 965.3010204363725 636.9571021493385 388.5288548421805 808.887184681742 300.4550518502174
1906 0.005 9.529999999999999 1 715.0888033351266 627.6177279788797 627.8492526807067 866.5976177280602 941.7887240722931 965.3010937275873 636.9968936673537 388.5633866763336 808.8980982777113 300.4551210079452
1907 0.005 9.535 1 715.1136186655086 627.6618618930098 627.8934039387044 866.6032520129096 941.788878921536 965.3011671786367 637.0366418174719 388.5978921904899 808.9090022224024 300.4551900859754
1908 0.005 9.540000000000001 1 715.1384106435573 627.7059508925843 627.9375105102812 866.6088804523187 941.7890330992914 965.3012401529288 637.0763460372091 388.6323712078955 808.919895734962 300.4552591041625
1909 0.005 9.545 1 715.1631767376191 627.7499950110745 627.9815723715046 866.6145042034278 941.7891875321313 965.301313036412 637.1160071605152 388.6668242037596 808.9307786977416 300.4553280363304
1910 0.005 9.550000000000001 1 715.187914267159 627.7939938539035 628.0255892864379 866.6201221685558 941.7893415589376 965.301386352951 637.1556211991245 388.7012515311689 808.9416506474073 300.4553968675418
1911 0.005 9.555 1 715.2126270250604 627.8379478063686 628.0695613793964 866.6257346692676 941.7894954264475 965.3014588599788 637.1951942381804 388.7356526973898 808.9525118722916 300.4554656469288
1912 0.005 9.56 1 715.2373146928622 627.8818568143697 628.1134886371171 866.631342442416 941.7896492873336 965.3015318377697 637.2347272176448 388.7700276569677 808.9633631149079 300.4555343237837
1913 0.005 9.565 1 715.2619771197216 627.9257206521352 628.1573709298217 866.6369453282259 941.7898032476437 965.3016051561085 637.274214900413 388.8043736370813 808.9742044441331 300.4556029234511
1914 0.005 9.57 1 715.2866148046015 627.9695395158159 628.2012083190572 866.6425430646182 941.7899570958505 965.3016782373066 637.313660790444 388.8386942191385 808.9850348377466 300.4556714457753
1915 0.005 9.575000000000001 1 715.3112308783076 628.0133137337065 628.2450009829067 866.6481341724259 941.7901094131431 965.3017500047006 637.3530682981055 388.872990327439 808.9958548961039 300.4557398687865
1916 0.005 9.58 1 715.3358212211095 628.057043011871 628.2887488194763 866.653721575316 941.7902627480423 965.301822666161 637.3924329552844 388.9072606387136 809.006665218178 300.4558082129557
1917 0.005 9.585000000000001 1 715.3603857155721 628.1007273422538 628.332451800585 866.6593033584695 941.7904158190337 965.3018951204817 637.4317552419092 388.9415050946097 809.0174644718339 300.4558765380314
1918 0.005 9.59 1 715.3849218605391 628.1443665526924 628.3761097995343 866.6648798683717 941.7905686650952 965.3019676150672 637.4710343392665 388.9757236993485 809.0282534956817 300.455944708019
1919 0.005 9.595000000000001 1 715.4094312300534 628.1879608161472 628.4197229087021 866.6704523764204 941.7907219127933 965.302039828027 637.5102721069733 389.0099214018791 809.0390327789349 300.4560127596614
1920 0.005 9.6 1 715.433916438921 628.231510134081 628.4632911336466 866.6760192907557 941.7908747288587 965.3021119930429 637.5494682178978 389.0440900033144 809.049800797694 300.4560808427972
1921 0.005 9.605 1 715.4583808463946 628.2750148298236 628.5068146562286 866.6815841142164 941.7910281910428 965.3021846652022 637.5886270572498 389.0782316445016 809.0605605528561 300.4561487589721
1922 0.005 9.609999999999999 1 715.4828203848447 628.3184746516632 628.5502933868027 866.687143520768 941.7911810909258 965.3022567970007 637.6277434100808 389.1123408171039 809.0713099726458 300.4562166416418
1923 0.005 9.615 1 715.5072346599011 628.3618896118537 628.5937273170058 866.6926963164035 941.7913336316183 965.3023288535119 637.6668178394721 389.1464264676806 809.0820479986611 300.4562844391147
1924 0.005 9.620000000000001 1 715.5316241155513 628.4052597310566 628.6371164597259 866.6982441213995 941.7914859212993 965.3024004393316 637.7058508909699 389.1804876781383 809.092776169249 300.4563522045188
1925 0.005 9.625 1 715.5559884324704 628.4485848698712 628.680460742781 866.7037873284812 941.7916386515541 965.3024733000173 637.744841224653 389.2145235414151 809.1034942593478 300.4564198340808
1926 0.005 9.630000000000001 1 715.5803274046201 628.4918651750311 628.723760224815 866.7093245731552 941.7917909570288 965.3025453443541 637.7837907002064 389.2485339437052 809.1142010212357 300.4564874573854
1927 0.005 9.635 1 715.604641414355 628.5351006342236 628.7670149105562 866.714856945454 941.791942969072 965.3026169949927 637.8226988833185 389.282518697441 809.1248973184589 300.4565549417478
1928 0.005 9.640000000000001 1 715.6289305195116 628.5782912839885 628.8102248244253 866.7203846824265 941.7920951383562 965.3026889854892 637.8615661237751 389.3164779684067 809.135583983943 300.4566223625914
1929 0.005 9.645 1 715.6531945099628 628.6214371656243 628.8533899955944 866.7259065980369 941.7922467933622 965.3027603802019 637.900392577176 389.3504114181483 809.1462594204597 300.4566897806248
1930 0.005 9.65 1 715.6774333049564 628.6645383272571 628.8965104633828 866.7314235792907 941.7923983148015 965.3028314444308 637.939178518229 389.3843247379922 809.1569246611737 300.4567570631858
1931 0.005 9.654999999999999 1 715.7016428906384 628.7075947684034 628.9395862368863 866.7369357875873 941.7925501740863 965.3029039532614 637.9779238059468 389.4182100967683 809.1675744743671 300.4568243035591
1932 0.005 9.66 1 715.7258292397455 628.7506064993219 628.9826173354496 866.7424423170356 941.792701400026 965.3029751042191 638.0166281440281 389.4520683850649 809.1782162964521 300.4568914840248
1933 0.005 9.665000000000001 1 715.7499914427378 628.7935735891142 629.02560379977 866.7479443976162 941.7928527018356 965.3030464610538 638.0552922180755 389.4859004435066 809.1888497577173 300.4569585692395
1934 0.005 9.67 1 715.774129997555 628.8364960287091 629.0685456429052 866.7534416003709 941.7930040237486 965.3031179730333 638.0939156597924 389.5197067467131 809.199473819353 300.4570256252877
1935 0.005 9.675000000000001 1 715.7982440016262 628.8793738749679 629.1114429008776 866.7589329978888 941.7931550393365 965.3031891999683 638.1324987897282 389.5534862497793 809.2100871592736 300.4570926151223
1936 0.005 9.68 1 715.8223333942685 628.9222071551596 629.1542956066247 866.7644199003679 941.7933057936065 965.3032604357177 638.1710416092942 389.5872397842329 809.2206906324279 300.4571595487225
1937 0.005 9.685 1 715.8463881627025 628.9649959488574 629.197103866295 866.7699033874842 941.7934565406962 965.3033313229 638.2095440653837 389.620967437076 809.2312808689381 300.4572263733384
1938 0.005 9.69 1 715.8704220793946 629.007740305533 629.2398676605571 866.7753802603133 941.7936068373126 965.3034018376003 638.2480069956065 389.6546693792839 809.2418649608927 300.4572931658786
1939 0.005 9.695 1 715.8944335615392 629.050440202024 629.2825870072259 866.7808522521271 941.7937570693928 965.3034727264562 638.2864297363177 389.688345540075 809.2524395587184 300.4573599159531
1940 0.005 9.700000000000001 1 715.9184220134301 629.0930956697758 629.3252619293362 866.7863192933822 941.7939075741494 965.3035439043375 638.3248124222908 389.7219958779378 809.2630043430529 300.4574265537707
1941 0.005 9.705 1 715.9423865490976 629.1357066815308 629.3678924289881 866.7917801360387 941.7940574581648 965.303614363426 638.3631543366686 389.7556205388625 809.2735573352301 300.4574931700256
1942 0.005 9.710000000000001 1 715.966327042357 629.1782733282381 629.4104785616514 866.797236389407 941.7942073346082 965.3036849229044 638.4014564764121 389.7892195433479 809.2841000653927 300.4575596994727
1943 0.005 9.715 1 715.9900345225215 629.2207377790727 629.452993985085 866.8025429275947 941.7943177383351 965.3037436007689 638.43913058926 389.8228264765292 809.2945412829428 300.4576261301047
1944 0.005 9.720000000000001 1 716.0137544242219 629.2631509104041 629.4954511776896 866.8079081999026 941.7944575550769 965.3038162130132 638.4769157345178 389.8564027817674 809.3050043202301 300.4576925717286
1945 0.005 9.725 1 716.0374754276827 629.305514196192 629.5378547023786 866.8133048894341 941.7946098676376 965.3038919515484 638.5147325577624 389.8899503956378 809.3154777952669 300.457758901138
1946 0.005 9.73 1 716.0611921255547 629.3478283598753 629.5802062598601 866.8187168801162 941.7947658979289 965.30396680725 638.5525543148747 389.9234715417325 809.3259533890187 300.4578251224102
1947 0.005 9.734999999999999 1 716.0849003052557 629.3900938965677 629.6225069409568 866.8241330519414 941.7949211867355 965.3040393385697 638.5903659261666 389.9569666457738 809.3364246660194 300.4578913120673
1948 0.005 9.74 1 716.1085930817778 629.4323111719616 629.6647575440342 866.8295445757765 941.7950721363188 965.3041089652822 638.6281642980172 389.9904385596241 809.3468848841435 300.4579573559024
1949 0.005 9.745000000000001 1 716.1322718307105 629.4744805686665 629.7069587442635 866.8349540361961 941.7952225519012 965.3041784342254 638.6659365676667 390.0238839919228 809.3573370343175 300.458023284056
1950 0.005 9.75 1 716.1559318237648 629.5166023689976 629.7491110808758 866.8403569914899 941.7953713618841 965.3042474275337 638.7036782808183 390.057300873369 809.3677774810646 300.4580891847594
1951 0.005 9.755000000000001 1 716.1795728712895 629.5586768709863 629.791215033525 866.8457554853364 941.7955196301853 965.3043163641495 638.7413893413242 390.0906925761348 809.3782074898393 300.4581549496437
1952 0.005 9.76 1 716.2031932611943 629.6007043358891 629.8332710157184 866.8511483361352 941.7956674720318 965.3043851985157 638.7790683290006 390.1240590410106 809.3886264693277 300.458220579136
1953 0.005 9.765000000000001 1 716.226791247026 629.6426849953901 629.8752793851027 866.8565344710084 941.7958151217708 965.3044542668395 638.8167141450601 390.1574004657002 809.399033481172 300.4582861802585
1954 0.005 9.77 1 716.2503661185074 629.6846190771481 629.9172404698987 866.8619155321514 941.7959624174312 965.3045236474358 638.8543264595377 390.1907165339255 809.409429760668 300.4583516625085
1955 0.005 9.775 1 716.2739188579504 629.7265068046978 629.9591545838558 866.8672964377523 941.7961119730963 965.304594084264 638.8919086386223 390.2240070663782 809.4198170287624 300.4584170339446
1956 0.005 9.779999999999999 1 716.2974470890036 629.768348355954 630.0010219748669 866.8726690965296 941.7962602672236 965.3046638742966 638.9294540643749 390.2572721837217 809.4301919603191 300.4584822916775
1957 0.005 9.785 1 716.3209505957361 629.8101439163416 630.0428428902324 866.8780355810956 941.7964078971962 965.3047334725273 638.9669636367421 390.2905119016477 809.4405554549209 300.4585475412129
1958 0.005 9.790000000000001 1 716.3444296446337 629.8518936609222 630.0846175579838 866.8833964206445 941.7965551743152 965.3048027763942 639.0044373797072 390.3237261952067 809.450908328791 300.4586126530439
1959 0.005 9.795 1 716.3678834203769 629.8935977596648 630.1263461851906 866.8887507309681 941.7967021056349 965.304871507014 639.0418753436586 390.3569168492197 809.4612493493444 300.4586777291574
1960 0.005 9.800000000000001 1 716.3913134447432 629.935256374794 630.1680289719567 866.8941004255217 941.7968490296776 965.3049413576739 639.0792778652968 390.3900814261602 809.4715799274711 300.4587426971769
1961 0.005 9.805 1 716.4147180749334 629.9768696324498 630.2096660962825 866.8994450861778 941.7969962196273 965.3050105614858 639.1166437744331 390.4232270334296 809.4819000236489 300.4588076309682
1962 0.005 9.81 1 716.4380979674282 630.0184376917247 630.251257726709 866.9047840390372 941.7971427438993 965.305079239027 639.1539736234371 390.4563439931073 809.492208774088 300.4588725235361
1963 0.005 9.815 1 716.4614530377476 630.0599606947178 630.2928040323028 866.9101183528712 941.7972894505095 965.305148244888 639.1912673609046 390.4894348167728 809.5025070366635 300.4589373021071
1964 0.005 9.82 1 716.4847835352448 630.1014387763828 630.3343051640848 866.9154479895868 941.7974365251198 965.3052175673363 639.2285249185618 390.5224991341023 809.5127953549419 300.4590020252691
1965 0.005 9.825000000000001 1 716.5080895268117 630.1428720622851 630.3757612710558 866.9207716528734 941.7975827357567 965.3052860512582 639.2657460769163 390.5555375784095 809.5230724949824 300.459066743123
1966 0.005 9.83 1 716.5313707359765 630.1842606791316 630.4171724928219 866.9260907053468 941.7977290761329 965.3053551011456 639.3029308443098 390.5885505508118 809.5333392003479 300.4591313935199
1967 0.005 9.835000000000001 1 716.5546279282643 630.225604746725 630.4585389653296 866.9314049857946 941.7978752810565 965.3054239767546 639.3400792495052 390.6215377950884 809.543596058464 300.4591959809358
1968 0.005 9.84 1 716.5778605541058 630.2669043807385 630.4998608142197 866.9367134536509 941.7980213414348 965.3054920128723 639.3771909999296 390.65449991358 809.5538416854458 300.4592605299417
1969 0.005 9.845000000000001 1 716.6010687416463 630.3081596927323 630.5411381646817 866.9420176700642 941.7981674336422 965.3055607493127 639.4142662093084 390.6874365796135 809.5640773787785 300.459325021783
1970 0.005 9.85 1 716.6242526549452 630.3493707882295 630.5823711356592 866.9473169229354 941.7983135522652 965.3056297706896 639.4513046649864 390.7203479016105 809.5743033747681 300.4593894658825
1971 0.005 9.855 1 716.6474122474802 630.390537774836 630.6235598373407 866.952610369223 941.7984591174416 965.3056983313367 639.4883063913685 390.7532341241519 809.5845178803288 300.4594538948054
1972 0.005 9.859999999999999 1 716.6705480273499 630.4316607568117 630.6647043863846 866.9578997475617 941.7986049480674 965.3057671436317 639.5252716881002 390.7860950183274 809.5947228426245 300.4595182468209
1973 0.005 9.865 1 716.693659751794 630.4727398341964 630.7058048873222 866.9631845151525 941.7987506933093 965.3058353263328 639.5622002294677 390.8189308509849 809.6049180061991 300.4595825836915
1974 0.005 9.870000000000001 1 716.7167474237959 630.5137750999883 630.7468614438515 866.9684631223028 941.7988959515669 965.3059034640303 639.599091926303 390.8517415475641 809.6151020931198 300.4596468787941
1975 0.005 9.875 1 716.7398087690531 630.5547666382499 630.7878741503592 866.9737370208649 941.7990411353126 965.3059712646817 639.635945857103 390.8845290519972 809.625275854127 300.4597110906764
1976 0.005 9.880000000000001 1 716.7628470289761 630.5957145501338 630.8288431068803 866.9790065368049 941.7991864167415 965.3060396315832 639.6727634326134 390.9172905496926 809.6354401149974 300.4597752641376
1977 0.005 9.885 1 716.7858617545636 630.6366189236714 630.8697684084433 866.9842702109232 941.7993313047956 965.3061080486268 639.7095442748163 390.9500266062412 809.6455935986156 300.4598394238691
1978 0.005 9.890000000000001 1 716.8088524803303 630.6774798486415 630.910650147425 866.9895294459543 941.7994760598474 965.3061758725077 639.7462885077184 390.9827373792477 809.6557370697404 300.459903527198
1979 0.005 9.895 1 716.831819973105 630.7182974115888 630.9514884160986 866.9947842888064 941.7996209671337 965.3062438958815 639.7829959854822 391.0154229348298 809.665870955713 300.4599675529877
1980 0.005 9.9 1 716.8547635689499 630.7590716937045 630.9922833025552 867.0000331423936 941.7997652803498 965.3063111986992 639.8196666318642 391.0480833678622 809.6759937920621 300.460031548813
1981 0.005 9.904999999999999 1 716.877681951981 630.7998027584571 631.0330348761306 867.0052754817393 941.7999089286609 965.3063787245276 639.8562992122709 391.0807179510639 809.6861057871931 300.4600954949789
1982 0.005 9.91 1 716.9005771357265 630.8404907044791 631.0737432335922 867.0105143401075 941.80005337181 965.3064467813621 639.8928956549947 391.113327680393 809.6962085764932 300.4601593396508
1983 0.005 9.915000000000001 1 716.9234488849858 630.8811356092097 631.1144084561289 867.0157479451497 941.8001971841891 965.3065139955862 639.9294554132108 391.1459125501327 809.7063007846017 300.4602232257897
1984 0.005 9.92 1 716.9462969150582 630.9217375523127 631.1550306278565 867.0209773044284 941.8003413916193 965.306581697502 639.965978545996 391.1784725174505 809.7163833502915 300.4602870303784
1985 0.005 9.925000000000001 1 716.9691217575468 630.9622966115642 631.1956098252379 867.026202500597 941.8004855552923 965.3066493682621 640.0024650164443 391.2110075620803 809.7264565837759 300.4603507455535
1986 0.005 9.93 1 716.9919229632022 631.0028128588806 631.2361461286795 867.0314219198215 941.8006291018019 965.3067168728442 640.0389147522153 391.2435176548699 809.7365190078732 300.4604143803941
1987 0.005 9.935 1 717.0146993266856 631.0432863743968 631.2766396256615 867.0366342733568 941.8007717889153 965.3067837277554 640.0753245106417 391.2760018526766 809.7465717352243 300.4604779637282
1988 0.005 9.94 1 717.0374530678068 631.0837172194659 631.3170903735069 867.04184328585 941.8009150632732 965.3068508196757 640.111698855559 391.3084619267922 809.7566147192175 300.4605414894534
1989 0.005 9.945 1 717.0601833156888 631.1241054683833 631.3574984484674 867.047046923799 941.8010580974494 965.306917902877 640.1480372236009 391.340897065926 809.7666470447948 300.4606050367767
1990 0.005 9.950000000000001 1 717.0828899340289 631.1644511922767 631.3978639214579 867.0522467209529 941.8012014504877 965.306985213802 640.1843393109787 391.373307431989 809.7766694834366 300.4606684638479
1991 0.005 9.955 1 717.1055735308875 631.2047544603171 631.438186865724 867.0574424144221 941.8013447744451 965.3070524344961 640.220604972672 391.4056942227199 809.7866827736016 300.4607318177971
1992 0.005 9.960000000000001 1 717.1282337025692 631.2450153395255 631.4784673535653 867.0626326264294 941.8014877395244 965.3071192813147 640.2568340902983 391.4380555289171 809.796685317096 300.4607951398378
1993 0.005 9.965 1 717.1508705510274 631.2852338992737 631.5187054521028 867.0678183879186 941.8016305680017 965.307185989367 640.2930266659112 391.4703917834792 809.8066783703943 300.4608583889658
1994 0.005 9.970000000000001 1 717.1734848454902 631.3254102206311 631.558901237793 867.0729999611692 941.8017736208717 965.3072531294971 640.3291832069718 391.5027031402836 809.8166623136151 300.4609215568996
1995 0.005 9.975 1 717.196074944157 631.3655443580487 631.5990547762875 867.0781751864532 941.8019154473084 965.3073196576228 640.3653016084838 391.5349895833065 809.826635401364 300.4609847028472
1996 0.005 9.98 1 717.2186417003336 631.4056363758014 631.639166130863 867.0833458407461 941.8020574993371 965.3073863281273 640.4013840250997 391.5672511591619 809.836599058679 300.4610478136534
1997 0.005 9.984999999999999 1 717.2411853975719 631.4456863405529 631.6792353721262 867.0885126189281 941.8022001757413 965.3074532177158 640.4374301257305 391.5994878773847 809.8465531888259 300.4611108429905
1998 0.005 9.99 1 717.2637057593189 631.4856943146959 631.7192625600012 867.093673858529 941.8023425292778 965.3075190594897 640.4734398852934 391.6316963339517 809.8564969480427 300.4611737996615
1999 0.005 9.995000000000001 1 717.2862029176188 631.5256603466332 631.7592477559 867.0988337396935 941.8024855696924 965.3075858956063 640.5094115322697 391.6638816578292 809.8664329534215 300.4612366805356
2000 0.005 10 1 717.3086774318414 631.5655845121925 631.7991910259824 867.1039877428391 941.8026280581439 965.3076528439184 640.5453476386659 391.6960429318528 809.8763589978997 300.4612994903092
2001 0.005 10.005 1 717.3311286960023 631.6054668733212 631.8390924363938 867.1091357624429 941.8027702888157 965.3077189309164 640.5812479072645 391.7281797716066 809.8862741404993 300.4613622650663
2002 0.005 10.01 1 717.3535577068211 631.6453075039991 631.8789520531082 867.1142794549144 941.8029120017301 965.3077848295079 640.6171125865154 391.7602923108924 809.8961800137912 300.4614249601379
2003 0.005 10.015 1 717.3759637152375 631.6851064540664 631.9187699333648 867.1194182622297 941.8030538321665 965.3078512185867 640.6529407363264 391.7923803711703 809.9060760643579 300.4614875714171
2004 0.005 10.02 1 717.3983464699177 631.7248637793539 631.9585461370883 867.124550929442 941.8031950761199 965.3079174692958 640.6887323770961 391.8244439423737 809.9159614442477 300.4615502168406
2005 0.005 10.025 1 717.4207058757373 631.7645795436338 631.9982807260246 867.1296790280697 941.8033363325712 965.3079834244286 640.7244877182948 391.8564826326887 809.9258370833571 300.461612742303
2006 0.005 10.03 1 717.4430425174785 631.8042538059857 632.0379737599935 867.1348028112201 941.8034779042264 965.3080495938822 640.7602068612201 391.8884959690422 809.9357033196823 300.4616751798827
2007 0.005 10.035 1 717.4653525407966 631.8438865944088 632.0776252797552 867.1399189909047 941.8036178364559 965.3081150787247 640.7958872046452 391.9204849530775 809.9455573401584 300.4617375881256
2008 0.005 10.04 1 717.4876121945497 631.883478023913 632.1172353835605 867.1450314447859 941.8037582313976 965.3081812419442 640.8315302734126 391.9524496173833 809.9554011392687 300.4617999156597
2009 0.005 10.045 1 717.5098609498001 631.9230281214333 632.1568041136572 867.1501405556037 941.8038995579728 965.3082478455268 640.8671385813587 391.9843898197395 809.965237098071 300.4618621749013
2010 0.005 10.05 1 717.5320928637449 631.9625369413477 632.1963315166142 867.1552437502785 941.8040400312132 965.3083131260846 640.9027113041399 392.0163055222422 809.9750635448704 300.4619244045394
2011 0.005 10.055 1 717.5543093996343 632.0020045674434 632.2358176712792 867.1603469162718 941.8041824516813 965.3083791118077 640.9382508114804 392.0481961609223 809.9848832442591 300.4619865489207
2012 0.005 10.06 1 717.5765055046027 632.0414310392122 632.2752626230707 867.1654444485869 941.8043243149223 965.3084459308964 640.9737536652823 392.0800664849634 809.9946933949202 300.4620486429539
2013 0.005 10.065 1 717.59868003689 632.0808164082126 632.3146664300224 867.1705353692482 941.8044648567762 965.3085109102482 641.0092201303071 392.1119104986207 810.0044926519952 300.4621107023478
2014 0.005 10.07 1 717.6208331579409 632.120160749529 632.3540291540054 867.1756187612635 941.8046030334324 965.30857495396 641.0446503915595 392.1437291796371 810.0142825246679 300.4621726802328
2015 0.005 10.075 1 717.6429635585066 632.1594641005805 632.3933508448004 867.1806986482803 941.8047423695258 965.3086404123111 641.0800446328217 392.1755224835459 810.0240623659957 300.4622345742342
[truncated: 195,319 more chars]
