# Supplementary material for: Thermocouple Sensor Response in Hot Airstream
Source: Sensors (Basel). 2025 Jul 26;25(15):4634. doi: 10.3390/s25154634 (PMC12349096; doi:10.3390/s25154634)
Supplement: Supplementary file 1 [file sensors-25-04634-s001.zip › report-file-tc_11bR37.out]

"report-file-tc"
"Time Step" "delta-time etc.."
("TimeStep" "delta-time" "flow-time" "iters-per-timestep" "t_1" "t_sensor" "t0" "t1" "t2" "t3" "ty_1" "ty_10" "ty1" "ty10")
0 0.005 0 0 292.9999999999999 292.9999999999999 292.9999999999999 292.9999999999999 292.9999999999999 292.9999999999999 292.9999999999999 292.9999999999999 292.9999999999999 292.9999999999999
1 0.005 0.005 20 346.5443895042253 293.2818341117485 293.1756522907639 604.1121933960824 686.2825841733174 734.4642945880521 486.1436276056318 332.5164686710518 542.9876410776149 377.2496768064291
2 0.005 0.01 20 486.5709521464956 294.324844981484 293.9190552672607 1026.537986683613 1056.290719699435 1066.971347729196 806.7021559729227 377.3493484796174 966.7120427950829 433.3000526512045
3 0.005 0.015 20 576.0212111982809 295.9625294140497 295.2991810879111 1095.655086238481 1097.378445622987 1098.01744574908 978.7192661185657 369.504671317687 1081.97752905129 372.0215571022478
4 0.005 0.02 20 635.8537128500246 297.9536064781801 297.1564215810284 1099.086355602477 1099.211673641178 1099.286438075052 1041.24856677205 344.6347424534045 1095.444978118959 337.0588788801286
5 0.005 0.025 20 670.4641028138531 300.1478864457738 299.31121627573 1099.139811447661 1099.199824332239 1099.26530375015 1064.947803499063 326.7667617232755 1096.495341647029 319.483653974627
6 0.005 0.03 20 699.7296660930522 302.4925833275702 301.6474720366236 1099.077005060879 1099.139788266493 1099.215742482316 1074.198101066377 316.1910607435098 1096.565066096352 310.3479976204815
7 0.005 0.035 20 707.9322994791906 304.9655188267341 304.1055205141145 1099.025102546685 1099.093667744571 1099.178822117663 1078.268990574137 309.626556844891 1096.54630546903 305.2245573959573
8 0.005 0.04 20 701.4353087864905 307.5389732796238 306.6540714944211 1098.987438474212 1099.060913547649 1099.152988512785 1080.422558542755 305.3783280169897 1096.506510423577 302.1220095629895
9 0.005 0.045 20 699.0495340467279 310.1858082983971 309.2715901839835 1098.966048207578 1099.042723796891 1099.138942817331 1081.59270302182 302.7761859272887 1096.491172485999 300.1138481780186
10 0.005 0.05 20 699.5795316311331 312.8851288273838 311.9403813884931 1098.958617761383 1099.037487557788 1099.135347393116 1082.116907886305 301.2079621762948 1096.506940315253 298.7317923933514
11 0.005 0.055 20 700.6085508220157 315.6227928621109 314.6468725943674 1098.959011895953 1099.038962022106 1099.136605819786 1082.282354955856 300.0514080327849 1096.533059905407 297.7126484562277
12 0.005 0.06 20 701.5820224979858 318.3895812168026 317.381914271621 1098.9626425031 1099.04274753196 1099.139507218672 1082.285997858658 299.0421476463675 1096.556959557188 296.9195380812731
13 0.005 0.065 20 702.6276295283091 321.1794026288822 320.1398322264202 1098.966896616799 1099.046805877939 1099.142732733048 1082.22805364765 298.1521677691204 1096.57417369022 296.2839151477907
14 0.005 0.07000000000000001 20 703.8311967751383 323.9882150064482 322.9171646755204 1098.970517520382 1099.050101274211 1099.145297941158 1082.154543380336 297.3920475583735 1096.585230436297 295.7672115508172
15 0.005 0.075 20 705.2199786765847 326.8133102249687 325.7116960934547 1098.973463664732 1099.05262086522 1099.147223312427 1082.084864714307 296.7509952595655 1096.592424327628 295.3435735704398
16 0.005 0.08 16 706.7475341120337 329.653019036305 328.5220155034714 1098.975356584561 1099.054153162722 1099.148382075649 1082.041054765432 296.2253135083645 1096.59573621883 294.9947121603521
17 0.005 0.08500000000000001 14 708.3214442746009 332.5059201763411 331.3469681648618 1098.976891794695 1099.055339893547 1099.149278002232 1082.010334253666 295.8086326253743 1096.597360546165 294.7062890889133
18 0.005 0.09 13 709.9069631768215 335.370707033405 334.1853980669903 1098.97820904696 1099.056434224393 1099.150197145366 1081.986778266109 295.4932406129991 1096.598342638196 294.4681785403992
19 0.005 0.095 12 711.4986547965065 338.2461982070865 337.0361526895974 1098.979111615208 1099.057147525446 1099.150733041326 1081.96929028757 295.2668377099305 1096.59917077331 294.2721688955597
20 0.005 0.1 11 713.0838319622115 341.1312768583396 339.8980982192286 1098.979743753394 1099.057485362782 1099.150862026878 1081.957124378137 295.1101615029644 1096.599913027817 294.1094459629459
21 0.005 0.105 10 714.6566088882892 344.0248943372872 342.770130713603 1098.980277063242 1099.057929782152 1099.151154719034 1081.949220113848 295.0032764534376 1096.600936962034 293.9732923947892
22 0.005 0.11 9 716.2284334942827 346.9260854313357 345.6511998202372 1098.981063034 1099.058570878451 1099.151702867461 1081.944952502248 294.9300420862218 1096.602203529487 293.8585264966378
23 0.005 0.115 9 717.8484568859259 349.8338933236784 348.5402777680933 1098.981571394991 1099.058876154954 1099.151840097555 1081.941107052025 294.8792260979939 1096.603435766487 293.7607999376836
24 0.005 0.12 8 719.435469573522 352.7474383466057 351.4363988109223 1098.981899851974 1099.059243504824 1099.152076440972 1081.940242143041 294.8436248947525 1096.604835508502 293.6767421433061
25 0.005 0.125 8 721.0639424260251 355.6658576786427 354.3386307073399 1098.982425492908 1099.059668947551 1099.152387195225 1081.939270861064 294.818378722012 1096.606276107606 293.6031896755944
26 0.005 0.13 8 722.7047163779756 358.5883204646883 357.2460744809887 1098.982961899145 1099.060099851701 1099.15270842511 1081.938193997559 294.8002811908277 1096.607731066227 293.5387267927921
27 0.005 0.135 7 724.3049054153618 361.5140983484151 360.1579152526602 1098.983668889222 1099.060707890582 1099.153235409927 1081.940582869428 294.7876278665653 1096.609569787267 293.4821029248303
28 0.005 0.14 7 725.9404406098068 364.4424479349006 363.0733702697052 1098.984185823429 1099.061050285871 1099.153435133065 1081.942714735828 294.7789454459393 1096.61117968555 293.432188633238
29 0.005 0.145 6 727.5388264866461 367.3727348989364 365.9917177493207 1098.984586820468 1099.061354148749 1099.153633696185 1081.947733873871 294.7736228133566 1096.61246083042 293.3880679515476
30 0.005 0.15 7 729.1987495373061 370.3041826007632 368.9122028005793 1098.98523698069 1099.061998745554 1099.154206735722 1081.948235480296 294.7705317837184 1096.614467463725 293.348793101802
31 0.005 0.155 6 730.8213176549095 373.2362574582831 371.8341531338514 1098.985787820851 1099.062477532497 1099.154589420809 1081.95364300521 294.7696940005474 1096.615960463051 293.313804847654
32 0.005 0.16 6 732.4511742809008 376.1683359946491 374.7569428041926 1098.986282993951 1099.062907477009 1099.154912390794 1081.957618397824 294.7707009593354 1096.617639150731 293.2824850350614
33 0.005 0.165 5 734.0559674589155 379.0999364012352 377.6799933663517 1098.987119281833 1099.063115920547 1099.154990533615 1081.965118182546 294.7736412833059 1096.620027384655 293.2545089875106
34 0.005 0.17 5 735.6648091993724 382.0304901585613 380.6027700395406 1098.987618536757 1099.06364262163 1099.15544071417 1081.971377979746 294.7782128376309 1096.621733557118 293.2293948514096
35 0.005 0.175 5 737.2967124602721 384.9594717758619 383.5246943246191 1098.988068607673 1099.063944156323 1099.155607851254 1081.977616376454 294.7841760201544 1096.623436050498 293.2068222528312
36 0.005 0.18 5 738.9326295970077 387.8863667204217 386.4452085359587 1098.988643801265 1099.064495811521 1099.15608482237 1081.983358930708 294.7914657700307 1096.62520617376 293.1865289889432
37 0.005 0.185 5 740.5741214728338 390.810707236869 389.3638025964208 1098.989074360895 1099.06479180527 1099.156239723132 1081.989238261983 294.7999966703263 1096.626897754652 293.1682937128685
38 0.005 0.19 4 742.176059918736 393.7321843483213 392.2800266821416 1098.987178785437 1099.065177092317 1099.15653219563 1081.992537484452 294.8100331214434 1096.62795107438 293.1521025484904
39 0.005 0.195 4 743.7649061488925 396.6503371666343 395.1935579722574 1098.987496055177 1099.065561383912 1099.156806253035 1082.001509752888 294.8213546801983 1096.629707744103 293.1376117782067
40 0.005 0.2 4 745.3843617373602 399.5647709311921 398.1039347233426 1098.987976615683 1099.065980992295 1099.157125520983 1082.011157410115 294.8338892168725 1096.63147074383 293.1246606557203
41 0.005 0.205 4 747.008562303326 402.4750699953052 401.0107074980172 1098.988479532294 1099.0663907899 1099.157432517412 1082.019050598321 294.847576896083 1096.633147601021 293.1131257726961
42 0.005 0.21 4 748.6362310484145 405.3808729880963 403.9134743350157 1098.988953446349 1099.066797274834 1099.157735418873 1082.027332755805 294.8624038999555 1096.634860791475 293.1028993788556
43 0.005 0.215 4 750.2653878404232 408.281838259789 406.8118612922416 1098.989454381981 1099.067220473516 1099.158056206808 1082.035416773969 294.8783668418812 1096.636587767974 293.0938783551024
44 0.005 0.22 4 751.8976923136522 411.1776458761338 409.7055189970621 1098.98997021915 1099.06765048695 1099.158382158154 1082.043434136772 294.8954408701736 1096.638388529727 293.0858083869437
45 0.005 0.225 4 753.5286107666548 414.0679915621207 412.5941203056344 1098.990472238163 1099.068071769665 1099.158699163427 1082.051393748476 294.9136525389549 1096.640116584234 293.0787015485488
46 0.005 0.23 3 755.0836992340037 416.9527719036598 415.4773483734637 1098.995306387045 1099.068593314575 1099.159058605052 1082.049841156898 294.9332656253789 1096.645499802156 293.0726743887326
47 0.005 0.235 3 756.6369174441844 419.8317077893776 418.3552094593385 1098.99576521693 1099.068710806614 1099.159001704296 1082.062657677965 294.9540931912597 1096.64690915685 293.0675292872768
48 0.005 0.24 3 758.216964921646 422.7045235053633 421.2273435909753 1098.996442709881 1099.069386895439 1099.159677232614 1082.074891624935 294.9761157745739 1096.648605001007 293.0630870586291
49 0.005 0.245 3 759.8088818705747 425.5709659941697 424.0934415646612 1098.99680303846 1099.069471374107 1099.159572746695 1082.086952774678 294.9993009786945 1096.650099465452 293.0592774098937
50 0.005 0.25 3 761.3996711949698 428.4307837482359 426.9532281213942 1098.99746286267 1099.070182213517 1099.160285696845 1082.09853385957 295.0236669795385 1096.651934593455 293.0558939641364
51 0.005 0.255 3 762.9899426368368 431.2837465396793 429.8064530927054 1098.997746424498 1099.070245336479 1099.160157639787 1082.110208131359 295.0491884908468 1096.653457007391 293.0529194087691
52 0.005 0.26 3 764.579917255902 434.129638628886 432.6528846959539 1098.998393721915 1099.070955991394 1099.160870149298 1082.12164648457 295.0758891737456 1096.655278894687 293.0503556698573
53 0.005 0.265 3 766.1646359700795 436.968267157008 435.4923166425139 1098.998631742274 1099.071012518889 1099.160738152438 1082.13314982226 295.1037719114266 1096.656773372485 293.048170476059
54 0.005 0.27 3 767.7549641369026 439.7994288454967 438.3245325337886 1098.999214892279 1099.071722504077 1099.16145125848 1082.144418016433 295.1328616925807 1096.658463314194 293.0463136931671
55 0.005 0.275 3 769.3393660893306 442.6229411289898 441.1493383809788 1098.999515023106 1099.071775336492 1099.161310729788 1082.15592799003 295.1631655589581 1096.659974500713 293.0447466357987
56 0.005 0.28 3 770.9230968432267 445.4386339091311 443.966551910956 1099.000167718742 1099.072490686338 1099.162030033728 1082.167107406202 295.194709830913 1096.661766311591 293.0434301244634
57 0.005 0.285 3 772.5054015618331 448.2463443901776 446.7759989953988 1099.00043307487 1099.072538450946 1099.161882465155 1082.178509523922 295.2274960394589 1096.663220135517 293.0423304180111
58 0.005 0.29 2 773.9296095180135 451.0463024859065 449.5775514643259 1098.995673524644 1099.072421180711 1099.161849956745 1082.092490446061 295.2618754451748 1096.641757950975 293.0414460314956
59 0.005 0.295 2 775.4134656234129 453.8382509600626 452.371564731015 1098.996841402745 1099.07288996825 1099.162228363969 1082.099739520368 295.297539055873 1096.6451390301 293.0407557353235
60 0.005 0.3 2 776.8980167282057 456.6219713912187 455.1576677409836 1098.997197721645 1099.073212393735 1099.162458379453 1082.118433026307 295.3345047644273 1096.646865082662 293.0401745749933
61 0.005 0.305 2 778.3955789379577 459.3973125345129 457.9355956192231 1098.997553045855 1099.073513357688 1099.162667918004 1082.136121390805 295.3727602423821 1096.648437350984 293.0396509869758
62 0.005 0.31 2 779.9087406207777 462.1641484846843 460.7051726537484 1098.997896518761 1099.073838376313 1099.162912862705 1082.153674533205 295.4122974379286 1096.650014402641 293.0391887868692
63 0.005 0.315 2 781.4259001346475 464.9223378280903 463.4662455846754 1098.998346744238 1099.07420001265 1099.163196162745 1082.171306573911 295.4531473355611 1096.651581418228 293.0387866276995
64 0.005 0.32 2 782.9412293083928 467.6717636035933 466.2186920819179 1098.998763935279 1099.074562637775 1099.163471746231 1082.18810458495 295.495312986394 1096.653395410815 293.0384459105385
65 0.005 0.325 2 784.454188935121 470.4122928062342 468.9624236480396 1098.999157771851 1099.074909998919 1099.163734596989 1082.205353565693 295.5387889405654 1096.65517930845 293.0381620960645
66 0.005 0.33 2 785.9642186979556 473.1437593508243 471.6974969947639 1098.999543400591 1099.075246265942 1099.163985276447 1082.222162965312 295.5835926397081 1096.656874516235 293.0379269308291
67 0.005 0.335 2 787.4683811587309 475.8660761276977 474.4240937768381 1098.999910381429 1099.075572543331 1099.164225856299 1082.239430060431 295.6297468386247 1096.658645302175 293.0377322200195
68 0.005 0.34 2 788.9686498521404 478.5791444228504 477.1417801408845 1099.000270003041 1099.075893138706 1099.164463207871 1082.2559037398 295.6772398751741 1096.660398484227 293.0375700506924
69 0.005 0.345 2 790.4646559702528 481.2828196329541 479.850246876107 1099.000626166776 1099.076217143587 1099.164703969459 1082.272207078518 295.7261104344718 1096.662067409904 293.0374340213801
70 0.005 0.35 2 791.9552064455619 483.9769613162308 482.5493272615453 1099.000993072492 1099.076553436143 1099.16495409123 1082.288504255108 295.7763239693215 1096.663740538662 293.0373184812034
71 0.005 0.355 2 793.4418764868926 486.6614541545411 485.23889613753 1099.001366058081 1099.076880858423 1099.165198286255 1082.305690426573 295.8279279313649 1096.665414909555 293.037219028568
72 0.005 0.36 2 794.9255872345971 489.3361956443184 487.9188430848516 1099.001703109183 1099.077211698054 1099.165445573145 1082.321763805808 295.8809343185341 1096.667130134909 293.0371332795719
73 0.005 0.365 2 796.4032234135204 492.0010794295216 490.5890564734461 1099.002034312336 1099.077527334477 1099.165679685904 1082.338185029025 295.9353531543567 1096.669283795885 293.0370595073572
74 0.005 0.37 2 797.8778604690857 494.6560274506786 493.2494519382403 1099.002384108467 1099.077844218885 1099.165911005409 1082.355531384888 295.9911471309416 1096.670965955633 293.0369975165431
75 0.005 0.375 2 799.3469372231226 497.300954180851 495.8999389330042 1099.002818503518 1099.078165268643 1099.166155046898 1082.372483439237 296.0483350874135 1096.672605253797 293.0369480556875
76 0.005 0.38 2 800.8145888481109 499.9357804498018 498.5404324452148 1099.003212277495 1099.078478746662 1099.166391031169 1082.389683607479 296.106943764122 1096.674440649954 293.0369111201362
77 0.005 0.385 2 802.2771696625239 502.5604350789131 501.170853009453 1099.0035147388 1099.078799172075 1099.166630158937 1082.406752869511 296.166964326375 1096.676076519854 293.0368861787433
78 0.005 0.39 2 803.7331487823421 505.1748473803614 503.7911269745144 1099.003884835784 1099.079116092747 1099.166863370754 1082.42406535554 296.2284438671376 1096.677766593879 293.0368725619941
79 0.005 0.395 2 805.1835288041641 507.7789551211811 506.4011844910762 1099.004288556471 1099.079428232247 1099.167094593075 1082.440939370674 296.2913594671153 1096.679430339768 293.0368694290681
80 0.005 0.4 2 806.628553011857 510.3727003357624 509.0009614387243 1099.004634503008 1099.079739918095 1099.16732621135 1082.458012228096 296.3557197546087 1096.681089317407 293.0368754784166
81 0.005 0.405 2 808.0677297286335 512.9560273235733 511.5903973924891 1099.004995205176 1099.08005296351 1099.167559977403 1082.475433523771 296.4215061162346 1096.682745146073 293.0368888359734
82 0.005 0.41 2 809.4995812778199 515.5288868260698 514.1694378181503 1099.005331208062 1099.080361095392 1099.167790218982 1082.492889500376 296.4887687114026 1096.684382215034 293.0369071528374
83 0.005 0.415 2 810.9253187731332 518.0912298025063 516.7380303968463 1099.005676511833 1099.080671260938 1099.168020999277 1082.510271076705 296.5574499268729 1096.686047750396 293.0369280824419
84 0.005 0.42 2 812.3464716537278 520.6430239866431 519.2961354123676 1099.005998240322 1099.080941818566 1099.168215053464 1082.527335160626 296.6276034915314 1096.68766293232 293.0369487774963
85 0.005 0.425 2 813.7559529990318 523.1842123527849 521.8436955956023 1099.006395422237 1099.081282204362 1099.168481371856 1082.545070597719 296.6992246305251 1096.689327186874 293.0369687489624
86 0.005 0.43 2 815.1566877388888 525.7147674949962 524.3806762550568 1099.006713406735 1099.081580435926 1099.168699581684 1082.563072666912 296.7723199373541 1096.691045646792 293.0369869710384
87 0.005 0.435 2 816.5574596779857 528.2346538129775 526.9070390515661 1099.006967299045 1099.081854554031 1099.168890996648 1082.580435578984 296.8468756872723 1096.692777722207 293.0370017081459
88 0.005 0.44 2 817.9458625347529 530.743847659122 529.4227541037213 1099.007269805556 1099.082161668069 1099.169127884365 1082.59839819983 296.9229186974489 1096.694363730191 293.0370144539984
89 0.005 0.445 2 819.3250522349002 533.242318307543 531.927790731459 1099.007624420817 1099.082466238877 1099.169358670952 1082.616479288991 297.0004228055349 1096.695995379448 293.0370255603559
90 0.005 0.45 2 820.6970793187392 535.7300417343025 534.4221210814608 1099.007959375455 1099.082763818259 1099.169581583039 1082.634200936755 297.0794254060072 1096.697646333827 293.0370352494191
91 0.005 0.455 2 822.0623606978297 538.2069949501134 536.9057187937286 1099.008290636991 1099.083067367803 1099.169808526045 1082.652911753295 297.1599444666114 1096.699323400626 293.0370439276939
92 0.005 0.46 2 823.419586128794 540.6731591823589 539.3785621313457 1099.008636218319 1099.083361601976 1099.170027674021 1082.671519491347 297.2418958382957 1096.700967831697 293.0370518781666
93 0.005 0.465 2 824.7684120807462 543.1285175583969 541.840631902401 1099.008968764218 1099.083654243669 1099.170245509977 1082.68993992381 297.3253556810619 1096.702626880245 293.037059669664
94 0.005 0.47 2 826.108990662427 545.5730595589235 544.2919113425168 1099.009276162332 1099.083946344917 1099.170465038092 1082.708798821973 297.4103283044211 1096.704298848005 293.0370675924909
95 0.005 0.475 2 827.4419434589192 548.0067702983039 546.7323862526839 1099.009601513455 1099.084236284769 1099.170681792563 1082.727584464413 297.4967590950567 1096.705945796764 293.0370757971019
96 0.005 0.48 2 828.764508702332 550.4296408513439 549.1620444069758 1099.009928034903 1099.084528820946 1099.170901167133 1082.746701893486 297.5847131058043 1096.707642196317 293.0370843135243
97 0.005 0.485 2 830.0817767016465 552.8416659648816 551.5808766640763 1099.010241204958 1099.084816072588 1099.171114865071 1082.766174160074 297.674180773872 1096.70932502622 293.0370929715203
98 0.005 0.49 2 831.3911502816763 555.2428440599466 553.9888787819281 1099.010555898053 1099.085098225023 1099.171325506094 1082.785352092578 297.765121170134 1096.710948962323 293.0371014830295
99 0.005 0.495 2 832.6925690839694 557.633166094698 556.3860426149459 1099.010863221586 1099.085377414043 1099.171534773401 1082.804972683055 297.8575706241595 1096.712627649834 293.0371097735659
100 0.005 0.5 2 833.9859872486445 560.0126347621701 558.7723623765457 1099.011175218344 1099.085659403227 1099.171747248355 1082.824847175336 297.9515236250678 1096.714343969373 293.0371174739481
101 0.005 0.505 2 835.2718885219531 562.3812474271399 561.1478388813301 1099.011472961178 1099.08594108941 1099.171959473053 1082.844585459451 298.0469720375544 1096.716060810257 293.0371244955841
102 0.005 0.51 2 836.5505379180687 564.7390099756471 563.5124741684317 1099.011783164753 1099.086216349776 1099.172167423226 1082.864383845153 298.1439387683378 1096.717709801731 293.0371308342397
103 0.005 0.515 2 837.8223488342873 567.0859239509698 565.8662692337751 1099.012086050945 1099.086493806251 1099.17237773743 1082.884297206321 298.2423892959915 1096.719385433383 293.0371362548043
104 0.005 0.52 2 839.0872865070049 569.4219975675601 568.2092294717164 1099.01240455561 1099.086765938575 1099.172583868346 1082.904724443817 298.3423591459899 1096.721049781812 293.0371406754128
105 0.005 0.525 2 840.3439274007461 571.7472353324307 570.5413579213139 1099.012471032873 1099.087034883272 1099.172786345265 1082.925144806974 298.4438098008857 1096.722564295923 293.0371441663714
106 0.005 0.53 2 841.5934757344569 574.0616497264909 572.8626657263219 1099.012687654183 1099.087297097407 1099.172984681756 1082.94539985773 298.546810888048 1096.724234498813 293.0371467593807
107 0.005 0.535 2 842.8342187709803 576.3652486921558 575.1731592783374 1099.013009039877 1099.087565073769 1099.173187146556 1082.966630866533 298.6512956212843 1096.725925259453 293.0371486484125
108 0.005 0.54 2 844.0657146597547 578.6580415093878 577.4728469080559 1099.013309798154 1099.087824845737 1099.173382412799 1082.987957770752 298.7572573590608 1096.727631661049 293.0371498766808
109 0.005 0.545 2 845.2919804467425 580.9400447930337 579.7617427942868 1099.013616220856 1099.088088309447 1099.173581397956 1083.008778463472 298.8647448963223 1096.729304066963 293.0371507257356
110 0.005 0.55 2 846.5118422891563 583.2112718512371 582.0398575939122 1099.013917293928 1099.088347419769 1099.17377677288 1083.030391057219 298.9737330226147 1096.731173327571 293.0371513283715
111 0.005 0.555 2 847.7241471095863 585.4717375458301 584.3072058658702 1099.014213544046 1099.088607555667 1099.173973829069 1083.051198123155 299.0842232929767 1096.732881312936 293.0371517969993
112 0.005 0.5600000000000001 2 848.9300234990809 587.7214601586001 586.5638035555087 1099.014510882558 1099.088860647151 1099.174165259214 1083.072402366378 299.1962194094614 1096.734598749553 293.037152315573
113 0.005 0.5650000000000001 2 850.1279766172255 589.9604571864085 588.809667440688 1099.014800587781 1099.089111006378 1099.174355623522 1083.094022227792 299.3096984154127 1096.736305791108 293.0371528497014
114 0.005 0.5700000000000001 2 851.3207177963342 592.1887500721037 591.0448163190317 1099.015118902841 1099.089361846388 1099.174544983815 1083.115702273621 299.4246958004019 1096.738029271438 293.0371534933991
115 0.005 0.5750000000000001 2 852.505427693942 594.4063550787603 593.2692685450337 1099.01539814426 1099.08961076027 1099.174733772843 1083.137413068087 299.5412035735277 1096.739730293573 293.0371540395013
116 0.005 0.58 2 853.6828525534925 596.6132941424971 595.4830437397532 1099.015711397711 1099.089861874006 1099.174919197398 1083.159248812128 299.6592146258644 1096.741347626886 293.0371544577864
117 0.005 0.585 2 854.8524443535127 598.8095884053491 597.686162862077 1099.01597200758 1099.090099650045 1099.17510040912 1083.181215178966 299.7787036532439 1096.743079394535 293.0371546417087
118 0.005 0.59 2 856.01531221857 600.9952615137616 599.8786472945879 1099.016252905283 1099.0903414697 1099.175282867934 1083.203318407734 299.8996674867449 1096.744788070535 293.0371545955873
119 0.005 0.595 2 857.1720809983341 603.1703371973712 602.0605200948851 1099.016521018682 1099.090574152125 1099.175458815853 1083.226202722872 300.022161693949 1096.746473206013 293.0371541184653
120 0.005 0.6 2 858.3217313316717 605.3348401989515 604.2318059035165 1099.016804906544 1099.090808517826 1099.175635925008 1083.24849711689 300.1460975696333 1096.748197689626 293.037153365153
121 0.005 0.605 2 859.4638008467501 607.488794596607 606.3925268737065 1099.017095422447 1099.091043796658 1099.175816046727 1083.270895607417 300.2714926971189 1096.749903321326 293.0371522672655
122 0.005 0.61 2 860.5991108184496 609.6322265982675 608.5427088327349 1099.017369032792 1099.0912782983 1099.17599286099 1083.29346493196 300.3982954349781 1096.751631295743 293.037151061554
123 0.005 0.615 2 861.7272642046016 611.7651633555428 610.6823791780719 1099.017635564326 1099.091511483668 1099.176169064179 1083.316037643093 300.5265227812308 1096.75333389659 293.0371496944716
124 0.005 0.62 2 862.8493816893811 613.8876318500362 612.8115625291475 1099.017934610394 1099.091738260805 1099.176341058051 1083.339012756818 300.6561685852301 1096.755121328087 293.0371482269546
125 0.005 0.625 2 863.9641395271308 615.9996580594939 614.9302863332374 1099.018200322904 1099.091965934594 1099.176512506294 1083.361798383824 300.7872320799406 1096.756837812526 293.0371467027236
126 0.005 0.63 2 865.0722820060486 618.101271862551 617.038577404391 1099.018473103392 1099.092191561776 1099.176685020066 1083.385044934238 300.9197076425944 1096.75857495066 293.0371451698207
127 0.005 0.635 2 866.1739059257179 620.1924995163664 619.1364634988446 1099.018724958674 1099.092417038948 1099.176855468306 1083.407984434252 301.0536091933265 1096.760298525333 293.0371436134759
128 0.005 0.64 2 867.2681569905451 622.2733727928362 621.2239752256443 1099.018975575113 1099.092641200835 1099.177027176803 1083.431131239266 301.1889086748002 1096.762023676765 293.0371419731772
129 0.005 0.645 2 868.3568465021723 624.3439191849702 623.3011405040588 1099.019260995577 1099.092868128249 1099.177199256572 1083.454615773521 301.3255755976197 1096.763754936829 293.0371402758851
130 0.005 0.65 2 869.4377149468246 626.4041747590521 625.3679942075496 1099.019499624023 1099.093098780812 1099.177378698527 1083.47765742536 301.4636469299119 1096.765464986012 293.037138625206
131 0.005 0.655 2 870.5149417108995 628.4541614865401 627.4245591915906 1099.019773625349 1099.093310789391 1099.177537720484 1083.501074379069 301.6030961588461 1096.767156112551 293.0371366178314
132 0.005 0.66 2 871.5826895999338 630.4939115420259 629.4708672071183 1099.02001952984 1099.093520862826 1099.177696152816 1083.525245260421 301.7439348302215 1096.768860160054 293.0371343339302
133 0.005 0.665 2 872.6430764139133 632.5234577641007 631.506949179646 1099.020269181287 1099.093740637694 1099.177866889699 1083.548979142883 301.8861500364574 1096.770570896668 293.0371320891159
134 0.005 0.67 2 873.6967530677523 634.5428388953106 633.5328419667862 1099.020516834699 1099.093966264911 1099.178046339339 1083.57312674911 302.0297021828379 1096.772301341945 293.037130184264
135 0.005 0.675 2 874.7478134496495 636.5520827514345 635.5485738391808 1099.020749302283 1099.094183212633 1099.178213631699 1083.596908815474 302.1746215591222 1096.773961698419 293.0371282817222
136 0.005 0.68 2 875.7886277564911 638.5512241527319 637.5541800576507 1099.021028819719 1099.094398266359 1099.178382924893 1083.62087226277 302.3208520154589 1096.775696094579 293.0371263748795
137 0.005 0.6850000000000001 2 876.8244654703738 640.5402905447401 639.5496890369516 1099.021223464328 1099.094617852163 1099.17855228599 1083.644680275291 302.4684552623904 1096.77738827249 293.0371243980948
138 0.005 0.6900000000000001 2 877.8499203431749 642.5193213646392 641.5351384879694 1099.021459360503 1099.094830795328 1099.178719142764 1083.668897716219 302.6173742724027 1096.779090163194 293.0371226018027
139 0.005 0.6950000000000001 2 878.8703559819492 644.4883429873101 643.5105542435729 1099.021758559186 1099.095064120344 1099.178904579212 1083.693203162556 302.7676563345443 1096.780803733702 293.0371211436652
140 0.005 0.7000000000000001 2 879.8852575222802 646.4473975914401 645.4759753534829 1099.021925239845 1099.095237534376 1099.179029323282 1083.717405288804 302.9192256527483 1096.782568492939 293.0371195655795
141 0.005 0.705 2 880.8955543757457 648.3965208092515 647.4314395513559 1099.022193848975 1099.095462557272 1099.179210871457 1083.741984631509 303.0720735662754 1096.784240329749 293.0371182474186
142 0.005 0.71 2 881.89717424846 650.3357431696456 649.3769788859397 1099.022479996125 1099.095694609778 1099.179399321235 1083.766413239143 303.2262368187953 1096.78596150052 293.0371174454438
143 0.005 0.715 2 882.8943367003792 652.2651009332856 651.3126298769807 1099.022673493687 1099.095860324658 1099.179515749055 1083.79049600389 303.3816756837193 1096.787661967568 293.0371160173114
144 0.005 0.72 2 883.8844390626484 654.1846301144636 653.2384273666995 1099.02293045612 1099.096076780436 1099.179688708733 1083.815242088157 303.5383955457344 1096.789340312686 293.0371145350796
145 0.005 0.725 2 884.8661118269522 656.0943616975514 655.1544029540921 1099.02320402892 1099.096304148527 1099.179871993373 1083.840232847508 303.6964130050866 1096.7910491242 293.0371133656189
146 0.005 0.73 2 885.8469074596346 657.9943326128391 657.0605930829338 1099.023371493272 1099.096454964004 1099.179976042266 1083.864938244929 303.8557024213806 1096.792829711637 293.0371116299183
147 0.005 0.735 2 886.8179961080845 659.8845791685859 658.9570326789608 1099.023659631568 1099.096689274137 1099.180170290245 1083.889920791091 304.0162443905932 1096.79451266189 293.0371102458309
148 0.005 0.74 2 887.7847069723286 661.7651407957787 660.843761258111 1099.023844781537 1099.096847774404 1099.180281520449 1083.914374441853 304.17801253426 1096.796194651841 293.0371083994024
149 0.005 0.745 2 888.7431389715882 663.6360514270473 662.7208125075329 1099.02413092348 1099.097080141717 1099.180474447453 1083.939755361549 304.3410298189856 1096.797878105817 293.0371068858429
150 0.005 0.75 2 889.6977824862995 665.4973472518099 664.5882236125123 1099.024317391481 1099.097240317099 1099.18058719263 1083.963239588589 304.5052635801129 1096.799567933529 293.0371049129282
151 0.005 0.755 2 890.6449119031324 667.3490643560062 666.4460286063269 1099.024597604842 1099.0974669392 1099.180774559666 1083.98811249265 304.6707087622266 1096.80124861505 293.037103355094
152 0.005 0.76 2 891.5865436869294 669.1912355420802 668.2942634279417 1099.024816429176 1099.097650200374 1099.180912196576 1084.013221008211 304.8374323668885 1096.802969046854 293.0371017911843
153 0.005 0.765 2 892.5230864771781 671.0238982726989 670.1329605297578 1099.025045925141 1099.09783690803 1099.181055807321 1084.03821880517 305.005319098688 1096.804661539523 293.0371002674339
154 0.005 0.77 2 893.4541423050628 672.8470933751307 671.9621313901695 1099.025268424675 1099.098029262013 1099.181204681066 1084.063632969528 305.1743743090675 1096.806357977684 293.0370990779978
155 0.005 0.775 2 894.3795592370697 674.6608583279594 673.781743768121 1099.025507635114 1099.09821202135 1099.181346803475 1084.088791520961 305.3446190662727 1096.808028495196 293.037098196148
156 0.005 0.78 2 895.2994972130118 676.4652244656918 675.5918919465256 1099.025731518502 1099.098400786487 1099.181493573283 1084.114080306009 305.5160137321873 1096.809715361256 293.0370975442567
157 0.005 0.785 2 896.2135301132117 678.260239815357 677.3926533672178 1099.025953336589 1099.098591333359 1099.181643436703 1084.1394503646 305.6885377320967 1096.811401000297 293.0370969956941
158 0.005 0.79 2 897.1225259039865 680.0459491207289 679.1840777035859 1099.026177384816 1099.098767382246 1099.18177794314 1084.16469517725 305.8622288865025 1096.813081690114 293.0370963292108
159 0.005 0.795 2 898.0252359514576 681.822399710332 680.9662119879356 1099.026373145626 1099.098942056594 1099.181912119523 1084.190007471864 306.0370960576188 1096.814767697798 293.0370954190114
160 0.005 0.8 2 898.921846092967 683.5896351955801 682.7391022336776 1099.026577281538 1099.099127123152 1099.182058493102 1084.215518765639 306.2130426241406 1096.816439322525 293.0370945230791
161 0.005 0.805 2 899.8141814374341 685.3476971863874 684.5027897420664 1099.026801427855 1099.099298865453 1099.182188804566 1084.240856303463 306.390131521897 1096.818096500388 293.0370935359849
162 0.005 0.8100000000000001 2 900.6995850752904 687.0966354747576 686.2573227500102 1099.027010410505 1099.099479739229 1099.182330969584 1084.266442220432 306.5683091620032 1096.819785787219 293.0370924924007
163 0.005 0.8150000000000001 2 901.5801717365218 688.8364899378573 688.0027420128669 1099.027231442502 1099.099652802391 1099.182463333716 1084.291977061294 306.7476322864416 1096.821472293541 293.0370912559958
164 0.005 0.8200000000000001 2 902.454761238898 690.5673022695785 689.7390899649686 1099.02741139748 1099.099826051098 1099.182595932084 1084.317471998819 306.9280854218629 1096.823120920428 293.0370900590118
165 0.005 0.8250000000000001 2 903.3242633505117 692.289117646136 691.4664108569956 1099.02761205237 1099.100006376613 1099.182737695673 1084.343150999229 307.1095557476917 1096.824786957101 293.037089087826
166 0.005 0.8300000000000001 2 904.1895637858332 694.00197800886 693.184746965837 1099.027816764897 1099.100171442609 1099.182863886872 1084.368755706907 307.2920977718178 1096.826449610464 293.0370882716365
167 0.005 0.835 2 905.0483836732516 695.7059287689472 694.8941445250468 1099.028005307046 1099.100340888381 1099.182996700146 1084.394507093047 307.4756843121704 1096.828095234113 293.0370876654198
168 0.005 0.84 2 905.9026107880807 697.401009653424 696.5946436422215 1099.028217450982 1099.100507750212 1099.183124349857 1084.420034063034 307.6603561243467 1096.829771615991 293.0370872237483
169 0.005 0.845 2 906.750842757937 699.0872661370767 698.2862898240828 1099.028400701557 1099.100676845313 1099.183256747498 1084.445766777913 307.846035807454 1096.831440164697 293.0370870566796
170 0.005 0.85 2 907.5949550356935 700.7647371223364 699.969121474025 1099.028611320624 1099.100837067467 1099.183379336107 1084.471374597306 308.0327845251335 1096.833141859846 293.0370871097099
171 0.005 0.855 2 908.4329661316158 702.4334683619819 701.6431848006567 1099.02880257567 1099.101006955912 1099.183512059418 1084.497153735346 308.2205012189057 1096.834845325413 293.0370874265636
172 0.005 0.86 2 909.266298681669 704.0934975894022 703.3085170956265 1099.029024086306 1099.101180443498 1099.18364859519 1084.522929346615 308.4092934395602 1096.836507650237 293.0370880799356
173 0.005 0.865 2 910.0952137329036 705.744870901966 704.9651651640821 1099.029176574578 1099.101329790322 1099.183759311392 1084.548991901749 308.5989936001642 1096.838165361186 293.0370885062847
174 0.005 0.87 2 910.9192793183324 707.3876318975376 706.6131724805042 1099.029262686494 1099.101501386545 1099.183896127248 1084.575003508661 308.7896327921483 1096.839779944059 293.0370890065229
175 0.005 0.875 2 911.7373274014482 709.0218162353273 708.2525748630894 1099.029457639489 1099.101669222543 1099.184028464767 1084.600791261778 308.9813683056294 1096.84144901781 293.0370896108074
176 0.005 0.88 2 912.5511746489024 710.6474693175707 709.8834182610854 1099.029603307073 1099.101815066808 1099.184138666024 1084.626409221351 309.1740264398704 1096.843125029314 293.0370897726812
177 0.005 0.885 2 913.3608965019561 712.2646348917276 711.5057444217365 1099.029817086842 1099.101984655476 1099.184274923317 1084.652425517201 309.3675874420067 1096.844731508498 293.0370899527418
178 0.005 0.89 2 914.165078144873 713.8733487611278 713.1195911630219 1099.030030020064 1099.102152773311 1099.18440984646 1084.678368205931 309.5622071959919 1096.846380471298 293.0370902596612
179 0.005 0.895 2 914.9645172562259 715.4736572672039 714.7250043860377 1099.030184264738 1099.102296401562 1099.184518056671 1084.704315109311 309.7576912499086 1096.848028097351 293.037090213781
180 0.005 0.9 2 915.7598468084456 717.0656001646089 716.3220237167185 1099.030395515483 1099.10246302836 1099.184652483635 1084.730253225533 309.9540328106378 1096.849636924564 293.0370903019303
181 0.005 0.905 2 916.5498312418972 718.6492144099009 717.9106875884249 1099.030609324963 1099.102629018673 1099.184784571775 1084.756179252469 310.1514006380868 1096.851288983748 293.0370906073053
182 0.005 0.91 2 917.3349235466867 720.2245491664431 719.4910424659631 1099.030774509214 1099.102772704076 1099.18489313022 1084.781891561466 310.3496204134959 1096.852934075568 293.0370906746888
183 0.005 0.915 2 918.1159028773433 721.7916437557168 721.0631296660489 1099.030986739682 1099.102938322911 1099.185026289013 1084.807870221865 310.5486790606619 1096.854546350189 293.0370909680532
184 0.005 0.92 2 918.8917126707875 723.3505407888193 722.6269898681448 1099.031192317454 1099.103096192487 1099.185152342738 1084.833674817969 310.748708425123 1096.856183952307 293.0370915419458
185 0.005 0.925 2 919.6626562820466 724.90127992305 724.1826643511516 1099.031359038286 1099.103234445698 1099.185257774799 1084.859457163088 310.9495587124865 1096.857831035902 293.0370919062236
186 0.005 0.93 2 920.4302344271599 726.4438991658094 725.7301930783666 1099.031558996336 1099.103395822126 1099.18538772556 1084.885478960737 311.1511888197678 1096.859445637929 293.0370924812987
187 0.005 0.9350000000000001 2 921.1922942236321 727.9784342613652 727.2696120746798 1099.031758110789 1099.103558883704 1099.185518804056 1084.911555314945 311.3538018132117 1096.861079472217 293.0370933528999
188 0.005 0.9400000000000001 2 921.9494172074075 729.5049335363359 728.8009666247727 1099.031903239038 1099.10369478902 1099.185621309307 1084.93722032636 311.5572027674105 1096.863040387737 293.0370940330554
189 0.005 0.9450000000000001 2 922.7024009823253 731.0234318613641 730.3242939574959 1099.032094895681 1099.103865225873 1099.185762519584 1084.963304427738 311.7614297986187 1096.864704683036 293.0370951791575
190 0.005 0.9500000000000001 2 923.4513899242932 732.5339713465629 731.8396362809789 1099.032247447251 1099.103995903711 1099.1858593456 1084.98920975132 311.9664378992783 1096.866322312438 293.0370961363424
191 0.005 0.9550000000000001 2 924.1954510208401 734.0365878029799 733.3470289354566 1099.0324500156 1099.104159602399 1099.185992340083 1085.015530191823 312.1723314649835 1096.867958469889 293.0370973444914
192 0.005 0.96 2 924.9352598293203 735.5313235240504 734.8465157468726 1099.032591345266 1099.104295298796 1099.186095259787 1085.041470530897 312.3789582072937 1096.869575078438 293.0370984207489
193 0.005 0.965 2 925.6705553747502 737.0182193178599 736.3381344752669 1099.032813909453 1099.10446646887 1099.186236564555 1085.067505784465 312.5863639339076 1096.871184485798 293.0370998614503
194 0.005 0.97 2 926.4018277599857 738.4973155164565 737.8219269553703 1099.03296089258 1099.104593325915 1099.186330374596 1085.093187185817 312.794529529806 1096.872801578325 293.0371009614836
195 0.005 0.975 2 927.1279892725064 739.9686479235703 739.2979294036693 1099.033165239068 1099.104755302785 1099.18646152766 1085.1193993107 313.0035385752561 1096.874420287957 293.0371021691791
196 0.005 0.98 2 927.8501218188026 741.4322600548345 740.7661845641086 1099.033313016708 1099.104888931382 1099.186562138337 1085.145240630733 313.2132191248012 1096.876047942762 293.0371031488312
197 0.005 0.985 2 928.5681693774138 742.8881888900888 742.2267299718183 1099.033555106336 1099.105059753426 1099.186703145277 1085.171594798471 313.4236476978944 1096.877665772099 293.0371044770453
198 0.005 0.99 2 929.282294265674 744.3364738755598 743.6796051425991 1099.033683532471 1099.10518583818 1099.186797200231 1085.19743320037 313.6347781390629 1096.879271242904 293.0371054814633
199 0.005 0.995 2 929.9915335635867 745.7771526164357 745.1248471368998 1099.033889702084 1099.105343942573 1099.186926112152 1085.223245812897 313.8467309798396 1096.880902092511 293.0371066342886
200 0.005 1 2 930.6968629728186 747.2102642610076 746.5624969980576 1099.034028394824 1099.105474699284 1099.187025775419 1085.249043418751 314.0593039061806 1096.882533656864 293.0371075932824
201 0.005 1.005 2 931.3976948227123 748.6358461268958 747.9925913790155 1099.03422806448 1099.105635284996 1099.187160820353 1085.275174580538 314.2725997152848 1096.884123073667 293.037109008961
202 0.005 1.01 2 932.0939025239483 750.0539374514707 749.415169965282 1099.034366627226 1099.105756988885 1099.187252137661 1085.300840419796 314.4865701812424 1096.885740082089 293.0371101838747
203 0.005 1.015 2 932.7854562876722 751.4645734521429 750.8302682055269 1099.034578024191 1099.105911830225 1099.187378936645 1085.326884033808 314.7013473348414 1096.887369098222 293.0371115963798
204 0.005 1.02 2 933.4728587140925 752.867796259217 752.2379273844974 1099.034718509338 1099.106037978548 1099.187475379503 1085.352698254432 314.9166714379186 1096.888990976704 293.037112906888
205 0.005 1.025 2 934.1568286891215 754.2636435381097 753.6381853165238 1099.03488668266 1099.106184100065 1099.187595115261 1085.378736709087 315.1325926904996 1096.890565996609 293.0371144717589
206 0.005 1.03 2 934.8368795338913 755.6521476982261 755.0310749866029 1099.035081263153 1099.106319990437 1099.187699804554 1085.404540206512 315.3493535391245 1096.892085977285 293.0371162050712
207 0.005 1.035 2 935.5126090164882 757.0333523175628 756.4166396783487 1099.03519229467 1099.106448564483 1099.187802657324 1085.430482544448 315.5666665175885 1096.893696020215 293.0371178544569
208 0.005 1.04 2 936.1856980407259 758.4072939982054 757.7949162027273 1099.0354090843 1099.10659816486 1099.187925902246 1085.456363084888 315.7844958101177 1096.895291253403 293.03711975776
209 0.005 1.045 2 936.8538508913041 759.7740053972785 759.1659378065128 1099.035604925392 1099.10674493771 1099.188043292589 1085.482428914336 316.0031030590681 1096.896919332715 293.037121784145
210 0.005 1.05 2 937.5181023495401 761.1335276377064 760.529745562862 1099.035730035194 1099.106861809405 1099.188132370087 1085.508193262691 316.2222556763315 1096.898524739528 293.0371234509492
211 0.005 1.055 2 938.1791521568739 762.4858983285044 761.8863760027922 1099.03590930946 1099.107004002969 1099.188247671543 1085.533993604265 316.4419499047352 1096.900129474281 293.0371252174931
212 0.005 1.06 2 938.8366355643128 763.8311491510418 763.2358628062285 1099.036063208715 1099.107119006394 1099.188332476454 1085.559656314453 316.6623722343951 1096.90172933272 293.0371268572122
213 0.005 1.065 2 939.4892248967304 765.1693210615233 764.5782459287695 1099.03621484827 1099.107253699105 1099.1884431745 1085.585491975847 316.8833703085454 1096.903372425586 293.0371287739875
214 0.005 1.07 2 940.13870506671 766.5004501682575 765.9135621267865 1099.036388125702 1099.107392623734 1099.188555027378 1085.611220868525 317.1048742452984 1096.904964612257 293.0371309083109
215 0.005 1.075 2 940.7849606664332 767.8245744162392 767.2418491098884 1099.03654580931 1099.107528208607 1099.1886653429 1085.637088582156 317.3268392619338 1096.906551272637 293.0371330959565
216 0.005 1.08 2 941.4280468866426 769.1417269358614 768.5631412356398 1099.036682651476 1099.107630183703 1099.188737980336 1085.662492921985 317.5493539169202 1096.90809321171 293.0371347307361
217 0.005 1.085 2 942.065767855538 770.4519424523725 769.877472324898 1099.036876005752 1099.107782203397 1099.188865208679 1085.688333042187 317.7725326464138 1096.909705514482 293.037136367866
218 0.005 1.09 2 942.6990965866404 771.7552578508454 771.1848797828101 1099.037009411754 1099.107901289613 1099.188956426043 1085.714118522875 317.996265813557 1096.911444215011 293.0371379533245
219 0.005 1.095 2 943.3301648663521 773.0517103087747 772.4854002640232 1099.037174437039 1099.10803898196 1099.189068961251 1085.739837681278 318.2204454861325 1096.91302257169 293.0371397283749
220 0.005 1.1 2 943.9572640784187 774.3413321008934 773.7790662850409 1099.037311861288 1099.108164223606 1099.189164536883 1085.765445911891 318.4452706843425 1096.914644974625 293.0371416748151
221 0.005 1.105 2 944.580621239574 775.6241633841922 775.0659184705826 1099.037427151329 1099.108282650296 1099.189259863999 1085.791106009159 318.6704563090257 1096.916213229675 293.037143566909
222 0.005 1.11 2 945.2013347228809 776.9002388778638 776.345991346785 1099.037614644827 1099.108426497482 1099.189379009882 1085.816572496234 318.8960611187776 1096.917758078197 293.037145659971
223 0.005 1.115 2 945.8186246225205 778.1695910108928 777.6193180215631 1099.03773180549 1099.108518286098 1099.189442863127 1085.841926639197 319.122169162946 1096.919282374095 293.0371475981132
224 0.005 1.12 2 946.4307590974871 779.4322555058953 778.8859320075526 1099.037918786499 1099.108665487927 1099.189566245997 1085.867565525649 319.3489172607886 1096.920867651458 293.0371497875183
225 0.005 1.125 2 947.0389506616955 780.6882664103592 780.1458697583068 1099.038035024118 1099.108778706645 1099.189653549882 1085.893035044567 319.5761307136143 1096.922454761405 293.0371520072039
226 0.005 1.13 2 947.645011804797 781.9376585932507 781.3991665860758 1099.038188362824 1099.108902294495 1099.189752361576 1085.91846538673 319.8037438415601 1096.924003726827 293.0371543045246
227 0.005 1.135 2 948.247899264335 783.1804663806944 782.6458566726815 1099.038337453968 1099.109021816561 1099.189847651822 1085.943877616076 320.0317778465348 1096.925543161757 293.0371565716336
228 0.005 1.14 2 948.847149266095 784.4167240405126 783.8859749011323 1099.038490530674 1099.109149931955 1099.189952964301 1085.969260699107 320.260125083308 1096.927093572005 293.0371587235462
229 0.005 1.145 2 949.4433840648867 785.6464640777363 785.1195534963606 1099.038659068134 1099.109268449577 1099.190045640718 1085.994545546077 320.4890030694319 1096.928655903559 293.0371605728462
230 0.005 1.15 2 950.0354355004946 786.8697229817382 786.3466282364915 1099.038795738222 1099.109390942577 1099.190145044759 1086.019855313423 320.7183223006023 1096.930204756731 293.0371621611524
231 0.005 1.155 2 950.6246432622172 788.0865321206657 787.5672312397525 1099.038927126427 1099.10950436388 1099.190232342751 1086.045087344523 320.9481385297062 1096.931747494853 293.0371634974903
232 0.005 1.16 2 951.2101030888134 789.2969251292639 788.7813964736913 1099.039061278195 1099.10961647396 1099.190320968489 1086.070338281203 321.1783409575173 1096.933285683202 293.0371649030931
233 0.005 1.165 2 951.7925354961338 790.5009354975438 789.9891570738165 1099.039206026662 1099.109733402689 1099.190414166682 1086.095596119697 321.4089072602138 1096.934818950377 293.0371664293724
234 0.005 1.17 2 952.3719676506089 791.6985977734432 791.190547738892 1099.039353298628 1099.109853874788 1099.190512244782 1086.120735112527 321.6397855024451 1096.936456973548 293.0371681224087
235 0.005 1.175 2 952.9480183464077 792.8899437658753 792.3856002457295 1099.039515368464 1099.109978094594 1099.190613115935 1086.145883858955 321.8711496001308 1096.938029324356 293.0371699258293
236 0.005 1.18 2 953.5206532502326 794.075007163597 793.5743491535121 1099.039622670541 1099.110077614425 1099.190688378501 1086.170884473895 322.1027792027875 1096.939558693506 293.037171444012
237 0.005 1.185 2 954.0901228263084 795.253820841171 794.7568266326722 1099.039804815522 1099.110214117858 1099.190803572222 1086.19606164854 322.3347755702782 1096.941086908359 293.0371732066136
238 0.005 1.19 2 954.6564170856876 796.4264168270211 795.933065180051 1099.039933126101 1099.110321276413 1099.190886642286 1086.221105976967 322.5671881589038 1096.94261789921 293.0371749608655
239 0.005 1.195 2 955.2195093268281 797.5928261052994 797.103096710689 1099.040071929712 1099.110431033325 1099.190973722341 1086.246161135787 322.7999492969623 1096.944130398339 293.0371767512631
240 0.005 1.2 2 955.7797760568396 798.7530821247904 798.2669539398213 1099.040192402907 1099.110524804962 1099.191042341053 1086.270997326327 323.0330636820084 1096.945630393608 293.0371784284556
241 0.005 1.205 2 956.336720865571 799.9072181687577 799.4246698641235 1099.040339820354 1099.110640657509 1099.191137070354 1086.295884987859 323.2664552147334 1096.947130158266 293.0371803136485
242 0.005 1.21 2 956.8905828778754 801.0552653226446 800.5762760369657 1099.04050019065 1099.11077310853 1099.191249079626 1086.320900548162 323.5001382951476 1096.948650744467 293.0371824880505
243 0.005 1.215 2 957.4415207424978 802.1972541802783 801.7218037670323 1099.040645992263 1099.110873861473 1099.191326328421 1086.345769037379 323.7341203860285 1096.950162229939 293.0371843905476
244 0.005 1.22 2 957.9892806928045 803.333217861915 802.8612855071299 1099.040770661885 1099.110981151778 1099.191411293824 1086.370480945364 323.9684423731414 1096.951663788991 293.0371859661425
245 0.005 1.225 2 958.5337552629045 804.4631869889087 803.9947530093757 1099.040903683362 1099.111087145486 1099.191495341529 1086.395431651998 324.2030681611272 1096.953153033697 293.0371873583529
246 0.005 1.23 2 959.0753438493633 805.5871935939699 805.1222373929936 1099.041041507856 1099.111196558301 1099.19158289762 1086.420038710797 324.4379837472686 1096.954644771916 293.0371887272961
247 0.005 1.235 2 959.6142779898563 806.7052690219073 806.243770258865 1099.041158461919 1099.11128436782 1099.191646630345 1086.444573267895 324.6732072430092 1096.956123333771 293.0371899733997
248 0.005 1.24 2 960.1498395528598 807.8174444914455 807.3593831671308 1099.041304132138 1099.111395135146 1099.191736566152 1086.46925126341 324.9086729885598 1096.95761122494 293.0371914646477
249 0.005 1.245 2 960.6822735937179 808.9237521634931 808.4691076026081 1099.041457553387 1099.111519975583 1099.191841779149 1086.493895013791 325.1443931397785 1096.959111015856 293.0371933230312
250 0.005 1.25 2 961.2120459424045 810.0242211962116 809.5729738164537 1099.041581609759 1099.111619359116 1099.19191855194 1086.518398012938 325.3803882538047 1096.960611074849 293.0371951205587
251 0.005 1.255 2 961.7386251010339 811.1188809385234 810.6710117923207 1099.041734369419 1099.111719970245 1099.191998889432 1086.542814690564 325.6166340114666 1096.962098992532 293.0371967787256
252 0.005 1.26 2 962.2623492616274 812.2077630698798 811.7632523653425 1099.041866102389 1099.111823713142 1099.192081863538 1086.56726145599 325.8531046953931 1096.963574979924 293.037198430775
253 0.005 1.265 2 962.7835275755465 813.2908993344633 812.8497271513374 1099.0419731111 1099.111912382544 1099.192148833402 1086.591377658973 326.0897319922454 1096.965035504166 293.0371999958446
254 0.005 1.27 2 963.3018031094196 814.3683180375549 813.930465807032 1099.042111049678 1099.112015252652 1099.192230432408 1086.615634104721 326.3266284701813 1096.966504303157 293.0372018653057
255 0.005 1.275 2 963.8162876288909 815.440047994649 815.0054970316797 1099.042256703621 1099.112125856376 1099.192321863798 1086.639999441371 326.5638659514979 1096.968009514443 293.0372040412843
256 0.005 1.28 2 964.3286276596921 816.5061210860675 816.0748520329299 1099.042386124479 1099.112229929051 1099.192403915024 1086.664285510663 326.8012802348262 1096.969507276023 293.0372062464835
257 0.005 1.285 2 964.8383968122127 817.5665678934068 817.1385612559816 1099.042526373622 1099.112331799035 1099.192484756302 1086.688449667333 327.0388298676924 1096.970971187955 293.0372084754962
258 0.005 1.29 2 965.3451295637923 818.6214175759293 818.196654289946 1099.042664435309 1099.112432934095 1099.192565215792 1086.712593880054 327.276572246491 1096.972435585852 293.0372106396538
259 0.005 1.295 2 965.8490887832389 819.6706995355433 819.2491603827222 1099.042795382014 1099.112536323174 1099.192647229097 1086.736730406069 327.5145332327725 1096.973911172048 293.0372127399942
260 0.005 1.3 2 966.3503697137822 820.7144433590931 820.2961094559042 1099.042915351738 1099.11263384582 1099.192724288391 1086.760797344442 327.7526991578005 1096.975375923713 293.0372148199567
261 0.005 1.305 2 966.8490931121235 821.7526786934818 821.3375313683521 1099.04302465567 1099.112719798548 1099.192788718442 1086.784713152412 327.9909657917483 1096.976822261179 293.0372167296226
262 0.005 1.31 2 967.3448559486262 822.785434277087 822.3734548839402 1099.043159909722 1099.112818230444 1099.192866053963 1086.808642516508 328.2294372448429 1096.978264737086 293.0372188015017
263 0.005 1.315 2 967.8374678676246 823.8127387311976 823.4039088663621 1099.043289744407 1099.112925496655 1099.192953828281 1086.832652045192 328.4681591809917 1096.979739503272 293.0372210676315
264 0.005 1.32 2 968.32758303125 824.8346211466056 824.4289226391667 1099.043403360176 1099.11302250396 1099.193030838679 1086.856519801966 328.7069974708565 1096.981183580551 293.0372233120957
265 0.005 1.325 2 968.8154498102253 825.8511107597888 825.448525206887 1099.043530015638 1099.113121166557 1099.193109444814 1086.880268598906 328.9459444764869 1096.982630231749 293.0372255120265
266 0.005 1.33 2 969.3007142562491 826.8622356666455 826.4627454675549 1099.043653966753 1099.11322302658 1099.193192214288 1086.903851841142 329.1849358529644 1096.98406750156 293.0372276427126
267 0.005 1.335 2 969.783179068578 827.8680242792561 827.4716118771605 1099.043770844863 1099.113315410067 1099.193263690147 1086.927738311618 329.4241583280794 1096.985506142388 293.0372296203871
268 0.005 1.34 2 970.2627962314104 828.8685051517889 828.4751522952192 1099.043883345167 1099.113411364883 1099.193340004238 1086.951403764611 329.6635684608309 1096.98695212258 293.0372315424599
269 0.005 1.345 2 970.7401644125043 829.863708083562 829.4733964921843 1099.043986831434 1099.113494816563 1099.193402916417 1086.9749694458 329.9029328136774 1096.98836693265 293.0372333745098
270 0.005 1.35 2 971.2147402343206 830.8536579340498 830.4663702192562 1099.044125456116 1099.113589257532 1099.193476452137 1086.998532511619 330.1425345033884 1096.989794752477 293.037235493549
271 0.005 1.355 2 971.6860729842358 831.8383832187156 831.4541016125125 1099.044252360915 1099.113691939373 1099.193560547112 1087.022066312397 330.3823973601759 1096.991266386802 293.0372378496198
272 0.005 1.36 2 972.1560859215176 832.8179123477413 832.4366193911397 1099.044360476739 1099.113786071131 1099.193634982726 1087.045529770911 330.6222762202095 1096.992719120898 293.0372402772825
273 0.005 1.365 2 972.623097502832 833.7922736296799 833.413951932559 1099.044483849911 1099.11388510395 1099.193715141292 1087.068941834066 330.8620917865791 1096.994145014948 293.0372428281621
274 0.005 1.37 2 973.0872921084859 834.761492637533 834.3861252011951 1099.044606115405 1099.113977474385 1099.193787042618 1087.092307977084 331.1020798358796 1096.995575664346 293.0372452988424
275 0.005 1.375 2 973.5486893522367 835.725597161721 835.3531668439533 1099.044717584117 1099.114069289417 1099.193859320241 1087.11558104276 331.342200675729 1096.997019111644 293.037247666762
276 0.005 1.38 2 974.0077292585576 836.6846153598002 836.3151049654282 1099.044843303138 1099.114169172853 1099.193939085209 1087.138886896214 331.5823252801966 1096.998413221437 293.0372500737833
277 0.005 1.385 2 974.4644354756563 837.6385741765903 837.2719657010983 1099.04497386781 1099.114235370982 1099.193984283927 1087.16189247548 331.822625555445 1096.999897560528 293.0372523135995
278 0.005 1.39 2 974.9183632541209 838.5874992245743 838.2237766926232 1099.045088317862 1099.114328124355 1099.194059152968 1087.185111151091 332.062930972095 1097.001299602056 293.0372547007449
279 0.005 1.395 2 975.3698373618465 839.5314179330778 839.170564685267 1099.045222302994 1099.114439282176 1099.194153670795 1087.208253079235 332.3032963755105 1097.002717869227 293.0372573657763
280 0.005 1.4 2 975.819105392431 840.4703568340609 840.1123562672411 1099.045327119768 1099.114521271482 1099.194215101384 1087.231215868213 332.5437453582332 1097.004119810823 293.0372599184868
281 0.005 1.405 2 976.2659180083816 841.4043424354855 841.0491781671356 1099.045439278411 1099.114613466989 1099.194289271543 1087.254018135298 332.7841459594734 1097.005509404719 293.0372623059948
282 0.005 1.41 2 976.7102252240157 842.333400689605 841.9810562420968 1099.045551459957 1099.114701016825 1099.194357525849 1087.276891256802 333.0246620932452 1097.006901903303 293.0372645100203
283 0.005 1.415 2 977.1521377138174 843.2575592599442 842.9080180999008 1099.045645001826 1099.114777894212 1099.194415547153 1087.299681269128 333.2650733852591 1097.008269849467 293.037266417063
284 0.005 1.42 2 977.5917959972232 844.1768425798308 843.8300884742679 1099.045770662583 1099.114866744032 1099.194484897046 1087.322344295315 333.5056632233669 1097.009647448656 293.0372685306829
285 0.005 1.425 2 978.028416090401 845.0912757260036 844.7472928563735 1099.045880561576 1099.114960245863 1099.194560711791 1087.345116951152 333.7464726896634 1097.01104408725 293.0372708468572
286 0.005 1.43 2 978.4631425846003 846.0008873743993 845.6596589006576 1099.045980673383 1099.115049302831 1099.194632641538 1087.367831114001 333.9870988034024 1097.012427003365 293.037273273421
287 0.005 1.435 2 978.8957300009704 846.9057018934147 846.567211968183 1099.046100973496 1099.115136908553 1099.1947001689 1087.390447020588 334.2277625176897 1097.013800888534 293.0372757031952
288 0.005 1.44 2 979.3257385569749 847.8057454155404 847.4699781306996 1099.046208351327 1099.115226295441 1099.194772632018 1087.412990571255 334.4683558964977 1097.015171443417 293.0372780891016
289 0.005 1.445 2 979.7534880559906 848.7010424150733 848.3679819396555 1099.046314480028 1099.115308710946 1099.194836549789 1087.435418812667 334.7090617381918 1097.016515475261 293.0372804383978
290 0.005 1.45 2 980.1788001002358 849.591618907938 849.2612496026526 1099.046420170649 1099.115397349578 1099.194907430425 1087.457855118398 334.9496888490342 1097.017880221251 293.0372828318113
291 0.005 1.455 2 980.6020120706941 850.4774996435159 850.1498061557407 1099.046509872216 1099.115464656426 1099.194955124154 1087.480115259042 335.1903011231139 1097.019222704984 293.0372850521373
292 0.005 1.46 2 981.0227746745304 851.3587095305445 851.0336762264288 1099.046617813513 1099.115547246357 1099.195019677853 1087.502375223536 335.4309757274124 1097.020571951053 293.0372875127604
293 0.005 1.465 2 981.4409431683355 852.2352730622689 851.9128845680492 1099.046730799242 1099.115639182351 1099.195094981715 1087.524644119106 335.6717410635502 1097.021943997355 293.0372901948142
294 0.005 1.47 2 981.8571959105166 853.1072162887551 852.787457208761 1099.046829499788 1099.115724048784 1099.195163219228 1087.546893516204 335.9123148705282 1097.023298936998 293.0372928934679
295 0.005 1.475 2 982.2713597908022 853.9745628734069 853.6574179894629 1099.046937459284 1099.115804982022 1099.19522605031 1087.568954248592 336.1529040640573 1097.024635527407 293.0372954416017
296 0.005 1.48 2 982.6829129375244 854.8373380222436 854.5227922295913 1099.047040404024 1099.11589116535 1099.195296031023 1087.591023957833 336.3933975525551 1097.025975272077 293.0372977612295
297 0.005 1.485 2 983.0926120789942 855.6955652885948 855.3836035404403 1099.047147928782 1099.115972545688 1099.195358124035 1087.612977761602 336.6339408947707 1097.027310823602 293.0372998893377
298 0.005 1.49 2 983.4997889950981 856.5492694967581 856.2398764737972 1099.047229260897 1099.116055717583 1099.195424526676 1087.634963958523 336.8743884199969 1097.028744550908 293.0373019489413
299 0.005 1.495 2 983.9050189810766 857.3984738771395 857.0916350906364 1099.047317126463 1099.116112760115 1099.195461043335 1087.656708700249 337.1148945594923 1097.030035753671 293.0373038637748
300 0.005 1.5 2 984.3077455938611 858.2432031313853 857.9389037502789 1099.047420501054 1099.116197328431 1099.19552924874 1087.678541465594 337.3553405038711 1097.031345501272 293.0373059565068
301 0.005 1.505 2 984.7083621260562 859.0834811112156 858.7817064632227 1099.047542592851 1099.116297922882 1099.195614599167 1087.70042060332 337.5956708256813 1097.032665986017 293.0373083504859
302 0.005 1.51 2 985.1070571253136 859.9193318564162 859.6200672624755 1099.047637156653 1099.116373878834 1099.19567260529 1087.722133204067 337.8358824595552 1097.033975440493 293.0373107191614
303 0.005 1.515 2 985.5034824704805 860.7507782213822 860.4540092299549 1099.047739683254 1099.116450052555 1099.195730617135 1087.743750043762 338.0761428455294 1097.035287189713 293.0373129099493
304 0.005 1.52 2 985.8978616281067 861.5778439933787 861.2835561830576 1099.047837789566 1099.116532576845 1099.195796999377 1087.765364145631 338.3162512416714 1097.036590326442 293.037315001539
305 0.005 1.525 2 986.2901303081969 862.4005518899684 862.1087310288083 1099.047919908669 1099.116594604947 1099.195840151779 1087.78681118893 338.5562699061718 1097.037867738908 293.03731688342
306 0.005 1.53 2 986.6801177391277 863.2189256682565 862.9295572088788 1099.048024720526 1099.11667249075 1099.195900844599 1087.808246511078 338.7963146085239 1097.039158995484 293.0373190242663
307 0.005 1.535 2 987.0675885158695 864.0329878059443 863.7460578729383 1099.048128127476 1099.116758495071 1099.195970918149 1087.829735283012 339.0363777537029 1097.040467480931 293.0373214221443
308 0.005 1.54 2 987.4534533502418 864.8427621453014 864.5582566640618 1099.048218117928 1099.116837539742 1099.196034291372 1087.851116403999 339.2761717476574 1097.041752268112 293.0373238859563
309 0.005 1.545 2 987.8373815994124 865.6482707014389 865.3661756229093 1099.048319739157 1099.11691480028 1099.196094173244 1087.872368496176 339.5159110312547 1097.043030714245 293.0373262739184
310 0.005 1.55 2 988.2190269383234 866.4495366816074 866.169838004767 1099.04841604539 1099.116993943425 1099.196157129239 1087.893629170132 339.7555033930142 1097.04430972227 293.0373285147899
311 0.005 1.555 2 988.5986161418108 867.2465817102077 866.9692658077046 1099.04851294706 1099.117066935494 1099.196213129484 1087.914767662187 339.995089917556 1097.045581652091 293.0373306298211
312 0.005 1.56 2 988.9761392765573 868.039428644392 867.7644818755381 1099.048606975192 1099.117144947139 1099.19627528773 1087.935868189752 340.2345042588715 1097.046851545738 293.0373327426054
313 0.005 1.565 2 989.3519486653516 868.8281003340924 868.5555091751687 1099.048686013277 1099.117204593265 1099.196317692129 1087.956813802939 340.4737097576788 1097.048093999537 293.0373346832882
314 0.005 1.57 2 989.725501541132 869.6126172896112 869.3423684298455 1099.048789238843 1099.117277562232 1099.196373234044 1087.977713445331 340.7129869926843 1097.049355064332 293.0373368094311
315 0.005 1.575 2 990.0969609628115 870.3930004782871 870.1250810905055 1099.048887265642 1099.117358936796 1099.196439228049 1087.998686828922 340.9522919349239 1097.050772144404 293.0373390782459
316 0.005 1.58 2 990.4664918448339 871.1692732423392 870.9036701049954 1099.048972217316 1099.11743335545 1099.196498787572 1088.019557870091 341.1912823833035 1097.052157371819 293.0373413735556
317 0.005 1.585 2 990.8342369948037 871.9414562249699 871.67815650748 1099.049076543392 1099.117512286915 1099.196561453755 1088.04035289604 341.4300852311776 1097.053538170859 293.0373436387841
318 0.005 1.59 2 991.1997446272186 872.7095693174857 872.4485587627781 1099.049166229613 1099.117580486148 1099.196613274574 1088.061065372647 341.6688680515814 1097.054920318246 293.0373457081569
319 0.005 1.595 2 991.563171452443 873.473633285651 873.2148869668379 1099.049254667851 1099.117655882598 1099.196673636616 1088.081752409774 341.9074717393883 1097.056303636172 293.0373476587025
320 0.005 1.6 2 991.924723434866 874.2336669100532 873.9771662440916 1099.049356515951 1099.117738649608 1099.196740320609 1088.102385271463 342.1460325176917 1097.057693441043 293.0373497050184
321 0.005 1.605 2 992.2843293278188 874.9896932978314 874.7354251286419 1099.049413534361 1099.117785303999 1099.196769291388 1088.122831510348 342.3843114157021 1097.059051359681 293.0373513962626
322 0.005 1.61 2 992.6420585833959 875.741734521731 875.4896864244196 1099.049515223526 1099.117858737274 1099.196825967394 1088.143305934201 342.6225451079442 1097.060411422367 293.0373533533831
323 0.005 1.615 2 992.9975017639179 876.4898128750465 876.2399723773655 1099.049609889784 1099.117937030504 1099.19688950433 1088.1637894757 342.8607627841921 1097.06178511939 293.0373555367132
324 0.005 1.62 2 993.3513878047761 877.2339519240728 876.9863061261839 1099.049697452489 1099.118010725623 1099.196948853871 1088.184110557414 343.0986549942334 1097.063125771232 293.0373577799628
325 0.005 1.625 2 993.7034963516036 877.974171703522 877.7287086630536 1099.049794607587 1099.118085675251 1099.19700713476 1088.204466943283 343.3363458734285 1097.064453581509 293.0373600018921
326 0.005 1.63 2 994.0535296974748 878.7104941903109 878.4672011373722 1099.049885041161 1099.118152666783 1099.197058060305 1088.224662034295 343.5740135790278 1097.065782606238 293.0373620264526
327 0.005 1.635 2 994.4017374128284 879.4429411227485 879.2018056548663 1099.049974302022 1099.118226414318 1099.197116627537 1088.2448184966 343.8114515401296 1097.067110031085 293.0373639358577
328 0.005 1.64 2 994.7480003068084 880.1715331737832 879.9325426542114 1099.050075059671 1099.118305880138 1099.197180626525 1088.265024473752 344.0488155570836 1097.06843873366 293.037365932082
329 0.005 1.645 2 995.0925237417679 880.8962926490869 880.6594346272844 1099.050126319654 1099.118347184905 1099.197204398497 1088.284944245569 344.285858378734 1097.069717325907 293.0373675796968
330 0.005 1.65 2 995.4352348701005 881.617239315916 881.3825013613144 1099.050213204079 1099.11842011037 1099.197260842566 1088.304916858123 344.5228428921768 1097.071053856668 293.0373694477614
331 0.005 1.655 2 995.7756984732373 882.3343934284619 882.1017634284241 1099.050311225476 1099.118496033919 1099.19732218362 1088.324871028534 344.759825238175 1097.072373594176 293.0373714777027
332 0.005 1.66 2 996.1145077522885 883.0477770525717 882.8172425035617 1099.050391292683 1099.118566561741 1099.197378658269 1088.34477379308 344.9964155077757 1097.073673543252 293.0373735485813
333 0.005 1.665 2 996.4517001999817 883.7574103273886 883.5289592257977 1099.050485904621 1099.118638262672 1099.197434903055 1088.364542603528 345.232785132154 1097.074966374619 293.0373755879955
334 0.005 1.67 2 996.7869717789356 884.4633128735022 884.2369333997041 1099.050570095374 1099.118702004189 1099.19748254556 1088.384240081314 345.4690975985503 1097.076259783908 293.0373774537595
335 0.005 1.675 2 997.1204045907241 885.1655055335041 884.9411857580728 1099.050649369373 1099.118769823508 1099.197536336789 1088.403918264974 345.7051510269034 1097.077545493417 293.0373792553923
336 0.005 1.68 2 997.4521125354534 885.86400812485 885.6417362377066 1099.050746515017 1099.118844992258 1099.197597105306 1088.423556989428 345.9410789388842 1097.078839118974 293.037381190425
337 0.005 1.685 2 997.7822181612988 886.5588404358467 886.3386050635388 1099.050798804995 1099.118888083701 1099.197623410456 1088.442912585274 346.1766748596737 1097.080094109646 293.0373828314694
338 0.005 1.69 2 998.1105182490138 887.2500224280236 887.0318117308237 1099.050891881331 1099.118956289997 1099.197676546895 1088.462413289618 346.4121893161156 1097.081364115855 293.0373847427882
339 0.005 1.695 2 998.4366644011501 887.9375738601971 887.7213762055972 1099.050984738544 1099.119030680184 1099.19773714606 1088.481842682983 346.6476601258923 1097.082657608438 293.0373868338046
340 0.005 1.7 2 998.7613772251447 888.6215152182261 888.4073190739539 1099.051065623161 1099.119100957816 1099.197793594485 1088.501257103294 346.8827454355333 1097.083933333866 293.0373889470869
341 0.005 1.705 2 999.0845043179787 889.3018660149033 889.089659789281 1099.05115628259 1099.119170131492 1099.197847899717 1088.5205406309 347.1175896867757 1097.085198193795 293.0373909912642
342 0.005 1.71 2 999.4057142637051 889.9786448775446 889.7684173051556 1099.051238036222 1099.119232141767 1099.197894416414 1088.539746707953 347.3523640537611 1097.08646339911 293.0373928174399
343 0.005 1.715 2 999.7251477495815 890.6518719159708 890.4436116006252 1099.051319930985 1099.119299802853 1099.197948622865 1088.558899062408 347.5868466907912 1097.087725604967 293.0373945252112
344 0.005 1.72 2 1000.04287124538 891.3215654669808 891.1152612932226 1099.051414610169 1099.1193722686 1099.198006999087 1088.578041430721 347.8211940803823 1097.088989256753 293.0373963205546
345 0.005 1.725 2 1000.359084538127 891.9877454615076 891.7833862453847 1099.051461317533 1099.119409942209 1099.198028059036 1088.596962633858 348.0551811901546 1097.090216255668 293.0373977941372
346 0.005 1.73 2 1000.673540954367 892.6504305958549 892.4480051108263 1099.051554338629 1099.119476444369 1099.1980798559 1088.615938973297 348.2890654174021 1097.091460216406 293.0373995274797
347 0.005 1.735 2 1000.986017527007 893.3096394885345 893.1091367315317 1099.051640386652 1099.119546327522 1099.198136635656 1088.634901924104 348.522874988785 1097.092720899803 293.0374014502114
348 0.005 1.74 2 1001.297065546511 893.9653916849065 893.7668006847402 1099.051718185687 1099.119613535617 1099.198190859631 1088.653761333293 348.7562709326248 1097.09396708537 293.0374034221878
349 0.005 1.745 2 1001.606626278776 894.6177056106702 894.4210154978708 1099.051804868485 1099.119679732494 1099.198242682823 1088.672538965437 348.9893818057794 1097.095204530737 293.0374053528314
350 0.005 1.75 2 1001.914378231467 895.2665992078266 895.0717992925498 1099.051881872125 1099.119738445842 1099.198286894769 1088.691235101757 349.222413554822 1097.096489241642 293.0374071155443
351 0.005 1.755 2 1002.220401594529 895.9120913768755 895.7191708054414 1099.051963352877 1099.119802976952 1099.198338428212 1088.709913370076 349.4551369905484 1097.097813056037 293.0374087915872
352 0.005 1.76 2 1002.524753608597 896.5542001909546 896.3631482462246 1099.052054352209 1099.119874848911 1099.198396906444 1088.728542411036 349.6877133768357 1097.099148361016 293.0374105609915
353 0.005 1.765 2 1002.827679502233 897.192944768341 897.0037508903041 1099.052098303248 1099.119910514056 1099.198417208319 1088.74698917402 349.9199002686613 1097.10044416198 293.0374120238596
354 0.005 1.77 2 1003.129041040905 897.8283424356074 897.6409961143779 1099.052189783454 1099.119975847356 1099.198468293367 1088.765541045772 350.1519693722162 1097.101759171868 293.0374137298538
355 0.005 1.775 2 1003.42849935156 898.46041138773 898.2749019504064 1099.052275920513 1099.120045279358 1099.198525486171 1088.784048135859 350.38394068454 1097.103092209609 293.0374156022356
356 0.005 1.78 2 1003.726559204307 899.0891700678483 898.9054870678657 1099.052349657316 1099.12010880119 1099.198577046222 1088.80247762632 350.6154755599935 1097.104395974241 293.0374174983578
357 0.005 1.785 2 1004.023219046089 899.7146363493426 899.5327692742817 1099.052427108498 1099.12017355784 1099.198627997673 1088.820771295188 350.8467275632025 1097.105651678131 293.0374193465198
358 0.005 1.79 2 1004.318147563897 900.3368270160603 900.1567659059821 1099.052503301593 1099.120230310699 1099.198670983247 1088.839039038982 351.0778793975648 1097.10691007798 293.0374210173828
359 0.005 1.795 2 1004.611417837089 900.955760364244 900.7774949561551 1099.052583497488 1099.120292732874 1099.198721022513 1088.857248971563 351.3087037595457 1097.108160447536 293.0374226012708
360 0.005 1.8 2 1004.903132611096 901.571453421736 901.3949735756217 1099.052670823157 1099.120361088746 1099.198777017523 1088.87541421298 351.5393578564374 1097.109415226754 293.0374242867797
361 0.005 1.805 2 1005.193403947996 902.1839244558477 902.0092201342666 1099.052716249688 1099.120395956604 1099.198796596727 1088.89341712346 351.7695939193181 1097.110632129403 293.0374256691877
362 0.005 1.81 2 1005.482150327515 902.7931903493857 902.6202516876448 1099.052803804652 1099.120457227323 1099.198844236357 1088.911464901737 351.9996845117196 1097.111853998878 293.0374272958223
363 0.005 1.815 2 1005.769155900193 903.3992681165333 903.2280851628872 1099.052888324439 1099.120524608842 1099.19889981878 1088.929466414194 352.2296637422456 1097.113093776466 293.0374290912977
364 0.005 1.82 2 1006.05470524018 904.0021755106526 903.8327383455738 1099.052942633384 1099.120571277073 1099.19893406774 1088.947307737665 352.4590880614858 1097.114308342457 293.037430817122
365 0.005 1.825 2 1006.338809257976 904.6019293027588 904.4342278726671 1099.053050163713 1099.120651998087 1099.199002485765 1088.965183969469 352.6883886440876 1097.115550959432 293.0374325850715
366 0.005 1.83 2 1006.621332474295 905.1985465232121 905.0325712469087 1099.053113403387 1099.12070582114 1099.199043496618 1088.982862193472 352.9174598459879 1097.116776640659 293.0374341889618
367 0.005 1.835 2 1006.90238399128 905.7920436205824 905.6277848134093 1099.053182856756 1099.120758369792 1099.199082681672 1089.000561904283 353.1463511362684 1097.117993730054 293.0374356697826
368 0.005 1.84 2 1007.182070645893 906.3824381155999 906.2198859238675 1099.053258089313 1099.120820514636 1099.199132725691 1089.018205869806 353.3748454214852 1097.119209177335 293.0374371580188
369 0.005 1.845 2 1007.460304600695 906.9697467043774 906.8088914714715 1099.05331906666 1099.120866313231 1099.199164742166 1089.035731372532 353.6029315288778 1097.120401148844 293.0374385177887
370 0.005 1.85 2 1007.737092575632 907.5539849593614 907.3948171089347 1099.053388814976 1099.120911624851 1099.199193949609 1089.053219217163 353.8310480433923 1097.121602267253 293.0374400436684
371 0.005 1.855 2 1008.011954210585 908.1351699428278 907.9776799031683 1099.053464096678 1099.120980647873 1099.199254285864 1089.07070703317 354.0589564971064 1097.122820613972 293.0374417634601
372 0.005 1.86 2 1008.285750383235 908.7133189518673 908.5574972888545 1099.053530274835 1099.12103531795 1099.199296455556 1089.088068544558 354.2862190384776 1097.124010484005 293.0374434781903
373 0.005 1.865 2 1008.55818726574 909.2884476016845 909.1342849059496 1099.053631801436 1099.121113067657 1099.199362040378 1089.105462282554 354.5133211977099 1097.125221154319 293.0374452392184
374 0.005 1.87 2 1008.828975988126 909.8605719674914 909.708058957791 1099.053709656775 1099.121161674383 1099.199398379889 1089.122711241022 354.7401951636229 1097.126409816517 293.0374468234226
375 0.005 1.875 2 1009.098310557298 910.4297078423472 910.2788354017782 1099.053773546795 1099.121212258003 1099.199435953266 1089.139875586275 354.9668953138815 1097.127593046315 293.0374482851281
376 0.005 1.88 2 1009.366272266005 910.9958719966564 910.8466307511447 1099.053841615587 1099.121270171228 1099.199482994231 1089.157013939327 355.1932109448791 1097.128768047202 293.0374497602795
377 0.005 1.885 2 1009.632950403292 911.5590805209213 911.4114612394154 1099.053896964181 1099.121311989021 1099.199511607404 1089.174035678131 355.4191127933529 1097.129920292962 293.0374511219512
378 0.005 1.89 2 1009.898236644881 912.1193482904697 911.9733418696133 1099.0539632925 1099.121354476892 1099.19953838829 1089.191032717449 355.6450149069895 1097.131083893947 293.0374526290581
379 0.005 1.895 2 1010.161662322241 912.6766916817855 912.5322890091836 1099.054035478168 1099.121421350804 1099.199597225428 1089.208035255645 355.8706896191357 1097.132265350913 293.0374542954182
380 0.005 1.9 2 1010.424050879392 913.2311271635102 913.0883191807399 1099.05409620008 1099.121473594925 1099.199637526688 1089.224889758035 356.0956964233495 1097.133445049935 293.0374559112726
381 0.005 1.905 2 1010.68519493422 913.782669815148 913.641447521033 1099.054202180898 1099.121548777227 1099.199701166752 1089.241768536704 356.3205329033173 1097.13462085022 293.0374575153202
382 0.005 1.91 2 1010.944733134513 914.331334873712 914.1916892975973 1099.054263100159 1099.121589427881 1099.199729373965 1089.258502700145 356.5452173500772 1097.135774834841 293.0374588885974
383 0.005 1.915 2 1011.202902542088 914.8771380011838 914.7390603315351 1099.05433202782 1099.121647091488 1099.199776253413 1089.27520524092 356.7695029878423 1097.136926032208 293.0374601750544
384 0.005 1.92 2 1011.459797155094 915.4200943103448 915.2835759711317 1099.054402569241 1099.121701091386 1099.19981882255 1089.291828202402 356.9934569726875 1097.138068135698 293.0374614830459
385 0.005 1.925 2 1011.715342606276 915.9602192294386 915.8252515891994 1099.054450874374 1099.12173641226 1099.19984033437 1089.308360261153 357.2171438457581 1097.139191606147 293.0374626411609
386 0.005 1.93 2 1011.969488707629 916.4975278878065 916.3641021266834 1099.054520301713 1099.121789194375 1099.199881119759 1089.324880874873 357.4406226082303 1097.140330015312 293.0374640632552
387 0.005 1.935 2 1012.222179773043 917.0320353275705 916.9001427149828 1099.054595434792 1099.121850089321 1099.199931557775 1089.341382847682 357.6639068449668 1097.14147690338 293.037465674353
388 0.005 1.94 2 1012.4736920489 917.5637582464757 917.4333896993011 1099.054641754898 1099.121891716708 1099.19996237492 1089.357754358312 357.8865658885542 1097.142587816227 293.0374672555093
389 0.005 1.945 2 1012.723880302675 918.0927078702952 917.9638570062874 1099.054738896417 1099.121964307288 1099.200024186338 1089.374137276641 358.1090307400812 1097.143731404255 293.0374688534555
390 0.005 1.95 2 1012.972646019754 918.6189018797386 918.4915595048396 1099.054785490136 1099.122008274904 1099.200057289936 1089.390415450793 358.3312351023653 1097.144850494031 293.0374702716429
391 0.005 1.955 2 1013.220130283706 919.1423544949268 919.0165116663999 1099.054849476189 1099.122056841215 1099.200093392615 1089.406612118504 358.5532581875347 1097.145972714873 293.037471561596
392 0.005 1.96 2 1013.466326456283 919.6630807967662 919.5387287951185 1099.054911915757 1099.122109001297 1099.200135764705 1089.422771455695 358.7748484623766 1097.147085082017 293.0374728391171
393 0.005 1.965 2 1013.711639019382 920.1810950910705 920.0582254621305 1099.054989196023 1099.122169505123 1099.20018545548 1089.438870411266 358.9962069629941 1097.148208824303 293.0374742383934
394 0.005 1.97 1 1013.94378673618 920.6935452748535 920.5724673268185 1099.055906275485 1099.121220700735 1099.199663493958 1089.567050420412 359.2114356779788 1097.159061132235 293.0374791696685
395 0.005 1.975 2 1014.189814455697 921.2062296830059 921.0864216246978 1099.056463206422 1099.122580790454 1099.200704016823 1089.46645509168 359.4349442841462 1097.150098178912 293.0374782320777
396 0.005 1.98 1 1014.420702716055 921.7133866959064 921.595307865598 1099.056558564457 1099.121670278238 1099.200096687229 1089.595294083137 359.6498957623964 1097.160800665539 293.0374852336428
397 0.005 1.985 2 1014.665464826057 922.2207919121347 922.1039352548112 1099.056003951312 1099.122029330797 1099.199961848047 1089.498170923087 359.8736768838089 1097.151968761626 293.0374835334727
398 0.005 1.99 1 1014.894037845289 922.7227268254313 922.6075605957013 1099.056166590052 1099.121233824917 1099.199612621283 1089.626287690399 360.0882814702659 1097.162554441236 293.0374961867914
399 0.005 1.995 1 1015.121564562899 923.2218861821915 923.1082360968868 1099.05122745221 1099.121678176539 1099.200009804131 1089.655168520077 360.3035886470023 1097.160608169615 293.0375005984206
400 0.005 2 2 1015.368478690967 923.7215000641014 923.6089981039449 1099.056782415766 1099.122387721136 1099.200329660621 1089.54304617712 360.5277445820759 1097.155151995823 293.0374964897226
401 0.005 2.005 1 1015.594500811878 924.215725251735 924.1048564159623 1099.056595200258 1099.121562866062 1099.199891071953 1089.670891328645 360.7416136033718 1097.16582693825 293.0375125147074
402 0.005 2.01 1 1015.819229775348 924.7072197741037 924.597820772913 1099.051509418822 1099.12187849982 1099.200161292345 1089.700349526664 360.9561137871754 1097.163735674143 293.0375177159436
403 0.005 2.015 1 1016.045040733194 925.1961560457161 925.0881981121802 1099.053182424664 1099.122066222571 1099.200332411763 1089.710443126696 361.1708054183079 1097.164759341455 293.0375216513236
404 0.005 2.02 1 1016.270847914898 925.6825723114714 925.5760336134942 1099.05378597243 1099.121958581747 1099.200221785909 1089.720354488891 361.3854583159459 1097.164908012499 293.0375257674459
405 0.005 2.025 1 1016.496601214772 926.166495565485 926.0613566152944 1099.054094951117 1099.122074822564 1099.200315432491 1089.733405530401 361.6000366919174 1097.166016271699 293.0375297061009
406 0.005 2.03 1 1016.721196767679 926.6479401661695 926.5441833810578 1099.053745093284 1099.121996140448 1099.20020942984 1089.747242933111 361.8146019876841 1097.166814016909 293.0375343006543
407 0.005 2.035 1 1016.945400858187 927.126923652657 927.0245330605223 1099.054053613761 1099.122172187282 1099.200388321553 1089.762287631274 362.0290207501481 1097.168116189195 293.0375391504666
408 0.005 2.04 1 1017.168086371443 927.6034547129714 927.5024178770707 1099.053884115443 1099.122112724466 1099.200303957279 1089.77669872562 362.2433011206323 1097.169007979303 293.0375444550409
409 0.005 2.045 1 1017.390226508431 928.0775515376831 927.9778550918959 1099.054208250919 1099.122257833685 1099.200445975903 1089.791935401 362.4575007798566 1097.170256819294 293.0375496160253
410 0.005 2.05 1 1017.611449738948 928.5492252709618 928.4508585846221 1099.05401966403 1099.122199468534 1099.200366211775 1089.806524654736 362.6714913382181 1097.171115374988 293.037554614795
411 0.005 2.055 1 1017.832158886055 929.0184882722599 928.9214409113929 1099.054350049909 1099.122370737738 1099.200541824081 1089.821567764454 362.8852258455706 1097.172310162082 293.0375588266186
412 0.005 2.06 1 1018.051285979824 929.4853509216989 929.3896149025139 1099.054134281027 1099.122284689953 1099.200432538807 1089.835920504825 363.0986246084152 1097.173049709935 293.0375625457344
413 0.005 2.065 1 1018.269915650466 929.9498281760888 929.8553938984214 1099.054455084806 1099.122429071158 1099.200582653479 1089.850871819447 363.3116739471271 1097.174235903286 293.0375652652048
414 0.005 2.07 1 1018.487081875928 930.41192699206 930.3187866368451 1099.05420357471 1099.122329560133 1099.200462727463 1089.865027404243 363.5243125044838 1097.174985904268 293.0375673442339
415 0.005 2.075 1 1018.703685110262 930.8716661005271 930.779809900679 1099.054532563961 1099.122495258222 1099.200634519505 1089.879897381799 363.7365784603454 1097.176150903724 293.0375684264745
416 0.005 2.08 1 1018.918886684576 931.3290515785679 931.2384727514999 1099.054285910185 1099.122404590113 1099.200522129231 1089.893939215064 363.9485082152569 1097.176883808841 293.0375690115856
417 0.005 2.085 1 1019.133451207803 931.7840995995388 931.6947901682186 1099.054652473164 1099.122586081867 1099.20070734543 1089.908582327579 364.1600752445283 1097.178080733779 293.0375688398508
418 0.005 2.09 1 1019.346196401639 932.2368135997682 932.1487678858182 1099.054435045168 1099.122505340412 1099.20059908136 1089.922387995751 364.3712693009658 1097.17885739583 293.0375684568814
419 0.005 2.095 1 1019.558558430482 932.687214242978 932.6004243357281 1099.054794887343 1099.122695943067 1099.20079415324 1089.936950737345 364.5821465096642 1097.180037308336 293.0375675806189
420 0.005 2.1 1 1019.769331914702 933.1353073217475 933.049766984801 1099.054615178089 1099.12264764799 1099.200718013566 1089.950964617664 364.7926920404569 1097.180846356126 293.0375664820284
421 0.005 2.105 1 1019.979716568143 933.5811096348764 933.4968113028867 1099.054952955709 1099.122808986131 1099.200881016968 1089.964907979179 365.002939586155 1097.182027093265 293.0375651926033
422 0.005 2.11 1 1020.188490402442 934.0246273585668 933.941565151532 1099.054671977451 1099.122674505745 1099.200722300855 1089.978565050402 365.2128249538395 1097.182732120839 293.0375642307832
423 0.005 2.115 1 1020.396659927646 934.465876878473 934.384043836245 1099.055030774444 1099.122861508883 1099.200915971848 1089.992912941517 365.4223601765123 1097.183909482327 293.037563190785
424 0.005 2.12 1 1020.603344214566 934.9048652326138 934.8242555365792 1099.054739252593 1099.12276357857 1099.200797230523 1090.006377928944 365.631558831518 1097.184641158839 293.0375624815626
425 0.005 2.125 1 1020.809464246537 935.3416092385094 935.2622157180575 1099.055128148696 1099.122964394235 1099.201002874996 1090.020539435528 365.8403902495042 1097.18583459837 293.0375616578475
426 0.005 2.13 1 1021.01405016462 935.7761141963038 935.6979313896322 1099.054886846006 1099.122862859248 1099.200874060997 1090.034042542098 366.0488606535322 1097.186567261229 293.0375610714405
427 0.005 2.135 1 1021.218129322552 936.2083967581686 936.1314178404334 1099.055249948612 1099.123052616233 1099.201068856509 1090.048042346459 366.2570575470888 1097.187740942818 293.0375603182439
428 0.005 2.14 1 1021.420771730087 936.6384614020554 936.5626812707566 1099.054922067191 1099.122881963698 1099.200869200799 1090.06108335225 366.4647974424532 1097.188376767767 293.0375598038025
429 0.005 2.145 1 1021.622816782664 937.066326079587 936.9917377570908 1099.055333131719 1099.123112541888 1099.201110989068 1090.074991503353 366.6722174656953 1097.189565078589 293.0375592439662
430 0.005 2.15 1 1021.823358686239 937.4919971987872 937.4185950364944 1099.055157686071 1099.12306921387 1099.201039619929 1090.088324361229 366.8793236967706 1097.190349521365 293.037559004097
431 0.005 2.155 1 1022.023369178711 937.915492494725 937.843268454995 1099.055541917866 1099.123262690217 1099.201235922852 1090.102436800198 367.0860874579529 1097.191588038613 293.0375587266001
432 0.005 2.16 1 1022.22201960296 938.3368152287911 938.2657644147336 1099.055190243609 1099.12306640566 1099.201011234894 1090.115485655574 367.2925200331745 1097.192201021913 293.0375588360337
433 0.005 2.165 1 1022.42008813347 938.7559822914021 938.686098159406 1099.055574054086 1099.123280053705 1099.201235680965 1090.129128443134 367.4986134103205 1097.19335389651 293.037559192526
434 0.005 2.17 1 1022.6166461532 939.1730016041458 939.1042786777103 1099.055307583937 1099.123162365435 1099.201090412718 1090.142206513299 367.7043593792237 1097.194035289232 293.0375599934632
435 0.005 2.175 1 1022.812646599817 939.5878878712589 939.5203194997115 1099.055720067171 1099.123392777965 1099.201330052833 1090.155853407236 367.9098238372007 1097.195216013166 293.0375609214517
436 0.005 2.18 1 1023.007196863306 940.0006461139486 939.934227267034 1099.055527106317 1099.123328637044 1099.201236291031 1090.16883458177 368.1149105683755 1097.195968588586 293.0375623942102
437 0.005 2.185 1 1023.201443973619 940.4112930579204 940.3460169442542 1099.055924402276 1099.123550553251 1099.201467116972 1090.182338114083 368.3196577753836 1097.197130621097 293.0375640425389
438 0.005 2.19 1 1023.394168033219 940.8198319246621 940.755693988895 1099.055629876127 1099.123378866271 1099.201262111238 1090.195204101896 368.5240558520292 1097.197780434396 293.0375663866915
439 0.005 2.195 1 1023.586286072561 941.226279729668 941.1632734291436 1099.055886677757 1099.123487770905 1099.201379453362 1090.208504484666 368.7281006502299 1097.198838885889 293.0375689160239
440 0.005 2.2 1 1023.776967490949 941.6306417733628 941.5687619353928 1099.055641470547 1099.123381536821 1099.201247946083 1090.221115751063 368.9317875196746 1097.199532678103 293.0375719272578
441 0.005 2.205 1 1023.967235920534 942.0329356277972 941.9721754806176 1099.056005263478 1099.123583673926 1099.201460580189 1090.234353356599 369.1351303773121 1097.200665778493 293.0375749868169
442 0.005 2.21 1 1024.15609109461 942.4331659723795 942.3735203177088 1099.055791866601 1099.123505967707 1099.201355500959 1090.24688298621 369.3381379505477 1097.201364796809 293.0375783924292
443 0.005 2.215 1 1024.344573092125 942.8313485551851 942.7728106557491 1099.056219159514 1099.123752214163 1099.201611857698 1090.259864991246 369.5407806912623 1097.202519822576 293.0375816820202
444 0.005 2.22 1 1024.531547151007 943.2274888083198 943.1700534841989 1099.055960165991 1099.123616638696 1099.201443286313 1090.272318592281 369.7430708102899 1097.20317825159 293.0375852401355
445 0.005 2.225 1 1024.718022744711 943.6216000271926 943.5652611608181 1099.056238773313 1099.123744277393 1099.201578477679 1090.285335612136 369.9450192712321 1097.204228766624 293.0375884610193
446 0.005 2.23 1 1024.903194065811 944.0136895575628 943.9584418806286 1099.055909815957 1099.123575906347 1099.201384911762 1090.29758625409 370.1466403103167 1097.204814163385 293.0375915446145
447 0.005 2.235 1 1025.087844933104 944.4037734020166 944.349610395578 1099.056324673405 1099.123822197655 1099.201644361623 1090.310512038576 370.3479114751082 1097.205946050158 293.0375942231372
448 0.005 2.24 1 1025.271197004164 944.7918562640132 944.7387729526606 1099.056104155561 1099.123736424675 1099.201530053992 1090.322820263044 370.5488340353742 1097.206625817875 293.0375967066199
449 0.005 2.245 1 1025.453950688423 945.1779564612442 945.1259462910419 1099.05654549134 1099.123978153558 1099.201778750928 1090.335678564679 370.749421994933 1097.207786354082 293.0375984129274
450 0.005 2.25 1 1025.635356616905 945.5620777728431 945.511135490623 1099.05637038826 1099.123920059904 1099.201688707551 1090.347929193993 370.9496649330653 1097.208517047336 293.0375998206509
451 0.005 2.255 1 1025.816440885332 945.9442345980248 945.8943539880688 1099.056746723305 1099.124126644037 1099.201904353811 1090.361027694898 371.1495489377132 1097.209625589904 293.0376007982374
452 0.005 2.26 1 1025.995944652618 946.3244304459083 946.2756069319149 1099.05641875344 1099.123941321303 1099.201690150088 1090.373108528289 371.349079360758 1097.210196165207 293.0376014315585
453 0.005 2.265 1 1026.174955902171 946.7026816523945 946.6549088577432 1099.056660116485 1099.124038768719 1099.201798464711 1090.385649321699 371.5482582362121 1097.211191722337 293.037601568055
454 0.005 2.27 1 1026.352650796414 947.0789928533248 947.0322659832822 1099.056406164952 1099.123937695047 1099.201672049561 1090.397485067074 371.7470762927035 1097.211822235717 293.0376016128195
455 0.005 2.275 1 1026.529942857194 947.4533791036124 947.4076920388804 1099.056763620648 1099.124133587422 1099.201879267135 1090.409940395086 371.9455580045713 1097.212888509076 293.0376012602457
456 0.005 2.28 1 1026.706000694905 947.8258448203505 947.7811927784144 1099.056474857589 1099.123989480804 1099.201708554221 1090.421713124274 372.1436951447483 1097.213466254778 293.0376010048607
457 0.005 2.285 1 1026.881533286602 948.1964054447806 948.1527822289784 1099.056880421437 1099.124224116787 1099.201954410968 1090.434111910379 372.3414924462488 1097.214558362937 293.0376004232761
458 0.005 2.29 1 1027.055765466724 948.5650653264074 948.5224665437622 1099.056647978389 1099.124123194005 1099.201824011036 1090.445884997711 372.5389483910425 1097.215211179165 293.0376000752523
459 0.005 2.295 1 1027.229493292012 948.931839973544 948.8902594180429 1099.057053097172 1099.124349004968 1099.202058622164 1090.458244783501 372.7360544557067 1097.216313290041 293.0375995369914
460 0.005 2.3 1 1027.401825763732 949.2967322080622 949.2561651951218 1099.056781422935 1099.124218349043 1099.201898757777 1090.470146853548 372.932793642747 1097.216922843799 293.0375993049884
461 0.005 2.305 1 1027.57367333439 949.6597568181958 949.6201978777821 1099.057169749676 1099.124426031191 1099.202114671175 1090.482436433972 373.1291706071348 1097.218007651245 293.0375990137146
462 0.005 2.31 1 1027.74434353619 950.0209202467958 949.9823643968562 1099.056891936531 1099.124289704525 1099.201949226141 1090.49394660975 373.3252237786162 1097.218618872023 293.0375991032901
463 0.005 2.315 1 1027.91473404643 950.3802374126748 950.3426781473748 1099.05729642948 1099.12453189018 1099.202205607661 1090.506091416011 373.5208512731766 1097.219666091076 293.037599307035
464 0.005 2.32 1 1028.083556329783 950.7377127466171 950.7011454057362 1099.057078229254 1099.124428795679 1099.202069827827 1090.517586593289 373.7160949109885 1097.220319124269 293.0375998026209
465 0.005 2.325 1 1028.252373936169 951.0933643688498 951.0577821186108 1099.057380064832 1099.124550990339 1099.2021975167 1090.529078956186 373.9110242258963 1097.221342362428 293.0376003174158
466 0.005 2.33 1 1028.419669832863 951.4471924464848 951.4125911666716 1099.056990094227 1099.124351517603 1099.201975042562 1090.540136746747 374.1056187527887 1097.221829041813 293.0376013004285
467 0.005 2.335 1 1028.586475328907 951.799212346014 951.7655861611483 1099.057369057927 1099.124572993081 1099.202211360904 1090.551948800498 374.2998537357273 1097.222866305999 293.0376025482844
468 0.005 2.34 1 1028.751923796845 952.1494287000593 952.1167730181288 1099.05721210353 1099.124541288027 1099.20215138611 1090.563230258509 374.4937528267348 1097.223536150434 293.03760432086
469 0.005 2.345 1 1028.91700638518 952.4978556286164 952.4661647249947 1099.057576794012 1099.124726700943 1099.202344826162 1090.575206104558 374.6873134753367 1097.224578394752 293.0376061448179
470 0.005 2.35 1 1029.080842758183 952.8444974953516 952.8137669297149 1099.057314481713 1099.124606230057 1099.202195867766 1090.586359998933 374.8804812359929 1097.225159751599 293.0376083015051
471 0.005 2.355 1 1029.244399852545 953.18936833647 953.159592410293 1099.057686669798 1099.124814251957 1099.202416755675 1090.598049351115 375.0733173416977 1097.22618743622 293.0376103255156
472 0.005 2.36 1 1029.406483230591 953.5324718815267 953.5036462610836 1099.057403078369 1099.124662853521 1099.202234276545 1090.609048946733 375.26581033641 1097.226740838579 293.0376126054365
473 0.005 2.365 1 1029.568359905716 953.8738210706817 953.8459402246801 1099.057724915063 1099.124833763559 1099.202419361343 1090.62057684766 375.458006354034 1097.227731270478 293.0376145572557
474 0.005 2.37 1 1029.728587299701 954.21342106951 954.1864806936983 1099.057436955636 1099.124689493093 1099.20224678791 1090.631463244253 375.6498527680384 1097.228279699802 293.0376165615224
475 0.005 2.375 1 1029.888544959888 954.5512864625001 954.5252808367193 1099.057789509539 1099.124887362816 1099.202459403712 1090.64297613842 375.8413268739856 1097.229287988509 293.0376181346054
476 0.005 2.38 1 1030.047032916768 954.8874205881825 954.8623455060329 1099.057533718969 1099.124768288921 1099.202310001029 1090.653801972481 376.0324229403159 1097.229815412522 293.0376196531574
477 0.005 2.385 1 1030.205569338796 955.2218404448438 955.1976897212884 1099.057898656684 1099.124970540403 1099.202524747067 1090.665204015724 376.2232019049762 1097.230811100618 293.0376207626565
478 0.005 2.39 1 1030.362608559349 955.5545479875911 955.5313171790882 1099.057583989621 1099.124797917241 1099.20232210611 1090.675906888245 376.4136602705126 1097.231343473495 293.0376218003242
479 0.005 2.395 1 1030.519241018828 955.8855567470117 955.8632401273335 1099.057936814243 1099.124989533675 1099.202525740928 1090.687262584353 376.6037982422206 1097.23233844057 293.037622226813
480 0.005 2.4 1 1030.674609367286 956.214869882547 956.193463392344 1099.057762201963 1099.124953063087 1099.202462178009 1090.698004399762 376.7935344404181 1097.232937651298 293.0376226400602
481 0.005 2.405 1 1030.82988879106 956.5425025809957 956.522000594571 1099.058192115071 1099.125203090105 1099.202724096636 1090.709276636927 376.982863661362 1097.233991898803 293.0376228801194
482 0.005 2.41 1 1030.98381718473 956.8684579110299 956.848856523961 1099.057938967928 1099.125062380726 1099.202549453553 1090.719994228985 377.1718470338423 1097.234620562809 293.037623159394
483 0.005 2.415 1 1031.137340515782 957.1927494299595 957.174043290542 1099.058197648981 1099.125171325048 1099.202668034347 1090.731101891934 377.3604232875722 1097.235550322492 293.0376232484987
484 0.005 2.42 1 1031.28962800371 957.5153811576677 957.4975660423056 1099.057928224861 1099.125056390698 1099.20252902447 1090.741592882402 377.5486640145137 1097.236086362508 293.0376235193495
485 0.005 2.425 1 1031.44165962421 957.8363669815463 957.8194374267101 1099.058277215999 1099.125243708595 1099.202729032347 1090.752904996226 377.7366264510255 1097.237056768459 293.0376235884196
486 0.005 2.43 1 1031.592523339726 958.155709731389 958.139661736632 1099.057973798016 1099.125090176599 1099.202549749761 1090.763356143334 377.9242324493187 1097.237540275571 293.037623827018
487 0.005 2.435 1 1031.743003824538 958.4734219884368 958.4582507344661 1099.058367337819 1099.125317021472 1099.202790444779 1090.774162694639 378.1114993454603 1097.238538745775 293.037623884759
488 0.005 2.44 1 1031.892262240216 958.7895114702467 958.7752122025995 1099.058147904281 1099.125213007041 1099.202657193574 1090.784485539524 378.2984031498742 1097.239057326833 293.0376241269358
489 0.005 2.445 1 1032.041173856933 959.1039885807363 959.0905563026449 1099.05854163563 1099.125432560495 1099.202887696914 1090.795435198741 378.4849871184319 1097.240069087924 293.0376241524808
490 0.005 2.45 1 1032.188870603319 959.4168565483503 959.4042873365637 1099.058268888631 1099.125299590389 1099.20272536449 1090.80563793381 378.6711716289927 1097.240587513164 293.0376243409895
491 0.005 2.455 1 1032.33625284582 959.7281292359628 959.7164177596951 1099.058641905299 1099.125502222678 1099.202939532092 1090.816417680962 378.856998599037 1097.241571757565 293.0376243035327
492 0.005 2.46 1 1032.482402988879 960.0378097373074 960.0269518972151 1099.05835400258 1099.125357530449 1099.202766449703 1090.826481515143 379.0424825961748 1097.242070575608 293.0376245204175
493 0.005 2.465 1 1032.628434810313 960.3459120702692 960.3359024195952 1099.058754311359 1099.125592871961 1099.203018163269 1090.837145191642 379.2276192134162 1097.243061376545 293.0376246642044
494 0.005 2.47 1 1032.773343395845 960.6524377347509 960.6432726607378 1099.058533417254 1099.125492075434 1099.202883964857 1090.847154271762 379.4123917659645 1097.243620296618 293.0376249640604
495 0.005 2.475 1 1032.917712505097 960.9574017340433 960.9490759209872 1099.058807192563 1099.125606748217 1099.203007633477 1090.857699081479 379.596857749342 1097.244534647243 293.0376250786788
496 0.005 2.48 1 1033.060806074719 961.2608079113783 961.2533160119701 1099.058445381665 1099.125413857946 1099.202788017011 1090.867317017569 379.78094451177 1097.244954816612 293.0376256499767
497 0.005 2.485 1 1033.203703109358 961.5626670614701 961.5560048680614 1099.058836607355 1099.125627039768 1099.203018271525 1090.877668685072 379.9646780320476 1097.245908597976 293.0376263212901
498 0.005 2.49 1 1033.345401966246 961.8629845798116 961.8571481093414 1099.058669004238 1099.12559383695 1099.202958001104 1090.887578947843 380.1480671814323 1097.246498090835 293.0376275759996
499 0.005 2.495 1 1033.486937146649 962.1617709786327 962.1567556502209 1099.059011826663 1099.125771840208 1099.203146092236 1090.898086014004 380.3310936590346 1097.247439612439 293.0376288151174
500 0.005 2.5 1 1033.627189132109 962.4590302749901 962.4548324622405 1099.058758465779 1099.125651297236 1099.202997588691 1090.907847500968 380.5137647763108 1097.247932789283 293.0376305317058
501 0.005 2.505 1 1033.767399321376 962.754775871299 962.7513906593633 1099.059129848168 1099.125857385178 1099.203217732935 1090.918171594333 380.6960787900957 1097.248875382906 293.0376321135865
502 0.005 2.51 1 1033.9062063743 963.0490101728672 963.046433893063 1099.058836961633 1099.125703952756 1099.203034145386 1090.927811403571 380.8780271733028 1097.249336163615 293.037634075889
503 0.005 2.515 1 1034.044900179846 963.3417461058257 963.3399738126258 1099.05915669721 1099.125870605649 1099.20321608313 1090.937843468294 381.059641982169 1097.250244070252 293.0376357432073
504 0.005 2.52 1 1034.182215331389 963.632986396699 963.6320144461451 1099.058874593323 1099.125731127726 1099.203048792507 1090.947317591889 381.2409189311907 1097.250703351751 293.0376376044707
505 0.005 2.525 1 1034.319447420901 963.9227442721824 963.9225676788736 1099.059220374179 1099.125923419096 1099.203256263405 1090.957415883736 381.4218576886443 1097.251624379129 293.0376390496047
506 0.005 2.53 1 1034.455450366848 964.2110219698654 964.2116371167974 1099.058894122877 1099.125743555683 1099.203047778672 1090.966824369783 381.6024780010821 1097.252029604717 293.0376405282067
507 0.005 2.535 1 1034.591190327635 964.4978325037765 964.4992347060401 1099.059243187344 1099.125933643234 1099.203251646092 1090.976804328283 381.7827284500437 1097.252949891775 293.0376415583539
508 0.005 2.54 1 1034.725692746615 964.7831788718436 964.7853644089139 1099.059074252335 1099.125898905917 1099.203190972466 1090.986280354587 381.9627009773234 1097.253504151694 293.0376424392014
509 0.005 2.545 1 1034.860103837825 965.0670736916229 965.0700376504016 1099.05944895565 1099.126096464034 1099.203397433324 1090.996320279224 382.1422725567132 1097.254446824672 293.0376427477395
510 0.005 2.55 1 1034.993326940347 965.3495190387158 965.3532581070771 1099.05913498108 1099.125922599611 1099.203196161727 1091.005576867404 382.3214490675848 1097.254851253288 293.037643235634
511 0.005 2.555 1 1035.126422614754 965.6305276931205 965.6350369645992 1099.059490932774 1099.126122845275 1099.203411773603 1091.015436479997 382.5002678832394 1097.255766002033 293.0376433707196
512 0.005 2.56 1 1035.258278155458 965.9101020764899 965.9153780848027 1099.05930745436 1099.126068746586 1099.203330540861 1091.024733239689 382.678725198345 1097.256296012591 293.037643725427
513 0.005 2.565 1 1035.39001045425 966.1882546163482 966.1942926344996 1099.059637908985 1099.126231876786 1099.203504642513 1091.034542849107 382.8568105054878 1097.257194413988 293.037643628835
514 0.005 2.57 1 1035.520439101493 966.4649854980414 966.4717825036837 1099.059363422572 1099.126097789573 1099.20334409656 1091.043704005912 383.0345156019701 1097.257706279069 293.0376436792223
515 0.005 2.575 1 1035.650962030213 966.7403104818394 966.7478612012549 1099.059717578704 1099.126293889813 1099.203558278612 1091.053466936702 383.2119041605446 1097.258577239874 293.0376433795026
516 0.005 2.58 1 1035.780144842283 967.0142305497277 967.0225315508047 1099.059431062094 1099.126146139993 1099.203379322247 1091.062569803256 383.3889754373295 1097.259001122354 293.0376431183744
517 0.005 2.585 1 1035.909469583754 967.2867585921919 967.2958050750298 1099.059737068331 1099.126304232673 1099.203554639705 1091.0715439671 383.5656560008032 1097.2598427128 293.0376425555495
518 0.005 2.59 1 1036.037347627205 967.5578961577735 967.5676850222319 1099.059455765796 1099.126163539364 1099.20338435065 1091.080223771121 383.7420007059954 1097.260264722555 293.0376421435894
519 0.005 2.595 1 1036.165194344662 967.827656827747 967.8381833262362 1099.059785146518 1099.126344702657 1099.203583881809 1091.089671071441 383.9180081779874 1097.261099342895 293.0376415182464
520 0.005 2.6 1 1036.291793081298 968.0960414600634 968.1073023495802 1099.059466998174 1099.126172019637 1099.203381152491 1091.098489634915 384.0936553849691 1097.261500852941 293.0376411752983
521 0.005 2.605 1 1036.418181580925 968.3630627647235 968.3750534261378 1099.059800229245 1099.1263494193 1099.203574803826 1091.107954063683 384.2689496765024 1097.262367473243 293.037640683265
522 0.005 2.61 1 1036.543431079802 968.6287233273714 968.6414402132004 1099.059558499077 1099.126253120472 1099.203451331916 1091.116793714457 384.4439049513134 1097.262807045771 293.0376406824286
523 0.005 2.615 1 1036.668598781824 968.8930353370373 968.9064738318583 1099.059969383233 1099.126490255093 1099.203703410889 1091.126266268227 384.6185223093061 1097.263727751017 293.0376404391297
524 0.005 2.62 1 1036.792553466901 969.1560006690614 969.1701575046919 1099.059804176956 1099.126444819295 1099.203628081415 1091.135136912849 384.7927875723865 1097.264242542317 293.0376408313562
525 0.005 2.625 1 1036.916552158149 969.4176312690774 969.4325019852375 1099.060180735006 1099.126647662786 1099.203844472208 1091.144432655559 384.9667300113279 1097.26514296164 293.0376412905981
526 0.005 2.63 1 1037.039252015459 969.6779287702365 969.6935101748741 1099.059873211329 1099.12647238318 1099.203636452346 1091.153077677153 385.1403020842271 1097.265527885582 293.037642403544
527 0.005 2.635 1 1037.16182774393 969.9369047798046 969.9531925366625 1099.060090816071 1099.126553611407 1099.203733276515 1091.162175053965 385.3135484844142 1097.266297604357 293.0376434307114
528 0.005 2.64 1 1037.283236834752 970.1945615724541 970.211552516331 1099.059815067664 1099.12643670221 1099.203593179466 1091.171111774327 385.4864349388538 1097.266696814112 293.0376450019253
529 0.005 2.645 1 1037.404634124144 970.4509118430005 970.4686015147262 1099.060142788202 1099.126612358932 1099.203786280682 1091.180245670397 385.6589832825672 1097.267529417425 293.0376463264622
530 0.005 2.65 1 1037.524935802785 970.7059554637361 970.724341203535 1099.059849394942 1099.126466044514 1099.203612829752 1091.188450797069 385.8311797545155 1097.26789432745 293.0376479342015
531 0.005 2.655 1 1037.645154834556 970.9597054012023 970.978782686794 1099.060228569689 1099.12668393275 1099.203847939667 1091.197542947219 386.0030238567378 1097.268764526516 293.0376493174823
532 0.005 2.66 1 1037.764199101093 971.2121633224299 971.2319289821819 1099.059997638799 1099.126582615526 1099.203716222288 1091.206007363416 386.174500730269 1097.269188722906 293.0376508170617
533 0.005 2.665 1 1037.883174332989 971.463341488812 971.4837910332736 1099.060378887869 1099.126790671511 1099.203938328713 1091.21508506732 386.3456405774311 1097.270074449088 293.0376518500833
534 0.005 2.67 1 1038.000970979632 971.7132405589934 971.7343711426523 1099.060111080282 1099.126659478005 1099.203777219868 1091.223463182888 386.5164398256255 1097.270467656709 293.0376529415062
535 0.005 2.675 1 1038.118700014355 971.9618716796476 971.983679237124 1099.060456449824 1099.126842394923 1099.203974951503 1091.232375739081 386.6868982727559 1097.271320888241 293.0376534314309
536 0.005 2.68 1 1038.235279601801 972.2092370270964 972.2317185219496 1099.060173770173 1099.126703731469 1099.203807146513 1091.240638274412 386.8569846914866 1097.271695537519 293.037653999318
537 0.005 2.685 1 1038.351951923723 972.4553472199027 972.4784986446543 1099.060556915573 1099.126926769444 1099.204049564031 1091.249523810427 387.0268256722596 1097.272561219693 293.0376541285124
538 0.005 2.69 1 1038.46731260572 972.70020526361 972.7240234185432 1099.060329152439 1099.126822286206 1099.203912536289 1091.257786555223 387.1962890097471 1097.272983781179 293.0376541220713
539 0.005 2.695 1 1038.582582184131 972.9438222833239 972.9683029684118 1099.06057586098 1099.126919548875 1099.204023180457 1091.266544395543 387.3654034730557 1097.273750524196 293.0376535494512
540 0.005 2.7 1 1038.69674582832 973.1861994979378 973.2113398082151 1099.060221061795 1099.12672858266 1099.203805772419 1091.274566014439 387.5341735197662 1097.274041084344 293.0376533511428
541 0.005 2.705 1 1038.810946469776 973.427348888846 973.453144567424 1099.060564940194 1099.126925219174 1099.204023294227 1091.283219907541 387.7025830442691 1097.274858601798 293.0376528616026
542 0.005 2.71 1 1038.923996917838 973.667272081575 973.6937201631624 1099.060398009852 1099.126886195077 1099.203957616647 1091.291336078873 387.8706507667348 1097.275307578446 293.0376529491251
543 0.005 2.715 1 1039.037073464372 973.9059812213428 973.9330774065958 1099.060736016041 1099.127054632419 1099.204139199014 1091.300031891746 388.0383669847807 1097.276128976618 293.0376527971449
544 0.005 2.72 1 1039.149032665614 974.1434778285785 974.1712187641639 1099.060476314531 1099.126934537918 1099.203990094546 1091.308011301298 388.2057281300885 1097.276497307719 293.0376532132557
545 0.005 2.725 1 1039.261198403512 974.3797713274232 974.4081525503824 1099.060823937424 1099.127127593335 1099.204199919299 1091.316526101312 388.3727510659675 1097.277316220066 293.0376534655282
546 0.005 2.73 1 1039.372007274098 974.6148625204969 974.6438818565904 1099.060555161172 1099.126977340806 1099.204018582137 1091.324416466332 388.5394266877918 1097.277640639326 293.037654165423
547 0.005 2.735 1 1039.482868666854 974.8487639266783 974.8784173279461 1099.060842362161 1099.12712789865 1099.204188115253 1091.332872672182 388.7057451349827 1097.278423722272 293.0376546497024
548 0.005 2.74 1 1039.592448863265 975.0814763084459 975.1117611873057 1099.060557781975 1099.126987440078 1099.204019146526 1091.340684768787 388.8717466815299 1097.278758882364 293.0376555563623
549 0.005 2.745 1 1039.702141464248 975.3130115852495 975.343923798025 1099.060885013253 1099.127165083412 1099.204215728148 1091.349083417596 389.0373969684894 1097.279558761078 293.0376561700199
550 0.005 2.75 1 1039.810602948739 975.5433703418163 975.5749072672683 1099.060629867291 1099.12704365269 1099.204064373906 1091.356846963469 389.2027025222662 1097.279910910972 293.0376571707938
551 0.005 2.755 1 1039.919147966912 975.772565420331 975.8047226886486 1099.060971424855 1099.127230671351 1099.204268827883 1091.365273817167 389.3676544902098 1097.280721575763 293.0376578405214
552 0.005 2.76 1 1040.026573290208 976.0005954079689 976.033370573189 1099.060656439958 1099.127054231725 1099.204062156259 1091.372910380315 389.5322767017713 1097.281062603748 293.0376587870002
553 0.005 2.765 1 1040.133988936532 976.2274725010338 976.2608615952108 1099.060975470548 1099.127224226593 1099.204249467178 1091.381186514991 389.6965478121473 1097.281847819393 293.0376591789199
554 0.005 2.77 1 1040.240255641493 976.4531978684911 976.4871982502558 1099.06080434524 1099.127185142657 1099.204183589075 1091.388868025245 389.8604958064581 1097.28225814264 293.0376598978077
555 0.005 2.775 1 1040.346735555632 976.6777827404505 976.7123904479138 1099.061207992873 1099.127417342858 1099.204432395281 1091.397167200566 390.0240804360082 1097.283104084633 293.0376603069364
556 0.005 2.78 1 1040.451980257607 976.9012272100642 976.936439805878 1099.060943313528 1099.127272055194 1099.204253616797 1091.404780259807 390.1873077884767 1097.283439865205 293.0376609848777
557 0.005 2.785 1 1040.557262097426 977.1235424911407 977.1593560524733 1099.061175455899 1099.127361901515 1099.204357997233 1091.412908332324 390.3502137596307 1097.28415664413 293.037661164257
558 0.005 2.79 1 1040.661392729513 977.3447296398648 977.381141518723 1099.060906561485 1099.127246599227 1099.204218674216 1091.420355808345 390.5128140384567 1097.284478523487 293.0376616827797
559 0.005 2.795 1 1040.765646844201 977.5647993104725 977.6018059829273 1099.061227241822 1099.127410692949 1099.204400526385 1091.428361666164 390.6750691631592 1097.285244255077 293.037661628502
560 0.005 2.8 1 1040.868798624004 977.7837521067701 977.8213510112354 1099.060925104733 1099.127257314149 1099.204220875009 1091.435724001265 390.83697525219 1097.285524192039 293.0376618202282
561 0.005 2.805 1 1040.972027705724 978.0015993298533 978.039786552808 1099.061288195196 1099.127465256691 1099.204447662698 1091.443721165735 390.998549121798 1097.286320031753 293.0376615347959
562 0.005 2.81 1 1041.074128159571 978.2183413495856 978.2571144347208 1099.06104631162 1099.127357952386 1099.204311749728 1091.451087991869 391.159786139387 1097.286650803067 293.0376615156999
563 0.005 2.815 1 1041.176298201146 978.4339894721825 978.4733445063416 1099.061410203477 1099.127555918457 1099.204525875486 1091.459059302621 391.3206825636952 1097.287452379934 293.0376610047058
564 0.005 2.82 1 1041.277244926473 978.6485435110441 978.6884781655484 1099.06114282635 1099.127423617588 1099.204363774848 1091.466427008349 391.4812446222786 1097.287771905895 293.0376607979964
565 0.005 2.825 1 1041.378343521773 978.8620147372899 978.9025252185307 1099.061477491999 1099.127600700619 1099.204557376216 1091.47432577704 391.6414458725193 1097.288546104488 293.0376601551682
566 0.005 2.83 1 1041.478329759707 979.0744037181612 979.1154875195348 1099.061193891332 1099.127458727929 1099.204387060088 1091.481537454668 391.8013213862744 1097.288846048273 293.037659908109
567 0.005 2.835 1 1041.578548361638 979.2857214653618 979.327374779176 1099.061572590494 1099.127679316501 1099.204627572394 1091.489362031931 391.9608747160907 1097.289647931786 293.0376594781217
568 0.005 2.84 1 1041.677509482135 979.4959680020895 979.5381885245466 1099.061342720146 1099.127568878029 1099.204484284068 1091.496512180132 392.1200969431894 1097.289973277185 293.037659334506
569 0.005 2.845 1 1041.776530956358 979.7051538344243 979.7479379348039 1099.061592426763 1099.127662266373 1099.204591554171 1091.5042142532 392.2789617601651 1097.290678938391 293.0376588579143
570 0.005 2.85 1 1041.874449241419 979.9132790693729 979.9566244604551 1099.061228596058 1099.12746401451 1099.204368116638 1091.511192167487 392.4375002630173 1097.290889522668 293.0376590308917
571 0.005 2.855 1 1041.972545001782 980.1203549049609 980.1642578518138 1099.061566970172 1099.12765968091 1099.204585835274 1091.518801400593 392.5957276562268 1097.291636500907 293.0376591843544
572 0.005 2.86 1 1042.069539186534 980.3263825200686 980.3708404672984 1099.061399799002 1099.127619917922 1099.204519785248 1091.525884968764 392.753625669348 1097.292006059129 293.037660160748
573 0.005 2.865 1 1042.166684480097 980.5313719369526 980.5763812360618 1099.061729183527 1099.127783298347 1099.204697372429 1091.533433697861 392.9111884376232 1097.292756760024 293.0376609657549
574 0.005 2.87 1 1042.262696356395 980.7353230759136 980.7808814871994 1099.061470725762 1099.127659921794 1099.204545666628 1091.540375419077 393.068427338415 1097.293051726423 293.037662452143
575 0.005 2.875 1 1042.358963400174 980.9382464538654 980.9843504371617 1099.061816319716 1099.127851287456 1099.204755475542 1091.547970694452 393.2253425524272 1097.293806728911 293.037663707996
576 0.005 2.88 1 1042.454011300076 981.1401418333824 981.1867891946465 1099.061521468549 1099.127691638837 1099.204565608828 1091.55486321993 393.381906808459 1097.29406749603 293.0376654526331
577 0.005 2.885 1 1042.549123831719 981.3410212185463 981.3882082050235 1099.061754680934 1099.127788391397 1099.204679365327 1091.562268684684 393.5381315503463 1097.29473546899 293.0376666951295
578 0.005 2.89 1 1042.643300920344 981.5408836143484 981.5886080170312 1099.061421862181 1099.12761907354 1099.204486358159 1091.568990266034 393.6940497452575 1097.294950457454 293.037668240932
579 0.005 2.895 1 1042.737581579582 981.7397397433573 981.7879980209534 1099.061794467541 1099.127839292214 1099.2047279101 1091.576378359276 393.849650707984 1097.295712774143 293.0376693723572
580 0.005 2.9 1 1042.830762668741 981.9375897243219 981.9863796589802 1099.061575135622 1099.127751025945 1099.204611455179 1091.583172832862 394.0049191698817 1097.296021351598 293.0376707223896
581 0.005 2.905 1 1042.924083314119 982.1344440994599 982.1837621281826 1099.06195536707 1099.12796147312 1099.204837680907 1091.590598707805 394.1598515042418 1097.296802177613 293.0376715531019
582 0.005 2.91 1 1043.016277955595 982.3303025380451 982.3801465547175 1099.061689531572 1099.127828611559 1099.204674570383 1091.597341213758 394.3144581657261 1097.297076398066 293.0376725448076
583 0.005 2.915 1 1043.108627453819 982.52517420211 982.5755410105845 1099.062026070842 1099.128006804679 1099.204869482885 1091.604674144855 394.4687381280334 1097.297817584968 293.0376726700904
584 0.005 2.92 1 1043.199849619596 982.719060384166 982.7699477596844 1099.061809212994 1099.127921822336 1099.204756666104 1091.611384959934 394.6226891334437 1097.298136636251 293.0376729808415
585 0.005 2.925 1 1043.291263759481 982.9119712383149 982.9633756600848 1099.062094898854 1099.128051770797 1099.204901822008 1091.618586251245 394.7763115194393 1097.298837661783 293.0376726290617
586 0.005 2.93 1 1043.381559143916 983.1039064859885 983.1558258714259 1099.06181107702 1099.127913179412 1099.204737311861 1091.625158597729 394.929620993895 1097.299085719097 293.0376725712429
587 0.005 2.935 1 1043.472067913723 983.2948737665104 983.3473051870529 1099.062076257638 1099.128041018764 1099.204883682711 1091.632252434512 395.0826065989319 1097.299770420474 293.0376719425394
588 0.005 2.94 1 1043.561467261595 983.4848759830206 983.5378170467728 1099.061814713906 1099.127923640341 1099.204742164854 1091.63876245183 395.2352661108181 1097.30000568798 293.0376717097201
589 0.005 2.945 1 1043.651079926723 983.6739228296913 983.7273701131754 1099.062113638563 1099.128073008597 1099.204909064996 1091.64582816577 395.3875917780714 1097.300690689842 293.0376709320893
590 0.005 2.95 1 1043.739574086081 983.8620143539684 983.9159657293379 1099.061869329843 1099.127967999703 1099.204778769281 1091.652286591923 395.5395933443444 1097.300956943356 293.0376706084771
591 0.005 2.955 1 1043.828374979536 984.0491607957399 984.1036128291244 1099.062234509946 1099.12817585753 1099.205005532503 1091.659340409251 395.6912928289085 1097.301694176698 293.0376699394652
592 0.005 2.96 1 1043.915971870659 984.2353615908828 984.2903122962084 1099.061962310795 1099.128031803084 1099.204830644468 1091.665749692414 395.8426593109095 1097.301937124645 293.0376696262284
593 0.005 2.965 1 1044.003712225337 984.4206267057743 984.4760729181638 1099.062204113056 1099.128128064347 1099.204943080148 1091.672663896807 395.9936713588951 1097.302582785074 293.0376688930976
594 0.005 2.97 1 1044.090377637176 984.6049557112501 984.6608954675622 1099.061870650444 1099.127957950919 1099.204748433101 1091.678907429596 396.1443589929922 1097.30276424762 293.0376687148652
595 0.005 2.975 1 1044.17726521717 984.7883605024826 984.8447903405528 1099.062227316876 1099.128173125437 1099.204983962009 1091.685811482196 396.2947464276971 1097.303405815945 293.0376683446148
596 0.005 2.98 1 1044.263107999272 984.9708389223293 985.0277569718208 1099.062019811815 1099.128080378269 1099.204864412699 1091.692070400923 396.4447985098082 1097.303662432482 293.0376685888086
597 0.005 2.985 1 1044.349284497592 985.1524015497121 985.2098044188467 1099.062433574893 1099.128327493136 1099.205130572375 1091.699004496358 396.5945310518946 1097.304445701181 293.0376687881802
598 0.005 2.99 1 1044.434214938252 985.3330475211967 985.3909331967506 1099.062211075829 1099.128224206534 1099.204994427505 1091.705320133554 396.7439380431862 1097.304733140996 293.0376694443177
599 0.005 2.995 1 1044.519337794061 985.5127865526513 985.5711518761194 1099.062453757516 1099.128313324391 1099.205096336838 1091.712118538986 396.8930338039262 1097.30538321232 293.0376696649539
600 0.005 3 1 1044.603398958832 985.6916184248859 985.7504615090517 1099.062157306702 1099.128170368505 1099.204928802597 1091.718248419322 397.0418052870832 1097.305597292391 293.0376705721607
601 0.005 3.005 1 1044.687810998076 985.8695515294296 985.9288692326619 1099.062435290384 1099.128307104665 1099.205085038938 1091.724935047885 397.1902548735401 1097.306262249424 293.0376710852105
602 0.005 3.01 1 1044.771162151996 986.0465878559716 986.1063782004302 1099.062190173336 1099.128203720941 1099.204958212949 1091.731089593041 397.338372625555 1097.306497029878 293.0376722909694
603 0.005 3.015 1 1044.854732377422 986.2227362832533 986.2829960064588 1099.062495546377 1099.12835782823 1099.205129749168 1091.737766497996 397.4861751218972 1097.30716498512 293.0376730854714
604 0.005 3.02 1 1044.937186037984 986.3979962404935 986.4587234983529 1099.06225426063 1099.128254377845 1099.205000317182 1091.743820724324 397.6336522400058 1097.307404561217 293.0376744012078
605 0.005 3.025 1 1045.019884916903 986.5723772661777 986.633568944087 1099.062555535731 1099.12840150941 1099.205164217562 1091.750423276576 397.7808098015839 1097.308066975298 293.0376751177484
606 0.005 3.03 1 1045.101536419867 986.7458787217233 986.807532840839 1099.062239775358 1099.128231086347 1099.204966976559 1091.756434962495 397.9276334743873 1097.308237075086 293.0376761052854
607 0.005 3.035 1 1045.183419985227 986.9185108642364 986.9806242145775 1099.062581440829 1099.128423898157 1099.205180569572 1091.762995145536 398.0741535850967 1097.308925805272 293.0376765611059
608 0.005 3.04 1 1045.264193723339 987.090272999927 987.1528438466831 1099.062400970787 1099.128371422961 1099.205101842164 1091.768994867174 398.2203558977318 1097.309214692271 293.0376773414833
609 0.005 3.045 1 1045.345245852307 987.2611743404897 987.324199743572 1099.062717590982 1099.128521997592 1099.205266296355 1091.775574974024 398.3662332751146 1097.309893281495 293.0376773736442
610 0.005 3.05 1 1045.425209278043 987.4312128589969 987.4946918195267 1099.06235290241 1099.128327951932 1099.205045308767 1091.781508738572 398.5117889284375 1097.3100369918 293.0376776781051
611 0.005 3.055 1 1045.505524642748 987.600400017324 987.6643289966564 1099.062729709902 1099.128540278615 1099.205280740019 1091.78798786938 398.65703670616 1097.310733806215 293.037677583109
612 0.005 3.06 1 1045.584701933519 987.7687347504532 987.8331118499387 1099.062453983381 1099.128396547482 1099.205107264599 1091.793791785995 398.8020023804957 1097.310928004335 293.0376777076479
613 0.005 3.065 1 1045.664009773771 987.9362266092835 988.0010486977138 1099.062721700787 1099.128517029514 1099.205243869566 1091.80015546652 398.9466226335097 1097.311565487523 293.037677025416
614 0.005 3.07 1 1045.742282473291 988.1028750793872 988.1681403722138 1099.062506659124 1099.128451286363 1099.20515476552 1091.805942870193 399.0909428685588 1097.31181984456 293.0376769180021
615 0.005 3.075 1 1045.820985328427 988.2686897927709 988.3343951635857 1099.062895060309 1099.12867498487 1099.2053972113 1091.812304480348 399.234946637135 1097.31253452249 293.0376765385622
616 0.005 3.08 1 1045.898545327137 988.4336692355739 988.4998131312889 1099.062609621024 1099.128513683018 1099.205204240988 1091.818028524983 399.378629337354 1097.312720819219 293.0376766481354
617 0.005 3.085 1 1045.976335393534 988.5978227987855 988.6644022517704 1099.06281640784 1099.128583125781 1099.205291219494 1091.824236612845 399.521998438372 1097.313291348726 293.037676429259
618 0.005 3.09 1 1046.053056538602 988.7611498973238 988.8281632326897 1099.062533587548 1099.128460017026 1099.205145839224 1091.829832610904 399.6650387282516 1097.313468552438 293.0376769121748
619 0.005 3.095 1 1046.130103679966 988.9236596762167 988.991103964442 1099.062840239155 1099.128618815643 1099.205325080392 1091.836095466307 399.8077705341192 1097.314102353267 293.0376769711734
620 0.005 3.1 1 1046.206100240028 989.0853512514974 989.1532249628805 1099.062612323618 1099.128528126811 1099.205209559102 1091.841713288253 399.9501877954908 1097.31432054982 293.0376776657942
621 0.005 3.105 1 1046.282492103319 989.2462344604264 989.3145345582918 1099.06298833 1099.128742666598 1099.205443190427 1091.847929676373 400.0922900701485 1097.315014299632 293.0376780400341
622 0.005 3.11 1 1046.357720659354 989.406308081787 989.4750329544456 1099.062713169017 1099.128595508787 1099.205264761144 1091.853501440942 400.2340890177746 1097.315195686119 293.0376788926935
623 0.005 3.115 1 1046.433198803284 989.5655811504785 989.6347279453528 1099.062949239543 1099.128687894764 1099.205373588718 1091.859577457967 400.3755769282507 1097.315782204156 293.0376791927308
624 0.005 3.12 1 1046.507619720247 989.7240522195973 989.7936194906805 1099.062680848621 1099.128573859995 1099.205236888975 1091.865011923385 400.5167520785125 1097.315965041669 293.0376800396333
625 0.005 3.125 1 1046.582466054454 989.8817315016533 989.9517162311259 1099.063053897223 1099.128791163868 1099.20547590155 1091.871095503942 400.6575936754296 1097.316647195618 293.0376804484662
626 0.005 3.13 1 1046.65628034496 990.0386172208335 990.1090178141535 1099.062733999645 1099.128607128448 1099.20526119464 1091.876493733697 400.798141850367 1097.316783940013 293.0376811742682
627 0.005 3.135 1 1046.730300738944 990.1947189956197 990.2655325792014 1099.063016942645 1099.128745945041 1099.205419521407 1091.882475316144 400.9383759829456 1097.317397328509 293.0376814664696
628 0.005 3.14 1 1046.803248551187 990.3500361139563 990.4212611436712 1099.062855212327 1099.128718326833 1099.205367186377 1091.887944756202 401.0783123332112 1097.31766999041 293.0376820873975
629 0.005 3.145 1 1046.876544996561 990.5045776450501 990.5762112185377 1099.063159465513 1099.128858865211 1099.205521767685 1091.893946891742 401.217961073462 1097.318301996172 293.0376819155034
630 0.005 3.15 1 1046.948705086968 990.6583417764348 990.7303824673226 1099.06287093426 1099.128711894823 1099.205349337652 1091.899286492347 401.357313293176 1097.318452692692 293.0376823436815
631 0.005 3.155 1 1047.021248522028 990.8113379776045 990.8837829801581 1099.063146426276 1099.128843234564 1099.205499347901 1091.905156434066 401.4963642624034 1097.319048909364 293.0376822334164
632 0.005 3.16 1 1047.092750839508 990.9635651329972 991.0364130014954 1099.062894173765 1099.128734448205 1099.205366998313 1091.91043691877 401.6350776809152 1097.319226054261 293.0376827136992
633 0.005 3.165 1 1047.164597616534 991.1150326718646 991.188280522822 1099.063198930608 1099.128886795045 1099.205537331105 1091.916305347162 401.7735038750484 1097.319842211436 293.0376826301898
634 0.005 3.17 1 1047.235384247228 991.2657391630335 991.3393855668743 1099.062951825263 1099.128779529987 1099.205405012369 1091.921561014779 401.9116350948683 1097.320019268911 293.0376830511865
635 0.005 3.175 1 1047.306492380005 991.4156941373757 991.4897361816871 1099.063249897807 1099.12892449094 1099.205567103546 1091.927374068216 402.0494758851304 1097.320629744557 293.0376828079587
636 0.005 3.18 1 1047.376542053975 991.5648956625863 991.639331985668 1099.062995444885 1099.12881007195 1099.205427681481 1091.932574222266 402.1870306262888 1097.320803532196 293.0376830268706
637 0.005 3.185 1 1047.446945518371 991.7133529888608 991.7881808196096 1099.063288692808 1099.128952534355 1099.205587373438 1091.938316681903 402.3242531306546 1097.321408476405 293.03768259841
638 0.005 3.19 1 1047.516304490926 991.8610646054411 991.9362826149729 1099.063032355258 1099.128840184015 1099.205450651637 1091.943448072053 402.461177504055 1097.321575302069 293.0376826864066
639 0.005 3.195 1 1047.586022866624 992.0080396307615 992.0836450781884 1099.063328360019 1099.128983914125 1099.20561179018 1091.949131619352 402.5977907591426 1097.322178162662 293.0376822244555
640 0.005 3.2 1 1047.654690563733 992.1542764242691 992.2302679788168 1099.063004777905 1099.128810838417 1099.205412987487 1091.954157520036 402.7341248352897 1097.322280858176 293.0376822571084
641 0.005 3.205 1 1047.723804469791 992.2997847284332 992.376159516087 1099.063384573742 1099.129039694913 1099.205665135114 1091.959834640318 402.8701812822572 1097.322939353129 293.0376820920064
642 0.005 3.21 1 1047.791818166542 992.4445626155584 992.5213193255644 1099.063114793229 1099.128900628079 1099.205496712521 1091.964884169579 403.0059353268118 1097.323085673918 293.0376823438192
643 0.005 3.215 1 1047.860236076673 992.5886202613635 992.6657558875598 1099.063390549562 1099.12902219477 1099.205634268356 1091.970503229244 403.1413881256876 1097.323661255134 293.0376819658255
644 0.005 3.22 1 1047.927530881254 992.7319552662838 992.8094685686301 1099.06317223215 1099.128949758147 1099.205538899861 1091.975533373205 403.2765500872542 1097.323856241286 293.0376822810437
645 0.005 3.225 1 1047.995220649273 992.8745764207916 992.9524647726322 1099.063498733682 1099.129115382312 1099.205720687752 1091.981124301132 403.4114017065002 1097.324476324511 293.0376822041364
646 0.005 3.23 1 1048.061870930893 993.0164821574656 993.0947442727471 1099.063232268297 1099.128985502445 1099.205564827174 1091.986086414902 403.545955092384 1097.324621441404 293.037682877571
647 0.005 3.235 1 1048.128902898875 993.1576809396922 993.2363143157119 1099.06350433088 1099.129110929139 1099.205708068514 1091.991523921664 403.6802149014034 1097.325194701163 293.037683167956
648 0.005 3.24 1 1048.194867979302 993.2981712891079 993.3771746134601 1099.063234677401 1099.128986352218 1099.205559379704 1091.99647026894 403.8141759226224 1097.325329966583 293.0376841864942
649 0.005 3.245 1 1048.261195341354 993.4379622304208 993.5173328914317 1099.063520348262 1099.129124768885 1099.205716499371 1092.001925095435 403.9478420829548 1097.325904147008 293.037684717873
650 0.005 3.25 1 1048.326482285875 993.5770523001339 993.6567890109103 1099.063262380613 1099.129010030933 1099.205578011658 1092.006763811577 404.081225948978 1097.326043684419 293.0376858350326
651 0.005 3.255 1 1048.392139147352 993.7154502243001 993.7955503906753 1099.063556311087 1099.129154133976 1099.205748790066 1092.01215697583 404.214305663109 1097.326628089544 293.0376863490381
652 0.005 3.26 1 1048.456756914388 993.8531544797427 993.9336168297854 1099.063318148286 1099.129051842589 1099.205605892295 1092.016966894367 404.3471143601656 1097.326769326286 293.0376873732054
653 0.005 3.265 1 1048.521793713629 993.9901746585477 994.0709964074185 1099.063606295346 1099.129189874586 1099.205774049349 1092.022326793079 404.4796315961916 1097.327353037385 293.0376877565674
654 0.005 3.27 1 1048.585786222574 994.1265082959682 994.2076882687182 1099.063362842769 1099.129082537075 1099.205630706897 1092.027109361579 404.6118451898443 1097.327493006441 293.0376886380254
655 0.005 3.275 1 1048.65024603385 994.2621640554776 994.3436998195181 1099.063704216775 1099.129273526289 1099.2058553034 1092.032381965204 404.7437666951759 1097.328120147009 293.037689024012
656 0.005 3.28 1 1048.713607793756 994.3971397585871 994.4790301626157 1099.063372178145 1099.129078115832 1099.205615401807 1092.037024730821 404.8753938186444 1097.328176058449 293.0376896530218
657 0.005 3.285 1 1048.777298731606 994.531444384899 994.6136868614924 1099.063628126493 1099.129198310811 1099.205768245226 1092.042254227473 405.0067600282479 1097.328729307737 293.0376897690278
658 0.005 3.29 1 1048.839978226109 994.6650766361936 994.7476699464207 1099.063462628209 1099.129167752289 1099.205705836119 1092.04698157617 405.1378207521439 1097.328933202021 293.0376902073724
659 0.005 3.295 1 1048.903076441205 994.7980448345185 994.8809864661235 1099.063753177019 1099.129299876364 1099.205864501514 1092.05224843153 405.2685738211361 1097.329517545513 293.0376898626481
660 0.005 3.3 1 1048.965153254247 994.9303470407957 995.0136358618917 1099.063474622054 1099.129162325971 1099.205688740424 1092.056861432532 405.3990423413864 1097.329614468661 293.0376901191714
661 0.005 3.305 1 1049.027637925309 995.0619918328714 995.1456253642715 1099.063745005515 1099.1292911222 1099.205848115536 1092.062012639764 405.5292173493845 1097.330168818911 293.0376898545275
662 0.005 3.31 1 1049.089100794984 995.1929775994739 995.2769546988621 1099.063505082421 1099.129188718075 1099.205710394434 1092.066595478402 405.6591008380922 1097.330294384997 293.0376902304587
663 0.005 3.315 1 1049.150964488151 995.3233131563238 995.4076311440732 1099.063801646521 1099.129331143395 1099.205883543707 1092.071690761927 405.7887023130455 1097.330863525688 293.0376900680847
664 0.005 3.32 1 1049.211808281429 995.4529961732112 995.5376540909093 1099.063559139731 1099.129226762196 1099.205742883197 1092.07622939261 405.9180152100459 1097.330981437748 293.0376904579996
665 0.005 3.325 1 1049.273078356977 995.582035036482 995.6670305479302 1099.063842851788 1099.129364461174 1099.205909720872 1092.081291974642 406.0470374003979 1097.331543924029 293.037690212154
666 0.005 3.33 1 1049.333319845285 995.7104281876533 995.7957601593972 1099.063599704337 1099.12925846332 1099.205767304349 1092.085771194428 406.1757739983507 1097.331661614819 293.0376904744373
667 0.005 3.335 1 1049.393976453419 995.8381840813657 995.9238500474709 1099.063880302262 1099.129390904212 1099.205929203459 1092.090819747021 406.3042272111311 1097.33221868482 293.0376900989702
668 0.005 3.34 1 1049.453608106298 995.9653008269623 996.0512996971872 1099.063633122169 1099.129282361336 1099.205784680787 1092.095271410863 406.4324027445028 1097.332331994918 293.0376902726116
669 0.005 3.345 1 1049.513645126131 996.0917866384583 996.1781160325925 1099.063914802534 1099.129413939276 1099.205946337967 1092.100253880359 406.5602837265467 1097.332881861515 293.0376898594926
670 0.005 3.35 1 1049.572670418223 996.2176394997776 996.304298375635 1099.063602386204 1099.129249837023 1099.205743741616 1092.10460994715 406.6878922232923 1097.332932625721 293.0376899237721
671 0.005 3.355 1 1049.632137406407 996.3428678969249 996.4298537503226 1099.063921683466 1099.129425615594 1099.205954830652 1092.109566598426 406.8152194047792 1097.333509311493 293.0376896287987
672 0.005 3.36 1 1049.690600869615 996.4674700039174 996.5547817973571 1099.063678592148 1099.129316329785 1099.20580774784 1092.113958256462 406.9422613420129 1097.333614916882 293.0376898323391
673 0.005 3.365 1 1049.749443990158 996.5914543959673 996.6790897259717 1099.063989724823 1099.12947262967 1099.205993593138 1092.118920957474 407.0690184322781 1097.334190840105 293.0376893732576
674 0.005 3.37 1 1049.807315083567 996.7148193132256 996.8027770795245 1099.063802114133 1099.12941600984 1099.20590133539 1092.123310363167 407.1954985734144 1097.334347008273 293.0376895770669
675 0.005 3.375 1 1049.865629760404 996.8375728542396 996.9258506939732 1099.064099013659 1099.129554106118 1099.206066229387 1092.128231015207 407.321708003844 1097.334907540653 293.0376893505105
676 0.005 3.38 1 1049.922919039409 996.9597129265918 997.04830981037 1099.063824307079 1099.12941749374 1099.205891074622 1092.132513262055 407.4476268318152 1097.33498851928 293.037689873546
677 0.005 3.385 1 1049.980619853194 997.0812473879064 997.1701610823264 1099.064066912585 1099.129521116506 1099.206024973164 1092.137306904131 407.573256328562 1097.335502251799 293.037690012796
678 0.005 3.39 1 1050.037306751711 997.2021745164159 997.2914040061164 1099.063794483237 1099.129395647809 1099.205865613194 1092.141502636308 407.6986043856685 1097.335576839071 293.0376908367355
679 0.005 3.395 1 1050.094432966782 997.3225027139059 997.4120456168912 1099.064066789814 1099.129526179401 1099.206028517269 1092.146259410666 407.8236628164505 1097.336105691029 293.0376910359432
680 0.005 3.4 1 1050.150563250323 997.4422299143987 997.5320852221962 1099.063819696126 1099.129419732184 1099.205887121946 1092.150437691485 407.9484457895636 1097.336191969374 293.0376919429996
681 0.005 3.405 1 1050.207136141657 997.5613644069779 997.6515297677206 1099.064107231249 1099.129559799131 1099.20605708464 1092.155178069672 408.0729559201434 1097.336730329387 293.0376921730618
682 0.005 3.41 1 1050.262709132128 997.6799039147027 997.7703784103541 1099.063866809278 1099.129455694065 1099.205916602387 1092.159329957345 408.197190375491 1097.336827478827 293.0376930935889
683 0.005 3.415 1 1050.318726888246 997.7978568299317 997.8886381067978 1099.064149844363 1099.129590651176 1099.206081472764 1092.164039690932 408.3211616901561 1097.337361029962 293.0376933155227
684 0.005 3.42 1 1050.373749432921 997.9152207880683 998.0063079538652 1099.063907107319 1099.129485263682 1099.205939583088 1092.168159565933 408.4448484818647 1097.337452715419 293.0376942387057
685 0.005 3.425 1 1050.429282252441 998.0320043436809 998.1233950418726 1099.064247356835 1099.12967329095 1099.206161131608 1092.172885392826 408.5682622851048 1097.338030301991 293.0376946298807
686 0.005 3.43 1 1050.483781271228 998.148205408006 998.239898685374 1099.06399474905 1099.129537745252 1099.20598229666 1092.176982917759 408.6914190723807 1097.338129223573 293.0376955699009
687 0.005 3.435 1 1050.538662787366 998.2638314133787 998.3558250224308 1099.064222107328 1099.129650797813 1099.206133076902 1092.181586081476 408.8142956675047 1097.338594673181 293.0376959022622
688 0.005 3.44 1 1050.59258844524 998.3788809340914 998.4711739383541 1099.064011929013 1099.129550413641 1099.205988238984 1092.185656550701 408.9368891603625 1097.338732271885 293.0376966141758
689 0.005 3.445 1 1050.646884854452 998.4933610595486 998.5859513142914 1099.064181732774 1099.129610056456 1099.206082036761 1092.19010788147 409.0592023577906 1097.339148846404 293.0376964414558
690 0.005 3.45 1 1050.700292243802 998.6072706651096 998.7001571464072 1099.063959559985 1099.129512473912 1099.205947357163 1092.194074886091 409.1812427661474 1097.339257081296 293.0376969869449
691 0.005 3.455 1 1050.754107442652 998.7206168027199 998.813797374428 1099.064219359902 1099.129652617422 1099.206126025108 1092.198588376635 409.3030042281824 1097.339738828656 293.0376969368545
692 0.005 3.46 1 1050.807034259487 998.8333983698024 998.9268720342626 1099.06405503408 1099.129593151618 1099.206025594435 1092.202604960199 409.4244908863276 1097.339897447992 293.0376975784426
693 0.005 3.465 1 1050.860331762929 998.9456223441426 999.0393869499745 1099.064311358384 1099.129721568292 1099.206186492711 1092.207130606811 409.5457085130023 1097.34038167815 293.0376975844596
694 0.005 3.47 1 1050.91271919426 999.0572873869243 999.1513420017765 1099.064120596982 1099.12963792359 1099.206060160059 1092.211112683818 409.6666709731468 1097.340524043976 293.0376982475744
695 0.005 3.475 1 1050.965473687255 999.1684004007572 999.2627429350041 1099.064349615591 1099.129745486351 1099.20620286973 1092.215566331452 409.7873344342444 1097.340984127592 293.0376980219837
696 0.005 3.48 1 1051.017320454062 999.2789600844138 999.3735896274369 1099.064145803528 1099.129653904039 1099.206070745545 1092.219481205186 409.9077367166712 1097.341112263853 293.0376982807131
697 0.005 3.485 1 1051.069550423313 999.3889735052043 999.4838879223149 1099.064373975777 1099.129763214798 1099.206215525944 1092.223883577929 410.0278731234002 1097.341569838292 293.0376977587281
698 0.005 3.49 1 1051.120872028951 999.498439238759 999.593637631098 1099.064168025138 1099.129670612417 1099.206082697451 1092.227749809219 410.1477353079699 1097.341691615492 293.0376977785165
699 0.005 3.495 1 1051.172587234531 999.6073642748229 999.7028445492524 1099.064399372567 1099.129783199112 1099.206230725418 1092.232110146587 410.2673430747597 1097.342149431585 293.0376970756733
700 0.005 3.5 1 1051.223386465618 999.7157468203869 999.811508161653 1099.064126773604 1099.129631558077 1099.20603623795 1092.235879490847 410.3866889066558 1097.342205654399 293.0376968649893
701 0.005 3.505 1 1051.27460238787 999.8235943185896 999.9196345978081 1099.064400438084 1099.129789179288 1099.206234416044 1092.240205212998 410.5057595792653 1097.342689312693 293.037696225864
702 0.005 3.51 1 1051.324922087875 999.9309052311118 1000.02722356383 1099.064198611661 1099.129696466492 1099.206099673223 1092.244002762599 410.6245824897281 1097.34280580268 293.0376960568785
703 0.005 3.515 1 1051.375614020158 1000.037686596108 1000.134280888692 1099.06445766822 1099.129829227661 1099.20626751164 1092.248326808818 410.7431222854315 1097.343280487438 293.0376951431293
704 0.005 3.52 1 1051.42533114399 1000.143935762216 1000.24080543367 1099.064313599631 1099.12978896885 1099.206186393294 1092.252148107036 410.8613954992749 1097.343449651131 293.0376950810796
705 0.005 3.525 1 1051.475603072306 1000.249661642834 1000.346804324912 1099.064564174725 1099.129908704834 1099.206338343229 1092.256460625713 410.9793865359108 1097.343910171511 293.0376945713027
706 0.005 3.53 1 1051.524942228447 1000.35486166666 1000.452276576604 1099.064332458112 1099.12978827148 1099.206175061895 1092.260190536198 411.0971054363981 1097.344013717641 293.0376949059801
707 0.005 3.535 1 1051.574628494112 1000.45954327988 1000.557228394729 1099.064518572913 1099.129866287472 1099.206289704482 1092.264369312293 411.2145654318039 1097.344426910258 293.0376947887277
708 0.005 3.54 1 1051.623424606614 1000.563704293655 1000.661658827209 1099.064294502298 1099.129762048726 1099.206147128776 1092.268016513552 411.331752494688 1097.344503919684 293.0376955285864
709 0.005 3.545 1 1051.672642177895 1000.667351722795 1000.765573628366 1099.064513537546 1099.129866912279 1099.206289813394 1092.272163921129 411.4486812269247 1097.344931032561 293.0376957561721
710 0.005 3.55 1 1051.720963997841 1000.770483934494 1000.868972427923 1099.06431544143 1099.12978308408 1099.206166333264 1092.275800133058 411.5653489821623 1097.345037028564 293.0376967722746
711 0.005 3.555 1 1051.769714447989 1000.873107823676 1000.971860890579 1099.064554502603 1099.129900861286 1099.206318911535 1092.279941874994 411.681770631439 1097.345485655311 293.0376971964556
712 0.005 3.56 1 1051.817556764791 1000.975221994032 1001.074238767022 1099.064357146882 1099.129814794216 1099.206191998293 1092.283566221327 411.7979641244121 1097.345592177508 293.0376983760962
713 0.005 3.565 1 1051.865832239633 1001.076833056259 1001.176111570867 1099.064592073073 1099.12992867639 1099.206341017858 1092.287680332837 411.913840533256 1097.346035080815 293.0376989327501
714 0.005 3.57 1 1051.913199459705 1001.177939117968 1001.277478703016 1099.064393112456 1099.129840218006 1099.206211391231 1092.291268666452 412.0294572838197 1097.346138244784 293.037700208817
715 0.005 3.575 1 1051.961009116095 1001.278546900397 1001.378345676756 1099.064626224098 1099.129952945839 1099.206359220807 1092.295344765862 412.1448127139312 1097.346579481483 293.037700812958
716 0.005 3.58 1 1052.007894674845 1001.378655188277 1001.478712196264 1099.064358987948 1099.12980499734 1099.206168845419 1092.298835809392 412.2599121325931 1097.346618372503 293.0377019221134
717 0.005 3.585 1 1052.055299128362 1001.478271039386 1001.578584242601 1099.064677151158 1099.130003210196 1099.206410581987 1092.302907827356 412.3747572585535 1097.347121651944 293.0377026531001
718 0.005 3.59 1 1052.101749566175 1001.577392707666 1001.677961339799 1099.06455052472 1099.129967477071 1099.206330629811 1092.306514281203 412.4893415855811 1097.347289669739 293.0377037261602
719 0.005 3.595 1 1052.148589641862 1001.676026383596 1001.7768485879 1099.064727419865 1099.130019636029 1099.206410881981 1092.310539860549 412.6036774445683 1097.347689743433 293.0377038226665
720 0.005 3.6 1 1052.194512950853 1001.774170210491 1001.875245322904 1099.064458578737 1099.12987797555 1099.206229676337 1092.313960483346 412.717746133284 1097.34772615278 293.0377045438879
721 0.005 3.605 1 1052.240904818108 1001.871831017959 1001.973157134371 1099.064674676148 1099.129985839499 1099.206377202352 1092.317875564276 412.831558457648 1097.348139529104 293.0377044518253
722 0.005 3.61 1 1052.286424168211 1001.969007508376 1002.07058372467 1099.064476243047 1099.129905917556 1099.206259500633 1092.321463628824 412.9451241073935 1097.34823130321 293.0377049817008
723 0.005 3.615 1 1052.332396419135 1002.065706064332 1002.167530512616 1099.064724763292 1099.130031801539 1099.206421196011 1092.325436536977 413.0584304898648 1097.348670518925 293.0377047282506
724 0.005 3.62 1 1052.377470255974 1002.161924923997 1002.263996927449 1099.064534958321 1099.129950609515 1099.206298645897 1092.328907838743 413.1714735841253 1097.348767819498 293.0377050352901
725 0.005 3.625 1 1052.422986947706 1002.257670753148 1002.359988415155 1099.06476840214 1099.130062384495 1099.206444809742 1092.332814387088 413.2842503738548 1097.349195689415 293.0377044924906
726 0.005 3.63 1 1052.467603744671 1002.352941673883 1002.455504357659 1099.064567991524 1099.129972782028 1099.206314536246 1092.336186994232 413.3967738428987 1097.349285484774 293.0377044931752
727 0.005 3.635 1 1052.512667072929 1002.4477443853 1002.550550197365 1099.064796502885 1099.130082214804 1099.206459385717 1092.34004552222 413.5090372996408 1097.349710047574 293.037703673063
728 0.005 3.64 1 1052.556835405977 1002.542077012413 1002.645125298745 1099.064590114165 1099.129988517514 1099.206325843127 1092.343382137096 413.6210502369282 1097.34979291423 293.0377034979401
729 0.005 3.645 1 1052.601455013836 1002.635946208959 1002.739235087403 1099.064820518812 1099.130100629622 1099.206473623542 1092.347209663242 413.7328231118233 1097.35021334999 293.0377026068443
730 0.005 3.65 1 1052.64516355568 1002.729349881187 1002.832878712462 1099.064549459523 1099.129949697782 1099.206280187591 1092.350454175435 413.8443322797605 1097.350236262438 293.0377023271894
731 0.005 3.655 1 1052.689352389072 1002.822295045223 1002.926061909386 1099.064819660336 1099.130105140754 1099.206476725662 1092.354249826073 413.9555948911502 1097.350683373244 293.0377015918575
732 0.005 3.66 1 1052.73265911882 1002.914779618457 1003.018783888162 1099.064614644015 1099.13000925655 1099.20633898762 1092.357519076856 414.0666057654063 1097.350759872295 293.0377015089896
733 0.005 3.665 1 1052.776399476822 1003.006810354652 1003.111050150509 1099.064874387626 1099.130143859077 1099.206509096799 1092.361315902573 414.1773613407316 1097.351200974415 293.0377007322684
734 0.005 3.67 1 1052.819292232365 1003.098385458726 1003.202860121613 1099.064730187779 1099.13010342099 1099.206428408817 1092.3646161899 414.2878308044739 1097.351332918924 293.0377008878689
735 0.005 3.675 1 1052.862646837852 1003.189511273946 1003.294218979307 1099.064975442839 1099.130218464394 1099.206575923635 1092.368396170497 414.3980620474782 1097.351762388424 293.0377005574204
736 0.005 3.68 1 1052.905101642768 1003.280185745093 1003.385125885512 1099.064744223498 1099.130098472049 1099.206412637322 1092.371621746538 414.5080525432268 1097.351822707591 293.0377011267665
737 0.005 3.685 1 1052.94798995494 1003.370415232811 1003.475586031093 1099.064932596012 1099.130176518991 1099.206527689991 1092.37528928911 414.6177992732962 1097.352200925743 293.037701159233
738 0.005 3.69 1 1052.990000312253 1003.460197790416 1003.565598686594 1099.064705133515 1099.130069099353 1099.20638233602 1092.378429655809 414.7272975573468 1097.352251892732 293.0377020732124
739 0.005 3.695 1 1053.032469397268 1003.549539970484 1003.655169163131 1099.064927048224 1099.130177702373 1099.206528685033 1092.382064683532 414.8365494909695 1097.352649759709 293.0377023466767
740 0.005 3.7 1 1053.07407673171 1003.638440037428 1003.744296888619 1099.064725780668 1099.130090245336 1099.206401714156 1092.385193611591 414.9455542331021 1097.3527219157 293.0377033866623
741 0.005 3.705 1 1053.116144160406 1003.726904384429 1003.832987076661 1099.064959624664 1099.130204898129 1099.206551979768 1092.3888223832 415.0543135939856 1097.353128717297 293.0377037237587
742 0.005 3.71 1 1053.157342669362 1003.814930984428 1003.921238942333 1099.064760735861 1099.130116959288 1099.206423307236 1092.391937771138 415.1628264546981 1097.353202853753 293.0377047973632
743 0.005 3.715 1 1053.199001188123 1003.902526159273 1004.009057637261 1099.064993971404 1099.130230296922 1099.206571869057 1092.395543157172 415.2710876234127 1097.35360961719 293.0377051219282
744 0.005 3.72 1 1053.23979481604 1003.989687980848 1004.09644240522 1099.064791747614 1099.130138979801 1099.206440173407 1092.398630848448 415.3791049218291 1097.353683550207 293.0377061854165
745 0.005 3.725 1 1053.281048359699 1004.076422884174 1004.183398464926 1099.065020595088 1099.130249077028 1099.206586268705 1092.402204090144 415.4869301902623 1097.354087133509 293.0377064830786
746 0.005 3.73 1 1053.321420448123 1004.162728500149 1004.269924741419 1099.064751431575 1099.130100032743 1099.206394801336 1092.405200645954 415.5944904082795 1097.354100137029 293.037707312564
747 0.005 3.735 1 1053.362333080755 1004.248611848853 1004.356026905422 1099.065067791363 1099.130297973289 1099.206636426679 1092.408777214222 415.7017929590031 1097.354565843533 293.0377077404733
748 0.005 3.74 1 1053.402350411643 1004.334070906181 1004.441704192787 1099.064941430436 1099.130261697218 1099.206555887971 1092.411894131513 415.808848473165 1097.354706962121 293.0377085651441
749 0.005 3.745 1 1053.442773554614 1004.419111412873 1004.526961283345 1099.065113067895 1099.1303087715 1099.206631980403 1092.415432817217 415.9156635955078 1097.355067703497 293.0377084018525
750 0.005 3.75 1 1053.482325652899 1004.503731256574 1004.611797224008 1099.064846748348 1099.130170185807 1099.206453708204 1092.418374134819 416.0222301206969 1097.355081357867 293.0377089650874
751 0.005 3.755 1 1053.522360756561 1004.58793692646 1004.696217254512 1099.065056413925 1099.130272079466 1099.206595730489 1092.42180179634 416.1285267569353 1097.35545609816 293.0377087184874
752 0.005 3.76 1 1053.561564024626 1004.671726457141 1004.780220615218 1099.064864643634 1099.130193752128 1099.206479834089 1092.424747667093 416.2345885106312 1097.355526775857 293.0377092220518
753 0.005 3.765 1 1053.601239745008 1004.755106171027 1004.863812426283 1099.065109217109 1099.130318073285 1099.206640635454 1092.428203193611 416.3404133385452 1097.355929243799 293.0377089628155
754 0.005 3.77 1 1053.64006706725 1004.83807398811 1004.946991819526 1099.064920132667 1099.130237492032 1099.206518354722 1092.431149965427 416.4460150721188 1097.35600555036 293.0377093824901
755 0.005 3.775 1 1053.679352383553 1004.920636111629 1005.029763816899 1099.065149834092 1099.130346537995 1099.206662234848 1092.43457939629 416.5513725417289 1097.356396780203 293.0377089643882
756 0.005 3.78 1 1053.717787250131 1005.002790438673 1005.112127520252 1099.06494811575 1099.130255968403 1099.206531089096 1092.437488202584 416.6564823539144 1097.356462003274 293.0377091991543
757 0.005 3.785 1 1053.75668570796 1005.084543221879 1005.194087978447 1099.065173269741 1099.130362707766 1099.206673826752 1092.44088250648 416.7613514829796 1097.356847464357 293.0377085971792
758 0.005 3.79 1 1053.79473555099 1005.16589231161 1005.27564425627 1099.064965356434 1099.13026785286 1099.206539185139 1092.443754044396 416.8659827221031 1097.356904892086 293.0377086936751
759 0.005 3.795 1 1053.833252503928 1005.246843956813 1005.356801394607 1099.06519092972 1099.130376375323 1099.206684458147 1092.447111038698 416.9703680434741 1097.357289229962 293.0377080091254
760 0.005 3.8 1 1053.87092981377 1005.32739602062 1005.437558466801 1099.064989224706 1099.130286619407 1099.206554384205 1092.449954705643 417.0745222720572 1097.357351082388 293.0377080942589
761 0.005 3.805 1 1053.909127523498 1005.407554922785 1005.51792066144 1099.065274468612 1099.130449437498 1099.206756225416 1092.453330388803 417.1784384692335 1097.357780016462 293.0377076322915
762 0.005 3.81 1 1053.946419880961 1005.487317801316 1005.597886459717 1099.064982900082 1099.130269231595 1099.206527968043 1092.456098275587 417.2821399455478 1097.35776402377 293.0377076473735
763 0.005 3.815 1 1053.984117444048 1005.566690959689 1005.67746092095 1099.06514961196 1099.130333773621 1099.206631433338 1092.459333801592 417.3856160772678 1097.358093425968 293.0377068472773
764 0.005 3.82 1 1054.021038143892 1005.645672716533 1005.756643462279 1099.064999440151 1099.13030233366 1099.206566428164 1092.462121905545 417.488846876353 1097.358187299427 293.0377070140696
765 0.005 3.825 1 1054.058476833243 1005.724269271439 1005.835439106905 1099.065288383406 1099.130458929419 1099.206758520621 1092.465451883793 417.591836843877 1097.358612904065 293.037706618177
766 0.005 3.83 1 1054.095076031524 1005.802478221747 1005.913846710757 1099.065097082679 1099.130368865112 1099.206624046219 1092.468255981698 417.6945879344763 1097.35867851913 293.0377071539064
767 0.005 3.835 1 1054.132006765015 1005.880305364285 1005.991870937213 1099.06530360778 1099.13045827114 1099.206747737012 1092.471508720464 417.7971086580523 1097.359038624198 293.0377071069272
768 0.005 3.84 1 1054.168167430895 1005.957748714967 1006.06951092583 1099.06508478084 1099.130355567963 1099.206605244253 1092.474225611211 417.8993889546784 1097.359078244749 293.0377079340362
769 0.005 3.845 1 1054.204828494986 1006.034814312454 1006.146771545165 1099.065297294454 1099.130453511101 1099.206740733054 1092.477425174946 418.0014370103641 1097.359439208676 293.0377080517996
770 0.005 3.85 1 1054.240665804062 1006.111499976652 1006.223651804546 1099.065089857011 1099.130360664009 1099.206609208099 1092.480115528284 418.1032245957446 1097.359484692675 293.0377089674388
771 0.005 3.855 1 1054.276989171755 1006.187811789836 1006.300156593276 1099.065316400964 1099.130470918196 1099.206756023816 1092.483300716167 418.2047859391899 1097.359852411761 293.0377091059875
772 0.005 3.86 1 1054.312484598596 1006.263747542507 1006.37628489835 1099.065117027619 1099.130383311657 1099.20662799443 1092.485976586077 418.3061087026289 1097.359902606148 293.0377099944081
773 0.005 3.865 1 1054.348461399122 1006.339313239842 1006.452041549472 1099.065342212848 1099.13049011381 1099.20677068499 1092.489138821367 418.4072056687546 1097.360271155389 293.0377100902551
774 0.005 3.87 1 1054.383609016391 1006.414506585656 1006.527425461704 1099.065139608858 1099.130399643385 1099.206640246551 1092.491788095017 418.5080705172104 1097.360316646732 293.0377109261722
775 0.005 3.875 1 1054.419232057057 1006.48933419779 1006.602442119568 1099.065357145818 1099.13050722288 1099.206784033514 1092.494885776282 418.6087180298322 1097.360678565065 293.0377109699209
776 0.005 3.88 1 1054.454011858664 1006.563792884611 1006.677089560573 1099.065105291189 1099.130359087105 1099.206593007983 1092.497447916168 418.7091369644212 1097.360670340539 293.0377115882196
777 0.005 3.885 1 1054.489351300144 1006.637889290825 1006.751373027921 1099.065411201677 1099.130550002521 1099.206829020068 1092.500598158601 418.8093377424533 1097.361095750984 293.0377117511977
778 0.005 3.89 1 1054.523840176017 1006.711621159703 1006.82529151466 1099.065278727614 1099.130512282972 1099.206747115636 1092.503286447695 418.9093141007331 1097.361206016084 293.0377123917199
779 0.005 3.895 1 1054.558756119906 1006.784993988018 1006.898849422492 1099.065448521623 1099.130559495065 1099.206823694259 1092.506391202893 419.0090509155595 1097.361530675176 293.0377120522712
780 0.005 3.9 1 1054.592834546966 1006.858005395747 1006.972045556321 1099.06518309863 1099.130420281622 1099.206644860621 1092.50891159391 419.1085585775551 1097.361518618935 293.0377125267257
781 0.005 3.905 1 1054.627412654709 1006.930661440256 1007.044884765616 1099.065389365508 1099.130519465896 1099.206784624319 1092.511917285686 419.2078294744488 1097.361855153459 293.0377122200786
782 0.005 3.91 1 1054.661197777522 1007.002959997915 1007.117366082642 1099.065200491899 1099.130443934745 1099.206671575018 1092.514447995446 419.306876951915 1097.361902288146 293.0377127598705
783 0.005 3.915 1 1054.69547217989 1007.07490684123 1007.18949416525 1099.065437997011 1099.130562258438 1099.206826632311 1092.517483590366 419.4056844375284 1097.36226665008 293.0377125454628
784 0.005 3.92 1 1054.728935621892 1007.146499771479 1007.261267953139 1099.065249791194 1099.130482795733 1099.206705693092 1092.52001571199 419.5042707640768 1097.362318288018 293.0377131098844
785 0.005 3.925 1 1054.762875424164 1007.217744609991 1007.332692116121 1099.065475533258 1099.130588515369 1099.20684699301 1092.523031202579 419.602628393795 1097.36267133422 293.0377128463817
786 0.005 3.93 1 1054.796004583187 1007.288639051993 1007.403765528478 1099.06527697932 1099.130501034717 1099.20671884246 1092.525532200988 419.7007643230347 1097.362715172736 293.0377133169351
787 0.005 3.935 1 1054.829610820061 1007.359188904714 1007.474492838899 1099.065496123064 1099.130602471626 1099.206856958139 1092.52851210089 419.7986747252698 1097.363063945025 293.0377129281251
788 0.005 3.94 1 1054.862407704458 1007.429391911264 1007.544872937888 1099.065291133193 1099.130510500027 1099.206725309006 1092.530978235286 419.896364573038 1097.363098219419 293.0377133101118
789 0.005 3.945 1 1054.89568900216 1007.499253837809 1007.614910458546 1099.065514492042 1099.130616764526 1099.206867999072 1092.533931817506 419.9938332105393 1097.363447280952 293.0377128922121
790 0.005 3.95 1 1054.928165791961 1007.568772342245 1007.684604229832 1099.065311304394 1099.13052645371 1099.206737769031 1092.536372578862 420.091131864151 1097.363483342373 293.0377132631368
791 0.005 3.955 1 1054.961179111953 1007.637953515157 1007.753959116338 1099.065596144561 1099.130688463163 1099.206939301733 1092.539348746444 420.188195859256 1097.363881232411 293.0377130179665
792 0.005 3.96 1 1054.993318958285 1007.706794284708 1007.822973380203 1099.065302873 1099.130507254765 1099.206710180813 1092.541717101274 420.2850324792374 1097.363837142982 293.0377132547523
793 0.005 3.965 1 1055.025889731849 1007.775300640197 1007.891651754704 1099.065468125265 1099.130570675643 1099.206812354402 1092.544555287 420.3816372782067 1097.364134067546 293.037712598298
794 0.005 3.97 1 1055.057719450909 1007.843470570884 1007.959993357585 1099.065316307885 1099.130538168978 1099.206747032675 1092.546945820014 420.4780250625383 1097.364204261335 293.0377128658342
795 0.005 3.975 1 1055.090079285813 1007.911309978593 1008.02800289932 1099.065601852763 1099.130691902726 1099.206936764534 1092.549880702388 420.5741836029824 1097.364595109002 293.037712484612
796 0.005 3.98 1 1055.121633984178 1007.978816264004 1008.095679015954 1099.065408573522 1099.130600560978 1099.206800944715 1092.552282524505 420.6700865485851 1097.364636308024 293.0377129879182
797 0.005 3.985 1 1055.153654194686 1008.045995105996 1008.163026222156 1099.065616704971 1099.130691686198 1099.206926637944 1092.555146655133 420.765780489661 1097.364965584659 293.0377128022263
798 0.005 3.99 1 1055.184872384322 1008.112844062073 1008.230043258759 1099.065394124284 1099.130583899895 1099.206779088657 1092.55748068477 420.8612592119561 1097.364979661182 293.0377134668188
799 0.005 3.995 1 1055.21656940687 1008.179368818029 1008.296734659463 1099.065603692211 1099.130680745087 1099.206914652236 1092.560293404358 420.9565197973699 1097.365306490143 293.0377133297184
800 0.005 4 1 1055.247482689357 1008.24556686733 1008.363099070067 1099.065397560478 1099.13058966473 1099.206784644024 1092.562598276432 421.051566429814 1097.3653384025 293.0377139857549
801 0.005 4.005 1 1055.278874235198 1008.311444099015 1008.429141196643 1099.065622009259 1099.130697718646 1099.206929376966 1092.565398236136 421.1463948158645 1097.365677082051 293.0377137940678
802 0.005 4.01 1 1055.309485638209 1008.376998065172 1008.494859781959 1099.065419559204 1099.13060766869 1099.206799538197 1092.567692744357 421.2410124045468 1097.365700213263 293.0377144050724
803 0.005 4.015 1 1055.340576819038 1008.442234485702 1008.560259366258 1099.065645081401 1099.130715690535 1099.20694361682 1092.570475134368 421.3354138698619 1097.366038538794 293.0377141821096
804 0.005 4.02 1 1055.370888044509 1008.50715072886 1008.625338624834 1099.065440857231 1099.130622888339 1099.206810907112 1092.572781424873 421.4295968915803 1097.366061171813 293.0377147741516
805 0.005 4.025 1 1055.401681987098 1008.571752701502 1008.690102114585 1099.065666339611 1099.130730937698 1099.20695531042 1092.57555419358 421.52356291367 1097.366399988005 293.0377145721433
806 0.005 4.03 1 1055.431672900471 1008.636037511355 1008.754548241236 1099.065393570136 1099.130578244313 1099.206760557968 1092.577745997441 421.6173120201415 1097.366358670182 293.0377150263807
807 0.005 4.035 1 1055.462222817209 1008.700011813739 1008.81868218682 1099.065700925383 1099.130771202974 1099.206998486236 1092.580516231447 421.7108365526257 1097.366754940879 293.0377150692957
808 0.005 4.04 1 1055.491980500523 1008.763672803177 1008.882502560335 1099.06556918389 1099.130730160272 1099.206913590891 1092.582827496031 421.8041408884023 1097.366840272109 293.0377156677656
809 0.005 4.045 1 1055.522166643649 1008.827025542595 1008.946013384481 1099.065740161601 1099.130778206412 1099.206991380472 1092.585556439566 421.8972382486464 1097.367138915039 293.03771531435
810 0.005 4.05 1 1055.551556293858 1008.890067563547 1009.009213273062 1099.065470814711 1099.130636070677 1099.206810044029 1092.587707668663 421.990144753784 1097.367102142151 293.0377158553491
811 0.005 4.055 1 1055.581447598878 1008.952804592269 1009.072106776085 1099.065675421915 1099.130734841466 1099.206949307803 1092.590344827222 422.0828487449522 1097.36741143819 293.0377156418465
812 0.005 4.06 1 1055.610586590501 1009.015234248835 1009.134692667815 1099.065485223268 1099.130657713772 1099.206834942242 1092.592512818818 422.1753189276293 1097.367433727705 293.0377163173164
813 0.005 4.065 1 1055.640220047894 1009.077362165748 1009.196975405865 1099.065723006912 1099.130776610478 1099.206991264477 1092.595187449951 422.2675757168628 1097.36777086709 293.0377162365079
814 0.005 4.07 1 1055.669085199515 1009.13918585784 1009.2589536716 1099.06553158725 1099.130694533362 1099.206867503473 1092.597360234763 422.3596196437487 1097.367795562695 293.0377169665518
815 0.005 4.075 1 1055.698432744892 1009.200710770655 1009.320631801622 1099.065757645606 1099.130800874484 1099.207009913695 1092.600014305254 422.451453181585 1097.368124201593 293.0377168422887
816 0.005 4.08 1 1055.727012011987 1009.261934404514 1009.382008440003 1099.065556212259 1099.130710522402 1099.206878743065 1092.602158220007 422.5430700292857 1097.368141714885 293.0377174569205
817 0.005 4.085 1 1055.756074195987 1009.322862383834 1009.443088022314 1099.065775311376 1099.130812204971 1099.207017746161 1092.604782139144 422.6344925364373 1097.368464701656 293.0377171884782
818 0.005 4.09 1 1055.78437021857 1009.383492092286 1009.503869137056 1099.065571123546 1099.130721112045 1099.206886810487 1092.60689736998 422.7257074989543 1097.368478067461 293.0377176670129
819 0.005 4.095 1 1055.813148104976 1009.443829054122 1009.564356143256 1099.065789065496 1099.130822889576 1099.207025350621 1092.6094932389 422.8167114188614 1097.368796910689 293.0377172943845
820 0.005 4.1 1 1055.841165283372 1009.503870622692 1009.624547596122 1099.065585351839 1099.130732226139 1099.20689515755 1092.6115829874 422.9074927211867 1097.368808951832 293.0377177096409
821 0.005 4.105 1 1055.869718689565 1009.563622691029 1009.68444812109 1099.065868023008 1099.130892557734 1099.207095188416 1092.614206260467 422.9980702161742 1097.369180856275 293.0377174558757
822 0.005 4.11 1 1055.897442734971 1009.623082020655 1009.744055801095 1099.065576221967 1099.130712953887 1099.206867828132 1092.616230286466 423.088445936794 1097.369116459304 293.0377176713126
823 0.005 4.115 1 1055.925617327227 1009.682254310313 1009.803375093107 1099.065737896579 1099.130772413167 1099.206966820897 1092.618697985394 423.1786136943513 1097.369384507626 293.0377169451097
824 0.005 4.12 1 1055.953084157301 1009.741137400761 1009.862404944272 1099.065590216783 1099.130742064711 1099.206902921955 1092.620746141542 423.2685737897184 1097.369434799303 293.0377171423438
825 0.005 4.125 1 1055.98108416119 1009.799736851141 1009.921149716299 1099.06587034177 1099.130893430459 1099.207091013219 1092.623370513092 423.3583197177149 1097.369798785542 293.0377166666396
826 0.005 4.13 1 1056.008313515003 1009.858049796486 1009.979607846128 1099.065679577074 1099.130802652106 1099.206955812864 1092.625443614201 423.4478842873932 1097.369819157514 293.0377170782784
827 0.005 4.135 1 1056.036010523158 1009.916081501988 1010.037783468523 1099.065880607703 1099.130889497753 1099.207077791902 1092.627955546253 423.5372387918792 1097.370119409709 293.0377167983797
828 0.005 4.14 1 1056.062944692607 1009.973829475308 1010.095675194399 1099.065663019306 1099.130784708116 1099.206932778691 1092.629950998207 423.62638096951 1097.37011518463 293.0377173651179
829 0.005 4.145 1 1056.090365550852 1010.031299107135 1010.153287275845 1099.065870023383 1099.13088066314 1099.20706795106 1092.632424364868 423.7153144830062 1097.370416061487 293.0377171555994
830 0.005 4.15 1 1056.117032695258 1010.088487796326 1010.21061827108 1099.065662925065 1099.130786631433 1099.206934700187 1092.63439805363 423.8040314028016 1097.370418043398 293.0377177291966
831 0.005 4.155 1 1056.144192895876 1010.145401032942 1010.267672482474 1099.0658828491 1099.13089376504 1099.207079676519 1092.63685915056 423.8925452493631 1097.370727945649 293.0377174833859
832 0.005 4.16 1 1056.170604621301 1010.202036205305 1010.324448472263 1099.065682815868 1099.130803717809 1099.206949283678 1092.638823086435 423.9808584640914 1097.370736577576 293.0377180210888
833 0.005 4.165 1 1056.197505906756 1010.25839870189 1010.38095047373 1099.065900984174 1099.130907622115 1099.207090579762 1092.641267907911 424.068976596426 1097.37104139346 293.0377177721933
834 0.005 4.17 1 1056.223661785442 1010.314485925416 1010.437177045714 1099.065702380235 1099.130818302638 1099.206960310154 1092.643215997317 424.1568911374914 1097.371048037302 293.0377183463711
835 0.005 4.175 1 1056.250307070935 1010.370303235904 1010.493132400231 1099.065918823172 1099.130920305586 1099.207099972389 1092.645642650719 424.2446079873465 1097.371351557919 293.0377181373391
836 0.005 4.18 1 1056.27617373878 1010.425847848642 1010.548814906971 1099.06565336618 1099.130771992925 1099.206908873018 1092.647547345662 424.3321303857655 1097.371299815212 293.0377185951011
837 0.005 4.185 1 1056.302613077714 1010.481125672245 1010.604229250128 1099.065955104427 1099.130960610001 1099.207143092607 1092.649984758503 424.4194486630125 1097.371666610116 293.0377186289639
838 0.005 4.19 1 1056.328297049887 1010.536134040587 1010.659373968518 1099.065826957514 1099.130921772427 1099.207060427926 1092.651974651382 424.5065673273959 1097.371736322169 293.0377192378441
839 0.005 4.195 1 1056.354416122366 1010.59087776911 1010.714252838201 1099.065990336022 1099.130965562898 1099.207134715319 1092.654376104518 424.5934823110172 1097.372001466473 293.0377188982281
840 0.005 4.2 1 1056.379773338908 1010.645354126315 1010.768864255705 1099.065725838808 1099.130824800745 1099.20695404323 1092.656214064163 424.6801957802007 1097.371948643954 293.0377194587766
841 0.005 4.205 1 1056.405637782741 1010.699568600196 1010.823212508209 1099.065924503845 1099.130921290344 1099.207092157766 1092.658529275732 424.7667105155785 1097.372228298753 293.037719249428
842 0.005 4.21 1 1056.430786724064 1010.753518691815 1010.877296228554 1099.065735833579 1099.130843566713 1099.206977303744 1092.660380906941 424.8530220640512 1097.372235142835 293.0377199321398
843 0.005 4.215 1 1056.456434935715 1010.807209708185 1010.931119591546 1099.065969849087 1099.130961763043 1099.207132901016 1092.662735415245 424.9391349871727 1097.372542716324 293.0377198578912
844 0.005 4.22 1 1056.481348232285 1010.860638952101 1010.984681071041 1099.065780447233 1099.130879259561 1099.207008486266 1092.664598634076 425.025049764164 1097.372551037464 293.0377205799196
845 0.005 4.225 1 1056.506750227734 1010.913811690169 1011.037984784433 1099.066002999021 1099.130984899718 1099.207150879452 1092.666936446437 425.1107664932417 1097.372851772092 293.0377204457425
846 0.005 4.23 1 1056.531417140062 1010.966725239864 1011.091029200557 1099.065804982711 1099.13089453875 1099.207019760543 1092.66877368631 425.1962873846999 1097.372855290354 293.0377210423673
847 0.005 4.235 1 1056.556568212993 1011.019384882757 1011.143818445832 1099.066016942392 1099.130993760746 1099.207156650325 1092.671105527737 425.2816134287842 1097.373147888504 293.0377207440003
848 0.005 4.24 1 1056.580989857295 1011.071787867515 1011.196350948027 1099.065814793713 1099.130901960212 1099.207024909465 1092.672915885478 425.3667521505599 1097.373145909219 293.0377212142209
849 0.005 4.245 1 1056.605903087243 1011.123939426279 1011.248630796748 1099.066029895392 1099.131003637634 1099.207164324292 1092.67520703777 425.4516954392851 1097.373437931188 293.0377208078988
850 0.005 4.25 1 1056.630087492148 1011.175836930799 1011.300656480269 1099.065828491704 1099.130912298692 1099.207032572443 1092.676996725389 425.5364428494227 1097.373435450449 293.0377211950777
851 0.005 4.255 1 1056.654809235018 1011.227485800902 1011.352432263738 1099.066104353554 1099.131070073926 1099.207231096426 1092.679309579866 425.6209977053871 1097.373775287243 293.0377209244438
852 0.005 4.26 1 1056.678735148583 1011.27888273266 1011.403956102016 1099.065816309902 1099.130891006234 1099.207003976015 1092.681035367221 425.705362024747 1097.373698025424 293.0377211272486
853 0.005 4.265 1 1056.703109155361 1011.330033016011 1011.455232105978 1099.065970143307 1099.130947460398 1099.207100502822 1092.683215399292 425.7895309901851 1097.373933799178 293.0377203477199
854 0.005 4.27 1 1056.726808973585 1011.380934967582 1011.506259610825 1099.065825014759 1099.130918270708 1099.20703808993 1092.684969333472 425.873505057866 1097.3739703268 293.0377205375655
855 0.005 4.275 1 1056.751046975346 1011.431593357552 1011.557042301009 1099.066102858049 1099.131068417614 1099.207225133928 1092.68725451191 425.9572859572705 1097.374307492395 293.0377200410489
856 0.005 4.28 1 1056.774551753866 1011.482004379415 1011.607577873058 1099.065912688536 1099.130976886184 1099.20708884254 1092.689033837337 426.0408789153656 1097.374311008208 293.0377204709021
857 0.005 4.285 1 1056.798533626152 1011.532173644949 1011.657870472177 1099.066108385382 1099.131061740455 1099.207209714298 1092.691252971913 426.1242787716916 1097.374583888421 293.0377201672466
858 0.005 4.29 1 1056.821786444619 1011.582098606875 1011.707918631682 1099.065889706863 1099.130956451337 1099.207064356757 1092.692958372511 426.207484519494 1097.374564021111 293.0377207345219
859 0.005 4.295 1 1056.845526590345 1011.631784408101 1011.757726408893 1099.066093031615 1099.131049973694 1099.207197538587 1092.695135988618 426.290448768508 1097.374835450516 293.0377204934833
860 0.005 4.3 1 1056.868550846289 1011.681228325446 1011.80729221379 1099.065890944934 1099.130959892078 1099.207067942202 1092.696823456479 426.373229784036 1097.37482547069 293.0377210699265
861 0.005 4.305 1 1056.892090364505 1011.730435705297 1011.85662022318 1099.066106343663 1099.1310630304 1099.207209398948 1092.698989014664 426.4558392429989 1097.375109092358 293.0377207955173
862 0.005 4.31 1 1056.914901224537 1011.779403677596 1011.905708762615 1099.065905992791 1099.13097237315 1099.207078214702 1092.700665898442 426.538266016177 1097.375098785224 293.0377213556143
863 0.005 4.315 1 1056.93820410084 1011.828137428888 1011.954561869605 1099.066124899723 1099.131077783933 1099.207220902496 1092.702824992725 426.6205083902221 1097.375384069823 293.0377210750004
864 0.005 4.32 1 1056.960788931874 1011.876634171484 1012.003177907461 1099.065924887041 1099.130986293737 1099.207089119032 1092.704489854147 426.7025641100851 1097.375372855755 293.0377216537886
865 0.005 4.325 1 1056.983865688113 1011.924898988182 1012.051560836868 1099.06613968637 1099.131088181387 1099.207228590863 1092.70662866957 426.7844319055047 1097.375653324458 293.0377214215862
866 0.005 4.33 1 1057.00620102949 1011.97292882186 1012.099708789378 1099.065873044297 1099.13093773646 1099.207035559909 1092.708217882544 426.8661117146141 1097.375584444764 293.0377218701364
867 0.005 4.335 1 1057.029114603419 1012.020729429787 1012.147626223317 1099.066175356233 1099.131128010544 1099.207271932766 1092.710378825356 426.947607677595 1097.375927501186 293.0377218802255
868 0.005 4.34 1 1057.051291908823 1012.068298115783 1012.19531167273 1099.066046112291 1099.131086400184 1099.207186190537 1092.712091934431 427.0289212079314 1097.375979050055 293.0377224977778
869 0.005 4.345 1 1057.073912368695 1012.115639347419 1012.242768571214 1099.066206311232 1099.131128599692 1099.207259231559 1092.714211948381 427.1100443768696 1097.376220110806 293.0377221278827
870 0.005 4.350000000000001 1 1057.095801505335 1012.162750247542 1012.289995146484 1099.065942374609 1099.130989069739 1099.207080342039 1092.715770203456 427.1909886527882 1097.376151369202 293.037722676648
871 0.005 4.355 1 1057.118203516698 1012.209636096208 1012.33699549627 1099.066140833065 1099.131084524494 1099.207217328847 1092.717809912841 427.2717460105451 1097.37640857966 293.0377224424894
872 0.005 4.36 1 1057.139916657063 1012.256294226165 1012.383768068842 1099.06595049311 1099.131004964727 1099.207100299005 1092.719384443759 427.3523176500619 1097.376397295228 293.0377231179305
873 0.005 4.365 1 1057.162135636222 1012.302729726383 1012.430316833507 1099.066181426491 1099.131121273959 1099.207254742872 1092.721463524861 427.4327040120817 1097.376683860675 293.0377230069548
874 0.005 4.37 1 1057.183650959669 1012.348939750198 1012.476640098206 1099.065993699094 1099.131039710292 1099.207131649885 1092.72305475752 427.512904173863 1097.376677960395 293.037723731638
875 0.005 4.375 1 1057.205659689895 1012.394929417416 1012.52274182531 1099.066214793921 1099.131145488088 1099.207274153506 1092.725121241491 427.5929208632328 1097.376956422878 293.0377235449869
876 0.005 4.38 1 1057.226961011698 1012.44069585611 1012.568620308012 1099.066013580611 1099.131051747818 1099.20713950068 1092.726687668574 427.6727411658955 1097.376940830621 293.0377241364278
877 0.005 4.385 1 1057.248751235292 1012.486244320158 1012.61427960738 1099.066227765087 1099.131152912939 1099.207278868472 1092.728730356636 427.7523814021651 1097.377213915239 293.0377238191965
878 0.005 4.39 1 1057.269841153437 1012.531571779854 1012.659717910125 1099.066023546573 1099.13105863779 1099.207144403291 1092.730273691125 427.8318413592683 1097.377195302581 293.0377242735307
879 0.005 4.395 1 1057.291428208023 1012.576683265933 1012.704939103903 1099.066238674795 1099.13116180508 1099.207285731111 1092.732294018136 427.9111236464962 1097.3774664797 293.0377238354095
880 0.005 4.4 1 1057.312306245892 1012.621575462371 1012.749941145422 1099.066035819365 1099.131067783419 1099.207151398049 1092.733823449563 427.990224516606 1097.377447516554 293.037724225832
881 0.005 4.405 1 1057.333684894822 1012.666253783812 1012.794728145781 1099.066249118379 1099.131169534799 1099.207291576083 1092.735826785482 428.0691482838572 1097.377715039269 293.0377237594331
882 0.005 4.41 1 1057.35433736256 1012.710715108277 1012.839298186482 1099.065980728299 1099.131017355691 1099.207096551817 1092.737278764159 428.1478900792212 1097.377636204868 293.0377239569018
883 0.005 4.415 1 1057.375498420314 1012.754964793089 1012.883655407089 1099.06620800826 1099.131139617742 1099.207261114752 1092.739245750301 428.2264572433854 1097.377908652122 293.0377232254568
884 0.005 4.42 1 1057.396017267706 1012.799000334755 1012.927798400622 1099.066089159545 1099.131121460501 1099.207205493019 1092.740796396199 428.304844448 1097.377954106406 293.0377234604474
885 0.005 4.425 1 1057.417038994356 1012.842826589314 1012.971730829805 1099.066346339572 1099.131249164945 1099.207367205739 1092.742840020858 428.3830519495029 1097.37825702132 293.0377229869049
886 0.005 4.43 1 1057.437336877217 1012.886440405524 1013.015450929112 1099.066128870725 1099.131134968678 1099.207208813928 1092.744348899703 428.4610873992164 1097.378226165552 293.0377234265304
887 0.005 4.435 1 1057.45810788996 1012.929846634702 1013.058962395962 1099.066308093295 1099.13120734683 1099.207318388452 1092.746288852627 428.5389247341117 1097.37846556116 293.0377230748216
888 0.005 4.44 1 1057.478180434358 1012.973042493913 1013.102263530064 1099.066082796462 1099.131098123886 1099.207171055313 1092.747721455123 428.6165852096522 1097.378424411816 293.0377236026374
889 0.005 4.445 1 1057.498749333629 1013.0160329452 1013.145358157138 1099.06628261083 1099.13119120014 1099.207304375838 1092.749634183367 428.6940703626554 1097.378671545313 293.0377232957957
890 0.005 4.45 1 1057.518633253653 1013.058815168358 1013.188244575365 1099.066080936579 1099.131101806751 1099.20717578677 1092.751064057106 428.7713772869983 1097.378646859731 293.0377238249648
891 0.005 4.455 1 1057.539017966589 1013.10139410702 1013.230926606759 1099.066297113708 1099.131205753305 1099.207317863122 1092.75298031978 428.8485066428635 1097.378906751318 293.0377234940133
892 0.005 4.46 1 1057.5587175066 1013.143766962673 1013.27340255719 1099.066101895394 1099.131119204132 1099.207190584406 1092.754411774525 428.9254549092559 1097.378887618162 293.037724026615
893 0.005 4.465 1 1057.578915112167 1013.185938593511 1013.315676190237 1099.066318673018 1099.131222426716 1099.207331321225 1092.756321751486 429.0022302400361 1097.379149180735 293.0377237214027
894 0.005 4.47 1 1057.598426244586 1013.227906145801 1013.357745768345 1099.066118979386 1099.131130606665 1099.20719898082 1092.757741403347 429.0788333218342 1097.379125684308 293.0377243297851
895 0.005 4.475000000000001 1 1057.618433176492 1013.269674487067 1013.39961505255 1099.066331916692 1099.131231291413 1099.207338133868 1092.759635474305 429.1552615592102 1097.379382817866 293.0377241321541
896 0.005 4.48 1 1057.63772576414 1013.31124046465 1013.441282056689 1099.066067528543 1099.131082703631 1099.207146607613 1092.760983696348 429.2315159662048 1097.379302771702 293.0377246568315
897 0.005 4.485 1 1057.657591426043 1013.352609689557 1013.482751101717 1099.066367032661 1099.131271203066 1099.20738123359 1092.762900487813 429.3075966942898 1097.37962481345 293.0377247465574
898 0.005 4.49 1 1057.676766264966 1013.393779047295 1013.524020314684 1099.066235283628 1099.131228535059 1099.207294827182 1092.764370235065 429.3835044983484 1097.379662298685 293.0377254776388
899 0.005 4.495 1 1057.696384775727 1013.43475303624 1013.565093143819 1099.066397407535 1099.131272208586 1099.207369841627 1092.766249533683 429.4592385960652 1097.379884198738 293.0377252088774
900 0.005 4.5 1 1057.715293969933 1013.475528634045 1013.605967680942 1099.066132561656 1099.131130756671 1099.207188408365 1092.767570883699 429.5348022479676 1097.379802405248 293.0377258752901
901 0.005 4.505 1 1057.734714980378 1013.516110908184 1013.646647810851 1099.066327839379 1099.131225058316 1099.207325162277 1092.769368018937 429.6102154833879 1097.38003725994 293.0377257129808
902 0.005 4.51 1 1057.753478281392 1013.556497122701 1013.687131893626 1099.066139567062 1099.131146802955 1099.207209307861 1092.770710875836 429.6854437213992 1097.380015133997 293.0377264598055
903 0.005 4.515 1 1057.772747732703 1013.596692108275 1013.727423672286 1099.066369463347 1099.131262962327 1099.207363902646 1092.772551316311 429.7604954608454 1097.380279225173 293.0377263652784
904 0.005 4.52 1 1057.791339546004 1013.636692938485 1013.767521343921 1099.066180122522 1099.131179056225 1099.207238136694 1092.773907171121 429.8353724438277 1097.380259241 293.0377270856731
905 0.005 4.525 1 1057.810427122265 1013.676504423008 1013.807428612145 1099.066397755349 1099.131282096418 1099.207378777092 1092.77573621693 429.9100761130193 1097.380514435607 293.0377268564696
906 0.005 4.53 1 1057.828834642235 1013.716123470806 1013.847143567898 1099.066198555482 1099.131190589213 1099.207245927224 1092.777070398353 429.9846064038018 1097.380488566357 293.0377273680181
907 0.005 4.535 1 1057.847738351114 1013.755555014333 1013.886669955387 1099.066409761004 1099.131289714968 1099.20738371715 1092.778876736256 430.0589648008892 1097.380738796973 293.0377269087761
908 0.005 4.54 1 1057.865963564672 1013.794796180571 1013.926006009462 1099.066204457687 1099.131194249449 1099.207248157388 1092.780189028 430.1331527301894 1097.38070609335 293.0377272232332
909 0.005 4.545 1 1057.884687047793 1013.833851770163 1013.965155432149 1099.066417074179 1099.131295750113 1099.207388336204 1092.781975209843 430.2071729210624 1097.380955235705 293.037726612825
910 0.005 4.55 1 1057.902737407044 1013.872718845549 1014.004116406036 1099.066216846227 1099.131204203293 1099.207256366693 1092.783274772 430.2810232593303 1097.380924774142 293.0377268210314
911 0.005 4.555 1 1057.921284262573 1013.911402172471 1014.042892596152 1099.066428324898 1099.131304609208 1099.207394929682 1092.785047007009 430.3547051782128 1097.381172712678 293.0377261601172
912 0.005 4.56 1 1057.939132587354 1013.949898439683 1014.081481861882 1099.066149286805 1099.131152051224 1099.207199645908 1092.786271247342 430.4282178209607 1097.381085107457 293.0377262008224
913 0.005 4.565 1 1057.957490631708 1013.988212888019 1014.119888208902 1099.066381870645 1099.13127047287 1099.20736101437 1092.788008006836 430.5015638531988 1097.38133417045 293.0377252973105
914 0.005 4.57 1 1057.975228877025 1014.026342877033 1014.158110097034 1099.066262814562 1099.131253088076 1099.207306545516 1092.789333516388 430.5747420633181 1097.381363155735 293.0377254326723
915 0.005 4.575 1 1057.993477209258 1014.064293060448 1014.196151131881 1099.066521459337 1099.131382903233 1099.207470436113 1092.79115694032 430.6477291104883 1097.381653357033 293.0377248630406
916 0.005 4.58 1 1058.011021720668 1014.102060169834 1014.234009224051 1099.066299471118 1099.131265044859 1099.207308147581 1092.792442352647 430.7205478735096 1097.38160887488 293.0377252571599
917 0.005 4.585 1 1058.02904303675 1014.13964891156 1014.271687953271 1099.066478401704 1099.131337754815 1099.207418291343 1092.794159545365 430.7932076177906 1097.381828974837 293.037724898658
918 0.005 4.59 1 1058.046387934251 1014.177056342643 1014.309185476778 1099.066249234767 1099.131224569451 1099.207267226033 1092.795369643954 430.8657053365714 1097.381770856525 293.0377254730352
919 0.005 4.595 1 1058.064238425806 1014.214287275071 1014.34650548541 1099.066455377889 1099.131323948055 1099.207407095962 1092.797064506605 430.9380426003171 1097.382006141359 293.0377252282596
920 0.005 4.600000000000001 1 1058.081425280309 1014.251338779767 1014.383646153915 1099.066243806476 1099.131229410508 1099.207272904249 1092.798276467827 431.0102148094537 1097.381965714957 293.0377258672416
921 0.005 4.605 1 1058.099116431327 1014.288215609001 1014.420611124977 1099.066463209336 1099.131336980276 1099.207418717487 1092.799974930627 431.0822236761383 1097.38220995393 293.0377256599161
922 0.005 4.61 1 1058.11614385585 1014.324914764127 1014.457398522312 1099.066264256565 1099.131245971925 1099.207287011061 1092.801189283035 431.154067473566 1097.382174331566 293.037726353368
923 0.005 4.615 1 1058.133674643937 1014.361441012437 1014.49401199792 1099.066483210808 1099.131350771876 1099.207429655109 1092.802884473353 431.2257482027221 1097.382420011261 293.0377261928943
924 0.005 4.62 1 1058.150539676378 1014.397791329883 1014.530449647061 1099.066279022679 1099.131255810816 1099.207294561371 1092.80408993067 431.2972685881134 1097.382380448021 293.0377269413861
925 0.005 4.625 1 1058.167906557471 1014.43397048009 1014.56671511683 1099.066495328757 1099.13135945729 1099.207436348559 1092.805773146197 431.368625721239 1097.382624537124 293.0377268516789
926 0.005 4.63 1 1058.18457721887 1014.469975138289 1014.602806251896 1099.06622526201 1099.131206351284 1099.207240898993 1092.80690988764 431.4398208296223 1097.382526890074 293.0377274789652
927 0.005 4.635 1 1058.201828019345 1014.505810755372 1014.638727233247 1099.066527909356 1099.131396462186 1099.207477155448 1092.808619881259 431.5108549348619 1097.382834820007 293.0377276356823
928 0.005 4.64 1 1058.218412740849 1014.541474225692 1014.674476148977 1099.066394859803 1099.131353448409 1099.207390495333 1092.809884325264 431.5817250109008 1097.382858176972 293.0377284218677
929 0.005 4.645 1 1058.235442554709 1014.576969756868 1014.710056198046 1099.06655522156 1099.131395663043 1099.207464149151 1092.81155415866 431.6524341477178 1097.383059635985 293.0377281494811
930 0.005 4.65 1 1058.25178511935 1014.612294217648 1014.745465349536 1099.066287552805 1099.131252434291 1099.207281341163 1092.812665418682 431.7229817932585 1097.382964385705 293.037728811811
931 0.005 4.655 1 1058.268645253363 1014.647452500433 1014.780707331595 1099.066486651821 1099.131349401167 1099.207420864022 1092.814261225492 431.7933618439802 1097.383182811525 293.03772859602
932 0.005 4.66 1 1058.284866125646 1014.682441724394 1014.81578034521 1099.066293574389 1099.131267310281 1099.207300890098 1092.815399537954 431.8635826186068 1097.383145634262 293.0377292776454
933 0.005 4.665 1 1058.301598217821 1014.717266599471 1014.850688007632 1099.066524316836 1099.131383657329 1099.207456224431 1092.817037466217 431.9336449996403 1097.383392555515 293.0377290869387
934 0.005 4.67 1 1058.317673887155 1014.751924042863 1014.885428369979 1099.066333165891 1099.131298921096 1099.207329646253 1092.818191351482 432.0035456725275 1097.383359495735 293.0377297080748
935 0.005 4.675 1 1058.334251636712 1014.786418757912 1014.920005012761 1099.066555237671 1099.131405908616 1099.207474067661 1092.81982195724 432.0732871796462 1097.383603268947 293.0377293591752
936 0.005 4.68 1 1058.350168402906 1014.820747669238 1014.954415987374 1099.066351264707 1099.131310163679 1099.20733755936 1092.820956633065 432.1428693405712 1097.383562617827 293.0377297687258
937 0.005 4.685 1 1058.366583781733 1014.854915437778 1014.988664844146 1099.066561672284 1099.131408439447 1099.207474213997 1092.822561472714 432.2122927520001 1097.383797745411 293.0377291997896
938 0.005 4.69 1 1058.382344200781 1014.888919091805 1015.022749693964 1099.066357523152 1099.131314255343 1099.207340285046 1092.823676659689 432.2815591675321 1097.383756210366 293.0377294343775
939 0.005 4.695 1 1058.398605838594 1014.922763236294 1015.056674065981 1099.066569471122 1099.131414759942 1099.207479382572 1092.82526636209 432.350662323497 1097.383990936736 293.0377287404035
940 0.005 4.7 1 1058.414213103665 1014.956444826781 1015.090436022444 1099.066364788448 1099.131319985029 1099.207344447593 1092.826360671844 432.4196029916615 1097.383945819246 293.0377289017763
941 0.005 4.705 1 1058.430386979696 1014.989968605122 1015.1240391348 1099.066577307211 1099.131421343184 1099.207484316381 1092.827939600042 432.488393221946 1097.384178445836 293.0377281854087
942 0.005 4.71 1 1058.445844037977 1015.02333106265 1015.157481149933 1099.066307922704 1099.131268726756 1099.20728886988 1092.828971774062 432.5570261302063 1097.384077827001 293.0377282106683
943 0.005 4.715 1 1058.461803244261 1015.056537279123 1015.190765928109 1099.066531239991 1099.131387405308 1099.207450928696 1092.830517208269 432.6255069671 1097.384312085955 293.0377272936195
944 0.005 4.72 1 1058.477158388804 1015.089584439125 1015.223891732595 1099.066412842926 1099.131370008558 1099.207396050278 1092.831651999108 432.6938412244401 1097.384332886193 293.037727447964
945 0.005 4.725000000000001 1 1058.493018476609 1015.122477146658 1015.25686209423 1099.066669490619 1099.131496104093 1099.207556850397 1092.833282859601 432.7620182762358 1097.38460300776 293.0377268957567
946 0.005 4.73 1 1058.508194547517 1015.155211940184 1015.289674743743 1099.06644759106 1099.131379468225 1099.207395507221 1092.834376769978 432.8300384126304 1097.384548585233 293.0377273267327
947 0.005 4.735 1 1058.523849455117 1015.187793450576 1015.322333186016 1099.066626091306 1099.131451322755 1099.207505433721 1092.835903554913 432.8979030212788 1097.384753146678 293.0377269989522
948 0.005 4.74 1 1058.538850170654 1015.220218555199 1015.354835395305 1099.066398514711 1099.131340352609 1099.207356069718 1092.836927187822 432.9656117876382 1097.384686278708 293.0377276177819
949 0.005 4.745 1 1058.554356209699 1015.252492002113 1015.38718499178 1099.066599054511 1099.131433514059 1099.207490208577 1092.83843351167 433.0331686446135 1097.384903054876 293.0377273986765
950 0.005 4.75 1 1058.569221097749 1015.28461058636 1015.419379849612 1099.066395273175 1099.131341637563 1099.207359008743 1092.839459233504 433.1005657369221 1097.384854935514 293.0377280781733
951 0.005 4.755 1 1058.584601508303 1015.316579043212 1015.451423644803 1099.06661078157 1099.131446774511 1099.207503067657 1092.840970462295 433.1678087033774 1097.38508438899 293.0377278775905
952 0.005 4.76 1 1058.59933297726 1015.348394212513 1015.483314324174 1099.066413131424 1099.131357363124 1099.207372599565 1092.841999884926 433.2349005981508 1097.385039015472 293.0377285847195
953 0.005 4.765 1 1058.614567863496 1015.380060807565 1015.515055477148 1099.066629788303 1099.131460218937 1099.207513511828 1092.843510921199 433.3018375682539 1097.385269306882 293.0377284292206
954 0.005 4.77 1 1058.629157803372 1015.411575628873 1015.546645032433 1099.066428582597 1099.131367962764 1099.207380753557 1092.844533308227 433.3686231200801 1097.385222182209 293.0377291903983
955 0.005 4.775 1 1058.644249478952 1015.442943341214 1015.578086543489 1099.066639738084 1099.131466828223 1099.207518315549 1092.846030905851 433.4352583856286 1097.385448066823 293.0377290991733
956 0.005 4.78 1 1058.658666293885 1015.474160454244 1015.609377684689 1099.066371198237 1099.131315098225 1099.207324038287 1092.846983667071 433.5017386154459 1097.385343205272 293.0377297169827
957 0.005 4.785 1 1058.673662752808 1015.505232339875 1015.640522556289 1099.066672129383 1099.131504519497 1099.207560210844 1092.848509508009 433.5680675789133 1097.385637291177 293.0377298458629
958 0.005 4.79 1 1058.688016385488 1015.536155716883 1015.671519069033 1099.066539765219 1099.131462070834 1099.207473867042 1092.849590821491 433.6342462671659 1097.385650006513 293.0377306345772
959 0.005 4.795 1 1058.702816995507 1015.566934734742 1015.702370361007 1099.066697278309 1099.131501324693 1099.207544878007 1092.851078794061 433.7002781050605 1097.385836130986 293.0377303429904
960 0.005 4.8 1 1058.716944133868 1015.597566092181 1015.733074224577 1099.066432972476 1099.131361028271 1099.207364942079 1092.85201255214 433.7661583947511 1097.385734402558 293.0377309811185
961 0.005 4.805 1 1058.731594056424 1015.628054721289 1015.763634390367 1099.066626626477 1099.131453571085 1099.207500285142 1092.853426425754 433.8318895343064 1097.385937741189 293.0377307208185
962 0.005 4.81 1 1058.745626303702 1015.65839747657 1015.794048847512 1099.066435335743 1099.131373561411 1099.207382669081 1092.854384668942 433.8974724187325 1097.38589202423 293.0377313798704
963 0.005 4.815 1 1058.760174002278 1015.688599024706 1015.824321154364 1099.066665495257 1099.131489437305 1099.207537284937 1092.855845493257 433.9629061204915 1097.386126853949 293.0377311495637
964 0.005 4.82 1 1058.774083981499 1015.718656124513 1015.854449203962 1099.066476143389 1099.131406124827 1099.207412483514 1092.856823055063 434.0281901023777 1097.386086713432 293.0377317547047
965 0.005 4.825 1 1058.788498706917 1015.748573391324 1015.884436497409 1099.06669415979 1099.131509261219 1099.207552895634 1092.858276978189 434.0933344893647 1097.386315315327 293.0377313785519
966 0.005 4.83 1 1058.802267994592 1015.778347547276 1015.91428088328 1099.06648959499 1099.131413415063 1099.207416452606 1092.859233301247 434.1583261363851 1097.386260730628 293.0377317869976
967 0.005 4.835 1 1058.816542327607 1015.807983238421 1015.943985888077 1099.066700660682 1099.131512350636 1099.207554241514 1092.860665102368 434.2231698937665 1097.38648132392 293.0377311969891
968 0.005 4.84 1 1058.830177556433 1015.837477226931 1015.973549387573 1099.066493682331 1099.131415284184 1099.207417184115 1092.861603432875 434.287872200744 1097.386428410718 293.0377314216957
969 0.005 4.845 1 1058.844317542392 1015.866834122364 1016.002974886062 1099.066705541494 1099.131516835253 1099.207557828045 1092.86301954255 434.3524236089021 1097.386647125072 293.0377307168931
970 0.005 4.850000000000001 1 1058.857821848359 1015.896050684932 1016.032260254125 1099.06650155895 1099.131422395948 1099.207422940309 1092.863946804268 434.4168275871939 1097.386593447572 293.0377308752917
971 0.005 4.855 1 1058.871833002478 1015.925131540916 1016.061409004609 1099.066713562928 1099.131522608588 1099.207561906142 1092.865354152348 434.481085551101 1097.386812181173 293.0377301406569
972 0.005 4.86 1 1058.885174550031 1015.954073109865 1016.090418734035 1099.066444270494 1099.131370442737 1099.207367076018 1092.866215538055 434.5451835275663 1097.386701472229 293.0377301674023
973 0.005 4.865 1 1058.899040436577 1015.98288032238 1016.119293179517 1099.0666668607 1099.131488661659 1099.20752861262 1092.867590590595 434.6091383516205 1097.386923556775 293.037729248178
974 0.005 4.87 1 1058.912324310784 1016.011550259459 1016.14803048506 1099.066545510777 1099.131468859559 1099.207471828728 1092.86855209286 434.6729587776967 1097.386932544912 293.0377294221227
975 0.005 4.875 1 1058.926119968775 1016.040087417911 1016.176634081138 1099.066800084848 1099.131593995301 1099.207631408647 1092.870012154008 434.7366294449185 1097.387185206544 293.0377288509963
976 0.005 4.88 1 1058.939257929734 1016.068488460143 1016.205101769131 1099.066581268026 1099.13147980521 1099.207472522955 1092.870943870811 434.8001573813148 1097.387121889852 293.037729291239
977 0.005 4.885 1 1058.952878918718 1016.096757689753 1016.233436797634 1099.066760394228 1099.131551783735 1099.207582839988 1092.872305778794 434.8635424658704 1097.387316707726 293.037728935988
978 0.005 4.89 1 1058.965858797626 1016.124891853105 1016.261636998352 1099.066530721281 1099.13143874683 1099.207431544114 1092.873161677141 434.9267836618992 1097.387240848529 293.0377295536105
979 0.005 4.895 1 1058.979346046531 1016.152895586824 1016.289705877581 1099.066729252999 1099.131531427785 1099.207565463836 1092.874500300776 434.9898815832117 1097.387442134642 293.0377293160813
980 0.005 4.9 1 1058.99220784513 1016.180765659849 1016.31764131125 1099.066524696042 1099.13143969459 1099.207434263834 1092.875360227559 435.0528360375041 1097.387382674888 293.0377299986822
981 0.005 4.905 1 1059.005582434036 1016.20850668486 1016.345446798574 1099.066741472144 1099.131544516182 1099.207577992538 1092.876710378988 435.1156480481107 1097.387599003319 293.037729783335
982 0.005 4.91 1 1059.01832916693 1016.23611532134 1016.373120137327 1099.066542045143 1099.131454072427 1099.207446830739 1092.877577184489 435.1783173707603 1097.387543301413 293.0377304918219
983 0.005 4.915 1 1059.031583143362 1016.263596176303 1016.400664799838 1099.066755676309 1099.131554640246 1099.207585709398 1092.878923618208 435.240845298576 1097.38775746143 293.0377303197898
984 0.005 4.92 1 1059.044210533998 1016.290945958928 1016.42807861669 1099.06655306828 1099.131461282741 1099.207451900291 1092.879782140783 435.3032422893672 1097.387701472874 293.0377310775353
985 0.005 4.925 1 1059.05734460578 1016.318169243907 1016.455365047166 1099.066766461122 1099.131562651829 1099.207592242297 1092.881119724444 435.3654941423619 1097.387914778069 293.0377309706952
986 0.005 4.93 1 1059.069818737468 1016.345262452357 1016.482521677377 1099.066500304245 1099.131412198161 1099.207399081283 1092.881916135699 435.4276038234451 1097.387802493034 293.0377315947798
987 0.005 4.935 1 1059.082873195715 1016.372230807099 1016.509552470691 1099.066795010564 1099.131596275313 1099.207630060701 1092.883279795797 435.4895851466306 1097.388078199073 293.0377317135699
988 0.005 4.94 1 1059.09530628296 1016.399070955191 1016.536455254863 1099.066664636277 1099.131556394647 1099.207546470502 1092.884201190998 435.5514218883745 1097.388085577303 293.0377324959097
989 0.005 4.945 1 1059.108188856362 1016.425786935862 1016.563233064824 1099.06682198878 1099.131595254975 1099.207616941995 1092.885531417297 435.61312372093 1097.388259223645 293.0377321896281
990 0.005 4.95 1 1059.120419191947 1016.452375300942 1016.589883564301 1099.06655600968 1099.131453238163 1099.207435421298 1092.886308894035 435.6746801944713 1097.388146547017 293.0377328342173
991 0.005 4.955 1 1059.133167916993 1016.478840814694 1016.616410328465 1099.066748895525 1099.131546087449 1099.207571515245 1092.887564213678 435.7360934253648 1097.388335737017 293.0377325487015
992 0.005 4.96 1 1059.145315073252 1016.505180370873 1016.642811322903 1099.066557043114 1099.131464892751 1099.207452535866 1092.888366397987 435.7973737311857 1097.388281894917 293.0377332183032
993 0.005 4.965 1 1059.157980638565 1016.531398495033 1016.669089999584 1099.066788143728 1099.131581911005 1099.207608669294 1092.889672661948 435.8585105250942 1097.388503873078 293.0377329690503
994 0.005 4.97 1 1059.170023642555 1016.557491826384 1016.695244123156 1099.066596298914 1099.131496280738 1099.207481304305 1092.890495960679 435.9195055192303 1097.388452787375 293.0377335770443
995 0.005 4.975000000000001 1 1059.18257170909 1016.583464878433 1016.7212771033 1099.066813034004 1099.13159868101 1099.207621498228 1092.891793556348 435.9803603090933 1097.388666381244 293.0377331726669
996 0.005 4.98 1 1059.194496450275 1016.609314335216 1016.747186728255 1099.06661112778 1099.131504756765 1099.207486412731 1092.892601022614 436.0410777809713 1097.38860904484 293.0377335772234
997 0.005 4.985 1 1059.206923763201 1016.635044711621 1016.772976404205 1099.066819080346 1099.131601551396 1099.207622542799 1092.893880653604 436.1016557538216 1097.388814934671 293.0377329799863
998 0.005 4.99 1 1059.218730478333 1016.660652654568 1016.798643905518 1099.066615401016 1099.13150788168 1099.20748892187 1092.894670784871 436.1620891008837 1097.388753684477 293.0377332090414
999 0.005 4.995 1 1059.231043400662 1016.686142670968 1016.824192625863 1099.066824449067 1099.131605693282 1099.207625674138 1092.895935912675 436.222391704988 1097.388960686645 293.0377324665416
1000 0.005 5 1 1059.242730315816 1016.711511309185 1016.849620240157 1099.066618369493 1099.131510411688 1099.2074905857 1092.896712511306 436.2825590568123 1097.388895869753 293.0377326387286
1001 0.005 5.005 1 1059.254929522415 1016.73676322066 1016.874930261228 1099.066830032747 1099.131610611908 1099.207629508596 1092.897968820758 436.3425914610493 1097.3891019495 293.0377318824311
1002 0.005 5.01 1 1059.266475716395 1016.761894790554 1016.900120229606 1099.066560346336 1099.131457866172 1099.207434020232 1092.898684147858 436.4024894178871 1097.388981200013 293.0377319131078
1003 0.005 5.015 1 1059.278550543106 1016.786910840862 1016.925193793651 1099.066784128826 1099.131577416747 1099.207597081142 1092.89991136409 436.4622528203013 1097.389190534137 293.0377309860197
1004 0.005 5.02 1 1059.290060064081 1016.811808353249 1016.950148999289 1099.066662775109 1099.131556780191 1099.207539142002 1092.900729006602 436.5218778711229 1097.389193216361 293.0377311477464
1005 0.005 5.025 1 1059.302081590443 1016.836591659267 1016.974989137622 1099.066914409726 1099.131680080029 1099.207697451046 1092.902039817064 436.5813708443623 1097.389433644718 293.0377305582166
1006 0.005 5.03 1 1059.313456431071 1016.861257173431 1016.999711774751 1099.066695860005 1099.131566124138 1099.207539116219 1092.902822329327 436.6407297598729 1097.3893626248 293.0377310040361
1007 0.005 5.035 1 1059.325316437821 1016.885809285849 1017.024320199919 1099.066871258114 1099.131634729303 1099.207646037351 1092.90403690985 436.6999539942284 1097.389540542617 293.0377306358851
1008 0.005 5.04 1 1059.336552296906 1016.910244545967 1017.048812096816 1099.066642664327 1099.131523165311 1099.207495849884 1092.904749865991 436.7590425878791 1097.389455939019 293.0377312611138
1009 0.005 5.045 1 1059.348300804081 1016.934567667998 1017.073190969907 1099.066840135699 1099.131614611239 1099.207628879337 1092.905944390007 436.8179982423217 1097.389644630498 293.0377310164512
1010 0.005 5.05 1 1059.359439747748 1016.958775219763 1017.097454557448 1099.066638968049 1099.131526034407 1099.207501017375 1092.906665111939 436.8768183441563 1097.389582187692 293.0377317006987
1011 0.005 5.055 1 1059.371091808008 1016.982871745579 1017.12160626462 1099.066853974792 1099.131629178263 1099.207643220829 1092.907872619606 436.9354961793721 1097.38978479484 293.0377314729042
1012 0.005 5.06 1 1059.382130764303 1017.006853913392 1017.145643862761 1099.066654836105 1099.131539054598 1099.207512070297 1092.908599656401 436.9940482156578 1097.38972200999 293.0377321873651
1013 0.005 5.065 1 1059.393682345561 1017.030726283839 1017.1695707874 1099.066868141462 1099.131639112262 1099.207650489592 1092.909806190021 437.0524676208709 1097.389929045212 293.0377320019137
1014 0.005 5.07 1 1059.40461802023 1017.054485383489 1017.193384719169 1099.066664083795 1099.131544574807 1099.207515868531 1092.910524947109 437.1107568890739 1097.389870641352 293.0377327717379
1015 0.005 5.075 1 1059.416064319649 1017.078135690201 1017.217089026308 1099.066876567748 1099.131645020312 1099.207655500923 1092.911722570721 437.168917345017 1097.390070264956 293.0377326421348
1016 0.005 5.08 1 1059.426862520445 1017.101673508638 1017.240681178057 1099.066607932176 1099.131493245369 1099.207460886795 1092.912378327058 437.2269403386717 1097.389953377713 293.037733273771
1017 0.005 5.085 1 1059.438246760845 1017.125103998527 1017.26416506897 1099.06690750083 1099.131681423828 1099.207696012127 1092.913605851365 437.2848376124154 1097.39022183251 293.0377333624288
1018 0.005 5.09 1 1059.449019280454 1017.14842369506 1017.287538404504 1099.066770661336 1099.131635397067 1099.207606363762 1092.914387686694 437.3426077664233 1097.390220314086 293.0377341499752
1019 0.005 5.095 1 1059.46024732509 1017.171636579313 1017.310804166695 1099.066928983665 1099.131676117485 1099.207679142296 1092.915579399053 437.4002490994121 1097.390381881507 293.0377338218345
1020 0.005 5.100000000000001 1 1059.470836559076 1017.194739120838 1017.333959935356 1099.066664452941 1099.131535112636 1099.207498441931 1092.916222853949 437.4577585088981 1097.390270745344 293.0377344564438
1021 0.005 5.105 1 1059.481946706207 1017.217735941776 1017.357009162088 1099.066856241667 1099.131626632225 1099.207633025319 1092.917341950388 437.5151384090432 1097.390446670047 293.0377341576522
1022 0.005 5.11 1 1059.492468426173 1017.240623839692 1017.379949716913 1099.066666474242 1099.131547585099 1099.207516534991 1092.918013033173 437.5723883963438 1097.390392103701 293.0377348231668
1023 0.005 5.115 1 1059.503510109532 1017.263407279257 1017.402784966795 1099.066893642256 1099.131660566181 1099.207668431683 1092.91918264432 437.6295101075683 1097.390602476746 293.037734551044
1024 0.005 5.12 1 1059.513942242147 1017.286082841842 1017.425512616254 1099.066701602786 1099.131575478718 1099.207542048433 1092.919872991913 437.6865010600391 1097.390548602461 293.0377351563357
1025 0.005 5.125 1 1059.524884140518 1017.308654991048 1017.448136015301 1099.066918402718 1099.13167806167 1099.207682308665 1092.92103745111 437.7433632733079 1097.390750772278 293.0377347395447
1026 0.005 5.13 1 1059.535212686607 1017.331120261961 1017.470652830715 1099.066713660882 1099.131581979522 1099.207545873198 1092.921710397269 437.8000989494167 1097.390686764907 293.0377351390434
1027 0.005 5.135 1 1059.546052505297 1017.353483104229 1017.493066398968 1099.066925514697 1099.13168140011 1099.207683905865 1092.92285908937 437.8567076438586 1097.390886482799 293.0377345173172
1028 0.005 5.14 1 1059.556279076597 1017.375740076334 1017.515374392505 1099.066717021857 1099.13158379526 1099.207546795238 1092.923516332964 437.9131891841427 1097.390819874289 293.0377347529842
1029 0.005 5.145 1 1059.567017326777 1017.397895616286 1017.537580143744 1099.066928602266 1099.131684537398 1099.207686531711 1092.924651947812 437.969544640615 1097.391015680787 293.0377340091081
1030 0.005 5.15 1 1059.577146983715 1017.419946311727 1017.559681344321 1099.066722184255 1099.131588257769 1099.207550089569 1092.925301281276 438.0257739745634 1097.390951608162 293.0377341805914
1031 0.005 5.155 1 1059.587787837672 1017.441896589902 1017.581681316201 1099.066932102077 1099.131687131093 1099.207688224532 1092.926427297071 438.0818782487374 1097.391145541142 293.0377334215412
1032 0.005 5.16 1 1059.597787746961 1017.463742741593 1017.603577509045 1099.066663622305 1099.131535678823 1099.207493826164 1092.927014681385 438.1378572313429 1097.391024179685 293.0377334503583
1033 0.005 5.165 1 1059.608318734882 1017.485489534151 1017.625373493897 1099.066884182251 1099.131651892184 1099.20765397006 1092.928112484617 438.1937119230902 1097.391220254533 293.0377325140787
1034 0.005 5.17 1 1059.618295280803 1017.507133845857 1017.647067226257 1099.066762511688 1099.131631960867 1099.207596684892 1092.928801802634 438.2494412422037 1097.391218959765 293.0377326801819
1035 0.005 5.175 1 1059.628787347879 1017.528679952861 1017.668661931539 1099.067015240626 1099.13175615563 1099.207755969804 1092.92998625005 438.305046610124 1097.391449338645 293.0377320967621
1036 0.005 5.18 1 1059.638646118512 1017.550124171816 1017.69015508807 1099.066795646296 1099.131640903495 1099.207596241066 1092.930644033562 438.3605261994122 1097.391376765314 293.0377325522626
1037 0.005 5.185 1 1059.648991669705 1017.571470794785 1017.71154988839 1099.066972056666 1099.131710629318 1099.20770441861 1092.931732986132 438.4158808181474 1097.391545244115 293.0377321573944
1038 0.005 5.19 1 1059.658728615999 1017.59271649773 1017.73284406233 1099.066744756177 1099.131600421043 1099.207556015461 1092.932323383753 438.4711137578793 1097.391460339829 293.0377327809355
1039 0.005 5.195 1 1059.668976502142 1017.613865679524 1017.754040918396 1099.066939794153 1099.13168917198 1099.207685973375 1092.933391347442 438.5262210207467 1097.391638026416 293.0377325155999
1040 0.005 5.2 1 1059.678628086338 1017.634914968379 1017.775138178696 1099.066736681005 1099.131599066023 1099.207556987928 1092.93398847819 438.581202699544 1097.391570286482 293.0377331970226
1041 0.005 5.205 1 1059.68879394091 1017.655868742921 1017.796139126373 1099.06695021838 1099.131701643581 1099.207698453175 1092.935071333705 438.6360604826146 1097.391761846092 293.037732956276
1042 0.005 5.21 1 1059.698360744266 1017.676723590851 1017.817041448937 1099.066750775042 1099.131611168668 1099.207567091941 1092.935675729953 438.6907948954324 1097.391697377782 293.0377336670788
1043 0.005 5.215 1 1059.708441131491 1017.697483900874 1017.837848439691 1099.066965578031 1099.131712776211 1099.20770735077 1092.936760386453 438.7454024323101 1097.391891495739 293.0377334602754
1044 0.005 5.22 1 1059.717919075408 1017.718146221786 1017.858557748917 1099.06676121053 1099.131617693841 1099.207572193436 1092.937359510941 438.7998881316568 1097.391823601922 293.0377342235425
1045 0.005 5.225000000000001 1 1059.727907971367 1017.738714919269 1017.879172646495 1099.066971640043 1099.131716538395 1099.207710188974 1092.938433742572 438.8542526569535 1097.392013089114 293.0377340797313
1046 0.005 5.23 1 1059.737262717081 1017.759186288688 1017.899690575331 1099.066704823354 1099.131566202447 1099.207517038176 1092.938971629503 438.9084978461945 1097.391890516292 293.0377347033747
1047 0.005 5.235 1 1059.747203577078 1017.779565367056 1017.920115324512 1099.067001711871 1099.131751621654 1099.20774941431 1092.940080067741 438.9626112916897 1097.392147888306 293.0377347823335
1048 0.005 5.24 1 1059.756548865295 1017.79984862471 1017.940444538293 1099.066866759323 1099.131708359983 1099.207662888142 1092.940744773721 439.0166165680708 1097.392140302963 293.0377355710715
1049 0.005 5.245 1 1059.766349399712 1017.820039922012 1017.960681081136 1099.067021811196 1099.13174506173 1099.207731632423 1092.941815577998 439.0704984778095 1097.392290456677 293.0377352332621
1050 0.005 5.25 1 1059.775523239778 1017.840135738211 1017.980822505277 1099.066757740354 1099.131605764321 1099.207552944397 1092.942339116963 439.1242607577243 1097.392171909627 293.0377358675689
1051 0.005 5.255 1 1059.785220626037 1017.860140640928 1018.000872220054 1099.066950081502 1099.131697224283 1099.207687440688 1092.94334252475 439.1779091257682 1097.392339280998 293.0377355721675
1052 0.005 5.26 1 1059.794341446592 1017.880051304166 1018.020827986509 1099.066760163874 1099.131618217997 1099.207570784755 1092.943897291879 439.2314339481895 1097.392278183351 293.0377362361335
1053 0.005 5.265 1 1059.803981318382 1017.899872104921 1018.04069309049 1099.066985099896 1099.131729573343 1099.207721462903 1092.94494901846 439.2848397360189 1097.392474678458 293.0377359518272
1054 0.005 5.27 1 1059.813026456207 1017.91959953918 1018.060465153235 1099.066794358656 1099.131645161152 1099.207595363462 1092.945524604172 439.3381234958653 1097.392415319125 293.0377365644641
1055 0.005 5.275 1 1059.822582118308 1017.939237958823 1018.080147421062 1099.06700972681 1099.131746630539 1099.207734915493 1092.946574078917 439.3912884492764 1097.392607495239 293.0377361447594
1056 0.005 5.28 1 1059.831537435113 1017.958783889241 1018.09973752233 1099.066806752039 1099.131651813481 1099.207599360417 1092.947134538111 439.4443328362763 1097.392540086159 293.037736545313
1057 0.005 5.285 1 1059.841000524477 1017.978241654968 1018.119238686399 1099.067013955345 1099.131748399412 1099.207735372937 1092.948165514821 439.4972586360091 1097.392723705117 293.0377359155641
1058 0.005 5.29 1 1059.849869021274 1017.997607818361 1018.138648572203 1099.066810663238 1099.131654510975 1099.207601454846 1092.948712933894 439.5500657136524 1097.392657426587 293.0377361447195
1059 0.005 5.295 1 1059.859245861951 1018.016886689983 1018.157970394365 1099.067016590726 1099.131750162461 1099.207736679195 1092.94973406852 439.6027554943482 1097.392837598957 293.0377353865927
1060 0.005 5.3 1 1059.868027637468 1018.036074810981 1018.177201797962 1099.066813524167 1099.131657369319 1099.207603318997 1092.950271973803 439.6553274892947 1097.392768566442 293.0377355511574
1061 0.005 5.305 1 1059.87732123972 1018.05517651523 1018.196346010736 1099.067020834885 1099.131753787423 1099.207739269548 1092.95128497265 439.7077832264628 1097.392951401722 293.0377347794087
1062 0.005 5.31 1 1059.885987422481 1018.074188095175 1018.215400467389 1099.066754441051 1099.131603754381 1099.20754626126 1092.951763837623 439.7601376035964 1097.392827952008 293.037734803647
1063 0.005 5.315 1 1059.895183202722 1018.093114105356 1018.234368575092 1099.066969709478 1099.131716066583 1099.207702881555 1092.952747412071 439.8123671749417 1097.393009398872 293.0377338469658
1064 0.005 5.32 1 1059.903838580275 1018.111951443692 1018.253248267776 1099.066851138283 1099.131699138168 1099.207648581871 1092.95332606993 439.8644794822835 1097.393002968778 293.0377340177143
1065 0.005 5.325 1 1059.913011438998 1018.130704308232 1018.272042699505 1099.067103040891 1099.131822121958 1099.20780668417 1092.954400316157 439.9164746642084 1097.393224796499 293.0377334154961
1066 0.005 5.33 1 1059.921560459382 1018.149368976577 1018.290749297856 1099.06688470065 1099.131708094702 1099.207648115769 1092.954950321747 439.9683528313693 1097.393146090705 293.0377338615032
1067 0.005 5.335 1 1059.930599632148 1018.1679496679 1018.309371189194 1099.067060838414 1099.131777808513 1099.207755965497 1092.955932699218 440.0201134708884 1097.393305007677 293.0377334663252
1068 0.005 5.34 1 1059.93903770158 1018.186442924135 1018.327905995434 1099.066827751293 1099.131661825394 1099.207602125118 1092.956412266512 440.071757656389 1097.393209274277 293.0377340828341
1069 0.005 5.345 1 1059.947993015066 1018.204853127891 1018.34635698161 1099.067027638453 1099.131756017346 1099.20773771811 1092.957374542355 440.123289428312 1097.393382148093 293.0377337942302
1070 0.005 5.350000000000001 1 1059.956359034172 1018.223176818525 1018.364721787248 1099.066821831181 1099.13166342397 1099.207606369617 1092.957862683845 440.1747032714877 1097.393304668808 293.0377344806461
1071 0.005 5.355 1 1059.965244638341 1018.241418351897 1018.383003663052 1099.067035726809 1099.131765757862 1099.207747850917 1092.958838309276 440.2259942233478 1097.393488725986 293.0377342398556
1072 0.005 5.36 1 1059.973540969756 1018.259574219028 1018.401200215209 1099.066837146224 1099.131676233023 1099.207617265202 1092.959337925623 440.277172275148 1097.393418942101 293.0377349464982
1073 0.005 5.365 1 1059.982351423834 1018.277648713011 1018.419314641038 1099.06704858456 1099.131774935964 1099.207754773344 1092.960315693007 440.3282376088902 1097.393600612028 293.03773473971
1074 0.005 5.37 1 1059.990574112647 1018.295638203298 1018.437344438126 1099.066847568199 1099.131682964863 1099.207622574789 1092.96081158079 440.3791900433174 1097.393529013294 293.0377355001228
1075 0.005 5.375 1 1059.999307739917 1018.313547134953 1018.455292907941 1099.067055814691 1099.131779605903 1099.20775851548 1092.961781814311 440.4300305439047 1097.393708591206 293.0377353479383
1076 0.005 5.38 1 1060.007415901019 1018.331371705566 1018.473157412006 1099.066789448958 1099.131629699121 1099.207565824394 1092.962216521037 440.4807587613163 1097.39358082739 293.037735985164
1077 0.005 5.385 1 1060.016110799941 1018.349116903573 1018.490941687437 1099.067084543569 1099.131814538183 1099.20779796407 1092.963218667034 440.531375188052 1097.393827467943 293.0377360572863
1078 0.005 5.39 1 1060.024222377575 1018.366779143565 1018.508643314757 1099.066949609317 1099.131770027908 1099.207709941115 1092.963779845218 440.5818794093623 1097.393814357548 293.0377368470275
1079 0.005 5.395 1 1060.032791718368 1018.384362232837 1018.526265107238 1099.067105586611 1099.131809079292 1099.207781312604 1092.964748829318 440.6322714481024 1097.393956434979 293.0377365000317
1080 0.005 5.4 1 1060.040741878713 1018.401862557731 1018.543804537189 1099.066838510021 1099.131665684033 1099.207598230459 1092.96516927549 440.6825508502818 1097.393829151023 293.0377371444675
1081 0.005 5.405 1 1060.049218046236 1018.419284614163 1018.561264939495 1099.06702945098 1099.131757147945 1099.207733292063 1092.966068870696 440.7327166030062 1097.39398504892 293.0377368376256
1082 0.005 5.41 1 1060.057127932556 1018.436625046021 1018.578644036444 1099.066841498824 1099.131679345664 1099.20761768308 1092.96652369993 440.7827708103052 1097.39391858489 293.0377374906523
1083 0.005 5.415 1 1060.065561788087 1018.453888157247 1018.59594504612 1099.067067686819 1099.131791576395 1099.207769237259 1092.967477724416 440.8327136367698 1097.394109357015 293.0377372037526
1084 0.005 5.42 1 1060.073407526698 1018.471070391957 1018.61316552999 1099.066875400172 1099.131705979532 1099.207642119807 1092.967952696079 440.8825446626522 1097.394043588631 293.0377378106654
1085 0.005 5.425 1 1060.081766450256 1018.488176030578 1018.630308668428 1099.067089979564 1099.131807253254 1099.207781694754 1092.968900935363 440.932264885387 1097.394226588158 293.03773737025
1086 0.005 5.43 1 1060.089533303911 1018.505201520129 1018.647372020212 1099.066886755959 1099.131712336688 1099.207645952614 1092.96936127233 440.981874038866 1097.394152237991 293.0377377731866
1087 0.005 5.435 1 1060.097814190621 1018.522151165052 1018.664358779541 1099.067094422643 1099.131808540488 1099.207781560768 1092.970295085683 441.0313728848611 1097.394329207174 293.0377371268639
1088 0.005 5.44 1 1060.105504682921 1018.539021405627 1018.681266497759 1099.066888326723 1099.131712734403 1099.207645706446 1092.97074253116 441.080767348278 1097.394252917099 293.0377373606231
1089 0.005 5.445 1 1060.113708683471 1018.555816535996 1018.698098362945 1099.067094493972 1099.131809070767 1099.20778181488 1092.971664771312 441.1300499646534 1097.394426296019 293.0377365937719
1090 0.005 5.45 1 1060.121326752005 1018.572533063583 1018.714851971471 1099.066890241357 1099.131715845909 1099.207648765885 1092.972120571304 441.1792232493098 1097.394351143445 293.0377367514869
1091 0.005 5.455 1 1060.129457945382 1018.589175197285 1018.731530459944 1099.067095927084 1099.131811504019 1099.207783718728 1092.973030983901 441.2282642331 1097.394524547813 293.0377359711483
1092 0.005 5.46 1 1060.136969989489 1018.605739172449 1018.748131194299 1099.066830056008 1099.131661397788 1099.207590675974 1092.973419947139 441.2772041909476 1097.3943938912 293.0377359940971
1093 0.005 5.465 1 1060.145016166482 1018.622229541264 1018.764657563133 1099.067047396673 1099.131776368705 1099.207749529293 1092.974302186793 441.3260416207185 1097.39456947409 293.0377350329003
1094 0.005 5.47 1 1060.152531809256 1018.638643137068 1018.781107440637 1099.066928155767 1099.131757094507 1099.207693071753 1092.974794568875 441.3747739033292 1097.39455896579 293.0377352020907
1095 0.005 5.475000000000001 1 1060.160564943171 1018.654984008636 1018.797483864924 1099.067179304205 1099.131880752453 1099.207852073515 1092.975767413554 441.423401947041 1097.3947706422 293.0377345872948
1096 0.005 5.48 1 1060.167982458455 1018.671248412057 1018.813784215181 1099.06695870507 1099.131763785271 1099.207690664268 1092.976227754414 441.4719318509929 1097.394684998212 293.037735041741
1097 0.005 5.485 1 1060.17589291568 1018.687440506629 1018.830011559496 1099.067134152299 1099.13183452132 1099.207800027299 1092.977105960613 441.5203523767385 1097.39483821301 293.0377346391365
1098 0.005 5.49 1 1060.183211165515 1018.703556803356 1018.846163476534 1099.066902652682 1099.131718938026 1099.20764646207 1092.977499399212 441.5686692264499 1097.394735153034 293.0377352550216
1099 0.005 5.495 1 1060.191048809996 1018.71960160321 1018.862243167512 1099.067101632292 1099.1318130177 1099.207781494582 1092.978361589556 441.6168745075499 1097.394899925211 293.0377349634641
1100 0.005 5.5 1 1060.198307180416 1018.73557140897 1018.878248222855 1099.066896024497 1099.131719166488 1099.207649302638 1092.978765172756 441.6649705431744 1097.394817071971 293.037735648599
1101 0.005 5.505 1 1060.206084491394 1018.751470466407 1018.894181800632 1099.067107624838 1099.131821126791 1099.207790082803 1092.979639401889 441.71295889179 1097.394991593011 293.037735393723
1102 0.005 5.51 1 1060.21328170592 1018.767295262408 1018.910041476181 1099.066907871662 1099.131729671262 1099.20765847403 1092.98005212826 441.7608396046652 1097.394914166772 293.0377361052945
1103 0.005 5.515 1 1060.220996782933 1018.783050030881 1018.925830399233 1099.067121194304 1099.131831315161 1099.207798296309 1092.980930972749 441.8086143023422 1097.395090793921 293.0377358899669
1104 0.005 5.52 1 1060.228128408121 1018.798731227257 1018.941546116085 1099.066918160549 1099.131736547202 1099.207663771827 1092.981341113349 441.8562831713678 1097.395011872215 293.0377366412229
1105 0.005 5.525 1 1060.235776946073 1018.814343096308 1018.957191780955 1099.067129246315 1099.131836585236 1099.207802603267 1092.982216024569 441.9038470402323 1097.395186138233 293.037736486234
1106 0.005 5.53 1 1060.242806081307 1018.829881780538 1018.972764687839 1099.066859498078 1099.131682743297 1099.207606306279 1092.982565880636 441.9513062236573 1097.395050415484 293.0377371060401
1107 0.005 5.535 1 1060.250427037484 1018.845352195847 1018.988268509277 1099.067156964304 1099.131870157347 1099.207841315227 1092.98347115251 441.9986613668516 1097.395293663469 293.0377371785358
1108 0.005 5.54 1 1060.257471867245 1018.860750695628 1019.0037007624 1099.067019662026 1099.131823427691 1099.207751364664 1092.98394796544 442.045910122781 1097.395271703174 293.0377379702925
1109 0.005 5.545 1 1060.264979130024 1018.876081036994 1019.019064206614 1099.067178299397 1099.131865243875 1099.207824841062 1092.984823213378 442.0930562164248 1097.395409496899 293.03773762414
1110 0.005 5.55 1 1060.271871598283 1018.891339557647 1019.034356257682 1099.066908639267 1099.1317188085 1099.207638633683 1092.985161851954 442.1400980370998 1097.395273039293 293.037738271596
1111 0.005 5.555 1 1060.27929584214 1018.906530698732 1019.049580203098 1099.067101659079 1099.131812499156 1099.20777634573 1092.985968549928 442.1870360155148 1097.395426611645 293.0377379474099
1112 0.005 5.56 1 1060.286157495078 1018.921651039686 1019.064733693667 1099.066908733605 1099.131730006419 1099.207656348523 1092.986340580956 442.2338784539175 1097.395348658484 293.0377386182212
1113 0.005 5.565 1 1060.293547038384 1018.936704823346 1019.079819896613 1099.067136252673 1099.131844974964 1099.207810465106 1092.987198101911 442.2806137250034 1097.395533646096 293.0377383220946
1114 0.005 5.57 1 1060.300358222675 1018.951688485779 1019.094836343545 1099.066945833894 1099.131759818631 1099.207683951497 1092.987594092906 442.3272431123895 1097.395463943093 293.0377389260015
1115 0.005 5.575 1 1060.307681905298 1018.966606187818 1019.109786125979 1099.067156444837 1099.13185793962 1099.20782019902 1092.988447171679 442.3737680764436 1097.39563631828 293.0377384754174
1116 0.005 5.58 1 1060.314424190232 1018.981454386197 1019.124666781112 1099.066954981433 1099.131763890592 1099.20768551506 1092.988829028651 442.4201887979364 1097.395558144361 293.0377388769712
1117 0.005 5.585 1 1060.321680915406 1018.996237266184 1019.13948141277 1099.067162515599 1099.131861293863 1099.207822332354 1092.98967029119 442.466506745943 1097.39572885807 293.0377382214765
1118 0.005 5.59 1 1060.32835663332 1019.010951279541 1019.154227556449 1099.066957461146 1099.131765571103 1099.20768692321 1092.99003970203 442.5127220197651 1097.395647782082 293.0377384467572
1119 0.005 5.595 1 1060.335545955274 1019.025600613774 1019.168908317124 1099.067163189218 1099.131861469303 1099.207822160145 1092.990873296601 442.5588361048582 1097.395814970502 293.0377376637731
1120 0.005 5.600000000000001 1 1060.342157163416 1019.04018173041 1019.18352123793 1099.066958682978 1099.131766875022 1099.207687670827 1092.991234153949 442.6048487277948 1097.39573204661 293.0377378261222
1121 0.005 5.605 1 1060.349286614901 1019.054698828194 1019.198069431653 1099.067167602698 1099.1318651753 1099.207824801198 1092.99206281974 442.6507541376405 1097.395902956556 293.0377370394854
1122 0.005 5.61 1 1060.355799996545 1019.069148035167 1019.212550176581 1099.066897486893 1099.131711660179 1099.207629084653 1092.992363349376 442.6965611927311 1097.395763189902 293.0377370559027
1123 0.005 5.615 1 1060.362852648096 1019.083533881202 1019.226966824422 1099.067114671159 1099.131826473026 1099.207787988477 1092.993162162528 442.7422674730297 1097.395933116122 293.0377360750641
1124 0.005 5.62 1 1060.369380382239 1019.097853139921 1019.241317192244 1099.066994680502 1099.131807170597 1099.207731657428 1092.993568908257 442.7878748569868 1097.395913350869 293.0377362561751
1125 0.005 5.625 1 1060.376429775094 1019.112109917003 1019.2556043468 1099.067247672274 1099.13193216694 1099.207891470823 1092.994462373334 442.833383876861 1097.396122004193 293.037735631458
1126 0.005 5.63 1 1060.382871173691 1019.126300340413 1019.269825573018 1099.067026729908 1099.131814753663 1099.20772972003 1092.994840851773 442.8787925059836 1097.396030748283 293.0377360721508
1127 0.005 5.635 1 1060.389805621052 1019.140428493134 1019.283983864912 1099.067200465357 1099.131883697405 1099.207837380856 1092.995638286141 442.9241068902832 1097.396174794479 293.0377356627963
1128 0.005 5.64 1 1060.396155466301 1019.154490848024 1019.298076758905 1099.066968608289 1099.131768747333 1099.207684832701 1092.99594672179 442.969323888189 1097.396068391832 293.0377362824154
1129 0.005 5.645 1 1060.403028320875 1019.168491670412 1019.312107411859 1099.067168640777 1099.131863306208 1099.20782075085 1092.996730984365 443.0144404601482 1097.39622708065 293.0377359907826
1130 0.005 5.65 1 1060.409328639026 1019.182427411542 1019.326073368707 1099.066963452353 1099.131769998598 1099.207688222403 1092.997053016657 443.0594540529291 1097.39613979757 293.0377366733367
1131 0.005 5.655 1 1060.416150209175 1019.196302238997 1019.33997771372 1099.067173820998 1099.131870404521 1099.207827739783 1092.997849629725 443.1043720632399 1097.396307165684 293.0377364183325
1132 0.005 5.66 1 1060.422398279165 1019.210112609172 1019.353817987759 1099.066975252328 1099.131780848608 1099.207698116705 1092.99817966195 443.1491865167704 1097.396225909383 293.0377371249571
1133 0.005 5.665 1 1060.429165378632 1019.223862690188 1019.367597275076 1099.067186163041 1099.131879567318 1099.207835268596 1092.99897946295 443.1939013322086 1097.396394065869 293.037736897977
1134 0.005 5.67 1 1060.435356611061 1019.237548906913 1019.381313088835 1099.066983397408 1099.131785811095 1099.207701556559 1092.999308050454 443.2385174103013 1097.396309851327 293.0377376632645
1135 0.005 5.675 1 1060.442066297263 1019.251175415796 1019.394968505551 1099.06719245142 1099.131883597859 1099.207838492447 1093.000104211646 443.2830328924792 1097.396477711841 293.0377374995112
1136 0.005 5.68 1 1060.448165411309 1019.264738369252 1019.408560808219 1099.06692453813 1099.131731944766 1099.20764444502 1093.000374756647 443.3274520875866 1097.396338604852 293.037738122343
1137 0.005 5.685 1 1060.454856189383 1019.278242604484 1019.422093601861 1099.067220806518 1099.131918169102 1099.207878020154 1093.001205986948 443.3717774799235 1097.396572905028 293.0377381925393
1138 0.005 5.69 1 1060.460979544876 1019.291684457896 1019.43556438033 1099.067084069321 1099.13187190503 1099.20778824385 1093.001604139713 443.4160054376839 1097.39654642657 293.0377389738608
1139 0.005 5.695 1 1060.467565692285 1019.305067628076 1019.448975838973 1099.067239464207 1099.131910585656 1099.207859365922 1093.002400272383 443.4601316692062 1097.39667603126 293.0377386348571
1140 0.005 5.7 1 1060.473547040977 1019.31838842559 1019.462325377601 1099.066972679367 1099.131767591481 1099.207677002023 1093.002660514571 443.5041614823728 1097.396536225613 293.037739268204
1141 0.005 5.705 1 1060.480058806361 1019.331651196673 1019.475616195746 1099.067163072725 1099.131858124842 1099.207810858506 1093.003391158352 443.5480977825181 1097.396682067278 293.0377389539457
1142 0.005 5.71 1 1060.486017540164 1019.344852511888 1019.488845926474 1099.066972984221 1099.131778831558 1099.207694219969 1093.003686514103 443.5919368749437 1097.396603019092 293.0377396041798
1143 0.005 5.715 1 1060.492503583146 1019.357996529719 1019.502017656579 1099.067196985181 1099.131890117864 1099.207844739572 1093.004469635711 443.6356790186064 1097.396779156218 293.0377393053239
1144 0.005 5.72 1 1060.498418110546 1019.371079659086 1019.515128892861 1099.067006744242 1099.131806215084 1099.207719440242 1093.004786981857 443.6793239231148 1097.396703088657 293.0377399018034
1145 0.005 5.725000000000001 1 1060.504849422448 1019.384106019976 1019.528182674291 1099.067219341189 1099.131904783496 1099.207856188076 1093.005569606727 443.7228727368415 1097.396872606781 293.0377394607292
1146 0.005 5.73 1 1060.510704864173 1019.397072014446 1019.541176493374 1099.06701680989 1099.131810840199 1099.207721995253 1093.005874640875 443.7663252959705 1097.396788491067 293.0377398499767
1147 0.005 5.735 1 1060.517076381416 1019.40998178516 1019.55411340554 1099.067223699885 1099.131906739186 1099.207857027124 1093.00664357962 443.8096803314045 1097.396952552916 293.0377391897635
1148 0.005 5.74 1 1060.522872864635 1019.422831728072 1019.56699089831 1099.067018205044 1099.131811998437 1099.207722737479 1093.006935308581 443.8529412808418 1097.39686578506 293.0377394083188
1149 0.005 5.745 1 1060.529187871558 1019.435625959525 1019.579812000793 1099.067223803204 1099.131906878897 1099.207856874154 1093.00769440991 443.8961090399238 1097.397028569467 293.0377386283365
1150 0.005 5.75 1 1060.534927967349 1019.44836089265 1019.592574221105 1099.067018437322 1099.13181252036 1099.207723084511 1093.007978933667 443.9391871436135 1097.396941697043 293.0377387944604
1151 0.005 5.755 1 1060.541188291091 1019.461040711634 1019.605280633231 1099.067225516055 1099.131908916198 1099.207858507896 1093.008733937543 443.9821652276705 1097.397101998303 293.0377380010394
1152 0.005 5.76 1 1060.546841169903 1019.473661533284 1019.617928507596 1099.066958880836 1099.131758709238 1099.207665490463 1093.008964938045 444.0250496865356 1097.396961186526 293.0377380122558
1153 0.005 5.765 1 1060.553034029811 1019.486227774841 1019.630521096494 1099.067173770713 1099.131870958639 1099.207821865683 1093.009692736051 444.0678522474495 1097.397120944228 293.037737038518
1154 0.005 5.77 1 1060.558707500358 1019.498736205458 1019.64305620546 1099.067052167072 1099.131850742747 1099.207764795431 1093.010024014836 444.1105591295223 1097.397098916335 293.0377372048737
1155 0.005 5.775 1 1060.56490594246 1019.511190820121 1019.655536800817 1099.067305192768 1099.131975621528 1099.207924904036 1093.01084505377 444.1531703032293 1097.39730228244 293.037736576987
1156 0.005 5.78 1 1060.57050119566 1019.523587766768 1019.667960171806 1099.067084831055 1099.13185947382 1099.20776463489 1093.01114995761 444.1956868583736 1097.397207943861 293.0377370105546
1157 0.005 5.785 1 1060.57659180197 1019.535931064048 1019.680329249889 1099.067256553894 1099.131925924997 1099.207869817913 1093.011877046001 444.2381093156685 1097.397341645911 293.0377366005181
1158 0.005 5.79 1 1060.582106400909 1019.548217185189 1019.692641571091 1099.067028745249 1099.131814703336 1099.207720283096 1093.01211943349 444.280437394624 1097.397234251456 293.0377372129373
1159 0.005 5.795 1 1060.588142434828 1019.560450283258 1019.704900191505 1099.067224056538 1099.131904729288 1099.207851842896 1093.012832114638 444.3226722623165 1097.397381386368 293.0377369168065
1160 0.005 5.8 1 1060.593614820507 1019.572626828357 1019.717102658245 1099.067021945225 1099.131814753103 1099.207723096259 1093.013083252762 444.3648140926473 1097.39729571262 293.0377375948935
1161 0.005 5.805 1 1060.599608656194 1019.584750921845 1019.729251996505 1099.067229982248 1099.131912754163 1099.207860343394 1093.01380846052 444.4068656193674 1097.397455446145 293.0377373296174
1162 0.005 5.81 1 1060.605035847524 1019.596818999415 1019.741345724549 1099.067030318887 1099.131822361203 1099.207729577746 1093.014068167724 444.4488260947041 1097.397371277289 293.0377380310595
1163 0.005 5.815 1 1060.610983684677 1019.608835155747 1019.75338685719 1099.067241820255 1099.131922037564 1099.207868122597 1093.014799610399 444.4906976360518 1097.397532244101 293.0377378123515
1164 0.005 5.82 1 1060.616362181988 1019.62079579932 1019.765372890213 1099.067041111985 1099.131829861167 1099.207735734583 1093.015061388774 444.5324755581545 1097.397445917162 293.0377385679108
1165 0.005 5.825 1 1060.622260625059 1019.632705030344 1019.777306842562 1099.06724822197 1099.131925537857 1099.207870517858 1093.015790745398 444.5741652346453 1097.397604423387 293.0377384034616
1166 0.005 5.83 1 1060.627553383306 1019.644558978177 1019.789185969728 1099.066980627479 1099.131774542656 1099.207677049324 1093.015992151618 444.6157650044805 1097.397462931337 293.0377390212913
1167 0.005 5.835 1 1060.633439645268 1019.656362413043 1019.80101382005 1099.067274878673 1099.131958662296 1099.207908940956 1093.01675395808 444.6572738552172 1097.397689345296 293.0377390855472
1168 0.005 5.84 1 1060.638765450951 1019.66811165757 1019.812787859762 1099.067138679041 1099.131913735444 1099.207820673547 1093.017084407047 444.6986917467012 1097.397658740927 293.0377398753423
1169 0.005 5.845 1 1060.644557242727 1019.679810336672 1019.824510731585 1099.067294945714 1099.131952473554 1099.207891387476 1093.017815333451 444.7400183741247 1097.397782580917 293.0377395309857
1170 0.005 5.850000000000001 1 1060.649748235941 1019.691454728655 1019.836179789772 1099.067026940826 1099.131808643369 1099.207708580911 1093.018007847639 444.7812503130482 1097.39764124244 293.037740166935
1171 0.005 5.855 1 1060.655472996472 1019.703049149853 1019.847798202055 1099.067218834418 1099.131900685784 1099.207843796702 1093.018673346683 444.8223932979782 1097.397781214357 293.0377398296937
1172 0.005 5.86 1 1060.66064827385 1019.714590146997 1019.859363571079 1099.067027245031 1099.131820161687 1099.207726071136 1093.018900094016 444.8634429205188 1097.397699812826 293.0377404863204
1173 0.005 5.865 1 1060.666353737735 1019.726081822086 1019.870878936551 1099.067250490454 1099.131930525745 1099.207875904196 1093.019616525001 444.9044038903543 1097.397867952653 293.0377401758901
1174 0.005 5.87 1 1060.671493519801 1019.737520557835 1019.882341775401 1099.067060583189 1099.13184711227 1099.207751112119 1093.019868413448 444.9452747519668 1097.39778997616 293.0377407791571
1175 0.005 5.875 1 1060.677152120873 1019.74891040999 1019.893755072137 1099.067274136991 1099.131946808777 1099.207888722691 1093.020586238508 444.9860580390746 1097.397952989322 293.0377403176681
1176 0.005 5.88 1 1060.682239110317 1019.760247763103 1019.905116290333 1099.067070788138 1099.131852096435 1099.207753678064 1093.020826321803 445.0267568421926 1097.397864509691 293.0377407183055
1177 0.005 5.885 1 1060.687844620904 1019.771536680889 1019.916428417629 1099.067275799724 1099.131945803395 1099.207886715652 1093.021530023715 445.0673665906395 1097.398021425109 293.037740052756
1178 0.005 5.89 1 1060.692880980619 1019.782773575061 1019.9276889418 1099.067071231205 1099.131851982628 1099.207753546135 1093.021758557485 445.10788386735 1097.39793240172 293.0377402655694
1179 0.005 5.895 1 1060.698437245685 1019.793962518992 1019.938900859242 1099.067275757826 1099.1319460937 1099.207886946207 1093.022453134304 445.1483140654582 1097.398088895251 293.0377394744564
1180 0.005 5.9 1 1060.703424332952 1019.805099911687 1019.950061643036 1099.067070921049 1099.13185211936 1099.207753257466 1093.022675371596 445.1886568104124 1097.397995879021 293.0377396351847
1181 0.005 5.905 1 1060.708933548229 1019.816189832895 1019.961174299867 1099.067277266121 1099.131947996 1099.20788820313 1093.023364928758 445.2289129093617 1097.398153782477 293.0377388380458
1182 0.005 5.91 1 1060.713840577661 1019.827228395064 1019.972236068209 1099.067010856059 1099.131798021514 1099.207696129903 1093.023531734222 445.2690822584295 1097.398010416718 293.0377388471939
1183 0.005 5.915 1 1060.71928975904 1019.838219973358 1019.9832501702 1099.067225591458 1099.131910592995 1099.207852525554 1093.024196207882 445.3091657840587 1097.398164631389 293.0377378680946
1184 0.005 5.92 1 1060.724224177322 1019.849161296284 1019.994214366372 1099.067104375591 1099.131890380428 1099.207795439682 1093.024465880701 445.3491656871803 1097.398137662063 293.0377380459383
1185 0.005 5.925 1 1060.729686921825 1019.860056318198 1020.00513158647 1099.067357775316 1099.132015437954 1099.207955772926 1093.025225631074 445.3890778543137 1097.39833713339 293.0377374171805
1186 0.005 5.93 1 1060.734549792847 1019.870901143847 1020.015999072665 1099.067135858273 1099.131897877437 1099.207794039182 1093.02546863676 445.4289019017575 1097.398237026849 293.0377378508686
1187 0.005 5.935 1 1060.739910430456 1019.881699755854 1020.026819728676 1099.067307900696 1099.131965060681 1099.207899591193 1093.026134376404 445.4686385067894 1097.398364994291 293.037737441606
1188 0.005 5.94 1 1060.744699194635 1019.892448603382 1020.03759104663 1099.067078214734 1099.131851783077 1099.20774836364 1093.026311863947 445.5082872006369 1097.398254169816 293.0377380569976
1189 0.005 5.945 1 1060.750013708528 1019.903151790298 1020.048316053363 1099.067274289712 1099.131942664537 1099.207881234613 1093.026963756844 445.5478488252341 1097.398398400704 293.0377377540609
1190 0.005 5.95 1 1060.754768031567 1019.913805771327 1020.058992263636 1099.067071804407 1099.131852761546 1099.20775228981 1093.027155871153 445.587313095977 1097.398307551454 293.0377384329949
1191 0.005 5.955 1 1060.76004636955 1019.924414602428 1020.06962266728 1099.067280841303 1099.13195140455 1099.207890232698 1093.027824770775 445.6266954643179 1097.39846065658 293.0377381642342
1192 0.005 5.96 1 1060.764762397698 1019.934974689377 1020.080204745966 1099.067082169369 1099.131861651113 1099.207759705005 1093.028024695897 445.6659947394427 1097.398374289831 293.0377388704512
1193 0.005 5.965 1 1060.77000082106 1019.945490072985 1020.090741472767 1099.067290189058 1099.131958176662 1099.207895743882 1093.028694642685 445.7052111569432 1097.398528502959 293.0377386388428
1194 0.005 5.97 1 1060.774676650248 1019.955957159223 1020.101230324832 1099.067091639959 1099.131868361248 1099.207765798596 1093.028895439487 445.7443439584671 1097.398442426247 293.0377393918156
1195 0.005 5.975000000000001 1 1060.779870762464 1019.966379966305 1020.11167425605 1099.067295032106 1099.131960684127 1099.207897222176 1093.02956251928 445.7833938380942 1097.398591776153 293.0377392306207
1196 0.005 5.98 1 1060.784466343468 1019.976754604114 1020.122070500341 1099.067030672011 1099.131812977728 1099.207706937031 1093.029706276548 445.8223628305608 1097.398448419231 293.0377398482955
1197 0.005 5.985 1 1060.789657203771 1019.98708579962 1020.132422558188 1099.067325083512 1099.131996836658 1099.207938151307 1093.030411321201 445.8612484579839 1097.398670972815 293.0377398985457
1198 0.005 5.99 1 1060.794291426305 1019.997369861847 1020.142727880499 1099.067188439826 1099.131951426271 1099.207849855 1093.030681571207 445.9000415901619 1097.398638905516 293.037740673212
1199 0.005 5.995 1 1060.799390605515 1020.007610331168 1020.152989034132 1099.067341401393 1099.131987394933 1099.207918125059 1093.03135249651 445.9387571886025 1097.398754410414 293.0377403186553
1200 0.005 6 1 1060.803896447946 1020.017803517358 1020.163203384385 1099.06707457533 1099.131844945596 1099.207736316366 1093.0314881765 445.9773932858831 1097.398607011402 293.0377409463658
1201 0.005 6.005 1 1060.808936741551 1020.027953652441 1020.173374032231 1099.067266150784 1099.131936175097 1099.207870734618 1093.032096457294 446.0159419957444 1097.398741497342 293.0377406190167
1202 0.005 6.01 1 1060.81343579808 1020.038057269261 1020.183498563668 1099.067076348775 1099.131857451658 1099.207755081353 1093.032266181747 446.0544125160318 1097.398658096723 293.0377412681325
1203 0.005 6.015000000000001 1 1060.818464327446 1020.048118395018 1020.193579949928 1099.06729823626 1099.131966550749 1099.207903398711 1093.03292461559 446.0927966674641 1097.39882295154 293.0377409503922
1204 0.005 6.02 1 1060.822933742703 1020.058133436812 1020.20361567264 1099.067108850687 1099.131883963208 1099.207779772202 1093.033119628819 446.1310888625211 1097.398742579938 293.0377415374194
1205 0.005 6.025 1 1060.827920945422 1020.06810636789 1020.213608646446 1099.067320358312 1099.131981813266 1099.207915363476 1093.033780421469 446.1693020386001 1097.398898763744 293.0377410742561
1206 0.005 6.03 1 1060.832345110053 1020.078033590368 1020.223556342278 1099.067119253224 1099.131888988673 1099.207782383174 1093.033965002826 446.2074338258035 1097.398809740493 293.0377414718899
1207 0.005 6.035 1 1060.837285468421 1020.087919068531 1020.233461670883 1099.067321925631 1099.131980715772 1099.207913405754 1093.034611420982 446.2454833422083 1097.398959008802 293.0377407999951
1208 0.005 6.04 1 1060.841663727878 1020.097759234808 1020.24332211474 1099.067117147233 1099.131886689815 1099.207780051313 1093.034783239803 446.2834502368059 1097.398866211056 293.0377410287637
1209 0.005 6.045 1 1060.846563582256 1020.10755811217 1020.253140630091 1099.067323299925 1099.131982240581 1099.207914732834 1093.035423661899 446.3213358561945 1097.399019631278 293.0377402346587
1210 0.005 6.05 1 1060.85090045086 1020.117312081972 1020.2629146728 1099.067118736954 1099.131888323685 1099.207781423653 1093.035591405218 446.3591398958417 1097.398926238376 293.0377404057157
1211 0.005 6.055 1 1060.855757290642 1020.127025161124 1020.272647187026 1099.067323452383 1099.131982856477 1099.207915195014 1093.036225801756 446.3968650280765 1097.399075160428 293.0377396057931
1212 0.005 6.06 1 1060.860018514595 1020.136693456077 1020.282335404019 1099.067056945416 1099.131832850552 1099.207722667987 1093.036338222038 446.4345089643987 1097.398927783698 293.0377396178095
1213 0.005 6.065 1 1060.86482275027 1020.146321287935 1020.291982491817 1099.067269536139 1099.13194341459 1099.207877506035 1093.036945396196 446.4720740908123 1097.399077984913 293.0377386366778
1214 0.005 6.07 1 1060.869119176846 1020.155905388343 1020.301586210041 1099.067151285302 1099.131926416853 1099.20782344082 1093.037160949235 446.5095495150808 1097.399050188322 293.0377387989473
1215 0.005 6.075 1 1060.873940876188 1020.165449624318 1020.311149413578 1099.06740064021 1099.132047679492 1099.207980118619 1093.037864080873 446.5469465930075 1097.399241675128 293.0377381680985
1216 0.005 6.08 1 1060.878171811541 1020.174950135103 1020.320669358456 1099.067181089913 1099.13193227561 1099.207820573835 1093.038054154436 446.5842634743658 1097.39914000523 293.0377386214323
1217 0.005 6.085 1 1060.882900563775 1020.184410834607 1020.330148897015 1099.067354710931 1099.132000569722 1099.20792711601 1093.038668863196 446.6214997289788 1097.399265730376 293.0377381919284
1218 0.005 6.09 1 1060.887061494733 1020.193828138263 1020.339585484969 1099.067122790869 1099.13188558917 1099.207774281836 1093.038793731713 446.6586554949504 1097.399147840385 293.0377388089008
1219 0.005 6.095 1 1060.891749926808 1020.203206126396 1020.34898212082 1099.067320962042 1099.131978319764 1099.207908767357 1093.039393177153 446.6957311551516 1097.399291217016 293.0377385054732
1220 0.005 6.100000000000001 1 1060.895880709601 1020.212541193675 1020.358336270401 1099.067113616912 1099.131883924031 1099.207776057569 1093.039527162786 446.7327262526215 1097.399191508175 293.0377391790582
1221 0.005 6.105 1 1060.900539849041 1020.221837389652 1020.367650906399 1099.067326286906 1099.131985884051 1099.207916887402 1093.040142944905 446.7696418225896 1097.399344780577 293.0377389009559
1222 0.005 6.11 1 1060.904640367022 1020.231091082293 1020.376923476622 1099.067125960693 1099.131894990848 1099.207785670386 1093.040290066059 446.8064778625916 1097.399253242839 293.0377396078027
1223 0.005 6.115 1 1060.909264421246 1020.240306273906 1020.386156914579 1099.067335484852 1099.131992600715 1099.207922141034 1093.040908723208 446.8432350648407 1097.399405461643 293.0377393750209
1224 0.005 6.12 1 1060.913328421298 1020.249479345222 1020.395348670898 1099.067133057092 1099.131899588901 1099.20778928192 1093.041056430177 446.8799141125117 1097.399310841452 293.0377401284935
1225 0.005 6.125 1 1060.917915725037 1020.258614318564 1020.404501689989 1099.067340439975 1099.131995198401 1099.207924021645 1093.0416741161 446.9165165630411 1097.399461316454 293.0377399485438
1226 0.005 6.13 1 1060.921906040944 1020.267707250591 1020.413613168999 1099.067071740197 1099.13184393343 1099.207730617739 1093.041763712938 446.9530408786863 1097.399310955729 293.0377405609839
1227 0.005 6.135 1 1060.926492998559 1020.276762828369 1020.422686564137 1099.067366576788 1099.132028280806 1099.207962206672 1093.042416115173 446.9894882603413 1097.399529227099 293.0377406164685
1228 0.005 6.140000000000001 1 1060.930532094878 1020.285777349972 1020.431719311831 1099.067231497149 1099.131984403331 1099.207875329924 1093.042636758237 447.0258577723224 1097.399494943049 293.0377413989002
1229 0.005 6.145 1 1060.935037510154 1020.294754316446 1020.440713948479 1099.067385911222 1099.132021309372 1099.207944416472 1093.043258506573 447.0621492402054 1097.399608166627 293.037741032157
1230 0.005 6.15 1 1060.93895244661 1020.303689986583 1020.449667789849 1099.067118569132 1099.131878109815 1099.207761803927 1093.043344099746 447.0983625227334 1097.399459478103 293.03774166597
1231 0.005 6.155 1 1060.943401777326 1020.312588578459 1020.458583914885 1099.067309200082 1099.131969261604 1099.207896585885 1093.043901335637 447.1344985326509 1097.399589101895 293.0377413298206
1232 0.005 6.16 1 1060.947312983408 1020.321446600724 1020.467459885451 1099.067117537429 1099.131888567547 1099.207778726458 1093.044020245817 447.1705556879767 1097.399500511219 293.037741981722
1233 0.005 6.165 1 1060.951755884175 1020.330268053502 1020.476298644865 1099.067339674144 1099.131997707698 1099.20792745023 1093.044629398834 447.2065348450388 1097.399659715109 293.03774166786
1234 0.005 6.17 1 1060.955643452633 1020.339049304236 1020.485097641268 1099.067150452614 1099.131915265461 1099.207803422792 1093.044775399634 447.242435573313 1097.399575393544 293.0377422527562
1235 0.005 6.175 1 1060.960049841062 1020.347794335202 1020.493859793136 1099.067362248037 1099.132013270432 1099.207939680303 1093.045387872241 447.2782598501668 1097.39972907594 293.0377417848503
1236 0.005 6.18 1 1060.963896797092 1020.356499499435 1020.502582519964 1099.067159957042 1099.131919773759 1099.20780599675 1093.045522969212 447.3140190862567 1097.399635994921 293.0377421759297
1237 0.005 6.185 1 1060.968263050079 1020.365168752875 1020.511268716862 1099.067364283743 1099.132012930713 1099.207938516799 1093.046120392964 447.3496975010023 1097.399782869129 293.0377414924603
1238 0.005 6.19 1 1060.97207052217 1020.373798470946 1020.5199158263 1099.067158285026 1099.131917776326 1099.207803780339 1093.046243620976 447.3852953521453 1097.399686580302 293.0377417156399
1239 0.005 6.195 1 1060.976400366993 1020.382392639953 1020.528526766265 1099.067364217198 1099.132013358061 1099.207938862657 1093.046833999706 447.4208158949218 1097.399836130983 293.0377409209126
1240 0.005 6.2 1 1060.980171507598 1020.390947610398 1020.537098959042 1099.067158180252 1099.131918417864 1099.207804529037 1093.046952771537 447.4562604368155 1097.399737730658 293.0377410818629
1241 0.005 6.205 1 1060.984465205502 1020.399467389829 1020.545635335216 1099.067365261166 1099.132014996686 1099.207940114813 1093.047540064211 447.4916297440578 1097.399886096911 293.0377402758925
1242 0.005 6.21 1 1060.988165171876 1020.407948040181 1020.55413308603 1099.06709518223 1099.131861193637 1099.207743834732 1093.047602653246 447.5269226892428 1097.399733713443 293.0377402864
1243 0.005 6.215 1 1060.992412756657 1020.416393875401 1020.562595368741 1099.06731293451 1099.131976788497 1099.207903651215 1093.048166329877 447.5621412658968 1097.399883352402 293.0377392997361
1244 0.005 6.22 1 1060.996153222661 1020.42480156732 1020.571019886571 1099.067189426557 1099.131954957403 1099.207844992445 1093.048333396984 447.5972849062467 1097.399847440573 293.0377394731021
1245 0.005 6.225000000000001 1 1061.000422243344 1020.433174987088 1020.579409492917 1099.067441000308 1099.132078012843 1099.208003389763 1093.04899049928 447.6323537454765 1097.400035451731 293.0377388356528
1246 0.005 6.23 1 1061.004102951898 1020.441510219788 1020.587761399885 1099.067219645989 1099.131961334096 1099.207842639091 1093.049132185001 447.6673467650235 1097.399930496355 293.0377392828919
1247 0.005 6.235 1 1061.008283699705 1020.449811164575 1020.596078433688 1099.067394217463 1099.132031042815 1099.207950999135 1093.049698729189 447.7022645561086 1097.400054637756 293.0377388645084
1248 0.005 6.24 1 1061.011902902735 1020.458074217683 1020.604358037438 1099.06716426642 1099.131916854334 1099.207798804073 1093.049779834311 447.737106337821 1097.399936780999 293.0377394791988
1249 0.005 6.245 1 1061.016046781335 1020.466303403083 1020.612603154334 1099.067359283056 1099.132007268677 1099.207930901789 1093.050331566743 447.7718730292643 1097.400072808122 293.0377391669836
1250 0.005 6.25 1 1061.019639660502 1020.474495123116 1020.620811250815 1099.067154795903 1099.131915302002 1099.207800310402 1093.050422073977 447.8065643426409 1097.399972744355 293.0377398490797
1251 0.005 6.255 1 1061.023758771826 1020.482653362273 1020.628985241961 1099.067363532574 1099.132014019144 1099.207938153537 1093.050988901168 447.8411816312855 1097.400119087391 293.0377395704952
1252 0.005 6.26 1 1061.027327236973 1020.490774505626 1020.637122583134 1099.067166315391 1099.131925467072 1099.207809285505 1093.051093427174 447.8757246723712 1097.400027386964 293.037740273826
1253 0.005 6.265000000000001 1 1061.031416973178 1020.498862499713 1020.645226158524 1099.067373123951 1099.132021066585 1099.207944044884 1093.051665924271 447.9101920369018 1097.400172301113 293.0377400381719
1254 0.005 6.27 1 1061.03495223209 1020.506913707188 1020.653293399518 1099.067170351382 1099.131927526702 1099.207810448238 1093.051767296025 447.944587556192 1097.400075714751 293.0377407904675
1255 0.005 6.275 1 1061.039012251457 1020.514932116002 1020.66132722152 1099.067379149732 1099.132025284567 1099.207947638032 1093.05233999996 447.978912137346 1097.400223402685 293.0377406086566
1256 0.005 6.28 1 1061.042479821018 1020.522913773855 1020.66932480095 1099.067113287152 1099.131875337706 1099.207754800448 1093.052388722415 448.0131642628128 1097.400073201641 293.0377412268181
1257 0.005 6.285 1 1061.046542715152 1020.530863317906 1020.677289556869 1099.067404206716 1099.132056449746 1099.207983642091 1093.052996062846 448.0473448736951 1097.400284792131 293.0377412694522
1258 0.005 6.29 1 1061.050063237386 1020.538777031531 1020.685218904621 1099.067269719992 1099.132013293543 1099.207897501478 1093.053171233422 448.0814531643228 1097.400248597244 293.0377420420372
1259 0.005 6.295 1 1061.054050825398 1020.546658390438 1020.693115351055 1099.067423372607 1099.132049955143 1099.207966686419 1093.053748538734 448.1154891555345 1097.400357071462 293.0377416729996
1260 0.005 6.3 1 1061.057451660919 1020.554503649671 1020.700976207187 1099.067155106969 1099.131905448565 1099.207782676452 1093.053788833271 448.1494523791902 1097.400205397543 293.0377423084966
1261 0.005 6.305 1 1061.061386838021 1020.562316966588 1020.708804501747 1099.067344597885 1099.131996099064 1099.207917063633 1093.054300368972 448.1833431564845 1097.400330000781 293.0377419678181
1262 0.005 6.31 1 1061.064789248172 1020.570094848273 1020.716597786831 1099.067153725124 1099.131915777564 1099.207799577823 1093.054376834642 448.2171606390003 1097.400238220897 293.0377426145993
1263 0.005 6.315 1 1061.068724105111 1020.577841264645 1020.724358978519 1099.067377687342 1099.132027302594 1099.207950540274 1093.054943876066 448.2509056661906 1097.400395832492 293.037742283137
1264 0.005 6.32 1 1061.072108315431 1020.585552563993 1020.732085500641 1099.067188093549 1099.131943719969 1099.207825425524 1093.055047347849 448.2845774609461 1097.400310431055 293.0377428792868
1265 0.005 6.325 1 1061.076012843606 1020.593232664046 1020.739780217391 1099.067398764367 1099.132041063196 1099.20796110731 1093.055614999894 448.3181774263624 1097.400459702321 293.0377424035938
1266 0.005 6.33 1 1061.07935998914 1020.600877900302 1020.747440531399 1099.06719559486 1099.131946578484 1099.207826295305 1093.055706424927 448.351705244245 1097.400362868461 293.0377427927019
1267 0.005 6.335 1 1061.083228226292 1020.608492227284 1020.755069326415 1099.067400941737 1099.132041417179 1099.20796075826 1093.056261971477 448.3851622163115 1097.40050738408 293.0377421218642
1268 0.005 6.34 1 1061.086541088044 1020.616071990661 1020.762664019473 1099.067194113236 1099.131944566059 1099.207824015718 1093.056343597532 448.418545732759 1097.400408438988 293.0377423428525
1269 0.005 6.345 1 1061.090375973212 1020.623621147461 1020.77022749941 1099.067399299592 1099.13204064115 1099.207960085033 1093.056891402918 448.4518601838024 1097.400552427963 293.0377415414027
1270 0.005 6.350000000000001 1 1061.093656677844 1020.631136044587 1020.777757178064 1099.067192949767 1099.131944032014 1099.20782363276 1093.056967895452 448.4851049319977 1097.400450971367 293.0377417015914
1271 0.005 6.355 1 1061.097462478183 1020.638620648471 1020.785255954207 1099.06740143423 1099.132042754417 1099.207961750906 1093.057513929547 448.5182802207452 1097.400598047968 293.0377408989075
1272 0.005 6.36 1 1061.100676318698 1020.646071000404 1020.792720992865 1099.067131341766 1099.131888740413 1099.207765372679 1093.057535875 448.5513850051813 1097.400440930911 293.0377409086357
1273 0.005 6.365 1 1061.104439540941 1020.653491387534 1020.800155427916 1099.067349482479 1099.132004850107 1099.207925522034 1093.058058506338 448.5844196408634 1097.400588717527 293.0377399233383
1274 0.005 6.37 1 1061.10769829283 1020.660878456192 1020.807556936037 1099.067223417095 1099.131980371885 1099.207864272811 1093.058182429635 448.617385423642 1097.400549361133 293.0377400933423
1275 0.005 6.375 1 1061.111488478473 1020.668236066742 1020.814928355878 1099.067477809937 1099.132106679122 1099.208025742543 1093.058800508328 448.6502836489516 1097.400737019543 293.0377394530248
1276 0.005 6.38 1 1061.114691275507 1020.675560265268 1020.822266864658 1099.067253900449 1099.131987230076 1099.207862223961 1093.05890052726 448.6831108609991 1097.400627247382 293.0377399055697
1277 0.005 6.385 1 1061.118397745501 1020.682854921141 1020.829575264015 1099.067429854108 1099.132058005531 1099.20797186147 1093.059426442735 448.7158677686587 1097.400750562295 293.0377394706246
1278 0.005 6.390000000000001 1 1061.121542786568 1020.690116406972 1020.836850964972 1099.06719681104 1099.131941347929 1099.207817399938 1093.059465546393 448.7485532851877 1097.400623613811 293.0377400849941
1279 0.005 6.395 1 1061.125216478085 1020.697348744541 1020.84409690959 1099.067395126971 1099.132034961039 1099.207952290771 1093.059977939836 448.7811694737927 1097.400760970813 293.0377397717008
1280 0.005 6.4 1 1061.128340722799 1020.704548293883 1020.851310524042 1099.067187207295 1099.13193974973 1099.207819000105 1093.06002684394 448.8137154785953 1097.400656123593 293.0377404463204
1281 0.005 6.405 1 1061.131994985992 1020.711719038873 1020.858494718393 1099.067399324855 1099.132041587946 1099.207959741183 1093.060555632116 448.8461921771296 1097.400802994443 293.0377401619594
1282 0.005 6.41 1 1061.135098198991 1020.718857313617 1020.865646902767 1099.067199128832 1099.131950414818 1099.207828442511 1093.060620109924 448.8785991309942 1097.400703944324 293.0377408688412
1283 0.005 6.415 1 1061.138727750912 1020.725967068479 1020.872769959547 1099.067409490067 1099.132049140753 1099.207965834825 1093.06115435635 448.9109384934223 1097.400851478691 293.0377406274083
1284 0.005 6.42 1 1061.141803470506 1020.733044623297 1020.879861285287 1099.067203719456 1099.131952509209 1099.207829773775 1093.061216246224 448.9432100220993 1097.400748751971 293.037741382644
1285 0.005 6.425 1 1061.145404166386 1020.740093933434 1020.886923757342 1099.067412241066 1099.132050625536 1099.207966775202 1093.061747587341 448.975414983496 1097.400892747002 293.0377411934552
1286 0.005 6.43 1 1061.148416419449 1020.747111041422 1020.893954546953 1099.067143593277 1099.131897655021 1099.207771761369 1093.061756305212 449.0075524672006 1097.400737557492 293.0377418083783
1287 0.005 6.435 1 1061.152027556555 1020.754100579216 1020.900957065763 1099.067440497153 1099.132084898158 1099.208006296371 1093.062327498844 449.039627683227 1097.400952212237 293.0377418433667
1288 0.005 6.44 1 1061.155095982716 1020.761058764955 1020.907928671664 1099.067301880075 1099.132037125981 1099.207915691813 1093.062463744394 449.071633964532 1097.400908920458 293.0377426323618
1289 0.005 6.445 1 1061.15863353354 1020.767989070514 1020.914871863957 1099.067456389658 1099.132075301126 1099.207985930343 1093.063001110722 449.1035725020693 1097.401015446247 293.0377422585133
1290 0.005 6.45 1 1061.161587789597 1020.774887752133 1020.921783942671 1099.067187472272 1099.131930234601 1099.20780165857 1093.063002831716 449.1354427914269 1097.400861087183 293.0377428940573
1291 0.005 6.455 1 1061.16507877989 1020.781758942552 1020.928667921553 1099.067377863857 1099.132021391592 1099.207936713856 1093.06347699629 449.1672448440819 1097.400985147944 293.0377425485034
1292 0.005 6.46 1 1061.168036802872 1020.788599100123 1020.935521308694 1099.067184169573 1099.131939295798 1099.207817505577 1093.063513581847 449.1989785301514 1097.400885714573 293.0377432027195
1293 0.005 6.465 1 1061.171533271322 1020.795412212874 1020.942347026751 1099.067412666245 1099.132054062874 1099.207971196789 1093.064045738682 449.2306417248874 1097.401046083129 293.03774287994
1294 0.005 6.47 1 1061.174477964009 1020.802194561816 1020.949142448814 1099.067219276378 1099.131966980702 1099.207843297806 1093.06411027225 449.2622380664937 1097.400953508858 293.0377434692966
1295 0.005 6.475000000000001 1 1061.177947100346 1020.808950079258 1020.955910438211 1099.067433183669 1099.132067550395 1099.207981786196 1093.064641923537 449.2937679855077 1097.401104238558 293.037742985
1296 0.005 6.48 1 1061.180858192867 1020.815675045056 1020.962648352174 1099.067225655512 1099.131969278985 1099.207843591165 1093.064693707611 449.3252308847983 1097.400999362125 293.0377433793597
1297 0.005 6.485 1 1061.184295639584 1020.822373430407 1020.96935908499 1099.067434911331 1099.132067312709 1099.207980600285 1093.065213831409 449.3566279652642 1097.401147511454 293.0377426920478
1298 0.005 6.49 1 1061.18717674599 1020.829041525145 1020.976040001152 1099.067223828428 1099.131967132138 1099.207841557818 1093.065257068834 449.3879589124178 1097.401040464989 293.0377429127672
1299 0.005 6.495 1 1061.190584399991 1020.835683298713 1020.982693992935 1099.067432520142 1099.132065810997 1099.207979360571 1093.065769699786 449.4192256262402 1097.401185618723 293.0377421108616
1300 0.005 6.5 1 1061.193438238668 1020.842295051588 1020.989318440556 1099.067223927727 1099.131967959262 1099.207842188401 1093.065808592077 449.4504267405594 1097.401078977959 293.0377422693202
1301 0.005 6.505 1 1061.196820013841 1020.848880742967 1020.995916224449 1099.067434811512 1099.132068076791 1099.207981353104 1093.066320467925 449.4815629656032 1097.401225761211 293.0377414546645
1302 0.005 6.51 1 1061.199612180632 1020.855436381417 1021.002484486061 1099.06716343106 1099.131913160076 1099.207784171596 1093.066306661834 449.5126308803879 1097.401066377246 293.037741460243
1303 0.005 6.515000000000001 1 1061.202953456447 1020.861966230244 1021.009026329754 1099.067379619577 1099.132027648296 1099.207942708772 1093.066791145677 449.5436355357833 1097.401209969037 293.0377404705301
1304 0.005 6.52 1 1061.205794078484 1020.868466925554 1021.015539418987 1099.067254157409 1099.132003957875 1099.207882561443 1093.066878897336 449.5745759263536 1097.40116749899 293.0377406385152
1305 0.005 6.525 1 1061.209167069014 1020.874942293569 1021.022026566646 1099.067508837928 1099.132130559364 1099.208044393457 1093.067460118596 449.6054519114779 1097.401353103908 293.037739999478
1306 0.005 6.53 1 1061.211957357025 1020.881388393953 1021.028484949895 1099.067286683324 1099.132012247593 1099.207881912197 1093.067527096 449.6362622035136 1097.401241686004 293.0377404440625
1307 0.005 6.535 1 1061.215248156221 1020.887809052328 1021.034917334691 1099.067458032603 1099.132078985732 1099.207987237601 1093.068015930568 449.6670073726281 1097.401357797944 293.0377400123326
1308 0.005 6.54 1 1061.217984215126 1020.894200633315 1021.041321123684 1099.067227414707 1099.131965295722 1099.207836134756 1093.06801820803 449.6976850285524 1097.401234132333 293.0377406229047
1309 0.005 6.545 1 1061.221248546237 1020.900567130722 1021.04769922977 1099.067425129798 1099.132057952728 1099.207970339916 1093.068494937379 449.7282982750128 1097.401366403635 293.0377403027668
1310 0.005 6.55 1 1061.223967134604 1020.906904894733 1021.054049068569 1099.067218827059 1099.131963909777 1099.207837406563 1093.068511226868 449.7588465360109 1097.401260068488 293.0377409840694
1311 0.005 6.555 1 1061.227215460955 1020.913217877713 1021.060373524728 1099.067429969969 1099.13206496112 1099.20797781291 1093.069005788519 449.7893308252935 1097.401403416739 293.0377407063795
1312 0.005 6.56 1 1061.229916640675 1020.919502401879 1021.066669988839 1099.06722972928 1099.131973845816 1099.207846440577 1093.069036323832 449.8197509387732 1097.401301904792 293.0377414106364
1313 0.005 6.565 1 1061.23314274367 1020.92576238467 1021.072941317323 1099.06743706495 1099.132069347603 1099.207980732614 1093.069534781672 449.8501079288674 1097.401443090487 293.0377411679573
1314 0.005 6.57 1 1061.235820341393 1020.931994146349 1021.07918489822 1099.067233510285 1099.131975384103 1099.207847263673 1093.069562905866 449.8804017332673 1097.401341370502 293.0377419215313
1315 0.005 6.575 1 1061.239024261554 1020.938201615672 1021.08540359413 1099.06744235752 1099.132073577173 1099.207985042495 1093.070060108735 449.9106331784612 1097.401485115061 293.0377417386362
1316 0.005 6.58 1 1061.241640437584 1020.944380805439 1021.091594538392 1099.067174314609 1099.131921883763 1099.207790850373 1093.070034347544 449.9408016458581 1097.401325912034 293.0377423502742
1317 0.005 6.585 1 1061.244858233982 1020.950536342242 1021.097761138418 1099.067470467093 1099.132107144153 1099.208023051285 1093.070573015536 449.9709078823805 1097.401539216064 293.0377423883928
1318 0.005 6.59 1 1061.247534070179 1020.956664412975 1021.103900718578 1099.067328535871 1099.132057530273 1099.207930804774 1093.070674164087 450.0009518387074 1097.401488789702 293.0377431808171
1319 0.005 6.595 1 1061.250682969795 1020.962768493207 1021.110015780406 1099.06748651794 1099.132098602311 1099.208004252034 1093.071178177682 450.0309335152023 1097.401597369545 293.0377428042884
1320 0.005 6.600000000000001 1 1061.253250159131 1020.968844786297 1021.116103586775 1099.067217690996 1099.131953439693 1099.207819900173 1093.071147950487 450.0608537796116 1097.401440173675 293.037743448697
1321 0.005 6.605 1 1061.256354540503 1020.974897417664 1021.122167130491 1099.067407877643 1099.13204439446 1099.207954478377 1093.071588947628 450.0907104949437 1097.401561417955 293.0377430823874
1322 0.005 6.61 1 1061.258929234278 1020.980922826093 1021.128203902786 1099.067214378198 1099.131962000042 1099.207834790823 1093.071592792756 450.1205035963789 1097.401462006351 293.0377437433503
1323 0.005 6.615 1 1061.26204079636 1020.986924989182 1021.134216812931 1099.067440752712 1099.132075567785 1099.207987841348 1093.072090179561 450.1502335212601 1097.40161691037 293.0377434098451
1324 0.005 6.62 1 1061.264604607569 1020.992900162017 1021.140203210696 1099.067247199279 1099.131988403699 1099.207859599791 1093.072122472678 450.1798998140931 1097.401521052947 293.0377439973316
1325 0.005 6.625 1 1061.267692460208 1020.998852248641 1021.146165932666 1099.06745975906 1099.132087751901 1099.207997140953 1093.07262008154 450.2095035066227 1097.401667666505 293.0377435135439
1326 0.005 6.63 1 1061.270229373909 1021.004777551358 1021.152102349398 1099.067255441311 1099.131992008957 1099.207861302282 1093.072642840073 450.2390450598078 1097.401564981671 293.0377438908657
1327 0.005 6.635 1 1061.273289292054 1021.010679975589 1021.158015303099 1099.067462229971 1099.132088117097 1099.207996681091 1093.073128509598 450.2685248587243 1097.401707816876 293.0377432023385
1328 0.005 6.640000000000001 1 1061.275796701893 1021.016555813955 1021.163902153161 1099.067251617897 1099.13198837892 1099.207857658627 1093.07313908265 450.2979430100042 1097.401598216131 293.0377434155898
1329 0.005 6.645 1 1061.278832421229 1021.022409014111 1021.16976577302 1099.067461034903 1099.132087710574 1099.207996455611 1093.073620157693 450.3273005669597 1097.401742603626 293.0377426101691
1330 0.005 6.65 1 1061.281317862849 1021.028235869155 1021.175603527154 1099.067254826628 1099.131991983459 1099.207861223582 1093.073629380268 450.3565973264047 1097.401637577841 293.0377427558739
1331 0.005 6.655 1 1061.284327658301 1021.034040291633 1021.181418265491 1099.067459991836 1099.132087257029 1099.207996040509 1093.07410517107 450.3858338928364 1097.401775741416 293.0377419383212
1332 0.005 6.66 1 1061.286753033457 1021.039818291372 1021.187207116732 1099.067190834758 1099.131934277653 1099.207800124307 1093.074059678346 450.4150116986556 1097.40161676793 293.03774194987
1333 0.005 6.665 1 1061.2897299156 1021.04557412194 1021.192973178477 1099.067408241489 1099.132049687371 1099.20795999494 1093.074515429702 450.4441290735625 1097.401757225292 293.0377409549622
1334 0.005 6.67 1 1061.292208924506 1021.051304403019 1021.19871409819 1099.067284452717 1099.132026962443 1099.207900154083 1093.074575231058 450.4731856964522 1097.401715531063 293.0377411234496
1335 0.005 6.675 1 1061.29521812044 1021.057012931667 1021.204432658546 1099.067534488071 1099.132149276033 1099.208058417557 1093.075123520772 450.5021818249422 1097.401894433288 293.0377404822632
1336 0.005 6.68 1 1061.297647605705 1021.06269573444 1021.21012601172 1099.067312562504 1099.132032195155 1099.207897378672 1093.075157094179 450.5311141435999 1097.401782705802 293.0377409219982
1337 0.005 6.685 1 1061.300578558882 1021.068356633933 1021.215796910721 1099.067484430117 1099.132099621658 1099.208003556234 1093.075613888993 450.5599861884758 1097.401894160695 293.0377404960504
1338 0.005 6.69 1 1061.30296001027 1021.073992007713 1021.221442771615 1099.067257004641 1099.131988123777 1099.20785378866 1093.075588894485 450.5887979721338 1097.4017731898 293.0377411175252
1339 0.005 6.695 1 1061.305867451575 1021.079605788868 1021.227066452105 1099.067451510177 1099.132077800265 1099.207985085618 1093.076034524028 450.6175489361131 1097.401898769925 293.0377407984921
1340 0.005 6.7 1 1061.30823273334 1021.085194327551 1021.232665364095 1099.067244461056 1099.131983316101 1099.207852319338 1093.076019232957 450.6462389161576 1097.401791671414 293.0377414803258
1341 0.005 6.705 1 1061.311129738848 1021.090761562626 1021.238242380071 1099.067457554378 1099.132086277138 1099.20799459467 1093.076483733399 450.6748690116572 1097.401934932634 293.0377411963505
1342 0.005 6.71 1 1061.313480501226 1021.096303772007 1021.24379485543 1099.067255805844 1099.131993717456 1099.207861830601 1093.076482275493 450.7034394573549 1097.401830745783 293.0377418995062
1343 0.005 6.715 1 1061.316358493444 1021.101824880041 1021.249325639104 1099.06746547477 1099.132091471793 1099.207998021497 1093.076951879392 450.7319509319946 1097.401971801681 293.0377416564027
1344 0.005 6.72 1 1061.318688144989 1021.107321173909 1021.254832094304 1099.067259727729 1099.131995383751 1099.207862669635 1093.076950169624 450.7604033835358 1097.401863867108 293.0377424192956
1345 0.005 6.725000000000001 1 1061.321546458538 1021.112796590211 1021.260317081623 1099.067470366739 1099.132094998234 1099.20800133645 1093.077419807369 450.7887978061944 1097.402005834768 293.0377422262667
1346 0.005 6.73 1 1061.323818877882 1021.118247135599 1021.265777726583 1099.067199596552 1099.131940759255 1099.207805015152 1093.077362796998 450.8171337644014 1097.401844967837 293.0377428484047
1347 0.005 6.735 1 1061.326692475574 1021.123677400282 1021.271217407664 1099.06749494846 1099.132126213598 1099.208037793146 1093.077869941321 450.8454117789107 1097.402054408672 293.0377428753829
1348 0.005 6.74 1 1061.32902904447 1021.129083566612 1021.27663344634 1099.067355465186 1099.132078523698 1099.207947463183 1093.077940751556 450.8736327143893 1097.402005146417 293.0377436638756
1349 0.005 6.745 1 1061.331840225905 1021.134469097397 1021.282028328148 1099.067514241728 1099.132119536858 1099.208020510936 1093.078419432856 450.9017956739593 1097.402112297704 293.0377432793057
1350 0.005 6.75 1 1061.334067190408 1021.139830140587 1021.287399268563 1099.067241378189 1099.131971431492 1099.207833451064 1093.078356582386 450.9298993920565 1097.401948278744 293.0377439187532
1351 0.005 6.755 1 1061.336836359837 1021.145170848331 1021.292749275874 1099.067433924386 1099.132064254705 1099.207969685939 1093.078771248183 450.9579442121833 1097.402069829572 293.0377435511327
1352 0.005 6.76 1 1061.339075906774 1021.150487617911 1021.298075809264 1099.067238394982 1099.131980161129 1099.207848642094 1093.078744898015 450.9859281726244 1097.401966986012 293.0377442125698
1353 0.005 6.765000000000001 1 1061.341854748559 1021.155784410007 1021.303381758194 1099.067465980088 1099.13209497616 1099.208003012091 1093.07921507007 451.0138539472494 1097.402120471975 293.0377438777125
1354 0.005 6.77 1 1061.344087975005 1021.161057466972 1021.308664459447 1099.067273503752 1099.132008810032 1099.207875599283 1093.079217906055 451.0417182228172 1097.402025240944 293.037744460429
1355 0.005 6.775 1 1061.346845760871 1021.166310683157 1021.313926739784 1099.067485789659 1099.132107707225 1099.208012454626 1093.079688207932 451.0695258030607 1097.402168905785 293.0377439779523
1356 0.005 6.78 1 1061.349053481721 1021.171540328195 1021.319165936502 1099.067280528165 1099.132011401059 1099.207876302027 1093.07968032145 451.0972755288556 1097.402062820003 293.0377443601864
1357 0.005 6.785 1 1061.351786469357 1021.17675030996 1021.324384892013 1099.067487286019 1099.132107241386 1099.208011308916 1093.080140186079 451.1249682522269 1097.402202669084 293.037743670952
1358 0.005 6.79 1 1061.35396921877 1021.181936899147 1021.329580946641 1099.067278083783 1099.132008840284 1099.207873695355 1093.080121384937 451.1526037417132 1097.402094244301 293.0377438781724
1359 0.005 6.795 1 1061.356680347557 1021.18710403433 1021.334756958037 1099.067485235177 1099.132105971378 1099.208010437882 1093.080575289938 451.1801838293107 1097.402233630689 293.0377430725525
1360 0.005 6.8 1 1061.358842819574 1021.192247982352 1021.339910272593 1099.067278044903 1099.132009424224 1099.207874431376 1093.08055376494 451.20770707371 1097.402127124853 293.0377432292103
1361 0.005 6.805 1 1061.361532479658 1021.197372677665 1021.345043746824 1099.06748517836 1099.132106664594 1099.208010924425 1093.081005328379 451.235174478059 1097.4022634594 293.03774241012
1362 0.005 6.81 1 1061.363637224071 1021.202474086155 1021.350154481472 1099.067213665732 1099.131951690093 1099.207813444323 1093.080929691574 451.2625854001538 1097.40210002488 293.0377424233606
1363 0.005 6.815 1 1061.366297169634 1021.2075564644 1021.355245570091 1099.067432985521 1099.132068554457 1099.20797446315 1093.081359252645 451.2899407762435 1097.402242006251 293.0377414177933
1364 0.005 6.82 1 1061.368459113689 1021.212616389809 1021.36031462583 1099.067307476225 1099.132044773535 1099.20791426906 1093.081389100464 451.3172397609034 1097.402196211804 293.0377415905073
1365 0.005 6.825 1 1061.371154162156 1021.217657670651 1021.365364430819 1099.067560374285 1099.132169711637 1099.208074182758 1093.08191280177 451.3444824545316 1097.402375692147 293.0377409473916
1366 0.005 6.83 1 1061.373270225811 1021.222676303781 1021.370392121348 1099.067337823959 1099.132051637435 1099.207912406332 1093.081918550723 451.3716678373266 1097.402261061976 293.0377413945639
1367 0.005 6.835 1 1061.375890192198 1021.227676080353 1021.375400417295 1099.067510677475 1099.132119403424 1099.208018956213 1093.082351264141 451.3987962724714 1097.402373186009 293.0377409555408
1368 0.005 6.84 1 1061.377957967264 1021.232653336472 1021.380386694954 1099.067277275721 1099.132003048061 1099.207864784224 1093.082294689075 451.4258671963254 1097.402243987677 293.0377415781508
1369 0.005 6.845 1 1061.380556613062 1021.237612046677 1021.38535384177 1099.067475313318 1099.132096447593 1099.207999806922 1093.082715781088 451.4528817516535 1097.402370527473 293.0377412506186
1370 0.005 6.850000000000001 1 1061.382614943513 1021.242548525864 1021.390299241403 1099.067269903705 1099.132003007948 1099.20786763462 1093.082675025637 451.4798365035132 1097.40226217258 293.0377419230815
1371 0.005 6.855 1 1061.385205321644 1021.247466696511 1021.39522574534 1099.067481313172 1099.132104098695 1099.208007986129 1093.083113809711 451.506736529908 1097.402402978901 293.0377416411375
1372 0.005 6.86 1 1061.387249734751 1021.252362826904 1021.400130695856 1099.067277053355 1099.132009495663 1099.207873649299 1093.083083363989 451.5335812794145 1097.402295171302 293.0377423457563
1373 0.005 6.865 1 1061.389824877178 1021.257240837073 1021.405016945513 1099.067489001199 1099.132110014213 1099.208012818008 1093.083527961318 451.5603707710159 1097.402434920159 293.0377420943874
1374 0.005 6.87 1 1061.391852390044 1021.262096994589 1021.409881832904 1099.067283219473 1099.132013575221 1099.207876652213 1093.083498433965 451.5871115613799 1097.402326956279 293.037742857587
1375 0.005 6.875 1 1061.394409889509 1021.266935213049 1021.414728198405 1099.067493890022 1099.132113275874 1099.208015583249 1093.083942734642 451.6137971295194 1097.4024673548 293.0377426593742
1376 0.005 6.88 1 1061.396382770775 1021.271751457121 1021.419553141196 1099.06722334245 1099.131958972353 1099.207819133619 1093.083859910569 451.6404253608385 1097.402304952983 293.0377432718412
1377 0.005 6.885 1 1061.398958171196 1021.276550329001 1021.4243600308 1099.067519264656 1099.132144790064 1099.208052251402 1093.084343086284 451.6670002749403 1097.402511828316 293.0377433112351
1378 0.005 6.890000000000001 1 1061.400997527348 1021.281327987996 1021.429146173291 1099.067377374998 1099.132094967834 1099.207959828063 1093.084387137156 451.6935206517708 1097.402459080589 293.037744093428
1379 0.005 6.895 1 1061.403512775489 1021.286087891404 1021.433914042512 1099.067536688235 1099.132136876669 1099.208033718324 1093.084839186211 451.7199868990688 1097.402564610016 293.0377437175804
1380 0.005 6.9 1 1061.405447081517 1021.290826187853 1021.438660852565 1099.06726447009 1099.131989127202 1099.207847309979 1093.084751841684 451.7463983721347 1097.40240025447 293.0377443538044
1381 0.005 6.905 1 1061.407921801656 1021.295546986567 1021.443389581891 1099.067455427871 1099.132080587096 1099.207982033171 1093.085140408547 451.7727550369417 1097.402517027723 293.0377439956081
1382 0.005 6.91 1 1061.409871624091 1021.300246710306 1021.448097696131 1099.067262567934 1099.131998981353 1099.207863489501 1093.085090364218 451.799056410874 1097.402415138235 293.0377446432846
1383 0.005 6.915 1 1061.412360533086 1021.304929279413 1021.452788062577 1099.067489368801 1099.132112916835 1099.208016795078 1093.085534677993 451.8253028490035 1097.402568464193 293.0377443100041
1384 0.005 6.92 1 1061.414304588229 1021.309590935929 1021.45745800442 1099.067295432981 1099.132025426391 1099.207888352265 1093.085512034012 451.8514940682823 1097.402469148138 293.0377448967171
1385 0.005 6.925 1 1061.416774919755 1021.314235551298 1021.462110332899 1099.067509144068 1099.132126130707 1099.20802686706 1093.085957664377 451.8776308081638 1097.402611853739 293.0377444063756
1386 0.005 6.93 1 1061.418697010677 1021.318859385142 1021.466742377566 1099.067302721791 1099.132027614303 1099.207888467001 1093.085925987129 451.9037131405705 1097.402503508551 293.0377447895229
1387 0.005 6.935 1 1061.421143510135 1021.32346632174 1021.471356950621 1099.067507755004 1099.132123174845 1099.208023514572 1093.086358749302 451.9297354306501 1097.402639580829 293.0377440926918
1388 0.005 6.94 1 1061.423044105329 1021.328052642898 1021.475951402046 1099.067300275046 1099.132025750648 1099.207886768708 1093.086316580491 451.9557069801659 1097.402531262186 293.0377443116519
1389 0.005 6.945 1 1061.425473617414 1021.33262225826 1021.480528571927 1099.067509720149 1099.132125502925 1099.208026014591 1093.086747315671 451.9816275397142 1097.402671482224 293.0377434930555
1390 0.005 6.95 1 1061.427354154059 1021.337171407878 1021.48508577615 1099.067298803491 1099.132024918682 1099.207885981308 1093.086701230553 452.0074961788913 1097.402558420684 293.0377436508536
1391 0.005 6.955 1 1061.42976483994 1021.341704019002 1021.489625862313 1099.067507791911 1099.132124072256 1099.208024356743 1093.087128742264 452.0333133824992 1097.402695501104 293.037742827932
1392 0.005 6.96 1 1061.431591429613 1021.346216044293 1021.494145916257 1099.067235419275 1099.131968134962 1099.207826065983 1093.087028600022 452.0590783661373 1097.40253049513 293.037742836852
1393 0.005 6.965 1 1061.43397342586 1021.350711722221 1021.498649014369 1099.067453585363 1099.132084585813 1099.207987066962 1093.087431987147 452.0847919444881 1097.402668917965 293.0377418387421
1394 0.005 6.97 1 1061.435859523883 1021.355187627876 1021.503132766288 1099.067328727585 1099.132061181423 1099.207926708318 1093.087436696658 452.1104532431593 1097.402622528874 293.0377420049214
1395 0.005 6.975000000000001 1 1061.438280214594 1021.359647555592 1021.507599942648 1099.067581830536 1099.132186047804 1099.208086879774 1093.087937715557 452.1360622036551 1097.40280035589 293.0377413649989
1396 0.005 6.98 1 1061.44012292152 1021.364087485605 1021.512047656978 1099.067358453946 1099.132067148717 1099.207924109328 1093.087920621419 452.1616156410654 1097.402682948298 293.0377418062641
1397 0.005 6.985 1 1061.442471636798 1021.368511236979 1021.516478651008 1099.067533125725 1099.132136856976 1099.208032616521 1093.088331489793 452.187125016404 1097.402794420393 293.037741373239
1398 0.005 6.99 1 1061.44426861925 1021.372915103649 1021.520890269846 1099.06730033869 1099.132021045119 1099.207878967696 1093.088252621696 452.2125776148317 1097.402663411869 293.0377419862813
1399 0.005 6.995 1 1061.446597956536 1021.377303046168 1021.525285385243 1099.067496718801 1099.132112435241 1099.208011855219 1093.088649223928 452.2379760743711 1097.402788959225 293.0377416613147
1400 0.005 7 1 1061.4483872437 1021.381671358369 1021.52966136456 1099.0672893106 1099.132017867641 1099.20787903704 1093.088582231161 452.2633203887527 1097.402677519839 293.0377423399515
1401 0.005 7.005 1 1061.450710633375 1021.386023968474 1021.534021057884 1099.067502395747 1099.132120500523 1099.208020862004 1093.088998853082 452.2886123044588 1097.402817031356 293.0377420438251
1402 0.005 7.01 1 1061.452488874267 1021.390357112926 1021.53836178259 1099.067296808581 1099.132024861795 1099.20788524302 1093.088944278802 452.3138517473789 1097.402706841674 293.0377427493102
1403 0.005 7.015000000000001 1 1061.454799386908 1021.394674718419 1021.54268638937 1099.067510480448 1099.132126654145 1099.208025803882 1093.089366730396 452.3390400991195 1097.40284646622 293.0377425071719
1404 0.005 7.02 1 1061.456564819554 1021.39897302601 1021.546992198773 1099.067305219906 1099.132030499562 1099.207889974355 1093.089315696289 452.3641755599844 1097.40273798894 293.0377432641775
1405 0.005 7.025 1 1061.458859078709 1021.403255944047 1021.551282039913 1099.067514200452 1099.132128477014 1099.208027033608 1093.08973694814 452.3892610755311 1097.402873950835 293.0377430615844
1406 0.005 7.03 1 1061.460570846269 1021.407519421698 1021.555552997784 1099.067242859984 1099.131973922679 1099.207830404692 1093.089631099526 452.4143000595982 1097.402709318747 293.0377436764244
1407 0.005 7.035 1 1061.462886445091 1021.411768058579 1021.559808440134 1099.067541028419 1099.132161624889 1099.208065365755 1093.090092813936 452.4392891494094 1097.402916528348 293.0377437150182
1408 0.005 7.04 1 1061.464669120299 1021.415998002547 1021.564045658667 1099.067399364512 1099.132111749587 1099.207973031771 1093.090115570078 452.4642267249149 1097.402865312627 293.0377444991289
1409 0.005 7.045 1 1061.46692453579 1021.420212670143 1021.568267095149 1099.067555823326 1099.132151717446 1099.208045358448 1093.090542935155 452.4891134502021 1097.402964050099 293.0377441170593
1410 0.005 7.05 1 1061.468603626637 1021.424408221104 1021.572469970075 1099.067286142631 1099.132006112565 1099.207860414497 1093.090433914794 452.5139493234032 1097.402800860395 293.0377447526518
1411 0.005 7.055 1 1061.470822894765 1021.428588743034 1021.576657237567 1099.067475645148 1099.132095996734 1099.207993879014 1093.090799589052 452.5387342035253 1097.402916081114 293.0377443963404
1412 0.005 7.06 1 1061.472519050933 1021.432750654624 1021.580826359933 1099.067282972892 1099.132014827912 1099.207875745439 1093.090727998926 452.5634662412122 1097.402812375444 293.0377450457646
1413 0.005 7.065 1 1061.474755446127 1021.43689786161 1021.584980191132 1099.067510629114 1099.132129034788 1099.208029285638 1093.0911524363 452.5881464907986 1097.402963181423 293.0377446985902
1414 0.005 7.07 1 1061.476446255648 1021.441026569422 1021.58911602445 1099.067313773457 1099.132039280787 1099.207898566427 1093.091105450434 452.6127748961486 1097.402860690709 293.0377452832715
1415 0.005 7.075 1 1061.478666777491 1021.445140678564 1021.593236684757 1099.067529335264 1099.132141634076 1099.208039092491 1093.091529884045 452.6373525309096 1097.403003088038 293.0377447926263
1416 0.005 7.08 1 1061.480338428485 1021.449236405788 1021.597339469895 1099.06732048705 1099.132041427953 1099.207898900474 1093.091474080679 452.6618792529371 1097.402892212824 293.0377451847714
1417 0.005 7.085 1 1061.482538504092 1021.453317659011 1021.601427209846 1099.067529750886 1099.132140153333 1099.208036934372 1093.091888316267 452.6863564235721 1097.403030089797 293.0377444863923
1418 0.005 7.09 1 1061.484191683927 1021.457380671633 1021.605497213913 1099.067320269188 1099.132041395175 1099.207898896773 1093.091824606971 452.7107831918871 1097.402918852785 293.0377446957617
1419 0.005 7.095 1 1061.486374573605 1021.461429355367 1021.609552315842 1099.067528250758 1099.132139262704 1099.20803643663 1093.092233048718 452.7351614739072 1097.403055482935 293.0377438805331
1420 0.005 7.100000000000001 1 1061.488010957722 1021.465459942592 1021.61358982644 1099.067319865691 1099.132041427689 1099.207899097273 1093.092165861658 452.7594883542359 1097.402943593679 293.0377440279931
1421 0.005 7.105 1 1061.49017708276 1021.469476339832 1021.61761257582 1099.067526431343 1099.13213823886 1099.208035041927 1093.092571516133 452.7837675009067 1097.403077816778 293.0377432077989
1422 0.005 7.11 1 1061.491761733659 1021.473474500527 1021.621617645145 1099.067256162097 1099.131984537701 1099.207838982794 1093.092451211301 452.8079980488527 1097.402912975208 293.0377432158492
1423 0.005 7.115 1 1061.493901166192 1021.477458639757 1021.625608096245 1099.067472340731 1099.132098655138 1099.207997482505 1093.092833933814 452.8321811551158 1097.403048449711 293.0377422138105
1424 0.005 7.12 1 1061.495547457425 1021.481425330369 1021.629581523817 1099.067346935655 1099.132074736555 1099.207937032687 1093.092818990781 452.8563154389216 1097.40299887523 293.0377423877381
1425 0.005 7.125 1 1061.497728127855 1021.485378347287 1021.633540689027 1099.067601201487 1099.132201430981 1099.208099079194 1093.093297815731 452.8804016723456 1097.403176719411 293.0377417422711
1426 0.005 7.13 1 1061.499333269601 1021.489313668539 1021.637482700003 1099.067378775665 1099.132083145089 1099.207936732847 1093.093260197625 452.9044378637672 1097.403059138959 293.0377421788799
1427 0.005 7.135 1 1061.501443726748 1021.493235094457 1021.641410280312 1099.067551175436 1099.132150528714 1099.208042893026 1093.093650126722 452.9284130146363 1097.403166833638 293.0377417545197
1428 0.005 7.140000000000001 1 1061.50300596499 1021.497138918488 1021.645320771083 1099.067319280052 1099.132035346185 1099.207889788662 1093.093551164497 452.9523421603326 1097.403035662899 293.0377423751068
1429 0.005 7.145 1 1061.505098901981 1021.501029073995 1021.649217023718 1099.06751510436 1099.132126802217 1099.208023228958 1093.09392672475 452.9762244498125 1097.403158294987 293.0377420435138
1430 0.005 7.15 1 1061.506656246767 1021.504901870977 1021.653096411373 1099.067310317894 1099.132034069 1099.20789181764 1093.093842510829 453.0000587457276 1097.403048698402 293.0377427207249
1431 0.005 7.155 1 1061.508744795283 1021.50876119002 1021.65696174667 1099.067520542593 1099.132134476887 1099.208031314715 1093.094236691458 453.023845581854 1097.403184568925 293.0377424301021
1432 0.005 7.16 1 1061.510292108813 1021.512603284 1021.660810361272 1099.067315980247 1099.132039575705 1099.207896708367 1093.094161520242 453.0475844067156 1097.403073760922 293.037743129023
1433 0.005 7.165 1 1061.512371614283 1021.516432060558 1021.664645083411 1099.067529652146 1099.132141313338 1099.208037284515 1093.094564824153 453.0712761668941 1097.403211649425 293.0377428793547
1434 0.005 7.17 1 1061.513906653617 1021.520243742171 1021.668463214748 1099.067323141066 1099.132044307805 1099.207900571247 1093.094493020089 453.0949199495404 1097.403100514547 293.0377436355809
1435 0.005 7.175 1 1061.515972350372 1021.524042230105 1021.672267585982 1099.06753267757 1099.13214284383 1099.208038066085 1093.09489390686 453.1185173567421 1097.403236858547 293.0377434294076
1436 0.005 7.18 1 1061.517456196336 1021.527823460243 1021.676055257526 1099.06726055433 1099.131987259955 1099.207840699604 1093.094767612797 453.1420676710744 1097.403069972622 293.037744043455
1437 0.005 7.185 1 1061.519544430531 1021.531592023765 1021.679829597184 1099.067558710822 1099.1321755411 1099.208076211267 1093.095208920991 453.1655716561301 1097.403275284681 293.0377440835508
1438 0.005 7.19 1 1061.521102403101 1021.53534406658 1021.683587888052 1099.067419332938 1099.132127428525 1099.207985228054 1093.095214095748 453.1890286240613 1097.403222878438 293.0377448498948
1439 0.005 7.195 1 1061.523133289985 1021.539082987007 1021.687332555137 1099.067574194182 1099.132165605083 1099.208055647915 1093.095623048838 453.212439001726 1097.403319961747 293.0377444686533
1440 0.005 7.2 1 1061.524588168642 1021.542804921974 1021.691060800584 1099.067303177604 1099.132018895231 1099.207869953531 1093.095493661187 453.2358013441697 1097.403155100944 293.0377450967056
1441 0.005 7.205 1 1061.526584856281 1021.546513970058 1021.694775582994 1099.067493176568 1099.132109612756 1099.208004562958 1093.095839503473 453.2591161462373 1097.403269215803 293.0377447402157
1442 0.005 7.21 1 1061.528058710993 1021.550206519891 1021.698474342433 1099.067300040364 1099.132028210186 1099.207886281537 1093.095746430485 453.282382694844 1097.403163096876 293.0377453893153
1443 0.005 7.215 1 1061.530073894665 1021.553886490138 1021.702159934934 1099.067528117438 1099.132142604949 1099.208039646143 1093.09615204309 453.3056015670891 1097.403312196933 293.0377450473026
1444 0.005 7.22 1 1061.531546421229 1021.557550078516 1021.705829648049 1099.067332268978 1099.132053323956 1099.207909551032 1093.096087624099 453.328772012282 1097.403209643466 293.0377456325927
1445 0.005 7.225000000000001 1 1061.533548195339 1021.561201161475 1021.709486291211 1099.067547097948 1099.132155063132 1099.208049319271 1093.096493236659 453.3518953993824 1097.403351283292 293.0377451444716
1446 0.005 7.23 1 1061.53500255864 1021.564835953048 1021.713127151057 1099.06733888739 1099.132055899733 1099.207910179422 1093.096418295577 453.37497119357 1097.40323983663 293.0377455272003
1447 0.005 7.235 1 1061.536985249348 1021.568458337746 1021.71675504027 1099.067547170449 1099.132153768504 1099.208047587625 1093.09681285413 453.3980013862046 1097.403375721062 293.037744835823
1448 0.005 7.24 1 1061.538423119787 1021.572064552425 1021.720367268726 1099.067337745492 1099.132054524167 1099.207908933684 1093.096731293975 453.4209847973871 1097.403263089481 293.0377450500723
1449 0.005 7.245 1 1061.540390628785 1021.575658491249 1021.723966654385 1099.067545930035 1099.132153104608 1099.208047102587 1093.097120896191 453.443921468983 1097.403397671855 293.0377442454073
1450 0.005 7.25 1 1061.541813517841 1021.579236380397 1021.72755050029 1099.067336764939 1099.132054542628 1099.207909066164 1093.09703525491 453.466814001568 1097.403283774473 293.037744398594
1451 0.005 7.255 1 1061.543766393869 1021.582802116711 1021.731121625251 1099.067544457828 1099.132151952428 1099.208045813092 1093.097422182325 453.489661035633 1097.403417842116 293.0377435752728
1452 0.005 7.26 1 1061.545140456326 1021.586351646868 1021.734677107626 1099.067274294147 1099.13199853553 1099.207850026663 1093.097285275744 453.5124621585123 1097.4032516202 293.0377435893995
1453 0.005 7.265000000000001 1 1061.54706868887 1021.589889169897 1021.738219986975 1099.067490729303 1099.1321129124 1099.208008640305 1093.097648559307 453.5352185992907 1097.403386366803 293.0377425872362
1454 0.005 7.27 1 1061.548504070618 1021.593411241755 1021.74174784985 1099.067364040611 1099.132088149149 1099.207947519204 1093.097613547245 453.5579293131877 1097.40333462582 293.0377427440231
1455 0.005 7.275 1 1061.550475515103 1021.596921643032 1021.745263456547 1099.067617806248 1099.132213747788 1099.208108294717 1093.098074879922 453.5805945839298 1097.403510240185 293.037742102867
1456 0.005 7.28 1 1061.5518730361 1021.600416333092 1021.748763900502 1099.067394998259 1099.132095611171 1099.20794615105 1093.098019383503 453.6032130569398 1097.403391493371 293.0377425383919
1457 0.005 7.285 1 1061.55377651593 1021.603899105152 1021.752251893878 1099.067568525925 1099.132164264484 1099.20805368856 1093.098390582698 453.6257853849404 1097.403499792276 293.0377420991692
1458 0.005 7.29 1 1061.555132646877 1021.607366243866 1021.755724773108 1099.067337702358 1099.132049918764 1099.207901511908 1093.098274480278 453.6483108758347 1097.403366699663 293.0377427115789
1459 0.005 7.295 1 1061.557019034677 1021.610821663193 1021.759185367534 1099.067530938841 1099.132138703459 1099.208031913013 1093.098630697372 453.670790368119 1097.403486727197 293.0377423741715
1460 0.005 7.3 1 1061.558371875066 1021.61426167266 1021.762631050958 1099.067325654501 1099.132045848011 1099.20790061798 1093.098527524708 453.6932234931686 1097.403374886918 293.037743046589
1461 0.005 7.305 1 1061.560256653281 1021.617690143578 1021.766064625546 1099.067536469199 1099.132146863082 1099.208040873286 1093.098904373639 453.7156114342256 1097.40350920212 293.0377427513853
1462 0.005 7.31 1 1061.561603218639 1021.621103333581 1021.769483424032 1099.067334446387 1099.132053902833 1099.207908140085 1093.098813997782 453.7379540139917 1097.403400206952 293.0377434557035
1463 0.005 7.315 1 1061.563480462258 1021.624505116216 1021.772890249393 1099.067546342822 1099.132154196145 1099.208047091911 1093.09919912979 453.7602521013114 1097.403536429278 293.0377431976939
1464 0.005 7.32 1 1061.564814899065 1021.627891715446 1021.776282401762 1099.067339016336 1099.132056331754 1099.20790989876 1093.099108054834 453.782505439695 1097.403424895497 293.0377439542002
1465 0.005 7.325 1 1061.566680532083 1021.63126702798 1021.779662700129 1099.067549622996 1099.132156089137 1099.208048668466 1093.099493079868 453.8047152987485 1097.403558305604 293.0377437598746
1466 0.005 7.33 1 1061.567965767136 1021.634626980546 1021.78302820558 1099.067278407234 1099.132001260437 1099.207851280158 1093.099350941588 453.8268804918046 1097.403391496789 293.0377443719466
1467 0.005 7.335 1 1061.569853905086 1021.637976137625 1021.786382252365 1099.067572393318 1099.132185732284 1099.20808355438 1093.099772335336 453.8490026404677 1097.403591542024 293.0377444037816
1468 0.005 7.34 1 1061.571214916211 1021.641310652956 1021.789722133853 1099.067433976699 1099.132138674397 1099.207994042502 1093.099758414919 453.8710811246962 1097.403539558779 293.037745186271
1469 0.005 7.345 1 1061.573050615483 1021.644633925608 1021.793050276803 1099.067591562205 1099.13217925403 1099.208066645826 1093.100152500304 453.8931161797292 1097.403637009897 293.0377448059708
1470 0.005 7.350000000000001 1 1061.574311058718 1021.647942077274 1021.796363864244 1099.067320022599 1099.132031733814 1099.207879724846 1093.100006917565 453.915108150829 1097.403470878686 293.0377454471702
1471 0.005 7.355 1 1061.576111400392 1021.651239182462 1021.799665833768 1099.067509221591 1099.132122366245 1099.208014444753 1093.100334166992 453.9370550880286 1097.403582659168 293.037745090754
1472 0.005 7.36 1 1061.577392952172 1021.654521636632 1021.802953631235 1099.067316983863 1099.132041065489 1099.207896256518 1093.100225460027 453.9589564927882 1097.403477891178 293.0377457402256
1473 0.005 7.365 1 1061.579214796839 1021.657793335777 1021.806230093102 1099.067544090757 1099.132154917584 1099.208049274284 1093.100614242176 453.9808130598486 1097.40362403714 293.0377454005493
1474 0.005 7.37 1 1061.580496319124 1021.661050480397 1021.80949250871 1099.06734885533 1099.132066374431 1099.207919613797 1093.100533300523 454.0026243667228 1097.403521815971 293.0377459877345
1475 0.005 7.375 1 1061.582305263103 1021.664296927034 1021.812743662354 1099.067562436874 1099.132167149628 1099.208058730138 1093.100921190978 454.0243915756552 1097.403659989799 293.0377454957421
1476 0.005 7.38 1 1061.583570138132 1021.667528886186 1021.815980845706 1099.067355092221 1099.132068374408 1099.207919855162 1093.10083025085 454.0461143930106 1097.403548730173 293.0377458689931
1477 0.005 7.385 1 1061.585363941543 1021.670750250448 1021.819206869491 1099.067563704023 1099.132166309622 1099.208057228234 1093.101210173893 454.0677939668046 1097.403682603921 293.0377451664052
1478 0.005 7.390000000000001 1 1061.586613082899 1021.673957220293 1021.822419015888 1099.067353309026 1099.132066599887 1099.207918126051 1093.101109990291 454.0894297811283 1097.403568835964 293.0377453799412
1479 0.005 7.395 1 1061.588391532091 1021.677153693039 1021.825620101893 1099.067560285853 1099.132164119313 1099.208055522156 1093.101482652535 454.1110232496858 1097.403700866172 293.0377445605802
1480 0.005 7.4 1 1061.589629015041 1021.680335896528 1021.828807432795 1099.067353566777 1099.132067584729 1099.207919510096 1093.101381253726 454.1325719669601 1097.403588482382 293.0377447094684
1481 0.005 7.405 1 1061.591395087548 1021.683507705634 1021.831983805489 1099.06755917526 1099.132163324558 1099.208054401678 1093.10175211071 454.1540796271507 1097.403719432503 293.037743884298
1482 0.005 7.41 1 1061.592583497385 1021.686665057226 1021.835146287659 1099.067289016379 1099.132009968214 1099.207858819544 1093.101596940722 454.1755449663764 1097.403552034024 293.0377438909662
1483 0.005 7.415 1 1061.594327519131 1021.689812159054 1021.838297927305 1099.067506279594 1099.132124835517 1099.20801793306 1093.101946001895 454.196968941523 1097.403685418706 293.0377428780455
1484 0.005 7.42 1 1061.595579839812 1021.692945542476 1021.841436290275 1099.06737936854 1099.132099911162 1099.207956621489 1093.101894649084 454.2183505392483 1097.403633246058 293.0377430448619
1485 0.005 7.425 1 1061.597368389829 1021.696068991514 1021.844564136103 1099.067634150272 1099.132226881778 1099.208118565744 1093.102340613627 454.2396897501612 1097.403808748342 293.0377423912793
1486 0.005 7.43 1 1061.598584823905 1021.699178453512 1021.84767854429 1099.067410891035 1099.132107651338 1099.20795536869 1093.102269722286 454.2609854109804 1097.403688463801 293.0377428348802
1487 0.005 7.435 1 1061.600305051152 1021.702277699244 1021.85078221436 1099.067581523571 1099.132173993048 1099.208060994444 1093.10262367621 454.2822386225093 1097.403792372379 293.0377423985248
1488 0.005 7.44 1 1061.601481687635 1021.705363020587 1021.853872478042 1099.067352072946 1099.132061095659 1099.207909948013 1093.102490321002 454.3034478236497 1097.403660850973 293.0377430123052
1489 0.005 7.445 1 1061.603189909809 1021.708438336859 1021.856952173845 1099.06754784997 1099.132152020674 1099.208042463038 1093.102833886769 454.3246154596398 1097.403782431906 293.0377426750571
1490 0.005 7.45 1 1061.604363504675 1021.711499925554 1021.860018644931 1099.067341513869 1099.132058416929 1099.207910759339 1093.102714614037 454.3457395906406 1097.403667303575 293.0377433591087
1491 0.005 7.455 1 1061.606069045776 1021.714551660095 1021.863074697604 1099.067550586246 1099.13215737175 1099.208048637513 1093.103074894778 454.3668209189316 1097.403799409925 293.0377430637459
1492 0.005 7.46 1 1061.607239033171 1021.717589788951 1021.866117650438 1099.067349226963 1099.132065357751 1099.207916942452 1093.102968986294 454.3878594879504 1097.403689201072 293.0377437742521
1493 0.005 7.465 1 1061.608939811198 1021.720618183131 1021.869150308043 1099.067560772151 1099.132165214303 1099.208055454561 1093.103338414946 454.4088566021247 1097.403825638675 293.037743519541
1494 0.005 7.47 1 1061.610098793771 1021.723633047198 1021.872169951352 1099.067353008625 1099.132067177856 1099.207918204821 1093.103232852336 454.429812017218 1097.403709776126 293.0377442800532
1495 0.005 7.475000000000001 1 1061.611788501449 1021.72663827514 1021.875179394273 1099.067563864533 1099.132167295701 1099.208057212181 1093.103601439479 454.45072675694 1097.403843405519 293.0377440811885
1496 0.005 7.48 1 1061.612901038449 1021.72962978892 1021.878175694447 1099.067292939038 1099.132012315615 1099.2078601449 1093.103444063509 454.4716001849096 1097.403676115252 293.0377447010217
1497 0.005 7.485 1 1061.61461646351 1021.73261215137 1021.881162181618 1099.067588702669 1099.132198370462 1099.208093466019 1093.103852325455 454.4924322505777 1097.403878124009 293.0377447246631
1498 0.005 7.49 1 1061.6158048765 1021.735581487417 1021.884136127703 1099.067448278864 1099.132149839442 1099.208002612506 1093.103822785009 454.5132238643047 1097.403822564321 293.0377455144364
1499 0.005 7.495 1 1061.617467706079 1021.738541197773 1021.887099953569 1099.067606018638 1099.132190926129 1099.208075791353 1093.10419973945 454.5339751097765 1097.403919688719 293.0377451203368
1500 0.005 7.5 1 1061.61855903266 1021.741487415567 1021.890050852075 1099.067336915127 1099.132045162627 1099.207890603033 1093.104040510307 454.554684609593 1097.403754911857 293.0377457589341
1501 0.005 7.505 1 1061.620188618835 1021.744424186942 1021.892991740799 1099.067523796901 1099.13213319669 1099.208022479278 1093.104354763251 454.5753524552243 1097.40386306181 293.037745394464
1502 0.005 7.51 1 1061.62130049569 1021.74734789837 1021.895920053786 1099.067330933715 1099.132051531754 1099.207903965983 1093.104231163677 454.595978104889 1097.403755907017 293.0377460453009
1503 0.005 7.515000000000001 1 1061.6229518003 1021.750262440888 1021.898838621436 1099.067556263531 1099.132164250298 1099.208056299639 1093.104603136846 454.616563996297 1097.403899543929 293.0377456939945
1504 0.005 7.52 1 1061.624066830199 1021.753164019104 1021.901744730317 1099.067363306626 1099.132077675101 1099.207928632709 1093.104507175811 454.6371070603675 1097.403798806846 293.0377462778312
1505 0.005 7.525 1 1061.625708352287 1021.756056471688 1021.904641160418 1099.067576894651 1099.132178348933 1099.208067565863 1093.104880845932 454.6576086064748 1097.403935563554 293.037745774763
1506 0.005 7.53 1 1061.626806670629 1021.758936000379 1021.907525184871 1099.067368650029 1099.132078826561 1099.207927808051 1093.104775151122 454.6780682977827 1097.403821720832 293.0377461625129
1507 0.005 7.535 1 1061.628433004205 1021.76180648072 1021.910399603597 1099.067575727754 1099.132175742481 1099.208064268372 1093.105137722569 454.6984875504666 1097.40395439782 293.0377454564748
1508 0.005 7.54 1 1061.629518760698 1021.764664134795 1021.913261710594 1099.067367571342 1099.132077739951 1099.207927013734 1093.10502525186 454.7188662854564 1097.403840384907 293.0377456690983
1509 0.005 7.545 1 1061.631133487902 1021.767512830682 1021.916114304513 1099.067575852769 1099.132176386214 1099.208065132005 1093.105384174397 454.7392021012267 1097.403973745976 293.0377448433647
1510 0.005 7.55 1 1061.632207908585 1021.770348791002 1021.918954678789 1099.067367960518 1099.132078666617 1099.207928108177 1093.105269066078 454.7594992622622 1097.403860097982 293.0377449989469
1511 0.005 7.555 1 1061.633810019205 1021.773175881098 1021.921785627453 1099.067573940026 1099.132174980128 1099.208063492563 1093.105625633473 454.7797578660484 1097.403988911358 293.0377441676891
1512 0.005 7.56 1 1061.634837953218 1021.775990046955 1021.924604217895 1099.067304020807 1099.132021347984 1099.207867631782 1093.105457936955 454.799977107426 1097.403822638694 293.0377441761805
1513 0.005 7.565 1 1061.636417493468 1021.778795452294 1021.927413462567 1099.067518144543 1099.132134246503 1099.208024956191 1093.105789460501 454.8201579080007 1097.403950312622 293.0377431710024
1514 0.005 7.57 1 1061.637511664015 1021.781588669334 1021.930210959998 1099.06739409795 1099.132111161211 1099.207965226168 1093.105726154285 454.8402990888951 1097.403901328975 293.0377433382992
1515 0.005 7.575 1 1061.639138840808 1021.784373438767 1021.932999432274 1099.06764640231 1099.132236269478 1099.208125805991 1093.106156201203 454.8604007148362 1097.404073575072 293.037742682245
1516 0.005 7.58 1 1061.640196061132 1021.787145714852 1021.935775963721 1099.067423175664 1099.132117085319 1099.207962719177 1093.106070029552 454.8804614819037 1097.403953123661 293.0377431270384
1517 0.005 7.585 1 1061.641757311993 1021.78990926506 1021.93854324705 1099.067595185155 1099.132184924395 1099.208069411655 1093.106411787606 454.9004819219102 1097.404053744763 293.0377426969657
1518 0.005 7.59 1 1061.642777619621 1021.792660379459 1021.941298619677 1099.067367021594 1099.13207276493 1099.207919025693 1093.106266340639 454.9204614270284 1097.403924616775 293.0377433070355
1519 0.005 7.595 1 1061.644328019288 1021.795402953222 1021.944044892412 1099.067562186881 1099.132163334024 1099.208051525863 1093.106595544655 454.9404006649555 1097.404044109064 293.0377429831693
1520 0.005 7.600000000000001 1 1061.645345564171 1021.798133267309 1021.946779411584 1099.06735452687 1099.132068000464 1099.207917978597 1093.10646172216 454.9602993582166 1097.403929162286 293.037743655114
1521 0.005 7.605 1 1061.646894168076 1021.800855181143 1021.94950497088 1099.067562811759 1099.132166938604 1099.208056032169 1093.106807843742 454.9801586407725 1097.404056468034 293.0377433652359
1522 0.005 7.61 1 1061.647909650079 1021.803564954262 1021.952218893158 1099.067362503249 1099.132075750751 1099.207924804225 1093.106688048529 454.9999782445169 1097.403948037081 293.0377440717801
1523 0.005 7.615 1 1061.649455360789 1021.806266425718 1021.954923960857 1099.067574125032 1099.132175751803 1099.208063885065 1093.10704452093 455.0197603965816 1097.404081085034 293.0377438139282
1524 0.005 7.62 1 1061.650460848835 1021.808955802522 1021.957617452434 1099.067366069138 1099.132077237984 1099.207925747463 1093.10692447374 455.0395033479953 1097.403966760695 293.0377445673128
1525 0.005 7.625 1 1061.651998065697 1021.81163697594 1021.960302182174 1099.067577520187 1099.13217786691 1099.208065505551 1093.107281403101 455.059208087709 1097.404099871992 293.0377443671059
1526 0.005 7.63 1 1061.652996026593 1021.814306168068 1021.962975443401 1099.067370838826 1099.132080707931 1099.207928903777 1093.107163804992 455.0788745799546 1097.403986687766 293.0377451746535
1527 0.005 7.635 1 1061.654560388941 1021.816967525046 1021.965640260401 1099.067641483493 1099.132235071486 1099.208125440387 1093.107569113532 455.098503248274 1097.404169953634 293.0377451802975
1528 0.005 7.640000000000001 1 1061.655560206288 1021.819616959957 1021.96829370151 1099.067428447746 1099.132123330489 1099.207969411306 1093.107474477557 455.118093691005 1097.404055491827 293.0377458804329
1529 0.005 7.645 1 1061.657037104441 1021.822257997072 1021.97093826433 1099.067553666026 1099.132146458681 1099.208028477817 1093.107776847095 455.1376454401911 1097.404118027264 293.0377454441613
1530 0.005 7.65 1 1061.657973880696 1021.824887003949 1021.973571330885 1099.06730524855 1099.132025061503 1099.207871603635 1093.107586272404 455.1571585177849 1097.403963802145 293.037746048209
1531 0.005 7.655 1 1061.659467640636 1021.827508092387 1021.976195884401 1099.067524722881 1099.132139315188 1099.208029797961 1093.107906421063 455.1766330309783 1097.404095725303 293.0377456981324
1532 0.005 7.66 1 1061.660444274241 1021.830117562596 1021.978809302883 1099.067346759284 1099.132067426972 1099.207919219508 1093.107793574076 455.1960717133278 1097.404000764575 293.0377463822683
1533 0.005 7.665 1 1061.661959490091 1021.83271928479 1021.981414402531 1099.067583884172 1099.13218766148 1099.208076887961 1093.10817402963 455.215469956372 1097.404155262852 293.0377460840675
1534 0.005 7.67 1 1061.662933737525 1021.835309415456 1021.984008429855 1099.067389695933 1099.132097919631 1099.207945820176 1093.108078475433 455.2348279221035 1097.40405448539 293.0377467120242
1535 0.005 7.675 1 1061.664431160438 1021.83789178192 1021.986594139738 1099.067601305235 1099.13219617271 1099.208082107214 1093.108445113838 455.2541469444093 1097.404189450219 293.0377462437254
1536 0.005 7.68 1 1061.665384302862 1021.84046256777 1021.989168799111 1099.067388488956 1099.132093087028 1099.207939346691 1093.108326474053 455.2734267819936 1097.4040741808 293.0377466467677
1537 0.005 7.685 1 1061.666864227205 1021.84302564955 1021.991735199156 1099.06759395568 1099.132189283866 1099.208075120423 1093.10867430595 455.2926686721291 1097.404205168344 293.0377459334936
1538 0.005 7.69 1 1061.667803853517 1021.845577236724 1021.994290628456 1099.067382778156 1099.132089375421 1099.207936396909 1093.108544910795 455.3118725599141 1097.404089694209 293.037746116223
1539 0.005 7.695 1 1061.66927138606 1021.848121194607 1021.996837872682 1099.067587881431 1099.132185538607 1099.208071974354 1093.10888684529 455.331040704852 1097.404218097647 293.0377452420213
1540 0.005 7.7 1 1061.670201539263 1021.850653751532 1021.999374233999 1099.067380665055 1099.132088656303 1099.207935634926 1093.108757313255 455.350170768284 1097.404103261746 293.0377453210168
1541 0.005 7.705 1 1061.671659749136 1021.853178761703 1022.001902495241 1099.067585283311 1099.132183537278 1099.208069878539 1093.109099241486 455.3692640465059 1097.404229918126 293.0377444001285
1542 0.005 7.71 1 1061.672544812195 1021.855692161579 1022.004419718229 1099.067316480413 1099.132031179004 1099.207875408351 1093.10891664519 455.388319985175 1097.404063464443 293.0377443014285
1543 0.005 7.715 1 1061.673982402482 1021.858198115894 1022.006928909781 1099.067528486374 1099.132141757339 1099.20803046347 1093.109235307797 455.4073410601069 1097.404188285352 293.0377431705012
1544 0.005 7.72 1 1061.674934537668 1021.860693177313 1022.009427655226 1099.06740516679 1099.132120321508 1099.207972418271 1093.109156277561 455.4263243740666 1097.40413803844 293.0377432299312
1545 0.005 7.725000000000001 1 1061.676423271094 1021.863181113004 1022.011918695228 1099.067659889668 1099.132246280938 1099.208133630252 1093.10957713875 455.445270065496 1097.404310481865 293.0377424699697
1546 0.005 7.73 1 1061.677339939509 1021.865657833455 1022.014399083052 1099.067434663595 1099.132126247433 1099.207969611498 1093.109478294356 455.4641774020122 1097.404187437972 293.0377428404992
1547 0.005 7.735 1 1061.678762545901 1021.868127122972 1022.016871517652 1099.067607242172 1099.132194182313 1099.208076524972 1093.109807683412 455.4830468464277 1097.40428966782 293.0377423407739
1548 0.005 7.74 1 1061.679644648807 1021.870585255421 1022.019333321714 1099.067378751137 1099.132081960263 1099.207926253356 1093.109650332678 455.5018778001656 1097.404158280787 293.0377429351065
1549 0.005 7.745 1 1061.681056675052 1021.873036117639 1022.021787302512 1099.067573155281 1099.132171534645 1099.208057566083 1093.109967171251 455.5206716236402 1097.40427587931 293.0377426211425
1550 0.005 7.75 1 1061.681937072502 1021.875475977074 1022.024230793212 1099.067366161911 1099.132077058847 1099.207924497515 1093.109822344221 455.5394254547473 1097.404159944879 293.0377433554723
1551 0.005 7.755 1 1061.683349857169 1021.877908701701 1022.026666587581 1099.067575161562 1099.132176603184 1099.208063760074 1093.110156984686 455.55814300546 1097.404289647763 293.0377431456967
1552 0.005 7.76 1 1061.684229988181 1021.880330531864 1022.029092003454 1099.067375582258 1099.132086067806 1099.207933271503 1093.110025434866 455.5768239783608 1097.404181138496 293.0377439782544
1553 0.005 7.765000000000001 1 1061.685638558606 1021.882745307073 1022.031509808576 1099.067583900723 1099.13218296152 1099.208069057329 1093.110368552954 455.5954690544916 1097.404309903886 293.0377438651408
1554 0.005 7.77 1 1061.686510670419 1021.885149246701 1022.033917297214 1099.067379346253 1099.132087869402 1099.20793396013 1093.110238944164 455.6140779441208 1097.404197221884 293.0377447912365
1555 0.005 7.775 1 1061.687912662137 1021.887546215364 1022.036317258699 1099.067588022661 1099.132185585952 1099.208071269437 1093.110582797571 455.6326514707607 1097.404327420962 293.0377447602678
1556 0.005 7.78 1 1061.688777589168 1021.889932426954 1022.038706984638 1099.067383419994 1099.1320910595 1099.207937234861 1093.11045308942 455.6511891163245 1097.404215551367 293.037745744449
1557 0.005 7.785 1 1061.690208457341 1021.892312027888 1022.041089489734 1099.067652777606 1099.132243605628 1099.208132060998 1093.110846765527 455.6696916212634 1097.40439641782 293.03774589724
1558 0.005 7.79 1 1061.691077780892 1021.894680937165 1022.043461849997 1099.067441397923 1099.132133550464 1099.207977304585 1093.110742700615 455.6881586268049 1097.404282406517 293.0377467255245
1559 0.005 7.795 1 1061.692419614609 1021.897042657581 1022.045826544875 1099.067565120056 1099.132155340553 1099.208035251539 1093.111033028581 455.7065896851827 1097.404343601804 293.0377463861834
1560 0.005 7.8 1 1061.693226541877 1021.899393569818 1022.048180964566 1099.067315577267 1099.132032774092 1099.207877328475 1093.110829679953 455.7249844757226 1097.404186692137 293.0377470512686
1561 0.005 7.805000000000001 1 1061.694587628052 1021.90173775761 1022.050528070627 1099.067536443013 1099.132148675615 1099.208037246527 1093.111137603243 455.7433431985355 1097.404319028651 293.037746711931
1562 0.005 7.81 1 1061.695437481218 1021.90407154513 1022.05286526459 1099.067359194212 1099.132077018439 1099.207926810082 1093.111014951402 455.7616649276534 1097.40422473559 293.0377473676252
1563 0.005 7.815 1 1061.696818645702 1021.906398743439 1022.055195301881 1099.067593151746 1099.132194720974 1099.208082293341 1093.1113815189 455.7799496946166 1097.404375464673 293.0377469993647
1564 0.005 7.82 1 1061.697667324181 1021.90871557476 1022.057515484644 1099.067402844473 1099.132108659211 1099.207954329055 1093.111275553364 455.7982020584512 1097.404276373405 293.0377475262904
1565 0.005 7.825 1 1061.699033872221 1021.911025808765 1022.059828528435 1099.067612013158 1099.132204303154 1099.208088028462 1093.11163006183 455.8164169317693 1097.40441054291 293.0377469277668
1566 0.005 7.83 1 1061.699861272201 1021.913325656444 1022.06213171123 1099.067399872991 1099.132101978444 1099.207946336564 1093.111500893937 455.8345944006716 1097.404293253065 293.0377471830741
1567 0.005 7.835 1 1061.701210972613 1021.915618959057 1022.064427802493 1099.067605513561 1099.132198469541 1099.208082353461 1093.111837734379 455.85273623091 1097.404422754684 293.0377463132966
1568 0.005 7.84 1 1061.702026277765 1021.917901948012 1022.066714100261 1099.067394911911 1099.132098866248 1099.20794387775 1093.111697828861 455.8708422352962 1097.404308471171 293.0377463452968
1569 0.005 7.845 1 1061.703363567318 1021.920178447548 1022.068993361945 1099.067597261318 1099.132192722963 1099.208077285917 1093.112026951892 455.8889136274692 1097.404432268849 293.0377453310236
1570 0.005 7.850000000000001 1 1061.704171500838 1021.922444724331 1022.07126291835 1099.067391707135 1099.132097590915 1099.207942468612 1093.111886367616 455.9069499308538 1097.404319950436 293.0377452719949
1571 0.005 7.855 1 1061.705502145373 1021.9247045901 1022.073525513502 1099.067596791539 1099.132192327615 1099.208077076465 1093.11221802158 455.9249519711736 1097.404444385679 293.0377442543585
1572 0.005 7.86 1 1061.706264711131 1021.926954002822 1022.075778229694 1099.067326672273 1099.132039137639 1099.207881328747 1093.112024212246 455.9429196569697 1097.40427689796 293.0377440906415
1573 0.005 7.865 1 1061.707575964296 1021.929197096326 1022.078024047598 1099.067539438364 1099.132150486361 1099.20803737504 1093.11233026194 455.9608534537606 1097.404401904652 293.0377429207196
1574 0.005 7.87 1 1061.708407237415 1021.93143044707 1022.080260567395 1099.067415881918 1099.132128491556 1099.207978502301 1093.112241647955 455.9787524301926 1097.404351413704 293.0377429673567
1575 0.005 7.875 1 1061.709768120143 1021.933657771297 1022.082490492059 1099.067668779071 1099.132253686882 1099.208139355614 1093.11265033507 455.9966166376463 1097.404519271879 293.0377422442085
1576 0.005 7.88 1 1061.710566878618 1021.935875037887 1022.084710912397 1099.067447255722 1099.132136258032 1099.207977533567 1093.112543065574 456.0144449779269 1097.404401297144 293.0377426489034
1577 0.005 7.885 1 1061.711865058284 1021.938085971265 1022.086924486445 1099.06761901663 1099.132203148949 1099.20808341694 1093.112861644071 456.0322377969398 1097.404501106491 293.0377422275648
1578 0.005 7.890000000000001 1 1061.712627862934 1021.940286872074 1022.089128557724 1099.067389944979 1099.132090586877 1099.207933022257 1093.112694372576 456.0499939539981 1097.404368788069 293.0377429109468
1579 0.005 7.895 1 1061.71391584871 1021.942481595217 1022.091325900837 1099.067582931624 1099.13217898723 1099.208063206092 1093.112998901914 456.0677151615848 1097.404483677217 293.0377426810094
1580 0.005 7.9 1 1061.714677501361 1021.944666430894 1022.093513869492 1099.067375857764 1099.132084885349 1099.207930520923 1093.112842117634 456.0854008505376 1097.404367419547 293.0377435102758
1581 0.005 7.905 1 1061.715969535262 1021.946845231024 1022.09569524442 1099.067587364147 1099.132186214744 1099.208071507904 1093.113167584377 456.1030521611808 1097.404498382284 293.0377433891684
1582 0.005 7.91 1 1061.716731525308 1021.949014224154 1022.097867331478 1099.067384659092 1099.132093101335 1099.207938286738 1093.113025659977 456.1206690699395 1097.404386262673 293.0377442943004
1583 0.005 7.915 1 1061.718019517342 1021.95117724697 1022.10003289441 1099.067595871938 1099.132192693551 1099.20807670939 1093.113358429429 456.1382525062361 1097.404517152193 293.037744250929
1584 0.005 7.92 1 1061.718775575084 1021.953330525728 1022.102189234946 1099.067390026652 1099.132096146457 1099.207940574418 1093.113218580628 456.1558020703216 1097.404402741011 293.0377452216222
1585 0.005 7.925 1 1061.720057113731 1021.955477897175 1022.104339115765 1099.067598996936 1099.132194220101 1099.208077978849 1093.11355144518 456.1733186936133 1097.404532343806 293.0377452296379
1586 0.005 7.930000000000001 1 1061.720806087457 1021.957615589292 1022.1064798395 1099.067392462717 1099.132097921943 1099.207942316307 1093.113410140316 456.1908019046961 1097.404418498551 293.0377462236721
1587 0.005 7.935 1 1061.72211849611 1021.959747736395 1022.108614409465 1099.067664099676 1099.132252548817 1099.208139214858 1093.11379449642 456.2082522664524 1097.404600517604 293.0377463712573
1588 0.005 7.94 1 1061.722872126125 1021.961870255245 1022.110739903182 1099.067450856854 1099.132140645408 1099.207982496573 1093.113680142257 456.2256693259609 1097.404483826944 293.0377471864419
1589 0.005 7.945 1 1061.724098479715 1021.963986645237 1022.112858792593 1099.067575884055 1099.132163823061 1099.208041850885 1093.113960908469 456.2430534216664 1097.404543825649 293.0377468200501
1590 0.005 7.95 1 1061.724791017987 1021.966093279073 1022.114968459924 1099.067326203733 1099.132041013971 1099.207883758857 1093.113746579828 456.260403386865 1097.404388194466 293.0377474486692
1591 0.005 7.955 1 1061.726035943595 1021.968194229582 1022.117071861123 1099.067547005952 1099.132157200797 1099.208044063994 1093.114042811767 456.2777187309222 1097.404520008155 293.0377470632279
1592 0.005 7.96 1 1061.726771515414 1021.970285823225 1022.119166391053 1099.067369736599 1099.132085683162 1099.207933631461 1093.113908945019 456.2949994542394 1097.40442580631 293.0377476731374
1593 0.005 7.965 1 1061.728039522472 1021.972371877339 1022.121254816841 1099.067603840394 1099.132202771391 1099.208088392242 1093.114266898025 456.3122462228175 1097.404574647754 293.0377472710359
1594 0.005 7.97 1 1061.728774000535 1021.974448577562 1022.123334410533 1099.067412023362 1099.132115559889 1099.207959486039 1093.114151442059 456.3294584357759 1097.404472656364 293.0377477607337
1595 0.005 7.975000000000001 1 1061.730026825161 1021.976519707353 1022.125407891677 1099.067622209665 1099.132212366709 1099.208094355952 1093.114496761718 456.3466369636302 1097.404605739642 293.0377471348531
1596 0.005 7.98 1 1061.730742244416 1021.978581470948 1022.127472535828 1099.067409935823 1099.132109782914 1099.207952310091 1093.11435699268 456.3637815379917 1097.404489563667 293.0377473611667
1597 0.005 7.985 1 1061.731980420329 1021.980637711679 1022.12953111001 1099.067616008776 1099.132206579789 1099.20808876474 1093.114684063844 456.3808931065291 1097.404619325649 293.0377464772123
1598 0.005 7.99 1 1061.732685610377 1021.982684659162 1022.131580912786 1099.067407073499 1099.132108727888 1099.2079518719 1093.114535356675 456.3979714847982 1097.40450594677 293.0377464949551
1599 0.005 7.995 1 1061.733910125869 1021.984726108333 1022.133624677548 1099.067605811363 1099.132198824773 1099.208081530189 1093.114852443105 456.4150176960961 1097.404626646165 293.0377454750821
1600 0.005 8 1 1061.734606897977 1021.986758339508 1022.135659740501 1099.067400831244 1099.132104970256 1099.207948380549 1093.11470181108 456.4320313858889 1097.404511816125 293.0377454330557
1601 0.005 8.005000000000001 1 1061.735828100939 1021.98878515928 1022.137688847487 1099.067606980023 1099.132200305993 1099.208083049587 1093.115023843487 456.4490131243799 1097.404638333017 293.0377444196662
1602 0.005 8.01 1 1061.736480277498 1021.99080250958 1022.13970906032 1099.067336321322 1099.132046953948 1099.207887552128 1093.114820580031 456.4659618814653 1097.404467197525 293.0377442664382
1603 0.005 8.015000000000001 1 1061.737684106901 1021.992814546503 1022.141723380525 1099.06755308388 1099.132161080365 1099.208045781733 1093.115120567757 456.4828794394652 1097.404596375911 293.0377431072771
1604 0.005 8.02 1 1061.738406240054 1021.994817811016 1022.143729377237 1099.067424974656 1099.132135197179 1099.207983531763 1093.115021843267 456.4997645445671 1097.404541736343 293.0377431716162
1605 0.005 8.025 1 1061.739658537624 1021.996816023385 1022.145729756197 1099.067677674798 1099.132260467026 1099.20814456329 1093.115417809333 456.5166172033436 1097.404711035477 293.0377424547452
1606 0.005 8.029999999999999 1 1061.740348837309 1021.998805155811 1022.147721609728 1099.067456962554 1099.132144264777 1099.207983975083 1093.115300881635 456.5334355853071 1097.404589392398 293.0377428792917
1607 0.005 8.035 1 1061.741540128184 1022.000788933344 1022.149707596261 1099.067629130663 1099.132210802592 1099.20808893655 1093.115611131003 456.5502211930904 1097.404690747651 293.0377424645998
1608 0.005 8.040000000000001 1 1061.742195864279 1022.002763637803 1022.151685041659 1099.067399302938 1099.132097912183 1099.207938725278 1093.115433775795 456.5669731258034 1097.404556047152 293.037743151248
1609 0.005 8.045 1 1061.743377533775 1022.004733132064 1022.153656728389 1099.06759337129 1099.132186982355 1099.20806947637 1093.115729835592 456.5836921791007 1097.404671394529 293.0377429323495
1610 0.005 8.050000000000001 1 1061.744033838697 1022.006693695028 1022.155619998722 1099.06738549566 1099.13209247475 1099.207936662921 1093.115562756941 456.6003778814242 1097.404555564965 293.0377437596669
1611 0.005 8.055 1 1061.745218467302 1022.008649164562 1022.157577621931 1099.067596035308 1099.132193265208 1099.208076772424 1093.115877268742 456.6170313550791 1097.404683751132 293.0377436365752
1612 0.005 8.06 1 1061.745876791538 1022.010595792881 1022.159526918708 1099.06739527157 1099.132101382436 1099.207944817155 1093.115727266671 456.6336530882175 1097.404572900981 293.0377445478119
1613 0.005 8.065 1 1061.747059743005 1022.012537389877 1022.161470636097 1099.067604360963 1099.132199180328 1099.208081535584 1093.116050794028 456.6502432338583 1097.404700877433 293.0377444913826
1614 0.005 8.07 1 1061.74771226035 1022.014470189834 1022.163406079065 1099.067400901981 1099.132104819027 1099.207947364492 1093.115902785436 456.6668016404028 1097.404587797392 293.0377454681503
1615 0.005 8.074999999999999 1 1061.748889780607 1022.016398015152 1022.165335999177 1099.067608503442 1099.132201513057 1099.20808364597 1093.11622649197 456.6833292147506 1097.404715526198 293.0377454709509
1616 0.005 8.08 1 1061.749535809296 1022.018317093091 1022.167257695221 1099.067402406433 1099.132105617461 1099.207948324866 1093.116075737094 456.6998271557364 1097.404602222233 293.0377464535277
1617 0.005 8.085000000000001 1 1061.750744207427 1022.020231544846 1022.169174163547 1099.067672821401 1099.132259227659 1099.208144088168 1093.116450382438 456.7162938316768 1097.404781625446 293.03774660312
1618 0.005 8.09 1 1061.751395727465 1022.022137290977 1022.171082474483 1099.067460236853 1099.13214838438 1099.207988678073 1093.1163255034 456.7327291382031 1097.404666191492 293.0377474164947
1619 0.005 8.095000000000001 1 1061.75252000679 1022.024037829202 1022.172985105431 1099.067585309886 1099.132171061554 1099.20804764559 1093.116596877025 456.7491335517878 1097.404726031176 293.0377470385753
1620 0.005 8.1 1 1061.753110709448 1022.025929526536 1022.174879432368 1099.067335255617 1099.132048071996 1099.207889119806 1093.116374781021 456.7655059269089 1097.404567983599 293.0377476752209
1621 0.005 8.105 1 1061.754254738876 1022.027816449153 1022.176768404241 1099.067555368061 1099.132163666085 1099.208048651081 1093.116662592641 456.7818463796977 1097.404697994456 293.0377472871701
1622 0.005 8.109999999999999 1 1061.754890483927 1022.029694929613 1022.17864941766 1099.067380672893 1099.132094495698 1099.207940907325 1093.1165207026 456.7981541201676 1097.404606295137 293.0377479014365
1623 0.005 8.115 1 1061.756057739479 1022.031568767883 1022.180525229222 1099.067613666586 1099.132210657139 1099.208094744004 1093.116869517255 456.8144297635951 1097.404752961767 293.0377474989498
1624 0.005 8.120000000000001 1 1061.756692747592 1022.033434151748 1022.18239310848 1099.067421746993 1099.132122879804 1099.207965022534 1093.116744394638 456.8306752694483 1097.404652316943 293.037747982494
1625 0.005 8.125 1 1061.757845867764 1022.03529485579 1022.184255768826 1099.067631447747 1099.132219571039 1099.208099867993 1093.117080563251 456.8468883687707 1097.404783914917 293.0377473581879
1626 0.005 8.130000000000001 1 1061.758461968106 1022.037147086017 1022.18611048579 1099.067419773421 1099.1321178599 1099.207958638104 1093.116932239193 456.8630684805923 1097.404667499785 293.0377475959339
1627 0.005 8.135 1 1061.759601369573 1022.038994672741 1022.187960016772 1099.067624246539 1099.132212714349 1099.208093357851 1093.117250866911 456.879217498725 1097.404794748578 293.0377467071718
1628 0.005 8.140000000000001 1 1061.760208012029 1022.040833843675 1022.18980165686 1099.067415183163 1099.132114917858 1099.207956499931 1093.117093277637 456.8953352300168 1097.404679580165 293.0377467294965
1629 0.005 8.145 1 1061.761335347559 1022.042668398506 1022.191638140717 1099.067614992907 1099.132205911486 1099.208087040041 1093.117401895173 456.9114228327636 1097.404800746967 293.0377457053863
1630 0.005 8.15 1 1061.761934347586 1022.044494602232 1022.193466792671 1099.067409628221 1099.132111937457 1099.20795390276 1093.117241804365 456.9274806332966 1097.404685659662 293.0377456586506
1631 0.005 8.154999999999999 1 1061.76305898909 1022.04631627758 1022.195290369241 1099.06761724685 1099.132208538086 1099.208089555026 1093.117556790822 456.9435082952274 1097.404811681135 293.0377446425953
1632 0.005 8.16 1 1061.763615402714 1022.048129350115 1022.19710592255 1099.067345814585 1099.132054205317 1099.207893146522 1093.117345204957 456.959505369041 1097.404641580636 293.0377444839191
1633 0.005 8.165000000000001 1 1061.764721832899 1022.049937961995 1022.198916439355 1099.067561301722 1099.132167734062 1099.208050914419 1093.117634794766 456.9754729933395 1097.4047679165 293.0377433287557
1634 0.005 8.17 1 1061.765348671866 1022.051738663352 1022.200719495849 1099.067434033473 1099.132142202315 1099.207989058229 1093.117526745156 456.9914102237272 1097.404714195869 293.0377433857436
1635 0.005 8.175000000000001 1 1061.766505527247 1022.053535169271 1022.202517790178 1099.067687445397 1099.132268305179 1099.208150573919 1093.117916255497 457.0073170794784 1097.404881269158 293.0377426669843
1636 0.005 8.18 1 1061.767101055171 1022.055323439099 1022.204308408959 1099.067465221683 1099.132150328375 1099.207988332698 1093.117790292215 457.0231924305407 1097.404760613326 293.0377430844715
1637 0.005 8.185 1 1061.768196468817 1022.057107191114 1022.206094000072 1099.067636921682 1099.132216968784 1099.208094037553 1093.118090763718 457.0390366986935 1097.404859145609 293.0377426710371
1638 0.005 8.19 1 1061.768759536413 1022.058882722689 1022.207871901462 1099.067408081805 1099.132104856079 1099.207944060083 1093.117904859069 457.0548491948493 1097.404727420243 293.0377433610669
1639 0.005 8.195 1 1061.769846573229 1022.060653872207 1022.209644877032 1099.067601588743 1099.132193743189 1099.208074869492 1093.118192094257 457.0706310286826 1097.404840271248 293.0377431333994
1640 0.005 8.199999999999999 1 1061.770410595233 1022.062416935705 1022.211410281695 1099.067395446302 1099.132100398353 1099.20794274663 1093.11801971684 457.0863803999397 1097.404723930101 293.0377439624056
1641 0.005 8.205 1 1061.771502340122 1022.064175732467 1022.213170867436 1099.067605098664 1099.132200043023 1099.208081961672 1093.118325696873 457.102100027911 1097.404851264759 293.0377438437322
1642 0.005 8.210000000000001 1 1061.772068178488 1022.06592651518 1022.21492395754 1099.067404570911 1099.132108757887 1099.207950716443 1093.118167657121 457.1177892908785 1097.404739725589 293.0377447574349
1643 0.005 8.215 1 1061.773158239664 1022.067673083542 1022.216672288344 1099.067613348428 1099.132205812385 1099.208086622945 1093.118482127979 457.1334492670388 1097.404867443354 293.0377447062685
1644 0.005 8.220000000000001 1 1061.773718713337 1022.06941166904 1022.218413159032 1099.067408392845 1099.132111023496 1099.207952259504 1093.118324478524 457.149079613 1097.404753127036 293.0377456782533
1645 0.005 8.225 1 1061.774804167371 1022.071146093981 1022.220149323176 1099.067616921123 1099.132208011022 1099.208088447246 1093.118639654661 457.1646812710033 1097.404880093104 293.0377456685872
1646 0.005 8.23 1 1061.775360800904 1022.072872595132 1022.221878085425 1099.067411527093 1099.132112818479 1099.207953966267 1093.118483315142 457.1802535679541 1097.404766466823 293.037746657394
1647 0.005 8.234999999999999 1 1061.776477502043 1022.074595266388 1022.223602420481 1099.067680928491 1099.132265519806 1099.208148849192 1093.118848314931 457.1957972960764 1097.404945110101 293.0377468139453
1648 0.005 8.24 1 1061.777038845332 1022.076310040064 1022.225319408827 1099.067468385837 1099.132154772975 1099.207993707363 1093.118715819657 457.2113120671551 1097.404827985128 293.0377476255964
1649 0.005 8.245000000000001 1 1061.778074680401 1022.078020413747 1022.227031523577 1099.06759581296 1099.132179668955 1099.208054588913 1093.118980137355 457.2267980334984 1097.404891461319 293.0377472392757
1650 0.005 8.25 1 1061.778575584647 1022.079722733203 1022.228736126528 1099.067343786807 1099.132054551643 1099.207894058396 1093.118749464304 457.2422540330967 1097.404732437802 293.037747871939
1651 0.005 8.255000000000001 1 1061.779629785758 1022.081421068272 1022.230436164911 1099.067563345447 1099.13216971172 1099.208053109439 1093.119029032828 457.257680275327 1097.404860326754 293.0377474963149
1652 0.005 8.26 1 1061.780177020313 1022.083111752358 1022.232129039813 1099.067389014526 1099.132101219628 1099.207946158266 1093.118879884342 457.2730750757328 1097.404767132181 293.0377481120985
1653 0.005 8.265000000000001 1 1061.781255780533 1022.084798579568 1022.233817499075 1099.067623446853 1099.132218187074 1099.208100717839 1093.119221601561 457.2884401932602 1097.404914880895 293.0377477045614
1654 0.005 8.27 1 1061.781801974382 1022.086477726096 1022.235498802617 1099.067427570563 1099.132129180193 1099.207969964084 1093.11908767677 457.3037749061227 1097.404812562409 293.0377481961336
1655 0.005 8.275 1 1061.782867818561 1022.088152976334 1022.237175669921 1099.06764076031 1099.132225466099 1099.208104324221 1093.119415357549 457.3190813261772 1097.404942527156 293.0377475741618
1656 0.005 8.279999999999999 1 1061.783397635748 1022.089820531329 1022.238845374338 1099.067427817179 1099.132125422404 1099.207964576654 1093.119260348458 457.33435752442 1097.404827976898 293.0377477937201
1657 0.005 8.285 1 1061.784449345378 1022.09148421003 1022.240510662082 1099.067633222099 1099.132218021037 1099.208097237329 1093.119570278507 457.3496045972088 1097.404952281645 293.0377469147207
1658 0.005 8.290000000000001 1 1061.78496835537 1022.093140234391 1022.242168822209 1099.067420498636 1099.132120606581 1099.207960796874 1093.119403625392 457.3648224577594 1097.404835627846 293.0377469262196
1659 0.005 8.295 1 1061.786009670139 1022.094792413571 1022.243822598081 1099.067625098641 1099.132213061318 1099.20809294253 1093.119705048435 457.3800120217289 1097.404957347788 293.0377459148821
1660 0.005 8.300000000000001 1 1061.786523960684 1022.096437009275 1022.245469309217 1099.06741729675 1099.132119097324 1099.207959491357 1093.119538627822 457.3951730590281 1097.404842888955 293.0377458784165
1661 0.005 8.305 1 1061.787563123372 1022.098077829367 1022.247111700959 1099.067626894024 1099.132214821008 1099.20809445944 1093.119845138105 457.4103062921368 1097.404969439163 293.0377448535308
1662 0.005 8.31 1 1061.788034010997 1022.099710798933 1022.24874682368 1099.067351969696 1099.132060356911 1099.20789775748 1093.119625998718 457.4254110310928 1097.404797926796 293.0377446929428
1663 0.005 8.315 1 1061.789055805134 1022.101340056822 1022.250377662003 1099.067569751341 1099.132173078224 1099.208054818482 1093.119907342292 457.4404882527344 1097.404923517333 293.037743538044
1664 0.005 8.32 1 1061.789597508985 1022.102962148467 1022.252001784327 1099.067440710693 1099.132149338148 1099.207994756033 1093.119791886976 457.4555372336358 1097.404868243454 293.0377436074173
1665 0.005 8.324999999999999 1 1061.790671171573 1022.104580798693 1022.253621898971 1099.067697960498 1099.132274756146 1099.208155496705 1093.120175692048 457.4705585145746 1097.405035860004 293.037742877393
1666 0.005 8.33 1 1061.791182839403 1022.106191948552 1022.255235076935 1099.06747253769 1099.13215730674 1099.207993948532 1093.120042712991 457.4855499456163 1097.404912814501 293.0377433009735
1667 0.005 8.335000000000001 1 1061.792195728657 1022.107799319818 1022.256843969675 1099.067647177185 1099.132223882641 1099.208099487053 1093.120334866162 457.5005120836839 1097.40501411999 293.0377428783045
1668 0.005 8.34 1 1061.792674528486 1022.109399194215 1022.258445897264 1099.067413578152 1099.132110629203 1099.207948620264 1093.120140397232 457.5154443061944 1097.404879747104 293.0377435552847
1669 0.005 8.345000000000001 1 1061.793679289571 1022.110995422295 1022.260043636921 1099.067610624013 1099.132199751146 1099.208079361193 1093.120419342043 457.5303472391453 1097.404993261743 293.0377433352159
1670 0.005 8.35 1 1061.794160936595 1022.112584289515 1022.261634528336 1099.067401463303 1099.132106327575 1099.207947371503 1093.120239710453 457.5452208607697 1097.404876142423 293.0377441658715
1671 0.005 8.355 1 1061.795170017664 1022.114169610706 1022.263221327245 1099.067614061068 1099.132206098642 1099.208086668364 1093.120538766519 457.5600660717724 1097.405002253 293.0377440435855
1672 0.005 8.359999999999999 1 1061.795653936206 1022.115747635284 1022.264801349643 1099.067410402077 1099.132114374293 1099.207954821551 1093.120373731317 457.5748827713637 1097.404888908219 293.0377449487322
1673 0.005 8.365 1 1061.796663324799 1022.117322167616 1022.266377333906 1099.067623064293 1099.132212371822 1099.208091763912 1093.120681655173 457.5896720752073 1097.405016409692 293.0377449056639
1674 0.005 8.370000000000001 1 1061.797143367693 1022.118889431618 1022.26794657607 1099.067415554045 1099.132117688552 1099.207957523838 1093.120517872716 457.6044336612418 1097.404902625175 293.0377458726111
1675 0.005 8.375 1 1061.798148445132 1022.120453244441 1022.269511822125 1099.067626139811 1099.1322141525 1099.208093328064 1093.120825027139 457.6191683894506 1097.405030218153 293.0377458667045
1676 0.005 8.380000000000001 1 1061.798586707946 1022.122009537901 1022.271070128376 1099.067353612738 1099.132061710926 1099.207898737309 1093.12060805604 457.6338756638024 1097.404861773384 293.0377466563138
1677 0.005 8.385 1 1061.799621966838 1022.123562806124 1022.272624768951 1099.067651317015 1099.132245863472 1099.208130229657 1093.120955220845 457.6485562743086 1097.405055894365 293.0377468236603
1678 0.005 8.390000000000001 1 1061.800141623515 1022.125109181726 1022.274173010799 1099.067507758848 1099.132197243821 1099.208039178213 1093.120866774706 457.6632098418818 1097.404997032167 293.0377477194365
1679 0.005 8.395 1 1061.801131453908 1022.126652005965 1022.275717223486 1099.067667665754 1099.132237457631 1099.208111565097 1093.121183854715 457.6778364303499 1097.405087556373 293.0377473975558
1680 0.005 8.4 1 1061.80155981656 1022.128187410685 1022.277254596909 1099.067394061073 1099.132090959501 1099.207925962326 1093.120966072682 457.6924349937151 1097.404919239098 293.0377480513358
1681 0.005 8.404999999999999 1 1061.802521029186 1022.129719382067 1022.278787988025 1099.067584952477 1099.132180245708 1099.208059188261 1093.121219626273 457.7070055847943 1097.405021619632 293.037747660792
1682 0.005 8.41 1 1061.802977235053 1022.131244330635 1022.280314849568 1099.067391676684 1099.132100709766 1099.207942543802 1093.121039531797 457.7215473385675 1097.404914983741 293.0377482415836
1683 0.005 8.415000000000001 1 1061.803967362146 1022.13276606545 1022.281837938242 1099.06761862679 1099.132211559916 1099.208092871884 1093.121352179874 457.7360608785628 1097.405053684677 293.037747777717
1684 0.005 8.42 1 1061.804428899235 1022.134280787415 1022.283354535005 1099.067420313541 1099.132123308625 1099.207963813495 1093.121197879485 457.7505456574972 1097.404946107521 293.037748228052
1685 0.005 8.425000000000001 1 1061.805414092934 1022.135792293425 1022.284867374513 1099.067636541126 1099.132223614906 1099.20810224578 1093.121512389016 457.7650026738306 1097.405078112212 293.0377475710563
1686 0.005 8.43 1 1061.805867207055 1022.137296791201 1022.286373734895 1099.067427998221 1099.132127206012 1099.207965870888 1093.121350056238 457.7794315878194 1097.404964474547 293.0377477754908
1687 0.005 8.435 1 1061.806842825027 1022.138798089606 1022.287876355068 1099.067636311244 1099.13222145132 1099.208099548727 1093.121655636857 457.7938335014704 1097.405090191419 293.0377469070836
1688 0.005 8.44 1 1061.807288723281 1022.140292421007 1022.289372533927 1099.067427504947 1099.132126542949 1099.2079654206 1093.121487796601 457.8082081750982 1097.404976159299 293.0377469522618
1689 0.005 8.445 1 1061.808256591505 1022.141783581593 1022.290865002968 1099.067633656391 1099.132219639298 1099.208098013075 1093.121788246398 457.8225566568896 1097.40509880774 293.0377459854433
1690 0.005 8.449999999999999 1 1061.808695470171 1022.143267810367 1022.292351065375 1099.067423866152 1099.132123962859 1099.207963006727 1093.121616540153 457.8368784888128 1097.404982184454 293.0377460174874
1691 0.005 8.455 1 1061.809658639629 1022.144748917482 1022.29383346448 1099.067632645457 1099.132219353782 1099.208097663875 1093.12191509732 457.851174306512 1097.405108124405 293.0377450953275
1692 0.005 8.460000000000001 1 1061.81005641267 1022.146222843265 1022.295309262133 1099.067359934368 1099.132066626505 1099.20790300581 1093.121691209223 457.8654435033073 1097.40493894453 293.0377450393984
1693 0.005 8.465 1 1061.811003362496 1022.14769370878 1022.296781428217 1099.067578598412 1099.132180431262 1099.20806077376 1093.121967717772 457.8796871169659 1097.405064586246 293.0377439978907
1694 0.005 8.470000000000001 1 1061.811472655619 1022.149158071033 1022.298247541712 1099.067449828928 1099.13215608629 1099.208000049337 1093.121849278238 457.8939041803753 1097.405009433718 293.0377441714206
1695 0.005 8.475 1 1061.812469735659 1022.150619614606 1022.299710277965 1099.067703986076 1099.132279652825 1099.208159131771 1093.12222307928 457.9080946023031 1097.405174460268 293.037743548681
1696 0.005 8.48 1 1061.812907503104 1022.15207430874 1022.301166726712 1099.067479069401 1099.132162369905 1099.207997717917 1093.122082505197 457.9222572403604 1097.405051822774 293.037744053452
1697 0.005 8.484999999999999 1 1061.813847096532 1022.153525871059 1022.302619536458 1099.067655542918 1099.132230974217 1099.208105312746 1093.122368553187 457.9363924827088 1097.405153894587 293.0377436787605
1698 0.005 8.49 1 1061.8142535534 1022.154970581026 1022.304066027015 1099.067422192726 1099.132117050811 1099.207953879924 1093.122169319382 457.9504997279598 1097.405019038538 293.0377443868679
1699 0.005 8.495000000000001 1 1061.815184379344 1022.156412272037 1022.305508959187 1099.067618830013 1099.132206395459 1099.208084720336 1093.122441235479 457.9645795895166 1097.405132541526 293.0377441464572
1700 0.005 8.5 1 1061.815593553695 1022.157847239519 1022.306945683221 1099.067410221267 1099.132113366685 1099.207953080744 1093.122256153184 457.9786318258934 1097.405014128167 293.0377449261385
1701 0.005 8.505000000000001 1 1061.816530358161 1022.159279288106 1022.308378942802 1099.067621967415 1099.132212153079 1099.208091240413 1093.122547995219 457.9926574377431 1097.405140182222 293.0377446988743
1702 0.005 8.51 1 1061.816941542907 1022.160704663215 1022.30980604987 1099.067417151127 1099.132119711566 1099.207958997647 1093.122374514703 458.0066563338568 1097.405025556401 293.037745486885
1703 0.005 8.515000000000001 1 1061.817878966704 1022.162127171082 1022.311229745004 1099.067630562215 1099.132218388143 1099.208096606643 1093.122674975541 458.0206295558122 1097.405153767901 293.0377452974917
1704 0.005 8.52 1 1061.818287126688 1022.163543030805 1022.312647319769 1099.067422180836 1099.132122810642 1099.20796138645 1093.122504383859 458.0345768149751 1097.405037454562 293.0377460985869
1705 0.005 8.525 1 1061.819219779263 1022.164956049871 1022.31406151216 1099.067632094884 1099.132219004578 1099.208096927176 1093.122803877998 458.0484994493 1097.405163503364 293.0377459216051
1706 0.005 8.529999999999999 1 1061.819625583292 1022.166362473535 1022.315469631487 1099.0674255352 1099.132125240785 1099.207963728979 1093.122635238788 458.0623961429273 1097.405049343709 293.0377467424579
1707 0.005 8.535 1 1061.820590424692 1022.167766372438 1022.316874635743 1099.067696029298 1099.132276251441 1099.208156896545 1093.122985155286 458.0762678222806 1097.405225415177 293.0377467410702
1708 0.005 8.540000000000001 1 1061.821003269678 1022.16916369875 1022.318273615239 1099.067482296266 1099.132166598381 1099.208002929898 1093.122840453554 458.0901140476345 1097.405110387589 293.0377474191634
1709 0.005 8.545 1 1061.821887709207 1022.170557909191 1022.319669013638 1099.067609752764 1099.132189407652 1099.208062049339 1093.123089341072 458.1039353644405 1097.405169336449 293.0377469479088
1710 0.005 8.550000000000001 1 1061.822241412838 1022.171945380003 1022.321058211741 1099.067357115602 1099.132066570204 1099.207903619323 1093.122847491582 458.1177302026135 1097.405010863579 293.0377475185045
1711 0.005 8.555 1 1061.823146055692 1022.173330146326 1022.322444132688 1099.067578902645 1099.132181266029 1099.20806211736 1093.123112530905 458.131498835167 1097.405137194648 293.0377471241883
1712 0.005 8.56 1 1061.823546922475 1022.174708558681 1022.323824189067 1099.067403765838 1099.132114031099 1099.207956156371 1093.122952738029 458.1452403921069 1097.405044155809 293.0377477657711
1713 0.005 8.565 1 1061.824479768022 1022.176084396996 1022.325201112879 1099.067640390064 1099.132230110425 1099.20810985402 1093.123282136117 458.1589553951804 1097.405192494431 293.037747421176
1714 0.005 8.57 1 1061.824879148969 1022.177453820896 1022.326572153322 1099.067442702768 1099.132140798772 1099.207979008566 1093.123134433893 458.1726434308526 1097.40508627075 293.0377480182796
1715 0.005 8.575000000000001 1 1061.825797574212 1022.178820608974 1022.327940022402 1099.067654625541 1099.132236351497 1099.208112670102 1093.123447711622 458.1863053216547 1097.405216022699 293.0377475180867
1716 0.005 8.58 1 1061.826183256311 1022.18018097175 1022.329301996559 1099.067441490664 1099.132136099894 1099.207972925693 1093.123280063351 458.1999408185625 1097.405100085532 293.0377478814643
1717 0.005 8.585000000000001 1 1061.827089535641 1022.181538708962 1022.330660810335 1099.067648121524 1099.132230338265 1099.208106978557 1093.123575546292 458.2135509068435 1097.405226503496 293.0377471558521
1718 0.005 8.59 1 1061.827465956516 1022.182890055454 1022.332013761554 1099.067435324826 1099.132132026928 1099.207969724053 1093.123398055326 458.2271344583226 1097.405108325641 293.0377473272413
1719 0.005 8.595000000000001 1 1061.828363597513 1022.184238798281 1022.33336357122 1099.067639900904 1099.132224677706 1099.20810169226 1093.123686781186 458.2406937992264 1097.405230650896 293.0377464440433
1720 0.005 8.6 1 1061.828734714657 1022.185581192234 1022.334707558849 1099.067429914042 1099.132128851163 1099.20796686808 1093.123506365991 458.2542283719972 1097.405112762705 293.0377465301268
1721 0.005 8.605 1 1061.829630715442 1022.186921043571 1022.336048458296 1099.067640737579 1099.132225815295 1099.208103036467 1093.123799120506 458.2677388046787 1097.405238318151 293.0377456080868
1722 0.005 8.609999999999999 1 1061.829960664418 1022.188254281579 1022.337383329834 1099.067367072582 1099.132072352868 1099.207907268987 1093.123568725169 458.2812243868664 1097.405066161154 293.0377455208026
1723 0.005 8.615 1 1061.830840745186 1022.189585025782 1022.338715134651 1099.067583884458 1099.132183969554 1099.20806313665 1093.123837439562 458.2946860717508 1097.40519041061 293.0377444009171
1724 0.005 8.620000000000001 1 1061.831243081371 1022.190909828273 1022.340041453932 1099.067456279224 1099.132161550842 1099.208004432839 1093.123711424563 458.3081228069864 1097.405135481374 293.0377444675963
1725 0.005 8.625 1 1061.832176553218 1022.192232393159 1022.341364972571 1099.067712274828 1099.132285984691 1099.208164074834 1093.124080865899 458.3215346163102 1097.405302904903 293.0377437226591
1726 0.005 8.630000000000001 1 1061.832548154728 1022.193548658143 1022.34268275844 1099.067485199173 1099.132167004366 1099.208001324645 1093.123934401965 458.3349203887964 1097.405177237237 293.0377441000503
1727 0.005 8.635 1 1061.833421880231 1022.194862347044 1022.343997463099 1099.067660854598 1099.132235070578 1099.20810828432 1093.124214010833 458.3482802287632 1097.405277332536 293.0377436105351
1728 0.005 8.640000000000001 1 1061.833762367043 1022.196169733848 1022.34530639874 1099.067426709225 1099.132120614187 1099.207956315296 1093.124007100782 458.3616137649418 1097.405141352148 293.0377442087151
1729 0.005 8.645 1 1061.83462986557 1022.197474669424 1022.346612344093 1099.06762589324 1099.132212012391 1099.208089171001 1093.124275128553 458.3749216651065 1097.405255862057 293.0377438957329
1730 0.005 8.65 1 1061.834974961279 1022.198773429326 1022.347912630883 1099.067416129234 1099.132117817918 1099.207956397397 1093.124083599616 458.3882036226818 1097.405138194076 293.0377446327203
1731 0.005 8.654999999999999 1 1061.835846697868 1022.20006981345 1022.349209997326 1099.067627221688 1099.132216445195 1099.208094539705 1093.124369447492 458.4014606589814 1097.405261347868 293.0377444231581
1732 0.005 8.66 1 1061.836194612698 1022.201360076431 1022.350501763525 1099.067423624179 1099.13212489129 1099.207962999253 1093.124190926018 458.4146926678713 1097.405148768905 293.0377452468072
1733 0.005 8.665000000000001 1 1061.837068066868 1022.202648019973 1022.351790668505 1099.067636246152 1099.132222785491 1099.208099697738 1093.124486458822 458.4279022183229 1097.40527465021 293.0377451345043
1734 0.005 8.67 1 1061.837414067185 1022.203929864762 1022.353073998154 1099.067428824301 1099.132128020677 1099.20796550583 1093.124310419784 458.4410868106435 1097.405161117667 293.0377460465641
1735 0.005 8.675000000000001 1 1061.838283830462 1022.20520941072 1022.354354490269 1099.067639860521 1099.132225392481 1099.208102196439 1093.124605780348 458.4542476457744 1097.405285798287 293.0377459985671
1736 0.005 8.68 1 1061.838626443684 1022.206482891442 1022.355629444607 1099.067431379528 1099.132129750681 1099.207967065113 1093.124429238244 458.4673842638459 1097.405172084989 293.0377469659829
1737 0.005 8.685 1 1061.839528553121 1022.207754388094 1022.356901822581 1099.067702744082 1099.132281361103 1099.208160990174 1093.124774372911 458.4804974131102 1097.405347291562 293.0377471232584
1738 0.005 8.69 1 1061.839879998496 1022.209019847785 1022.358168713323 1099.067489618877 1099.132172468247 1099.208007451062 1093.124624828802 458.4935867236987 1097.405232635924 293.0377479423636
1739 0.005 8.695 1 1061.840701414345 1022.210282716331 1022.359432549786 1099.067615572053 1099.132193704347 1099.208065030276 1093.124868636827 458.5066524596455 1097.405288608891 293.0377475858624
1740 0.005 8.700000000000001 1 1061.840992939816 1022.211539373713 1022.360690715072 1099.067363876129 1099.132072262616 1099.207908419083 1093.12462087399 458.5196933793795 1097.405130996247 293.037748252962
1741 0.005 8.705 1 1061.841836809325 1022.212793857782 1022.361946134881 1099.067585693363 1099.132186134352 1099.208065815653 1093.124880318748 458.5327097236163 1097.405258309886 293.0377479027333
1742 0.005 8.710000000000001 1 1061.842176233168 1022.21404250543 1022.363196209856 1099.067409437537 1099.132118577193 1099.207959700738 1093.124713514915 458.5457006414373 1097.405164466959 293.0377485554561
1743 0.005 8.715 1 1061.843046368052 1022.21528909414 1022.364443668956 1099.067646330169 1099.132235198399 1099.208113839456 1093.125037276133 458.5586666341694 1097.405309345799 293.0377481985116
1744 0.005 8.720000000000001 1 1061.843386611341 1022.21652980117 1022.365685776289 1099.067449721249 1099.13214609639 1099.207983076319 1093.124885083179 458.5716072816962 1097.405206294223 293.0377487246233
1745 0.005 8.725 1 1061.844243909849 1022.217768379406 1022.366925223027 1099.067660390393 1099.132240704309 1099.208115989901 1093.125192426704 458.5845233647056 1097.405333821542 293.0377481274473
1746 0.005 8.73 1 1061.844568372902 1022.219001043249 1022.36815928877 1099.067447098316 1099.132140624271 1099.207976436847 1093.125018196085 458.5974146942466 1097.405216522197 293.0377483853438
1747 0.005 8.734999999999999 1 1061.845414857644 1022.220231602164 1022.369390710457 1099.067654278589 1099.132235208594 1099.2081107302 1093.125309528067 458.6102821360041 1097.405342574415 293.0377475099541
1748 0.005 8.74 1 1061.845731045821 1022.221456273696 1022.370616775376 1099.067440671601 1099.132136250905 1099.2079728689 1093.125125578007 458.6231257003201 1097.405224707919 293.0377475420214
1749 0.005 8.745000000000001 1 1061.846569564469 1022.22267885599 1022.371840215216 1099.067647604967 1099.132231127411 1099.20810708835 1093.125409822122 458.6359462069152 1097.405346865182 293.0377465304467
1750 0.005 8.75 1 1061.846881871721 1022.223895593705 1022.373058335118 1099.067436350182 1099.132133572242 1099.207970313299 1093.125223857687 458.6487433390932 1097.405230798704 293.0377464750015
1751 0.005 8.755000000000001 1 1061.847717371606 1022.225110280882 1022.37427386644 1099.067645778925 1099.132230070254 1099.208106417028 1093.125510119199 458.6615178019862 1097.405353076741 293.0377454569331
1752 0.005 8.76 1 1061.848081724733 1022.226320079239 1022.375485864489 1099.06727972219 1099.131850163681 1099.207623650681 1093.125032382932 458.6745696085518 1097.405079873441 293.0377460630663
1753 0.005 8.765000000000001 1 1061.84863460255 1022.227524646924 1022.376691405799 1099.067278405997 1099.131937715634 1099.20779248371 1093.125324666197 458.6872047878668 1097.40504526929 293.0377448857289
1754 0.005 8.77 1 1061.849042681538 1022.228724734519 1022.377892685183 1099.067391681975 1099.132182502747 1099.208060984577 1093.125213369901 458.6998584643546 1097.405200558466 293.0377447818925
1755 0.005 8.775 1 1061.850045535876 1022.229923978247 1022.379092487209 1099.067827361127 1099.132415406162 1099.208318569947 1093.125714290173 458.712507792156 1097.405545421952 293.0377437182636
1756 0.005 8.779999999999999 1 1061.850404140448 1022.231117532043 1022.38028724425 1099.067637953601 1099.132302922623 1099.208143484227 1093.125685494528 458.7251441696664 1097.405424958199 293.0377438985348
1757 0.005 8.785 1 1061.851220224549 1022.232308870526 1022.381479353654 1099.067764601142 1099.132311655334 1099.208172560159 1093.125999681241 458.7377633847702 1097.405466732735 293.0377433079342
1758 0.005 8.790000000000001 1 1061.851478798214 1022.233494208704 1022.382666045502 1099.067464635163 1099.132135587173 1099.207957953483 1093.125765399383 458.7503624568593 1097.405270099103 293.0377438452309
1759 0.005 8.795 1 1061.852256834961 1022.234677422367 1022.383850094832 1099.067616803989 1099.132192397048 1099.208063089771 1093.125978280358 458.7629403680238 1097.405349363472 293.037743530607
1760 0.005 8.800000000000001 1 1061.852534909269 1022.235854979134 1022.385028980043 1099.067398955783 1099.132097155202 1099.207936094993 1093.125754599032 458.7754958698908 1097.405229929559 293.0377443052842
1761 0.005 8.805 1 1061.853340167595 1022.237030615058 1022.386205404339 1099.067607065652 1099.13220235686 1099.208082583736 1093.126009100448 458.7880292371423 1097.405357068611 293.0377441755521
1762 0.005 8.81 1 1061.85363804207 1022.238200713622 1022.387376788376 1099.067418182142 1099.132122669557 1099.207962653463 1093.12583049451 458.8005400005409 1097.405254682161 293.0377450828597
1763 0.005 8.815 1 1061.854453505249 1022.239368951902 1022.388545781479 1099.067633760783 1099.132225572053 1099.208102022699 1093.126118220936 458.8130290076827 1097.405383401566 293.0377450481798
1764 0.005 8.82 1 1061.854849046342 1022.240532639985 1022.389711495217 1099.067343592655 1099.131907219092 1099.207687378587 1093.125740685353 458.8257887304055 1097.40516940908 293.0377448719831
1765 0.005 8.825000000000001 1 1061.855388171536 1022.241691469955 1022.390871187032 1099.067332412656 1099.131976660477 1099.207827766888 1093.126032438569 458.8381409578947 1097.405134469992 293.0377462487924
1766 0.005 8.83 1 1061.85590918206 1022.242847262157 1022.392028773209 1099.067394178245 1099.132003217383 1099.207818378031 1093.125719417204 458.8507827381359 1097.405261170389 293.0377457263889
1767 0.005 8.835000000000001 1 1061.856556440363 1022.243998834645 1022.393181014576 1099.067489278021 1099.132124910099 1099.208002625958 1093.126180839683 458.8630683210961 1097.405303253354 293.0377473456021
1768 0.005 8.84 1 1061.856941655398 1022.245145955873 1022.394329165029 1099.067579369739 1099.132332229527 1099.208208556004 1093.126138089051 458.8753810464764 1097.405412905277 293.0377483675684
1769 0.005 8.845000000000001 1 1061.857855858115 1022.246291918693 1022.395475640689 1099.067859959769 1099.132417407729 1099.208301958483 1093.126566763774 458.8876957359727 1097.405625931616 293.0377478778999
1770 0.005 8.85 1 1061.858118575568 1022.247432049615 1022.39661696521 1099.067571087843 1099.132231126766 1099.208062850522 1093.126423026938 458.9000019162187 1097.405413771459 293.0377484423454
1771 0.005 8.855 1 1061.85887075687 1022.248570117524 1022.397755761621 1099.067680874609 1099.132242429507 1099.20810384629 1093.126657200876 458.9122943515526 1097.405441184048 293.0377479908676
1772 0.005 8.859999999999999 1 1061.859111909124 1022.249702613631 1022.398889505101 1099.06741821072 1099.132102037338 1099.207930736238 1093.126423027012 458.9245687859861 1097.405270558922 293.037748539618
1773 0.005 8.865 1 1061.859878110397 1022.250833298063 1022.400020903026 1099.067600650006 1099.13218929148 1099.208064327546 1093.126651551196 458.9368237991077 1097.405379521224 293.0377481084606
1774 0.005 8.870000000000001 1 1061.86015527639 1022.251958693938 1022.401147493973 1099.067411713949 1099.132111742176 1099.207952415492 1093.12646329052 458.9490575162553 1097.405283637403 293.0377486037343
1775 0.005 8.875 1 1061.860943294663 1022.253082372316 1022.402271845312 1099.067621559064 1099.132217561013 1099.208095936242 1093.126731219499 458.9612700472484 1097.405413835014 293.0377480000184
1776 0.005 8.880000000000001 1 1061.861229702122 1022.25420080844 1022.403391446143 1099.067441565905 1099.132139554882 1099.207977576831 1093.12657155868 458.9734604803109 1097.405316642124 293.0377482583095
1777 0.005 8.885 1 1061.862016041206 1022.255317527996 1022.404508820945 1099.067643315475 1099.132232401856 1099.208106515133 1093.126853106163 458.9856296193281 1097.405435130293 293.0377474199943
1778 0.005 8.890000000000001 1 1061.862387981056 1022.256429783637 1022.405622988535 1099.067351165481 1099.131913631137 1099.207694718943 1093.126481539515 458.998062860381 1097.405222883084 293.0377477250057
1779 0.005 8.895 1 1061.862898761593 1022.257537536237 1022.406731504725 1099.067338413686 1099.131982745501 1099.207834335769 1093.12675401768 459.0101004843199 1097.405185261283 293.0377470842144
1780 0.005 8.9 1 1061.863430898071 1022.258642520677 1022.407838116878 1099.067448214018 1099.132048783727 1099.207869039669 1093.126509461563 459.0224189347521 1097.405351762305 293.0377472652976
1781 0.005 8.904999999999999 1 1061.864008553561 1022.259743299326 1022.408939526947 1099.067457308459 1099.132089089929 1099.207961159255 1093.126891375727 459.0343910563283 1097.405326150526 293.0377464562658
1782 0.005 8.91 1 1061.864492505269 1022.26084091593 1022.410038764341 1099.067483620479 1099.132071587152 1099.207886966656 1093.126641278891 459.0466443229804 1097.405379578945 293.0377467098736
1783 0.005 8.915000000000001 1 1061.865045220039 1022.261934313128 1022.411132794029 1099.067468099731 1099.132093667151 1099.207955584062 1093.127004522104 459.0585658985378 1097.405320591386 293.0377455214143
1784 0.005 8.92 1 1061.865376654687 1022.263023495239 1022.412222928328 1099.067531669734 1099.132283327501 1099.208153803338 1093.126911514239 459.0705155262683 1097.405402545559 293.0377453342591
1785 0.005 8.925000000000001 1 1061.866287420523 1022.264112040931 1022.413311845063 1099.067872885545 1099.132433002557 1099.208320729419 1093.127358228828 459.0824678501272 1097.405673984066 293.0377442474203
1786 0.005 8.93 1 1061.866565021271 1022.265195266557 1022.414396084032 1099.067629516174 1099.132278641827 1099.20811348357 1093.127272962954 459.0944124347768 1097.405513196229 293.0377444248352
1787 0.005 8.935 1 1061.867296357932 1022.266276591918 1022.415478007419 1099.067722628878 1099.132274775641 1099.208135118536 1093.127518649745 459.1063438924614 1097.405538829712 293.0377438898571
1788 0.005 8.94 1 1061.867506303207 1022.267352529683 1022.416555074665 1099.067441766571 1099.132117591813 1099.207943647404 1093.127272863302 459.1182576233304 1097.405355991502 293.0377444753494
1789 0.005 8.945 1 1061.868227123182 1022.268426770211 1022.417629938392 1099.067596937662 1099.132184097892 1099.208056301854 1093.127467077842 459.1301530764135 1097.405439992618 293.0377441948785
1790 0.005 8.950000000000001 1 1061.868467472783 1022.269495951579 1022.418700212214 1099.067402317172 1099.132102053832 1099.207941831478 1093.127257706052 459.1420282684012 1097.405332169793 293.0377449365106
1791 0.005 8.955 1 1061.86921761443 1022.270563613214 1022.41976845052 1099.067605911872 1099.132205294218 1099.208083314927 1093.127506134061 459.1538836677278 1097.405454317706 293.0377447256053
1792 0.005 8.960000000000001 1 1061.869572872447 1022.27162697642 1022.420833611799 1099.067343962849 1099.131915742836 1099.207700660904 1093.127145646319 459.1659962532645 1097.405263087894 293.0377448347163
1793 0.005 8.965 1 1061.870068182642 1022.272686252248 1022.421893541528 1099.067340562415 1099.131987970644 1099.207839221522 1093.127419400588 459.1777248422974 1097.405232132124 293.0377456156449
1794 0.005 8.970000000000001 1 1061.870580462995 1022.273742827773 1022.42295163018 1099.067452030368 1099.132052690932 1099.207872427532 1093.127195581343 459.1897272059063 1097.405393826795 293.0377453421435
1795 0.005 8.975 1 1061.87113665841 1022.274795565542 1022.424004896342 1099.067460522021 1099.132091005504 1099.20796151534 1093.127569066499 459.2013927998478 1097.405368604412 293.0377463286718
1796 0.005 8.98 1 1061.87159927664 1022.275845215291 1022.425056058718 1099.067486202534 1099.132073740667 1099.207889437048 1093.12733005102 459.2133327573864 1097.405421826385 293.0377460101099
1797 0.005 8.984999999999999 1 1061.872172948845 1022.276891333626 1022.426102649499 1099.067542906035 1099.1321608838 1099.208025663521 1093.127740794025 459.2249496935199 1097.405427151641 293.0377470558349
1798 0.005 8.99 1 1061.872492073796 1022.277933395592 1022.427145543548 1099.067590190682 1099.132323574956 1099.208190722836 1093.127668532629 459.2365944126048 1097.405502025321 293.0377477683057
1799 0.005 8.995000000000001 1 1061.873329955642 1022.27897459083 1022.428187080959 1099.067832676248 1099.132388497009 1099.208270135815 1093.128046566085 459.2482424567311 1097.405694706688 293.0377471270671
1800 0.005 9 1 1061.873541576057 1022.280010468453 1022.429223951557 1099.067550740581 1099.132212903756 1099.208046821717 1093.127882186573 459.25988351113 1097.405495159697 293.0377476383182
1801 0.005 9.005000000000001 1 1061.874239166446 1022.281044691555 1022.430258709457 1099.067659914585 1099.132230868487 1099.208094455525 1093.128094682607 459.2715122217909 1097.405526789185 293.0377472300789
1802 0.005 9.01 1 1061.874521804555 1022.282074435529 1022.431290238199 1099.067318251482 1099.131883605172 1099.207660685349 1093.12764565611 459.283393114512 1097.405268513242 293.0377473467706
1803 0.005 9.015000000000001 1 1061.874988610076 1022.28310033173 1022.432316736986 1099.067305411193 1099.131955354975 1099.20780838837 1093.127883158616 459.2949040825897 1097.405236457634 293.037747914814
1804 0.005 9.02 1 1061.875488530304 1022.284123645973 1022.433341487093 1099.067432786538 1099.132041608757 1099.207864718076 1093.12765355842 459.3066815766344 1097.405414210549 293.0377478500249
1805 0.005 9.025 1 1061.876033346944 1022.285143416487 1022.434361707117 1099.067453803264 1099.132090701816 1099.207963065265 1093.128021521874 459.3181309778058 1097.40539635207 293.0377482733114
1806 0.005 9.029999999999999 1 1061.876524178001 1022.286160360165 1022.435380016651 1099.067539415725 1099.132120496286 1099.207941337142 1093.127862286276 459.3298477057626 1097.405494638624 293.0377481969995
1807 0.005 9.035 1 1061.877043084031 1022.28717372069 1022.436393823375 1099.067515300997 1099.13212770321 1099.207985661712 1093.1282083411 459.3412492181041 1097.405435820558 293.0377480466687
1808 0.005 9.040000000000001 1 1061.877486794652 1022.288184038191 1022.437405545503 1099.067525928694 1099.132097664665 1099.207910633331 1093.127982316619 459.3529182380888 1097.405485641223 293.0377480559623
1809 0.005 9.045 1 1061.877989978189 1022.289190794453 1022.438412752968 1099.067486806789 1099.132100070681 1099.20795973765 1093.12829881763 459.3642768343715 1097.405424703904 293.0377473531018
1810 0.005 9.050000000000001 1 1061.878424092083 1022.290194532548 1022.439417891805 1099.06750383457 1099.132084347461 1099.207900495941 1093.128050492295 459.3759027131018 1097.405482888917 293.0377475324441
1811 0.005 9.055 1 1061.878929451412 1022.291194809163 1022.440418596041 1099.06747713043 1099.132096775302 1099.207958728796 1093.128369287002 459.3872200681695 1097.405430779389 293.0377465167199
1812 0.005 9.06 1 1061.879149277883 1022.292190781814 1022.441415412677 1099.067411720965 1099.132167925128 1099.208032617864 1093.128171600486 459.3985652727973 1097.405405318172 293.0377462400383
1813 0.005 9.065 1 1061.879957488704 1022.293186274031 1022.442411174775 1099.067724399135 1099.132322132239 1099.208210889672 1093.128511997595 459.4099150997076 1097.405640020187 293.0377447590377
1814 0.005 9.07 1 1061.880232321147 1022.294177359288 1022.443403039309 1099.067597525128 1099.132271211314 1099.208114378225 1093.12846254592 459.4212596067827 1097.405559658245 293.0377445923379
1815 0.005 9.075000000000001 1 1061.880970628339 1022.295167230665 1022.444393247344 1099.067764477156 1099.132321799443 1099.208185169483 1093.128784283286 459.4325931082935 1097.405648832105 293.0377437928215
1816 0.005 9.08 1 1061.881177144928 1022.29615226477 1022.445379160873 1099.067507465595 1099.132167978138 1099.207992647165 1093.128612389886 459.4439114117662 1097.405485441954 293.037744179917
1817 0.005 9.085000000000001 1 1061.881851364605 1022.297135828267 1022.446363159 1099.06763163203 1099.132208478939 1099.208074461163 1093.128808393996 459.4552123964636 1097.405550827115 293.0377437737922
1818 0.005 9.09 1 1061.882127151191 1022.298115062376 1022.447344048951 1099.067325031524 1099.131898825264 1099.207684931184 1093.128378645105 459.4667571831814 1097.405329290644 293.0377444828778
1819 0.005 9.095000000000001 1 1061.882578025778 1022.299090875569 1022.448320351216 1099.067328213499 1099.131980259326 1099.207835515853 1093.128613847929 459.4779386804813 1097.405306599812 293.0377447851784
1820 0.005 9.1 1 1061.883049098584 1022.300064125188 1022.449294928143 1099.06744428468 1099.132051834233 1099.207874092466 1093.128398010762 459.4893780342012 1097.405466111599 293.0377448783582
1821 0.005 9.105 1 1061.883564428767 1022.301034172968 1022.4502653342 1099.06745925374 1099.132094290111 1099.207963803976 1093.12874688898 459.5004980928765 1097.405445265632 293.0377455519225
1822 0.005 9.109999999999999 1 1061.884023189694 1022.302001445056 1022.451233877437 1099.06753538117 1099.132117228171 1099.207937786 1093.128583994386 459.5118768387352 1097.405536437903 293.0377454146389
1823 0.005 9.115 1 1061.884517087722 1022.302965480219 1022.452198269932 1099.067511928884 1099.132125608171 1099.207983810291 1093.128915775362 459.5229499896328 1097.40547971815 293.0377462576155
1824 0.005 9.120000000000001 1 1061.884939707145 1022.303926573935 1022.453160664323 1099.067526275932 1099.132099089075 1099.207912636625 1093.128699553057 459.5342821792984 1097.405532284198 293.0377459994332
1825 0.005 9.125 1 1061.885417645846 1022.304884417838 1022.454118873568 1099.067483392122 1099.132098090539 1099.20795747538 1093.129002283761 459.5453135748268 1097.40546674641 293.0377469320242
1826 0.005 9.130000000000001 1 1061.88580158835 1022.305839204114 1022.455075000524 1099.067459590912 1099.132047179438 1099.207858583235 1093.128710576912 459.5566035056404 1097.405491469579 293.0377466283205
1827 0.005 9.135 1 1061.886322546449 1022.306791151474 1022.456027240143 1099.06751186907 1099.132136337486 1099.2080029337 1093.129075030426 459.5675948408266 1097.405500530649 293.0377476443514
1828 0.005 9.140000000000001 1 1061.886785299684 1022.307740315311 1022.456977603944 1099.067574276557 1099.132141945478 1099.207960657136 1093.128936935389 459.5788442131931 1097.405593560891 293.0377472435324
1829 0.005 9.145 1 1061.887245940562 1022.308686229654 1022.457923858357 1099.067495513956 1099.132103038669 1099.207958195913 1093.129215652751 459.5897962912356 1097.405500378193 293.0377478398303
1830 0.005 9.15 1 1061.887444266743 1022.309628154533 1022.458866516621 1099.067442788218 1099.132190721584 1099.208053105988 1093.129012618997 459.6007746540658 1097.405485082877 293.0377484089348
1831 0.005 9.154999999999999 1 1061.888218182953 1022.310569745994 1022.459808282612 1099.067734660171 1099.132325426417 1099.208212108699 1093.12933617385 459.6117561371505 1097.405702794717 293.0377476935851
1832 0.005 9.16 1 1061.888520391489 1022.311507041963 1022.460747007521 1099.067427388326 1099.131980497569 1099.207767323057 1093.129072600719 459.6229767309845 1097.405439059636 293.0377478916599
1833 0.005 9.165000000000001 1 1061.888938109057 1022.312441168905 1022.461681526725 1099.06739076396 1099.132022165483 1099.207862692602 1093.129294007495 459.6338646168106 1097.405379123597 293.0377478245823
1834 0.005 9.17 1 1061.889356321883 1022.313372602216 1022.462614218337 1099.067438440737 1099.13203613691 1099.207849819014 1093.129036292336 459.6450039262095 1097.405489654945 293.0377479250113
1835 0.005 9.175000000000001 1 1061.889844058697 1022.314301142926 1022.463543036369 1099.067440548836 1099.132073320678 1099.207943153914 1093.129354177058 459.6558389646808 1097.40546743889 293.0377476562239
1836 0.005 9.18 1 1061.890283328592 1022.315226999762 1022.464470067208 1099.067523620076 1099.132112422741 1099.207936359302 1093.129182199707 459.6669257128426 1097.405571229305 293.037747806985
1837 0.005 9.185 1 1061.890762497376 1022.316149974073 1022.465393302227 1099.067510554635 1099.132128837167 1099.207988689873 1093.129505384044 459.6777173535314 1097.405522484058 293.0377471348794
1838 0.005 9.19 1 1061.8911699056 1022.317070080453 1022.466314599201 1099.067530047355 1099.132106438002 1099.207920605745 1093.129304701243 459.6887604339196 1097.405572035195 293.0377473523986
1839 0.005 9.195 1 1061.891633050506 1022.317987294171 1022.467232079391 1099.067495660787 1099.132109644621 1099.207967138068 1093.129602295396 459.6995122471227 1097.405514523128 293.0377464235793
1840 0.005 9.200000000000001 1 1061.892027015949 1022.318901635462 1022.468147616326 1099.067510725152 1099.13209243809 1099.207908762196 1093.129374125812 459.7105153035508 1097.40556814153 293.0377467232711
1841 0.005 9.205 1 1061.89249020046 1022.319813157583 1022.469059390657 1099.067485834751 1099.132104870325 1099.207965514756 1093.129670240189 459.7212289029061 1097.405519716943 293.0377458350966
1842 0.005 9.210000000000001 1 1061.89285364069 1022.320721674939 1022.469969132482 1099.067464631993 1099.132057020335 1099.207870205862 1093.129395991881 459.7321928683327 1097.40553667089 293.037746133769
1843 0.005 9.215 1 1061.89331401729 1022.32162741731 1022.47087512263 1099.067452993755 1099.132084001113 1099.207945273135 1093.129694119365 459.7428688069591 1097.405491474016 293.0377452414157
1844 0.005 9.220000000000001 1 1061.893565174831 1022.322529857859 1022.471778117976 1099.067511318524 1099.132256868348 1099.208125559055 1093.129598659288 459.7535711106343 1097.405564796012 293.0377453272613
1845 0.005 9.225 1 1061.894361310823 1022.323432237271 1022.472680526827 1099.067833880113 1099.132407385576 1099.20829154667 1093.129998156169 459.7642767419725 1097.405819387076 293.0377445372212
1846 0.005 9.23 1 1061.894567525468 1022.324330294892 1022.473579205281 1099.0676177322 1099.132268276209 1099.208103974065 1093.129922054834 459.7749763436303 1097.405672432895 293.0377449981697
1847 0.005 9.234999999999999 1 1061.89520361466 1022.32522713146 1022.474476286753 1099.0677121634 1099.132273304689 1099.208130999643 1093.130147659229 459.7856648012918 1097.405701448298 293.0377446998338
1848 0.005 9.24 1 1061.895409766171 1022.326119555697 1022.475370195613 1099.06734440699 1099.131911119434 1099.207690501362 1093.129707907184 459.7965825991926 1097.405421360425 293.0377451453096
1849 0.005 9.245000000000001 1 1061.895811258544 1022.327009180983 1022.476260152685 1099.067330406942 1099.131975476127 1099.207826721098 1093.12990221469 459.8071642427041 1097.405392308144 293.0377457311713
1850 0.005 9.25 1 1061.896227501388 1022.327896322255 1022.47714845207 1099.067432684429 1099.132046209831 1099.207870860417 1093.129673478723 459.8179887014153 1097.405536771402 293.0377456767193
1851 0.005 9.255000000000001 1 1061.896707111679 1022.328780936 1022.478033256837 1099.067460092251 1099.132097639724 1099.207967527728 1093.130000337221 459.828514418374 1097.405529473418 293.0377464787068
1852 0.005 9.26 1 1061.897127387786 1022.32966290158 1022.478916305768 1099.067537873379 1099.13212504249 1099.207947467126 1093.129856583925 459.8392840368581 1097.405614401227 293.0377462682522
1853 0.005 9.265000000000001 1 1061.897582861897 1022.33054224804 1022.479795849887 1099.067519718879 1099.132134298754 1099.207990583136 1093.130166357099 459.8497666684304 1097.405564638651 293.037746968758
1854 0.005 9.27 1 1061.897964743124 1022.331418778863 1022.480673498907 1099.067529813201 1099.132106354663 1099.207921123417 1093.129965210513 459.8604936210809 1097.405609850805 293.0377467266094
1855 0.005 9.275 1 1061.89840653911 1022.332292690113 1022.481547613643 1099.067495355059 1099.132109671836 1099.20796783054 1093.130249662407 459.8709375975353 1097.405555052555 293.0377472750935
1856 0.005 9.279999999999999 1 1061.898782341922 1022.333163821854 1022.482419861136 1099.067512907461 1099.132096019432 1099.207913268721 1093.13003046793 459.8816254931709 1097.405610792652 293.0377470859685
1857 0.005 9.285 1 1061.899258028139 1022.334032650724 1022.483288831102 1099.067544159616 1099.132158254306 1099.20802051272 1093.130362612873 459.8920320736337 1097.405608916989 293.0377476348622
1858 0.005 9.290000000000001 1 1061.899631062312 1022.334898545096 1022.484155823419 1099.067533721966 1099.132110489593 1099.207925709857 1093.130156725503 459.9026820157129 1097.405638661845 293.0377473720503
1859 0.005 9.295 1 1061.90004322087 1022.335761738066 1022.485019231111 1099.06745536478 1099.132073774665 1099.207928651972 1093.130395423535 459.9130518777342 1097.405546624415 293.0377474836404
1860 0.005 9.300000000000001 1 1061.900394142508 1022.33662217364 1022.485880787145 1099.06747326446 1099.132067886924 1099.207885166469 1093.130131642729 459.9236630005244 1097.405587935543 293.0377475143918
1861 0.005 9.305 1 1061.900836355225 1022.33748015733 1022.486738934126 1099.067463977862 1099.132091870557 1099.207953644236 1093.130424057113 459.9339943881847 1097.405546171359 293.0377475111464
1862 0.005 9.31 1 1061.901227302387 1022.33833553224 1022.487595352034 1099.067519700398 1099.132106107182 1099.207925162223 1093.130250774552 459.9445653000816 1097.405621553835 293.0377476933548
1863 0.005 9.315 1 1061.901670275105 1022.339188486834 1022.488448448563 1099.067501635194 1099.132119510924 1099.207977866024 1093.130548614533 459.9548577129131 1097.405577653114 293.0377476427205
1864 0.005 9.32 1 1061.902047651593 1022.340038724366 1022.489299729876 1099.067527753217 1099.132109722902 1099.207926839835 1093.130356922956 459.9653883125977 1097.405637200565 293.0377478228236
1865 0.005 9.325000000000001 1 1061.902483322266 1022.340886567096 1022.490147711413 1099.067503099887 1099.132118697636 1099.207976503592 1093.130642348 459.9756419893511 1097.405590013733 293.0377475879596
1866 0.005 9.33 1 1061.902849750452 1022.341731665276 1022.490993855527 1099.067520955698 1099.132104954141 1099.207922457456 1093.130436995901 459.9861332651945 1097.405640251577 293.0377477385901
1867 0.005 9.335000000000001 1 1061.903282274783 1022.342574423497 1022.491836742745 1099.067499371765 1099.132116691673 1099.20797489978 1093.130717023131 459.9963493129763 1097.405595622721 293.0377472203641
1868 0.005 9.34 1 1061.903643158993 1022.343414429696 1022.492677787115 1099.067516649804 1099.132103218979 1099.207921156655 1093.130508011548 460.0068028776228 1097.405642453821 293.0377473894586
1869 0.005 9.345000000000001 1 1061.904076111778 1022.344252161046 1022.493515634077 1099.06750058809 1099.132118446087 1099.207976359892 1093.13079016438 460.016982818818 1097.405603371061 293.0377466485786
1870 0.005 9.35 1 1061.904432584199 1022.345087127182 1022.494351630554 1099.067515562929 1099.132103320874 1099.207921631172 1093.130580330833 460.0274000813977 1097.40564502089 293.0377468689847
1871 0.005 9.355 1 1061.904866613836 1022.345919881145 1022.495184486907 1099.06750427075 1099.132121532685 1099.207979111832 1093.130864705879 460.0375446997288 1097.405612121839 293.0377460568673
1872 0.005 9.359999999999999 1 1061.905188789249 1022.346749704854 1022.496015376851 1099.067473257151 1099.132068476294 1099.207882972631 1093.130604663521 460.0479259108109 1097.405613063857 293.0377463021984
1873 0.005 9.365 1 1061.90561618282 1022.347577323969 1022.496843104867 1099.067469031844 1099.13209744697 1099.20795685234 1093.13088362593 460.0580355783531 1097.405580742304 293.0377453121177
1874 0.005 9.370000000000001 1 1061.905833476366 1022.34840197109 1022.497668167232 1099.06751267105 1099.132248615822 1099.208115742553 1093.130790534408 460.0681704598835 1097.405638179757 293.0377452547327
1875 0.005 9.375 1 1061.906573018973 1022.349226711799 1022.4984928322 1099.067817690303 1099.132395232353 1099.208275697934 1093.131162558351 460.0783087291036 1097.40587803453 293.0377443514034
1876 0.005 9.380000000000001 1 1061.906749388605 1022.350047544986 1022.499314146533 1099.067612523716 1099.132261433013 1099.208097909156 1093.131090494659 460.088441235447 1097.405736759171 293.0377446607492
1877 0.005 9.385 1 1061.907188111892 1022.350865574137 1022.500133246433 1099.06774931886 1099.13242185305 1099.20832129908 1093.131034549612 460.0987919875035 1097.40579730695 293.0377449783814
1878 0.005 9.390000000000001 1 1061.907566068948 1022.351682021824 1022.50094982912 1099.067698332612 1099.132317776588 1099.208166999915 1093.131200021942 460.1088291179719 1097.405799708137 293.0377447221585
1879 0.005 9.395 1 1061.907912382159 1022.352494677954 1022.501763571327 1099.067623689745 1099.132293523021 1099.208172917073 1093.131086065416 460.1190965558656 1097.405682390961 293.0377449614572
1880 0.005 9.4 1 1061.908269111317 1022.353305880211 1022.502574908933 1099.067605737063 1099.132246634882 1099.208090960012 1093.131201147776 460.1290823754201 1097.405715759838 293.0377452364693
1881 0.005 9.404999999999999 1 1061.908638906545 1022.354113492182 1022.503383567709 1099.067577746139 1099.132265004859 1099.208146899259 1093.13108112752 460.1392987674865 1097.405653153623 293.0377451755658
1882 0.005 9.41 1 1061.909011198461 1022.354919799018 1022.504189972077 1099.067588538259 1099.132240457913 1099.208090188645 1093.131219090862 460.1492437672961 1097.405711167711 293.0377460509783
1883 0.005 9.415000000000001 1 1061.909409359354 1022.355722659957 1022.50499381811 1099.067604552118 1099.132292385573 1099.208178075806 1093.131155971254 460.1594197794335 1097.405679531171 293.0377457309095
1884 0.005 9.42 1 1061.909782106306 1022.356524254675 1022.505795489341 1099.067614221226 1099.132262114278 1099.20811017029 1093.13130398825 460.1693283886744 1097.405733014387 293.0377470424834
1885 0.005 9.425000000000001 1 1061.910176415866 1022.357322385639 1022.506594589627 1099.067617597431 1099.132299586252 1099.208183489667 1093.131246632362 460.1794678352788 1097.405690312796 293.037746536909
1886 0.005 9.43 1 1061.910544486447 1022.358119274935 1022.507391546716 1099.067623215493 1099.132267227567 1099.208114651311 1093.1313910906 460.1893414296865 1097.405742748269 293.0377480731841
1887 0.005 9.435 1 1061.910965007291 1022.358912850344 1022.508186038648 1099.067663452308 1099.132336852544 1099.208224643636 1093.131382117343 460.1994450147656 1097.405735078697 293.0377474831165
1888 0.005 9.44 1 1061.911328306386 1022.359705196061 1022.508978439397 1099.06765337459 1099.132287132489 1099.208133105795 1093.131519554236 460.2092841698907 1097.405777234713 293.0377489295673
1889 0.005 9.445 1 1061.911667883725 1022.360493800677 1022.50976805918 1099.067579466919 1099.132264650889 1099.20814375178 1093.131379218843 460.2193524670278 1097.405675477301 293.0377483098724
1890 0.005 9.450000000000001 1 1061.912014337168 1022.361281159407 1022.510555497764 1099.067574653008 1099.13222949445 1099.208078165011 1093.131493647164 460.2291564577236 1097.405713928121 293.0377493789557
1891 0.005 9.455 1 1061.912406922986 1022.362065213492 1022.511340483092 1099.067602159867 1099.13229001709 1099.208176567365 1093.131435311867 460.2391873694377 1097.405689587668 293.0377490143589
1892 0.005 9.460000000000001 1 1061.912771519068 1022.362848117332 1022.512123425821 1099.067617131298 1099.132266206159 1099.208115973981 1093.131584235018 460.2489547543936 1097.405745475404 293.0377497242981
1893 0.005 9.465 1 1061.913168688228 1022.363627661556 1022.512903879298 1099.067629255337 1099.132307943111 1099.208192169105 1093.131549203724 460.2589476160086 1097.405715498875 293.0377495254952
1894 0.005 9.470000000000001 1 1061.91352620802 1022.364406058452 1022.513682308907 1099.067631544897 1099.132274323876 1099.208121509393 1093.131688934977 460.2686782987612 1097.405763107178 293.0377497432494
1895 0.005 9.475 1 1061.913910361018 1022.365181041761 1022.514458205133 1099.067625604202 1099.132303030208 1099.208186231091 1093.131632496446 460.2786335664096 1097.405720936692 293.0377496316418
1896 0.005 9.48 1 1061.914263449872 1022.365954905906 1022.515232098468 1099.067627356744 1099.132270683998 1099.20811851321 1093.131764174282 460.2883282026467 1097.405769574724 293.0377491723447
1897 0.005 9.484999999999999 1 1061.914640369642 1022.366725346964 1022.516003451373 1099.06761801874 1099.132297605081 1099.208181046292 1093.131696279725 460.2982471447966 1097.405723844999 293.0377491853898
1898 0.005 9.49 1 1061.914990328004 1022.367494701504 1022.516772831212 1099.067623123687 1099.13226851046 1099.208116572684 1093.131826222111 460.3079071505288 1097.405772376122 293.0377480767744
1899 0.005 9.495000000000001 1 1061.915365326996 1022.368260653566 1022.517539685997 1099.067616411055 1099.132296347358 1099.208179574914 1093.131762696016 460.3177913806923 1097.405726413849 293.0377482624788
1900 0.005 9.5 1 1061.915714280407 1022.369025552561 1022.518304598805 1099.067622469357 1099.132267661919 1099.208115556239 1093.131893503848 460.3274179242255 1097.405776274482 293.0377467414452
1901 0.005 9.505000000000001 1 1061.916086306099 1022.36978705289 1022.519066995218 1099.067614647579 1099.132294636361 1099.208177784372 1093.131828761081 460.3372682937327 1097.405729223903 293.0377470683054
1902 0.005 9.51 1 1061.916404716331 1022.370547295329 1022.519827290955 1099.067571543675 1099.132221943867 1099.208067750392 1093.131919376787 460.3468615862025 1097.405736403958 293.0377453859256
1903 0.005 9.515000000000001 1 1061.916782212016 1022.371304338808 1022.520585210837 1099.067599766359 1099.132285736006 1099.208170918044 1093.131857642535 460.3566786258565 1097.405714711769 293.0377457361594
1904 0.005 9.52 1 1061.917155879754 1022.372060543046 1022.521341382749 1099.067654936331 1099.132300012344 1099.208151078504 1093.132033712699 460.3662392375766 1097.405803056453 293.03774411822
1905 0.005 9.525 1 1061.917549477136 1022.372813397875 1022.52209507682 1099.067655467009 1099.132324440068 1099.208207161733 1093.132026048236 460.3760214925247 1097.405769467204 293.0377446070035
1906 0.005 9.529999999999999 1 1061.917888667782 1022.373565231508 1022.522846906097 1099.067643102751 1099.132279229082 1099.208124022641 1093.132147310749 460.3855471443608 1097.405806294021 293.0377436423099
1907 0.005 9.535 1 1061.918239871687 1022.37431360122 1022.523596166947 1099.067609570732 1099.132286835855 1099.208167901768 1093.132055774252 460.3952922888818 1097.405741923437 293.0377440445674
1908 0.005 9.540000000000001 1 1061.918577339879 1022.375061013376 1022.524343573801 1099.067612646597 1099.132257963657 1099.208106076702 1093.132175858392 460.4047818171439 1097.405787519207 293.0377438994554
1909 0.005 9.545 1 1061.918937348759 1022.375805064173 1022.525088490721 1099.067605698248 1099.132286936577 1099.208169760944 1093.132102890269 460.4144895532526 1097.405741127187 293.037744035637
1910 0.005 9.550000000000001 1 1061.919275204489 1022.376548184689 1022.525831596524 1099.06761282424 1099.132259584699 1099.208107778888 1093.132231081484 460.4239434909476 1097.405788177271 293.0377446388831
1911 0.005 9.555 1 1061.919640012095 1022.377287985198 1022.526572247153 1099.067613160574 1099.132292480811 1099.208174780111 1093.132173076215 460.4336150148269 1097.405750389126 293.0377444593168
1912 0.005 9.56 1 1061.919976419641 1022.378026867931 1022.527311106356 1099.067617256416 1099.132262291016 1099.208110185027 1093.132302225705 460.4430345784197 1097.405796328442 293.0377456377437
1913 0.005 9.565 1 1061.920339136915 1022.37876244048 1022.528047523874 1099.067615112441 1099.132293143917 1099.208175173636 1093.132244064328 460.4526718987835 1097.405757024052 293.0377451989454
1914 0.005 9.57 1 1061.920671396897 1022.379497092076 1022.528782149881 1099.067614378225 1099.132259715048 1099.20810743821 1093.132368593712 460.4620588816543 1097.405798937621 293.0377467701796
1915 0.005 9.575000000000001 1 1061.92103565301 1022.380228469783 1022.529514362081 1099.067617046978 1099.13229447893 1099.208176615738 1093.132314490771 460.4716636059774 1097.405763772865 293.0377461663423
1916 0.005 9.58 1 1061.921365799372 1022.380958939823 1022.530244802497 1099.067615866972 1099.132261040419 1099.208108817353 1093.132438420229 460.4810186170266 1097.405804954139 293.0377479082026
1917 0.005 9.585000000000001 1 1061.921757431124 1022.381686293541 1022.530972939329 1099.067658076076 1099.132328462616 1099.208213944401 1093.132434650243 460.4905906946772 1097.405802003215 293.0377472310682
1918 0.005 9.59 1 1061.922086430472 1022.382412756837 1022.531699361021 1099.067645426941 1099.132280657776 1099.208126548175 1093.132556538242 460.4999141336087 1097.405836175315 293.0377487863269
1919 0.005 9.595000000000001 1 1061.922403114224 1022.383135698203 1022.532423181268 1099.067580517168 1099.132261205746 1099.208138260464 1093.132430104846 460.5094537795108 1097.405746579278 293.0377481091318
1920 0.005 9.6 1 1061.922714327314 1022.383857711221 1022.53314517899 1099.067568958976 1099.132223695141 1099.208072173223 1093.132529064143 460.5187443914684 1097.405773354109 293.0377491807164
1921 0.005 9.605 1 1061.923080591002 1022.384576624304 1022.533864896415 1099.067601736755 1099.132285044286 1099.208168975656 1093.132481131307 460.5282489728148 1097.405759142904 293.0377487951928
1922 0.005 9.609999999999999 1 1061.923410511329 1022.385294698109 1022.534582920479 1099.067611792481 1099.132260535973 1099.208109849953 1093.132615538693 460.5375048691933 1097.405806521375 293.0377494349524
1923 0.005 9.615 1 1061.923780361843 1022.386009611938 1022.535298617799 1099.067627883939 1099.132302447255 1099.208184237086 1093.132589940365 460.5469732457001 1097.405783206767 293.0377492586241
1924 0.005 9.620000000000001 1 1061.92410219332 1022.386723675308 1022.536012631221 1099.067623859427 1099.132267146061 1099.208114146116 1093.132712679868 460.5561942275527 1097.40582063441 293.0377494353324
1925 0.005 9.625 1 1061.924460388081 1022.387434536374 1022.536724284268 1099.067623898247 1099.132297399617 1099.208178196159 1093.132664993871 460.5656268579152 1097.405788568343 293.0377493504878
1926 0.005 9.630000000000001 1 1061.924779024689 1022.388144571415 1022.537434265736 1099.067620552142 1099.132264316221 1099.208111959702 1093.13278249809 460.5748137132846 1097.40582662587 293.037748966405
1927 0.005 9.635 1 1061.925131443526 1022.388851396627 1022.538141882518 1099.067618642122 1099.132294103921 1099.208175220438 1093.13272739779 460.5842120555768 1097.405792501684 293.0377489859328
1928 0.005 9.640000000000001 1 1061.925448101059 1022.389557427852 1022.538847857372 1099.06761841823 1099.132263618617 1099.208111442032 1093.132842776223 460.5933663245504 1097.405832613477 293.0377481371028
1929 0.005 9.645 1 1061.925797171838 1022.390260254401 1022.539551468718 1099.067616414451 1099.13229250124 1099.20817354847 1093.132787942135 460.6027322281511 1097.405795408573 293.0377482721253
1930 0.005 9.65 1 1061.926112210598 1022.390962310963 1022.540253464953 1099.067616621335 1099.132262008688 1099.208109672931 1093.132902753819 460.6118551415906 1097.405835485594 293.0377472034534
1931 0.005 9.654999999999999 1 1061.926459360163 1022.391661175899 1022.54095310736 1099.06761626196 1099.132292464542 1099.208173553742 1093.132850014392 460.6211893803378 1097.405797665582 293.0377474112685
1932 0.005 9.66 1 1061.926745598439 1022.392359073495 1022.541650981612 1099.067569933535 1099.132220041575 1099.208065754249 1093.132927044523 460.6302812179934 1097.405797751504 293.0377462683587
1933 0.005 9.665000000000001 1 1061.927096756652 1022.393053954655 1022.542346628409 1099.067600462202 1099.132283060948 1099.208166050943 1093.132873435442 460.6395841818846 1097.405782873504 293.0377464629447
1934 0.005 9.67 1 1061.927437494319 1022.393748279311 1022.543040847765 1099.067651042194 1099.132296229716 1099.208147177231 1093.133032981338 460.6486452880729 1097.405863596527 293.0377453614075
1935 0.005 9.675000000000001 1 1061.92780354329 1022.394439434081 1022.543732732759 1099.067654113869 1099.132320892639 1099.208201740563 1093.133031081785 460.6579155600277 1097.405834818544 293.0377456786485
1936 0.005 9.68 1 1061.928111042141 1022.395129855746 1022.544423078484 1099.067640340969 1099.132276916797 1099.208121727239 1093.133138638533 460.6669436761021 1097.405865744013 293.037745074077
1937 0.005 9.685 1 1061.928436629673 1022.395816999408 1022.54511100412 1099.067610150912 1099.132284747247 1099.208163998553 1093.133058449181 460.6761788529857 1097.405806104191 293.0377453317942
1938 0.005 9.69 1 1061.928743093921 1022.396503470753 1022.545797397517 1099.067610953763 1099.13225611161 1099.208103812475 1093.133165531123 460.6851728329319 1097.405846000046 293.0377452711524
1939 0.005 9.695 1 1061.929077764115 1022.397186759949 1022.546481446662 1099.067607762313 1099.13228651848 1099.208168032194 1093.133102555962 460.6943726220944 1097.405807416623 293.0377453480997
1940 0.005 9.700000000000001 1 1061.929385175434 1022.397869403081 1022.54716400433 1099.067611842953 1099.132258239607 1099.208106288142 1093.133215776224 460.7033328558521 1097.405849216848 293.0377457393935
1941 0.005 9.705 1 1061.929723054032 1022.398548896386 1022.547844245872 1099.067615026697 1099.132292469923 1099.208173619953 1093.133166590982 460.7124985076648 1097.405815349844 293.0377455946298
1942 0.005 9.710000000000001 1 1061.930030067233 1022.399227766136 1022.548523020162 1099.067617814389 1099.132262557753 1099.20810991681 1093.133281571963 460.7214264632059 1097.405858460841 293.0377462943172
1943 0.005 9.715 1 1061.930365404294 1022.399903482157 1022.549199478454 1099.067617295775 1099.132293701187 1099.20817459476 1093.133231734855 460.730559988811 1097.405821453847 293.037745989024
1944 0.005 9.720000000000001 1 1061.930668946785 1022.400578573982 1022.549874476518 1099.067617055388 1099.132261930426 1099.208109109372 1093.133344106287 460.7394571880147 1097.405861710756 293.0377469274673
1945 0.005 9.725 1 1061.931004759055 1022.401250536524 1022.550547173804 1099.06761792956 1099.132294189166 1099.208175154867 1093.133295526575 460.748560031303 1097.405827659024 293.0377465212164
1946 0.005 9.73 1 1061.931306745512 1022.40192188786 1022.551218426062 1099.067617434819 1099.132262393243 1099.208109850358 1093.133406847705 460.757427278101 1097.405867240435 293.0377476110987
1947 0.005 9.734999999999999 1 1061.93167143501 1022.40259027386 1022.551887497522 1099.067660287138 1099.132329559539 1099.20821414837 1093.133411730092 460.7664995443809 1097.405866096222 293.0377471530242
1948 0.005 9.74 1 1061.931972099428 1022.403258058966 1022.552555175054 1099.067647600828 1099.132282381011 1099.208127763736 1093.133520745563 460.7753371622002 1097.40589841526 293.0377481757727
1949 0.005 9.745000000000001 1 1061.93226162489 1022.403922469725 1022.55322036487 1099.067582929961 1099.132262682939 1099.208139049682 1093.133403017574 460.7843790291051 1097.405809530541 293.0377476904035
1950 0.005 9.75 1 1061.932544953024 1022.404586239868 1022.553884055278 1099.067571899333 1099.132226471985 1099.208074433264 1093.133488027106 460.7931850038757 1097.405836760844 293.0377484380818
1951 0.005 9.755000000000001 1 1061.932884488318 1022.405247054922 1022.554545579614 1099.067604820905 1099.13228745134 1099.208170822215 1093.133449013241 460.8021938522702 1097.405823514607 293.0377481835806
1952 0.005 9.76 1 1061.933186526529 1022.405907322477 1022.555205731585 1099.067615343848 1099.132263785067 1099.208112609839 1093.133570782654 460.810967435493 1097.405868684911 293.0377487534213
1953 0.005 9.765000000000001 1 1061.933528740038 1022.406564565678 1022.555863664431 1099.067630176979 1099.13230426976 1099.208185337025 1093.133552054993 460.8199423276405 1097.405845877243 293.0377486196519
1954 0.005 9.77 1 1061.933823372527 1022.407221245431 1022.556520228537 1099.06762697184 1099.132270081838 1099.208116626356 1093.133660890677 460.8286829783795 1097.40588423306 293.0377489550414
1955 0.005 9.775 1 1061.934154828528 1022.407874858228 1022.557174539173 1099.067626753991 1099.132300256923 1099.208180759415 1093.133622563984 460.8376241433185 1097.405851658617 293.0377488340698
1956 0.005 9.779999999999999 1 1061.934445210012 1022.40852793257 1022.557827499244 1099.067622691368 1099.132266427596 1099.208113526679 1093.13372511472 460.8463328617211 1097.405888262097 293.0377487702309
1957 0.005 9.785 1 1061.934771494336 1022.409177932724 1022.558478198663 1099.067621624499 1099.132297038375 1099.208177747418 1093.133678557215 460.8552416410459 1097.405855369032 293.0377486901375
1958 0.005 9.790000000000001 1 1061.935061892036 1022.409827433419 1022.559127577688 1099.067622981314 1099.132267815158 1099.208115183034 1093.133781443925 460.8639197173313 1097.40589618112 293.0377482239352
1959 0.005 9.795 1 1061.935383741449 1022.410473852881 1022.559774693562 1099.067619760939 1099.132295822987 1099.208176560683 1093.133735455606 460.8727979380311 1097.405857196078 293.0377482302099
1960 0.005 9.800000000000001 1 1061.935672691222 1022.411119795746 1022.560420509478 1099.067622406543 1099.132267342498 1099.208114313535 1093.133838323226 460.881446648768 1097.405898934397 293.0377475086999
1961 0.005 9.805 1 1061.935992036286 1022.411762661818 1022.561064068245 1099.067618170847 1099.132294629515 1099.208175441165 1093.133790984141 460.8902952948627 1097.405858390246 293.0377475921547
1962 0.005 9.81 1 1061.936250921043 1022.412404839388 1022.561706160698 1099.067572210977 1099.132222482328 1099.208067531815 1093.133853212465 460.8989147513745 1097.405858862155 293.0377467104699
1963 0.005 9.815 1 1061.936577450688 1022.413044137896 1022.562346138853 1099.067604563639 1099.13228740224 1099.208170628079 1093.133810206511 460.9077340669828 1097.405844901913 293.0377468033064
1964 0.005 9.82 1 1061.936892598868 1022.413683163984 1022.562984996459 1099.067656712811 1099.132301409182 1099.20815168412 1093.133956904512 460.9163247871037 1097.40592734303 293.0377458294007
1965 0.005 9.825000000000001 1 1061.937231521317 1022.414319143845 1022.563621621209 1099.067657721751 1099.132324467254 1099.208205127921 1093.133964543343 460.9251133337425 1097.405895071658 293.0377460948675
1966 0.005 9.83 1 1061.937514988676 1022.414954674264 1022.56425701736 1099.067647136313 1099.132282853064 1099.208127013911 1093.134061095789 460.933672922436 1097.405929593986 293.0377454896086
1967 0.005 9.835000000000001 1 1061.937812962504 1022.415587040173 1022.564890081417 1099.067613185083 1099.132288099153 1099.208167149671 1093.133985677556 460.9424283650238 1097.405867134405 293.0377457414546
1968 0.005 9.84 1 1061.938094394194 1022.416219004756 1022.565521913559 1099.067617169227 1099.132261955882 1099.208109013321 1093.134080166158 460.9509554982999 1097.40591033489 293.0377455933008
1969 0.005 9.845000000000001 1 1061.938401241992 1022.416847909557 1022.566151497411 1099.067610093484 1099.132289388474 1099.208170603981 1093.134024469796 460.9596774628486 1097.405866328053 293.0377456967186
1970 0.005 9.85 1 1061.938684916984 1022.41747644333 1022.566779887045 1099.067618957527 1099.132264900622 1099.208112468647 1093.134127282065 460.9681728115661 1097.405912149242 293.0377459391553
1971 0.005 9.855 1 1061.938995289346 1022.418101944387 1022.567406051711 1099.067617465354 1099.132295339436 1099.20817623067 1093.134083416396 460.9768626488612 1097.405873995323 293.0377458429181
1972 0.005 9.859999999999999 1 1061.939277015266 1022.418727075539 1022.568031036752 1099.067622499538 1099.132267134806 1099.208113860282 1093.134185152752 460.985327593254 1097.405918935874 293.0377463881206
1973 0.005 9.865 1 1061.939587563492 1022.419349189602 1022.568653808778 1099.067620656609 1099.13229743979 1099.208178119248 1093.134144169388 460.9939873246963 1097.405881636547 293.0377461364691
1974 0.005 9.870000000000001 1 1061.939865748321 1022.419970928605 1022.56927540296 1099.067621434026 1099.132266082392 1099.208112796041 1093.134243151123 461.0024234625822 1097.405922184005 293.0377469439837
1975 0.005 9.875 1 1061.940176423941 1022.420589675537 1022.569894800689 1099.067621386605 1099.132297879945 1099.208178658573 1093.134204056134 461.0110543958602 1097.405886908584 293.0377465842768
1976 0.005 9.880000000000001 1 1061.940453830882 1022.42120806682 1022.570513041256 1099.067622622922 1099.132267302693 1099.208114063004 1093.134302413708 461.0194624745119 1097.405928535243 293.037747589233
1977 0.005 9.885 1 1061.940792887451 1022.4218236189 1022.57112919579 1099.067663809787 1099.132333230077 1099.208217783636 1093.134315295655 461.028064768617 1097.405924734635 293.0377471637995
1978 0.005 9.890000000000001 1 1061.941068836873 1022.422438821887 1022.571744238383 1099.067653358624 1099.132287702027 1099.208132422267 1093.134411930014 461.0364451206754 1097.405959257546 293.0377481566156
1979 0.005 9.895 1 1061.941332821187 1022.423050774366 1022.572356892126 1099.067585594956 1099.132265542595 1099.208141563881 1093.134300454072 461.0450188871381 1097.40586781895 293.0377476806722
1980 0.005 9.9 1 1061.941592687851 1022.423662343451 1022.57296832968 1099.067578096337 1099.132232001856 1099.208079373827 1093.134374931883 461.0533701398963 1097.405897823937 293.0377484390232
1981 0.005 9.904999999999999 1 1061.941906212061 1022.424271076057 1022.573577693214 1099.067607053171 1099.13228990214 1099.208172775564 1093.134342603854 461.0619127461736 1097.405881076271 293.0377481817771
1982 0.005 9.91 1 1061.942183243316 1022.424879499322 1022.574185951243 1099.067618200386 1099.132266545296 1099.208114794164 1093.134450867459 461.070233236246 1097.405926311625 293.0377487846006
1983 0.005 9.915000000000001 1 1061.94250192306 1022.42548503718 1022.574792101038 1099.067633937684 1099.132308072275 1099.208189092301 1093.134441269786 461.0787436192484 1097.405904160404 293.0377486413905
1984 0.005 9.92 1 1061.942772804116 1022.426090255538 1022.575397155965 1099.067632306845 1099.132274767333 1099.208120696797 1093.1345388154 461.087033310151 1097.405943476643 293.0377490228387
1985 0.005 9.925000000000001 1 1061.943079214892 1022.426692530723 1022.576000050872 1099.067629866476 1099.132303305231 1099.208183414458 1093.134507128007 461.0955116795278 1097.40590936723 293.0377488869544
1986 0.005 9.93 1 1061.943346049728 1022.427294496122 1022.576601855086 1099.067627828645 1099.132271252256 1099.208117766347 1093.134597312609 461.1037715635817 1097.405948397523 293.037748860383
1987 0.005 9.935 1 1061.943647334838 1022.427893520443 1022.577201501099 1099.0676243557 1099.13229972505 1099.208180124819 1093.134558052385 461.1122194701491 1097.405912096996 293.037748766937
1988 0.005 9.94 1 1061.943913662519 1022.428492260066 1022.577800078454 1099.067627464525 1099.132271913852 1099.208118374076 1093.134649365843 461.1204502631935 1097.405954311091 293.0377483375215
1989 0.005 9.945 1 1061.944212087395 1022.429088065398 1022.578396500033 1099.067623157913 1099.132298906126 1099.208179493677 1093.134612007564 461.128869837442 1097.405914212221 293.0377483311178
1990 0.005 9.950000000000001 1 1061.94447638742 1022.429683603237 1022.578991871807 1099.067626217723 1099.132270664684 1099.20811703055 1093.134702020169 461.1370741123408 1097.405955675553 293.0377476213263
1991 0.005 9.955 1 1061.944772432582 1022.430276210677 1022.579585093805 1099.067621376892 1099.13229757966 1099.208178076032 1093.134662212707 461.1454651218236 1097.405915267147 293.0377477042978
1992 0.005 9.960000000000001 1 1061.945008128013 1022.430868343001 1022.580177098997 1099.067576985631 1099.132226673647 1099.208071101873 1093.134712592698 461.153641622618 1097.405917069412 293.0377468243786
1993 0.005 9.965 1 1061.945310237285 1022.431457734658 1022.580767096082 1099.067607033042 1099.132289613264 1099.208172263934 1093.134676596003 461.1620049204398 1097.405901039967 293.0377469146158
1994 0.005 9.970000000000001 1 1061.945601212594 1022.432047060541 1022.581356213757 1099.067659622323 1099.132304091984 1099.208153656664 1093.134811303878 461.1701544252733 1097.405982980764 293.0377459351405
1995 0.005 9.975 1 1061.94591818194 1022.432633485681 1022.581943203553 1099.067661189711 1099.132327415759 1099.208207667504 1093.134826935703 461.1784887162656 1097.405952373236 293.0377462053523
1996 0.005 9.98 1 1061.946176927807 1022.433219662345 1022.582529202767 1099.067649186044 1099.132284513686 1099.20812811372 1093.134910314922 461.1866087397377 1097.405985040077 293.037745593052
1997 0.005 9.984999999999999 1 1061.946452701606 1022.433802822468 1022.583112985774 1099.06761660143 1099.132291012687 1099.20816979009 1093.134844021653 461.1949116718758 1097.405923309837 293.0377458483969
1998 0.005 9.99 1 1061.946709620357 1022.434385781544 1022.583695771061 1099.067619573039 1099.132264060272 1099.208110611301 1093.134924968906 461.2030012176576 1097.405964996078 293.0377456893074
1999 0.005 9.995000000000001 1 1061.946994195066 1022.434965821289 1022.584276415538 1099.067612485757 1099.132291378594 1099.208172066476 1093.134876300448 461.2112724931408 1097.405921928082 293.0377457970608
2000 0.005 10 1 1061.947253979767 1022.435545694172 1022.584856106134 1099.067621488128 1099.132267311747 1099.208114412512 1093.134967117241 461.219331958139 1097.405967608126 293.0377460339856
2001 0.005 10.005 1 1061.947542808786 1022.436122675895 1022.585433678489 1099.067620753655 1099.132298004072 1099.208178314215 1093.134932595657 461.227572834017 1097.405929958358 293.0377459410831
2002 0.005 10.01 1 1061.947800612076 1022.436699486892 1022.586010302127 1099.06762503482 1099.132269267537 1099.208115527002 1093.135022177262 461.2356035706213 1097.405974157212 293.0377464867866
2003 0.005 10.015 1 1061.948088799902 1022.437273419076 1022.586584820644 1099.067623291391 1099.132299504756 1099.208179724187 1093.134988415305 461.2438159580674 1097.405936729798 293.0377462316283
2004 0.005 10.02 1 1061.94834334306 1022.437847170854 1022.587158388397 1099.067623481205 1099.132267779265 1099.208113925965 1093.135075103436 461.251819475281 1097.405976440184 293.0377470437354
2005 0.005 10.025 1 1061.948632516885 1022.438418074926 1022.587729872017 1099.067624507263 1099.132300226252 1099.208180492423 1093.135044288432 461.2600050948693 1097.405941742761 293.0377466827957
2006 0.005 10.03 1 1061.948886634119 1022.438988808932 1022.588300420416 1099.067625401728 1099.132269472458 1099.208115696358 1093.13513143775 461.2679822667599 1097.405981807316 293.0377476955865
2007 0.005 10.035 1 1061.949203239544 1022.439556844602 1022.588868986278 1099.06766561941 1099.132334618451 1099.20821845376 1093.135149992256 461.2761409905866 1097.405978617809 293.0377472674065
2008 0.005 10.04 1 1061.949456488342 1022.440124714602 1022.589436661184 1099.067656003678 1099.132290262257 1099.208134592584 1093.13523468195 461.2840920794226 1097.406013583345 293.0377482610367
2009 0.005 10.045 1 1061.949699683202 1022.440689483328 1022.590002060378 1099.067588853206 1099.132268007157 1099.208143505132 1093.13513353872 461.2922241023351 1097.405922945951 293.0377477873155
2010 0.005 10.05 1 1061.949935121738 1022.441254037809 1022.590566451058 1099.067579140412 1099.132232941712 1099.208079700339 1093.13519394704 461.3001478121974 1097.405950088082 293.0377485499685
2011 0.005 10.055 1 1061.950228064448 1022.441815910528 1022.591128880628 1099.067609938984 1099.132292106961 1099.208174662423 1093.135169827426 461.3082504600609 1097.405935280501 293.0377482910246
2012 0.005 10.06 1 1061.950481582928 1022.442377647534 1022.591690420294 1099.067620657676 1099.132268825388 1099.208116542335 1093.135265776623 461.3161451047638 1097.40597961821 293.0377489008013
2013 0.005 10.065 1 1061.950779504466 1022.442936646707 1022.592249958636 1099.067636371994 1099.132309890861 1099.208190369236 1093.135264053929 461.3242171958223 1097.405957853437 293.0377487559028
2014 0.005 10.07 1 1061.951027170584 1022.44349549693 1022.592808610661 1099.06763392215 1099.132276057317 1099.208121441906 1093.135349660089 461.3320823571673 1097.405995646266 293.0377491314921
2015 0.005 10.075 1 1061.951312756513 1022.44405155361 1022.593365219034 1099.067632453404 1099.13230525233 1099.208184920567 1093.135324972189 461.340124351382 1097.405962981605 293.0377489978564
2016 0.005 10.08 1 1061.951556824364 1022.444607475351 1022.593920947097 1099.067630405926 1099.132273374607 1099.208119299678 1093.135404290731 461.3479609241769 1097.406000898203 293.037748975426
[truncated: 195,149 more chars]
