# Supplementary material for: Thermocouple Sensor Response in Hot Airstream
Source: Sensors (Basel). 2025 Jul 26;25(15):4634. doi: 10.3390/s25154634 (PMC12349096; doi:10.3390/s25154634)
Supplement: Supplementary file 1 [file sensors-25-04634-s001.zip › report-file-tc_11bR48.out]

"report-file-tc"
"Time Step" "delta-time etc.."
("TimeStep" "delta-time" "flow-time" "iters-per-timestep" "t_1" "t_sensor" "t0" "t1" "t2" "t3" "ty_1" "ty_10" "ty1" "ty10")
0 0.005 0 0 292.9999999999999 292.9999999999999 292.9999999999999 292.9999999999999 292.9999999999999 292.9999999999999 292.9999999999999 292.9999999999999 292.9999999999999 292.9999999999999
1 0.005 0.005 20 293.0028201278544 293.0000306694908 293.0000216411393 293.1469503712283 293.7028058105976 295.6723008964083 293.0186187697829 293.0000027618251 293.0431360153948 293.0000196570076
2 0.005 0.01 20 293.0300442945594 293.0003107243625 293.0002319612089 294.272360490372 298.3736557461521 310.1509548300908 293.1517911192416 293.0000137139706 293.4141548527305 293.0001180526806
3 0.005 0.015 20 293.1786710397005 293.0017644366187 293.0013638719442 299.2935812745017 315.8713820871114 353.7529811017848 293.7200841682004 293.0001016168636 295.2775476607543 293.0007659734816
4 0.005 0.02 20 293.7492224853345 293.0071290355908 293.0056785537715 314.6520142063774 359.5432106675219 440.9605943227385 295.4542514406876 293.0004166770769 301.7279834991589 293.0034051668926
5 0.005 0.025 20 295.4278476813815 293.0225631436821 293.0184753913682 349.3089455087926 438.4562123071454 563.1419980996076 299.5914059725597 293.001343553654 318.2256167378834 293.0117335874927
6 0.005 0.03 20 299.4352757912226 293.0589654216491 293.049554094783 409.0164343481042 543.7767077939855 683.4569685751935 307.5123225699959 293.0036052400043 350.7939014419746 293.0328390306325
7 0.005 0.035 20 307.494746212223 293.1309222801674 293.1128318328308 487.6687665930657 648.1927721859495 769.38312590907 319.663452942143 293.0082741259791 401.3874202970566 293.0768211805964
8 0.005 0.04 20 321.3035974257755 293.2512531438735 293.2219589355863 566.9396672892544 726.8183986315304 817.5052389271968 334.4700285828727 293.0166090826742 463.4706453505589 293.153429469985
9 0.005 0.045 20 341.5745711116181 293.4247011391173 293.3839775904474 630.012497625677 774.4591827467722 840.1493320439658 348.9167416556867 293.0296620251477 524.0036309848049 293.2681934271886
10 0.005 0.05 20 367.0003913891005 293.647079575131 293.5967594433658 671.5806411896011 799.0211027054294 849.5074986761095 360.7801569640719 293.0478142428761 572.6474888008332 293.4185518265533
11 0.005 0.055 20 394.3202642070795 293.9093058259842 293.8518031077754 695.8212458723218 810.2023982196097 852.9474280507318 369.5944878741577 293.0704542152955 606.0409988822 293.5927520469762
12 0.005 0.06 20 419.8417000259724 294.2016235476523 294.1388227839755 709.0708281887855 814.7760528202443 854.0521529693392 375.9239959203729 293.09598305972 626.5337192329364 293.7732204900076
13 0.005 0.065 20 441.0665089752445 294.515777919258 294.4487737880212 716.2830372708088 816.4727321376283 854.3707166898226 380.5867658423437 293.1221066189713 638.3895127234285 293.9426205787024
14 0.005 0.07000000000000001 20 457.1478902415315 294.8456292053246 294.7749859424158 720.3840849904153 817.0689123223298 854.4908743857131 384.1672536027144 293.1464133528081 645.1845252657052 294.0902749962923
15 0.005 0.075 20 468.4873022507081 295.1869016910057 295.1129340276514 722.9279101362877 817.3118415276105 854.596926125261 387.0593779084607 293.166875780913 649.2589690611018 294.2043623913595
16 0.005 0.08 20 476.0696080339201 295.5367307167838 295.45967494467 724.6702510180323 817.4756603400062 854.7238806424394 389.485832286889 293.1822329512189 651.9126686709262 294.2760303112993
17 0.005 0.08500000000000001 20 480.9610504125839 295.8932200376133 295.8132963020807 725.96653112332 817.6397996533344 854.862700749792 391.5768402641446 293.1920914532872 653.8093799384438 294.3021251992286
18 0.005 0.09 20 484.0574489984302 296.2550935780441 296.1725149902136 726.9796155892822 817.8107630845316 854.9967784318346 393.4051550122324 293.1968136359593 655.2634125385561 294.2821897936097
19 0.005 0.095 20 486.0170393306559 296.6214660903697 296.536428808167 727.7926364321814 817.9773597841423 855.1146358730815 395.0181681019712 293.1972800833939 656.4258558006655 294.2304495222307
20 0.005 0.1 20 487.2860181720174 296.9916915572326 296.9043677828751 728.4497151410402 818.1278834448432 855.2107942433371 396.4464815134359 293.194608989143 657.3681329843059 294.1657431261297
21 0.005 0.105 20 488.1443110902947 297.3652721764036 297.2758090044793 728.9794554366073 818.25509208083 855.2846975231623 397.7117643193389 293.1899489917625 658.1310499184526 294.1020750806373
22 0.005 0.11 20 488.7627263059914 297.7418075066275 297.6503292046823 729.4041912913018 818.3571499684525 855.3388208518037 398.8326370618705 293.184323364525 658.743703237509 294.0380997849279
23 0.005 0.115 20 489.2384353868497 298.1209655191857 298.0275776135692 729.7426234238706 818.4360126623363 855.3768890611287 399.8282684104599 293.178545531819 659.2313141941763 293.9785817991254
24 0.005 0.12 20 489.6278726862679 298.5024640029856 298.4072587986181 730.0107753159036 818.494722219254 855.4025958113299 400.711882156105 293.1732149470832 659.6153793663004 293.9298311563615
25 0.005 0.125 20 489.9625135715539 298.8860605652358 298.7891214146006 730.2220805112838 818.5372237979635 855.4193013304906 401.4952527896167 293.1687220950154 659.9145810701693 293.8952747687828
26 0.005 0.13 20 490.258199137982 299.2715453127063 299.1729483945325 730.3890276195755 818.5671386066034 855.42976929333 402.198905850114 293.1652766283252 660.1476036955113 293.8755197867835
27 0.005 0.135 20 490.5268093875321 299.6587369361953 299.5585549893316 730.520319670361 818.587727829591 855.4359812808124 402.8279384588233 293.1629594554627 660.3273725132162 293.8706895703017
28 0.005 0.14 20 490.7748283116306 300.047476062843 299.945779471609 730.6233768165986 818.6015248309386 855.4393917024728 403.3918823905483 293.1617538332617 660.4659904092777 293.8788814267406
29 0.005 0.145 20 491.0061750607734 300.4376223129416 300.3344791613249 730.7041635225695 818.6104555603371 855.4411747082895 403.9032681340459 293.1615789933418 660.5735312671667 293.8975412110836
30 0.005 0.15 20 491.2247914360471 300.8290531679826 300.7245294155014 730.7678970793977 818.6163350652522 855.4422209540148 404.3689049482844 293.1623175130437 660.6582362461353 293.9253702289032
31 0.005 0.155 20 491.4334829625872 301.2216604868986 301.1158201255157 730.8186003188886 818.6204098796537 855.4429984260589 404.7957167731752 293.1638337349485 660.7264726534612 293.9599205707114
32 0.005 0.16 20 491.6346744425404 301.6153479425686 301.5082530816075 730.8590345155812 818.6232819066269 855.4437478530383 405.1894312947027 293.1659900409337 660.782828584239 293.9989662546258
33 0.005 0.165 20 491.8300983033375 302.010029222981 301.9017399999416 730.8914300691159 818.6254535492158 855.4445484851742 405.5551435892829 293.1686554240376 660.8308625965074 294.0404075199349
34 0.005 0.17 20 492.0212675766354 302.4056269061075 302.2962012465389 730.9177667890719 818.627333999699 855.4455486426023 405.8974572963994 293.171713061438 660.8735379255407 294.0825931179246
35 0.005 0.175 20 492.2095995842675 302.8020708887647 302.6915644932105 730.9392941679532 818.6290460888712 855.446704206735 406.2200757649323 293.1750639693225 660.9125704196325 294.124087456887
36 0.005 0.18 20 492.3957485113085 303.1992970532065 303.0877635093298 730.9570552080006 818.6306873172557 855.4480022856039 406.526081170349 293.1786273578546 660.949188410093 294.1638087087275
37 0.005 0.185 20 492.580508371906 303.5972468776957 303.4847374930542 730.9720175222207 818.6323744111166 855.4494466328603 406.8183918273067 293.1823406661986 660.9845969027757 294.200957887178
38 0.005 0.19 20 492.7644261948614 303.9958662879252 303.8824302424424 730.9847207869191 818.6340789468836 855.4509758700528 407.0991136259986 293.1861565542521 661.0192572082046 294.2353057468065
39 0.005 0.195 20 492.9478718919282 304.3951052955395 304.2807896344692 730.9957665478776 818.6358062343795 855.4525898549383 407.3702669460724 293.1900423462356 661.0537445631415 294.2665733428214
40 0.005 0.2 20 493.1308681597347 304.7949174923813 304.679767220273 731.0056911506739 818.6376481833234 855.4542731889592 407.633519666353 293.1939753882494 661.0886159106034 294.2946959829451
41 0.005 0.205 20 493.3140518349966 305.1952594551657 305.0793176004368 731.0145221533735 818.6393628871007 855.4558889012118 407.8900690258347 293.1979437938364 661.1236998387964 294.3197388975861
42 0.005 0.21 20 493.497268289733 305.596090544632 305.4793982269053 731.022680911751 818.6410495889007 855.4575090025962 408.1412033416326 293.2019416120312 661.1591954472374 294.3418776262492
43 0.005 0.215 20 493.6807516158195 305.9973726140626 305.8799691153754 731.0303309214563 818.6427004972215 855.4590987564549 408.3878365122854 293.2059683691074 661.1951236339071 294.3613440855795
44 0.005 0.22 19 493.8643878329664 306.3990704098449 306.2809930656724 731.0381012840935 818.6443797545616 855.460691573556 408.6318268133096 293.2100258316181 661.2319576793968 294.378351807823
45 0.005 0.225 19 494.0485644247509 306.8011504437009 306.6824349797416 731.0458282521937 818.6460571988796 855.4622114615065 408.8731329311648 293.2141184649694 661.2694080028635 294.3931243904849
46 0.005 0.23 18 494.2332125948834 307.2035816420832 307.0842620046744 731.0539186084969 818.6476717955471 855.4636332917642 409.1132039094418 293.2182509846116 661.307603619915 294.4058869193465
47 0.005 0.235 17 494.4185949940197 307.6063350147697 307.4864434534381 731.0625492933086 818.6492062371937 855.4649742303285 409.3528059484554 293.2224285186013 661.3465806873585 294.4169557125647
48 0.005 0.24 16 494.6049252595451 308.0093833164566 307.8889505254593 731.0717474358984 818.6506407204148 855.4662005245818 409.5923598666027 293.2266562869708 661.3863175395975 294.4265761748138
49 0.005 0.245 15 494.791946762629 308.4127004502204 308.2917559096651 731.0814795190119 818.6519665423265 855.4672856050869 409.8316552590835 293.230939646744 661.4267073711746 294.4349496234017
50 0.005 0.25 14 494.9788611878617 308.816260905207 308.6948332210687 731.0915853146548 818.6530944359018 855.4682270592533 410.0705972551063 293.2352834363924 661.4674968030756 294.4422702232203
51 0.005 0.255 14 495.1656195292498 309.2200388390482 309.0981560456433 731.10135509348 818.654092696403 855.4690910840562 410.3076684151036 293.2396928234264 661.5081199470422 294.4486979168393
52 0.005 0.26 13 495.3517993970016 309.62401058326 309.50169932285 731.1115541219111 818.6550442465738 855.4699551016274 410.5444868700123 293.2441723723625 661.549140889701 294.4543604202917
53 0.005 0.265 13 495.53929939418 310.0281540480912 309.9054392603358 731.1218003601859 818.6559540080711 855.4708711225956 410.7812657225622 293.2487268457762 661.5903303964875 294.4593714091842
54 0.005 0.27 13 495.7281673805892 310.4324474625581 310.3093529153123 731.1319315771199 818.6568895618304 855.4718376120505 411.0173658378708 293.2533607929614 661.6315174486234 294.4637927761676
55 0.005 0.275 13 495.9176469367231 310.8368696194976 310.7134181889302 731.1421364171291 818.6578718721745 855.4728328728032 411.2525403805781 293.2580785763113 661.672747647768 294.4677273978249
56 0.005 0.28 12 496.1064693306667 311.2414008035915 311.1176145063268 731.1530875948771 818.6589506051871 855.4738461608483 411.4879597799786 293.262883267218 661.7145320223906 294.4712391816433
57 0.005 0.285 12 496.2959726838882 311.6460219817479 311.5219219420221 731.1642332168515 818.6601007436216 855.4748908396535 411.7227577744654 293.2677776014431 661.7566134451406 294.4743639839256
58 0.005 0.29 12 496.4856767876659 312.0507143611097 311.9263210510063 731.1754633264054 818.6612553816271 855.4758884015653 411.9569051255582 293.2727645863106 661.7989565099116 294.4771409961169
59 0.005 0.295 11 496.6744443963576 312.4554602499504 312.3307935046423 731.187343201812 818.6624186437459 855.4768248075369 412.1914562427584 293.2778459576111 661.841985271138 294.4796189616019
60 0.005 0.3 11 496.8641300463277 312.8602431595621 312.7353217510003 731.1994580470506 818.6635387959236 855.4777075785713 412.4257782443153 293.2830235757789 661.8854474262154 294.4818453499639
61 0.005 0.305 11 497.054390633 313.2650465358926 313.1398885873296 731.2116047860587 818.6645756841189 855.4785071760555 412.6596975561013 293.2882999984848 661.9291211093165 294.4838361071231
62 0.005 0.31 11 497.2449917243328 313.6698542651179 313.5444772977604 731.2238219679932 818.6655310638497 855.4792136466626 412.8929831259235 293.2936770723452 661.9729966405877 294.4856208896395
63 0.005 0.315 11 497.4360405405062 314.0746508009661 313.9490716477295 731.2360338679476 818.6663910151304 855.4798357215494 413.1257321562088 293.2991563151567 662.0170705822062 294.4872088319365
64 0.005 0.32 10 497.6263173444457 314.4794214977076 314.3536563740504 731.2487978974768 818.6671931694888 855.4803896691134 413.3595253787209 293.304738842404 662.061689260912 294.4886030529065
65 0.005 0.325 10 497.8175781302062 314.8841529854447 314.7582171847268 731.2618530490637 818.6679045075208 855.4808584404788 413.5934550209778 293.3104257774772 662.1066035299733 294.4898406783685
66 0.005 0.33 10 498.0092796287937 315.2888315017602 315.162740003308 731.2750416649391 818.6685268508353 855.4812579409507 413.8266251940613 293.3162187441613 662.1516127799446 294.4909262893094
67 0.005 0.335 10 498.2010290774028 315.6934431855428 315.5672106943258 731.2881074652252 818.6690690599263 855.4816085283348 414.0593220969863 293.3221194578509 662.1966357105318 294.4918837769699
68 0.005 0.34 10 498.3928256442887 316.0979747501656 315.971615446838 731.3011437794406 818.6695479310813 855.4819321533579 414.2914989002139 293.3281294820107 662.2416587142704 294.4927173296651
69 0.005 0.345 10 498.5846467583978 316.5024134709424 316.3759410106911 731.3142738321328 818.6700122613792 855.4822632760631 414.5231722088043 293.3342501499404 662.2867580169121 294.4934305027861
70 0.005 0.35 9 498.7751467035117 316.9067469468872 316.7801747486411 731.3277899265602 818.6705144106122 855.4826211297047 414.7557264078607 293.3404824277241 662.3322022645694 294.4940106540247
71 0.005 0.355 10 498.9673786318888 317.3109640164878 317.1843045588176 731.3412585671369 818.670984003979 855.4829751813345 414.9868873088939 293.3468274257968 662.3775548254944 294.4945269444989
72 0.005 0.36 9 499.1582270930928 317.7150527551719 317.5883185984786 731.3550564148532 818.6714993496653 855.4833344499762 415.2185290092228 293.3532868325467 662.4231665385579 294.4949278193948
73 0.005 0.365 10 499.3505849549457 318.1190022688739 317.992205173944 731.3685775173143 818.6719509537315 855.4836775624515 415.4490469234382 293.3598615298935 662.4685652462084 294.4952737396703
74 0.005 0.37 9 499.5412159081832 318.5228010911303 318.3959529730217 731.3823864632561 818.6724335819749 855.4840249264281 415.6797834893385 293.3665530615566 662.5141744413065 294.4955202910063
75 0.005 0.375 10 499.7333740665034 318.9264389970738 318.7995508917867 731.3959676328957 818.6728758244305 855.4843764062924 415.9092066331839 293.3733629069299 662.5595700940518 294.4957258757909
76 0.005 0.38 9 499.9238902161425 319.3299053331023 319.2029883477264 731.4098538545115 818.6733426018129 855.4847256547414 416.1391124033159 293.3802930754497 662.6051540219765 294.4958530573712
77 0.005 0.385 9 500.1145726557858 319.7331906369117 319.6062552839766 731.4239437079339 818.6738107039 855.4850976177325 416.3687639511604 293.3873445383032 662.6507871228357 294.4959323690982
78 0.005 0.39 9 500.3054185596761 320.1362855959645 320.0093419490273 731.4381003379422 818.67430078659 855.4854850874368 416.5985425831759 293.3945188528589 662.6964539732083 294.4959687871785
79 0.005 0.395 9 500.4962785352988 320.5391807857582 320.4122387248134 731.4522267554007 818.6747977347585 855.485878877688 416.8279448369577 293.4018173388927 662.7420709252947 294.4959632745217
80 0.005 0.4 9 500.6869612128929 320.941866964796 320.8149361439299 731.4663598109478 818.6753028224664 855.4862789303891 417.0568081609525 293.4092413716933 662.7876523570441 294.4959220412298
81 0.005 0.405 9 500.8777481933622 321.3443354980107 321.2174251092879 731.480570999918 818.6758203075171 855.4866900137819 417.2854481452176 293.416791785978 662.8332306320874 294.4958510459225
82 0.005 0.41 9 501.0684584920523 321.7465777061363 321.6196967349672 731.4947600080934 818.6763347043384 855.4871073776497 417.5136467173754 293.4244697764169 662.8787563287918 294.495760530221
83 0.005 0.415 8 501.2576125885244 322.1485852324626 322.0217425884317 731.5093059502142 818.6768835505535 855.4875369381296 417.7427858095206 293.432277412482 662.9245024464153 294.4956324307211
84 0.005 0.42 8 501.4470624564672 322.5503509563401 322.4235549648087 731.5241558615918 818.677448075141 855.487976683997 417.9722906440674 293.4402154908672 662.9704449493079 294.495481642272
85 0.005 0.425 8 501.6369118754698 322.951867434552 322.8251261623346 731.5390570449273 818.6780051793216 855.4884036643631 418.2014861081752 293.4482852355045 663.0163781574697 294.4953291883914
86 0.005 0.43 8 501.8268351491276 323.3531270698093 323.2264484442318 731.5539148118545 818.6785514892492 855.4888201747979 418.4302349739594 293.4564877099206 663.062269345391 294.4951714752834
87 0.005 0.435 8 502.0169309637594 323.7541225418589 323.6275142218704 731.5688036927797 818.6790862655415 855.4892297091958 418.658328057546 293.4648239109686 663.1081110813086 294.4950082461428
88 0.005 0.44 7 502.2056879680213 324.154846555874 324.0283160374262 731.5838155981281 818.6796289063531 855.4896337301792 418.888016661363 293.4732952839457 663.1540196341655 294.4948156564578
89 0.005 0.445 7 502.3947318900081 324.5552931119231 324.4288474621265 731.5992136184361 818.6801771479877 855.490037563667 419.1176130357096 293.4819016649462 663.2001609543624 294.494621572133
90 0.005 0.45 7 502.5840889881667 324.9554558718644 324.8291019750259 731.6146846516352 818.6807350001503 855.4904380941523 419.3469723607738 293.4906438068411 663.2463517792979 294.4944263938713
91 0.005 0.455 7 502.7735244975539 325.3553282517191 325.2290729069556 731.630086889804 818.6812804576249 855.4908225584484 419.5758438646254 293.499522594299 663.2925007778875 294.4942390901982
92 0.005 0.46 7 502.9629932927471 325.7549038550558 325.6287536500779 731.64544343558 818.6818156751934 855.491200162156 419.80426653206 293.5085388117433 663.3386059932296 294.4940568889567
93 0.005 0.465 6 503.1520748262701 326.1541770042313 326.0281378391377 731.660846880327 818.6823817517665 855.4916083876781 420.0353442097916 293.5176937018382 663.3846809730488 294.493853623717
94 0.005 0.47 6 503.3411472204545 326.5531427600588 326.4272206948268 731.6769842470533 818.6829584522875 855.491989021903 420.2652511079874 293.5269865296746 663.4312012917001 294.4936450938603
95 0.005 0.475 6 503.5299234399602 326.9517948254348 326.8259961224 731.6928778531181 818.6835054527854 855.4923605771024 420.4946498630474 293.5364184082226 663.4776132944472 294.4934533523456
96 0.005 0.48 6 503.7186974545814 327.3501276225825 327.2244582215305 731.7087857550125 818.6840515034856 855.4927319272466 420.7235325688317 293.5459898792332 663.5240465980231 294.4932702379856
97 0.005 0.485 6 503.9074567906049 327.7481356633385 327.6226013117754 731.7247618218992 818.6845744519771 855.4931035534634 420.9517017047299 293.5557009006427 663.5704938210141 294.493098266408
98 0.005 0.49 5 504.0971651498963 328.1458158452136 328.0204206287927 731.7410193106908 818.68516987081 855.4935373837443 421.1840715391938 293.5655542691841 663.6170888193034 294.4929361532876
99 0.005 0.495 6 504.2849722753103 328.5431603333864 328.4179113190181 731.7573300224358 818.6856982312801 855.493850398713 421.4097994379451 293.5755465204549 663.6637677892514 294.4927461738897
100 0.005 0.5 5 504.4740630876144 328.9401659752868 328.8150670956442 731.7733172101963 818.68625276557 855.4942693852004 421.6411529476093 293.5856825650251 663.7102169179116 294.4926106710229
101 0.005 0.505 5 504.662192121871 329.3368278083745 329.2118844302698 731.7899702994484 818.6868352222792 855.4946408214388 421.8700695031878 293.5959599748272 663.757120698693 294.4924337859933
102 0.005 0.51 5 504.8501669454033 329.7331405830833 329.6083578524938 731.8063456101485 818.6873910122429 855.495022992034 422.0988706760918 293.6063793532192 663.8038087656435 294.4922930982014
103 0.005 0.515 5 505.03796988442 330.1290997847296 330.0044826072839 731.8228621024225 818.6879553106588 855.4953985711429 422.3269955625304 293.6169414235606 663.850648236418 294.4921450934034
104 0.005 0.52 5 505.225696552252 330.5247006469766 330.4002537537009 731.8392403149272 818.6885178636562 855.4957819285769 422.5547492574944 293.6276465626559 663.8974120749508 294.4920172757531
105 0.005 0.525 4 505.4157333752167 330.9199438642588 330.7956696450417 731.8566414650023 818.6891260234268 855.4963157268957 422.7886812611016 293.6385003190732 663.9450912847517 294.4919172367725
106 0.005 0.53 5 505.600931407449 331.3148169766631 331.1907230067177 731.8728113582657 818.6896881833951 855.4965607451974 423.0116895330389 293.6494896405673 663.9914433049172 294.4917578817167
107 0.005 0.535 4 505.7903352382555 331.7093233067546 331.5854112948546 731.8899610204137 818.6902453436159 855.4970730494759 423.2449118891355 293.6606299373802 664.038817062285 294.4916781874508
108 0.005 0.54 5 505.9753144847113 332.1034513621092 331.9797281536547 731.9062405688657 818.6908343968221 855.4973316491618 423.466923753104 293.6719073615716 664.0853056029766 294.491546237479
109 0.005 0.545 4 506.164397644454 332.4972042663607 332.3736712714447 731.9233321349202 818.6914005749962 855.497856028315 423.6992013499975 293.683337275435 664.1326792223682 294.4914883566753
110 0.005 0.55 4 506.3502414104639 332.8905743588588 332.7672366981356 731.9400342321933 818.6919811874993 855.498244532988 423.9265907065322 293.6949102230515 664.1796813875729 294.4913717160318
111 0.005 0.555 4 506.5369441890403 333.2835591686687 333.1604204541896 731.957149390404 818.6925736202954 855.4986451989773 424.1545370885233 293.7066268368059 664.2267577500056 294.4912836515315
112 0.005 0.5600000000000001 4 506.7231302760238 333.6761546970966 333.5532189089864 731.9742243088073 818.693160990313 855.4990133010921 424.3815781211398 293.7184885093916 664.2739531739454 294.4912041392525
113 0.005 0.5650000000000001 4 506.9094634420738 334.0683573908067 333.9456280590364 731.9912416685532 818.6937388893178 855.4993920366865 424.6084776507881 293.7304958431316 664.3210655921034 294.4911407374537
114 0.005 0.5700000000000001 4 507.0956228431118 334.46016371705 334.3376443555705 732.0083066449906 818.6943307528787 855.4997773397168 424.8348050145835 293.7426489062877 664.3682199878382 294.4910851582406
115 0.005 0.5750000000000001 4 507.2812154042222 334.8515694266053 334.7292637323405 732.0249993060874 818.6948917243308 855.5001567677383 425.0605554871064 293.754948236407 664.4151381656222 294.4910270761699
116 0.005 0.58 4 507.4671670418529 335.242571636554 335.1204827614667 732.0418540031237 818.6954736882907 855.5005500206438 425.2862130848515 293.7673939633886 664.4621460967282 294.4909845801243
117 0.005 0.585 4 507.653060742213 335.6331670535741 335.5112981707825 732.0586852038556 818.6960615830394 855.5009395261229 425.5114342682332 293.7799863827179 664.509157009572 294.490947300396
118 0.005 0.59 4 507.8389107518139 336.023352557499 335.9017067333918 732.0755145503713 818.6966466102094 855.5013239655066 425.7363246303473 293.7927254848471 664.5561539330427 294.490915122605
119 0.005 0.595 4 508.024235770721 336.4131245406355 336.2917049960454 732.0922052663608 818.6972152722672 855.5017040344994 425.9606139509102 293.8056116514249 664.6030238251665 294.4908781799328
120 0.005 0.6 4 508.2097155410842 336.8024803538419 336.6812899661735 732.1089793606643 818.6977939722069 855.5020859049858 426.1847820751166 293.8186448227841 664.6499701601764 294.4908541855341
121 0.005 0.605 4 508.3951477268889 337.1914170590068 337.0704586695336 732.1257460717451 818.698371384271 855.502466865029 426.4086402427224 293.8318253087778 664.6969095704218 294.490836108875
122 0.005 0.61 4 508.5804740275138 337.5799319448091 337.4592083737094 732.1425981730016 818.6989549932158 855.5028341482533 426.6321022496541 293.8451531703994 664.7439373430107 294.4908235561139
123 0.005 0.615 4 508.7657650142482 337.9680220857124 337.8475360025466 732.1593647252307 818.6995257886405 855.5032114583821 426.8553625307748 293.8586282464803 664.7908633099664 294.4908181166375
124 0.005 0.62 4 508.950914863596 338.3556847597533 338.2354388110999 732.1761238642748 818.7001025287256 855.5035931469821 427.0782911073319 293.8722507597289 664.8377663026438 294.4908131743549
125 0.005 0.625 4 509.1359226057991 338.742917316336 338.6229140930681 732.1928896639358 818.7006822241954 855.503974375443 427.300902330212 293.8860207638066 664.8846586876697 294.4908099936746
126 0.005 0.63 4 509.3208116926888 339.1297171800049 339.0099592004626 732.2096800373027 818.7012587994752 855.5043537205212 427.5232721887039 293.899938014896 664.9315372748591 294.4908074067278
127 0.005 0.635 4 509.5051870889821 339.5160814842843 339.3965713947237 732.2264113902723 818.7018257138208 855.5047258695552 427.7450381428384 293.9140026781913 664.9783584971176 294.4907964058002
128 0.005 0.64 4 509.689539142264 339.9020077819879 339.7827479990629 732.2430432012284 818.7023802415607 855.5050978733063 427.9667663352845 293.9282148721384 665.025115031157 294.4907949102756
129 0.005 0.645 4 509.8739397086095 340.2874941680069 340.1684868819553 732.2599640626013 818.7029682547141 855.5054796108847 428.1881980154235 293.942574476978 665.0720533156805 294.4907972945373
130 0.005 0.65 4 510.0581658475435 340.6725381668752 340.5537856536603 732.2767916115337 818.7035459600523 855.5058590178675 428.4094395568732 293.9570815174312 665.1189241201412 294.4907980178451
131 0.005 0.655 4 510.2422534190713 341.0571375231892 340.9386419922031 732.2936317335286 818.7041233319068 855.5062407014801 428.6303909938773 293.9717358328088 665.1657827770297 294.4908013387724
132 0.005 0.66 4 510.426164780436 341.4412900449516 341.3230536459076 732.3104772675836 818.7047004537526 855.5066224050227 428.8510664631104 293.9865374614935 665.2126401318951 294.4908062723005
133 0.005 0.665 4 510.6099303271935 341.8249935567823 341.7070183769548 732.3273433491341 818.7052783080225 855.5070074221662 429.0715379944837 294.001486390154 665.259482692766 294.4908113372525
134 0.005 0.67 4 510.7935019448677 342.2082460168086 342.0905341110239 732.3442506838875 818.7058590437875 855.5073874769174 429.2916895158293 294.0165825736765 665.3063538695159 294.4908165420129
135 0.005 0.675 4 510.9769486109266 342.591045411906 342.4735987332918 732.36115203866 818.706434656828 855.5077699823331 429.5116836802313 294.0318259963027 665.3532038477703 294.4908232117891
136 0.005 0.68 4 511.1597466979479 342.9733891729813 342.8562099102527 732.3778583030609 818.7069843723366 855.5081402068205 429.7311270462541 294.0472168321313 665.3999068603484 294.4908193923355
137 0.005 0.6850000000000001 4 511.3426613313566 343.3552758431954 343.2383658070721 732.3947721047441 818.7075521732218 855.508515866779 429.9505565718925 294.0627546999609 665.4467376709414 294.4908256610445
138 0.005 0.6900000000000001 4 511.5254816935263 343.736703659681 343.6200646383487 732.4117234262553 818.7081251143665 855.5088932912013 430.1697913398794 294.078439596695 665.4935958386836 294.4908341132229
139 0.005 0.6950000000000001 4 511.708162650336 344.1176708414426 344.0013046160738 732.42870452724 818.7087011139143 855.5092737907951 430.3888044888322 294.0942714425281 665.5404705505807 294.4908425178664
140 0.005 0.7000000000000001 4 511.8907009207062 344.4981757180127 344.3820840023855 732.4457127213593 818.7092820742911 855.5096575938512 430.607602656492 294.11024991905 665.5873541726365 294.4908525360034
141 0.005 0.705 4 512.0730841305198 344.8782166437171 344.7624011051553 732.4627404226326 818.7098655692823 855.5100435306877 430.8261974534296 294.1263751817122 665.6342372059934 294.4908638918799
142 0.005 0.71 4 512.2552959016597 345.2577919848061 345.1422542506837 732.4797992297624 818.7104503291614 855.5104299673969 431.0445883857104 294.1426469250915 665.6811286741511 294.4908770305071
143 0.005 0.715 4 512.4373141782362 345.6369001071836 345.5216417855327 732.4968769820196 818.7110361092542 855.5108161364458 431.2627468745783 294.1590649937709 665.728031685148 294.4908910730755
144 0.005 0.72 4 512.6191407617765 346.015539461305 345.9005620979369 732.5139759596806 818.7116226640636 855.5112025316172 431.4806828735697 294.1756292621992 665.7749406613952 294.4909066971459
145 0.005 0.725 4 512.8008981956057 346.3937088647001 346.2790138600976 732.5312428989409 818.7122249405583 855.5115917715233 431.6984267863177 294.1923396488766 665.821955665786 294.490923527978
146 0.005 0.73 4 512.9824041015499 346.7714066653262 346.6569955134667 732.5484070758897 818.712815893964 855.5119794831435 431.9159875671057 294.2091959184156 665.8689024151138 294.4909418874086
147 0.005 0.735 4 513.163702039548 347.1486314331582 347.0345055642732 732.5655666622122 818.7134060179632 855.5123681040247 432.1333238051361 294.2261980419644 665.9158289931879 294.4909620583946
148 0.005 0.74 4 513.3447955910196 347.5253818052581 347.4115425983991 732.5827454276473 818.7139973823706 855.512756264164 432.3504590773928 294.2433456865105 665.962751142055 294.4909831807607
149 0.005 0.745 4 513.5256969139201 347.9016564804214 347.7881052640437 732.5999452225778 818.7145896437125 855.5131442629141 432.5674060288847 294.2606384554053 666.0096776742364 294.4910046970551
150 0.005 0.75 4 513.7064016766125 348.2774541461035 348.164192232709 732.6171542926413 818.7151812805512 855.5135317531067 432.7841453459179 294.2780761008895 666.0566067533315 294.4910281039118
151 0.005 0.755 4 513.8869023162616 348.6527735628681 348.5398022175643 732.6343754714653 818.7157717555683 855.5139177559008 433.0006804603585 294.29565851489 666.1035270487909 294.491052486621
152 0.005 0.76 4 514.067218902432 349.0276135725736 348.9149339898785 732.6516266065885 818.7163613718296 855.5143040229676 433.2170625942205 294.3133853153548 666.1504442285474 294.4910783860225
153 0.005 0.765 4 514.2473480995844 349.4019730079733 349.2895863551087 732.6688962987837 818.7169516216069 855.5146888352155 433.4332395741168 294.3312562032866 666.1973617778635 294.4911050303417
154 0.005 0.77 4 514.4272858360099 349.7758507500461 349.6637581628818 732.6861836878184 818.7175393360857 855.5150738386129 433.6492217950596 294.3492709389078 666.2442755547539 294.4911342243918
155 0.005 0.775 4 514.6066143265959 350.1492451617265 350.0374479616116 732.7032848188343 818.7181001416329 855.5154501461087 433.8648025950138 294.3674295981368 666.2910388167559 294.4911536995592
156 0.005 0.78 4 514.7859875936545 350.5221556017717 350.4106547582781 732.7205582626176 818.718678077813 855.5158345702812 434.0803941284952 294.3857315029225 666.3379006309159 294.4911806120751
157 0.005 0.785 4 514.9652500063243 350.8945811404114 350.7833776230064 732.7378944481147 818.7192633160521 855.5162186787204 434.2958343823934 294.4041765687911 666.3847947014456 294.491208071265
158 0.005 0.79 4 515.1443733385587 351.2665208676615 351.1556156361456 732.7552510289352 818.7198497784431 855.516602661338 434.5111146503196 294.4227644646119 666.4316946896381 294.4912373282671
159 0.005 0.795 4 515.3233345560914 351.6379738266024 351.5273678462618 732.7726426774692 818.720435053633 855.5169863779761 434.726222640161 294.4414948369384 666.4786150279637 294.4912681930913
160 0.005 0.8 4 515.5021258233247 352.0089391248839 351.8986333256743 732.7900562423578 818.721019592371 855.5173692762289 434.9411507649887 294.4603674597601 666.5255378887081 294.4913001202637
161 0.005 0.805 4 515.6807532904688 352.3794158899468 352.2694111687723 732.8074917838362 818.721603923109 855.5177515177417 435.1558935377667 294.4793820102665 666.5724567440202 294.4913338625038
162 0.005 0.8100000000000001 4 515.8591753060454 352.7494032680881 352.6397005024971 732.8249413126181 818.7221857878241 855.5181331020334 435.370440334925 294.4985381840808 666.6193665054184 294.4913663548805
163 0.005 0.8150000000000001 4 516.0374010802509 353.1189004758108 353.0095004925945 732.8424162934321 818.7227690122548 855.5185153963062 435.5848220544945 294.5178357061333 666.6662756323967 294.4913988554425
164 0.005 0.8200000000000001 4 516.2154381209483 353.4879067406406 353.3788103377087 732.8599142130511 818.7233534259848 855.5188991725172 435.799045439211 294.537274169552 666.7131913973806 294.4914322276556
165 0.005 0.8250000000000001 4 516.3932723545869 353.8564212387391 353.7476292339256 732.877431531762 818.723939528948 855.5192841688652 436.0130889445223 294.5568534634967 666.7601316088252 294.4914645203396
166 0.005 0.8300000000000001 4 516.5709370264257 354.2244433047662 354.1159564371118 732.8949827734946 818.7245287592172 855.5196717031806 436.2269852226365 294.5765731768751 666.8070831863113 294.4914976362984
167 0.005 0.835 4 516.7484169376975 354.5919722723181 354.4837912476596 732.912560413784 818.7251203216774 855.5200595317526 436.4407087177246 294.5964328052419 666.8540390576428 294.491530844369
168 0.005 0.84 4 516.9256884498212 354.9590074511582 354.8511329691775 732.9301537327877 818.7257131094672 855.5204465989323 436.6542453347241 294.6164320271217 666.9009876866124 294.4915640163501
169 0.005 0.845 4 517.1027818458691 355.325548218208 355.2179809421235 732.947768523743 818.7263057464157 855.5208323030648 436.8676207085165 294.636570453528 666.947929630173 294.4915974999572
170 0.005 0.85 4 517.2796839709931 355.6915939432317 355.58433452342 732.965403676905 818.7268967220837 855.5212176357178 437.0808238783065 294.6568477032712 666.9948624642547 294.4916310797293
171 0.005 0.855 4 517.4563739133584 356.0571440439809 355.9501930900605 732.9830590908814 818.7274876628927 855.5216032359837 437.2938526278931 294.6772633939448 667.0417910317477 294.4916648939234
172 0.005 0.86 4 517.6328650473165 356.4221979602502 356.3155560295787 733.000747011578 818.7280786737022 855.5219881850353 437.5067136854643 294.6978171050087 667.0887107859041 294.4916994012531
173 0.005 0.865 4 517.8091536916827 356.7867551634039 356.680422800834 733.0184614869064 818.7286686929846 855.5223732659659 437.7194050027537 294.7185084916021 667.1356365658253 294.4917341497749
174 0.005 0.87 4 517.985249469718 357.1508151090283 357.0447928345251 733.0361952968934 818.72925919671 855.5227595401936 437.9319352165131 294.7393370709781 667.1825596615762 294.4917695202312
175 0.005 0.875 4 518.1611565510519 357.514377293652 357.4086656027392 733.0539552869556 818.7298504036841 855.5231453327854 438.1442930958112 294.7603024893386 667.2294880854753 294.4918057974673
176 0.005 0.88 4 518.3368560345508 357.8774412456553 357.7720406107197 733.0717307505305 818.7304416989233 855.5235313471103 438.3564843295261 294.7814044011618 667.2764031146979 294.4918428968345
177 0.005 0.885 4 518.5123526051906 358.2400065336561 358.1349174162455 733.089532603381 818.7310338746084 855.5239184394874 438.5685079075319 294.8026421360807 667.3233201757103 294.4918809089933
178 0.005 0.89 4 518.6876589255048 358.602072710132 358.4972955874056 733.1073567079003 818.731625270102 855.52430399453 438.7803892768804 294.8240152094884 667.3702436738301 294.4919191977168
179 0.005 0.895 4 518.8627664141568 358.9636393824609 358.8591746994585 733.1252043124121 818.7322164237013 855.5246888396805 438.9921023961246 294.8455233678194 667.417168641112 294.49195790245
180 0.005 0.9 4 519.0377802346645 359.3247064164695 359.2205545419204 733.143214118607 818.7328237157581 855.5250779816647 439.2036734190971 294.8671662100695 667.4641919078957 294.4919977256154
181 0.005 0.905 4 519.2125334985265 359.6852733238976 359.5814346890155 733.1611384712711 818.7334202024476 855.5254645359358 439.4150878272831 294.8889434239545 667.5111365963589 294.4920386557342
182 0.005 0.91 4 519.3869323158108 360.0453394367818 359.941814516484 733.1789178327406 818.7339972163898 855.5258482585976 439.6263133577639 294.9108546206418 667.557956469675 294.49207771697
183 0.005 0.915 4 519.5611960866644 360.4049046449456 360.3016937423281 733.1968382738733 818.7345875724255 855.5262339754961 439.8373878601172 294.9328991956273 667.6048404136093 294.49211710446
184 0.005 0.92 4 519.7352637391339 360.7639686866822 360.6610721020842 733.2147910687102 818.7351796214953 855.5266198358061 440.0482952936724 294.9550767139949 667.6517324152105 294.4921557294728
185 0.005 0.925 4 519.9091534480383 361.1225313213156 361.0199493433403 733.2327715509124 818.7357726496629 855.5270060005519 440.2590512715452 294.9773868359778 667.698619693626 294.4921961505174
186 0.005 0.93 4 520.082836733038 361.4805922909438 361.3783252144522 733.2507784539196 818.736365844043 855.5273915092837 440.4696403024333 294.9998290559911 667.745506434207 294.4922371308535
187 0.005 0.9350000000000001 4 520.2564444479884 361.8381516511874 361.7361996658347 733.2689453576284 818.7369739153343 855.5277795240866 440.6800908557541 295.0224028416743 667.7924878540049 294.4922798607087
188 0.005 0.9400000000000001 4 520.4296819604948 362.1952087368985 362.093572215825 733.2868836906125 818.7375532482364 855.5281595932353 440.890353409389 295.045108110942 667.8392795288739 294.4923212211806
189 0.005 0.9450000000000001 4 520.6028928074701 362.5517637805027 362.4504428575272 733.3050619793689 818.738157851853 855.5285461805247 441.100457868296 295.0679440445367 667.8861992406441 294.4923628975572
190 0.005 0.9500000000000001 4 520.775738915698 362.9078161597803 362.8068111461823 733.3230327963214 818.7387343011819 855.5289255407871 441.3103876803665 295.0909102583814 667.9329655916523 294.4924034483122
191 0.005 0.9550000000000001 4 520.9485394987283 363.2633661290622 363.1626771208635 733.3412731264225 818.739337256572 855.5293095104676 441.5201886058604 295.1140061915142 667.9798797724504 294.4924450081778
192 0.005 0.96 4 521.1209550423823 363.6184131193912 363.5180404055662 733.3593032863191 818.7399141771496 855.5296879265167 441.7297941061809 295.1372311766167 668.0266365437831 294.4924852597636
193 0.005 0.965 4 521.2932391143685 363.9729571751789 363.8729009069126 733.377444701703 818.7405006289737 855.5300676099006 441.9392585807644 295.160585004305 668.0734478218276 294.4925259835669
194 0.005 0.97 4 521.465345891261 364.326998209844 364.2272585468151 733.3956211416333 818.7410910089874 855.5304470723803 442.1485555458976 295.1840672320892 668.1202603183577 294.4925673500343
195 0.005 0.975 4 521.6373653286655 364.6805363839391 364.5811134273676 733.4139517736448 818.7416960700534 855.5308283320089 442.3577075070442 295.2076772290683 668.1671508086273 294.4926083064515
196 0.005 0.98 4 521.8090006607922 365.0335711938391 364.934465212569 733.432061405386 818.7422744804448 855.5312046708151 442.5666861341792 295.2314146392413 668.2138694424776 294.492649167385
197 0.005 0.985 4 521.9805935438181 365.3861029963167 365.2873140261421 733.4504178813105 818.742878800368 855.5315860043328 442.7755138044452 295.2552789094938 668.260725904055 294.492690900665
198 0.005 0.99 4 522.151851617301 365.7381313063183 365.6396595746953 733.468560669104 818.743457865963 855.5319613154977 442.9841690360373 295.2792696871838 668.3074249308759 294.4927317157177
199 0.005 0.995 4 522.3231006087026 366.0896564905739 365.9915020304588 733.486946235731 818.7440625517695 855.532342134779 443.1926773978751 295.3033862130831 668.3542589189808 294.4927735473403
200 0.005 1 4 522.493994150665 366.4406781213868 366.3428411249799 733.5051257026425 818.7446424530565 855.5327168403816 443.4010069914388 295.3276281748844 668.4009300374807 294.4928148239177
201 0.005 1.005 4 522.6648472145206 366.7911966214294 366.693677060877 733.523547633009 818.7452469481757 855.5330964178526 443.6092048354971 295.3519948772343 668.4477357501628 294.4928566304343
202 0.005 1.01 4 522.8353231205962 367.1412115693132 367.0440096004469 733.541769749077 818.7458253383004 855.5334700438347 443.8172119268394 295.3764860968898 668.4943832511743 294.4928974820913
203 0.005 1.015 4 523.005757029622 367.490723406071 367.3938389616222 733.5602446218485 818.746429302343 855.5338486386922 444.0250807464813 295.4011010868845 668.541165006958 294.4929395481971
204 0.005 1.02 4 523.175824926533 367.8397317635651 367.7431649678608 733.5785168989537 818.7470084467993 855.5342212291558 444.2327679518718 295.4258396146955 668.5877904257726 294.4929805955914
205 0.005 1.025 4 523.3457435902155 368.1882368550128 368.0919876964099 733.5969013728371 818.7475979643591 855.5345964388472 444.4403074639941 295.4507009542201 668.6344608002202 294.4930220294411
206 0.005 1.03 4 523.5154665505656 368.5362388002585 368.4403072649935 733.6153169626223 818.7481890804693 855.534969617648 444.6476776267622 295.4756847126376 668.6811282293201 294.4930635698887
207 0.005 1.035 4 523.6849792658526 368.8837376939301 368.7881237673932 733.633747932382 818.7487796989226 855.5353417752618 444.8548724783038 295.5007903355151 668.7277812923475 294.4931050542543
208 0.005 1.04 4 523.8544020676993 369.2307338727626 369.1354374785822 733.6523261919549 818.7493864129564 855.5357171885736 445.0619225169314 295.5260172083213 668.7745106207367 294.493147384268
209 0.005 1.045 4 524.0235579348696 369.5772272687436 369.4822484335103 733.6708313267749 818.7499829277195 855.5360916170133 445.2688140752864 295.5513649816141 668.8211528567012 294.4931900626049
210 0.005 1.05 4 524.1924914399951 369.9232179876194 369.8285567033137 733.6893302732437 818.7505771682082 855.5364674613147 445.4755453747277 295.5768331132251 668.8677740476065 294.4932328465652
211 0.005 1.055 4 524.3612259426886 370.2687061531453 370.1743623780359 733.7078479810548 818.751173008963 855.5368420263492 445.6821059815048 295.6024210536433 668.9143778646848 294.4932761609558
212 0.005 1.06 4 524.5297590945285 370.6136918751405 370.5196655428762 733.7263804573954 818.7517678900078 855.5372147872075 445.8884898655562 295.6281282623165 668.9609575386603 294.4933182534962
213 0.005 1.065 4 524.6980903541759 370.9581752895917 370.8644663342509 733.7449282874791 818.7523607964604 855.5375852681872 446.0947109498768 295.6539541258825 669.007514616954 294.4933611744071
214 0.005 1.07 4 524.8662189584497 371.3021565462901 371.2087649010517 733.7634962592371 818.7529518075772 855.5379551360393 446.3007714670501 295.6798983208206 669.0540578616404 294.4934030468579
215 0.005 1.075 4 525.0340476085066 371.6456355857424 371.5525612261633 733.781954605618 818.7535280090125 855.5383215239679 446.5066746145686 295.7059604312149 669.1005011383769 294.493445030831
216 0.005 1.08 4 525.2018431707087 371.9886129907669 371.8958557230562 733.8006652249646 818.7541293918706 855.5386917709828 446.712424642887 295.7321395832622 669.1470816056407 294.4934866806714
217 0.005 1.085 4 525.3693019938584 372.331088549046 372.2386483711508 733.8191799470547 818.754705203703 855.5390548218212 446.9179850872939 295.7584356319722 669.1935101594288 294.4935273009143
218 0.005 1.09 4 525.5367274983059 372.6730628911287 372.5809395927679 733.8379248281095 818.7553067680871 855.5394225867077 447.1233984843458 295.7848476405196 669.2400612421997 294.4935689593402
219 0.005 1.095 3 525.7066230077803 373.0145451686125 372.9227383775486 733.8592459320272 818.7555752721086 855.5399455179469 447.3373867474284 295.8113894052471 669.2889177003377 294.4938420403683
220 0.005 1.1 4 525.871546776462 373.3555206650793 373.2640304441874 733.8765730181706 818.7564473412916 855.5401399342257 447.5371565534409 295.8380264125291 669.3340751371921 294.49369848755
221 0.005 1.105 3 526.0409137668131 373.6960045499364 373.6048308800226 733.8980182655484 818.7567331169914 855.5406231517934 447.7504045738237 295.8647903353599 669.3826582085564 294.4939685516684
222 0.005 1.11 4 526.2048216435692 374.0359814435124 373.9451242964982 733.9150241407831 818.7575855783592 855.5408373793938 447.9495100881981 295.8916530370855 669.4275739320583 294.493778956176
223 0.005 1.115 3 526.3732728308995 374.3754668146996 374.284926049517 733.9363424768179 818.7578825919251 855.5413346474755 448.1620471910938 295.9186450417505 669.4760839782557 294.4940280192154
224 0.005 1.12 4 526.5367482496162 374.7144457214344 374.6242211215607 733.9533482353056 818.7587620106424 855.5415704566752 448.3608270296542 295.9457337267166 669.5209543480822 294.493840355053
225 0.005 1.125 3 526.7047585647575 375.0529335838568 374.9630249628128 733.9746618971077 818.7590832048061 855.5420834790443 448.5728913151547 295.9729508209671 669.5694328150199 294.4940902036939
226 0.005 1.13 4 526.8678843282246 375.390915565038 375.3013226355272 733.9916502942459 818.7599773233848 855.5423270561923 448.7712898800985 296.0002637642959 669.6142669104089 294.4939035314708
227 0.005 1.135 3 527.0355352834572 375.7284071699674 375.6391297106006 734.0129656797978 818.7603088976282 855.5428410114647 448.9829279648828 296.0277043333898 669.6626962656593 294.494156269702
228 0.005 1.14 4 527.1983303786524 376.0653933458444 375.9764311093222 734.0299441314064 818.7612073185228 855.5430861668949 449.1809378382645 296.0552399079775 669.707483496969 294.4939733077218
229 0.005 1.145 3 527.3657315943266 376.4018897242626 376.3132424670276 734.051288696973 818.7615428489188 855.5435966455397 449.3921992424971 296.0829014117543 669.7558718500745 294.4942336903716
230 0.005 1.15 4 527.5281024270258 376.7378812057653 376.6495486932741 734.0682162635148 818.7624279879089 855.5438283882219 449.5897621606233 296.1106577498142 669.8005776187593 294.4940498820832
231 0.005 1.155 3 527.6950777085448 377.0733834644998 376.9853654648978 734.0895385447676 818.7627508225066 855.544327420253 449.8005642209633 296.1385382940219 669.8488954072578 294.4943120997226
232 0.005 1.16 4 527.8570896242677 377.4083814616054 377.3206776991397 734.1064860477458 818.7636299433369 855.5445547805244 449.9977688566354 296.1665128220415 669.8935365189914 294.4941338403546
233 0.005 1.165 3 528.0236720862339 377.7428908098917 377.6555010687224 734.1277723504365 818.7639549472752 855.5450505912097 450.2081363337997 296.1946105322867 669.9417802746244 294.4944014938535
234 0.005 1.17 4 528.1853289957987 378.0768965682799 377.9898205285047 734.1447107613061 818.7648270130431 855.5452732898317 450.4049811831204 296.2228013479822 669.986360671337 294.4942272045191
235 0.005 1.175 3 528.3514932973837 378.4104142852004 378.3236517415414 734.1659954029196 818.7651479981383 855.5457641532558 450.6149179251541 296.251113758692 670.0345386717157 294.4944969004111
236 0.005 1.18 4 528.5127729788539 378.7434290955968 378.6569797117373 734.182934067511 818.7660134100029 855.545984247058 450.8113972156907 296.2795186464135 670.0790938151965 294.4943250005996
237 0.005 1.185 3 528.6785389935925 379.0759564708616 378.9898201415618 734.2042090267229 818.7663305519036 855.5464720888784 451.0209133668496 296.3080437681147 670.1272103166845 294.4945956029743
238 0.005 1.19 4 528.839435266069 379.407981694312 379.3221579967307 734.2211523237501 818.7671934723502 855.5466893190039 451.2170179973728 296.3366608786358 670.1717219761445 294.4944261913971
239 0.005 1.195 3 529.0047972689532 379.7395201194824 379.6540089426242 734.2424307752412 818.7675100494552 855.5471737438833 451.4260842257931 296.3653965243975 670.2197739494025 294.4946967867643
240 0.005 1.2 4 529.1653614711647 380.0705571462542 379.9853580386536 734.2593911210963 818.768370786076 855.547390069163 451.6218632251293 296.3942236026299 670.2642316121729 294.4945275502216
241 0.005 1.205 3 529.33032460211 380.4011080345459 380.3162209187128 734.2806578982069 818.7686858138505 855.5478718763654 451.830493896223 296.4231677946559 670.3122092239096 294.4947952547879
242 0.005 1.21 4 529.4905376543588 380.7311583281704 380.6465827025868 734.2976378038334 818.7695453886402 855.5480867181791 452.0259340810159 296.4522027684014 670.356616852289 294.4946272392178
243 0.005 1.215 3 529.6551065267398 381.0607232205236 380.9764590076109 734.3189132772447 818.7698618047926 855.5485673475661 452.2341344361792 296.4813532391533 670.4045426888249 294.4948932096912
244 0.005 1.22 4 529.8149853298067 381.3897882800981 381.3058349934112 734.3359087105134 818.7707218521482 855.5487830665439 452.4292561804688 296.5105937803625 670.4488992121296 294.4947250430079
245 0.005 1.225 3 529.9791691029096 381.7183686907405 381.6347262601583 734.3571920044218 818.7710400415644 855.5492615981952 452.6370663189273 296.5399485146112 670.4967592779956 294.4949879570409
246 0.005 1.23 4 530.1386581867324 382.0464501060039 381.9631180094325 734.3741990180986 818.7718976087707 855.5494744488986 452.8318373401169 296.5693927564416 670.5410617160676 294.4948185086935
247 0.005 1.235 3 530.3024242849552 382.3740476731213 382.2910258425339 734.395492162197 818.7722157899368 855.5499506191035 453.0392238260521 296.5989495752611 670.5888800156844 294.4950788364674
248 0.005 1.24 4 530.4615114763902 382.7011470894479 382.6184349821968 734.4125119115703 818.7730727475957 855.5501637249698 453.233648394437 296.6285955297605 670.6331164710728 294.4949083914807
249 0.005 1.245 3 530.6248646346173 383.0277634503936 382.945361007839 734.4338219769952 818.7733944616948 855.5506408979396 453.4406206351925 296.6583526696944 670.6808764986678 294.495165358529
250 0.005 1.25 4 530.7835639088481 383.3538825293061 383.2717891796757 734.4508559090644 818.7742501940927 855.5508534465473 453.6347223671402 296.6881984946647 670.7250655783921 294.4949949489132
251 0.005 1.255 3 530.9465082050694 383.6795193727672 383.5977350610798 734.4721722059337 818.7745711633922 855.5513287558751 453.8412883531648 296.7181538068742 670.7727657894059 294.4952494333939
252 0.005 1.26 4 531.1048224232289 384.0046598505205 383.9231839786491 734.4892233689046 818.7754262834385 855.5515434131221 454.035036848613 296.7481972226738 670.8169077346957 294.4950782118061
253 0.005 1.265 3 531.2673686522311 384.3293189725209 384.2481516678951 734.5105508381343 818.7757479813523 855.5520178153487 454.2411943850706 296.7783484951727 670.8645542766114 294.4953306894411
254 0.005 1.27 4 531.4253245646266 384.653482561137 384.5726229745417 734.5276160261517 818.7766008278144 855.5522314434951 454.4346111454482 296.8085875435059 670.9086495426915 294.4951593155122
255 0.005 1.275 3 531.5874900198482 384.9771655806088 384.8966139313565 734.5489363912718 818.776919833445 855.5527031596075 454.6403401224203 296.838933205842 670.9562410387484 294.4954105187387
256 0.005 1.28 4 531.7450928010721 385.300354053455 385.2201094641098 734.5660320631346 818.7777748509824 855.5529184574253 454.8334485813531 296.8693652242952 671.0002994160818 294.49523881037
257 0.005 1.285 3 531.9068515731639 385.6230628311444 385.543125552261 734.5873704892359 818.7780962351428 855.5533906377404 455.0387984987436 296.8999026480085 671.0478339330372 294.4954889252191
258 0.005 1.29 4 532.0640786937355 385.9452780502639 385.8656471522287 734.6044839380528 818.7789489809109 855.5536040345813 455.2315790050731 296.930526220936 671.0918517673944 294.4953174491651
259 0.005 1.295 3 532.2250513194717 386.2670139100606 386.1876899097119 734.6256044356686 818.779247274719 855.554062455952 455.4363493104086 296.9612544871849 671.139198485278 294.495552418038
260 0.005 1.3 4 532.3821491096285 386.5882575975951 386.5092391737487 734.6429214945357 818.7801192237757 855.5542910883273 455.6289529936126 296.9920672823112 671.1833034528401 294.4953952540387
261 0.005 1.305 3 532.5426878966617 386.9090228246687 386.8303105390273 734.6640583961491 818.7804273348829 855.5547512113465 455.8332191729579 297.0229839003761 671.2306045176535 294.4956281479733
262 0.005 1.31 4 532.699481559353 387.2292970658249 387.1508896374635 734.6814383211424 818.7813024902918 855.5549785908142 456.0255547385744 297.0539844551417 671.2746972852692 294.4954779201608
263 0.005 1.315 3 532.8597403867888 387.5490939240246 387.4709918008969 734.7026217436696 818.781614933625 855.5554422469995 456.2295387292809 297.0850866798456 671.3219543104983 294.4957163961769
264 0.005 1.32 4 533.0160823822901 387.8684007274591 387.7906026988851 734.719984837415 818.7824834621789 855.5556648029506 456.42148982189 297.1162723795243 671.3659817909562 294.49556085772
265 0.005 1.325 3 533.1758219309687 388.1872310045794 388.1097375946858 734.7411477202555 818.7827904456444 855.5561205087556 456.6249898858549 297.1475585267487 671.413169870651 294.4957958707936
266 0.005 1.33 4 533.3318288814489 388.5055723271087 388.4283822228927 734.7585467750461 818.7836587456816 855.556346491979 456.8166677592018 297.178927537029 671.4571613259824 294.4956449617502
267 0.005 1.335 3 533.4912734635401 388.8234382384665 388.7465519195204 734.7797596082785 818.78397220531 855.5568065740167 457.0198505698405 297.2103949772127 671.5043108668418 294.4958821196173
268 0.005 1.34 4 533.6468164822862 389.1408161166596 389.0642323774254 734.7971424291833 818.7848367299621 855.5570287911033 457.2111333076059 297.2419459142925 671.5482439903004 294.4957262213214
269 0.005 1.345 3 533.8057229840454 389.4577194189778 389.3814388273208 734.8183268205808 818.785144082012 855.5574817158699 457.4138598367028 297.273593456254 671.5953324539521 294.4959600132656
270 0.005 1.35 4 533.9609375205509 389.7741358521387 389.6981570537381 734.8357498925187 818.7860094690155 855.5577077814106 457.6048342739913 297.3053242119789 671.639237875674 294.495809902625
271 0.005 1.355 3 534.1195217594319 390.0900788041845 390.0144023450237 734.8569676663765 818.7863220520895 855.5581634701779 457.8071964367105 297.337149754384 671.6862825842891 294.4960457837616
272 0.005 1.36 4 534.2742884513291 390.4055359104754 390.3301604872333 734.8743853899057 818.7871834166061 855.5583844866659 457.9977895127669 297.3690585487322 671.7301317964723 294.4958896040376
273 0.005 1.365 3 534.4328066007702 390.7205210645665 390.6454469986746 734.8958301127665 818.7875154560154 855.5588474710327 458.1999245991398 297.4010587607299 671.7772649285888 294.4961404684852
274 0.005 1.37 4 534.5869433511251 391.0350210981937 390.9602474001696 734.9130710974697 818.7883542132964 855.5590543225958 458.3900496462001 297.4331437294093 671.8209509032413 294.4959686695427
275 0.005 1.375 3 534.7445196891495 391.349049545751 391.2745767674025 734.9342567311899 818.788654238479 855.5594956393061 458.5915244589818 297.4653201968463 671.8678511752684 294.4961985566053
276 0.005 1.38 4 534.8985315436179 391.6625943541108 391.5884210295824 734.9517118937653 818.7895126139521 855.5597229774334 458.7815252124196 297.4975782741147 671.9116154462072 294.496046959452
277 0.005 1.385 3 535.0558354415053 391.9756687983572 391.9017954831916 734.9729514551711 818.7898283950761 855.5601759401698 458.9826641579676 297.529926640373 671.9585026694128 294.4962787578368
278 0.005 1.39 4 535.2094396387139 392.2882607244188 392.2146860339067 734.990423121591 818.7906897090384 855.5603997838996 459.1722640401341 297.5623568778026 672.0022181287422 294.4961249475451
279 0.005 1.395 3 535.3662447843427 392.6003832634971 392.5271078152275 735.0116452822833 818.7909993616398 855.5608471634255 459.3729650629554 297.5948759444536 672.049029309941 294.4963562766225
280 0.005 1.4 4 535.5195083691851 392.9120244648298 392.8390467907618 735.0291456337454 818.7918596872282 855.5610753229614 459.562295083711 297.6274759177188 672.0926969079437 294.4962057550108
281 0.005 1.405 3 535.675983564915 393.2231974583856 393.1505181311577 735.0504068636899 818.7921756865624 855.5615242643262 459.7626032765906 297.660163261123 672.1394667209761 294.4964366434322
282 0.005 1.41 4 535.8288204936875 393.5338902298528 393.4615078541764 735.0679129835563 818.793029812056 855.5617431599198 459.9515392851092 297.6929317419721 672.1830796760814 294.4962845792318
283 0.005 1.415 3 535.9848905247457 393.8441158844541 393.7720310435811 735.0891898169256 818.793337099325 855.5621875467251 460.1514777310025 297.7257856173085 672.2297860510248 294.4965157455029
284 0.005 1.42 4 536.1373180676975 394.153862402732 394.0820736671097 735.106694644805 818.7941907751792 855.5624070979136 460.3400510320777 297.7587205190414 672.2733427908468 294.4963642624311
285 0.005 1.425 3 536.2929617656365 394.4631429297394 394.3916508850869 735.1279820294866 818.7945012369262 855.5628513538945 460.5395744251383 297.7917391138049 672.3199938321688 294.4965946276726
286 0.005 1.43 4 536.4449932601196 394.771945481602 394.7007486731695 735.1454986101418 818.7953543825049 855.5630705991881 460.7278039596482 297.8248387148429 672.3634960347164 294.4964439095907
287 0.005 1.435 3 536.6002281277509 395.080283162794 395.0093821779612 735.1667908333492 818.7956650988239 855.563512808779 460.9269251091861 297.8580203781244 672.4100875574427 294.4966731877639
288 0.005 1.44 4 536.7518652473353 395.3881440409527 395.3175374117606 735.1843297545934 818.7965189871222 855.563732354678 461.1147998265912 297.8912828078578 672.4535533071949 294.496522283343
289 0.005 1.445 3 536.9066703585332 395.695541152711 395.6252295004244 735.2056339542637 818.7968319660631 855.5641735532076 461.3135127175238 297.924625523669 672.500091975243 294.4967504346901
290 0.005 1.45 4 537.0579099424743 396.0024626470745 395.9324444774562 735.223180698963 818.7976842942949 855.5643918456127 461.5010593013109 297.9580494349085 672.5435083488127 294.4966011313084
291 0.005 1.455 3 537.2122972296869 396.3089214977925 396.2391974403191 735.2444932537921 818.7979948041365 855.5648296685753 461.6993613205374 297.9915521701213 672.5899838680592 294.4968272828447
292 0.005 1.46 4 537.3631357663103 396.6149059423923 396.5454743950491 735.262053031747 818.7988456012479 855.5650477946548 461.8865582241503 298.0251356428348 672.6333599971862 294.4966777255314
293 0.005 1.465 3 537.5171001575912 396.9204288374988 396.8512905359645 735.2833748705093 818.7991574291163 855.5654834665092 462.0844503359927 298.0587969755771 672.6797894078585 294.4969035797982
294 0.005 1.47 4 537.6675455249299 397.225478543592 397.1566319885972 735.3009343385572 818.8000053744516 855.5657000822267 462.2712859317394 298.0925381055331 672.7231098672098 294.4967552311026
295 0.005 1.475 3 537.8210996103619 397.5300678657416 397.4615137220943 735.322265232131 818.8003193092543 855.5661332339546 462.4687668845954 298.1263562832769 672.7694770138916 294.4969796553068
296 0.005 1.48 4 537.9711475120254 397.8341852052962 397.7659219094878 735.3398415094571 818.8011642330641 855.5663490146086 462.6552302574974 298.1602528555657 672.8127604133838 294.4968319991243
297 0.005 1.485 3 538.1242717554464 398.1378432916221 398.0698715158679 735.3611745338127 818.8014777095811 855.5667806350313 462.8522716881544 298.1942255256681 672.8590770402955 294.4970552534189
298 0.005 1.49 4 538.2739292986491 398.441030640847 398.3733487844936 735.3787599197426 818.8023243479781 855.5669921887652 463.0383952682862 298.2282766869136 672.9023119877961 294.4969081445698
299 0.005 1.495 3 538.4266428601236 398.7437599160855 398.6763686530751 735.400082813479 818.8026512779004 855.5674270548891 463.2350223111943 298.262402481799 672.9485615653711 294.4971329255041
300 0.005 1.5 4 538.5759759004424 399.0460198655349 398.9789175307914 735.4177902713598 818.8034971185602 855.5676422071865 463.4208154417172 298.2966063969772 672.991799969636 294.4969854191198
301 0.005 1.505 3 538.7282258606679 399.3478227906518 399.2810101594338 735.4390392207868 818.8038118298057 855.5680716661927 463.6170162973389 298.3308841008025 673.0379437709163 294.4972068143637
302 0.005 1.51 4 538.8771544537957 399.6491575947452 399.5826329778975 735.4567404444837 818.8046553304348 855.5682895442651 463.8024693213867 298.3652392079122 673.0811169221525 294.4970611198809
303 0.005 1.515 3 539.0289730612947 399.9500365409198 399.8838007365214 735.4779835358961 818.8049708737581 855.5687166210602 463.9982038284784 298.3996661588957 673.1272053029728 294.4972794028017
304 0.005 1.52 4 539.1775203590875 400.2504486316807 400.1844999160538 735.495711720022 818.8058145524 855.5689337897866 464.183365940135 298.4341721626535 673.1703255560592 294.4971343156539
305 0.005 1.525 3 539.3289412351933 400.5504060792863 400.4847452568495 735.5169700362729 818.8061292819441 855.5693586378912 464.3786906771999 298.4687487366515 673.2163540786677 294.4973528674303
306 0.005 1.53 4 539.4770202382034 400.8498977082207 400.7845231108043 735.5345994365026 818.8069540887651 855.5695676761071 464.5633917069503 298.5034038345004 673.2593651117982 294.4972068840931
307 0.005 1.535 3 539.6280175301786 401.148935993898 401.0838483804341 735.5559345822094 818.8072772833522 855.569989278812 464.7582673405455 298.5381276384572 673.3053878437023 294.4974224603334
308 0.005 1.54 4 539.7757873240325 401.4475097445973 401.3827073915693 735.573592986847 818.8081039855834 855.5702034665238 464.942687054364 298.572929174085 673.3483573019054 294.497280015464
309 0.005 1.545 3 539.9263828319775 401.7456313908431 401.6811151188451 735.5949322846011 818.8084296172279 855.570627032116 465.1371405302147 298.6077959475074 673.3943209019612 294.4974945433066
310 0.005 1.55 4 540.0737913645996 402.0432901565006 401.9790584553261 735.6126248242086 818.8092547527654 855.5708403527069 465.3211767788903 298.6427450649114 673.4372540296458 294.4973533553541
311 0.005 1.555 3 540.2240824084181 402.3404999819804 402.2765556236937 735.6340148286336 818.8095829419838 855.5712640762613 465.5151690269713 298.6777559674848 673.4831730016577 294.4975717676875
312 0.005 1.56 4 540.3710241790042 402.6372453090502 402.5735830004605 735.6516512661236 818.8104042695481 855.5714768040071 465.6989079140437 298.7128495256032 673.5260268830632 294.497425327485
313 0.005 1.565 3 540.5212088644031 402.9335432366994 402.8701669567038 735.6732306590263 818.8107529005945 855.5719090713168 465.8926296832142 298.7480013125291 673.5720121236968 294.4976572818309
314 0.005 1.57 4 540.6675531297526 403.229377685806 403.1662824906678 735.6907083520956 818.8115542639807 855.5721090328203 466.0758816976082 298.7832381272164 673.6147208761026 294.4974953980239
315 0.005 1.575 3 540.8172659621966 403.5247659657066 403.4619557948153 735.71226870533 818.8118957843392 855.5725331153496 466.2691486839543 298.8185310099553 673.6606315169338 294.4977233297117
316 0.005 1.58 4 540.9632666881353 403.8196922516358 403.7571621145583 735.7298419703432 818.8127082315497 855.5727390235738 466.4520753387051 298.853908571513 673.7033516036086 294.4975625816373
317 0.005 1.585 3 541.1125060400927 404.1141735148764 404.0519274236745 735.7513324055024 818.8130426471055 855.5731641603977 466.6449236057842 298.8893406366204 673.7491664245108 294.4977906982704
318 0.005 1.59 4 541.2580952337022 404.4081940970478 404.3462270482243 735.7689040932605 818.8138566477078 855.5733723577231 466.8274842220856 298.9248579433056 673.7918346754353 294.4976289595772
319 0.005 1.595 3 541.4069042066135 404.7017708959862 404.6400869054189 735.7903922999002 818.814194965124 855.5737987888289 467.0198780163005 298.960428169134 673.837583553513 294.4978569223654
320 0.005 1.6 4 541.552120420959 404.9948883366027 404.9334823978814 735.8079755370052 818.8150096840071 855.5740070896193 467.2020982035341 298.9960836898776 673.8802049728903 294.4976958175761
321 0.005 1.605 3 541.7005358687555 405.2875632261694 405.2264393819953 735.8294730388812 818.8153495443486 855.5744322298913 467.3940756290052 299.0317902509191 673.9258983156894 294.4979236322717
322 0.005 1.61 4 541.8453716599028 405.5797800551701 405.5189333033445 735.847062181594 818.8161626279489 855.5746387066 467.5759504507417 299.0675823065856 673.968467829275 294.4977635115935
323 0.005 1.615 3 541.9933896604923 405.8715555985282 405.8109899807684 735.8685571498588 818.8165014659637 855.5750605046636 467.7674878857033 299.1034233067624 674.0140954264176 294.497991102368
324 0.005 1.62 4 542.1378456699465 406.162874380374 406.1025848852176 735.886153369731 818.817314149949 855.5752662256883 467.949017452785 299.1393501840998 674.0566078084562 294.4978320479811
325 0.005 1.625 3 542.2851585762268 406.4537527225897 406.3937435819957 735.9074651109689 818.8176347957733 855.5756754930727 468.1400086565156 299.1753264798461 674.1020511403829 294.4980467320571
326 0.005 1.63 4 542.4293062296601 406.7441757289316 406.6844417111378 735.9251572781537 818.8184502966277 855.5758858255649 468.3212433222583 299.2113878560983 674.1445609161067 294.4978930117458
327 0.005 1.635 3 542.5763402519796 407.0341597771819 406.9747050706861 735.9465520427212 818.8187858319254 855.5763013332255 468.5118952759593 299.2474963781054 674.1900033616747 294.4981132722733
328 0.005 1.64 4 542.7202883680513 407.3236899893527 407.2645093384685 735.9643363675184 818.8196151753841 855.5765156980211 468.6928324187024 299.2836890766765 674.2325140918927 294.4979739274758
329 0.005 1.645 3 542.866895397324 407.6127823717952 407.5538800630736 735.9856778937428 818.8199413779523 855.5769268792012 468.8830144455139 299.319929252385 674.277864068248 294.498189478309
330 0.005 1.65 4 543.0104313946056 407.9014222007535 407.8427929911622 736.003459448028 818.8207678365834 855.5771396102068 469.0635827057705 299.3562531442811 674.3203092380561 294.498050129882
331 0.005 1.655 3 543.1566199944006 408.1896254301274 408.1312736167384 736.024799722712 818.8210950527152 855.5775504895311 469.2533435666436 299.3926228147074 674.3655926367746 294.4982641777562
332 0.005 1.66 4 543.2997687595245 408.4773773891462 408.419297728015 736.0425847560284 818.8219217649247 855.5777638974723 469.4335476979336 299.4290764437441 674.4079812689162 294.4981242253154
333 0.005 1.665 3 543.4455480066773 408.7646939692841 408.7068907612629 736.0639201684338 818.8222485180734 855.5781737191971 469.6228824984567 299.4655729865989 674.4531996756884 294.4983374546673
334 0.005 1.67 4 543.5882563436297 409.0515604296302 408.9940284571468 736.0816361682558 818.8230619316606 855.5783807887099 469.8027197226604 299.5021558160257 674.4954857456809 294.4981963016068
335 0.005 1.675 3 543.7337022235182 409.3379929105271 409.2807363951661 736.1030607392161 818.8233991697499 855.5787902156068 469.9916419492295 299.5387807775153 674.5406909017438 294.4984083035945
336 0.005 1.68 4 543.8760305319017 409.6239765956192 409.5669903248155 736.1207839400728 818.824210316818 855.5789953662003 470.1711305160078 299.575490078063 674.5829219876339 294.498267621152
337 0.005 1.685 3 544.0210808458755 409.9095275449839 409.8528157557006 736.1422062694884 818.8245471755921 855.5794027838732 470.3596250596858 299.612240222846 674.6280684146886 294.4984790272688
338 0.005 1.69 4 544.1630432547526 410.194630985824 410.1381884764834 736.1599354015111 818.8253571721585 855.5796065288879 470.5387428206931 299.6490751747199 674.6702471887389 294.4983393748608
339 0.005 1.695 3 544.3077145177476 410.4793029449866 410.4231339534846 736.1813537133285 818.8256937724934 855.5800125916652 470.7268138580881 299.6859484079382 674.7153355315425 294.4985500391304
340 0.005 1.7 4 544.4493049410307 410.7635286975113 410.7076280332093 736.1990898020566 818.8265013421069 855.5802167903649 470.9055675921337 299.7229093371241 674.7574591428935 294.4984103264052
341 0.005 1.705 3 544.5935174812189 411.047324169328 410.9916961000873 736.2204797635675 818.8268341782506 855.5806191770683 471.0931677651021 299.7599077986853 674.8024736665819 294.4986197451515
342 0.005 1.71 4 544.7347856246399 411.3306747811738 411.2753140580905 736.2382371708326 818.8276438227573 855.5808276587187 471.271628539797 299.7969902160734 674.8445473467431 294.4984815349583
343 0.005 1.715 3 544.87859624321 411.6135963886752 411.5585072914775 736.2596301889885 818.8279800074591 855.5812296622439 471.4587919966935 299.8341079870832 674.8895408544998 294.4986886095638
344 0.005 1.72 4 545.0194886558442 411.8960744738093 411.8412517554979 736.277404896399 818.8287884470847 855.5814344114548 471.6368819372584 299.8713124854446 674.9315329701022 294.4985519216359
345 0.005 1.725 3 545.1629046681966 412.1781247870854 412.1235727273927 736.2987881855852 818.8291215680501 855.5818353563216 471.8236382201478 299.9085518289637 674.9764163127096 294.4987595670544
346 0.005 1.73 4 545.3034160542752 412.4597328974497 412.4054462496838 736.3165665805293 818.829930876196 855.5820434739799 472.0013740709235 299.9458769951644 675.0183799519641 294.4986223717994
347 0.005 1.735 3 545.4464362936202 412.7409145022598 412.6868975469599 736.3379497432255 818.8302656866367 855.58244468834 472.1877095697286 299.9832336746172 675.0632015222399 294.4988304643453
348 0.005 1.74 4 545.5865625562971 413.021655222564 412.9679027143576 736.3557306871952 818.8310746573212 855.5826526631485 472.3650937392625 300.0206750775535 675.1051086306242 294.4986932618724
349 0.005 1.745 3 545.7291728633278 413.3019706784243 413.2484869003928 736.3771118595981 818.8314095460062 855.5830531991658 472.5510219442687 300.0581456712216 675.149862864365 294.4989019091328
350 0.005 1.75 4 545.8689357522221 413.5818465628595 413.5286262846553 736.3949009928351 818.8322178812654 855.5832598583037 472.728027988597 300.0957014392306 675.1917152533555 294.4987643019349
351 0.005 1.755 3 546.0111709918841 413.861298455013 413.808345952067 736.4162778822973 818.8325533114305 855.5836598754282 472.9135493285376 300.1332834008167 675.236402878872 294.4989714784223
352 0.005 1.76 4 546.1505673168662 414.1403121265692 414.0876221218599 736.4340760357763 818.8333597229793 855.5838675733149 473.0901980448859 300.1709492010149 675.2781896504633 294.4988334536006
353 0.005 1.765 3 546.2924032449647 414.4189030344832 414.3664798403417 736.4554728399246 818.833695341151 855.5842628790816 473.2752457162473 300.2086396005584 675.322815252856 294.4990385039454
354 0.005 1.77 4 546.431423126833 414.6970570621756 414.6448953896019 736.4732933838086 818.8344988918064 855.5844649751319 473.4515511814793 300.2464146370124 675.3645485698354 294.4989037683902
355 0.005 1.775 3 546.5729524966093 414.9747897031672 414.9228938034424 736.4947242640457 818.8348362698513 855.5848616983881 473.6362889300656 300.2842095653538 675.4091127077584 294.4991127889953
356 0.005 1.78 4 546.7115328793299 415.2520866917427 415.2004513639783 736.5125038470458 818.8356333196544 855.5850582236358 473.8121772892294 300.3220891176544 675.4507634553872 294.4989726635502
357 0.005 1.785 3 546.8525778249174 415.5289634645774 415.477593000398 736.5338935564423 818.8359642122782 855.5854488881228 473.9964287449763 300.3599893462568 675.4952398141901 294.4991802630013
358 0.005 1.79 4 546.9908297814567 415.8054059491253 415.754295078019 736.5516952757748 818.8367626857051 855.5856488254664 474.1720098340232 300.3979738049418 675.5368414074886 294.4990438541812
359 0.005 1.795 3 547.1314813166879 416.0814295009878 416.0305825234618 736.5730622495043 818.8370996295072 855.5860422477468 474.3558870380002 300.4359772722436 675.5812255161275 294.4992486605905
360 0.005 1.8 4 547.2693665448021 416.3570200730578 416.3064317108301 736.590896969963 818.8378971368257 855.5862435190311 474.5311005397526 300.4740648870459 675.6227792551364 294.4991111499546
361 0.005 1.805 3 547.4096393994744 416.6321929543212 416.5818675180119 736.6122745699246 818.83823494813 855.5866358134268 474.7145293355501 300.5121711351249 675.6671084190476 294.499316518237
362 0.005 1.81 4 547.5471703041198 416.9069341973997 416.856866396606 736.630117974449 818.8390340595629 855.5868389791402 474.8893913833083 300.5503613276467 675.7086078562542 294.4991794317347
363 0.005 1.815 3 547.6870611565586 417.181258982371 417.131453134986 736.6514881200774 818.839373432006 855.5872318950589 475.0724096237179 300.5885677501378 675.7528717013712 294.4993829902454
364 0.005 1.82 4 547.8242137821831 417.455153434121 417.4056042582418 736.6693533330294 818.840171574462 855.587432894563 475.246897208762 300.6268589742949 675.7943167557756 294.499245265341
365 0.005 1.825 3 547.9637230407239 417.7286326794609 417.6793444985169 736.6907182440523 818.8405089335308 855.5878221875396 475.4294964882518 300.6651662336118 675.8385100016001 294.4994489364929
366 0.005 1.83 4 548.1005176339842 418.0016829212753 417.9526504449738 736.7085901520867 818.8413071165644 855.5880239229336 475.6036176513859 300.7035569522175 675.8799013400826 294.4993124129546
367 0.005 1.835 3 548.2396445151596 418.2743192284069 418.2255467837714 736.7299622589842 818.8416454327032 855.5884125756504 475.785802978638 300.7419613477668 675.9240292965333 294.4995146503744
368 0.005 1.84 4 548.3760727746534 418.5465278407002 418.4980101497665 736.7478476272981 818.8424408517791 855.588610607319 475.9595549331727 300.7804499309017 675.9653597025241 294.4993772347898
369 0.005 1.845 3 548.5148160305133 418.8183237710529 418.7700651571949 736.769223268467 818.8427768969474 855.5889957488392 476.1413235406717 300.8189516872791 676.0094121455581 294.4995790612896
370 0.005 1.85 4 548.6508867463087 419.0896933074086 419.0416884853598 736.7871217066972 818.8435717338962 855.5891949659726 476.3147204525449 300.8575377665162 676.0506877149481 294.4994425564969
371 0.005 1.855 3 548.7892556578892 419.360651414593 419.3129047092782 736.8084955198116 818.8439093035732 855.58957943652 476.4960739753852 300.8961350720278 676.0946801273961 294.4996446038095
372 0.005 1.86 4 548.9249593440641 419.6311844333358 419.5836905709889 736.8263911658987 818.8447019729222 855.5897776707666 476.669105592406 300.9348164135896 676.1358983332158 294.4995065193548
373 0.005 1.865 3 549.0630068070908 419.9013073533841 419.8540706161418 736.8477780199402 818.8450408650439 855.5901616929879 476.8500968761082 300.9735069012433 676.1798310805041 294.4997088846668
374 0.005 1.87 4 549.1983120596371 420.1710064689559 420.1240216229504 736.8656604148881 818.8458298430988 855.5903559831285 477.0227253384583 301.012282782045 676.2209830741327 294.4995710443074
375 0.005 1.875 3 549.3359500311172 420.4402967045162 420.3935680381085 736.8870334809405 818.8461645589865 855.5907343482754 477.2032717469474 301.051066095699 676.2648532281797 294.4997722972275
376 0.005 1.88 4 549.4708779681079 420.7091644493938 420.6626867231089 736.9049126610956 818.8469499618767 855.5909269927844 477.375549096734 301.0899348645594 676.3059488894901 294.4996332771204
377 0.005 1.885 3 549.6081414740208 420.9776245701324 420.9314020681045 736.9262833560414 818.847286225931 855.5913070494709 477.5556633395075 301.1288106302399 676.349752194391 294.4998342703399
378 0.005 1.89 4 549.7427101138694 421.2456634861378 421.199690979198 736.9441771955819 818.8480736867525 855.5915017541546 477.7275954124622 301.1677705626058 676.39079341172 294.4996973352093
379 0.005 1.895 3 549.8795873348217 421.5132960079864 421.4675777857359 736.9655366819416 818.8484091193355 855.5918806070442 477.9073417669861 301.2067364403041 676.4345262109106 294.499898476765
380 0.005 1.9 4 550.0137908089678 421.7805087136255 421.7350395086527 736.9834381078637 818.8491950137669 855.592073543467 478.0789067720934 301.2457866191519 676.4755056947396 294.4997595870636
381 0.005 1.905 3 550.1502992301365 422.0473162923723 422.0021003948203 737.0048102267727 818.8495342626835 855.5924521124604 478.2582313978929 301.2848410939148 676.5191694532939 294.4999604796965
382 0.005 1.91 4 550.2841450829997 422.3137053385926 422.2687375028002 737.0227165371891 818.8503194798838 855.5926469338283 478.4294404947686 301.3239802641175 676.5600915401014 294.4998238601273
383 0.005 1.915 3 550.4202822396842 422.5796905344381 422.5349750537991 737.0440877752799 818.850658114213 855.5930239610574 478.6083753847777 301.3631221057831 676.6036939742016 294.5000242099357
384 0.005 1.92 4 550.5537593612962 422.8452584753154 422.8007901187607 737.0619804988459 818.8514414016879 855.5932169231077 478.7791949029535 301.402348692 676.6445512639766 294.4998858485646
385 0.005 1.925 3 550.6895235972457 423.1104238238575 423.0662068713882 737.0833409426226 818.8517808574001 855.5935935681781 478.9577062405415 301.4415769517884 676.6880780059389 294.5000856853297
386 0.005 1.93 4 550.8226572147171 423.3751732351605 423.3312024548439 737.1012347280733 818.8525660003593 855.5937877258713 479.1281614433785 301.4808903029557 676.7288745550127 294.4999490887329
387 0.005 1.935 3 550.958048593621 423.6395213101839 423.5958009954453 737.1225865739162 818.8529063752767 855.5941635151188 479.3062607612629 301.5202040215933 676.7723293954111 294.5001491999927
388 0.005 1.94 4 551.090814180673 423.9034547307037 423.8599796671988 737.1404810212225 818.8536877102873 855.5943548045884 479.4763599616199 301.559603152258 676.8130632682145 294.5000120415483
389 0.005 1.945 3 551.2258378581272 424.1669880501499 424.1237625332014 737.1618247321995 818.8540288634377 855.5947286652807 479.6540402472447 301.5990048940854 676.8564486365219 294.5002109713297
390 0.005 1.95 4 551.3582606979705 424.4301080274546 424.3871268275666 737.1797179006226 818.8548105894648 855.5949217898448 479.8237637321491 301.6384856000395 676.8971193290488 294.5000751912335
391 0.005 1.955 3 551.4929101151891 424.6928291746594 424.6500965816682 737.201049394222 818.8551512998397 855.5952949729076 480.0010470699415 301.6779708716492 676.9404310438034 294.500274035414
392 0.005 1.96 4 551.6249747560111 424.9551382826975 424.9126490707127 737.21894245031 818.8559303682136 855.595486556426 480.1704072432096 301.7175339609836 676.9810342853442 294.50013779055
393 0.005 1.965 3 551.7592599684797 425.2170498060639 425.17480826225 737.240263500126 818.8562703816044 855.5958577771411 480.3472980006058 301.7571009690204 677.0242752639375 294.5003360867141
394 0.005 1.97 4 551.8909642864978 425.4785505819499 425.4365514934362 737.2581560188222 818.8570503801459 855.5960507738752 480.51628497848 301.7967437510129 677.0648246668154 294.5002008574498
395 0.005 1.975 3 552.0248662461019 425.7396549967945 425.697902658242 737.2794610590392 818.8573916795168 855.5964208185992 480.6927560915682 301.8363908001254 677.1080044693264 294.500398830299
396 0.005 1.98 4 552.1562224407885 426.0003499571062 425.958839151656 737.2973536654974 818.8581696770085 855.5966144756537 480.8613662721337 301.8761132016933 677.1484975920675 294.5002642640745
397 0.005 1.985 3 552.2897691459148 426.2606498242892 426.2193848255617 737.318652267801 818.8585098067241 855.5969829834179 481.0373249822152 301.9158392583967 677.1916062063455 294.5004617497895
398 0.005 1.99 4 552.4207778188563 426.5205415295954 426.479517126512 737.3365392408476 818.8592850671942 855.5971740931278 481.2055984932029 301.9556406488521 677.2320297046637 294.5003271537378
399 0.005 1.995 3 552.5539705252306 426.7800393844988 426.7392598524609 737.3578316492201 818.859625878957 855.5975412296264 481.3812178514884 301.9954447476886 677.275065207023 294.5005242074986
400 0.005 2 4 552.6846415307476 427.039130352093 426.9985904869408 737.3757107745064 818.8603993424518 855.5977320720357 481.5491461881959 302.0353241648298 677.3154237458483 294.5003902619196
401 0.005 2.005 3 552.8174704296342 427.2978287139355 427.2575327900701 737.3969900386672 818.8607409355614 855.5980981744311 481.7243532437232 302.075204709861 677.3583828126951 294.5005861075562
402 0.005 2.01 4 552.9477915886599 427.5561214741224 427.516064286594 737.4148614765417 818.8615137028395 855.5982893240259 481.8919290792083 302.1151605594261 677.3986709716817 294.5004523790556
403 0.005 2.015 3 553.080244413757 427.8140228958153 427.7742087181387 737.4361336007904 818.8618574432128 855.5986524385961 482.0667233037937 302.155116192738 677.4415557513265 294.5006457746184
404 0.005 2.02 4 553.2102031912946 428.0715200140294 428.0319436477112 737.4540025182607 818.8626265664021 855.5988396672666 482.2339226423782 302.1951482707026 677.4817844755464 294.5005148209889
405 0.005 2.025 3 553.3422911225975 428.3286270405355 428.2892927480119 737.4752581518027 818.8629682945142 855.5992020694326 482.4083051791961 302.2351783993683 677.5245964920418 294.5007095648689
406 0.005 2.03 4 553.4718990186055 428.5853310248386 428.5462336115226 737.4931198315816 818.8637357767902 855.5993909007302 482.575160761094 302.2752848174721 677.5647495085425 294.500577235916
407 0.005 2.035 3 553.6036169547287 428.8416461621404 428.8027898982126 737.5143689371557 818.8640789920139 855.5997501905207 482.7491242517845 302.3153882857945 677.60748797887 294.5007687355435
408 0.005 2.04 4 553.7328761946652 429.0975595630031 429.0589392563489 737.532230634356 818.8648437549886 855.5999368049827 482.9155991511649 302.3555684894998 677.6475816394516 294.5006387231455
409 0.005 2.045 3 553.8642491846456 429.3530853639766 429.3147052673917 737.5534576884569 818.8651857979038 855.600296942783 483.0891586108859 302.3957438569482 677.6902427590928 294.5008321015856
410 0.005 2.05 4 553.9931482645404 429.608210671749 429.5700656196584 737.5713146974522 818.8659501781879 855.6004833610721 483.2552857282369 302.435995858155 677.7302717802241 294.5007017295997
411 0.005 2.055 3 554.1241381476418 429.8629495929184 429.825043848327 737.5925322400673 818.8662925968897 855.6008421515803 483.4284357302004 302.4762415360365 677.77286620851 294.5008940172672
412 0.005 2.06 4 554.2526866886024 430.1172893124699 430.0796176971701 737.6103811857381 818.8670561546353 855.601030317357 483.5942015374171 302.5165646017256 677.8128343404206 294.500763316904
413 0.005 2.065 3 554.3833010564682 430.3712438685814 430.3338106458098 737.6315803048832 818.8673989077349 855.6013886449322 483.7669312898689 302.5568802043505 677.8553534707207 294.5009547136746
414 0.005 2.07 4 554.5115029518678 430.6248005105621 430.5876004960097 737.649423182106 818.868162272276 855.6015775498854 483.9323516460312 302.5972728702839 677.8952503766085 294.5008232972754
415 0.005 2.075 3 554.6417550446758 430.8779732464791 430.841010701524 737.6706150711429 818.8685070125626 855.6019332305837 484.104668402617 302.637656809248 677.9376973383305 294.5010122496678
416 0.005 2.08 4 554.7696131542757 431.1307493509565 431.094019109429 737.6884569838832 818.8692691783026 855.6021203978022 484.2697082589714 302.6781192501169 677.9775354937349 294.5008834288187
417 0.005 2.085 3 554.8995165555492 431.3831427374301 431.3466490771279 737.7096289629012 818.8696117530081 855.6024761340761 484.4416233922235 302.7185709383372 678.0199112197618 294.5010745431326
418 0.005 2.09 4 555.0270474988981 431.6351407246603 431.5988784884429 737.7274592458564 818.8703725877566 855.6026641683324 484.6063157258208 302.7591008474949 678.0596913571387 294.5009444083289
419 0.005 2.095 3 555.1566016830919 431.8867572215335 431.8507306817303 737.7486244851987 818.8707170168489 855.6030173150491 484.7778210513501 302.7996194203646 678.1020180371869 294.5011326033826
420 0.005 2.1 4 555.2837850802212 432.1379795919938 432.1021835950669 737.7664533107109 818.8714761377837 855.6032036078725 484.9421362841372 302.8402162037532 678.1417524877389 294.5010046332363
421 0.005 2.105 3 555.4129632199201 432.3888216745297 432.3532604882301 737.7875989580349 818.8718202551939 855.6035561589337 485.1132269040446 302.8807996825843 678.1840021223495 294.5011947599883
422 0.005 2.11 4 555.5398205963204 432.6392709124246 432.6039393504837 737.8054144764819 818.8725770183046 855.603744545876 485.2771852097801 302.9214622207699 678.2236672480004 294.5010652371937
423 0.005 2.115 3 555.6686535990377 432.8893411284146 432.8542434503979 737.8265525213765 818.8729232732118 855.6040948876757 485.4478574285099 302.9621121194929 678.2658497680417 294.5012515283887
424 0.005 2.12 4 555.7951596231784 433.139019739304 433.1041507846203 737.8443576941158 818.8736789283985 855.6042824379747 485.6114379370925 303.0028382362947 678.3054481141446 294.501123556905
425 0.005 2.125 3 555.9236152028985 433.3883205008182 433.353684546653 737.8654677955033 818.8740229583842 855.6046311727862 485.7816856573271 303.0435506657541 678.3475506474468 294.5013107169824
426 0.005 2.13 4 556.0497441377821 433.6372309530345 433.6028228431788 737.8832958529682 818.8747795949575 855.6048171434338 485.9448563284449 303.0843412120581 678.387095148705 294.5011771349029
427 0.005 2.135 3 556.1778861151593 433.8857647832899 433.8515887732793 737.9043752235062 818.8751214077579 855.6051658642436 486.11475242181 303.1251128014952 678.4291172340859 294.5013732018978
428 0.005 2.14 4 556.3036763169114 434.1339095371267 434.0999604706125 737.9221788258372 818.8758771763348 855.605356533968 486.2775784209265 303.16596631304 678.4685874610651 294.5012383790083
429 0.005 2.145 3 556.4314673957188 434.3816788911276 434.3479607113212 737.9432492328173 818.8762213402964 855.6057035258686 486.4470667044292 303.2067995942825 678.5105436910907 294.5014315247457
430 0.005 2.15 4 556.5569568437506 434.6290605792475 434.5955685563502 737.9610317236441 818.8769739278853 855.6058907697644 486.6095673987695 303.2477132925396 678.5499487931767 294.5013069286657
431 0.005 2.155 3 556.6843625264024 434.8760680239523 434.8428060857197 737.9821036490772 818.877318587475 855.6062358861847 486.778625747178 303.2886072240187 678.5918327401666 294.5014937278637
432 0.005 2.16 4 556.8095075429642 435.122689023857 435.0896524032568 737.9998726752556 818.878069241967 855.6064230766956 486.9407675678228 303.3295809253208 678.631168375987 294.5013677566722
433 0.005 2.165 3 556.9365624492195 435.3689369578609 435.336129572407 738.0209274515967 818.8784139494966 855.6067669735713 487.109426585225 303.3705334312037 678.6729795829251 294.5015548324292
434 0.005 2.17 4 557.0613659356405 435.6147996699859 435.5822167572383 738.0386878267375 818.8791632964584 855.606953036185 487.2711932275939 303.4115665781443 678.7122539495484 294.5014280570903
435 0.005 2.175 3 557.1880652537174 435.8602905112368 435.8279359717703 738.0597275544451 818.8795084354546 855.6072959924146 487.43943520122 303.4525756500146 678.7539943994334 294.5016142764
436 0.005 2.18 4 557.3125354750358 436.1053973820087 436.0732664410239 738.0774801917585 818.880256722031 855.6074822846987 487.600842229244 303.4936685589121 678.7931993231923 294.5014875887614
437 0.005 2.185 3 557.4388823508403 436.3501335788047 436.3182301386911 738.098496220854 818.8806003584721 855.6078249753285 487.7686837178566 303.5347347892806 678.8348717282704 294.5016734177726
438 0.005 2.19 4 557.5630061952402 436.594487035318 436.5628063237624 738.1162426070853 818.8813479336496 855.6080100104979 487.9297327050392 303.575885277615 678.8740239742958 294.5015473116152
439 0.005 2.195 3 557.6890050728394 436.8384710257694 436.8070169262926 738.1372450079526 818.8816929445508 855.6083515677763 488.097180790962 303.6170078436552 678.9156189770068 294.5017327216242
440 0.005 2.2 4 557.8127531809961 437.082073488511 437.0508412584676 738.1550044917772 818.882441732101 855.6085375701517 488.2578336004235 303.6582158681203 678.9547315753041 294.5015992064385
441 0.005 2.205 3 557.9384248177043 437.3253076781411 437.2943011923322 738.1759755485516 818.8827850342657 855.6088789200209 488.4249250099768 303.6993944713571 678.9962584883621 294.5017921400466
442 0.005 2.21 4 558.0618404330719 437.5681615684194 437.5373760859635 738.1937183983707 818.8835330634811 855.6090657776247 488.5852329052223 303.7406560246158 679.0353015727775 294.5016588483526
443 0.005 2.215 3 558.187159139954 437.8106484007994 437.7800877920207 738.2146785794042 818.8838781265009 855.6094036241186 488.7519121535535 303.7818875556392 679.0767559728496 294.5018499566302
444 0.005 2.22 4 558.3102375740984 438.0527561947812 438.0224157206659 738.2324166953736 818.8846231757268 855.6095866177106 488.9118515711241 303.8232035424555 679.1157345181841 294.5017192759376
445 0.005 2.225 3 558.435199645033 438.2944980916877 438.2643816242578 738.2533473349266 818.8849649318362 855.6099240565189 489.0781366453521 303.8644878825489 679.1571021232899 294.5019117216435
446 0.005 2.23 4 558.5579440462103 438.5358621866853 438.5059649747864 738.2710716286373 818.885708461323 855.6101080161116 489.2377325337473 303.9058567894186 679.1960092574921 294.5017798758124
447 0.005 2.235 3 558.6825567279475 438.7768615903283 438.7471875136333 738.2919916871029 818.8860517666233 855.6104425030481 489.4036126161306 303.9471925989434 679.237309956126 294.5019696856485
448 0.005 2.24 4 558.8049651069751 439.0174843893245 438.9880287301804 738.3097090275322 818.8867928733946 855.6106236373552 489.5628383760156 303.9886142192836 679.2761573401584 294.5018397641897
449 0.005 2.245 3 558.9292353988836 439.2577435788892 439.2285104105574 738.3306064327249 818.8871336325794 855.6109577058563 489.7283256626531 304.0300006053006 679.3173832933876 294.5020311206434
450 0.005 2.25 4 559.051316953363 439.4976275356829 439.4686118149743 738.3483001123557 818.8878735860841 855.6111412157387 489.8872083362966 304.0714736790633 679.3561610233211 294.5018998988859
451 0.005 2.255 3 559.175243178584 439.7371490676165 439.7083549035436 738.3691819783998 818.8882156744816 855.6114739090078 490.0522977161327 304.1129107249166 679.3973173749457 294.5020882560828
452 0.005 2.26 4 559.2969875702896 439.9762965829353 439.9477189947121 738.3868766425564 818.8889547274923 855.6116545300699 490.2107995952498 304.15443456637 679.4360389395973 294.5019588679943
453 0.005 2.265 3 559.4205681403284 440.2150828320662 440.1867259391931 738.4077363370347 818.8892956639781 855.6119879380082 490.3754947249523 304.1959209158753 679.4771308929271 294.5021486244917
454 0.005 2.27 4 559.5419795362506 440.4534962628326 440.4253550921064 738.4254146934619 818.8900334954309 855.6121699640373 490.5336412007787 304.2374939237036 679.5157897366194 294.5020180522955
455 0.005 2.275 3 559.6652028423811 440.691549596244 440.6636282718613 738.4462560174599 818.890375548265 855.6125004677286 490.697912026973 304.2790283254767 679.5568133923855 294.5022043654974
456 0.005 2.28 4 559.7863282294073 440.929231346415 440.9015248783045 738.4639075400447 818.8911109871251 855.6126827061705 490.8557471071285 304.3206481328585 679.5953971902551 294.5020821778343
457 0.005 2.285 3 559.9091900969865 441.1665541661957 441.1390666906033 738.4847480879482 818.8914551848251 855.6130104280154 491.0195848166611 304.3622304602733 679.6363487597527 294.502261198444
458 0.005 2.29 4 560.0299799562739 441.4035066293102 441.376233165598 738.5023927958273 818.8921874730706 855.6131890760225 491.1770478476744 304.4038983565565 679.6748688826748 294.5021396774054
459 0.005 2.295 3 560.1525138989101 441.6401013229369 441.613045996308 738.5232041927018 818.8925294247017 855.6135166831847 491.3404764115234 304.4455263031049 679.7157436162818 294.5023193560036
460 0.005 2.3 4 560.2729427206542 441.8763268141222 441.8494846766475 738.5408515825706 818.893262594282 855.6136983411064 491.4975265925622 304.4872423836649 679.7542022689569 294.5021897096576
461 0.005 2.305 3 560.3951508360932 442.1121957025442 442.0855708470501 738.5616364016064 818.8936068966767 855.6140264740847 491.6605680030952 304.5289092505963 679.7950088063059 294.5023736055667
462 0.005 2.31 4 560.515268099851 442.3476966061621 442.3212840902054 738.5792707774945 818.8943378479815 855.6142060821199 491.817280198865 304.570672876105 679.8334050662588 294.5022462040088
463 0.005 2.315 3 560.6371459817725 442.5828420959403 442.5566460100163 738.6000392268518 818.8946812401337 855.6145314715602 491.9799410422021 304.6123838236794 679.8741364984248 294.5024295710365
464 0.005 2.32 4 560.7569232808243 442.8176208007902 442.791636219148 738.6176567422126 818.895410364765 855.6147112835678 492.1362915320928 304.6541963298748 679.9124604267471 294.5023017362504
465 0.005 2.325 3 560.8784460784617 443.0520452504029 443.0262762638665 738.6384040303957 818.8957537385235 855.6150358937135 492.2985590166694 304.6959519950192 679.9531160693984 294.502484114125
466 0.005 2.33 4 560.9979028639284 443.2861041042009 443.260545786329 738.65601046984 818.8964821310278 855.6152154891057 492.4545528904841 304.737808745887 679.9913721283805 294.5023577169368
467 0.005 2.335 1 561.1140567208454 443.5189952352129 443.4938165371748 738.7161769597259 818.9047853650263 855.6169371224955 492.6289147163649 304.7796569642713 680.0541315347831 294.5023493335175
468 0.005 2.34 6 561.2394420570674 443.7522626715972 443.7272479973092 738.7049356066755 818.8998559096792 855.6156644130248 492.7706618407456 304.8221209470717 680.0783330723245 294.5024225290804
469 0.005 2.345 3 561.3621653677243 443.9851854516143 443.9603616182052 738.7181338848872 818.8982326189644 855.6158255259255 492.9316081456143 304.863862134034 680.1137790372014 294.5027653113069
470 0.005 2.35 1 561.4767528316262 444.2169497872667 444.192490452351 738.7753549426578 818.9058758715845 855.617502128488 493.1039753044469 304.9057339275535 680.1743214546386 294.5026535547116
471 0.005 2.355 6 561.5998745277861 444.4490883897492 444.4247789721955 738.7625847836896 818.901244944662 855.6164519591149 493.2429914860232 304.9481831588381 680.1968700497009 294.5026140347132
472 0.005 2.36 3 561.7207075724189 444.6808887442199 444.6567591238654 738.7753459901689 818.8998161019812 855.6167739325365 493.4027778568248 304.9899285311187 680.2318567216864 294.5029770820363
473 0.005 2.365 1 561.8343318199096 444.911542627315 444.8877696445485 738.8323833361435 818.9076070222693 855.6185917570192 493.5743639857753 305.0318307733511 680.2922350815934 294.5028691136855
474 0.005 2.37 6 561.9565606211185 445.1425696075559 445.1189387763457 738.819781589017 818.9031015460164 855.6175871370373 493.7130414633385 305.0743125552873 680.314920774794 294.5028562723373
475 0.005 2.375 3 562.076845830465 445.3732642518391 445.3498062342042 738.8326638134076 818.9017550791743 855.617924189992 493.8723905126629 305.1160960662168 680.3499901622318 294.5032490326674
476 0.005 2.38 1 562.1899547997072 445.6028270255009 445.5797180722538 738.8895468213439 818.9095685276311 855.6197395400296 494.0432746793247 305.1580422800574 680.4102348611792 294.5031455944321
477 0.005 2.385 6 562.3117138343443 445.8327570047414 445.8097864583407 738.8770512631962 818.9050601163451 855.6186937333804 494.1817275845145 305.200576853171 680.4329199093996 294.5031527812156
478 0.005 2.39 3 562.4314922424471 446.0623593765521 446.0395577120391 738.889889932881 818.903688024123 855.6189893708432 494.3405900086846 305.2424129150793 680.4678715279532 294.5035653190338
479 0.005 2.395 1 562.5441463231409 446.2908396819716 446.2683830117327 738.9465359634886 818.9114370156036 855.6207502560301 494.5108155845582 305.2844102617972 680.5278694421214 294.5034699650794
480 0.005 2.4 6 562.6654470961064 446.5196853853275 446.4973639555379 738.9341062256548 818.9069073124434 855.6196756152654 494.6489778259406 305.3270004707829 680.5504493701844 294.5034973907562
481 0.005 2.405 3 562.7847481334099 446.7482073123915 446.7260515451262 738.946903667468 818.9055063012579 855.6199394939518 494.8073493682767 305.3688893819682 680.585238164599 294.5039224394312
482 0.005 2.41 1 562.8969266774682 446.9756154833069 446.9538013577164 739.0032806134022 818.9131660051405 855.6216402420881 494.9768587769337 305.4109329921482 680.644932234473 294.5038355617748
483 0.005 2.415 6 563.0177305568014 447.2033874723565 447.1817059949869 738.9909334237868 818.9086348758261 855.6205564765775 495.1147267505605 305.453580462697 680.6673968066581 294.5038776225315
484 0.005 2.42 3 563.1365169997807 447.4308389714442 447.4093205060549 739.0037153318923 818.9072215533081 855.6208052258229 495.27257029286 305.4955213603039 680.7020196856223 294.5043085670615
485 0.005 2.425 1 563.2482094698901 447.6571846231246 447.6360047206001 739.0598354620082 818.914810201246 855.6224638920628 495.4414023504364 305.5376101135601 680.761402946933 294.5042278824784
486 0.005 2.43 6 563.3685123404107 447.8838922887217 447.8628428944655 739.0475865278204 818.910291525611 855.6213812764371 495.578931630712 305.580314166204 680.7837795768202 294.5042762325664
487 0.005 2.435 3 563.486782011128 448.1102823219175 448.0893937117673 739.0603586780694 818.908872513092 855.6216184534443 495.7362057751193 305.6223069309319 680.8182518444149 294.5047042733646
488 0.005 2.44 1 563.5980376322203 448.3355735566331 448.3150207794199 739.1162203786791 818.9163948878183 855.6232427580753 495.9043488748737 305.6644433411057 680.8772874100741 294.5046238025823
489 0.005 2.445 6 563.7175025584665 448.5612252137458 448.5408011018343 739.1040903049208 818.9118998741554 855.6221608680584 496.0418758779647 305.7071953299057 680.8997367039818 294.504667555349
490 0.005 2.45 3 563.8354566321992 448.7865619039864 448.7662966810094 739.1168654762201 818.9104780291924 855.6223886108568 496.1982757141798 305.7492377156797 680.934014264926 294.5050827099473
491 0.005 2.455 1 563.9462660124182 449.0108064746197 448.9908746242644 739.1724948465393 818.9179521346803 855.6239909171808 496.3656995450418 305.7914155362873 680.9927564360685 294.5049952558693
492 0.005 2.46 6 564.0655651912272 449.2354099371785 449.2156050983056 739.1604958304745 818.9134732323732 855.6229183709391 496.5024478680587 305.8342212204296 681.0150563041998 294.5050272651733
493 0.005 2.465 3 564.1828197286852 449.4597008468619 449.4400530680821 739.1732757538562 818.9120598755757 855.6231451854413 496.6586694784372 305.8763072966516 681.049293766587 294.5054263330266
494 0.005 2.47 1 564.2931232933236 449.6829063578095 449.6635894809268 739.2286723923289 818.919490226422 855.6247294851729 496.8256027729059 305.9185235953828 681.1077580306963 294.5053289965426
495 0.005 2.475 6 564.4118797944757 449.9064689311121 449.8872776063724 739.216799928642 818.9150366494374 855.6236623836182 496.9618500574693 305.9613822735629 681.1300429316459 294.5053407114455
496 0.005 2.48 3 564.5286325090781 450.1297212226497 450.1106853845203 739.2296011114018 818.9136332102886 855.6238875926269 497.1175004480843 306.0035133283552 681.1641844876406 294.5057176871704
497 0.005 2.485 1 564.6384282654593 450.3518941576795 450.3331870430591 739.2847838834444 818.9210323878416 855.6254617104479 497.2837095712543 306.0457650607068 681.2223814327664 294.5056079925643
498 0.005 2.49 6 564.7564873335186 450.5744226770357 450.5558397629978 739.2730660568852 818.9166075322116 855.6244015706523 497.4200992772855 306.0886704181673 681.244759900244 294.5055947799553
499 0.005 2.495 3 564.8729464080947 450.796643067921 450.7782142326587 739.2858545490768 818.9152032316244 855.624618438957 497.5748583228513 306.1308476024383 681.2787343731222 294.5059499639892
500 0.005 2.5 1 564.9822833737234 451.0177899558955 450.9996877954838 739.3407985110488 818.9225645574395 855.6261809060653 497.740340528501 306.1731296852429 681.3366626950191 294.5058302759024
501 0.005 2.505 6 565.0998999553825 451.2392908769187 451.2213116546459 739.3292186684089 818.9181597745794 855.6251276367238 497.8763425574288 306.2160863669949 681.3590123066833 294.5057982237127
502 0.005 2.51 3 565.2158944274223 451.4604857572415 451.4426592119835 739.3420334014535 818.9167634418037 855.6253404458223 498.0305455801651 306.2583074447642 681.3928994636238 294.5061344229873
503 0.005 2.515 1 565.3247702810154 451.6806130209846 451.6631110677462 739.396763369308 818.9240928486764 855.6268937888576 498.1953641354524 306.3006238683924 681.450579441677 294.5060060694732
504 0.005 2.52 6 565.4419221812331 451.901092693943 451.8837124886443 739.3853238114543 818.9197082133574 855.625844885636 498.3309942933916 306.3436253128747 681.4729081785476 294.5059586205393
505 0.005 2.525 3 565.5573782256635 452.1212682641316 452.1040394462287 739.3981309301056 818.9183146913663 855.6260539773876 498.4846202588908 306.3858879065383 681.5066914647258 294.5062772106604
506 0.005 2.53 1 565.6658238642804 452.340382047269 452.3234758589042 739.4526836676076 818.9256201633589 855.6276030854794 498.6487354504829 306.4282384672376 681.5641579788346 294.5061456736178
507 0.005 2.535 6 565.7824947377529 452.5598465609843 452.5430609969185 739.4413571964014 818.9212517375553 855.6265575567397 498.7840374209596 306.4712819195777 681.5864592641118 294.5060864673301
508 0.005 2.54 3 565.8974931120334 452.7790088955645 452.7623734473597 739.4541765647317 818.919864636534 855.6267660252065 498.9371494106373 306.5135820184094 681.6201587892681 294.5063931727888
509 0.005 2.545 1 566.0054801011079 452.9971149785766 452.9808001749008 739.5085352234406 818.9271464222512 855.6283117506364 499.1005631239734 306.555961532219 681.6774026620168 294.5062576089211
510 0.005 2.55 6 566.1216859461646 453.2155702658615 453.199375021576 739.4973311726453 818.9227980569992 855.6272728620985 499.2355119555015 306.599047958658 681.6996900041739 294.5061884129415
511 0.005 2.555 3 566.236218239742 453.4337252396122 453.417678930202 739.5101604923158 818.9214184688515 855.627480795513 499.3880751669341 306.6413859284354 681.7333080547332 294.50648777224
512 0.005 2.56 1 566.3436777579335 453.650828984725 453.6351016074918 739.5642794929208 818.9286718000699 855.6290217339348 499.5507626917354 306.6837962333034 681.790299729025 294.5063513562469
513 0.005 2.565 6 566.4594811760987 453.8682807691928 453.8526718746006 739.5532396565835 818.9243512773367 855.6279939031286 499.6853973651262 306.7269222929924 681.8126058537514 294.5062761126911
514 0.005 2.57 3 566.5735542463414 454.0854340759288 454.0699729329443 739.5660726059911 818.9229792820972 855.6282010904257 499.8374304749681 306.7692953568294 681.8461440255638 294.5065695531265
515 0.005 2.575 1 566.6805628657704 454.3015415830911 454.2863974922591 739.6199924504857 818.9302072765681 855.6297338491125 499.9994581503233 306.8117333649071 681.9029091662622 294.506433025066
516 0.005 2.58 6 566.7959043014534 454.5179955477435 454.5029689532273 739.6090745005348 818.9259019746812 855.6287065857395 500.1337054289079 306.8548985210538 681.9251979142601 294.5063526962365
517 0.005 2.585 3 566.9095163838372 454.7341527925631 454.7192728330192 739.6219159784555 818.9245323352452 855.6289080251643 500.2851957885883 306.8973053960456 681.9586528267193 294.5066422678005
518 0.005 2.59 1 567.0161985101839 454.9492696656025 454.9347049024875 739.6756354492549 818.9317357131575 855.6304347466344 500.4465406088099 306.9397706068495 682.0152287158058 294.5065063764822
519 0.005 2.595 6 567.1310190002204 455.1647313103809 455.1502831111921 739.6648348541612 818.9274432532679 855.629409211541 500.5804222082849 306.9829726483166 682.0374865665877 294.5064224080315
520 0.005 2.6 3 567.2441536117668 455.3798979644935 455.3655953316099 739.6776774305366 818.9260777150115 855.6296083638712 500.7313713614757 307.0254117980413 682.0708480733555 294.50671110117
521 0.005 2.605 1 567.3503774328332 455.5940295309966 455.5800403132214 739.7311400146122 818.9332390229866 855.6311228054891 500.8919982416258 307.0679026201491 682.1271882520919 294.5065764075968
522 0.005 2.61 6 567.464723849272 455.8085043005369 455.7946307126948 739.7204942591122 818.9289696369431 855.6301017229912 501.0255779041468 307.1111403444914 682.1494267754199 294.5064887184874
523 0.005 2.615 3 567.5773974248874 456.0226858113446 456.0089567230712 739.7333570731814 818.9276120109603 855.6302999129751 501.176007429141 307.153610617802 682.1827131374098 294.50677543767
524 0.005 2.62 1 567.6831592471498 456.2358372678109 456.2224198394669 739.7865807366195 818.9347319126417 855.6318015036834 501.3359844049467 307.1961302266551 682.2388040790572 294.5066426685191
525 0.005 2.625 6 567.7970356611164 456.4493304666287 456.4360277723648 739.7760650454567 818.9304865047191 855.6307875743204 501.4691739425209 307.2393981349734 682.26103644877 294.5065527616026
526 0.005 2.63 3 567.9092552652955 456.6625320797757 456.6493728584936 739.7889434225517 818.9291387820617 855.6309862698321 501.6190641654783 307.2818971932973 682.2942605551731 294.5068385983132
527 0.005 2.635 1 568.0145442522197 456.8747087126825 456.8618594226401 739.8419527213882 818.9362311046912 855.6324828772083 501.7783715548655 307.3244307691714 682.3501231948813 294.506707691306
528 0.005 2.64 6 568.127982859222 457.0872255696563 457.0744901399414 739.8315778164248 818.9320073630288 855.6314758355489 501.9112033736871 307.3677360113736 682.3723613314062 294.5066168613726
529 0.005 2.645 3 568.2397517804059 457.299452485164 457.2868595395339 739.8444796589937 818.9306677448008 855.6316741996887 502.060554672113 307.4102640172816 682.4055150186457 294.5069008415797
530 0.005 2.65 1 568.3445907667179 457.5106560017593 457.4983714485037 739.8972908931859 818.9377321455169 855.6331639232313 502.2192058411943 307.4528169257489 682.4611513828123 294.5067714183311
531 0.005 2.655 6 568.4575861055175 457.7222019098617 457.7100302259016 739.8870337827151 818.933527803465 855.6321606727028 502.351665565791 307.4961550165551 682.4833764916898 294.50667991655
532 0.005 2.66 3 568.5688894869762 457.9334595340458 457.9214292747461 739.8999374886247 818.932193813496 855.6323570856263 502.5004785817438 307.5387107604409 682.5164491180235 294.5069622782572
533 0.005 2.665 1 568.6732867955135 458.143698563593 458.1319750270011 739.9525434271899 818.9392317737002 855.6338414127256 502.65849784711 307.581286013533 682.5718560831127 294.5068333708521
534 0.005 2.67 6 568.7858473982169 458.3542786019012 458.3426670019228 739.9424187142494 818.935045825748 855.6328423568513 502.7905564718266 307.6246528099649 682.594080605882 294.5067427450724
535 0.005 2.675 3 568.8966984524138 458.5645719139554 458.5531007120135 739.9553408888061 818.9337181084965 855.6330378136256 502.9388270413576 307.6672332944045 682.6270767874267 294.5070244097428
536 0.005 2.68 1 569.0006790853623 458.7738516856551 458.7626855213408 740.0077867418148 818.9407486633264 855.6345226195015 503.0962611399823 307.7098239511333 682.6822925618844 294.5068968905763
537 0.005 2.685 6 569.1127892354244 458.9834708329674 458.9724157366666 739.9977633737919 818.9365681211972 855.6335227057056 503.227899926147 307.7532216414158 682.7044806407594 294.5068052386524
538 0.005 2.69 3 569.2231776167442 459.1928047823999 459.1818891057508 740.0106867377901 818.9352435712209 855.6337171256454 503.3756277720149 307.7958243893027 682.7373899183726 294.5070846349779
539 0.005 2.695 1 569.3267255559326 459.4011299665015 459.3905176979739 740.0629340698913 818.94224833531 855.6351961417861 503.5324105919632 307.8384297845773 682.7923872730587 294.5069584434727
540 0.005 2.7 6 569.4383905738015 459.6097931191679 459.5992910562695 740.0530420481189 818.9380846110482 855.6342002553148 503.6636819208908 307.8818547224608 682.8145661754887 294.506867738082
541 0.005 2.705 3 569.5483185959126 459.8181726386206 459.8078090051167 740.0659783437732 818.936765684944 855.6343921826026 503.8108802750878 307.9244794377208 682.8473909113638 294.5071461102324
542 0.005 2.71 1 569.6514203688006 460.0255484094614 460.0154865242931 740.1179998996188 818.9437380825086 855.6358636017767 503.9669948268192 307.9670998742988 682.9021158005557 294.5070211884437
543 0.005 2.715 6 569.7626415471301 460.2332605103089 460.2233080031795 740.1082470994509 818.9395942125914 855.6348712518748 504.0979033940753 308.0105506058514 682.9243118395558 294.5069303762743
544 0.005 2.72 3 569.8721117803581 460.4406905246415 460.4308755072731 740.1211854036948 818.9382817146164 855.6350615847656 504.2445660154919 308.0531953517462 682.9570634959367 294.5072076977713
545 0.005 2.725 1 569.9747711898624 460.6471218863392 460.6376069181301 740.1730064861632 818.9452276862917 855.6365274555235 504.4000267348663 308.0958281656202 683.0115708235472 294.5070841527809
546 0.005 2.73 6 570.0855694158589 460.8538879268901 460.8444815316741 740.1633658710007 818.9411015891051 855.6355387285593 504.5306528613156 308.139304988389 683.0337445444314 294.5069934099533
547 0.005 2.735 3 570.1946013693095 461.0603733973365 461.051103566926 740.1763018033707 818.9397959546396 855.6357290850972 504.6768349593489 308.1819689864433 683.0664127425895 294.5072701055558
548 0.005 2.74 1 570.296811759448 461.2658647060827 461.2568933865463 740.2279130926534 818.9467141914625 855.6371888170917 504.8316449179436 308.2246118085262 683.1206748461418 294.5071469399342
549 0.005 2.745 6 570.4071692003455 461.4716894797612 461.4628259091908 740.2183863618312 818.9426056704052 855.6362039123602 504.9619242369037 308.2681127388463 683.1428495235471 294.5070567353413
550 0.005 2.75 3 570.5157563126431 461.6772351878803 461.6685072318505 740.2313254857612 818.9413084590548 855.6363933035695 505.1075960311522 308.3107943325848 683.1754370605508 294.5073326081611
551 0.005 2.755 1 570.617540826176 461.8817959109488 461.8733647266749 740.2825726627965 818.9481953069343 855.6378480251652 505.2617674360517 308.3534478944964 683.2294194192857 294.5072105735742
552 0.005 2.76 6 570.7274538880495 462.086684359857 462.0783602630238 740.273314156523 818.9441068764104 855.6368660586097 505.391671101741 308.3969700352478 683.2516124664438 294.5071204679031
553 0.005 2.765 3 570.8355999989743 462.2912951609555 462.2831057293122 740.2862968675958 818.9428169919133 855.637054428717 505.5368013829731 308.4396690878037 683.2841445903318 294.5073950677432
554 0.005 2.77 1 570.9368253185945 462.4949251822529 462.4870310430866 740.3373421552593 818.9496807785895 855.6385060291286 505.6902968096986 308.4823421825336 683.3378337974081 294.507273754365
555 0.005 2.775 6 571.0463811743332 462.6988818581661 462.6910939673931 740.328217881535 818.9456081150176 855.6375269228409 505.8198857345441 308.5258783340623 683.3600695293612 294.5071843726153
556 0.005 2.78 3 571.1540971062389 462.9025623673031 462.8949082284103 740.3411958371846 818.9443222903673 855.6377127999546 505.9645078721395 308.568591038256 683.3925285318273 294.5074581055719
557 0.005 2.785 1 571.2548994838107 463.1052528593788 463.0978950304578 740.3920516400187 818.9511656038903 855.6391613469489 506.1172948196757 308.611277928903 683.4460210081808 294.5073377750954
558 0.005 2.79 6 571.3640180258731 463.3082814074724 463.3010277643326 740.3830423754409 818.9471063441235 855.6381842973409 506.2465749590036 308.6548276130887 683.4682324275412 294.5072486845124
559 0.005 2.795 3 571.4712971822007 463.5110355736542 463.5039144183336 740.3960329903665 818.9458253019013 855.638368017817 506.3907000871014 308.6975523629401 683.5006174098401 294.507521681387
560 0.005 2.8 1 571.5717573438515 463.7128043316212 463.7059777261459 740.4466987922252 818.9526446477707 855.63981111949 506.5428082535311 308.7402454437461 683.5538950524661 294.5074022313713
561 0.005 2.805 6 571.68038715792 463.9149098606277 463.9081863988554 740.4378376805081 818.9486018934324 855.6388375457669 506.6717744358605 308.7838114541003 683.5761002872639 294.5073133518021
562 0.005 2.81 3 571.7871979082076 464.1167425270554 464.1101504841043 740.4508366421475 818.9473260604876 855.6390212445707 506.8153760756313 308.8265486858035 683.6084109496567 294.5075852724488
563 0.005 2.815 1 571.8872392640716 464.3175947408055 464.3112955376264 740.5013165864715 818.9541248587232 855.640461013344 506.9668493016156 308.8692493043341 683.6614903556288 294.5074674863903
564 0.005 2.82 6 571.9954385065884 464.5187821367045 464.5125852369148 740.4925911816887 818.9500975193725 855.6394911522499 507.095445403428 308.9128285099511 683.6836830447135 294.5073795758361
565 0.005 2.825 3 572.1018082225877 464.7196981114054 464.7136317131566 740.5056007168661 818.9488281228425 855.6396726241699 507.2385321399041 308.9555767955717 683.7159248530803 294.507650666422
566 0.005 2.83 1 572.2014133265864 464.91963831831 464.9138631578014 740.5558729487176 818.9555987878556 855.6411059731236 507.3894268291631 308.998282061943 683.7687881881164 294.507533777366
567 0.005 2.835 6 572.309193298274 465.1199122030986 465.1142386134041 740.5472790827341 818.9515898520026 855.6401399486241 507.5176166915563 309.0418754870569 683.7909981665842 294.5074463913173
568 0.005 2.84 3 572.4151335253424 465.3199161662228 465.3143721916793 740.5602863614635 818.9503289860966 855.6403202991194 507.6601844211673 309.0846339849876 683.8231824058513 294.5077167488054
569 0.005 2.845 1 572.5143180714384 465.5189487368667 465.5136945005446 740.6103153164156 818.9570371439117 855.6417367742549 507.8104129708096 309.1273456960931 683.8758297146271 294.5076007520374
570 0.005 2.85 6 572.6216832136714 465.7183137852807 465.7131603358128 740.6018495681325 818.9530648594426 855.6407811605243 507.9382408142077 309.1709496298503 683.8980190507233 294.5075136843363
571 0.005 2.855 3 572.7271966742969 465.9174104251015 465.9123856937421 740.6148828983369 818.951819591808 855.6409623977004 508.0802983011516 309.2137134420805 683.9301305260434 294.5077834578675
572 0.005 2.86 1 572.8259674696011 466.1155401095996 466.1108036474013 740.6647152802685 818.9585022273415 855.6423735023371 508.2298903348404 309.2563859045649 683.9825738336248 294.507668415711
573 0.005 2.865 6 572.9329183806115 466.3140009281034 466.3093644876125 740.656374055294 818.9545475903988 855.6414217368462 508.3573519000888 309.3000320983764 684.0047585673486 294.507581908076
574 0.005 2.87 3 573.0380028828496 466.5121947919514 466.5076861742459 740.6694209688297 818.9533100447309 855.6416029295921 508.4988994191335 309.3428104676751 684.0367923993307 294.5078520941656
575 0.005 2.875 1 573.13635727348 466.7094265303786 466.7052045732024 740.7190773336222 818.9599698265761 855.6430068246981 508.6478789614585 309.3854810705451 684.0890484153846 294.5077372707696
576 0.005 2.88 6 573.2428673022791 466.9069877616782 466.9028650936573 740.71083315438 818.9560255617793 855.6420560142575 508.7749561555935 309.4291413982373 684.111200208495 294.5076506117449
577 0.005 2.885 3 573.3475173306041 467.1042834671198 467.1002877579826 740.7238846814223 818.9547940089881 855.6422364481347 508.915994397059 309.4719260596621 684.1431540893036 294.507920054727
578 0.005 2.89 1 573.4454620863961 467.3006214901774 467.2969109372714 740.7733339954583 818.9614250715402 855.6436338834993 509.0643605117369 309.514595710847 684.1951727247028 294.5078060046012
579 0.005 2.895 6 573.5515366725083 467.4972877182104 467.493675710822 740.7651904091726 818.9574991950361 855.6426882463383 509.1910789779115 309.5582664981285 684.217310968556 294.5077193358415
580 0.005 2.9 3 573.6557980166421 467.6936898681853 467.6902039668113 740.7782520295666 818.9562772701909 855.6428706920926 509.3316416185363 309.6010548660839 684.2492013159809 294.5079895877901
581 0.005 2.905 1 573.7532448067927 467.8891388165765 467.8859367148765 740.8275004914161 818.9628820248323 855.6442620355973 509.4793710180323 309.6437250310921 684.3010605633026 294.5078740657407
582 0.005 2.91 6 573.8589110513512 468.0849146114796 468.0818103129938 740.8194444732751 818.9589701529012 855.6433180523454 509.6057081631052 309.6874025083474 684.323117001578 294.5077860337765
583 0.005 2.915 3 573.962697236918 468.2804276801654 468.2774486369333 740.8324821704219 818.9577495996514 855.6434964252775 509.745714359592 309.7301968337825 684.3549140147405 294.5080554124111
584 0.005 2.92 1 574.0596748173532 468.4749920062546 468.4722953724992 740.8815559497538 818.9643334652504 855.6448840115102 509.8928134462032 309.7728689047852 684.4063730445152 294.5079421135584
585 0.005 2.925 6 574.1649745340077 468.6698818097581 468.6672821966732 740.8735947171365 818.9604359733389 855.6439438891443 510.0188049205331 309.8165495033339 684.4285831536056 294.5078558988288
586 0.005 2.93 3 574.2683559173968 468.8645102511767 468.8620350179253 740.8866224157181 818.9592221490661 855.6441235659067 510.1583045353759 309.8593453361105 684.4603264305325 294.5081231600092
587 0.005 2.935 1 574.3649215793911 469.0581944497155 469.0560000958225 740.9355161442533 818.9657902141531 855.6455116131458 510.304789233664 309.9020203358254 684.5115909238075 294.5080105216713
588 0.005 2.94 6 574.4698142481896 469.2522026639162 469.2501046079744 740.9276439671461 818.9619070128354 855.6445749487698 510.4304347916867 309.9457018260763 684.5337845076707 294.5079253751397
589 0.005 2.945 3 574.5727748357843 469.4459509109844 469.4439763914719 740.940663517488 818.9606977847455 855.6447526946237 510.569419503511 309.988497816588 684.5654486509637 294.5081918006158
590 0.005 2.95 1 574.6689357657272 469.6387591385172 469.6370641117254 740.9893875350779 818.9672490644007 855.6461377971701 510.715223073664 310.0311663603778 684.6165199117908 294.5080795689393
591 0.005 2.955 6 574.7734143552977 469.831890098024 469.8302906808375 740.9815891323254 818.9633765262221 855.6452035109583 510.840562223762 310.0748522879629 684.6387153288 294.5079942729652
592 0.005 2.96 3 574.8759336329737 470.0247624155707 470.0232857588227 740.9945926163111 818.9621707250043 855.6453804611715 510.9790361613042 310.117648337435 684.6703127281575 294.5082596943309
593 0.005 2.965 1 574.9716947278019 470.2166990633333 470.2155004786478 741.043125749842 818.96869862951 855.646761227277 511.1242276103378 310.16031173934 684.7211849280752 294.5081475726629
594 0.005 2.97 6 575.0757821309569 470.4089571108015 470.4078534614981 741.0354099878505 818.9648414204038 855.6458302782164 511.2492150698107 310.2040000335179 684.7433498076107 294.5080627735982
595 0.005 2.975 3 575.1778936272393 470.6009579054925 470.5999762155516 741.048417327163 818.9636411500094 855.6460053130788 511.387179749394 310.2467946035207 684.7748578947788 294.508329044583
596 0.005 2.98 1 575.2732457917117 470.792027474291 470.7913223915333 741.0967512940737 818.9701417165886 855.6473783373496 511.5317539463897 310.2894515504357 684.8255250149789 294.5082165588002
597 0.005 2.985 6 575.3769224336706 470.9834169139484 470.9828061519069 741.0891213238584 818.9662985555954 855.6464502162207 511.656384396665 310.3331410254981 684.8477036791503 294.5081312776974
598 0.005 2.99 3 575.478617429941 471.1745504323782 471.1740608778472 741.1021299165989 818.9651057169101 855.6466254496927 511.7938427188453 310.3759335785425 684.8791701506931 294.508396912096
599 0.005 2.995 1 575.5736597500243 471.3647569762821 471.3645426237682 741.1502743234793 818.9715817510564 855.647993961887 511.9378163763665 310.4185832673483 684.9296592869853 294.5082842439684
600 0.005 3 6 575.6768718460642 471.5552821398223 471.5551614116073 741.1427322940249 818.9677531947221 855.6470704478155 512.0620747919154 310.4622729807249 684.9518222308069 294.5081998678061
601 0.005 3.005 3 575.778126043684 471.7455527240861 471.7455523879084 741.1557272380896 818.9665644396351 855.6472448451868 512.1990244825309 310.5050624514764 684.9832041765357 294.5084638344315
602 0.005 3.01 1 575.8728074894609 471.9349008179389 471.9351741863062 741.203686522335 818.9730181349699 855.6486102577477 512.3424043994643 310.5477029006128 685.0334961021086 294.5083511960499
603 0.005 3.015 6 575.9755815938005 472.1245660723326 472.1249323729753 741.1962336935886 818.9692062861502 855.6476916608267 512.4663143271941 310.591391604917 685.0556305618452 294.508268592468
604 0.005 3.02 3 576.0764155695259 472.3139780811868 472.3144639734858 741.2092195389051 818.9680235186709 855.6478650708111 512.6027625942914 310.6341767199818 685.0869202738432 294.5085322892429
605 0.005 3.025 1 576.1706426525618 472.5024716812692 472.5032298969883 741.2570107398492 818.9744553864449 855.649223007693 512.7455429109636 310.6768061199565 685.1370580756087 294.5084199066637
606 0.005 3.03 6 576.2730320274889 472.6912811008542 472.6921320923624 741.2496314616304 818.9706530637053 855.6483033688235 512.8690666370693 310.7204927381412 685.1591234310085 294.5083374352498
607 0.005 3.035 3 576.3734554026207 472.8798385213994 472.8808101133912 741.2626108404213 818.9694745178206 855.6484755920337 513.0050099897398 310.7632719703036 685.190321893152 294.5085998199662
608 0.005 3.04 1 576.4671942754793 473.0674819735622 473.0687249432264 741.3102158001765 818.9758829471497 855.6498285805122 513.1471669738952 310.805882882715 685.2402647147861 294.5084877910234
609 0.005 3.045 6 576.5692400384968 473.2554400352984 473.2567814907652 741.3029281293404 818.9720962610922 855.6489129277636 513.2703324585001 310.8495715165384 685.2623132777597 294.5084065111533
610 0.005 3.05 3 576.6692948695126 473.4431480258879 473.4446107614035 741.3159123547749 818.9709259042967 855.6490861931269 513.4058060265761 310.8923423629964 685.2934503035092 294.5086700577824
611 0.005 3.055 1 576.7626373743925 473.6299463067636 473.6316783370715 741.3633068164315 818.9773019700274 855.6504301138348 513.5473780504697 310.9349384388277 685.3431789373308 294.5085561136106
612 0.005 3.06 6 576.8642803408319 473.817056385092 473.8188830643006 741.3561164542135 818.9735341386257 855.649517306379 513.6701538156902 310.9786266423508 685.3652089023257 294.5084730017391
613 0.005 3.065 3 576.963884946371 474.0039177032298 474.0058627226284 741.369076725487 818.9723661407315 855.6496869353529 513.8050816711617 311.021394959707 685.3962670484569 294.5087327719613
614 0.005 3.07 1 577.0568236511489 474.1898736311374 474.192085367808 741.4162972312282 818.9787240047276 855.6510286591764 513.9460158897423 311.0639842437037 685.4458086948969 294.5086220308867
615 0.005 3.075 6 577.1580908978625 474.376138786195 474.3784437758541 741.4091957650521 818.974970337948 855.6501204022505 514.0684970132659 311.1076623652797 685.4678331804771 294.5085414366937
616 0.005 3.08 3 577.2573176062124 474.5621563528666 474.5645783610281 741.4221575455063 818.9738102912874 855.6502901182849 514.2029520612487 311.1504207504799 685.4988260441795 294.5087998243367
617 0.005 3.085 1 577.3498236529794 474.7472724166996 474.749959786147 741.4691607641062 818.9801372495898 855.6516258478656 514.3432729326553 311.1929959426096 685.5481589352748 294.508689271163
618 0.005 3.09 5 577.4502439238188 474.9326959125587 474.9354759555858 741.4621916161266 818.9764008712959 855.6507374699988 514.465890483974 311.236663307565 685.5702388951395 294.5085509784514
619 0.005 3.095 3 577.5491529464917 475.1178737026833 475.1207697390408 741.4756651924617 818.9752999380727 855.6509039804207 514.6000528485363 311.2794029197324 685.6013104447189 294.5088049943923
620 0.005 3.1 1 577.6413500383843 475.3021551543267 475.3053148718503 741.5225561236114 818.9816065646233 855.6522233554333 514.7398664187144 311.3219576733379 685.65045244976 294.5087020793655
621 0.005 3.105 5 577.7415176554634 475.486742108858 475.4899938464714 741.5156671419367 818.9778687823954 855.6513225592807 514.8621981628394 311.3656046130392 685.6724847459 294.508586759111
622 0.005 3.11 3 577.8400924261261 475.6710845944845 475.674451584366 741.5290889958612 818.9767501958904 855.6514680075119 514.9958810859257 311.4083294642372 685.703429085904 294.5088462107918
623 0.005 3.115 1 577.931907778612 475.8545344639004 475.8581638963528 741.5757915178211 818.9830073768031 855.652759737992 515.1350917095053 311.4508716968676 685.7524116499551 294.5087465204828
624 0.005 3.12 5 578.0317125065413 476.0382890211288 476.0420096670903 741.5689160543405 818.9792709985154 855.6518577907029 515.2570512949321 311.494503744104 685.7743133941439 294.5086333235401
625 0.005 3.125 3 578.1298913771531 476.2218002048124 476.2256353163794 741.582273974827 818.9781463892543 855.6519985517946 515.390229448682 311.5372142755734 685.8051195489422 294.5088895062166
626 0.005 3.13 1 578.2213200354747 476.4044232283939 476.408519276299 741.6287847556683 818.9843752724552 855.6532841093675 515.5288685439266 311.5797422767258 685.8538887470432 294.5087910703555
627 0.005 3.135 5 578.320733648087 476.5873493429393 476.5915359510385 741.621947038405 818.9806510303125 855.6523886519502 515.6504214283708 311.6233640613543 685.8757293192435 294.5086772123983
628 0.005 3.14 3 578.4185093474584 476.7700332157516 476.7743335508483 741.6352577048729 818.979531934484 855.6525338090316 515.7830873018243 311.6660603808104 685.9064371835445 294.5089294542513
629 0.005 3.145 1 578.5095458753833 476.9518329119152 476.9563928408012 741.6815714470331 818.9857385440101 855.6538193167146 515.9211287152938 311.7085696220453 685.9550075197525 294.5088301914005
630 0.005 3.15 5 578.6085744028353 477.1339344612939 477.1385842627571 741.6748037233357 818.9820355774452 855.652931609396 516.0422919612002 311.7521802122557 685.976822007732 294.5087140181848
631 0.005 3.155 3 578.7059724896995 477.3157949003655 477.3205576857094 741.6880872197388 818.9809273904697 855.6530805838846 516.17445602381 311.7948628485914 686.0074628686141 294.508961946221
632 0.005 3.16 1 578.7966298342865 477.4967753351526 477.5017963141229 741.7342260029287 818.9871221876369 855.6543718839746 516.3119247933456 311.8373533586645 686.0558531759693 294.5088615874714
633 0.005 3.165 5 578.8952696149737 477.6780562237743 477.6831664522396 741.7275156966216 818.9834346459926 855.6534870495974 516.4326807285889 311.8809527735579 686.0776358389907 294.5087431720129
634 0.005 3.17 3 578.9922739746675 477.8590971363569 477.864319664966 741.7407696443306 818.9823333550883 855.6536348140793 516.5643389231628 311.9236209000171 686.1081968118858 294.5089882061886
635 0.005 3.175 1 579.0825472019262 478.0392621022226 478.0447414834381 741.7867224054492 818.9885093903649 855.6549251735411 516.7012273098239 311.9660887696921 686.156404287902 294.5088868502232
636 0.005 3.18 5 579.1807993863724 478.2197262405575 478.2252942650043 741.7800762602385 818.9848390304692 855.6540457681059 516.8215827891895 312.0096778183565 686.1781522894507 294.5087674053738
637 0.005 3.185 3 579.2774148799489 478.3999515545527 478.405631195653 741.7933031922897 818.9837450335443 855.6541942048297 516.9527404441626 312.0523319769879 686.2086313466353 294.5090110065577
638 0.005 3.19 1 579.3673184513417 478.5793049570157 478.5852401375565 741.8390681615313 818.9898998868615 855.6554835170715 517.0890687648372 312.0947798201973 686.2566556863278 294.5089097361096
639 0.005 3.195 4 579.4646769383388 478.7589564218376 478.76498022172 741.8324179296815 818.9861524338872 855.6546893343361 517.2105153416169 312.138326403086 686.2785126618716 294.5087980719917
640 0.005 3.2 3 579.5607717336924 478.9383700868016 478.9445047132086 741.8460010843203 818.9851894120596 855.6547718150322 517.3403458449327 312.1809905497858 686.3089300985441 294.5089661775458
641 0.005 3.205 1 579.6504818744132 479.1169164337465 479.1233052005209 741.8917726309398 818.9913483192061 855.656038596658 517.4761562607771 312.2234057932245 686.3568126585254 294.5088681580153
642 0.005 3.21 4 579.7476901747523 479.2957596797318 479.3022363375715 741.8852795752133 818.9875898317811 855.6552300723313 517.5972903818953 312.2669269220017 686.3786497871153 294.5087954574961
643 0.005 3.215 3 579.8435218137162 479.4743664127159 479.4809531000284 741.8988271751103 818.9866108703318 855.6552979070206 517.7266624719746 312.3095672989307 686.4089529226851 294.5089691440505
644 0.005 3.22 1 579.9328844167736 479.6521095559555 479.6589491158669 741.9443869862552 818.9927226444555 855.6565438701824 517.8618872294076 312.351956270576 686.4566051647694 294.5088756919246
645 0.005 3.225 4 580.0298866930444 479.830148786886 479.8370754569978 741.9380460197491 818.9889927739873 855.6557505720716 517.9827056122023 312.3954510884429 686.4784167551169 294.5088102268251
646 0.005 3.23 3 580.1252257125918 480.0079524163524 480.0149884180124 741.9513984210912 818.9879879461677 855.6558075828419 518.1115235170283 312.4380756941039 686.5085312615047 294.5089808148445
647 0.005 3.235 1 580.2141858826503 480.1848960267923 480.1921836371027 741.9967593035357 818.9940703352133 855.6570465772639 518.2462568893066 312.480426769751 686.5559713332499 294.5088882424683
648 0.005 3.24 4 580.3107937544432 480.3621349261803 480.3695089061036 741.9904537269048 818.9903540937347 855.6562590179728 518.3665505802014 312.523917880871 686.5777206117093 294.5088256277255
649 0.005 3.245 3 580.4057383448653 480.5391393126912 480.5466219095854 742.0037529199964 818.9893549707584 855.656320180219 518.4948289114005 312.5665267943723 686.6077339730674 294.5089969556745
650 0.005 3.25 1 580.4942986733658 480.7152877816737 480.7230206026004 742.0489333312933 818.9954187977875 855.6575600606272 518.6289501314868 312.6088509241769 686.6550303783584 294.5089059619955
651 0.005 3.255 4 580.5905405898116 480.8917301406981 480.8995487454848 742.0426694890733 818.991720745362 855.6567794699749 518.748846939592 312.6523279137512 686.6767018463053 294.5088439272233
652 0.005 3.26 3 580.685092313595 481.0679391186015 481.0758656642141 742.0559220452844 818.9907298597465 855.6568442981591 518.8766187192438 312.6949185684252 686.7066119476502 294.5090150396311
653 0.005 3.265 1 580.773276797262 481.243295766631 481.2514713615784 742.1009295326397 818.9967793809273 855.6580855798803 519.0101543255317 312.7372216153791 686.7537287064881 294.5089246817013
654 0.005 3.27 4 580.8691413656848 481.4189452917208 481.4272060480355 742.0947043391985 818.9930966645569 855.6573098846981 519.1296358816871 312.780679541352 686.7753454651173 294.508862229506
655 0.005 3.275 3 580.9633145819196 481.5943625943746 481.6027305819568 742.1079266970265 818.9921126520421 855.6573769406658 519.2569174629697 312.8232505767466 686.8051636667461 294.5090333887607
656 0.005 3.28 1 581.0511251517072 481.7689315525078 481.7775471776957 742.152757378369 818.9981497364389 855.6586191027229 519.3899420438781 312.865535614032 686.8520982875556 294.5089433901573
657 0.005 3.285 4 581.1466329912193 481.9437920617033 481.9524922975675 742.1465745374228 818.9944779727488 855.6578455343799 519.5089531562293 312.9089676189475 686.8736685542141 294.5088802955594
658 0.005 3.29 3 581.2404431673448 482.1184214612927 482.1272282833711 742.1597607051522 818.993498650069 855.6579132858133 519.635728267139 312.951515898109 686.903396699424 294.5090522220493
659 0.005 3.295 1 581.3278917701717 482.2922062059966 482.3012594544907 742.2044162083703 818.9995190220681 855.6591550967274 519.7681895431147 312.9937723511092 686.9501541662893 294.5089631569375
660 0.005 3.3 4 581.4230421399327 482.466281364635 482.4754186498444 742.1982840179302 818.9958594728849 855.6583842775807 519.88677398422 313.03718596574 686.9716758659704 294.5089005830008
661 0.005 3.305 3 581.5164794091578 482.640126540034 482.6493697501717 742.2114365404101 818.9948847403662 855.6584520402124 520.0130494697939 313.0797127134527 687.0013107894273 294.5090744129178
662 0.005 3.31 1 581.6035617705375 482.8131307771685 482.8226191709217 742.2559037695041 819.0008838554425 855.6596920416293 520.1449535465032 313.1219438989252 687.0478861311682 294.5089861487335
663 0.005 3.315 4 581.6983527070983 482.9864242884188 482.9959961353366 742.2498305961454 818.9972398853409 855.6589242963435 520.2631180303885 313.1653346361407 687.0693585794231 294.5089252331426
664 0.005 3.32 3 581.7914160727986 483.1594889241945 483.1691660440515 742.2629480340015 818.9962705550778 855.6589947756025 520.3889012656305 313.2078378749908 687.0988992931988 294.5091014693255
665 0.005 3.325 1 581.8781485996435 483.3317164342974 483.3416374805603 742.3072420382499 819.0022521597758 855.6602324182194 520.5202532736191 313.2500361165357 687.1453009637343 294.5090150004702
666 0.005 3.33 4 581.9724242495105 483.5042317692958 483.5142357949846 742.3010960039827 818.9985958430233 855.6594542798886 520.6379202808261 313.2934176458068 687.1666641099592 294.5089540055809
667 0.005 3.335 3 582.0652072245517 483.6765195723828 483.6866281703793 742.3142963091701 818.9976486665074 855.6595310597561 520.7632761055592 313.3358936118784 687.1961679762035 294.5091371140615
668 0.005 3.34 1 582.1515868585559 483.8479737384342 483.8583251217817 742.3584176287354 819.0036144040795 855.6607638956348 520.8940334471911 313.3780676197329 687.2423959927404 294.5090539021035
669 0.005 3.345 4 582.2454987543409 484.0197147639744 484.0301485438579 742.3523275324053 818.9999696023652 855.6599931024475 521.0113374840294 313.4214219177148 687.2637030152417 294.5089939327907
670 0.005 3.35 3 582.3379054857137 484.1912293818993 484.2017670850114 742.365493248857 818.9990267128057 855.6600704209472 521.1362160108412 313.4638713963984 687.293108866023 294.5091793071225
671 0.005 3.355 1 582.4239584413442 484.3619141747499 484.3726934408076 742.4094547360338 819.0049772349905 855.6613021430749 521.2664063846319 313.5060143337599 687.3391856547137 294.5090979603223
672 0.005 3.36 4 582.5174718987304 484.5328846171315 484.5437457156948 742.4034088039555 819.0013434613278 855.6605337284718 521.3833155458162 313.5493458019012 687.3604171918671 294.5090406101446
673 0.005 3.365 3 582.6094976688051 484.7036297567001 484.7145941343186 742.4165390219164 819.0004050172987 855.6606107478653 521.5077205284888 313.5917689861748 687.3897161241177 294.5092291668601
674 0.005 3.37 1 582.6951806632175 484.8735488155065 484.8847535155876 742.46027548951 819.0063274001146 855.6618375499262 521.637368718398 313.633880952256 687.4355704838468 294.5091493902996
675 0.005 3.375 4 582.7884238626308 485.0437525198591 485.0550384438629 742.454419813473 819.002728279468 855.66107946214 521.7539064936695 313.6771831903968 687.4568141203935 294.5090955785519
676 0.005 3.38 3 582.8800320077069 485.2137318494316 485.2251204660987 742.4674417337703 819.0017791830536 855.6611493462826 521.8778094230146 313.7195832012015 687.4859795390972 294.5092869985835
677 0.005 3.385 1 582.965371012416 485.3828886900845 485.3945164821854 742.5110181569452 819.0076821138903 855.6623726738967 522.0069116429356 313.7616617700149 687.5316635847438 294.5092072640341
678 0.005 3.39 4 583.0582021372235 485.5523290552945 485.5640375470865 742.5051881047912 819.0040880519508 855.6616121980011 522.1230207378061 313.8049416152043 687.5528309215113 294.509152245329
679 0.005 3.395 3 583.1495203017336 485.7215462937402 485.7333568015598 742.5182357701048 819.0031541587914 855.661687220845 522.2464950533464 313.847308362311 687.5819334716518 294.5093434669413
680 0.005 3.4 1 583.2344799958172 485.8899438645149 485.9019925739372 742.5617348530667 819.0090468641221 855.662909131272 522.3750383234292 313.8893557173527 687.6274348745798 294.5092683771927
681 0.005 3.405 4 583.3268988729549 486.0586245421777 486.0707533308071 742.5558470789068 819.0054532517476 855.6621477494446 522.4907199372641 313.932612158794 687.6485336478008 294.5092126640997
682 0.005 3.41 3 583.4177225152973 486.2270829986956 486.2393132188045 742.5687849260539 819.0045062942436 855.6622156916758 522.6136557148571 313.9749583405833 687.6774973366157 294.5094053096591
683 0.005 3.415 1 583.5023238583368 486.3947254825145 486.4071926972848 742.6121188411207 819.0103830829167 855.6634381212418 522.7416672270027 314.0169699860457 687.7228282981711 294.5093277665887
684 0.005 3.42 4 583.594402984084 486.562650023379 486.5751967231835 742.6063171513605 819.0068099404568 855.6626824856739 522.8569686070308 314.0602001314758 687.7438897437598 294.5092764254832
685 0.005 3.425 3 583.6849563086868 486.7303536084434 486.7430010197028 742.6192829013436 819.0058812624119 855.6627576507127 522.979492277427 314.1025103863828 687.7727956000539 294.50946915153
686 0.005 3.43 1 583.7691472892458 486.8972444611675 486.9101277680279 742.6624221079322 819.0117317651532 855.6639724741257 523.1069278566247 314.1444835259383 687.8179329590353 294.50939545053
687 0.005 3.435 4 583.8608310702874 487.0644164606003 487.0773786901688 742.6566633749089 819.0081679867595 855.6632164671157 523.2218205273451 314.187691326909 687.8389277184949 294.5093418343604
688 0.005 3.44 3 583.9510068259202 487.2313685796473 487.2444308940599 742.6695923019653 819.0072409495126 855.6632899592878 523.343872374219 314.2299736433803 687.8677330136758 294.5095345257765
689 0.005 3.445 1 584.0348268708719 487.397512004669 487.4108088580557 742.7125568583634 819.0130679714662 855.6644995374791 523.4707763147987 314.2719178683965 687.9126830631411 294.5094610078002
690 0.005 3.45 4 584.1261727054226 487.563935157985 487.5773104238974 742.7068565987794 819.009517963001 855.663746267863 523.5852779674775 314.31509416541 687.9336280356632 294.5094079290064
691 0.005 3.455 3 584.2159948103294 487.7301394917707 487.7436142496909 742.7197570583124 819.0085956775808 855.6638198380707 523.7068596513907 314.3573457543793 687.9623394606855 294.5096006678482
692 0.005 3.46 1 584.2994624131995 487.8955388291952 487.9092469202517 742.762546239538 819.0143984407549 855.6650243808123 523.8332227038618 314.3992540641429 688.0071068627215 294.5095272760749
693 0.005 3.465 4 584.3904485605528 488.0612167094003 488.0750026972455 742.7569047888103 819.0108634795367 855.6642741061223 523.9473377396502 314.4424024493445 688.0280008166999 294.5094738036407
694 0.005 3.47 3 584.4798985204962 488.2266768499596 488.2405617224667 742.769777075805 819.0099468618976 855.6643483316333 524.068453617738 314.4846221130304 688.0566193810733 294.5096665769984
695 0.005 3.475 1 584.5630170474369 488.3913355016218 488.4054525685657 742.8124040396985 819.0157324881228 855.6655506627383 524.1942731599315 314.5264936728386 688.1012257951692 294.5095930232916
696 0.005 3.48 4 584.6536401556938 488.5562716754645 488.5704660896494 742.8068193984866 819.0122097338284 855.6648026231887 524.3080032376156 314.5696119069375 688.122059411197 294.5095399126824
697 0.005 3.485 3 584.7427194035736 488.7209911793096 488.7352838613645 742.8196605689222 819.011296331847 855.664875804674 524.4286527274184 314.6117993316548 688.1505800188876 294.5097322074927
698 0.005 3.49 1 584.8254874076754 488.8849125137489 488.8994363422565 742.862122985987 819.0170624744454 855.6660754180203 524.5539424071632 314.6536320589855 688.1950090554867 294.5096585305915
699 0.005 3.495 4 584.9156707324736 489.0491103099394 489.0637109738724 742.8565063937322 819.0135349363579 855.6653194947462 524.6672479781456 314.6967253442136 688.2157469864271 294.5096052421737
700 0.005 3.5 3 585.0043317467012 489.2130925140238 489.2277908471704 742.8693465603282 819.0126269186577 855.6653906496656 524.7874025015331 314.7388836848508 688.2441727178891 294.5097961035896
701 0.005 3.505 1 585.0866984541135 489.3762797141271 489.3912081343038 742.9115989265659 819.0183611747423 855.6665852618805 524.9120480155891 314.7806658595296 688.2883725484597 294.509719777143
702 0.005 3.51 4 585.176602118905 489.5397426883962 489.5547473728579 742.9061214113585 819.0148663901219 855.6658422455471 525.0251190854216 314.8237326402021 688.3091213517397 294.5096703362869
703 0.005 3.515 3 585.2649206391154 489.7029912027567 489.7180929195144 742.9189462923126 819.0139686756354 855.6659168398498 525.1448284216631 314.8658584600653 688.3374670161795 294.509862325369
704 0.005 3.52 1 585.3469447508941 489.8654484568457 489.8807790290106 742.961038498777 819.019685039901 855.6671082509282 525.268962886472 314.9076017500241 688.381489409921 294.5097864443034
705 0.005 3.525 4 585.4364887757101 490.0281802955995 490.0435865937607 742.9556195947019 819.0162019910614 855.6663656270177 525.381642424819 314.950635962114 688.40218596923 294.5097362599128
706 0.005 3.53 3 585.5244445963474 490.1906987387148 490.2062014646515 742.9684156598547 819.0153056647922 855.6664378464096 525.5008946499571 314.9927267293191 688.4304364491958 294.5099266083972
707 0.005 3.535 1 585.6061057198125 490.352429294468 490.3681597837971 743.0103389677327 819.0210052164888 855.6676275886194 525.6244966311343 315.0344270389984 688.474284393836 294.5098505464432
708 0.005 3.54 4 585.6952935676904 490.5144334543127 490.530239149275 743.0049751095871 819.017531737113 855.6668848996181 525.7367936589058 315.0774307860318 688.4949218994028 294.5098001718346
709 0.005 3.545 3 585.7829004009114 490.6762252663205 490.6921268137956 743.0177263761302 819.0166382742759 855.6669560747532 525.8555912346186 315.1194867712471 688.5230825019529 294.509989403301
710 0.005 3.55 1 585.8642570728435 490.8372326341092 490.8533608817634 743.0592827660648 819.0223013517868 855.6681378134995 525.9786519933978 315.1611448379077 688.5669776464886 294.5099132971544
711 0.005 3.555 4 585.9530934992044 490.9985125096827 491.0147154824657 743.0541635509658 819.0188512423686 855.6674007351486 526.0905768550584 315.2041159146008 688.5873735319809 294.5098628463842
712 0.005 3.56 3 586.0403256387078 491.1595811155823 491.1758793513221 743.06690909087 819.0179659850652 855.6674724212155 526.2089190215704 315.2461364006382 688.6154035022017 294.5100506558285
713 0.005 3.565 1 586.1213531926098 491.3198686943297 491.3363925211479 743.1083073649399 819.0236096979478 855.6686525194646 526.3314468080496 315.2877484283277 688.6591193258616 294.5099747341972
714 0.005 3.57 4 586.2097953548018 491.480427730193 491.4970257943076 743.1032346795429 819.0201696612232 855.6679152027401 526.4429934973816 315.3306902357751 688.6794519595051 294.5099235497359
715 0.005 3.575 3 586.2966604263437 491.6407765591347 491.6574693161292 743.1159563619501 819.0192880329256 855.6679850139745 526.5608903355733 315.3726754935971 688.7073890445921 294.510109951309
716 0.005 3.58 1 586.3773061317912 491.8003483171215 491.8172654316539 743.1571402367504 819.0248982519065 855.6691593885465 526.6828995814652 315.4142479700357 688.7508684183434 294.5100344312694
717 0.005 3.585 4 586.4654812585279 491.960190182164 491.9771810337277 743.1522576370346 819.0215020089232 855.6684382038986 526.7941006617739 315.4571475180268 688.7712411404121 294.5099863822353
718 0.005 3.59 3 586.5519320428537 492.1198227569184 492.1369077761939 743.1648786306245 819.0206133716471 855.668503768218 526.9115226389364 315.4990983449649 688.7990592850558 294.5101736043336
719 0.005 3.595 1 586.632236169733 492.2786816618368 492.2959899609834 743.2059012404864 819.0262011568663 855.6696745488475 527.0329880801474 315.5406250939887 688.8423688715204 294.510097014276
720 0.005 3.6 4 586.7200251679461 492.4378096444024 492.4551911991058 743.2010593663938 819.0228143684958 855.668950959584 527.1438254529892 315.5834924447308 688.8626827207951 294.5100466578616
721 0.005 3.605 3 586.8061138561642 492.5967293794007 492.6142045325093 743.2136553498054 819.0219287670124 855.6690142273776 527.2608034249388 315.6254064768854 688.8904185767396 294.5102316537959
722 0.005 3.61 1 586.8860912552936 492.7548789956334 492.7725763456164 743.2545124943977 819.0274965451266 855.6701824166109 527.3817572736834 315.6668930248235 688.9335759114623 294.5101563793216
723 0.005 3.615 4 586.973436846855 492.9132963519899 492.9310664924566 743.2496500875233 819.0241100103689 855.6694551839556 527.4921815553524 315.709726963164 688.9537790596297 294.5101060516669
724 0.005 3.62 3 587.0591983572575 493.0715066408505 493.0893697752242 743.2622964467064 819.0232450492616 855.6695254541823 527.6087221376102 315.7515999717645 688.9814564717821 294.5102895904733
725 0.005 3.625 1 587.1388327158439 493.228950075786 493.2470343797015 743.303012668224 819.0287999581495 855.6706921678145 527.7291440718349 315.7930419773406 689.0244502539762 294.5102161232792
726 0.005 3.63 4 587.2259099694521 493.3866605436928 493.4048170552608 743.298281858455 819.0254398165664 855.6699756454597 527.8392627710713 315.8358327532292 689.0446364829272 294.5101679321698
727 0.005 3.635 3 587.3112694054357 493.5441648359613 493.5624137786358 743.3108218294053 819.024563000069 855.6700390340676 527.9553481473843 315.8776689910251 689.0721842089148 294.5103507009155
728 0.005 3.64 1 587.390550783549 493.7009055535312 493.7193746740917 743.3513476954708 819.030090714641 855.6711993485825 528.0752753043685 315.9190693455138 689.1149870344286 294.5102762818968
729 0.005 3.645 4 587.4772625976703 493.8579123057618 493.8764531371291 743.3466818451021 819.0267449604435 855.6704850615452 528.1849881583346 315.961821834618 689.1351257158254 294.5102283019822
730 0.005 3.65 3 587.5622621953814 494.014713907947 494.0333465991946 743.3591971377034 819.0258727487826 855.6705479115582 528.3006210329154 316.0036182534214 689.1625860374721 294.5104104587032
731 0.005 3.655 1 587.6412026100116 494.1707553356725 494.1896071035359 743.3995582383309 819.0313797502798 855.6717039663214 528.4200303156039 316.0449772687401 689.2052160395394 294.5103362434249
732 0.005 3.66 4 587.7275550926996 494.3270617687156 494.3459847541799 743.3949495368205 819.0280463578438 855.6709912560978 528.5293715819678 316.0876891257205 689.2253044272513 294.510288438119
733 0.005 3.665 3 587.8121988308487 494.483164085538 494.5021783580503 743.4074383525018 819.0271783805846 855.6710534799591 528.6445653314388 316.1294442983769 689.2526746372178 294.5104703408849
734 0.005 3.67 1 587.8907994454207 494.638509593398 494.6577418516226 743.4476356356481 819.032663345037 855.6722052736926 528.7634713198256 316.1707618733319 689.2951289540698 294.5103962577674
735 0.005 3.675 4 587.9768021402301 494.7941190953719 494.8134220733114 743.4430829465362 819.0293437072683 855.6714951875847 528.8724386236487 316.2134320668686 689.3151669971979 294.5103489926602
736 0.005 3.68 3 588.0610938115253 494.9495254920727 494.9689191937784 743.4555444375189 819.0284792121132 855.6715574576516 528.9872003418417 316.2551454362026 689.342444844806 294.5105298168254
737 0.005 3.685 1 588.1393780035053 495.1041783410634 495.1237889409977 743.4955910633545 819.0339463442277 855.6727056815424 529.1056996727772 316.2964171207153 689.3847317443281 294.5104559840058
738 0.005 3.69 4 588.2250081400264 495.2590942026717 495.2787750548846 743.4910849858932 819.0306372050809 855.6719967409973 529.2142112895526 316.339047120394 689.4047148466789 294.5104088752007
739 0.005 3.695 3 588.3089387950413 495.4138079886044 495.4335790246206 743.5035193793765 819.0297774408535 855.6720585657024 529.3285281742297 316.3807185855298 689.4319007446446 294.5105897205722
740 0.005 3.7 1 588.3868799710315 495.5677714373495 495.5877583491543 743.5433984381669 819.0352210180574 855.6732019766501 529.4465182468731 316.4219452648098 689.4740107296531 294.5105152184384
741 0.005 3.705 4 588.4721516688363 495.7219969952573 495.7420536755036 743.5389484555163 819.0319252850902 855.6724955202146 529.5546643422375 316.4645341545626 689.4939440661464 294.5104687258956
742 0.005 3.71 3 588.5557287492363 495.8760214969686 495.8961678016862 743.5513567428264 819.0310707656457 855.6725577973964 529.668547506532 316.5061636192178 689.5210403021613 294.5106486323194
743 0.005 3.715 1 588.6333371130439 496.0292990280264 496.0496601203394 743.5910761070512 819.0364947995896 855.6736983666276 529.7860449845662 316.5473470233768 689.562981009169 294.5105743110904
744 0.005 3.72 4 588.7182508228442 496.1828376318957 496.2032680139156 743.5866831128352 819.0332142237074 855.6729954796042 529.8938249435361 316.5898923943034 689.5828654958312 294.5105278345055
745 0.005 3.725 3 588.8015565661846 496.3361763193065 496.3566957261314 743.5991093627866 819.0323753167436 855.673063284098 530.0073282634279 316.6314698764035 689.6099012077236 294.510707214201
746 0.005 3.73 1 588.8788424177384 496.4887711985939 496.5095043483863 743.6386518976999 819.0377725669841 855.6741956103283 530.1243391132527 316.6726130618506 689.6516523954947 294.5106362946447
747 0.005 3.735 4 588.9633452797058 496.641626159171 496.6624281385162 743.6342902235642 819.0345007553003 855.6734920161817 530.2317094216766 316.7151130643043 689.6714789195506 294.5105866830371
748 0.005 3.74 3 589.0462597439633 496.7942821720607 496.8151726485757 743.6466760470404 819.0336620371714 855.6735575281181 530.3447648513496 316.7566471793731 689.6984184625397 294.5107646126094
749 0.005 3.745 1 589.1232058658777 496.9461976183942 496.9673008058179 743.6860628536922 819.0390401763154 855.674687146353 530.4612821243234 316.7977383807584 689.7400042444075 294.5106934077666
750 0.005 3.75 4 589.2073522276992 497.0983721841128 497.1195437405771 743.6817521937235 819.0357811399958 855.6739854336302 530.5682742407787 316.8401999593981 689.7597817477247 294.5106448748009
751 0.005 3.755 3 589.2899172947536 497.2503488075596 497.2716083201556 743.6941120922475 819.0349467575669 855.6740506075204 530.680902030393 316.8816902836593 689.7866321555374 294.5108227468842
752 0.005 3.76 1 589.3665362781509 497.4015880942218 497.4230592825942 743.7333513038548 819.0403072480941 855.6751760940651 530.7969339864914 316.9227333762787 689.8280482488101 294.5107516282005
753 0.005 3.765 4 589.4503239746615 497.5530855485771 497.5746246330204 743.7290879437051 819.0370591147108 855.6744766412478 530.9035545129323 316.965151549029 689.8477752393514 294.510703136554
754 0.005 3.77 3 589.532534187567 497.7043860606536 497.7260125583065 743.7414157562852 819.0362287027777 855.6745419392628 531.0157496343836 317.006598305212 689.8745359682529 294.5108803471868
755 0.005 3.775 1 589.6088462007924 497.8549522826704 497.8767894137144 743.7804831626959 819.0415630043161 855.6756615438867 531.1312925194572 317.0475908660071 689.9157848205763 294.5108097059053
756 0.005 3.78 4 589.6922674173074 498.0057758589717 498.0276804158489 743.7762809030351 819.038331796261 855.6749664204571 531.2375489525715 317.089966557432 689.9354567600857 294.5107617971146
757 0.005 3.785 3 589.7741165044471 498.1564034759654 498.1783949118599 743.7885799785909 819.0375057612083 855.6750322745983 531.3493139554613 317.1313677941332 689.9621241702049 294.5109385703766
758 0.005 3.79 1 589.8500997337312 498.3062999173593 498.3285010084768 743.827488098332 819.0428117554951 855.6761443689376 531.4643508772447 317.1723108755359 690.0032108958547 294.510868225118
759 0.005 3.795 4 589.9331695943564 498.4564528406218 498.4787208865746 743.8233414320895 819.0395987392853 855.6754542238565 531.5702638965431 317.2146414839723 690.0228309910592 294.5108206589133
760 0.005 3.8 3 590.0146579784407 498.6064107724441 498.6287651630909 743.8356088232775 819.0387782338198 855.6755206354073 531.6816045352668 317.2559964253237 690.049400733781 294.5109968596317
761 0.005 3.805 1 590.0903118901366 498.7556406281676 498.7782036792171 743.8743606432255 819.0440640749533 855.676628318644 531.7961540582621 317.2968900923091 690.0903183124873 294.5109268252015
762 0.005 3.81 4 590.173037223344 498.905126102453 498.9277556356395 743.870271583064 819.040865538791 855.6759405164269 531.9017088033861 317.3391756330158 690.1098919548385 294.5108795686419
763 0.005 3.815 3 590.2541795683635 499.054417577438 499.0771329125011 743.8825108141003 819.0400493785615 855.6760064675423 532.0126257684296 317.3804845240239 690.1363723937699 294.5110551351473
764 0.005 3.82 1 590.3295061265785 499.2029841981444 499.2259071473183 743.9210984597378 819.045312888842 855.6771098168538 532.126706904205 317.421325650751 690.1771201027046 294.5109854061421
765 0.005 3.825 4 590.4118835477982 499.3518054786051 499.374794434305 743.9170656906906 819.042127912298 855.6764254399114 532.2318854084062 317.4635661914479 690.1966448984963 294.5109383069475
766 0.005 3.83 3 590.492600675174 499.5004336109993 499.5235078718428 743.9292349113305 819.0413057280442 855.6764851688274 532.3423333999892 317.5048349368603 690.223010596142 294.5111147260886
767 0.005 3.835 1 590.56761121003 499.648339991469 499.6716208916803 743.9676815158524 819.0465537031959 855.6775871530621 532.4559317558673 317.5456254784426 690.2636020685965 294.5110417261313
768 0.005 3.84 4 590.6496806797969 499.7965002259104 499.8198466363462 743.9637197221418 819.0433846121201 855.6769067254737 532.560780340189 317.5878171311339 690.2830865240455 294.5109971378906
769 0.005 3.845 3 590.7300713229598 499.9444683049232 499.967899461639 743.9758676823177 819.0425680806622 855.6769672638994 532.6708162198021 317.6290364579589 690.3093622014002 294.5111733091281
770 0.005 3.85 1 590.8047735767742 500.0917178174947 500.115354603457 744.0141858936437 819.047803709502 855.6780657700421 532.783948623388 317.6697754652729 690.3498743993155 294.5111006523811
771 0.005 3.855 4 590.8865053850975 500.2392202272271 500.2629220559712 744.0102570861573 819.0446424986479 855.6773866333274 532.8884232013735 317.7119199940843 690.3692571072029 294.5110561487235
772 0.005 3.86 3 590.9665509922452 500.3865314375275 500.4103174769805 744.0223702479764 819.0438276656726 855.6774464787975 532.998033300527 317.7530909644694 690.3954261786489 294.5112314139565
773 0.005 3.865 1 591.0409399157779 500.533127247018 500.5571179008588 744.0605354468344 819.049043058595 855.6785409427783 533.1107099569407 317.7937820904653 690.4357685498078 294.5111591098799
774 0.005 3.87 4 591.1223193809105 500.6799749940389 500.7040302268369 744.0566544848109 819.0458937211343 855.6778646094632 533.2148021349838 317.835876040565 690.455102733651 294.5111145684403
775 0.005 3.875 3 591.202017050656 500.8266324993347 500.8507714118235 744.0687388791396 819.0450829854368 855.6779248169564 533.3239898773699 317.8769983280258 690.4811831232082 294.5112889903977
776 0.005 3.88 1 591.2760735772462 500.9725775405408 500.9969201280746 744.1067447435237 819.0502765794741 855.6790143902391 533.4361759862567 317.9176465507406 690.5213547414572 294.5112169990999
777 0.005 3.885 2 591.3573298575886 501.1187882766054 501.1432014596335 744.1099571175109 819.0462014604798 855.6779354725832 533.5453402934255 317.9592732193087 690.5455886541558 294.5114367254073
778 0.005 3.89 2 591.4353236045463 501.264800694393 501.2893031862704 744.1204232815084 819.0451717340324 855.6778321405836 533.6533708874165 318.0005295011433 690.5710552469588 294.511326360133
779 0.005 3.895 3 591.514129574262 501.4106040905638 501.4351962320553 744.1307459139692 819.0460451402341 855.678408763208 533.759689691855 318.0417690654324 690.595343440125 294.5113036534055
780 0.005 3.9 1 591.587763200219 501.5556993914935 501.5804955942904 744.1688237118801 819.0516462693449 855.6796288529354 533.8710336025766 318.0823632019067 690.6351770857581 294.5112147577
781 0.005 3.905 2 591.6687423858887 501.701058740725 501.7259264951685 744.1725843289078 819.0478374355561 855.6785143038386 533.9795004448517 318.1239233432375 690.6593975378953 294.5114254425507
782 0.005 3.91 2 591.7463391931715 501.8462203978003 501.8711778916489 744.1831525732443 819.0468280852326 855.6783878642092 534.0868905414751 318.1651185631197 690.6848087452194 294.5113163490262
783 0.005 3.915 3 591.8247007746465 501.9911737708011 502.016221119231 744.1934232343283 819.0476721671188 855.6789524587497 534.1925657679315 318.2063020155952 690.7089956623903 294.5112884157392
784 0.005 3.92 1 591.8979155247571 502.1354222387083 502.1606729207114 744.2312605159709 819.0532268888666 855.6801590918859 534.3032707827712 318.2468321683855 690.7485909697086 294.5111908906762
785 0.005 3.925 2 591.9785406230291 502.2799334984468 502.3052556387935 744.235039998204 819.0494484818598 855.6790627071971 534.4111763443186 318.2883205764275 690.7727193642338 294.5113920032805
786 0.005 3.93 2 592.0557203834046 502.4242477996144 502.4496594788355 744.2455110973451 819.0484402371125 855.6789394542349 534.5179632488564 318.3294517629856 690.7979843622639 294.5112825810032
787 0.005 3.935 3 592.1336176778312 502.5683546414526 502.5938559393019 744.255659178937 819.0492732572861 855.6795004757159 534.6230021056746 318.3705769172653 690.8220312539626 294.5112525054602
788 0.005 3.94 1 592.2064446645935 502.7117598378882 502.7374635124364 744.2932683575693 819.0548005702019 855.6807058951362 534.7330591294617 318.41103637259 690.8614095972461 294.5111547992032
789 0.005 3.945 2 592.2866121374243 502.855426537878 502.8812013746279 744.2970355800794 819.0510510583398 855.6796214909829 534.8403642247117 318.452461174903 690.885436740323 294.5113524916417
790 0.005 3.95 2 592.3633660632399 502.9988971854814 503.0247611582363 744.3074488583264 819.0500555731319 855.6795054265419 534.9465535474845 318.493527813283 690.9105945162875 294.5112455463571
791 0.005 3.955 3 592.4408321527244 503.1421613575422 503.1681145158783 744.3175246514533 819.0508882800898 855.680067563182 535.0510033828983 318.5345888626237 690.9345346422673 294.5112185930875
792 0.005 3.96 1 592.5132514247954 503.2847272805841 503.310881771477 744.3549278589779 819.0563981036466 855.6812758560765 535.1604235475843 318.5749763178191 690.9737147672705 294.5111218199659
793 0.005 3.965 2 592.5929775718854 503.4275534674671 503.453778718533 744.3586865751189 819.0526737921 855.6801996184004 535.2671396923846 318.6163346814127 690.9976457729612 294.5113185728388
794 0.005 3.97 2 592.6693124701953 503.5701845945812 503.5964984819128 744.3690449458553 819.0516869261274 855.6800869317154 535.3727342665439 318.6573386631831 691.0226960752859 294.511213507759
795 0.005 3.975 3 592.7463583424986 503.7126103013294 503.739012857475 744.3790566003534 819.0525171543427 855.6806472055534 535.4765955882575 318.6983328296251 691.0465278617149 294.5111882464807
796 0.005 3.98 1 592.818369813376 503.8543413158184 503.8809440816723 744.4162445693618 819.0580023462791 855.6818534222664 535.5853710521078 318.7386649475308 691.0855085694185 294.5110924521017
797 0.005 3.985 2 592.8976572349245 503.9963313261819 504.0230043961926 744.420002388043 819.0543025832324 855.6807842967172 535.6914965628863 318.7799423533356 691.1093411899427 294.511291140348
798 0.005 3.99 2 592.9735761985758 504.1381273207366 504.164888468391 744.4303136249697 819.0533232138182 855.6806710691089 535.7965088044252 318.8208760658355 691.1342810967668 294.5111891205245
799 0.005 3.995 3 593.0501995361566 504.2797190040158 504.3065682607209 744.4402643831503 819.0541487777119 855.681229341216 535.8997870769463 318.8617993091145 691.1580030758565 294.5111664499167
800 0.005 4 1 593.121818825045 504.4206198101922 504.4476680649087 744.4772622968801 819.0596147912822 855.6824336800549 536.007981983715 318.9020511251887 691.1967889879004 294.5110730695329
801 0.005 4.005 2 593.2006647785721 504.5617782097609 504.5888962913826 744.4810052061908 819.0559315199073 855.6813682044731 536.1135080056513 318.943267862041 691.2205148459147 294.5112766808855
802 0.005 4.01 2 593.2761469077136 504.7027436471706 504.7299492255225 744.4912591218898 819.0549501367349 855.6812498704088 536.2179252294295 318.9841305657652 691.2453738132012 294.5111795413816
803 0.005 4.015 3 593.3523588778178 504.8435059306432 504.8707990200941 744.5011669461607 819.0557783568484 855.6818115086727 536.3206429674279 319.0249847254462 691.2689815091082 294.5111604140027
804 0.005 4.02 1 593.423570821528 504.9835802126407 505.0110711257924 744.5379984098261 819.0612373797638 855.6830150251845 536.4282408019382 319.0651600214848 691.307651859377 294.5110721132073
805 0.005 4.025 2 593.5019918499312 505.1239115747453 505.1514717388125 744.5417274389157 819.0575636427953 855.6819564441332 536.5331816700866 319.1063052336861 691.3312640546484 294.5112821962358
806 0.005 4.03 2 593.5770616677592 505.2640511149221 505.291698186938 744.551919982118 819.0565866040426 855.6818342685749 536.6370291824045 319.147099981411 691.3559462829583 294.5111903016174
807 0.005 4.035 3 593.6528507305123 505.4039886675274 505.4317226706772 744.5617687162083 819.0574060263783 855.6823900836681 536.7391683572974 319.1878843868333 691.3794123559327 294.5111747850694
808 0.005 4.04 1 593.7236840534055 505.5432420004516 505.5711726485542 744.5983874023609 819.062832131658 855.6835845118725 536.8461493441214 319.2279936404008 691.4178644030353 294.5110913712293
809 0.005 4.045 2 593.8016475028271 505.682751101699 505.7107505083674 744.6021185163607 819.0591787532659 855.682530434639 536.9505142127828 319.2690632941782 691.4413690687596 294.5113063979871
810 0.005 4.05 2 593.8762892732206 505.8220695229714 505.8501552004345 744.6122729914524 819.0582083004962 855.6824086467745 537.0537909168133 319.3097837589203 691.4659297809823 294.5112198240664
811 0.005 4.055 3 593.9516400951596 505.9611870806198 505.9893591180601 744.6220698622745 819.0590214959308 855.682962760436 537.1553638398556 319.3504960335628 691.4892829418633 294.5112088973601
812 0.005 4.06 1 594.0220748153475 506.0996238013307 506.1279913827646 744.6585142545381 819.0644274220612 855.6841517633458 537.2617319500233 319.390523905935 691.5275236994726 294.5111287383842
813 0.005 4.065 2 594.099597447783 506.2383155422586 506.2667512682725 744.6622332303987 819.0607866476805 855.683101416442 537.3655270368805 319.4315220904588 691.5509124839626 294.5113503407951
814 0.005 4.07 2 594.1738217985755 506.3768176298082 506.40533903956 744.6723438017183 819.0598202971336 855.6829806906761 537.468242969549 319.4721706357436 691.575365759945 294.511267675804
815 0.005 4.075 3 594.2487495479037 506.5151200812023 506.5437272036507 744.6820853705185 819.0606287350598 855.6835321376454 537.5692616358829 319.5128133950016 691.5986204534446 294.5112579446808
816 0.005 4.08 1 594.3187766260137 506.6527453353109 506.6815468334862 744.7183276458339 819.0660149406536 855.6847231679436 537.6750110786943 319.5527617602349 691.6366525575409 294.511180973843
817 0.005 4.085 2 594.3958056822996 506.7906242724133 506.8194934349347 744.7220170073501 819.0623858888442 855.6836700058465 537.778211331252 319.5936951572691 691.6599243137604 294.5114068728018
818 0.005 4.09 2 594.4696415973119 506.928314822755 506.9572690506374 744.7321212729026 819.0614311820332 855.6835531681058 537.880363865187 319.6342741140812 691.68429084355 294.5113251666731
819 0.005 4.095 3 594.5442054001744 507.0658069745076 507.0948462510631 744.7418411799644 819.0622387341842 855.6841059112616 537.980888929456 319.6748369991994 691.7074403906435 294.511321238791
820 0.005 4.1 1 594.6138305658686 507.2026255671025 507.2318580297026 744.7778843148913 819.0675953243735 855.685288620439 538.086016970408 319.714720646162 691.745256468638 294.511244755193
821 0.005 4.105 2 594.690412517494 507.3396967158924 507.3689962966614 744.7815628054477 819.0639820550085 855.6842373177697 538.1886664142139 319.7555752020949 691.768417268854 294.5114681408776
822 0.005 4.11 2 594.7638347969526 507.4765806220713 507.5059646237119 744.7916265801449 819.0630313193431 855.684120283197 538.2902691764776 319.7960719231701 691.79266472278 294.5113892766385
823 0.005 4.115 3 594.8379779972548 507.6132673284114 507.6427357377797 744.8013005235371 819.0638335642376 855.6846708718408 538.3902482044383 319.8365605354253 691.8156997778467 294.5113864152108
824 0.005 4.12 1 594.9072086643336 507.749284378924 507.7789447366382 744.8371567816469 819.0691662241481 855.6858499000563 538.4947737190188 319.8763572087595 691.8533160754457 294.5113110979387
825 0.005 4.125 2 594.9833626663308 507.8855526271802 507.9152795747613 744.8408379948266 819.0655731295907 855.6848044661598 538.5968766164236 319.9171398474559 691.8763712462678 294.5115359089226
826 0.005 4.13 2 595.0563741961337 508.021634777487 508.0514455200174 744.8508624565045 819.0646270019419 855.6846882832795 538.6979300914254 319.9575642533279 691.900503319496 294.511458210933
827 0.005 4.135 3 595.1300969687316 508.1575209107172 508.1874154300231 744.8604934161348 819.0654237620582 855.6852363495087 538.7973613199094 319.9979807760608 691.9234284075438 294.5114546497142
828 0.005 4.14 1 595.1989513758826 508.2927409749429 508.322826298547 744.8961547571893 819.0707301154029 855.6864111519305 538.9012959420941 320.037694606924 691.9608427235589 294.5113796294095
829 0.005 4.145 2 595.2746680045212 508.4282111124431 508.4583624943137 744.8998447422222 819.067157912061 855.6853715350469 539.0028264360349 320.0784038579935 691.983795780689 294.5116047276427
830 0.005 4.15 2 595.3472642358977 508.5634963193701 508.5937308700222 744.9098313520552 819.0662170923364 855.68525615854 539.1033229639236 320.1187545942233 692.007816620204 294.5115276285347
831 0.005 4.155 3 595.4205629212835 508.698586694031 508.7289043927539 744.9194233315385 819.0670093156691 855.6858019669487 539.2022282642153 320.1590964823103 692.0306337046744 294.5115231086472
832 0.005 4.16 1 595.4890133031059 508.8330146426882 508.8635220361444 744.9548864874525 819.0722873878375 855.6869708986342 539.305553744126 320.198728206291 692.067847192779 294.5114480582257
833 0.005 4.165 2 595.5643028652004 508.9676914996476 508.9982644130297 744.9585862671772 819.0687366085838 855.6859380941498 539.4065598552104 320.2393572385232 692.0906986058829 294.5116729730229
834 0.005 4.17 2 595.6364909013874 509.1021845715962 509.1328400162267 744.9685380958063 819.0678017267813 855.6858235918637 539.5065242151436 320.2796308059985 692.1146082915095 294.5115960784917
835 0.005 4.175 3 595.709375977164 509.2364840003165 509.2672219536739 744.9780927720492 819.0685891250325 855.68636572831 539.6048948123505 320.3199014226928 692.1373198014755 294.5115906807296
836 0.005 4.18 1 595.7774243605569 509.3701247756049 509.4010512127933 745.0133548822469 819.0738374701297 855.6875296955825 539.7076515512512 320.3594429761465 692.1743243154634 294.5115154922821
837 0.005 4.185 2 595.8523360491852 509.5040131986743 509.5350046286914 745.0170695158157 819.070308970731 855.6865031447086 539.8081032770926 320.400003708659 692.1970810693882 294.5117399187973
838 0.005 4.19 2 595.9241407477507 509.6377189997457 509.668792347412 745.0269891126056 819.0693800666082 855.6863892558288 539.9075171812785 320.4402039189218 692.2208839434466 294.5116632377678
839 0.005 4.195 3 595.9965683569388 509.7712323485718 509.8023875700357 745.0365049400571 819.070162938385 855.6869291095452 540.0053609801827 320.4803994170621 692.2434899961794 294.5116570841575
840 0.005 4.2 1 596.0644622065582 509.9040905760484 509.9354331865041 745.0715902720724 819.0753900612409 855.6880895783341 540.1075656976894 320.5198678066305 692.2803084699395 294.5115818247263
841 0.005 4.205 2 596.1387504476115 510.0371953853848 510.0686024547053 745.0753055829308 819.0718782495182 855.6870672910164 540.2074747879316 320.56034895366 692.3029571340367 294.5118058387056
842 0.005 4.21 2 596.2101092910549 510.1701187256288 510.2016070694362 745.0851881647958 819.0709535806905 855.6869538438076 540.3063523431528 320.6004682244697 692.3266481711821 294.5117294778948
843 0.005 4.215 3 596.2821244524769 510.3028508062541 510.3344203838059 745.0946622268984 819.0717310745554 855.6874913420846 540.4036526690923 320.6405858214803 692.3491481268425 294.5117220235595
844 0.005 4.22 1 596.3496308951285 510.4349315153016 510.466687286838 745.1295593996773 819.076934523318 855.6886481169481 540.5052456882461 320.6799624522861 692.385768917976 294.5116473922849
845 0.005 4.225 2 596.4235003325487 510.5672575553293 510.5990772531016 745.1332850470865 819.0734420307583 855.6876302982353 540.6046203306295 320.7203709966142 692.4083187830789 294.5118716136586
846 0.005 4.23 2 596.4944552400094 510.6994032704874 510.73130362083 745.1431320195425 819.0725217132483 855.6875175166778 540.7029653405001 320.7604149909062 692.4318988237588 294.5117955383292
847 0.005 4.235 3 596.566063008559 510.8313589086034 510.8633398644327 745.1525688765679 819.0732935845298 855.6880517080565 540.7997529488279 320.8004550222667 692.4542951220888 294.511787629592
848 0.005 4.24 1 596.6331718312882 510.9626668171593 510.9948327973144 745.1872623042523 819.0784647283567 855.6892007540805 540.9007719746567 320.8397483124664 692.490705793741 294.511713176437
849 0.005 4.245 2 596.7066256492068 511.0942188941032 511.126448276294 745.1910045540254 819.0749956962483 855.6881895997008 540.9996144266258 320.8800772936564 692.5131622279438 294.5119366935033
850 0.005 4.25 2 596.7771855012036 511.2255917826558 511.2579011966455 745.2008192788428 819.0740807643143 855.6880767297973 541.097431258298 320.9200415738019 692.5366356033187 294.5118610365374
851 0.005 4.255 3 596.8483917514507 511.3567757730812 511.3891651706782 745.2102203369791 819.0748476180279 855.6886079294484 541.1937024968825 320.960003150406 692.5589281671231 294.511852906599
852 0.005 4.26 1 596.9151211692631 511.4873155039562 511.5198888453633 745.2447224671992 819.0799904780835 855.6897512355231 541.294143940849 320.9992134704332 692.5951418343592 294.5117787294719
853 0.005 4.265 2 596.9881625123602 511.6180983393115 511.6507345525392 745.2484759830578 819.0765429562625 855.6887463779094 541.392457684451 321.039461970984 692.6175003101588 294.5120016964061
854 0.005 4.27 2 597.0583248554035 511.7487031404779 511.7814187688772 745.2582595805517 819.0756338239614 855.6886344129878 541.4897475723606 321.0793461081313 692.6408660586028 294.5119265622166
855 0.005 4.275 1 597.1250449221911 511.878657909205 511.911557914396 745.29030661575 819.0805598241822 855.689952034317 541.5891677093969 321.1185998714807 692.6755602035481 294.5118168780942
856 0.005 4.28 2 597.1982216957534 512.0088543137888 512.0418122780646 745.2922006758047 819.07745656725 855.6891108703835 541.6862696020295 321.1588288513744 692.6963613379774 294.5120122255227
857 0.005 4.285 2 597.2682901771504 512.1388751534158 512.1719090326554 745.3017802628847 819.0767558221861 855.6890584507241 541.7828936376994 321.1986191934029 692.7191653563025 294.511992810966
858 0.005 4.29 1 597.3346187869207 512.2682503227851 512.301465919244 745.3336145019326 819.0816961969475 855.6903888321274 541.8818143641712 321.2377991062054 692.753561590306 294.5118937728074
859 0.005 4.295 2 597.4073492628162 512.3978664399141 512.4311376576417 745.3355202614238 819.0786449512244 855.6895634222183 541.9784153388816 321.2779529385522 692.7742422153814 294.512072647074
860 0.005 4.3 2 597.4770324639665 512.527308802736 512.5606538463426 745.3450668942493 819.0779571840496 855.6895127955858 542.0746292890371 321.3176711740294 692.7969705104691 294.512047878836
861 0.005 4.305 1 597.5430403013215 512.65610962373 512.6896344622405 745.3767746477927 819.0828876879423 855.6908433200538 542.1731408463934 321.3567815575379 692.8312394260416 294.5119486953049
862 0.005 4.31 2 597.6154407188166 512.7851505564 512.8187295611068 745.3786804533846 819.0798501025233 855.6900188088575 542.2693652447281 321.3968704767209 692.8518696244154 294.5121322129175
863 0.005 4.315 2 597.6848275304759 512.9140192784615 512.9476707263934 745.3881848531569 819.0791646794879 855.6899667963529 542.365202632726 321.4365229058341 692.8745267078357 294.5121100820227
864 0.005 4.32 1 597.750555795199 513.0422501834936 513.0760799328971 745.4197578452581 819.0840764982563 855.691291729254 542.4633094014465 321.4755715810062 692.9086615091991 294.5120124850326
865 0.005 4.325 2 597.8226550062429 513.1707203318787 513.2046032406761 745.4216535187467 819.0810467194127 855.6904648588966 542.5591591233386 321.5155949150242 692.929221732629 294.5122001060967
866 0.005 4.33 2 597.8917566277345 513.2990195921329 513.3329739253036 745.4311113717052 819.0803589937135 855.6904079243183 542.654619017435 321.5551908688933 692.9517905641873 294.5121802657046
867 0.005 4.335 1 597.9572094810834 513.4266845208001 513.4608158769465 745.4625468767965 819.0852461476187 855.6917222081354 542.7523222259628 321.5941914065309 692.985784206207 294.5120831950562
868 0.005 4.34 2 598.0290080140322 513.5545877819776 513.5887715255961 745.4644340480264 819.0822242642413 855.6908953879893 542.8477955408351 321.634147086041 693.0062642798505 294.5122728597399
869 0.005 4.345 2 598.0978181940654 513.6823213422746 513.7165756935815 745.4738424198206 819.0815325586243 855.6908346981473 542.9428720877261 321.6736753966945 693.028738952798 294.512254741991
870 0.005 4.350000000000001 1 598.1629818540141 513.8094236428481 513.8438539025504 745.5051467825475 819.0863970155254 855.6921382705013 543.0401738335848 321.7126070908943 693.0626554424105 294.5121589145991
871 0.005 4.355 2 598.2344823194139 513.9367635794908 513.97124557225 745.5070191611451 819.0833775842336 855.6913080296559 543.1352674675135 321.7525016817193 693.08301390238 294.5123490905729
872 0.005 4.36 2 598.3030078571668 514.063934902327 514.0984867870714 745.5163877246102 819.0826834745399 855.6912434163374 543.2299649590631 321.7919686419642 693.1053862620499 294.5123326680534
873 0.005 4.365 1 598.3678981263149 514.190478037876 514.2252047887633 745.5475651937763 819.087525196879 855.6925389173892 543.326869007914 321.8308342000566 693.1391458236532 294.5122365702151
874 0.005 4.37 2 598.439099076091 514.3172579408347 514.3520358603485 745.5494290219124 819.084516715128 855.6917125955816 543.4215750906371 321.8706679601307 693.1594193133451 294.5124271750029
875 0.005 4.375 2 598.5073358764635 514.4438702629805 514.4787174504725 745.5587585892406 819.0838256876687 855.6916492543503 543.515884149335 321.9100737350431 693.1817028364993 294.5124120902491
876 0.005 4.38 1 598.571950477872 514.5698574771502 514.6048785131342 745.5898046755364 819.0886458578336 855.6929376522763 543.6123849271813 321.9488751874097 693.2153192979407 294.5123161367272
877 0.005 4.385 2 598.6428512322049 514.6960805263274 514.7311522283795 745.5916702596751 819.085649414478 855.6921143313244 543.7067105039716 321.9886472015449 693.2355190947367 294.5125072248316
878 0.005 4.39 2 598.7108012409026 514.8221369442048 514.8572773411993 745.6009641789934 819.0849601982011 855.6920503838236 543.8006391868321 322.0279913767674 693.257716046847 294.5124923179502
879 0.005 4.395 1 598.775132726922 514.9475711501972 514.9828844618759 745.6318807237689 819.0897605620844 855.6933328277134 543.8967367052595 322.0667275570857 693.2911907124375 294.5123962761716
880 0.005 4.4 2 598.8457356404699 515.0732403522752 515.1086038697803 745.6337515489894 819.0867775609973 855.6925130889372 543.9906840131486 322.1064398820916 693.311320406037 294.5125857824181
881 0.005 4.405 2 598.9134015694548 515.1987438533947 515.2341755309029 745.6430119989769 819.0860914781126 855.6924510517814 544.0842301419929 322.1457241547328 693.3334325691262 294.5125706602295
882 0.005 4.41 1 598.9774615499938 515.323628280089 515.3592318506422 745.6737960047034 819.0908695919082 855.6937267793975 544.179929604636 322.1844004773284 693.3667659558477 294.5124743029767
883 0.005 4.415 2 599.0477661530496 515.4487466933086 515.4844000406375 745.675640379699 819.0878963061024 855.6929099797926 544.2735035276098 322.2240466191142 693.3868206107882 294.5126620220212
884 0.005 4.42 2 599.115150996738 515.5737002627014 515.6094212594038 745.6848556901914 819.087216313562 855.692849048895 544.366676801057 322.2632659304172 693.4088472448643 294.5126457116903
885 0.005 4.425 1 599.178942420302 515.698037742259 515.7339297406246 745.7154338018374 819.0919615138068 855.6941156674226 544.4619853856249 322.3018744609524 693.4420352405959 294.5125487609862
886 0.005 4.43 2 599.2489523836504 515.8226080507375 515.8585494249043 745.7173635473652 819.0890144732805 855.6933053946743 544.5551688547492 322.3414555819315 693.46201881743 294.5127345040896
887 0.005 4.435 2 599.3160513951358 515.9470144254512 515.9830229712138 745.7265821389822 819.0883383558437 855.6932438986312 544.6479518963496 322.380611219773 693.4839670074485 294.5127164169594
888 0.005 4.44 1 599.3795761219424 516.0708076494748 516.106986275408 745.7570427842335 819.0930659369103 855.694506275731 544.7428185956011 322.4191562724874 693.5170217416014 294.5126185714197
889 0.005 4.445 2 599.4492872908814 516.194832720504 516.2310603396048 745.7589828303113 819.0901295617734 855.6936981797688 544.8356536752327 322.4586724484091 693.5369392011245 294.5128012514172
890 0.005 4.45 2 599.5161036936828 516.3186946968426 516.3549890227348 745.7681726332816 819.0894555198736 855.6936362717206 544.928067378681 322.4977647805004 693.5588084884492 294.5127817534503
891 0.005 4.455 1 599.5793747274005 516.4419460917617 516.4784095567391 745.7985417004043 819.0941676556624 855.6948942530557 545.0225403334456 322.5362464421382 693.5917633893893 294.5126833881991
892 0.005 4.46 2 599.6487907203903 516.5654286071936 516.6019407256637 745.8004545119803 819.0912388823436 855.694089556148 545.1150178865366 322.5756974272754 693.6115918690897 294.5128631459138
893 0.005 4.465 2 599.7153236846875 516.6887488846064 516.7253272832421 745.8096053685383 819.0905673533498 855.6940285444566 545.2070700301565 322.6147227386597 693.6333676045591 294.5128420102649
894 0.005 4.47 1 599.778321517945 516.8114611357362 516.8482078909055 745.8398491935105 819.0952623341361 855.6952822922449 545.3011631707816 322.6531178890128 693.6661812429353 294.5127429392632
895 0.005 4.475000000000001 2 599.8474399014334 516.9344037502825 516.9711988065316 745.8417760437826 819.0923479006857 855.694480607634 545.3932458143607 322.692517654096 693.6859388368983 294.5129205537436
896 0.005 4.48 2 599.9136901427493 517.0571849613525 517.0940458660343 745.8509026141859 819.0916801218611 855.694419648204 545.484911454332 322.7314818562339 693.7076348092431 294.5128982449183
897 0.005 4.485 1 599.976417248198 517.1793608129394 517.2163892467856 745.881020399552 819.0963546731199 855.6956680661866 545.5786071599779 322.7698089140982 693.7403112858705 294.5127988244135
898 0.005 4.49 2 600.0452435949982 517.3017661817631 517.3388425609849 745.8829589072961 819.0934547490998 855.6948706424869 545.6703196375761 322.8091437022667 693.7600029583087 294.512974028868
899 0.005 4.495 2 600.1112141526141 517.4240109592401 517.4611527567885 745.8920578531327 819.0927902560155 855.6948103074583 545.7616129342405 322.8480462681777 693.7816210297748 294.5129499259323
900 0.005 4.5 1 600.1736729365642 517.5456529410807 517.5829614767323 745.9220502086104 819.0974457046148 855.6960544928482 545.8549100215296 322.886308440716 693.8141631144917 294.5128503659249
901 0.005 4.505 2 600.2422066063979 517.667523654669 517.7048797801599 745.9239990229539 819.094558648524 855.695259818209 545.9462566853479 322.9255820743919 693.8337868715563 294.5130242139913
902 0.005 4.51 2 600.3079005739847 517.7892345923058 517.8266557069436 745.9330724959685 819.0938958822311 855.6951978323997 546.0371831304642 322.9644227817628 693.8553258318691 294.5129993123514
903 0.005 4.515 1 600.370093965429 517.9103455001047 517.9479324884107 745.9629431469497 819.09853140779 855.6964357632485 546.1300981912606 323.0026129018855 693.8877368214079 294.5128998433803
904 0.005 4.52 2 600.4383397386403 518.031684180729 518.0693184212502 745.9648999078198 819.0956563504824 855.6956447064341 546.2210732329219 323.0418227206097 693.9072898565538 294.5130713780609
905 0.005 4.525 2 600.5037675686098 518.1528639043747 518.1905627220186 745.9739486266648 819.0949983838509 855.695585197349 546.3116314582533 323.0805981200669 693.9287513833568 294.5130456070082
906 0.005 4.53 1 600.5656945188128 518.2734461126998 518.31131002882 746.0036974390478 819.0996160901057 855.6968194942516 546.4041540155748 323.1187167297153 693.9610296750277 294.5129466184317
907 0.005 4.535 2 600.6336540377241 518.3942553076677 518.4321661356236 746.0056643824092 819.096754031559 855.6960315209467 546.4947647008808 323.1578648474601 693.9805193492476 294.5131170385367
908 0.005 4.54 2 600.6988042715025 518.5149063214798 518.5528813156836 746.0146870033086 819.0960987767329 855.6959718633573 546.5849580239505 323.1965759955381 694.0019016749281 294.5130910151319
909 0.005 4.545 1 600.7604848450314 518.634962606174 518.6731018459654 746.0443333203042 819.1007033058107 855.6972023263959 546.6771067095533 323.2346303768995 694.0340563313969 294.5129924319047
910 0.005 4.55 2 600.8281518831748 518.7552448946262 518.793430728712 746.0463002635732 819.0978497316103 855.6964166539549 546.7673451341703 323.2737082374726 694.0534747590979 294.5131617710727
911 0.005 4.555 2 600.8930194888279 518.875369762707 518.9136193726775 746.0552944726145 819.097195738655 855.696356311289 546.857170067595 323.312352891331 694.0747800876678 294.5131353678573
912 0.005 4.56 1 600.9544470146592 518.9949021499599 519.0333152486685 746.0848682530159 819.1017954837877 855.697586856459 546.9489412733217 323.3503352052999 694.1068409890878 294.5130372575613
913 0.005 4.565 2 601.0218244209251 519.1146599549123 519.1531193078026 746.0868235786461 819.0989416171914 855.6967999276745 547.0388162826996 323.3893504289882 694.1261849380742 294.5132051039313
914 0.005 4.57 2 601.0864197909965 519.2342611264934 519.2727838492344 746.0957807413826 819.0982872423688 855.6967402581395 547.1282822795326 323.4279297173028 694.1474066531649 294.5131788778863
915 0.005 4.575 1 601.1475850153838 519.35327240482 519.3919578227426 746.1252197925469 819.1028675542598 855.6979666244338 547.2196753323751 323.4658448194572 694.1793271658562 294.5130813698461
916 0.005 4.58 2 601.2146789301806 519.4725082618047 519.5112396150602 746.1271789783885 819.1000291451691 855.697183242797 547.3091909822044 323.504794166994 694.1985975491214 294.5132485264509
917 0.005 4.585 2 601.2789986922814 519.5915882722165 519.6303826062071 746.1361100183689 819.0993784079872 855.6971229722592 547.3982956820668 323.5433121119715 694.2197398421439 294.5132221582974
918 0.005 4.59 1 601.3399057426849 519.710081004318 519.7490372317594 746.165430583971 819.1039403386052 855.6983441283973 547.4893187168423 323.5811740066947 694.251530250471 294.5131250368438
919 0.005 4.595 2 601.4067114396165 519.8287974255763 519.8677992732244 746.1673964960918 819.1011125280024 855.6975636851433 547.5784779414155 323.6200503285552 694.2707356609279 294.5132913043134
920 0.005 4.600000000000001 2 601.4707573527246 519.947358749892 519.9864231947397 746.1763016387793 819.1004639800024 855.6975036187251 547.667228045901 323.6584972427299 694.2918017680026 294.5132650865724
921 0.005 4.605 1 601.5314034719851 520.0653352154364 520.1045607993831 746.2054934148621 819.1050057049216 855.69871982223 547.7578794731511 323.6962877932909 694.3234594758177 294.513168513134
922 0.005 4.61 2 601.5979255798484 520.1835346400755 520.2228055268913 746.2074754753377 819.1021923425437 855.6979433259041 547.8466603313366 323.7350970390115 694.3426029182292 294.5133340920939
923 0.005 4.615 2 601.6617009310065 520.3015797452186 520.3409128451634 746.2163583266366 819.1015474982509 855.6978842272324 547.9350331541791 323.7734780207788 694.3635973974565 294.5133076952873
924 0.005 4.62 1 601.722091944241 520.4190425959829 520.4585360313482 746.2454343231344 819.1060720594517 855.6990964299539 548.0253041605725 323.8112024835062 694.3951292537371 294.5132116607095
925 0.005 4.625 2 601.7883373486866 520.5367275026654 520.5762659270487 746.2474298771433 819.1032707284752 855.6983228629379 548.1137286076709 323.84994234132 694.4142109608555 294.5133770658391
926 0.005 4.63 2 601.851844717351 520.6542588921573 520.6938591204261 746.2562813971022 819.1026287012431 855.6982641109989 548.2017748924527 323.8882543112592 694.4351248776744 294.5133509593059
927 0.005 4.635 1 601.9119973088573 520.7712106758112 520.8109704311628 746.2852257672914 819.1071317768732 855.6994711036511 548.2917048675104 323.9259081377884 694.4665300368733 294.5132554175276
928 0.005 4.64 2 601.9779479903079 520.888383552176 520.9281879791024 746.2872396484809 819.1043457375789 855.6987016896785 548.3797567091324 323.9645798980201 694.4855440113639 294.5134200397776
929 0.005 4.645 2 602.0411875161241 521.0054036221096 521.0452694963363 746.2960775993607 819.1037073054047 855.6986425107848 548.4674085694675 324.002824519452 694.5063907986719 294.5133940222212
930 0.005 4.65 1 602.101091245228 521.1218465511075 521.1618712161177 746.3249027721757 819.1081909284597 855.6998441259119 548.5569387019639 324.0404095569353 694.5376681599608 294.5132990282073
931 0.005 4.655 2 602.1667619120847 521.2385097510958 521.2785787964593 746.3269309351629 819.1054183297123 855.6990791724676 548.6446432501209 324.0790147754106 694.5566211208589 294.5134630690744
932 0.005 4.66 2 602.2297275555172 521.3550208787601 521.3951510147807 746.3357427805117 819.1047827654778 855.6990202391082 548.7319445628209 324.1171947440689 694.5773933190131 294.5134373690656
933 0.005 4.665 1 602.2893673265537 521.4709570775547 521.5112453352233 746.3644397396837 819.1092442292202 855.7002147873909 548.8210916443873 324.1547139034112 694.6085360687925 294.5133429406078
934 0.005 4.67 2 602.3547599529368 521.5871129548905 521.6274452865316 746.3664840257604 819.1064853961773 855.6994524486346 548.9084512231705 324.1932497654791 694.6274301370119 294.5135069256067
935 0.005 4.675 2 602.4174615674962 521.7031175103684 521.7435105640452 746.3752748719329 819.1058527729766 855.6993939715022 548.9954040805053 324.2313594728362 694.6481305468735 294.5134809023603
936 0.005 4.68 1 602.4768493397464 521.8185495759864 521.8591000066531 746.4038557574805 819.1102966490599 855.7005843661168 549.0841776315663 324.2688088061747 694.67914779951 294.5133867789051
937 0.005 4.685 2 602.5419652782402 521.9342005152265 521.9747947155917 746.405909754666 819.1075491026961 855.6998242024133 549.1711918343046 324.307275825025 694.6979803438863 294.5135501264316
938 0.005 4.69 2 602.6044048477705 522.0497008718229 522.0903554239952 746.4146776384517 819.1069196764903 855.6997670025194 549.2577968217929 324.3453167377096 694.7186083928343 294.5135251800521
939 0.005 4.695 1 602.6635424852522 522.164631220989 522.2054423934038 746.443144605652 819.1113465755591 855.7009529405949 549.346203090078 324.3826964076503 694.7495000372263 294.5134304462218
940 0.005 4.7 2 602.7283829097996 522.2797796057625 522.3206342528151 746.4452067482932 819.1086111006495 855.7001978901505 549.4328694098434 324.4210925484556 694.7682699044249 294.5135929166111
941 0.005 4.705 2 602.7905571574569 522.3947781198314 522.4356927527907 746.453949299028 819.1079846245104 855.7001403336587 549.5191263863527 324.4590627348736 694.788824729049 294.5135676109933
942 0.005 4.71 1 602.849440880095 522.5092093416848 522.5502797603419 746.4823015289168 819.1123942040605 855.701322445974 549.6071667919315 324.496356720431 694.8195908372104 294.5134737064229
943 0.005 4.715 2 602.914009774532 522.6238576174698 522.6649712294861 746.4843742474947 819.1096702799838 855.7005691357379 549.6934874272033 324.5346935231689 694.8382998926584 294.5136360827267
944 0.005 4.72 2 602.9759154563461 522.7383567326312 522.7795299802157 746.4930924995058 819.109044010976 855.7005105604369 549.7793955128373 324.5726018965765 694.8587871976874 294.5136111742589
945 0.005 4.725000000000001 1 603.0345330206627 522.8522907981132 522.893619164057 746.5213391023892 819.1134414717962 855.7016909009751 549.8670635646288 324.6098289604355 694.8894273520833 294.5135172504496
946 0.005 4.73 2 603.0988333927835 522.9664412356543 523.0078125029893 746.5234174536118 819.1107256033134 855.70093844134 549.9530410354224 324.6480989543389 694.9080809383689 294.5136792665432
947 0.005 4.735 2 603.160487683088 523.0804432418585 523.1218737840916 746.5321086069985 819.1101018324445 855.7008811808374 550.0386022725586 324.6859397859049 694.9284901043385 294.5136541258975
948 0.005 4.74 1 603.2188559384114 523.1938827163546 523.2354676068486 746.5602352305906 819.1144759212326 855.7020538308599 550.1258947425436 324.7230977227642 694.9589958610028 294.5135605620899
949 0.005 4.745 2 603.2828882596261 523.3075376790285 523.3491651868395 746.5623249882919 819.1117748186352 855.7013059447455 550.2115362458185 324.7612967254817 694.97759028562 294.513722225009
950 0.005 4.75 2 603.3442874628109 523.4210449325475 523.4627313603308 746.5709928855778 819.1111553441854 855.701249607004 550.2967596552792 324.7990674469569 694.9979304830117 294.5136973966856
951 0.005 4.755 1 603.402411643436 523.5339921140171 523.5758321455601 746.5990111531171 819.1155147381551 855.7024181159311 550.3836915751526 324.836151197738 695.0283169131102 294.5136041280281
952 0.005 4.76 2 603.4661745386927 523.6471539372984 523.6890363016485 746.6011065168468 819.112824348556 855.7016734900301 550.4689914621601 324.8742825529695 695.0468493717171 294.5137652608777
953 0.005 4.765 2 603.5273153454074 523.7601687508094 523.802109684299 746.6097494516328 819.1122075237314 855.7016179569914 550.5538740661897 324.9119859050084 695.067116258052 294.5137405278699
954 0.005 4.77 1 603.5852001767989 523.8726260074243 523.9147197984161 746.6376588013867 819.1165512639011 855.7027821870406 550.6404386479303 324.9489996396649 695.0973839540194 294.5136476720432
955 0.005 4.775 2 603.6486914992862 523.9852969884357 524.0274328383319 746.639757558036 819.1138712001189 855.7020409254653 550.7253859701711 324.987061643978 695.1158505063601 294.5138082881654
956 0.005 4.78 2 603.7095735985782 524.0978216769804 524.1400157515324 746.6483782670144 819.1132567930953 855.7019845259495 550.8099251174469 325.0246955970591 695.1360451361091 294.5137836892282
957 0.005 4.785 1 603.7672057548263 524.2097910775918 524.2521373160638 746.6761664711519 819.1175800260288 855.7031436324378 550.8961301850597 325.0616384854891 695.1661814549479 294.5136911001536
958 0.005 4.79 2 603.8304309539861 524.3219735058872 524.3643615203387 746.6782823336673 819.1149134397335 855.7024054311638 550.9807531467476 325.0996309199879 695.1845930183289 294.513851028916
959 0.005 4.795 2 603.8910578835295 524.4340103450713 524.4764562338951 746.6868807307942 819.1143018348313 855.7023497100304 551.0649575730607 325.1371955183075 695.2047187793136 294.5138265100139
960 0.005 4.8 1 603.948447796673 524.5454942612043 524.5880916016633 746.7145594191948 819.1186090441655 855.7035052024846 551.1508043125037 325.1740670669316 695.2347350303577 294.5137339747928
961 0.005 4.805 2 604.0114061208654 524.6571904214626 524.6998292560951 746.7166823730084 819.1159533122139 855.7027702411616 551.2350911538468 325.2119894545606 695.2530871165433 294.5138940095711
962 0.005 4.81 2 604.0717785356688 524.7687416838471 524.8114380527683 746.7252475243398 819.1153429668235 855.7027142994554 551.3189571729653 325.2494844305068 695.27313889961 294.5138695227623
963 0.005 4.815 1 604.1289411494423 524.8797424059285 524.922589489041 746.7527872475985 819.1196290506448 855.7038643595314 551.4044440133989 325.2862840787285 695.3030328987865 294.5137773046281
964 0.005 4.82 2 604.1916299617163 524.9909545700731 525.0338428777695 746.7549318443445 819.116988884384 855.7031332714857 551.4883947572467 325.3241354878172 695.3213159476205 294.5139367117379
965 0.005 4.825 2 604.2517453130862 525.1020225441737 525.1449680449026 746.7634881574331 819.1163831202839 855.7030776099604 551.5719259047893 325.3615609569339 695.3412997898312 294.5139121516901
966 0.005 4.83 1 604.3086600398302 525.2125423113871 525.2556378233303 746.7909212109917 819.1206514792723 855.7042227066531 551.6570545275006 325.3982908842491 695.3710758628758 294.5138201573254
967 0.005 4.835 2 604.3710790654399 525.3232727336859 525.3664091956643 746.7930752343594 819.1180206996337 855.7034941615192 551.7406669311102 325.4360717419951 695.3893013487611 294.5139788927134
968 0.005 4.84 2 604.4309415719437 525.4338596787188 525.4770529944133 746.8016103082382 819.117417248748 855.7034382943903 551.8238605099893 325.4734272187977 695.409218022683 294.5139548603805
969 0.005 4.845 1 604.4876163414214 525.5439006407784 525.5872432997828 746.8289274891997 819.1216661113476 855.7045785048706 551.9086240167194 325.5100830198332 695.4388726787104 294.5138632781752
970 0.005 4.850000000000001 2 604.549778576859 525.6541519773169 525.6975346562321 746.8310932417763 819.1190479061765 855.7038535637793 551.9919734232702 325.5477950178075 695.4570367656944 294.5140214279855
971 0.005 4.855 2 604.6094200341453 525.7642537060706 525.8076909907849 746.8395534651549 819.1184283511951 855.7037949860952 552.0752843168625 325.5850812079281 695.4768612853105 294.513997240639
972 0.005 4.86 1 604.6662617395425 525.8739395737019 525.9174898322932 746.8669948754585 819.122710617458 855.7049373966441 552.1618508139755 325.6216632375375 695.506486164016 294.513905946567
973 0.005 4.865 2 604.7281173869783 525.983737436898 526.027335778281 746.8690078108393 819.1200627255224 855.7042091903754 552.2443912673127 325.6593060442863 695.5245479751101 294.514064067995
974 0.005 4.87 2 604.7874582336964 526.0933914679457 526.1370487905317 746.877439576116 819.1194539228788 855.7041547154826 552.3267752866135 325.6965219310889 695.5443023047793 294.5140401631249
975 0.005 4.875 1 604.8440320980841 526.2026249953117 526.2463980845197 746.9047873123922 819.1237270982401 855.7052942847846 552.4128423937985 325.7330336080208 695.5738218404915 294.5139493387447
976 0.005 4.88 2 604.9055986263106 526.3119702181193 526.3557944376541 746.9068128827508 819.1210900926615 855.7045692516131 552.4948709842855 325.7706054952194 695.5918267729272 294.5141067365972
977 0.005 4.885 2 604.964674383481 526.4211697133984 526.4650552147476 746.9152259376591 819.1204834469778 855.704514623248 552.5768225034271 325.8077506438847 695.6115172747684 294.5140835760977
978 0.005 4.89 1 605.0210034804869 526.5299469210582 526.5739493205475 746.9424529544322 819.124734209469 855.7056479956498 552.6624730082216 325.844191073073 695.6409105437999 294.513993127116
979 0.005 4.895 2 605.082310664412 526.6388354523402 526.6828903830568 746.9445053805467 819.1221124502567 855.704924955828 552.7441081237195 325.8816910476575 695.6588667991916 294.5141500254097
980 0.005 4.9 2 605.1411343490392 526.7475772972354 526.7916946922359 746.9529016653 819.1215078650139 855.7048694377268 552.8256766260408 325.9187645817099 695.6784946457276 294.5141265499153
981 0.005 4.905 1 605.197249608911 526.8558965188037 526.9001312554151 746.9800359977921 819.1257452795394 855.7059990749606 552.9109337971323 325.9551324436047 695.707789841561 294.514036248116
982 0.005 4.91 2 605.2582776571694 526.9643264180322 527.0086144411059 746.982078382156 819.1231291704491 855.7052786676843 552.9922063534545 325.9925602336403 695.7256785129479 294.5141926014708
983 0.005 4.915 2 605.3168451914543 527.0726091587551 527.1169602869924 746.9904442732516 819.1225265758691 855.7052240084956 553.0734085794826 326.0295635255659 695.7452355223226 294.5141692193988
984 0.005 4.92 1 605.3727232943916 527.1804693232133 527.2249379809596 747.0174747027597 819.1267510106136 855.7063503351584 553.1582855678536 326.0658621514366 695.7744208231978 294.5140792973774
985 0.005 4.925 2 605.4334906026802 527.2884398309786 527.332962148671 747.0195228794227 819.1241439412313 855.7056314506074 553.2391964445999 326.1032190577723 695.7922507196702 294.5142350204345
986 0.005 4.93 2 605.4918105941125 527.3962630552619 527.4408487916678 747.0278653471122 819.1235427289287 855.7055766679333 553.3200411667658 326.1401511545379 695.8117402064597 294.5142120791437
987 0.005 4.935 1 605.5474511671141 527.5036642412148 527.5483674520157 747.0547861244725 819.1277496945237 855.7066987725533 553.4045449430544 326.1763893107881 695.8408080476908 294.514122561299
988 0.005 4.94 2 605.6079610857311 527.611175400452 527.6559324257871 747.0568418516593 819.1251539936741 855.7059827400115 553.485103569388 326.2136689329277 695.8585808651557 294.5142777070023
989 0.005 4.945 2 605.6660362510962 527.7185393695572 527.7633599165599 747.0651615965802 819.1245552324608 855.7059281878664 553.565600657021 326.2505286275724 695.8780049119912 294.5142547129269
990 0.005 4.95 1 605.7214413020522 527.8254821886276 527.8704199811673 747.0919769711187 819.1287474917029 855.7070478508647 553.6497362406369 326.2866950439761 695.9069643678977 294.5141654372592
991 0.005 4.955 2 605.7816973331472 527.932534583863 527.9775262095825 747.0940394528152 819.1261616533545 855.7063341701016 553.7299549736339 326.3238973059327 695.9246750694 294.5143200942576
992 0.005 4.96 2 605.8395308731807 528.0394400324642 528.0844951749018 747.1023363472748 819.1255653023397 855.70627996802 553.8101114909222 326.3606822568348 695.9440279264952 294.5142973503466
993 0.005 4.965 1 605.8947087505928 528.1459255062809 528.1910975819355 747.1290432823212 819.1297390058747 855.7073927287659 553.893886888352 326.3967729504018 695.9728707291856 294.5142081934922
994 0.005 4.97 2 605.9547096803766 528.2525201240057 528.2977459695052 747.131112643212 819.1271630936092 855.7066813349109 553.9737755289533 326.433903853744 695.9905214061378 294.51436317741
995 0.005 4.975000000000001 2 606.0122900320473 528.3589681243539 528.4042573937691 747.1393850956626 819.1265682007669 855.7066266922251 554.0536050796128 326.470618260374 696.0098042155511 294.5143398262241
996 0.005 4.98 1 606.0672181934324 528.4649974530703 528.5104032971382 747.1659863313541 819.1307247917176 855.7077347618501 554.1370643054704 326.5066367058793 696.0385303588132 294.5142505286117
997 0.005 4.985 2 606.1269705205051 528.5711354886726 528.6165949884354 747.1680612867556 819.1281594997026 855.7070258891318 554.2165916917519 326.5436954941338 696.0561237147997 294.5144045297282
998 0.005 4.99 2 606.1843164509557 528.6771273601457 528.7226501228716 747.1763102947896 819.127568111636 855.7069723979404 554.2960757738148 326.5803379587477 696.0753381038506 294.5143817449239
999 0.005 4.995 1 606.2390083020143 528.7827017381206 528.8283407141627 747.2027866765652 819.1316992827262 855.7080726872244 554.3791735962462 326.616282225918 696.1039345730687 294.5142928349826
1000 0.005 5 2 606.2985140515277 528.8883845862853 528.9340770345789 747.2048823023933 819.1291525683097 855.7073710381471 554.4583675252904 326.6532696350802 696.1214776518523 294.5144463373887
1001 0.005 5.005 2 606.3556194273765 528.9939217455926 529.0396772436981 747.2131134866863 819.1285664264905 855.707319173449 554.5375234775748 326.6898409333573 696.1406277168185 294.5144236218808
1002 0.005 5.01 1 606.4100820413341 529.0990428545593 529.1449141392968 747.2394868982276 819.1326826929658 855.7084163131158 554.6202681832096 326.7257138675374 696.1691131240533 294.5143350236029
1003 0.005 5.015 2 606.4693396930528 529.2042720668558 529.2501966202964 747.2415921952003 819.130146280501 855.7077170545 554.6991402502812 326.7626273783782 696.1866022366065 294.514488069712
1004 0.005 5.02 2 606.5262067247003 529.3093561018021 529.3553434655227 747.249800940094 819.1295627745154 855.7076650823776 554.7779711471721 326.7991269390444 696.2056858189582 294.5144656183069
1005 0.005 5.025 1 606.5804408155515 529.414025705026 529.4601283659081 747.2760695709915 819.1336631565576 855.7087576965043 554.8603688434209 326.8349291707797 696.2340577713302 294.5143772778243
1006 0.005 5.03 2 606.6394495069358 529.5188029395093 529.5649586477723 747.2781826015508 819.1311393778037 855.7080634103249 554.9389197352475 326.8717689866024 696.2514894183078 294.5145298460357
1007 0.005 5.035 2 606.6960779455281 529.6234355527089 529.6696538157451 747.2863702408216 819.1305602842494 855.7080140250008 555.0174280745246 326.9081957359523 696.270506684914 294.5145074168178
1008 0.005 5.04 1 606.7500816061488 529.7276553026642 529.7739883880868 747.3125310543857 819.1346440802937 855.7091031627166 555.0994772060167 326.9439249787911 696.2987634033753 294.5144193459859
1009 0.005 5.045 2 606.8088435677071 529.831982291252 529.8783681846219 747.3146543889459 819.1321317048386 855.7084107281411 555.1777118696286 326.9806907372889 696.316138889132 294.5145722524789
1010 0.005 5.05 2 606.8652359418438 529.9361652294009 529.9826134028967 747.3228210092182 819.1315550422203 855.7083600578209 555.2559013033276 327.0170446178469 696.3350906908707 294.5145500005362
1011 0.005 5.055 1 606.9190153612946 530.0399369646361 530.086499456535 747.3488769353409 819.1356220219958 855.7094434522833 555.3376070798832 327.0527005965158 696.3632346826025 294.5144621068836
1012 0.005 5.06 2 606.9775298702755 530.143815503652 530.1904305562406 747.3510070215256 819.1331197792558 855.708753738418 555.4155251630416 327.0893936949303 696.3805516966323 294.5146140025855
1013 0.005 5.065 2 607.0336891592769 530.2475505787216 530.2942276171477 747.3591485297566 819.1325444025795 855.7087033261811 555.4933999381493 327.1256755213385 696.3994352623876 294.5145916983137
1014 0.005 5.07 1 607.0872498292849 530.3508760976443 530.3976669580138 747.3851017469451 819.1365959324804 855.7097832391941 555.5747701821495 327.1612565757234 696.4274661730869 294.5145040271795
1015 0.005 5.075 2 607.1455152736552 530.4543080236817 530.5011511836989 747.3872372754136 819.1341028050039 855.7090947453313 555.6523709681074 327.1978761763179 696.4447243589391 294.5146556189591
1016 0.005 5.08 2 607.2014319130053 530.5575970597022 530.6045019193015 747.3953556378696 819.1335286494259 855.7090428322152 555.7299259116743 327.2340856508222 696.4635400805819 294.5146336948989
1017 0.005 5.085 1 607.2547684264654 530.6604782003938 530.7074963855802 747.4212114030769 819.137567829995 855.7101199653506 555.8109563557631 327.2695970342069 696.4914631085339 294.5145463016916
1018 0.005 5.09 2 607.3127852631899 530.7634653385664 530.8105355656223 747.4233491623477 819.1350830480006 855.7094339754644 555.8882446619607 327.306142218745 696.5086604261406 294.5146971582317
1019 0.005 5.095 2 607.3684694842289 530.8663101780998 530.9134418063758 747.4314390674766 819.1345097076471 855.7093826167298 555.9654844858778 327.3422772487938 696.5274056210028 294.5146751759009
1020 0.005 5.100000000000001 1 607.4215907165576 530.9687487603195 531.0159932148946 747.4571811608033 819.1385297559307 855.7104557170665 556.0461737886936 327.3777105616854 696.5552258674855 294.5145881923639
1021 0.005 5.105 2 607.4793556307509 531.0712929503085 531.1185891787438 747.459322576372 819.1360562521816 855.7097719463342 556.1231477720096 327.4141841734287 696.5723507758065 294.5147385680903
1022 0.005 5.11 2 607.5348021427753 531.1736954639633 531.2210527836003 747.4673978547565 819.1354869092145 855.7097199416678 556.2000778665156 327.4502487062715 696.59103189548 294.5147167564123
1023 0.005 5.115 1 607.587697256363 531.2756934580567 531.3231630755265 747.4930397535322 819.1394918471533 855.7107889719339 556.2804316333969 327.4856062778352 696.6187412033435 294.5146300385869
1024 0.005 5.12 1 607.6424962043546 531.3775212366843 531.4250925445021 747.5141045440455 819.1413786617576 855.7109444694511 556.3605147491919 327.5211845296753 696.645184753687 294.5147736728278
1025 0.005 5.125 1 607.6977567290299 531.4791916674445 531.5268612524926 747.5311017375501 819.141910583812 855.7107874502613 556.4400164992231 327.556913447211 696.6697869641714 294.5148153275899
1026 0.005 5.13 1 607.7531259283159 531.5807069153968 531.6284716165663 747.5456267298134 819.141871640709 855.7106178525811 556.5188868956086 327.5927208321366 696.6930556445194 294.5147703581168
1027 0.005 5.135 1 607.8084228657655 531.6820678714446 531.7299250718819 747.5587685283078 819.141699588897 855.7105197170247 556.5971969963084 327.6285540088768 696.7153586562864 294.514716235716
1028 0.005 5.14 1 607.8635768567777 531.7832754195608 531.8312228292131 747.5712009184074 819.1416024256008 855.7105060629298 556.6750784708938 327.6643798407228 696.7370121483125 294.5146793457109
1029 0.005 5.145 1 607.9185564271654 531.8843301506075 531.9323658422038 747.5833042310484 819.1416390754109 855.7105575379742 556.7526317656752 327.7001790287175 696.7582575184306 294.5146618137442
1030 0.005 5.15 1 607.9733593701512 531.98523275701 532.0333550614977 747.5952875840802 819.1418008800165 855.7106533321363 556.8299362783861 327.7359433405426 696.7792738972711 294.5146537431525
1031 0.005 5.155 1 608.027990552803 532.0859840023534 532.134191430451 747.6072549494266 819.1420556534 855.7107742559958 556.9070699776498 327.7716711231573 696.8001739649332 294.5146513828311
1032 0.005 5.16 1 608.0824780452008 532.1865845306519 532.2348758200289 747.6192390907522 819.1423700668093 855.7109093594596 556.9840391266722 327.8073621409458 696.8210331067912 294.5146538907058
1033 0.005 5.165 1 608.1368431949734 532.2870349959592 532.3354090407371 747.6312502200385 819.1427189864123 855.7110507499683 557.060868081885 327.84301814402 696.8418878791065 294.5146602238729
1034 0.005 5.17 1 608.1910990625607 532.3873360134639 532.4357918380026 747.6432759132861 819.1430808070148 855.7111927751564 557.1375748370499 327.8786406762725 696.8627436235707 294.5146698447962
1035 0.005 5.175 1 608.2452569494938 532.4874881918743 532.5360249259414 747.6553081690738 819.1434459223692 855.711334080367 557.2141698763126 327.9142322214328 696.8836031738276 294.5146826815956
1036 0.005 5.18 1 608.2993281097179 532.5874920652233 532.6361089446002 747.6673371631206 819.1438096074637 855.7114734529324 557.2906541636501 327.9498000767114 696.904463202053 294.5146982941859
1037 0.005 5.185 1 608.3533177512679 532.6873481678347 532.7360445048437 747.6793547806168 819.1441697477907 855.7116105437468 557.3670322321931 327.98533754202 696.9253172623748 294.514716293156
1038 0.005 5.19 1 608.4072429136528 532.7870574640034 532.8358326672491 747.6912495341737 819.1445096071501 855.711741693397 557.4432803857461 328.0208480176331 696.9461664068459 294.514736311419
1039 0.005 5.195 1 608.461091037481 532.8866198976488 532.935473429005 747.7031826956764 819.1448574127845 855.711873924782 557.5194334851318 328.0563308761029 696.9669946511204 294.5147581226645
1040 0.005 5.2 1 608.5148661515414 532.9860360214517 533.0349673358336 747.715115879762 819.1452057276085 855.7120038352929 557.5954937904293 328.0917872772202 696.9877977965939 294.5147812275574
1041 0.005 5.205 1 608.5685667473174 533.0853062364345 533.1343148575232 747.727039150436 819.14555120842 855.7121298006356 557.671457272626 328.127217230738 697.0085718886374 294.5148054096782
1042 0.005 5.21 1 608.6221944610461 533.1844309933193 533.2335164641958 747.7389472002679 819.1458922607088 855.7122520501077 557.7473250771375 328.1626217489008 697.0293152395038 294.5148305473751
1043 0.005 5.215 1 608.6757480499559 533.2834106875166 533.332572592506 747.7508355262692 819.146227641973 855.7123698902778 557.8230956173628 328.198000906168 697.0500237871884 294.5148565626393
1044 0.005 5.22 1 608.7292305079441 533.3822456398744 533.4314836582158 747.7627324519642 819.1465639736435 855.7124856291375 557.8987458938466 328.2333554083769 697.0707040923777 294.5148833853739
1045 0.005 5.225000000000001 1 608.7826404970638 533.4809363186429 533.5302500678563 747.7745976907504 819.1468938666359 855.7125982127911 557.9743110891669 328.2686883678064 697.0913527668163 294.514910967512
1046 0.005 5.23 1 608.8359741678495 533.5794830861006 533.6288722094589 747.7864324376817 819.1472177064878 855.7127087732864 558.0497829780112 328.3039948444733 697.111964332285 294.5149391513157
1047 0.005 5.235 1 608.8892346640275 533.6778863264782 533.7273504809227 747.7982452281917 819.1475389903837 855.7128182492255 558.1251603195398 328.3392766507154 697.1325448620917 294.5149679195114
1048 0.005 5.24 1 608.9424236213148 533.7761464146905 533.8256852702611 747.8100372688016 819.1478592656521 855.7129273763003 558.2004415685125 328.3745343681877 697.1530964348372 294.5149972422609
1049 0.005 5.245 1 608.9955339456159 533.8742634326774 533.9238767618111 747.8218017723326 819.1481759873888 855.7130357815447 558.2756142399592 328.4097662585573 697.1736136171218 294.5150269725099
1050 0.005 5.25 1 609.0485713464528 533.9722379267456 534.021925420996 747.8335496343054 819.1484934026159 855.7131445051835 558.3506901471428 328.4449730624139 697.1941030100567 294.5150570870318
1051 0.005 5.255 1 609.1015350327051 534.0700701894001 534.1198315702811 747.8452758736283 819.1488097854443 855.7132523359759 558.4256669109595 328.4801544814731 697.2145616972914 294.5150875475616
1052 0.005 5.26 1 609.1544241413434 534.1677605635368 534.2175955599429 747.8569873537393 819.1491254949289 855.7133590494457 558.5005445964536 328.5153040057023 697.2349914730762 294.5151183335858
1053 0.005 5.265 1 609.2072381776518 534.2653093617416 534.3152177165864 747.8686808124187 819.1494394187873 855.7134645554773 558.5753222969795 328.5504309944362 697.2553911688989 294.5151494226238
1054 0.005 5.27 1 609.2599780477329 534.3627168913512 534.4126983566623 747.8803581411037 819.1497522710268 855.7135694711402 558.649999672737 328.5855343804718 697.2757634082733 294.5151806881521
1055 0.005 5.275 1 609.3126440658284 534.4599834749416 534.5100378065473 747.892016619238 819.1500635006745 855.7136733727502 558.7245774400699 328.620625801569 697.2961065291338 294.5152121211087
1056 0.005 5.28 1 609.3652378754932 534.5571094143786 534.6072363742243 747.9036585371108 819.1503739777926 855.7137768744336 558.7990561629698 328.6556872980504 697.3164225894454 294.5152435825885
1057 0.005 5.285 1 609.4177593274627 534.6540950022182 534.7042943653256 747.9152824058226 819.1506832169453 855.7138795772478 558.8734352408303 328.6907216555826 697.3367104134066 294.5152750896156
1058 0.005 5.29 1 609.4702069280544 534.7509405442195 534.8012120832889 747.9268879148556 819.1509904137871 855.7139810859608 558.9477143998025 328.7257273079568 697.356967968254 294.515306508343
1059 0.005 5.295 1 609.5225846919154 534.8476463258156 534.8979898230513 747.9384775278206 819.1512963841112 855.7140816947312 559.0218937327562 328.7607082117137 697.3772048267934 294.5153378692746
1060 0.005 5.3 1 609.5748890952979 534.9442126210344 534.9946278669862 747.9500489768416 819.1516019438793 855.7141828698593 559.0959728449697 328.7956647973135 697.3974109610023 294.5153691204568
1061 0.005 5.305 1 609.6271191145951 535.0406396848927 535.091126479172 747.9616012161296 819.1519059994422 855.7142832996 559.1699894185364 328.830595869588 697.4175858245059 294.5154001217163
1062 0.005 5.31 1 609.6792777779774 535.1369278393217 535.1874859717263 747.9731399331049 819.1522106503101 855.71438355524 559.2438819749216 328.8655022026976 697.4377346918413 294.5154309218117
1063 0.005 5.315 1 609.7313909695382 535.2330773355075 535.2837066064993 747.9846532791701 819.1525129455515 855.7144840074147 559.3176674565551 328.9003842030372 697.4578486808762 294.5154614762936
1064 0.005 5.32 1 609.783411660472 535.3290884514541 535.3797886631139 747.9961530464434 819.1528154478029 855.714583651149 559.3913466859799 328.935241048687 697.4779325131489 294.5154916543286
1065 0.005 5.325 1 609.8353616158654 535.4249614533525 535.47573241798 748.0076430245138 819.1531189694099 855.7146827885317 559.4649282542647 328.9700746361443 697.4979927828875 294.5155215188825
1066 0.005 5.33 1 609.8872375287842 535.520696583358 535.5715381225 748.0191188215117 819.1534217999192 855.7147825884907 559.5384092397537 329.0048829313102 697.5180296537943 294.5155510304016
1067 0.005 5.335 1 609.939039528137 535.6162940792506 535.6672060227349 748.0305769758639 819.1537238078839 855.7148817778382 559.6117893864752 329.0396635429285 697.5380399181699 294.515580152659
1068 0.005 5.34 1 609.9907677600976 535.7117542092361 535.762736380711 748.0420180266012 819.1540246538364 855.7149802768 559.6850694434768 329.0744202136083 697.5580224230362 294.5156087343886
1069 0.005 5.345 1 610.0424248025234 535.8070772471408 535.8581294693921 748.0534459603344 819.1543257094883 855.7150790570422 559.758257354547 329.1091517046122 697.5779804227863 294.5156368477308
1070 0.005 5.350000000000001 1 610.0940098653748 535.9022634888889 535.9533855694217 748.0648570295858 819.1546261674442 855.7151780627364 559.8313448631931 329.1438593193038 697.5979116391595 294.5156644619678
1071 0.005 5.355 1 610.1455225293946 535.9973131492052 536.0485049174875 748.076251414599 819.1549256078604 855.715275965359 559.9043316699604 329.1785382403772 697.6178142650385 294.5156914763329
1072 0.005 5.36 1 610.1969680928898 536.0922264516182 536.1434877495188 748.0876301156677 819.1552236913626 855.7153737258448 559.9772278710652 329.2131914731043 697.6376924052502 294.5157179626084
1073 0.005 5.365 1 610.2483507052023 536.1870036811382 536.2383343304371 748.0989839112882 819.1555190645918 855.7154713173595 560.0500202011053 329.2478215313153 697.657534515134 294.5157439192119
1074 0.005 5.37 1 610.2996554364286 536.2816450013479 536.3330448584453 748.1103259417458 819.155815582752 855.7155684825815 560.1227094791255 329.282426688085 697.6773507878268 294.5157692363198
1075 0.005 5.375 1 610.3508840692773 536.376150701512 536.4276196034508 748.1216546107449 819.1561116451333 855.7156653100111 560.1953018832079 329.3170126706937 697.6971431933652 294.5157940137873
1076 0.005 5.38 1 610.4020402577567 536.4705210130394 536.5220588023172 748.1329700289849 819.1564085637079 855.7157628662391 560.2677933509943 329.3515729211182 697.716910743214 294.5158182450492
1077 0.005 5.385 1 610.4531238174742 536.5647561572447 536.6163626841458 748.1442706903829 819.1567052874035 855.7158598780119 560.340184238039 329.3861089823557 697.7366518002735 294.5158418351759
1078 0.005 5.39 1 610.5041366310148 536.658856382404 536.7105314936097 748.1555596924542 819.1570026634402 855.7159571039298 560.412476253445 329.4206183343987 697.7563695813876 294.51586486695
1079 0.005 5.395 1 610.5550792755608 536.7528220135741 536.804565527362 748.1668335528003 819.1572996115995 855.716054143582 560.4846712563756 329.4551022399535 697.7760614619082 294.5158873533653
1080 0.005 5.4 1 610.6059372799159 536.8466532011234 536.8984649942787 748.1781045733909 819.1575983135263 855.7161517738714 560.556766351943 329.48956062877 697.7957483402379 294.5159091923254
1081 0.005 5.405 1 610.656730129097 536.9403501924586 536.9922301213036 748.1893569430681 819.1578952871299 855.716248300775 560.628764580047 329.5239856957833 697.8154023604293 294.5159304696776
1082 0.005 5.41 1 610.707458813393 537.0339131675805 537.0858611067058 748.2005937428166 819.1581916536067 855.7163450328673 560.7006565642653 329.5583885436102 697.8350300010111 294.515951180841
1083 0.005 5.415 1 610.7581185732897 537.1273423779326 537.1793581784924 748.2118119429226 819.1584874471096 855.716441939634 560.7724527656115 329.5927675415953 697.8546267960227 294.5159713285592
1084 0.005 5.42 1 610.8087086462201 537.22063804988 537.2727215624553 748.2230130467378 819.15878228077 855.7165382470444 560.8441522136508 329.6271224803187 697.8741930697308 294.5159907775254
1085 0.005 5.425 1 610.8592263451166 537.3138003758155 537.365951468512 748.2341989230378 819.1590764059973 855.7166342849245 560.9157527822869 329.6614530207531 697.8937303433105 294.5160096570063
1086 0.005 5.43 1 610.909676759283 537.4068296057018 537.459048132472 748.2453724481035 819.1593714521022 855.716730780313 560.9872583734266 329.6957589290176 697.9132426334202 294.5160279965093
1087 0.005 5.435 1 610.9600603434648 537.4997259288029 537.5520117457567 748.2565191587219 819.1596616076584 855.7168263016354 561.0586636604745 329.7300417474389 697.932718579534 294.5160458298541
1088 0.005 5.44 1 611.0103717912751 537.5924895927758 537.6448425553514 748.2676558652086 819.1599543187235 855.7169227284763 561.1299722072223 329.7642991841174 697.9521714930855 294.5160630485475
1089 0.005 5.445 1 611.0606124231293 537.6851208336197 537.7375407962109 748.2787812695417 819.1602474839684 855.7170188558372 561.2011848396578 329.7985291332353 697.9716002383914 294.5160797801728
1090 0.005 5.45 1 611.1107844419482 537.7776198734404 537.8301066961034 748.2898969502521 819.160542223948 855.7171149751604 561.2723021851954 329.8327349769866 697.9910078392647 294.5160960530511
1091 0.005 5.455 1 611.1608836164743 537.8699868773997 537.9225404390568 748.3009955473118 819.1608354945926 855.7172107372054 561.3433217477705 329.8669091417253 698.0103884284894 294.5161119003207
1092 0.005 5.46 1 611.2108923250148 537.9622219739298 538.0148421964785 748.312096265763 819.1611340094323 855.7173084303556 561.4142073786383 329.9010613613166 698.0297520352705 294.5161272124316
1093 0.005 5.465 1 611.2608393943303 538.0543254973736 538.1070122334812 748.3231764665785 819.1614286470128 855.7174043726779 561.4850141627619 329.9351899427899 698.0490878741867 294.5161421145727
1094 0.005 5.47 1 611.3107243252399 538.1462976555362 538.1990507687771 748.3342432315776 819.1617228748972 855.7175000637114 561.5557334606445 329.9692934166449 698.0684003919384 294.516156648653
1095 0.005 5.475000000000001 1 611.3605442715624 538.2381387537403 538.2909580746768 748.3452919642542 819.1620157410395 855.7175958609773 561.6263627563546 330.0033729318907 698.087686587222 294.5161708344181
1096 0.005 5.48 1 611.4102972391598 538.329848948173 538.3827343402696 748.3563243646294 819.1623076187145 855.7176908688209 561.6968869185849 330.0374278388574 698.1069459030244 294.5161845646087
1097 0.005 5.485 1 611.4599827072934 538.4214284386126 538.4743797724408 748.3673416470369 819.1625984701562 855.7177857547667 561.7673245635809 330.0714579811997 698.1261784610776 294.5161979772645
1098 0.005 5.49 1 611.5096222816171 538.5128775124105 538.5658946085529 748.3783284066714 819.1628842057049 855.7178792452764 561.8377044318655 330.1054631894237 698.1453774294075 294.5162110952036
1099 0.005 5.495 1 611.5591859162993 538.6041963120831 538.6572790468108 748.3893086501477 819.1631735891931 855.7179751096384 561.907972476019 330.1394433706734 698.1645541419193 294.5162239467604
1100 0.005 5.5 1 611.6086764507749 538.6953850460234 538.7485332955774 748.4002789805892 819.1634641915542 855.7180703304304 561.9781377888493 330.1733984053142 698.1837065598488 294.5162364323473
1101 0.005 5.505 1 611.6580948421655 538.7864439265753 538.8396575684119 748.4112380001145 819.1637546233586 855.7181650896241 562.048203371329 330.207328401767 698.202835962138 294.5162486769335
1102 0.005 5.51 1 611.7074397668193 538.8773731523445 538.9306520645441 748.4221833436153 819.1640444114428 855.7182597561674 562.1181688884776 330.2412332101983 698.2219424793283 294.5162607047777
1103 0.005 5.515 1 611.7567163012449 538.9681729550553 539.021517010318 748.4331173022613 819.1643350026745 855.7183550498413 562.1880389221535 330.2751130294793 698.2410264186442 294.5162725431808
1104 0.005 5.52 1 611.8059239773791 539.0588435421552 539.1122526136261 748.4440374716658 819.1646246916364 855.7184497532994 562.2578131163417 330.3089673276239 698.2600856044086 294.5162840918922
1105 0.005 5.525 1 611.8550634824039 539.1493850996883 539.202859071319 748.454945336402 819.1649142320369 855.7185440023987 562.3274919305048 330.3427962874775 698.2791200673985 294.5162954648825
1106 0.005 5.53 1 611.9041375356505 539.2397977969822 539.2933365657376 748.4658446128304 819.1652055679913 855.7186395639477 562.3970760613329 330.3766005639974 698.2981354611082 294.5163066934066
1107 0.005 5.535 1 611.9531439178555 539.3300818745907 539.3836853183966 748.4767286289707 819.1654959565568 855.7187347306015 562.4665654069132 330.4103796296216 698.3171253873141 294.5163177973762
1108 0.005 5.54 1 612.0020819792186 539.4202375363632 539.4739055325826 748.4875974481655 819.1657851448311 855.7188296394189 562.5359597430285 330.4441335215263 698.3360888690886 294.5163286720445
1109 0.005 5.545 1 612.0509513994048 539.510264987758 539.5639974143679 748.4984524996913 819.166073170973 855.7189234331538 562.6052594804002 330.477862250911 698.3550265620217 294.5163394326732
1110 0.005 5.55 1 612.0997524183407 539.600164444999 539.6539611747323 748.5092945928706 819.1663611060934 855.7190175911664 562.6744642072977 330.511565530848 698.3739406426869 294.5163500964597
1111 0.005 5.555 1 612.1484863781976 539.68993609658 539.7437970125499 748.5201230583522 819.1666493529261 855.7191123084157 562.7435749892272 330.545240856889 698.3928310331487 294.5163606629551
1112 0.005 5.56 1 612.1971522037918 539.7795801476784 539.8335051277385 748.530937399424 819.166937011082 855.7192059556434 562.8125917621394 330.5788919167231 698.4116956610796 294.5163710115475
1113 0.005 5.565 1 612.2457533734621 539.869096845702 539.9230857584866 748.5417378204986 819.1672237067412 855.7192995495623 562.8815154495844 330.6125185840788 698.430536976658 294.5163812664453
1114 0.005 5.57 1 612.2942877513483 539.9584862693247 540.0125390366684 748.5525312200811 819.1675116902027 855.7193935493358 562.9503528317875 330.6461196648512 698.4493564136419 294.516391443209
1115 0.005 5.575 1 612.3427445500503 540.0477486686963 540.101865177902 748.5633123601087 819.1677998147844 855.7194875842315 563.0190871364046 330.6796955826373 698.4681372376319 294.5164015687153
1116 0.005 5.58 1 612.3911362507239 540.1368842455703 540.1910643749616 748.5740774871554 819.1680865555942 855.7195812429375 563.087727722761 330.7132465415478 698.4869005112535 294.5164115356256
1117 0.005 5.585 1 612.439454008682 540.2258931568778 540.2801367670527 748.5848253607986 819.1683717083206 855.7196738179483 563.1563222961221 330.746772501404 698.5056379270986 294.5164214711155
1118 0.005 5.59 1 612.4877098339747 540.3147756608929 540.3690826304331 748.5955628711184 819.1686576224898 855.7197673561554 563.2247989101721 330.78027369792 698.5243563291882 294.516431386969
1119 0.005 5.595 1 612.5359009368472 540.4035318300046 540.4579020890592 748.6062893763653 819.1689429930117 855.7198603251343 563.2931688775686 330.8137490236124 698.5430577658803 294.5164413044399
1120 0.005 5.600000000000001 1 612.5840273451786 540.4921620284105 540.5465954315346 748.6170026735977 819.1692284234484 855.7199529627412 563.3614463230559 330.8472043268778 698.561732985493 294.5164511105348
1121 0.005 5.605 1 612.6320875794064 540.5806663864156 540.6351628238004 748.6277007928315 819.1695129026343 855.7200454576413 563.4296267205219 330.8806326042009 698.580381961876 294.5164609184621
1122 0.005 5.61 1 612.6800831541583 540.6690451452455 540.7236044895486 748.6383882739627 819.1697982906486 855.7201388023406 563.4977146124874 330.9140405512886 698.5990085155411 294.516470738908
1123 0.005 5.615 1 612.7280128446157 540.7572984757319 540.8119206150785 748.6490608985406 819.1700830715298 855.7202321066934 563.5657080050804 330.9474203186608 698.6176105974821 294.516480584473
1124 0.005 5.62 1 612.7758763076083 540.845426577572 540.9001113952213 748.659719093214 819.1703671115642 855.7203248221761 563.6336081362739 330.9807735181968 698.6361868478538 294.5164903430815
1125 0.005 5.625 1 612.8236742287885 540.933429811551 540.9881771375769 748.670373371087 819.1706490421693 855.720416704083 563.7014190696177 331.0141005137987 698.6547401166454 294.5165001233945
1126 0.005 5.63 1 612.871406395908 541.021308262528 541.0761179870802 748.6810043506943 819.1709327709456 855.7205093317385 563.7691371681735 331.0474014971441 698.6732722068556 294.5165099350221
1127 0.005 5.635 1 612.9190744464315 541.1090620625048 541.1639340964786 748.6916212264802 819.1712175850034 855.7206028676426 563.8367626256962 331.0806763370747 698.6917821914155 294.5165197858285
1128 0.005 5.64 1 612.9666757664077 541.1966914358219 541.2516256670849 748.7022252682623 819.1715009538245 855.7206950555037 563.9042955208701 331.1139258654753 698.7102665596161 294.5165295575313
1129 0.005 5.645 1 613.014210313657 541.2841965703178 541.3391928898908 748.7128169001362 819.1717834735167 855.7207868509005 563.9717359543093 331.1471501267024 698.7287258121626 294.5165393384116
1130 0.005 5.65 1 613.0616807749935 541.3715778165064 541.4266360585297 748.7233999489678 819.1720662819831 855.7208791200469 564.0390887336663 331.1803874499507 698.747163012055 294.5165491496766
1131 0.005 5.655 1 613.1090855228474 541.458835250157 541.5139553085619 748.733968869578 819.1723489057225 855.7209710423102 564.1063490300145 331.2135799298719 698.7655762943 294.5165590022955
1132 0.005 5.66 1 613.1564244265008 541.5459689233342 541.6011507438373 748.7445271344865 819.1726317317637 855.7210635790393 564.1735153751587 331.2467400297149 698.7839656513007 294.5165687830677
1133 0.005 5.665 1 613.203697195372 541.6329791127289 541.6882225860334 748.7550709314578 819.1729131221754 855.7211552996739 564.2405900906197 331.2798729897298 698.8023302027832 294.5165785998539
1134 0.005 5.67 1 613.2509048435409 541.7198660197769 541.7751710339284 748.7656041686422 819.1731947406747 855.7212473354616 564.307573972803 331.3129814204156 698.8206731429403 294.5165884530284
1135 0.005 5.675 1 613.2980380541559 541.8066298223132 541.8619962793913 748.7761232903546 819.1734752216692 855.721338738358 564.3744656963801 331.3460582362123 698.8389905448277 294.516598350894
1136 0.005 5.68 1 613.3451097067688 541.8932706926859 541.9486984905691 748.786627814487 819.1737551149091 855.7214299644097 564.4412660633062 331.3791074909266 698.857284028407 294.5166081658936
1137 0.005 5.685 1 613.3921175969928 541.9797888581149 542.0352778778755 748.7971197298659 819.174034585952 855.7215209078149 564.5079763175204 331.4121301548004 698.8755533826721 294.5166180035268
1138 0.005 5.69 1 613.4390617704279 542.0661844550455 542.1217346002222 748.8076006364029 819.174314642874 855.7216125974774 564.574593702719 331.4451254569809 698.8938030923388 294.5166278693167
1139 0.005 5.695 1 613.4859430661879 542.1524577076423 542.2080688663068 748.8180690126296 819.1745948042552 855.7217045049993 564.6411234131646 331.4780966590381 698.91202931604 294.5166377731444
1140 0.005 5.7 1 613.5327598326115 542.2386088020025 542.2942808641621 748.8285236892343 819.1748740105892 855.7217951125028 564.707562699781 331.5110403676129 698.9302310084543 294.5166475897194
1141 0.005 5.705 1 613.5795114235647 542.3246379307895 542.3803707865709 748.838965277988 819.1751523435158 855.7218858133056 564.7739117530584 331.5439614565584 698.9484082393969 294.5166574256069
1142 0.005 5.71 1 613.6262007525402 542.4105453258484 542.466338849824 748.8493960012783 819.1754301304114 855.7219759609202 564.8401728786263 331.5768582779438 698.9665643178113 294.5166672812958
1143 0.005 5.715 1 613.6728255278341 542.4963311376458 542.5521852251456 748.8598126560665 819.1757081190868 855.7220673047406 564.9063436059374 331.6097323167554 698.9846971150278 294.5166771618725
1144 0.005 5.72 1 613.719382916324 542.5819955503359 542.637910090583 748.8702217614425 819.1759952449465 855.7221611466409 564.9724210959946 331.6425783591421 699.0028040134015 294.5166869611382
1145 0.005 5.725000000000001 1 613.7658757147951 542.6675387552356 542.7235136420866 748.880617778447 819.1762770996436 855.7222512100205 565.0384102358189 331.6753985577125 699.0208882911725 294.5166967681901
1146 0.005 5.73 1 613.812305211669 542.7529609365886 542.808996066153 748.8910038921881 819.1765572850951 855.7223415982882 565.1043114786862 331.7081938456044 699.0389524678509 294.5167065920832
1147 0.005 5.735 1 613.8586710614994 542.83826222893 542.8943575136067 748.9013754122163 819.1768360151576 855.7224319032299 565.1701233000992 331.7409632585386 699.0569939425808 294.5167164447666
1148 0.005 5.74 1 613.90497177062 542.9234428426332 542.9795981811833 748.9117320880802 819.177112794071 855.7225216842788 565.235844650456 331.7737070364183 699.0750112074136 294.5167262162819
1149 0.005 5.745 1 613.95120373781 543.0085030292244 543.0647182955535 748.9220731095849 819.1773863799772 855.7226098010555 565.3014786100114 331.8064261143504 699.0929993020839 294.5167360042899
1150 0.005 5.75 1 613.9973731185205 543.0934429350455 543.1497180252495 748.9324042408656 819.1776616974985 855.7226998799664 565.3670238690722 331.8391193325414 699.1109689096245 294.5167458062968
1151 0.005 5.755 1 614.0434757914735 543.1782628070273 543.2345975904866 748.942722333185 819.1779368664082 855.722789788653 565.4324812799799 331.8717871650958 699.1289142003737 294.5167556478231
1152 0.005 5.76 1 614.0895338043994 543.2629627682769 543.3193571400386 748.9530182704431 819.1782079059959 855.7228780962739 565.4978570253243 331.9044296041773 699.1468339795646 294.5167654029691
1153 0.005 5.765 1 614.1355241223763 543.3475430060412 543.4039968631459 748.9633052832424 819.1784806933795 855.7229670705643 565.5631400734892 331.9370463299944 699.1647314143602 294.5167751825705
1154 0.005 5.77 1 614.181449754263 543.4320036731326 543.4885169126868 748.9735648926636 819.178752328763 855.7230569873302 565.6282904495446 331.9696406165314 699.1826055428392 294.5167849802145
1155 0.005 5.775 1 614.2273101359624 543.5163449811024 543.5729174998276 748.9838225323921 819.1790266639064 855.7231478375967 565.693369512028 332.0022083778263 699.2004585735613 294.5167948135452
1156 0.005 5.78 1 614.2731070108023 543.6005671346809 543.6571988274881 748.9940737127735 819.1793024473989 855.7232390401299 565.7583726383847 332.0347502498581 699.2182893730491 294.5168045649546
1157 0.005 5.785 1 614.3188405372351 543.6846703018119 543.7413610660194 749.0043172967896 819.1795785918426 855.7233295607713 565.8232930086867 332.0672663253637 699.2361004192493 294.5168143352589
1158 0.005 5.79 1 614.3645099118114 543.7686546672029 543.8254044010381 749.0145475133312 819.1798533771059 855.7234196304724 565.8881272249544 332.0997566486329 699.2538892083536 294.5168241431246
1159 0.005 5.795 1 614.4101148233351 543.8525204013229 543.9093290046555 749.024765421882 819.1801270576351 855.7235088905526 565.9528751703223 332.1322215143339 699.2716547987031 294.5168338765591
1160 0.005 5.8 1 614.4556563378343 543.9362676852352 543.9931350591812 749.0349740931126 819.1804007944087 855.7235986710863 566.0175369432383 332.1646607204537 699.2893999433655 294.5168436323169
1161 0.005 5.805 1 614.5011343014769 544.0198966977441 544.0768227440726 749.0451695095214 819.1806741925408 855.7236879603214 566.0821118282405 332.1970745342933 699.3071223671153 294.516853427571
1162 0.005 5.81 1 614.5465487264801 544.1034076971637 544.1603922858841 749.0553505928611 819.1809456852126 855.7237767658609 566.1466001948519 332.2294629370692 699.3248208644094 294.5168631584583
1163 0.005 5.815 1 614.5919003430033 544.1868008101339 544.2438438427738 749.0655222088775 819.1812181803725 855.7238661777044 566.2110018819036 332.2618258909798 699.342498679191 294.5168729153473
1164 0.005 5.82 1 614.6371906430797 544.2700762207238 544.3271775964971 749.0756808078777 819.1814903061251 855.7239550296492 566.275317282709 332.2941635744758 699.3601530675741 294.516882706514
1165 0.005 5.825 1 614.6824172679835 544.353234074879 544.4103937029475 749.0858267930685 819.1817616538024 855.7240435882048 566.339544779389 332.3264751469633 699.3777843097837 294.516892430337
1166 0.005 5.83 1 614.7275808655423 544.4362745527832 544.4934923416947 749.0959635031631 819.1820337839316 855.7241324494162 566.4036852746486 332.358761543051 699.3953957323878 294.5169021783325
1167 0.005 5.835 1 614.7726818726774 544.519197815017 544.5764736757154 749.1060864373372 819.1823053579703 855.724221400551 566.4677384616617 332.391022671591 699.4129845264399 294.5169119628328
1168 0.005 5.84 1 614.8177257157091 544.6020041232113 544.6593379363143 749.1162006946979 819.1825776556699 855.7243100785654 566.5317075985048 332.4232579509328 699.4305558360525 294.5169216804935
1169 0.005 5.845 1 614.8627062833925 544.6846936250161 544.7420852894057 749.1263028272681 819.1828491659011 855.7243986012425 566.5955904513191 332.4554722189094 699.4481044995233 294.516931422906
1170 0.005 5.850000000000001 1 614.9076235921273 544.7672664692366 544.8247158902722 749.1363908227404 819.1831196370438 855.7244871072953 566.6593863922553 332.4876600570301 699.4656289944322 294.5169411979781
1171 0.005 5.855 1 614.9524775799564 544.8497228630936 544.9072299353359 749.1464648439048 819.1833888526858 855.7245749225002 566.7230960638553 332.5198218204447 699.4831291974955 294.5169509120593
1172 0.005 5.86 1 614.9972686845679 544.932062955746 544.9896275862408 749.1565283609069 819.1836583360976 855.7246630585199 566.7867186660296 332.5519607210952 699.5006081242574 294.5169606558061
1173 0.005 5.865 1 615.0419975615579 545.0142869034063 545.0719090021216 749.1665789135931 819.1839277753434 855.7247518127527 566.8502547780365 332.5840792021579 699.5180645353785 294.5169704347998
1174 0.005 5.87 1 615.086663903838 545.0963948955233 545.1540743660897 749.1766164072794 819.1841962597344 855.72483943551 566.9137050827889 332.6161684443972 699.5354973752072 294.5169801476238
1175 0.005 5.875 1 615.1312689282332 545.1783871134479 545.2361238579429 749.1866443315838 819.1844652585969 855.72492737198 566.9770701366919 332.6482306905195 699.5529095882329 294.5169898812301
1176 0.005 5.88 1 615.1758125233292 545.2602637202787 545.3180576412622 749.196653708266 819.1847323439858 855.7250150290326 567.040338561929 332.6802664218532 699.5702978040246 294.516999656346
1177 0.005 5.885 1 615.2202931341285 545.3420249131092 545.3998759070075 749.2066527907982 819.1849996437982 855.7251024268013 567.1035255684537 332.7122764629933 699.5876630058174 294.517009368903
1178 0.005 5.89 1 615.2646987468669 545.4236707394526 545.4815787491748 749.2166459157701 819.1852699506953 855.7251923559131 567.1666268055269 332.7442610780292 699.6049940364093 294.5170191057393
1179 0.005 5.895 1 615.3090416336584 545.5052014137128 545.5631663488327 749.2266176985173 819.1855354174812 855.7252804324628 567.2296408302172 332.7762194219485 699.6223044764708 294.5170288792501
1180 0.005 5.9 1 615.3533265515788 545.5866171703454 545.6446389228224 749.2365811339517 819.1858019493465 855.7253686713161 567.2925727147331 332.8081524229837 699.6395981779617 294.5170385876253
1181 0.005 5.905 1 615.3975536193897 545.6679181839115 545.7259966502293 749.2465369485184 819.1860698717464 855.725456665387 567.3554218018839 332.8400592766781 699.6568752960136 294.5170483197754
1182 0.005 5.91 1 615.4417220344225 545.7491046289837 545.8072397102194 749.2564806201234 819.1863375656879 855.7255451900476 567.4181873138608 332.8719409002107 699.6741323489205 294.5170580879162
1183 0.005 5.915 1 615.4858272782479 545.8301765437393 545.8883681646103 749.2663998201936 819.1866015006066 855.7256310086765 567.4808595786402 332.9037971721876 699.6913615071005 294.517067791565
1184 0.005 5.92 1 615.5298692252022 545.9111341480623 545.9693822323519 749.2763214435068 819.1868700829775 855.7257189600192 567.5434402529029 332.9356279902439 699.7085759244156 294.517077516365
1185 0.005 5.925 1 615.5738470149549 545.9919776683215 546.050282121935 749.2862385029256 819.1871408289402 855.7258078568273 567.6059383006162 332.9674267730333 699.7257706978853 294.5170872730821
1186 0.005 5.93 1 615.6177694668936 546.0727072933519 546.1310680141723 749.2961395913368 819.1874082907091 855.7258948400927 567.6683586819543 332.9992022586905 699.742942706936 294.5170969603839
1187 0.005 5.935 1 615.661634724435 546.1533232000392 546.2117400850597 749.3060290806869 819.1876746195913 855.7259812596778 567.7306982628497 333.030953697349 699.7600943843499 294.5171066648415
1188 0.005 5.94 1 615.7054415130433 546.2338255741879 546.2922985200572 749.3159047765964 819.187939924694 855.7260680964666 567.7929561494311 333.0626809980263 699.7772234755505 294.5171164045852
1189 0.005 5.945 1 615.7491885233891 546.3142145781014 546.3727434842981 749.3257663042236 819.1882040512392 855.726154110391 567.8551309706932 333.0943836400239 699.7943294719486 294.5171260813916
1190 0.005 5.95 1 615.7928760601334 546.3944903483645 546.4530751291692 749.3356178079092 819.1884686309739 855.7262406801316 567.9172219102452 333.1260612243316 699.8114149369849 294.5171357705965
1191 0.005 5.955 1 615.8365039318923 546.4746530852282 546.5332936418822 749.3454560032108 819.1887323635221 855.7263271619275 567.9792297876658 333.1577137167857 699.8284780269438 294.5171454967405
1192 0.005 5.96 1 615.8800713750959 546.5547029843225 546.6133992093095 749.3552811795431 819.1889954362024 855.7264128808978 568.041154739863 333.1893412104157 699.8455182020274 294.5171551509338
1193 0.005 5.965 1 615.9235794520271 546.6346401766639 546.69339198367 749.3650971720169 819.1892591758231 855.7264994578032 568.1029961837372 333.2209439298574 699.862538457171 294.5171648300473
1194 0.005 5.97 1 615.9670186136735 546.7144648047666 546.7732720934048 749.3748921210498 819.1895155053281 855.7265826990573 568.1647520859879 333.2525213486755 699.8795344743398 294.5171745384762
1195 0.005 5.975000000000001 1 616.0103998523758 546.7941771184604 546.853039780195 749.3846764389136 819.189774439503 855.7266673568429 568.2264277456809 333.2840742578002 699.8965065230113 294.5171841813457
1196 0.005 5.98 1 616.0537231488104 546.8737772658728 546.9326952046791 749.3944531211393 819.1900356680329 855.726752951472 568.2880202701965 333.3156114814644 699.9134590980883 294.5171938478927
1197 0.005 5.985 1 616.0969880755865 546.9532654618977 547.012238567554 749.4042190493444 819.1902976187309 855.7268389138025 568.3495308956024 333.347113844027 699.9303909914571 294.5172035507725
1198 0.005 5.99 1 616.1401919636075 547.0326417883996 547.0916699821244 749.413975551524 819.190560823011 855.7269248358945 568.4109558554138 333.3785904423565 699.9473008967597 294.517213185249
1199 0.005 5.995 1 616.1833379205169 547.1119064596979 547.1709896479821 749.4237222960581 819.1908236346684 855.7270106024679 568.4722992233346 333.4100414124099 699.964192146711 294.5172228399811
1200 0.005 6 1 616.2264256070982 547.1910596427168 547.250197731246 749.4334562765569 819.1910854618583 855.7270965812264 568.5335603140246 333.4414670233089 699.9810622761851 294.5172325282684
1201 0.005 6.005 1 616.2694539519377 547.2701015076193 547.3292944009596 749.4431780700199 819.191346402084 855.7271814660561 568.5947459956895 333.4728673876136 699.9979103793157 294.5172421522211
1202 0.005 6.01 1 616.3124307545484 547.3490321862341 547.4082797913928 749.4528789931135 819.1916043342028 855.7272660512384 568.6558487412323 333.5042423043469 700.014647517664 294.517251789228
1203 0.005 6.015000000000001 1 616.3553443324664 547.4278517937504 547.4871540514301 749.4625716486314 819.1918596524411 855.7273508193562 568.7168648821018 333.5355921745279 700.0313913407047 294.517261454618
1204 0.005 6.02 1 616.398197486652 547.5065605624827 547.5659173777316 749.4722547850856 819.1921184442828 855.7274359728862 568.7777976922395 333.5669167278181 700.0481373364153 294.5172710560368
1205 0.005 6.025 1 616.4409913368709 547.5851586675376 547.6445699426431 749.4819299710045 819.1923786796683 855.727521485884 568.8386481630924 333.5982158596127 700.0648791532466 294.5172806707129
1206 0.005 6.03 1 616.4837261938835 547.6636462727973 547.7231119169584 749.4915936913425 819.1926388997795 855.7276070124279 568.899416456999 333.6294895054417 700.0816095005478 294.5172903082018
1207 0.005 6.035 1 616.5264132269434 547.742023699906 547.8015435875348 749.5012593892504 819.1929030780974 855.7276926190829 568.9601120461322 333.6607376214382 700.0983331177955 294.5172998807458
1208 0.005 6.04 1 616.569040933614 547.8202910435934 547.8798650690259 749.5109105584846 819.1931645828454 855.7277778674494 569.020725330695 333.6919610941573 700.1150379099395 294.5173094715515
1209 0.005 6.045 1 616.6116097271665 547.8984482640049 547.9580763543204 749.5205286582561 819.1934161220003 855.727866164156 569.0812514515131 333.7231592036337 700.1317297231634 294.5173190876717
1210 0.005 6.05 1 616.6541205596471 547.9764955012295 548.0361775811939 749.5301705984517 819.1936788863416 855.7279543554683 569.1416929709928 333.7543316391449 700.1484079311211 294.5173286404254
1211 0.005 6.055 1 616.6965711790843 548.0544330553386 548.1141690342783 749.5397900177865 819.1939396451969 855.7280401805463 569.2020532292953 333.7854786694153 700.1650587952482 294.5173382079236
1212 0.005 6.06 1 616.738961721779 548.1322610955283 548.192050882989 749.5493908881549 819.1941987862191 855.7281252253192 569.2623317702067 333.816600352787 700.1816828626527 294.5173477980557
1213 0.005 6.065 1 616.7812916375714 548.209979789815 548.269823296206 749.5589766860156 819.194456534807 855.7282093695909 569.3225286660729 333.847696970802 700.1982812965592 294.5173573224861
1214 0.005 6.07 1 616.8235622634021 548.2875893060528 548.347486441617 749.5685524859862 819.1947148207823 855.7282944416053 569.382644781268 333.878768075421 700.2148582670088 294.5173668575836
1215 0.005 6.075 1 616.8657742011424 548.36508981101 548.4250404822296 749.5780827344767 819.1949632722569 855.7283773103871 569.4426790627277 333.9098139089425 700.2314393787399 294.5173764242886
1216 0.005 6.08 1 616.907926938288 548.442481467535 548.5024855910206 749.5876128845656 819.1952175728501 855.7284614991829 569.5026323743759 333.940834551807 700.247987565734 294.5173859202482
1217 0.005 6.085 1 616.9500217067563 548.5197644474907 548.5798219325864 749.597138819681 819.1954738541001 855.7285456945455 569.5625056354828 333.9718298388159 700.2645089787056 294.5173954354041
1218 0.005 6.09 1 616.9920568956609 548.5969389143783 548.6570496709002 749.6066564075744 819.1957302942767 855.7286299053025 569.6222979964423 334.0027998725722 700.2810042423247 294.517404976333
1219 0.005 6.095 1 617.0340351858441 548.6740051327771 548.7341690378437 749.6161669753091 819.1959870886284 855.7287139272039 569.681998374068 334.0337448562063 700.2974768032954 294.5174144570919
1220 0.005 6.100000000000001 1 617.0759607416245 548.7509632460909 548.8111802146559 749.625684019555 819.1962484718067 855.7287987734387 569.7416289972623 334.0646694441938 700.3139378293054 294.517423951595
1221 0.005 6.105 1 617.1178271981469 548.8278133619112 548.8880833069684 749.6351834415561 819.1965061205146 855.7288819067854 569.801180833286 334.0955669973676 700.3303741366835 294.5174334733078
1222 0.005 6.11 1 617.1596344498655 548.9045556308562 548.9648784670574 749.6446679114287 819.1967610671885 855.7289647399896 569.8606529684254 334.126438426723 700.3467856284053 294.5174429222739
1223 0.005 6.115 1 617.2013835721095 548.9811902198153 549.0415658583325 749.6541417457962 819.197015718722 855.7290475611007 569.9200457379326 334.1572839264006 700.3631760630013 294.5174523899516
1224 0.005 6.12 1 617.2430752487064 549.0577172914869 549.1181456420035 749.663603157017 819.1972703201993 855.729131027175 569.9793595376725 334.1881036967297 700.3795444496194 294.5174618847782
1225 0.005 6.125 1 617.2847071802732 549.1341370125672 549.194617983586 749.6730512378971 819.197523472285 855.7292135767719 570.0385849984458 334.2188998012644 700.3958902253647 294.5174713121614
1226 0.005 6.13 1 617.3262903403278 549.2104496385748 549.2709831047952 749.6824855749368 819.1977752771078 855.7292962998076 570.0977565364775 334.2496655247746 700.4122131698377 294.5174807456544
1227 0.005 6.135 1 617.3678189030222 549.2866552332974 549.3472411152434 749.6919093681818 819.1980277971298 855.7293786695311 570.1568399042919 334.2804071927194 700.4285159187339 294.5174902075735
1228 0.005 6.140000000000001 1 617.4092849442462 549.3627539389294 549.4233921589398 749.7013217370718 819.198280252331 855.7294612696576 570.2158395979397 334.3111207591965 700.4447970508844 294.5174995912597
1229 0.005 6.145 1 617.4506913177344 549.4387459245849 549.4994364006416 749.7107256045782 819.1985332344528 855.7295441149713 570.2747564838298 334.3418108651672 700.4610594263314 294.5175089912809
1230 0.005 6.15 1 617.492038964738 549.5146313501282 549.575373998072 749.7201183795304 819.1987861145242 855.7296267030505 570.3335950219629 334.372477120434 700.4773018466636 294.5175184191101
1231 0.005 6.155 1 617.5333283114243 549.5904103712182 549.6512051080575 749.7294989033943 819.1990380984863 855.7297087114302 570.3923534348223 334.4031186123346 700.4935229265219 294.5175277744969
1232 0.005 6.16 1 617.5745607508375 549.6660831533068 549.7269298933654 749.7388706523375 819.1992904467231 855.7297911790863 570.4510326289095 334.4337350046392 700.5097252939194 294.5175371462304
1233 0.005 6.165 1 617.6157433718172 549.7416498987011 549.8025485417694 749.7482330853426 819.1995434352563 855.729873231718 570.5096468886187 334.4643265221601 700.5259084540502 294.5175465379531
1234 0.005 6.17 1 617.6568664459585 549.8171107126973 549.8780611799071 749.7575818841605 819.1997948498986 855.729955274121 570.5681756081094 334.4948949989875 700.5420695998744 294.5175558673477
1235 0.005 6.175 1 617.6979317377991 549.892465763675 549.953467973282 749.7669209469882 819.2000459223024 855.7300373186613 570.6266228563038 334.5254376444705 700.5582113159586 294.5175652108465
1236 0.005 6.18 1 617.7389396809939 549.9677152059302 550.0287690734199 749.7762475035292 819.2002966038667 855.7301190240566 570.6849898082636 334.555954747547 700.5743320880626 294.5175745701586
1237 0.005 6.185 1 617.7798901556411 550.0428591948238 550.1039646356205 749.7855617359993 819.2005463071991 855.7302004775416 570.7432767339823 334.5864465308167 700.5904313867323 294.5175838610425
1238 0.005 6.19 1 617.8207595030033 550.1178978288661 550.1790547886178 749.7948662844863 819.20079626131 855.7302822559445 570.8014602014823 334.6169194582876 700.6065112449596 294.5175931644632
1239 0.005 6.195 1 617.8615812982756 550.1928313221003 550.2540397101949 749.804158945048 819.2010461533075 855.7303637982664 570.8595759257219 334.6473649225925 700.6225707945375 294.5176024899121
1240 0.005 6.2 1 617.902351332937 550.2676598317175 550.3289195593026 749.8134393684336 819.2012952840166 855.7304452553458 570.9176182676578 334.6777839917136 700.6386091394241 294.5176117484439
1241 0.005 6.205 1 617.9430668519528 550.3423835240318 550.4036944969488 749.8227083116116 819.2015443858078 855.7305265853937 570.9755839194552 334.7081769995822 700.6546274970935 294.5176210232178
1242 0.005 6.21 1 617.9837284223875 550.4170025452686 550.4783646772353 749.831966827007 819.2017937663882 855.7306084737322 571.0334740120034 334.7385441484356 700.6706257423283 294.5176303225477
1243 0.005 6.215 1 618.0243371676112 550.4915170315878 550.5529302445576 749.8412173255548 819.2020433253114 855.7306895104067 571.091299661749 334.7688857968117 700.6866039538495 294.5176395607946
1244 0.005 6.22 1 618.06489111367 550.5659271610056 550.6273913690084 749.8504577976837 819.2022928521579 855.7307709336177 571.1490439749842 334.7992078518503 700.7025642083346 294.5176488130663
1245 0.005 6.225000000000001 1 618.1053904986454 550.6402330995431 550.7017482123258 749.8596864075297 819.2025416577803 855.7308524404351 571.2067089993408 334.8295021257986 700.7185043347893 294.517658101832
1246 0.005 6.23 1 618.1457962435566 550.7144350861086 550.7760009938065 749.8689005769974 819.2027891749877 855.7309333215073 571.264308976637 334.8597697712286 700.7344185100693 294.5176673184926
1247 0.005 6.235 1 618.186161715852 550.7885331630333 550.8501497955588 749.8781097763982 819.2030380057912 855.731014593914 571.321817456855 334.8900117483961 700.7503171423589 294.5176765563183
1248 0.005 6.24 1 618.2264811632674 550.8625275197579 550.9241947904632 749.8873044895396 819.2032856550845 855.7310953749057 571.3792496336093 334.9202279758303 700.7661958090091 294.5176858226436
1249 0.005 6.245 1 618.2667506677114 550.9364183049855 550.9981361302645 749.8964873091541 819.2035323421493 855.7311759216167 571.4366038090363 334.9504187229401 700.7820538928105 294.5176950210567
1250 0.005 6.25 1 618.3069686579067 551.0102056748564 551.0719739715894 749.9056610400025 819.2037793390544 855.7312562664252 571.4938809800178 334.9805840475538 700.7978934994214 294.5177042356296
1251 0.005 6.255 1 618.3471336846494 551.0838897621639 551.1457084505653 749.914833266417 819.2040274595555 855.7313369034288 571.5510804495771 335.0107241060049 700.8137140504564 294.5177134769198
1252 0.005 6.26 1 618.3872362888452 551.1574706381124 551.2193396841006 749.9239975304481 819.2042772866623 855.7314183287026 571.6081801283447 335.0408389315945 700.8295210910428 294.517722651068
1253 0.005 6.265000000000001 1 618.4272926193765 551.2309485598352 551.2928678475325 749.9331359413179 819.2045209309241 855.7314973768601 571.6652511606741 335.0709283825354 700.8452959600495 294.517731844686
1254 0.005 6.27 1 618.4672942830936 551.3043236175425 551.3662930805389 749.9422636435818 819.2047653930611 855.7315772058266 571.7222332630572 335.1009843785791 700.8610524618275 294.5177410715404
1255 0.005 6.275 1 618.5072413994237 551.3775960763238 551.4396156020097 749.9513792605753 819.205009518947 855.7316569636096 571.7791353563375 335.131018836273 700.8767887968982 294.5177502330017
1256 0.005 6.28 1 618.5471344008712 551.4507660524814 551.5128355517489 749.9604877072746 819.2052549070655 855.7317373470831 571.8359585474993 335.1610812839513 700.8925080366153 294.5177594106023
1257 0.005 6.285 1 618.586972892624 551.5238336951455 551.5859530835695 749.9695843354015 819.2055001554762 855.7318172660356 571.8927032729067 335.1910799893134 700.9082073549815 294.5177686140661
1258 0.005 6.29 1 618.6267562558789 551.5967991510678 551.658968345878 749.9786689646695 819.2057445708366 855.7318967429306 571.9493701048441 335.2210470277842 700.9238859072733 294.5177777504371
1259 0.005 6.295 1 618.6664852526301 551.6696625670751 551.7318814880925 749.9877446348911 819.2059891156593 855.7319765511685 572.0059599397347 335.2509866418067 700.9395461359356 294.517786905293
1260 0.005 6.3 1 618.7061702632227 551.7424242286977 551.804692773929 749.9968442773489 819.2062433022687 855.7320577509799 572.0624783542512 335.2809001880831 700.9552086336324 294.5177960850482
1261 0.005 6.305 1 618.7457975617507 551.8150841620201 551.8774022628622 750.0059150414135 819.2064897719836 855.7321368651207 572.1189180353655 335.3107886186678 700.9708419678637 294.5178051985836
1262 0.005 6.31 1 618.7853691012443 551.8876425390599 551.9500101101622 750.0149688411524 819.2067339966063 855.7322157569073 572.1752814827329 335.3406532355713 700.9864516478511 294.5178143232843
1263 0.005 6.315 1 618.8248805017017 551.9600994692515 552.0225164258997 750.0239820462454 819.2069669834501 855.7322921312639 572.2315630064742 335.370492322382 701.0020262588906 294.517823475816
1264 0.005 6.32 1 618.8643364400725 552.0324550658253 552.0949213463539 750.0329910311993 819.2072048192144 855.732370412219 572.2877686883598 335.4003029468383 701.0175813167812 294.517832559853
1265 0.005 6.325 1 618.9037382270858 552.1047095268727 552.167225047987 750.0419955474474 819.2074459411645 855.7324497638688 572.3439002708035 335.4300897445854 701.0331191355817 294.5178416614802
1266 0.005 6.33 1 618.9430849404472 552.1768630274109 552.2394276968337 750.0509905801301 819.2076879330372 855.7325290795012 572.3999573637675 335.459851556818 701.0486374670199 294.5178507866332
1267 0.005 6.335 1 618.9823779726062 552.2489156443081 552.3115293998482 750.0599762484783 819.2079297691256 855.7326082826906 572.4559387642116 335.4895900955871 701.0641360561621 294.5178598458282
1268 0.005 6.34 1 619.0216176229785 552.3208675754233 552.3835303320502 750.0689537650634 819.2081722251523 855.7326870287085 572.5118458028636 335.5193033623735 701.0796175897995 294.5178689167196
1269 0.005 6.345 1 619.0608036847116 552.3927189740601 552.4554306483013 750.0779211416776 819.2084145102131 855.7327661566909 572.5676787822603 335.5489906851447 701.0950800099265 294.5178780120142
1270 0.005 6.350000000000001 1 619.0999358422707 552.4644699866732 552.5272304980441 750.0868775456607 819.2086557319332 855.7328445981595 572.6234367074138 335.5786533718896 701.1105222394152 294.5178870420015
1271 0.005 6.355 1 619.1390148163466 552.5361207702462 552.5989300362761 750.0958250026608 819.2088971379611 855.7329233312603 572.6791203185487 335.6082913269618 701.1259466293776 294.5178960847962
1272 0.005 6.36 1 619.1780400782069 552.6076714741985 552.6705294123004 750.1047599963736 819.209137925259 855.7330017699426 572.7347283147025 335.6379057810291 701.1413508813124 294.5179051557786
1273 0.005 6.365 1 619.217011181051 552.6791222561037 552.7420287794348 750.1136838034589 819.2093780588809 855.7330800061296 572.7902622652165 335.6674949236061 701.1567350580527 294.5179141538378
1274 0.005 6.37 1 619.2559212454177 552.7504732079057 552.8134282513506 750.1225942419308 819.2096164916068 855.7331577754738 572.8457184080427 335.6970587628454 701.1720967610842 294.5179231649367
1275 0.005 6.375 1 619.2947745881623 552.821724482205 552.8847279643968 750.1314923671866 819.2098548923177 855.7332360367718 572.9010983064246 335.726596922172 701.1874356261712 294.5179322019805
1276 0.005 6.38 1 619.3335773981162 552.8928762513053 552.9559280922298 750.1403812176918 819.2100940795439 855.7333139842004 572.9564026723925 335.7561108195427 701.2027572423739 294.5179411677118
1277 0.005 6.385 1 619.3723294786254 552.9639286898383 553.0270288027315 750.149263723347 819.2103343924683 855.733392621834 573.0116358940601 335.7855996292016 701.2180630870607 294.5179501486034
1278 0.005 6.390000000000001 1 619.4110302820753 553.0348819387108 553.0980302437162 750.1581357749864 819.210574535628 855.7334704524874 573.0667966425261 335.8150633077522 701.2333542499397 294.5179591583823
1279 0.005 6.395 1 619.4496787474925 553.1057361244186 553.1689325459087 750.1669959023842 819.2108131854906 855.7335479888885 573.1218834815567 335.8444947741449 701.2486276443361 294.5179680954842
1280 0.005 6.4 1 619.4882762205468 553.1764914376313 553.2397358882441 750.1758525221603 819.2110543023846 855.7336268142636 573.1769013946356 335.8739049557993 701.2638856944253 294.5179770487649
1281 0.005 6.405 1 619.526821994953 553.2471479993237 553.3104404021567 750.1846958612102 819.2112942352192 855.733704779179 573.2318449649422 335.9032906644929 701.2791246491072 294.5179860288497
1282 0.005 6.41 1 619.5653150411982 553.3177059611678 553.3810462374908 750.1935269461763 819.2115324731244 855.7337818399169 573.2867143827857 335.9326528394313 701.294343247942 294.5179949394836
1283 0.005 6.415 1 619.6037570657605 553.388165458647 553.4515535217732 750.2023497813641 819.2117709490486 855.7338593166149 573.3415111535526 335.9620378049956 701.3095447778859 294.518003859405
1284 0.005 6.42 1 619.642146564297 553.4585266511406 553.5219624235382 750.2111601681378 819.2120090118186 855.7339373278063 573.3962340016421 335.9913704390318 701.3247264064643 294.5180128007354
1285 0.005 6.425 1 619.6804830886422 553.5287896809122 553.5922730852818 750.2199584781864 819.2122460561761 855.7340141177972 573.4508830187823 336.0206692392416 701.3398872958708 294.5180216773113
1286 0.005 6.43 1 619.7187672456242 553.5989546978088 553.6624856555874 750.2287479596383 819.2124836023917 855.7340915446606 573.505458784532 336.0499385147937 701.355029712592 294.5180305599129
1287 0.005 6.435 1 619.7569988529625 553.6690218511412 553.7326002841268 750.2375267810071 819.212721103168 855.734169108112 573.5599622456989 336.0791808809321 701.370152133494 294.5180394699996
1288 0.005 6.44 1 619.7951777508383 553.7389912499059 553.8026170936942 750.2462957487212 819.2129584648756 855.7342463089584 573.6143954825803 336.1084011739468 701.3852549400383 294.5180483095863
1289 0.005 6.445 1 619.8333003245344 553.8088630743807 553.8725362635165 750.255064928674 819.2131989878858 855.7343247104982 573.6687307388509 336.1375944527899 701.4003493184457 294.5180571629346
1290 0.005 6.45 1 619.8713721375697 553.8786374621878 553.9423579185714 750.2638179779192 819.2134367972392 855.7344020404727 573.7230026092097 336.166761451904 701.4154209022602 294.5180660380721
1291 0.005 6.455 1 619.9093923369259 553.9483145551515 554.0120821998202 750.2725569398934 819.2136728722903 855.73447867267 573.7772060050453 336.1959030463191 701.4304702160449 294.5180748451475
1292 0.005 6.46 1 619.9473609577816 554.0178945013344 554.0817092541894 750.2812857611837 819.2139085713956 855.7345551626655 573.8313396885993 336.225019407797 701.4454999226734 294.5180836636285
1293 0.005 6.465 1 619.9852778985054 554.0873774416873 554.1512392248522 750.2900026113883 819.2141440464502 855.7346321132128 573.8854024972807 336.2541167359721 701.4605093770313 294.5180925083524
1294 0.005 6.47 1 620.0231426245481 554.1567635184209 554.2206722525865 750.2987076095096 819.2143787230901 855.7347082472313 573.9393936836289 336.2831865138784 701.475498346234 294.5181012768831
1295 0.005 6.475000000000001 1 620.0609564149989 554.2260529277202 554.290008520285 750.3074065225983 819.2146146360635 855.7347851024572 573.9933219398301 336.3122306767052 701.4904699048831 294.5181100676057
1296 0.005 6.48 1 620.0987184323042 554.2952457757428 554.3592481498782 750.3160927553394 819.2148495965689 855.7348615888801 574.047175326351 336.3412491410248 701.5054222449228 294.518118879533
1297 0.005 6.485 1 620.1364283399213 554.3643422143688 554.428391290321 750.3247661963762 819.21508307254 855.73493736988 574.1009547835348 336.3702422266783 701.5203540431202 294.518127620357
1298 0.005 6.49 1 620.1740866435935 554.4333423727777 554.4974380750238 750.3334309827837 819.2153171914623 855.7350138953173 574.154661661986 336.3992084275411 701.5352681625253 294.5181363715114
1299 0.005 6.495 1 620.211705690299 554.5022463722714 554.5663886207003 750.3420687040632 819.2155449294256 855.7350884106048 574.2082969384848 336.4281501941157 701.5501571739818 294.5181451459214
1300 0.005 6.5 1 620.2492688254617 554.5710543729883 554.6352430901511 750.350701904378 819.2157755586903 855.7351641160558 574.2618585485434 336.4570690220415 701.5650272274369 294.5181538524792
1301 0.005 6.505 1 620.2868109901041 554.639766535996 554.7040016383664 750.3593273694219 819.2160075336132 855.7352399257377 574.3153463037399 336.4859628793594 701.5798804372233 294.5181625741554
1302 0.005 6.51 1 620.3242873762996 554.7083829903434 554.7726644035024 750.3679454194964 819.2162407170472 855.735316071998 574.368763112992 336.5148316330383 701.5947148313052 294.5181713119293
1303 0.005 6.515000000000001 1 620.3617034208565 554.7769038849499 554.8412315331941 750.3765544542965 819.2164734823112 855.7353916184863 574.4221088394706 336.5436756300725 701.6095301623524 294.5181799880171
1304 0.005 6.52 1 620.3990624970307 554.8453293563525 554.9097031633839 750.3851565240982 819.216706580526 855.735467487452 574.4753835398928 336.5724946473991 701.6243288276238 294.5181886743554
1305 0.005 6.525 1 620.436366722906 554.9136595462245 554.9780794400319 750.3937480624779 819.2169393005017 855.7355431560665 574.5285872021731 336.6012888025869 701.6391093889329 294.5181973862212
1306 0.005 6.53 1 620.4736170700261 554.9818945947127 555.0463605018527 750.4023286688064 819.2171712559098 855.7356185126119 574.5817196477516 336.6300582197546 701.6538709029618 294.5182060296546
1307 0.005 6.535 1 620.5108153032027 555.0500346483342 555.1145464926781 750.4109017600679 819.2174034052423 855.7356939884817 574.6347815647985 336.6588174579259 701.6686156801097 294.5182146790827
1308 0.005 6.54 1 620.5479617980679 555.11807984555 555.1826375531402 750.4194636730921 819.217635337233 855.7357692829274 574.6877724928536 336.6875457653618 701.6833417766458 294.5182233547073
1309 0.005 6.545 1 620.5850566569924 555.1860303275807 555.2506338245477 750.4280141456945 819.2178662091964 855.735844147586 574.7406924484613 336.7162463472492 701.6980483025426 294.5182319635248
1310 0.005 6.55 1 620.6221007516735 555.253886232859 555.3185354443967 750.4365562295078 819.2180974480347 855.7359194928923 574.7935418469223 336.744912569913 701.7127377595419 294.5182405795466
1311 0.005 6.555 1 620.6590943924728 555.3216477036653 555.3863425554919 750.4450874675236 819.2183281667349 855.735994253975 574.8463206772501 336.773555934269 701.7274083834224 294.5182492169856
1312 0.005 6.56 1 620.6960370147981 555.3893148782258 555.4540552965678 750.4536074781441 819.2185583348892 855.7360690381266 574.8990286206831 336.8021754369751 701.7420593425752 294.5182577904354
1313 0.005 6.565 1 620.7329292764517 555.4568879014201 555.5216738097326 750.4621191676538 819.218788755751 855.7361438762426 574.9516664690165 336.8307706979621 701.7566927191484 294.5182663745161
1314 0.005 6.57 1 620.7697712508706 555.5243669077167 555.5891982336873 750.4706199142482 819.2190186801689 855.7362185265185 575.0042336846853 336.8593416065564 701.7713075514869 294.5182749749052
1315 0.005 6.575 1 620.806562455082 555.5917520389978 555.6566287066879 750.479109507217 819.2192479278299 855.7362925959013 575.0567307706134 336.8878884827703 701.7859027616747 294.5182835117235
1316 0.005 6.58 1 620.8433035690493 555.6590434350138 555.7239653716307 750.4875905556581 819.2194774743979 855.7363670505063 575.1091575813078 336.9164106677437 701.8004807514718 294.5182920564677
1317 0.005 6.585 1 620.8799946910434 555.7262412004154 555.7912083427441 750.4960605578858 819.2197061321151 855.7364416848941 575.1615135145192 336.9449097974382 701.8150403659563 294.5183006302733
1318 0.005 6.59 1 620.9166349995795 555.7933455092522 555.8583577780996 750.5045193692212 819.219934503717 855.7365155273251 575.2137999859187 336.9733846438068 701.8295803333 294.5183091359713
1319 0.005 6.595 1 620.9532265171908 555.8603564924189 555.9254138154396 750.5129711621636 819.2201636584072 855.7365900525703 575.266018323724 337.0018316181332 701.8441037329873 294.5183176513062
1320 0.005 6.600000000000001 1 620.9897677752623 555.9272742884141 555.9923765911905 750.5214115219112 819.2203924235905 855.7366639474924 575.3181664600552 337.030254415482 701.8586084847278 294.518326197147
1321 0.005 6.605 1 621.0262586361077 555.9940990368718 556.0592462453473 750.5298409190387 819.2206200353602 855.736737731947 575.3702447943573 337.0586528143854 701.8730936842079 294.5183346751749
1322 0.005 6.61 1 621.062699343775 556.0608308782893 556.1260229181713 750.5382618436566 819.2208480998933 855.7368118955011 575.4222536372831 337.087030296066 701.8875616160283 294.5183431686038
1323 0.005 6.615 1 621.0990896671523 556.1274700204573 556.1927067912451 750.5466716011636 819.2210757138519 855.7368859459086 575.4741939621293 337.1153818182622 701.9020107495256 294.5183516848032
1324 0.005 6.62 1 621.1354298274701 556.1940165163172 556.259297958592 750.5550703044739 819.2213025314312 855.7369592620801 575.5260638951712 337.1437080727622 701.9164403593938 294.5183601384742
1325 0.005 6.625 1 621.1717203377159 556.2604704999627 556.3257965490203 750.5634609824541 819.2215297584079 855.7370332557242 575.577864095911 337.1720031128134 701.9308532280871 294.5183686043132
1326 0.005 6.63 1 621.2079617403805 556.3268321273046 556.392202710502 750.5718407855754 819.2217567971765 855.7371068730547 575.6295951684887 337.2002761013441 701.9452476680378 294.5183770921743
1327 0.005 6.635 1 621.2441532788815 556.3931015315216 556.4585165765683 750.5802097147354 819.221982830855 855.7371798137885 575.681257024293 337.2285261683148 701.9596227598444 294.5183855195069
1328 0.005 6.640000000000001 1 621.2802957887886 556.4592788483124 556.5247382842414 750.5885705000546 819.222209200833 855.7372532754684 575.7328500228505 337.2567519329632 701.9739808910377 294.5183939556489
1329 0.005 6.645 1 621.316389029338 556.5253642184784 556.5908679710323 750.5969207721802 819.2224353567389 855.7373272504557 575.7843740692888 337.2849526084158 701.9883207864117 294.518402414105
1330 0.005 6.65 1 621.352432696346 556.5913577992366 556.6569057880623 750.6052598040874 819.2226607233192 855.7374000962164 575.8358298708487 337.3131292864289 702.0026415918859 294.5184108102743
1331 0.005 6.655 1 621.3884274770662 556.6572597141127 556.722851867389 750.6135907915188 819.2228863413927 855.737472949566 575.8872170912016 337.3412821968294 702.01694534119 294.5184192178542
1332 0.005 6.66 1 621.4243783758877 556.7230699987334 556.7887061772254 750.6219030202645 819.2231207808978 855.7375470019264 575.9385419307133 337.3694103117284 702.0312449330276 294.5184276453293
1333 0.005 6.665 1 621.4602798799839 556.7887888870629 556.8544690531098 750.6302171396563 819.2233465248222 855.7376184974411 575.9897964753914 337.3975141122385 702.0455252371031 294.518436009562
1334 0.005 6.67 1 621.4961318490322 556.8544163986489 556.9201405198874 750.6385317449701 819.2235726116385 855.7376910969434 576.0409877665717 337.4255936004508 702.05978820039 294.5184443835665
1335 0.005 6.675 1 621.5319353081269 556.9199527756971 556.9857207832928 750.6468315955389 819.2237963041877 855.7377634307092 576.0921092279159 337.4536487635941 702.0740298059535 294.5184527795748
1336 0.005 6.68 1 621.5676916628444 556.9853981071157 557.0512099428386 750.6551189112645 819.2240194587772 855.737835361761 576.1431570442384 337.4816795987898 702.088251831624 294.518461110218
1337 0.005 6.685 1 621.6033974919383 557.0507525753831 557.1166081666719 750.6633952324758 819.224242333499 855.7379074632943 576.1941355575863 337.5096873299588 702.1024548908268 294.5184694487303
1338 0.005 6.69 1 621.6390541851694 557.1160163159612 557.181915590814 750.6716574478984 819.2244649459784 855.7379797688498 576.2450454528166 337.5376701335583 702.1166371913151 294.5184778123138
1339 0.005 6.695 1 621.6746621774291 557.1811894765544 557.2471323557628 750.6799076088773 819.2246869293003 855.7380517670535 576.295886161546 337.5656283204535 702.1307985559041 294.5184861124364
1340 0.005 6.7 1 621.7102212259042 557.2462721821905 557.3122585926452 750.6881487945657 819.2249095039983 855.7381239044355 576.3466590065916 337.5935618853059 702.1449417022473 294.5184944298355
1341 0.005 6.705 1 621.7457312810932 557.3112645569169 557.3772944288024 750.6963791140524 819.225132066248 855.7381965862152 576.397363561303 337.6214708205651 702.1590657053525 294.5185027693428
1342 0.005 6.71 1 621.78119257126 557.3761667417069 557.4422400023689 750.7046005695466 819.2253550907283 855.7382693825148 576.4480004531429 337.6493552374054 702.1731722689387 294.5185110390937
1343 0.005 6.715 1 621.8166051794939 557.4409788746141 557.5070954487217 750.7128110021486 819.2255776194288 855.7383413670702 576.4985699637169 337.677215979391 702.1872599915466 294.5185193275663
1344 0.005 6.72 1 621.8519682134615 557.5057010712582 557.5718608923964 750.7210115025248 819.2257993229864 855.7384126771677 576.54907125037 337.7050529678317 702.2013284889965 294.5185275632438
1345 0.005 6.725000000000001 1 621.8872828811691 557.5703334786043 557.6365364730462 750.729203629841 819.2260213927215 855.7384846879861 576.5995053412755 337.7328623884945 702.2153803449712 294.5185358246466
1346 0.005 6.73 1 621.9225615346396 557.6348762773918 557.7011223659489 750.7373927656067 819.2262462843237 855.7385578250605 576.6498783934708 337.7606484559877 702.2294216712444 294.518544119186
1347 0.005 6.735 1 621.9577885561974 557.6993295516228 557.7656186698193 750.745569763095 819.2264690662371 855.7386299034386 576.7001817826759 337.7884102206638 702.243443159065 294.5185523657515
1348 0.005 6.74 1 621.9929620478753 557.7636934276441 557.8300255034112 750.7537312726616 819.2266887033594 855.738700616177 576.750414628462 337.8161478398058 702.2574411920521 294.5185606379454
1349 0.005 6.745 1 622.0280857438796 557.8279680368157 557.8943430000559 750.7618822074238 819.226908126633 855.7387714016249 576.8005800993568 337.8438611191511 702.2714199611462 294.5185688666563
1350 0.005 6.75 1 622.0631601692349 557.8921535160949 557.9585712986233 750.7700257614764 819.2271281676171 855.7388425372665 576.8506794362729 337.871550135643 702.2853820613996 294.5185771134826
1351 0.005 6.755 1 622.0981692464876 557.9562499803563 558.0227104824548 750.7781878956986 819.2273563748996 855.7389159635277 576.9007307497592 337.8992149270514 702.2993020844319 294.5185853980922
1352 0.005 6.76 1 622.1331375636832 558.0202576992082 558.0867608313365 750.7863291349271 819.2275803578564 855.7389876047296 576.9507119220023 337.9268560271038 702.3132181168821 294.5185936230932
1353 0.005 6.765000000000001 1 622.1680585250181 558.0841767470337 558.1507224385809 750.7944494415259 819.227800134123 855.7390584571745 577.0006235935892 337.9544722392492 702.3271194912078 294.5186018748829
1354 0.005 6.77 1 622.2029346582864 558.1480072243082 558.214595414578 750.8025568007436 819.2280186167636 855.7391284596318 577.0504646213459 337.9820642292651 702.34100632427 294.5186100723236
1355 0.005 6.775 1 622.2377653974246 558.211749249407 558.2783798769822 750.8106546389579 819.2282374021424 855.7391993471051 577.1002365765949 338.0096323978135 702.3548792585301 294.5186182924505
1356 0.005 6.78 1 622.2725512262325 558.2754029128293 558.3420759295775 750.8187400774906 819.2284554332101 855.7392698858656 577.1499374877095 338.0371760568574 702.3687366717344 294.5186265430174
1357 0.005 6.785 1 622.3072907759025 558.3389683802081 558.4056837154541 750.8268165535978 819.2286739148784 855.7393407865304 577.1995718034093 338.0646953412487 702.3825776474637 294.5186347344529
1358 0.005 6.79 1 622.3419834005716 558.4024458511036 558.4692034128747 750.834882389851 819.2288924729651 855.7394118126216 577.2491401985307 338.0921903121414 702.396400771459 294.5186429484178
1359 0.005 6.795 1 622.3766283607102 558.4658353024092 558.53263505757 750.842937411052 819.2291101640221 855.7394819845809 577.2986402532888 338.1196629040684 702.4102049955319 294.5186510984473
1360 0.005 6.8 1 622.411226207218 558.5291369287289 558.595978811797 750.8509843781777 819.2293281266519 855.7395526665931 577.3480746381363 338.1470975808823 702.4239927945421 294.5186592639649
1361 0.005 6.805 1 622.4457767134769 558.592350863225 558.6592348045718 750.8590208850611 819.2295457657461 855.7396227330605 577.3974429819507 338.1745132736065 702.4377626521106 294.5186674573682
1362 0.005 6.81 1 622.4802805433254 558.6554772382968 558.7224031694154 750.8670490758052 819.2297636660138 855.7396932534061 577.4467457657014 338.2019071393333 702.451515669355 294.5186755924037
1363 0.005 6.815 1 622.5147372562238 558.7185161800807 558.7854840341465 750.875066355545 819.2299810147325 855.7397635975955 577.4959826623455 338.2292783023089 702.4652506964024 294.5186837479996
1364 0.005 6.82 1 622.5491470953402 558.7814678362894 558.8484775381061 750.8830739476041 819.2301978548667 855.73983339509 577.5451550295223 338.2566261880199 702.4789672925233 294.51869184847
1365 0.005 6.825 1 622.583510419887 558.8443323319976 558.911383810831 750.8910737968374 819.2304148122383 855.7399032336857 577.5942620141888 338.2839543757939 702.4926677010218 294.5186999608856
1366 0.005 6.83 1 622.6178207322849 558.9071097995386 558.9742029806979 750.8990599769978 819.2306295973278 855.7399722491367 577.6433017797251 338.3112575821987 702.506346083008 294.5187081029457
1367 0.005 6.835 1 622.6520862533347 558.9698003885384 559.0369351947522 750.9070380789551 819.2308452034391 855.7400423999386 577.6922774797923 338.3385360439114 702.520008722347 294.5187161842062
1368 0.005 6.84 1 622.6863059939803 559.0324041910167 559.0995805616949 750.9150064286441 819.2310608851615 855.7401119097664 577.741187126259 338.3657894661857 702.5336543106555 294.5187242800375
1369 0.005 6.845 1 622.7204798400716 559.0949213348068 559.1621392057435 750.9229651705888 819.2312761392539 855.7401814632688 577.7900316020645 338.3930185959147 702.5472823287207 294.5187323205478
1370 0.005 6.850000000000001 1 622.7546080058391 559.1573519571169 559.2246112615079 750.9309165272647 819.2314916539732 855.7402506241542 577.8388114508548 338.4202234407583 702.5608943793769 294.5187403792967
1371 0.005 6.855 1 622.7886905914287 559.2196961708152 559.2869968450275 750.9388564631819 819.2317061437365 855.7403198211596 577.8875260659319 338.4473966411957 702.574488160692 294.5187484609374
1372 0.005 6.86 1 622.8227274805558 559.2819541130115 559.3492960881558 750.9467885980553 819.2319210866906 855.7403891111898 577.9361759277626 338.4745479894058 702.5880659906995 294.518756484469
1373 0.005 6.865 1 622.8567183728815 559.3441259108122 559.4115091195744 750.9547106928337 819.2321356913377 855.7404584552104 577.9847609810663 338.5016768481533 702.6016265149356 294.5187645250542
1374 0.005 6.87 1 622.8906627855389 559.4062116883732 559.4736360653266 750.9626223623409 819.232349905372 855.7405270680601 578.033281138962 338.5287826358768 702.6151688957841 294.5187725082878
1375 0.005 6.875 1 622.924561127259 559.4682116141445 559.5356770790456 750.9705265168091 819.2325639350784 855.7405960199332 578.0817374442134 338.5558649686496 702.628695429242 294.5187805153606
1376 0.005 6.88 1 622.958413572434 559.5301257832485 559.5976322716914 750.9784201739221 819.2327776990661 855.7406649083897 578.1301289849991 338.5829235996728 702.6422046452738 294.5187885462268
1377 0.005 6.885 1 622.9922119151616 559.5919542293552 559.6595017091487 750.9863042898963 819.2329912214991 855.7407337063929 578.1784527096548 338.609958055769 702.655696369999 294.5187965173394
1378 0.005 6.890000000000001 1 623.0259660009082 559.6536971455901 559.721285549849 750.9941785878623 819.2332045981359 855.7408029955467 578.2267130279678 338.6369687775044 702.669171168513 294.5188045093264
1379 0.005 6.895 1 623.0596753920157 559.7153546610141 559.7829839214553 751.0020431173419 819.2334171498568 855.7408712233138 578.2749093505125 338.6639556934725 702.6826279452922 294.5188124497423
1380 0.005 6.9 1 623.0933406997345 559.7769269165894 559.8445969630345 751.0099076448373 819.2336377302049 855.7409441206785 578.3230423682108 338.690918244379 702.6960749395445 294.5188204077893
1381 0.005 6.905 1 623.126960695144 559.8384139918902 559.9061247697342 751.0177520698178 819.2338468304151 855.741010013881 578.3711102317287 338.717866674616 702.7094974535639 294.5188283869567
1382 0.005 6.91 1 623.160535946748 559.8998160639457 559.9675674993123 751.0255896960703 819.2340579938092 855.7410775050266 578.4191158226004 338.7447937889438 702.7229041836367 294.5188363074545
1383 0.005 6.915 1 623.1940667915339 559.9611332590822 560.0289252802004 751.0334246752669 819.2342768261731 855.7411498601405 578.4670577984816 338.7716920170502 702.7362994259141 294.5188442519803
1384 0.005 6.92 1 623.2275525901229 560.0223656086406 560.0901982292903 751.0412650629949 819.2344925394374 855.7412194315713 578.514936731563 338.7985631191152 702.7496776014777 294.5188521536087
1385 0.005 6.925 1 623.2609932489245 560.083513357696 560.1513864739686 751.0490871716878 819.2347059856321 855.7412878969304 578.5627513188233 338.8254090126343 702.7630385957191 294.51886007058
1386 0.005 6.93 1 623.294388423345 560.1445766014198 560.2124901384764 751.0568936856989 819.2349179562262 855.741355887236 578.6105016855664 338.8522303831549 702.7763809349494 294.5188680114442
1387 0.005 6.935 1 623.3277370104471 560.2055553818323 560.2735092902537 751.0646865318209 819.2351287209204 855.7414237583104 578.6581853316388 338.8790269197813 702.7897044980705 294.5188758924851
1388 0.005 6.94 1 623.361040238788 560.2664498863995 560.3344440883324 751.0724679740084 819.2353392445082 855.7414913827205 578.7058060918737 338.9057991513379 702.8030104498322 294.5188837978769
1389 0.005 6.945 1 623.3942980373547 560.3272602343635 560.3952946569982 751.0802390965142 819.2355490172799 855.741558494893 578.7533635453738 338.9325473302192 702.8162981476206 294.5188916472284
1390 0.005 6.95 1 623.4275105667336 560.3879865450193 560.4560611221381 751.0880023211157 819.2357594232365 855.741626295117 578.8008579088839 338.959270487221 702.8295698811783 294.518899517182
1391 0.005 6.955 1 623.4606780991531 560.4486289427966 560.5167436072072 751.0957555404412 819.235969396418 855.7416939795188 578.8482890866543 338.9859698228328 702.8428244842363 294.5189074185808
1392 0.005 6.96 1 623.4938007704546 560.509187554964 560.5773422385541 751.1035001692007 819.2361796755728 855.741761757607 578.8956575051419 339.0126454464221 702.8560629481096 294.5189152606706
1393 0.005 6.965 1 623.5268784631049 560.5696625026862 560.6378571391024 751.1112348827784 819.2363894483633 855.7418295605736 578.9429627935812 339.0392969338288 702.8692841445639 294.5189231306719
1394 0.005 6.97 1 623.5599110371915 560.6300539089557 560.6982884316578 751.1189595857518 819.2365985209432 855.7418964742067 578.990206098685 339.0659247895622 702.8824875633043 294.5189309412187
1395 0.005 6.975000000000001 1 623.5928996496979 560.6903619749135 560.7586362910325 751.1266777938316 819.2368079409199 855.7419636071397 579.0373888878254 339.0925291726386 702.895675712197 294.5189387677562
1396 0.005 6.98 1 623.6258431551887 560.7505867658386 560.8189008146181 751.1343851404279 819.2370167518833 855.7420306447145 579.0845079754191 339.1191096927022 702.9088465331375 294.5189466269602
1397 0.005 6.985 1 623.6587420995781 560.8107284032743 560.8790821202472 751.1420839066242 819.2372258809609 855.7420978920399 579.1315640105624 339.1456663703963 702.9220015050398 294.518954432257
1398 0.005 6.99 1 623.6915964212249 560.8707870256522 560.9391803430705 751.149772876992 819.2374345588236 855.7421650675335 579.1785579075885 339.1722000104912 702.9351394583144 294.5189622551338
1399 0.005 6.995 1 623.7244054353754 560.9307627374927 560.9991955920283 751.1574516133212 819.2376424113864 855.7422315195369 579.2254885853664 339.1987096093607 702.9482594075771 294.5189700289991
1400 0.005 7 1 623.7571419180005 560.9906557136977 561.0591280326709 751.1651159718944 819.2378482550027 855.7422978963642 579.2723571970629 339.2251951660427 702.9613401517885 294.5189778137618
1401 0.005 7.005 1 623.7898460832677 561.0504660216881 561.1189777431704 751.1727733240722 819.2380552895522 855.7423644596029 579.3191628238958 339.2516568287997 702.9744136571006 294.5189856309914
1402 0.005 7.01 1 623.8225259912961 561.1101938363643 561.1787448764608 751.1804201063006 819.2382608844493 855.7424307726654 579.3659104688727 339.2780948248212 702.9874710634542 294.5189933992836
1403 0.005 7.015000000000001 1 623.8551594709696 561.1698392400984 561.2384295371687 751.1880594505953 819.2384675316837 855.7424972050738 579.4125938121681 339.3045091425171 703.0005159974276 294.5190011850326
1404 0.005 7.02 1 623.8877473009811 561.2294023433832 561.2980318403962 751.1956900324758 819.2386739056426 855.742563042566 579.4592138522768 339.3308997831845 703.0135467554987 294.5190089171949
1405 0.005 7.025 1 623.9202903665399 561.2888832704613 561.3575519068229 751.2033144262227 819.2388806333736 855.7426292222414 579.5057714951801 339.3572664386579 703.026564522566 294.5190166691036
1406 0.005 7.03 1 623.9527928524128 561.3482821326812 561.4169898616389 751.2109357639924 819.239089666363 855.7426959110566 579.5522688574616 339.3836090547697 703.0395715880345 294.5190244451947
1407 0.005 7.035 1 623.9852269987381 561.4075990495681 561.4763457870148 751.2185293763278 819.2392880761088 855.7427579176632 579.5986962707477 339.409927879364 703.0525573307968 294.5190321664523
1408 0.005 7.04 1 624.0176216343617 561.4668341564262 561.5356198368254 751.2261189187174 819.2394907488293 855.7428232564324 579.6450644616903 339.4362235630739 703.0655236690302 294.519039911238
1409 0.005 7.045 1 624.049981211776 561.5259875648002 561.5948121285859 751.2337000426779 819.2396941698817 855.7428882319373 579.6913728852691 339.4624951485261 703.0784736001659 294.5190476047601
1410 0.005 7.05 1 624.0822922448975 561.5850593871457 561.6539227818804 751.2412765497849 819.2398991668395 855.7429539622128 579.7376180322215 339.4887428410669 703.0914091353341 294.5190553120854
1411 0.005 7.055 1 624.1145626958532 561.6440497509607 561.7129519146442 751.2488450423861 819.2401046079309 855.7430197843908 579.7838027877297 339.5149667577972 703.1043296896992 294.5190630432976
1412 0.005 7.06 1 624.1467916362739 561.702958780773 561.7718996524867 751.2564061387421 819.2403102855869 855.7430855583953 579.8299269249288 339.541166931413 703.1172353643622 294.5190707188019
1413 0.005 7.065 1 624.1789786219288 561.7617866017406 561.8307661194457 751.2639575433751 819.2405155133844 855.743151410665 579.8759901175036 339.5673432567461 703.1301250672715 294.5190784060719
1414 0.005 7.07 1 624.2111226296089 561.8205333254276 561.8895514280397 751.271499195448 819.2407196088429 855.7432163243813 579.9219921380957 339.5934960463277 703.1429973622745 294.5190860382264
1415 0.005 7.075 1 624.2432247052095 561.8791989397312 561.9482556113538 751.2790319590306 819.2409232051602 855.7432813643217 579.9679312160584 339.6196249125548 703.1558538241571 294.51909367938
1416 0.005 7.08 1 624.2752836442401 561.9377836611044 562.0068788371216 751.2865553041865 819.2411268918783 855.7433464100172 580.013809415325 339.6457301996178 703.1686936487448 294.5191013412525
1417 0.005 7.085 1 624.3072991785743 561.9962876167785 562.0654212319455 751.2940717203096 819.2413315980157 855.7434119667367 580.0596268276418 339.6718117896735 703.1815184825609 294.5191089403899
1418 0.005 7.09 1 624.3392717040022 562.054710926439 562.1238829150298 751.301577876342 819.2415355776843 855.7434769226669 580.1053834630663 339.6978698521556 703.194326388125 294.5191165524546
1419 0.005 7.095 1 624.3711999817452 562.1130536906203 562.1822639958275 751.309073267731 819.2417382458698 855.7435413759308 580.1510778572144 339.7239009506835 703.2071125138962 294.5191241065492
1420 0.005 7.100000000000001 1 624.4030850664126 562.1713160316599 562.2405645933325 751.3165615737678 819.2419413874734 855.7436061966021 580.196711848632 339.7499100035312 703.2198832857447 294.519131677797
1421 0.005 7.105 1 624.4349268319665 562.2294980761351 562.2987848311842 751.3240405901735 819.242144186602 855.7436703951399 580.242285537574 339.7758961599231 703.2326375420607 294.5191392699877
1422 0.005 7.11 1 624.466725875722 562.2875999552524 562.3569248361773 751.3315117604309 819.2423471560173 855.7437353434444 580.287799315425 339.8018592624988 703.2453765571615 294.5191467969181
1423 0.005 7.115 1 624.4984819362371 562.3456218005822 562.4149847384451 751.3389730879358 819.2425498365071 855.7438004522727 580.3332530956581 339.827795702802 703.2580991229448 294.5191543441422
1424 0.005 7.12 1 624.5301942840322 562.4035637110593 562.4729646447634 751.3464245325765 819.242751632427 855.7438644593105 580.3786462058629 339.8537100046517 703.2708042387277 294.5191618362426
1425 0.005 7.125 1 624.5618637990141 562.4614258067132 562.5308646746985 751.3538687132275 819.2429535140684 855.7439287757969 580.4239790851916 339.8796014608848 703.2834941377644 294.5191693409271
1426 0.005 7.13 1 624.5934902706035 562.5192082029083 562.5886849437318 751.3613032961729 819.2431552083754 855.7439933439921 580.4692518393041 339.9054699141074 703.2961676666457 294.519176864266
1427 0.005 7.135 1 624.6250752730103 562.5769110352887 562.6464255845829 751.368729971079 819.2433571614771 855.7440578576339 580.514465009726 339.9313152320605 703.3088265020906 294.5191843320343
1428 0.005 7.140000000000001 1 624.6566172402318 562.6345343980129 562.7040866935032 751.3761453713145 819.243557990602 855.744122106943 580.5596177975899 339.957137224551 703.3214643680092 294.5191918236192
1429 0.005 7.145 1 624.6881152441861 562.6920784007191 562.7616683872433 751.383550687223 819.2437582178602 855.7441859301269 580.6047078733786 339.9829355926888 703.3340863013784 294.5191992596027
1430 0.005 7.15 1 624.7195703695706 562.7495431705877 562.8191707860383 751.3909495223218 819.2439590799374 855.7442499050889 580.6497388247006 340.0087105951078 703.3466940681344 294.5192067094356
1431 0.005 7.155 1 624.7509829891994 562.8069288219796 562.8765940061174 751.3983391601895 819.244159666315 855.7443135342987 580.694710391472 340.0344623010087 703.3592863749514 294.5192141797278
1432 0.005 7.16 1 624.7823530209458 562.8642354585419 562.9339381567256 751.4057206802646 819.2443601970507 855.744377442344 580.7396220677011 340.0601904734897 703.3718638335746 294.519221596681
1433 0.005 7.165 1 624.8136803974819 562.9214632053876 562.9912033564742 751.4130927532391 819.2445602756225 855.7444412665448 580.7844743098304 340.0858953049455 703.3844251448193 294.5192290303599
1434 0.005 7.17 1 624.8449649778969 562.9786121724667 563.048389718165 751.4204549743782 819.2447597230155 855.7445049134931 580.8292668299156 340.1115765606327 703.3969695330727 294.5192364080855
1435 0.005 7.175 1 624.8762071150989 563.0356824819108 563.1054973622194 751.4278101744674 819.2449594430368 855.7445682144404 580.8740002705329 340.1372344782789 703.4094992306948 294.5192437984575
1436 0.005 7.18 1 624.9074069580771 563.0926742570763 563.1625264092689 751.4351559357819 819.2451588265425 855.7446316401931 580.918674399291 340.1628691742486 703.4220127453392 294.5192512149875
1437 0.005 7.185 1 624.9385649155736 563.149587604541 563.219476966606 751.4424935572582 819.2453582384284 855.7446952914008 580.9632893581753 340.1884807913152 703.4345110659799 294.5192585768591
1438 0.005 7.19 1 624.9696806009914 563.2064226992621 563.2763491934687 751.4498207696173 819.2455568113851 855.7447585886448 581.0078465384742 340.2140682757632 703.4469924111858 294.5192659606099
1439 0.005 7.195 1 625.0007529523613 563.2631795411207 563.3331431323635 751.4571380657379 819.2457545576568 855.7448214922789 581.052342293222 340.2396329972813 703.4594563519883 294.5192732983568
1440 0.005 7.2 1 625.031783439255 563.3198582962764 563.3898589250765 751.4644485009848 819.2459528503099 855.7448846104315 581.0967792975524 340.2651743804682 703.4719057807004 294.5192806437259
1441 0.005 7.205 1 625.0627719441484 563.3764590815796 563.4464966875369 751.4717496570282 819.2461509254906 855.7449472359311 581.1411573612349 340.290692423118 703.484339635035 294.5192880193444
1442 0.005 7.21 1 625.0937187200486 563.4329820086243 563.5030565333786 751.4790430335595 819.2463490654412 855.7450100660151 581.185476516414 340.3161876491485 703.4967583639111 294.5192953390495
1443 0.005 7.215 1 625.1246235587827 563.4894271930008 563.5595385771294 751.4863270945825 819.2465469685817 855.7450732166157 581.2297367910327 340.3416594388818 703.5091611600603 294.5193026781665
1444 0.005 7.22 1 625.1554859052551 563.5457947623693 563.6159429405878 751.4936004879153 819.2467439353486 855.7451360031126 581.2739399106251 340.3671078588907 703.5215468723408 294.5193099715295
1445 0.005 7.225000000000001 1 625.1863068044464 563.6020848383093 563.6722697492395 751.5008698331243 819.2469414694855 855.7451985769949 581.3180840148186 340.3925329499167 703.5339252375413 294.5193172835878
1446 0.005 7.23 1 625.2170856915021 563.6582975219086 563.728519105607 751.508129102916 819.2471387180979 855.7452611993313 581.362169071158 340.4179340032187 703.5462846198741 294.5193246152414
1447 0.005 7.235 1 625.2478222837582 563.7144329555831 563.7846911388451 751.5153799095941 819.247336060515 855.7453237485292 581.4061952037436 340.4433121120766 703.5586264765368 294.5193318955657
1448 0.005 7.24 1 625.2785231755075 563.7704912052524 563.8407859577273 751.522642736278 819.2475467420655 855.74539312619 581.4501680591333 340.4686663048353 703.5709544578543 294.5193391917284
1449 0.005 7.245 1 625.3091821805646 563.8264723902133 563.8968036561577 751.5298879329931 819.2477492691218 855.7454568277374 581.4940808754261 340.4939964789194 703.5832668565129 294.5193464343156
1450 0.005 7.25 1 625.3397991948273 563.8823766270075 563.9527443476836 751.5371206933851 819.2479482570516 855.745519517684 581.537934332337 340.5193049133555 703.5955639070717 294.519353691761
1451 0.005 7.255 1 625.3703744125545 563.9382040266534 564.0086081415577 751.5443404480353 819.2481449707235 855.7455818628105 581.5817287790297 340.544593508919 703.607844001151 294.5193609774986
1452 0.005 7.26 1 625.4009081182561 563.9939547008349 564.064395153272 751.5515497679464 819.2483408445371 855.7456439052559 581.625464437864 340.5698574458131 703.6201082275863 294.5193682062264
1453 0.005 7.265000000000001 1 625.4314000078032 564.0496287784161 564.1201055036873 751.5587476075873 819.2485357346135 855.745705437918 581.6691420457279 340.5950995994277 703.6323554173943 294.5193754583185
1454 0.005 7.27 1 625.4618495823481 564.1052263545347 564.1757392940588 751.5659352990558 819.2487301175263 855.7457674980679 581.7127608803435 340.6203171716228 703.6445854878383 294.5193826603417
1455 0.005 7.275 1 625.4922575252131 564.1607475383138 564.2312966363623 751.5731157861043 819.2489247589596 855.745829223855 581.7563216252809 340.6455240754167 703.6568003499517 294.5193898715225
1456 0.005 7.28 1 625.5226250862215 564.2161924299321 564.2867776335518 751.5802853838488 819.2491189949579 855.7458908648719 581.7998224996277 340.6707025277365 703.6689992264875 294.5193971113103
1457 0.005 7.285 1 625.5529211360123 564.2715612560191 564.3421825151172 751.5874818990712 819.2493221117733 855.7459548735101 581.8432744064986 340.6958540166996 703.6811862465264 294.519404302366
1458 0.005 7.29 1 625.5831896402077 564.3268540340866 564.3975113008627 751.5946542911131 819.2495199914995 855.7460170348797 581.8866662830528 340.7209809770055 703.6933609799565 294.5194115136978
1459 0.005 7.295 1 625.6134227722467 564.382070857698 564.4527640776754 751.6018092060455 819.2497145700153 855.7460783887628 581.9299997304757 340.7460835382024 703.7055185423632 294.5194186706455
1460 0.005 7.3 1 625.6436189110541 564.437211854303 564.5079409669017 751.6089517446603 819.2499080184706 855.7461395241013 581.9732747600668 340.7711620477322 703.7176603424778 294.5194258447136
1461 0.005 7.305 1 625.6737766815204 564.4922771355933 564.5630420773467 751.6160821359019 819.2501009079422 855.7462006615256 582.0164915499433 340.7962155032488 703.7297850816143 294.5194330471319
1462 0.005 7.31 1 625.7038953784024 564.5472668092825 564.6180675198909 751.6232029454477 819.2502937826582 855.7462619919608 582.0596503665938 340.8212458583304 703.7418940835292 294.5194401953216
1463 0.005 7.315 1 625.7339740227061 564.6021809793592 564.6730173997313 751.6303136156868 819.2504867128797 855.7463232053594 582.1027513427671 340.846252723964 703.7539862646786 294.5194473791121
1464 0.005 7.32 1 625.7640124979955 564.6570197540212 564.7278918273248 751.637412003942 819.2506750234198 855.7463820752812 582.1457948880267 340.8712367012293 703.7660624242917 294.519454529525
1465 0.005 7.325 1 625.7940104336739 564.7117832456472 564.7826909144993 751.6445034002018 819.250865428548 855.7464421144294 582.1887810962952 340.8961976818767 703.778122803503 294.5194617076402
1466 0.005 7.33 1 625.8239678897231 564.7664715619134 564.8374147656192 751.6515861122183 819.2510566639238 855.7465024063886 582.23170996185 340.9211356793027 703.7901671046835 294.51946891963
1467 0.005 7.335 1 625.853884950563 564.8210848144665 564.8920634968056 751.6586614776421 819.2512485358658 855.7465636350031 582.274581875758 340.9460506314711 703.8021966344029 294.5194760879494
1468 0.005 7.34 1 625.8837615129814 564.8756231124249 564.9466372136375 751.6657283117912 819.2514403066687 855.7466245181276 582.3173967859997 340.9709426112599 703.8142103313938 294.5194832811413
1469 0.005 7.345 1 625.9135972028855 564.9300865594952 565.0011360248819 751.6727860315544 819.2516316096828 855.7466845166425 582.3601545553365 340.9958114016226 703.826207946443 294.5194904323338
1470 0.005 7.350000000000001 1 625.9433925232775 564.9844752701697 565.0555600416722 751.6798371860735 819.2518229454203 855.7467451093283 582.4028556595439 341.0206572336212 703.8381910971771 294.5194976060521
1471 0.005 7.355 1 625.9731473698082 565.0387893459432 565.1099093713311 751.6868790314957 819.2520140550507 855.7468055484511 582.4454998771431 341.0454796818553 703.8501591194891 294.5195048069075
1472 0.005 7.36 1 626.0028628646494 565.0930289720932 565.1641841673751 751.6939136435768 819.2522054576109 855.7468659271149 582.4880896906807 341.070279498435 703.8621126745169 294.519511954686
1473 0.005 7.365 1 626.0325381679022 565.147194203256 565.2183845162903 751.7009390139683 819.2523964318978 855.7469263919927 582.5306222878963 341.0950579184539 703.8740506740496 294.5195191224107
1474 0.005 7.37 1 626.0621727932011 565.2012851456183 565.2725105212186 751.7079566486819 819.2525873776669 855.7469869842067 582.5730983949009 341.1198139933647 703.8859739689445 294.5195262454379
1475 0.005 7.375 1 626.0917669994376 565.2553019054942 565.326562288776 751.7149649633194 819.2527778033647 855.7470474719955 582.6155178905582 341.1445465810149 703.8978815907649 294.5195333894459
1476 0.005 7.38 1 626.1213208431091 565.3092445898491 565.3805399278908 751.7219635688431 819.2529673686835 855.7471070777171 582.6578808745899 341.1692560844 703.9097727820033 294.5195404973863
1477 0.005 7.385 1 626.150834328005 565.3631133076324 565.4344435448738 751.728955788459 819.2531569300411 855.7471664103617 582.7001876953676 341.1939422543767 703.9216499372069 294.5195476241498
1478 0.005 7.390000000000001 1 626.1803087189832 565.4169081577256 565.4882732427525 751.7359383967491 819.2533462960039 855.7472263808936 582.7424375502031 341.2186053142917 703.9335119686348 294.5195547718861
1479 0.005 7.395 1 626.2097432244007 565.4706292509544 565.5420291284512 751.7429135550296 819.2535359325461 855.7472861670312 582.7846316683704 341.2432457884154 703.9453595210256 294.5195618705782
1480 0.005 7.4 1 626.2391378099327 565.5242766931922 565.5957113084527 751.7498793243291 819.2537252219531 855.7473461603112 582.8267697268211 341.2678631298278 703.957191594168 294.5195689916681
1481 0.005 7.405 1 626.2684927722618 565.577850593332 565.6493198932598 751.756837839393 819.2539144269532 855.7474057406921 582.8688521666935 341.2924573546553 703.9690090975151 294.5195760559807
1482 0.005 7.41 1 626.2978056140875 565.6313510594772 565.7028549902597 751.7637897769978 819.2541039540239 855.7474656512042 582.9108786619164 341.3170285094221 703.9808132978735 294.519583142531
1483 0.005 7.415 1 626.3270790833773 565.6847781806447 565.7563166946711 751.7707313522058 819.2542920711016 855.7475247502157 582.9528487358884 341.3415767674718 703.9926008786533 294.519590192889
1484 0.005 7.42 1 626.3563145148702 565.7381320492142 565.8097051021999 751.7776674908965 819.2544812241784 855.7475842867643 582.9947633448679 341.3661021195625 704.0043770848814 294.5195972606811
1485 0.005 7.425 1 626.3855093170657 565.7914127343055 565.8630202874837 751.7845899201418 819.2546683337109 855.7476436217235 583.0366195058441 341.3906044029148 704.0161348656377 294.5196043502401
1486 0.005 7.43 1 626.4146630367109 565.8446203988157 565.9162623827183 751.7915019437236 819.2548551923248 855.7477025747762 583.0784210721822 341.4150839170471 704.0278760747726 294.5196113904759
1487 0.005 7.435 1 626.4437777286477 565.8977551453647 565.9694315061886 751.7984093651662 819.2550430370424 855.7477617963874 583.1201718148947 341.4395406314885 704.0396022103139 294.5196184441937
1488 0.005 7.44 1 626.4728537242623 565.950817077119 566.0225277577383 751.8053091118945 819.2552306854259 855.7478211761145 583.1618679174628 341.4639744954198 704.0513143275783 294.5196254479438
1489 0.005 7.445 1 626.5018905950353 566.003806311857 566.0755512545928 751.8121997619028 819.2554181621589 855.7478802359115 583.2035079418904 341.4883817301662 704.0630111258961 294.5196324727319
1490 0.005 7.45 1 626.5308883341364 566.0567229469021 566.1285020979961 751.8190813857997 819.2556045796288 855.7479388715781 583.2450918746216 341.5127657697223 704.0746921107191 294.5196394587565
1491 0.005 7.455 1 626.5598473140072 566.1095670921766 566.1813803977757 751.8259562184642 819.2557912791441 855.7479975663641 583.2866202798556 341.5371286383302 704.0863592643076 294.5196464647319
1492 0.005 7.46 1 626.5887672496474 566.1623388566708 566.2341862580145 751.8328221943085 819.2559776479557 855.7480560979782 583.3280933362186 341.5614699227388 704.0980114871438 294.5196534967851
1493 0.005 7.465 1 626.6176487510234 566.2150383441469 566.2869197895781 751.8396804152221 819.2561641011845 855.7481151985849 583.3695113177308 341.5857889629372 704.1096496309793 294.5196604806646
1494 0.005 7.47 1 626.646491363429 566.267665657775 566.339581095014 751.8465292161142 819.256350177974 855.7481737899332 583.4108739825563 341.6100856486939 704.1212726510485 294.5196674845059
1495 0.005 7.475000000000001 1 626.6752955711863 566.3202209077026 566.3921702778051 751.8533709344841 819.2565363224587 855.7482326847312 583.4521819384241 341.634359885845 704.1328814787752 294.5196744365643
1496 0.005 7.48 1 626.7040607036806 566.3727041905414 566.4446874424676 751.8602034223187 819.2567219864641 855.7482911235924 583.4934347937999 341.6586115993434 704.1444750577782 294.519681408979
1497 0.005 7.485 1 626.7327886905141 566.4251156045974 566.4971326903989 751.8670313492568 819.2569079210682 855.748349378785 583.5346346705674 341.6828407149883 704.1560545231243 294.5196883402654
1498 0.005 7.49 1 626.7614781287816 566.4774552741885 566.5495061365051 751.8738501823168 819.2570930980679 855.7484073992075 583.57577979067 341.7070446958795 704.1676194452601 294.5196952921195
1499 0.005 7.495 1 626.790128792376 566.5297232896748 566.6018078747413 751.8806585727049 819.2572774615644 855.7484654886191 583.6168696509428 341.7312269403398 704.1791692362822 294.5197022680994
1500 0.005 7.5 1 626.8187407342289 566.5819197538591 566.6540380116426 751.8874590430571 819.257462300855 855.7485238535565 583.6579047574963 341.7553872335461 704.1907045367129 294.5197091938051
1501 0.005 7.505 1 626.8473140383535 566.634044772694 566.7061966483797 751.8942501494989 819.2576465412876 855.7485820185079 583.6988852821167 341.7795252393509 704.2022245506532 294.5197161322554
1502 0.005 7.51 1 626.8758487595391 566.6860984650777 566.7582838987553 751.9010338865003 819.2578310017892 855.7486401617149 583.7398116628342 341.8036409257093 704.2137305160969 294.5197230227427
1503 0.005 7.515000000000001 1 626.9043445931394 566.7380809142501 566.8102998574609 751.9078083648303 819.2580149481432 855.7486982064271 583.7806834570557 341.8277341137771 704.2252210539222 294.519729933487
1504 0.005 7.52 1 626.9328016422467 566.7899922327816 566.8622446306857 751.9145755190331 819.2581991725748 855.7487561411914 583.8215011347232 341.8518048895184 704.2366973326303 294.5197367987134
1505 0.005 7.525 1 626.9612198211755 566.8418325215757 566.914118321585 751.921333701559 819.2583826790608 855.7488137433803 583.8622644960477 341.875853208826 704.2481586268997 294.519743688936
1506 0.005 7.53 1 626.9895999251365 566.89360188848 566.9659210366193 751.9280843273347 819.2585661629516 855.7488714193702 583.9029731438821 341.8998790692494 704.2596054578644 294.5197505370346
1507 0.005 7.535 1 627.0179376641647 566.94530043221 567.0176528668389 751.9348196153127 819.2587461729003 855.7489277968738 583.9436256448873 341.9238825293691 704.271031672425 294.5197574071462
1508 0.005 7.54 1 627.0462414765664 566.9969282845286 567.0693139542076 751.9415559927328 819.2589309547747 855.7489864332333 583.9842278862377 341.947863451556 704.2824518828229 294.5197642394496
1509 0.005 7.545 1 627.0745052248581 567.048485549358 567.1209043911626 751.948280110126 819.2591130960787 855.7490440118009 584.0247769909506 341.9718220801066 704.2938538888084 294.5197710915356
1510 0.005 7.55 1 627.1027311057353 567.099972304664 567.1724242721684 751.9549976169784 819.259295769009 855.7491012377185 584.0652727098779 341.9957575645347 704.3052424375267 294.5197778997482
1511 0.005 7.555 1 627.1309191408842 567.1513886524226 567.2238736934631 751.9617066319992 819.2594780348426 855.7491584878064 584.1057145273489 342.0196705751035 704.3166160907904 294.519784735319
1512 0.005 7.56 1 627.1590691747823 567.2027346976023 567.2752527629124 751.968408634927 819.2596604004581 855.7492157144744 584.1461025858629 342.0435636663627 704.3279758561781 294.5197915267216
1513 0.005 7.565 1 627.1871810056215 567.2540105297246 567.3265615699088 751.9751013551094 819.2598421130185 855.74927282209 584.1864363697831 342.0674321018378 704.3393207768411 294.5197983425793
1514 0.005 7.57 1 627.2152539600405 567.3052162611859 567.3778002255698 751.9817908177159 819.2600263598299 855.7493309701669 584.2267178798111 342.0912781670822 704.3506546733076 294.519805116363
1515 0.005 7.575 1 627.2432895786562 567.3563519801428 567.4289688279355 751.9884701500596 819.260208723258 855.7493885044993 584.2669493838216 342.1151018291444 704.3619731568947 294.5198119141795
1516 0.005 7.58 1 627.2712875239235 567.4074178042561 567.4800674770111 751.9951412100014 819.2603905532163 855.749445550718 584.3071263476282 342.1389030472929 704.3732777685428 294.519818669801
1517 0.005 7.585 1 627.2992498665975 567.4584138720048 567.5310963088704 752.001805929707 819.260573065206 855.7495030099409 584.3472510107174 342.1626819530211 704.3845702091508 294.5198254511188
1518 0.005 7.59 1 627.327172749881 567.5093402556474 567.5820554054466 752.0084617590556 819.2607546516605 855.7495594694479 584.3873207849728 342.1864384355014 704.3958474383563 294.5198321928543
1519 0.005 7.595 1 627.3550574279025 567.5601970517024 567.6329448621003 752.0151074424938 819.2609352921123 855.7496161825903 584.427336716483 342.2101725918122 704.4071087040007 294.5198389557057
1520 0.005 7.600000000000001 1 627.3829043950439 567.6109843581478 567.683764777579 752.0217454430132 819.2611156471708 855.7496730302456 584.4672992134945 342.2338844114326 704.4183554342947 294.5198456830391
1521 0.005 7.605 1 627.4107135904745 567.6617022747047 567.7345152527064 752.0283743769211 819.2612954895812 855.7497294752543 584.507208401386 342.2575728743612 704.4295868760989 294.5198524290294
1522 0.005 7.61 1 627.4384852378124 567.7123509233168 567.785196402914 752.0349951704065 819.261475056749 855.7497859316586 584.5470648463843 342.2812397470656 704.4408041391861 294.5198591314827
1523 0.005 7.615 1 627.4662193262823 567.7629303882446 567.8358083164885 752.0416074610417 819.2616544484962 855.7498424144779 584.5868682016738 342.3048861669103 704.4520064506305 294.519865864322
1524 0.005 7.62 1 627.4939156565631 567.8134407690131 567.8863510968637 752.0482123430687 819.2618341014032 855.7498986834157 584.626618525392 342.3285095137003 704.4631946785373 294.5198725536097
1525 0.005 7.625 1 627.5215745421158 567.8638821635858 567.9368248401763 752.0548084134472 819.262013253572 855.7499554341855 584.6663161464783 342.3521102658124 704.474368308077 294.5198792679827
1526 0.005 7.63 1 627.5491963847535 567.9142546839531 567.9872296550012 752.061400980572 819.2621934120431 855.7500118906136 584.7059599643267 342.375688446689 704.4855285309667 294.5198859465136
1527 0.005 7.635 1 627.5767812230297 567.9645584193993 568.0375656370385 752.067983515434 819.2623725737046 855.7500677298615 584.7455530316333 342.399244299302 704.4966741626595 294.519892647492
1528 0.005 7.640000000000001 1 627.6043291057935 568.0147934700998 568.0878328837546 752.0745575707726 819.262551172117 855.7501238174409 584.7850939234557 342.4227778171916 704.5078059956053 294.5198993076453
1529 0.005 7.645 1 627.6318399591736 568.0649599319735 568.1380314923737 752.0811226903766 819.2627292158202 855.7501796755286 584.8245823264059 342.4462891082773 704.5189231226715 294.5199059928724
1530 0.005 7.65 1 627.6593137705019 568.1150579064076 568.1881615621578 752.0876801026468 819.2629074250781 855.7502356744495 584.8640184290473 342.4697782840624 704.5300266413237 294.5199126369988
1531 0.005 7.655 1 627.6867517838162 568.1650875416849 568.2382232258879 752.0942292753698 819.2630852569971 855.7502911686003 584.9034034977963 342.4932455153951 704.5411157786277 294.5199193116487
1532 0.005 7.66 1 627.7141522317798 568.2150488971978 568.2882165643775 752.100771994098 819.263263093957 855.7503469200334 584.9427362277042 342.5166903891056 704.5521912372635 294.5199259422154
1533 0.005 7.665 1 627.7415147473413 568.2649420169711 568.3381416340226 752.1073082692607 819.263441777225 855.7504027726178 584.9820127142744 342.5401130552304 704.5632528270528 294.5199325964294
1534 0.005 7.67 1 627.7688406386776 568.3147670361398 568.3879985527468 752.1138351357812 819.2636194715481 855.7504582340239 585.0212354481909 342.5635134775721 704.5743001799215 294.5199392144413
1535 0.005 7.675 1 627.796129744978 568.3645240563228 568.4377874228505 752.120352769557 819.2637964536729 855.750513758078 585.0604078996755 342.5868917791977 704.585333102738 294.5199458600543
1536 0.005 7.68 1 627.823382033692 568.4142131647159 568.487508331546 752.1268626227546 819.2639734007066 855.7505692746013 585.099529155395 342.6102479596103 704.5963520041938 294.5199524649188
1537 0.005 7.685 1 627.8505972750808 568.4638344418476 568.5371613694664 752.1333638172347 819.2641498066182 855.7506246491207 585.1385986334022 342.6335802830471 704.6073563310715 294.5199590928156
1538 0.005 7.69 1 627.8777763885328 568.5133880216548 568.5867466526929 752.1398583826583 819.2643266841636 855.7506800825688 585.1776178293347 342.6568903020517 704.6183471986229 294.5199656758023
1539 0.005 7.695 1 627.9049168964713 568.5628740500897 568.6362643310159 752.1463515554065 819.264505476768 855.7507358497078 585.2165860067457 342.6801773702635 704.6293361492263 294.5199722853728
1540 0.005 7.7 1 627.9320223748688 568.6122925770593 568.6857144593646 752.1528337122752 819.2646823351524 855.7507911218788 585.2555028791419 342.7034432515667 704.6403071126808 294.519978850524
1541 0.005 7.705 1 627.9590921757526 568.6616436980178 568.7350971331758 752.1593053084096 819.2648580346225 855.7508459868601 585.2943682341941 342.7266877758954 704.6512605046825 294.5199854419949
1542 0.005 7.71 1 627.9861259361091 568.7109275010864 568.7844124403067 752.1657687067191 819.2650334484282 855.7509007860986 585.3331822112701 342.7499107027103 704.6621981534789 294.5199919914972
1543 0.005 7.715 1 628.0131232586376 568.7601440850704 568.8336604799132 752.1722226851367 819.2652086316356 855.7509554297756 585.3719446475823 342.773111773754 704.6731200036355 294.5199985703275
1544 0.005 7.72 1 628.0400880903796 568.8092935347962 568.8828413395308 752.1786705290888 819.2653840908133 855.7510105768644 585.4106581385387 342.7962912185686 704.684028255471 294.5200051055967
1545 0.005 7.725000000000001 1 628.0670155455809 568.8583759574528 568.9319551211653 752.1851091699705 819.2655591650456 855.7510655305707 585.4493196231967 342.8194464043774 704.6949211533915 294.5200116628688
1546 0.005 7.73 1 628.0939057911153 568.9073914506585 568.9810019230306 752.1915403260977 819.2657340586292 855.7511202336896 585.4879295757582 342.8425839141873 704.7058005946964 294.52001818184
1547 0.005 7.735 1 628.1207568219547 568.9563400440956 569.029981796077 752.1979610967642 819.2659075606933 855.7511745887366 585.5264857149033 342.8656984666155 704.7166633655952 294.5200247204928
1548 0.005 7.74 1 628.1475717215127 569.0052218865313 569.0788948654719 752.2043753419223 819.266081699862 855.7512293344168 585.5649914396718 342.888790436157 704.7275134063211 294.5200312196878
1549 0.005 7.745 1 628.1743498753418 569.0540370739792 569.1277412323341 752.2107818856593 819.2662555701971 855.7512835249099 585.6034463615707 342.9118601245781 704.7383498387071 294.5200377408312
1550 0.005 7.75 1 628.2010919172033 569.1027857089448 569.1765209930893 752.2171812318817 819.266429313597 855.7513379238859 585.6418506815656 342.9349076755122 704.7491731121728 294.5200442258522
1551 0.005 7.755 1 628.2277980561098 569.1514678850301 569.2252342449083 752.2235722424115 819.2666031545419 855.7513926083749 585.6802041660322 342.9579332563296 704.7599824890573 294.5200507292412
1552 0.005 7.76 1 628.2544684499229 569.2000837066046 569.2738810914846 752.2299565887965 819.2667768125699 855.7514464130468 585.7185073386896 342.9809369206008 704.7707786355649 294.5200571927494
1553 0.005 7.765000000000001 1 628.2811026701826 569.248633267085 569.322461625505 752.2363324352337 819.2669499926809 855.7515004655395 585.7567598976378 343.0039184251644 704.7815606300156 294.5200636817543
1554 0.005 7.77 1 628.3077012341806 569.2971166560409 569.3709759412232 752.2427009976815 819.2671231174317 855.7515549327027 585.7949617957665 343.0268769022142 704.7923293596344 294.5200701307725
1555 0.005 7.775 1 628.3342640246162 569.3455339751455 569.419424137191 752.2490612223323 819.2672960114056 855.75160903694 585.8331132392703 343.0498140550985 704.8030838464849 294.5200766024899
1556 0.005 7.78 1 628.360791191519 569.3938853189783 569.4678063088512 752.2554145961622 819.2674687956621 855.7516630524641 585.8712143537732 343.0727297279532 704.8138251821135 294.520083034093
1557 0.005 7.785 1 628.3872825061799 569.4421707806006 569.5161225505249 752.2617594439959 819.2676409822818 855.7517169736545 585.9092650701556 343.0956236679324 704.8245524115968 294.52008948699
1558 0.005 7.79 1 628.413738293048 569.4903904650779 569.5643729634259 752.2680970526308 819.2678132416744 855.7517705722273 585.9472656066569 343.1184959245678 704.8352663485729 294.5200959000811
1559 0.005 7.795 1 628.4401583446598 569.5385444597493 569.6125576382195 752.2744265803833 819.2679851816109 855.7518241137108 585.9852157573471 343.1413464164486 704.8459662127489 294.520102337379
1560 0.005 7.8 1 628.4665430924615 569.5866328615183 569.6606766732577 752.2807490091387 819.2681571590554 855.7518779413743 586.0231158935841 343.1641751063279 704.8566529468524 294.5201087364345
1561 0.005 7.805000000000001 1 628.4928918202663 569.6346557419282 569.7087301445059 752.2870624944767 819.2683282577467 855.7519312133775 586.0609652221235 343.1869817265171 704.8673252314663 294.5201151573871
1562 0.005 7.81 1 628.5192054232665 569.682613215808 569.7567181599586 752.293369355828 819.2684996964814 855.7519847794313 586.0987648445404 343.2097684090713 704.8779844258199 294.5201215368009
1563 0.005 7.815 1 628.5454836164279 569.7305053734232 569.8046408110046 752.2996675983144 819.2686706510565 855.7520381134248 586.1365143996533 343.2325328025769 704.8886296592018 294.5201279343442
1564 0.005 7.82 1 628.5717265205986 569.7783323100892 569.8524981930969 752.3059591611316 819.2688416936243 855.7520916453666 586.1742142070525 343.2552746527345 704.8992618918422 294.5201342933102
1565 0.005 7.825 1 628.5979340674005 569.8260941195508 569.9002904001741 752.3122424783046 819.2690123837126 855.7521448979008 586.2118641624211 343.2779947287478 704.9098800802487 294.5201406761665
1566 0.005 7.83 1 628.6241067027597 569.8737909012401 569.9480175310593 752.3185190030359 819.2691830601518 855.7521983940803 586.2494645420369 343.3006961522985 704.9204852305118 294.5201470240931
1567 0.005 7.835 1 628.6502443022232 569.9214227447048 569.9956796754955 752.3247871564452 819.2693533569384 855.7522515627492 586.2870142641926 343.3233746900958 704.9310771017203 294.5201533940586
1568 0.005 7.84 1 628.6763468183786 569.9689897394572 570.0432769268685 752.3310484141227 819.2695237128005 855.7523046300172 586.3245148836194 343.3460307260857 704.9416558014749 294.5201597247337
1569 0.005 7.845 1 628.7024146940729 570.016491986308 570.0908093817631 752.3373021019879 819.2696939895918 855.7523579113367 586.3619663996141 343.3686647885847 704.9522207671608 294.5201660800066
1570 0.005 7.850000000000001 1 628.7284473412177 570.0639295777519 570.1382771317382 752.3435487248826 819.2698639680431 855.7524109179385 586.3993684810531 343.3912774174213 704.9627724868553 294.520172390975
1571 0.005 7.855 1 628.7544446626672 570.111302578765 570.185680255545 752.3497866001552 819.2700335899463 855.7524637769411 586.436720415736 343.4138691765171 704.9733099665571 294.5201787278647
1572 0.005 7.86 1 628.7804071420206 570.1586111193601 570.2330188650457 752.3560174152952 819.2702030055048 855.7525166750721 586.474023626111 343.4364365709757 704.9838344009088 294.5201850271279
1573 0.005 7.865 1 628.8063346739794 570.2058552800223 570.2802930462728 752.3622400055268 819.2703721181784 855.7525692761598 586.5112773759731 343.4589827206139 704.9943449468024 294.5201913412477
1574 0.005 7.87 1 628.83222749224 570.2530351552974 570.3275028959015 752.3684556425752 819.270541101559 855.7526217779185 586.5484820610817 343.4815074079654 705.0048423900803 294.5201976208498
1575 0.005 7.875 1 628.8580853178531 570.3001508356518 570.3746485026867 752.3746628765975 819.2707097213055 855.7526740276332 586.5856374463691 343.5040105618622 705.0153260564473 294.5202039273377
1576 0.005 7.88 1 628.8839112111922 570.3472024489915 570.4217299858478 752.3808638871122 819.2708784233508 855.752726649085 586.622745970844 343.5264925462303 705.0257970961395 294.5202101904916
1577 0.005 7.885 1 628.9097014703725 570.3941900646165 570.4687474255267 752.3870563412835 819.2710465556623 855.7527790382707 586.6598048031921 343.5489528443157 705.0362541767291 294.5202164772685
1578 0.005 7.890000000000001 1 628.9354600921356 570.4411136526328 570.5157007725835 752.3932419151422 819.2712166994412 855.7528328417055 586.6968072707061 343.5713912772264 705.0467332831927 294.5202227300835
1579 0.005 7.895 1 628.9611831870205 570.487973372011 570.5625901958135 752.399421782421 819.271386056825 855.7528856740408 586.7337626933788 343.5938081282991 705.0571865149774 294.5202290045621
1580 0.005 7.9 1 628.9868710609682 570.5347693392953 570.6094158195542 752.4055950321861 819.2715550642695 855.7529383041718 586.7706726587427 343.6162035271859 705.0676191057371 294.5202352400902
1581 0.005 7.905 1 629.0125235502887 570.5815016516628 570.6561777474503 752.411758295774 819.271722974719 855.7529903835944 586.8075339796064 343.6385774192947 705.0780328656346 294.5202415040439
1582 0.005 7.91 1 629.0381409798928 570.6281704072816 570.7028760792814 752.417914238753 819.271890464632 855.7530426148641 586.844346786562 343.6609297933704 705.0884300261162 294.5202477289226
1583 0.005 7.915 1 629.0637232981612 570.6747756988615 570.7495109078715 752.4240614389444 819.2720573798342 855.7530945405748 586.8811111370208 343.6832607058993 705.0988109429653 294.5202539762393
1584 0.005 7.92 1 629.0892710866444 570.7213176212683 570.7960823258205 752.4302014456172 819.2722243723233 855.7531466646547 586.9178269753506 343.7055701091923 705.1091773891617 294.5202601864382
1585 0.005 7.925 1 629.114784065553 570.7677962645072 570.8425904218269 752.4363333828663 819.2723907433206 855.7531982975194 586.9544943128925 343.7278580039745 705.1195292828714 294.5202664217032
1586 0.005 7.930000000000001 1 629.140262709683 570.8142117235958 570.8890352907287 752.4424585217431 819.2725573578813 855.7532501094408 586.9911133611035 343.7501244645568 705.1298678179622 294.5202726186673
1587 0.005 7.935 1 629.1657068682615 570.8605640877056 570.9354170210369 752.4485756777773 819.2727234561778 855.7533017695149 587.0276840334882 343.7723695141766 705.1401924601585 294.5202788410119
1588 0.005 7.94 1 629.1911123294507 570.9068534602501 570.9817357035821 752.4546757878506 819.2728826841849 855.7533506434227 587.0642043346319 343.7945932658738 705.150498090037 294.5202850315419
1589 0.005 7.945 1 629.2164849294753 570.9530799298885 571.0279914360386 752.4607716959051 819.2730452190166 855.7534014547115 587.1006771945501 343.8167957199139 705.160791825632 294.5202912577969
1590 0.005 7.95 1 629.2418236513162 570.9992435846932 571.0741843102686 752.4668632925546 819.2732096401377 855.7534530751885 587.1371024902868 343.8389771552022 705.1710741931208 294.5202974498732
1591 0.005 7.955 1 629.2671284726151 571.0453445140519 571.1203144142546 752.4729485188017 819.2733746817458 855.7535046157236 587.1734798819163 343.861137050206 705.1813441723241 294.5203036625189
1592 0.005 7.96 1 629.2923997404101 571.0913828118402 571.166381841942 752.4790279993291 819.2735402825638 855.7535560717304 587.2098096234849 343.8832753664224 705.1916024476801 294.5203098427652
1593 0.005 7.965 1 629.3176374096846 571.137358565708 571.2123866804333 752.4851001789756 819.2737054744607 855.7536077099306 587.2460915025523 343.9053923458743 705.2018475572626 294.5203160524572
1594 0.005 7.97 1 629.3428416065908 571.1832718698026 571.2583290247983 752.4911655791883 819.2738709117615 855.7536592767503 587.28232592467 343.9274879433299 705.2120807175978 294.5203222164887
1595 0.005 7.975000000000001 1 629.3680122504987 571.2291228101965 571.3042089601685 752.4972232411496 819.2740355319538 855.7537102637276 587.3185123851887 343.9495614321906 705.2223005279149 294.5203284103751
1596 0.005 7.98 1 629.3931506284838 571.2749114777661 571.3500265820636 752.5032775810589 819.2742019145543 855.7537620973311 587.3546516724512 343.9716136824966 705.2325099065223 294.5203345597491
1597 0.005 7.985 1 629.418255136889 571.3206379594599 571.3957819722009 752.5093226275684 819.2743669784433 855.7538132339585 587.390743127004 343.993644857824 705.2427052890617 294.5203407309185
1598 0.005 7.99 1 629.4433261117287 571.3663023456412 571.4414752234002 752.5153602064269 819.2745315549629 855.7538643296716 587.4267868228523 344.0156548645961 705.2528875040251 294.5203468600126
1599 0.005 7.995 1 629.4683633217119 571.4119047331116 571.4871064263561 752.5213892576745 819.2746955336567 855.753915419766 587.4627830371787 344.0376437894849 705.2630562067069 294.5203530044975
1600 0.005 8 1 629.4933669273984 571.4574452069533 571.5326756729497 752.5274111091277 819.2748591133453 855.7539659835123 587.4987318479428 344.0596115142636 705.273211961592 294.5203591134262
1601 0.005 8.005000000000001 1 629.5183362595664 571.5029237826335 571.578182991036 752.5334262217266 819.2750226877018 855.7540165708199 587.5346338682391 344.0815580459872 705.2833548541803 294.520365235629
1602 0.005 8.01 1 629.5432715081797 571.5483406064593 571.6236285159188 752.5394335757319 819.2751858750256 855.7540674418575 587.5704879451195 344.1034833527586 705.2934850964751 294.52037132108
1603 0.005 8.015000000000001 1 629.5681733544814 571.5936957803715 571.6690123403544 752.5454328272226 819.2753489712693 855.7541182390125 587.6062946809875 344.1253873101957 705.3036021022554 294.5203774251239
1604 0.005 8.02 1 629.5930421734172 571.6389893917108 571.7143345578324 752.551425159174 819.2755121438915 855.7541689674132 587.6420540512701 344.1472701333319 705.3137061094906 294.5203834886892
1605 0.005 8.025 1 629.6178777574258 571.6842215269659 571.7595952513935 752.5574093102808 819.2756747988608 855.7542191001827 587.6777661970682 344.1691317984538 705.3237968233121 294.5203895796735
1606 0.005 8.029999999999999 1 629.6426790151047 571.7293923175988 571.8047945366443 752.563384729301 819.2758365225353 855.7542690399225 587.713431369562 344.1909724017119 705.3338730662213 294.5203956240383
1607 0.005 8.035 1 629.6674469187799 571.7745017408863 571.8499324403118 752.5693529016123 819.2759983930315 855.7543194559537 587.7490473576761 344.2127916498906 705.3439363450299 294.5204016896226
1608 0.005 8.040000000000001 1 629.6921822882978 571.8195499673944 571.8950090919679 752.575315016602 819.2761604551565 855.7543695328693 587.7846174985506 344.2345887842134 705.3539878318667 294.5204077213366
1609 0.005 8.045 1 629.7168846440352 571.8645370877238 571.9400245841657 752.5812691949702 819.2763219802262 855.7544196858144 587.8201405606684 344.2563652547655 705.3640261201491 294.5204137735115
1610 0.005 8.050000000000001 1 629.7415542965847 571.9094631762822 571.9849790024949 752.5872172458191 819.2764839617676 855.7544702175458 587.8556171441855 344.2781208430139 705.3740522216665 294.5204197871849
1611 0.005 8.055 1 629.7661910865997 571.9543283181688 572.0298724278138 752.5931577777714 819.276645589129 855.7545209900413 587.8910469644916 344.2998553286477 705.3840654449642 294.5204258227317
1612 0.005 8.06 1 629.7907951890595 571.9991326020677 572.0747049537581 752.5990917633886 819.2768071947654 855.7545709333746 587.9264303308028 344.3215688656262 705.3940660232413 294.5204318110917
1613 0.005 8.065 1 629.8153663303551 572.043876113261 572.1194766620702 752.6050179116564 819.2769682849153 855.7546205690975 587.9617669860937 344.3432614912323 705.4040537936982 294.5204378194169
1614 0.005 8.07 1 629.8399050354996 572.0885590108647 572.1641877016477 752.6109357598185 819.2771288124801 855.7546703034758 587.9970551217807 344.3649331095243 705.4140288885292 294.5204437910563
1615 0.005 8.074999999999999 1 629.8644106144139 572.1331813080825 572.2088381022461 752.616846346316 819.2772893608981 855.7547202986706 588.0322972528985 344.3865843394071 705.4239910247334 294.5204497760366
1616 0.005 8.08 1 629.8888836837764 572.1777431012018 572.2534279542361 752.6227512101821 819.277450217717 855.7547704993517 588.0674937847972 344.4082141685311 705.4339409141935 294.5204557161479
1617 0.005 8.085000000000001 1 629.9133238321334 572.2222444766252 572.2979573455834 752.6286481094986 819.2776104891349 855.7548198120984 588.1026442241762 344.4298185764201 705.4438777617748 294.5204616784771
1618 0.005 8.09 1 629.9377310374763 572.2666855069019 572.3424263515407 752.6345386911063 819.2777707594217 855.7548692672564 588.1377480318247 344.4514049664675 705.4538022136326 294.5204676047932
1619 0.005 8.095000000000001 1 629.962105336271 572.3110662838227 572.3868350636093 752.6404214689053 819.2779308001437 855.7549189184631 588.1728056707773 344.4729709392565 705.4637138996051 294.5204735432288
1620 0.005 8.1 1 629.9864469792351 572.3553868917467 572.4311835622063 752.6462985727883 819.2780911036125 855.7549684077436 588.2078103032853 344.4945158314253 705.4736139391148 294.5204794428522
1621 0.005 8.105 1 630.0107559852531 572.3996474182903 572.475471939406 752.6521676245272 819.2782507265828 855.7550180765255 588.242772350314 344.5160403811506 705.4835006375072 294.5204853579523
1622 0.005 8.109999999999999 1 630.0350307068143 572.4438479447222 572.5197002748392 752.6580298875767 819.2784104552784 855.7550675601952 588.27768848806 344.5375441132638 705.4933746322221 294.5204912364654
1623 0.005 8.115 1 630.0592732519161 572.487988572232 572.5638686636861 752.6638838020183 819.2785695389902 855.7551167263282 588.3125601424858 344.5590316506114 705.5032356301762 294.5204971378436
1624 0.005 8.120000000000001 1 630.0834837200814 572.5320693789708 572.6079771900809 752.6697314963386 819.2787284700878 855.7551659004553 588.3473865890022 344.5804925218568 705.5130845318409 294.5205029966391
1625 0.005 8.125 1 630.1076621635279 572.5760904535471 572.6520259403579 752.6755715441245 819.2788872670267 855.7552151090467 588.3821677688504 344.6019332232542 705.522920522691 294.5205088772044
1626 0.005 8.130000000000001 1 630.131808443531 572.620051879856 572.6960149995107 752.6814048133476 819.2790459950286 855.7552646553639 588.4169033028473 344.6233532129734 705.5327443583886 294.5205147188746
1627 0.005 8.135 1 630.1559227970055 572.6639537269834 572.7399444430082 752.6872305632002 819.279204419034 855.7553135474229 588.451592957476 344.6447523312557 705.5425554700539 294.5205205769029
1628 0.005 8.140000000000001 1 630.1800050899501 572.7077960915909 572.783814359499 752.6930499717321 819.2793630312405 855.7553625028994 588.4862371462224 344.6661306714374 705.5523543704544 294.5205263981516
1629 0.005 8.145 1 630.2040550212308 572.7515790596501 572.8276248382786 752.6988614566484 819.2795211056371 855.7554111718853 588.5208356358349 344.6874870967471 705.5621402343164 294.5205322437684
1630 0.005 8.15 1 630.2280729801867 572.795302708136 572.8713759574031 752.7046664676966 819.2796789194889 855.7554599199392 588.5553884374484 344.7088309119941 705.5719141267023 294.5205380538503
1631 0.005 8.154999999999999 1 630.2520587340372 572.8389671270668 572.9150678030918 752.7104638393597 819.2798365155197 855.7555086259717 588.5898956772379 344.7301513321655 705.5816751466938 294.5205438826277
1632 0.005 8.16 1 630.2760125495406 572.8825724025479 572.9587004637986 752.7162545913485 819.2799942679262 855.7555574498265 588.624357603032 344.7514469547501 705.5914241954097 294.5205496716143
1633 0.005 8.165000000000001 1 630.2999343883472 572.9261186173577 573.0022740218672 752.7220377734603 819.2801514928982 855.7556060150896 588.6587740321744 344.7727219440024 705.6011604315244 294.5205554861073
1634 0.005 8.17 1 630.3238242771064 572.969605864137 573.045788566138 752.7278144891981 819.2803085916981 855.7556544796204 588.6931450428281 344.7939749620084 705.6108847157271 294.5205612674535
1635 0.005 8.175000000000001 1 630.347684068102 573.0130342210266 573.0892441802855 752.7335854511877 819.2804672547453 855.7557039554018 588.7274706343846 344.8152076414041 705.6205985267638 294.5205670691474
1636 0.005 8.18 1 630.3715118271408 573.0564037739731 573.1326409497345 752.7393493693158 819.2806248889084 855.7557526276119 588.7617510240444 344.8364197859891 705.630299493058 294.5205728379092
1637 0.005 8.185 1 630.3953072537927 573.0997146024008 573.1759789515838 752.7451049443116 819.280781694763 855.7558005794308 588.7959861979954 344.8576113644788 705.6399873405795 294.5205786274939
1638 0.005 8.19 1 630.4190708346231 573.1429667319679 573.2192582357532 752.7508544599225 819.2809384418608 855.7558487696386 588.8301759333167 344.8787822934415 705.6496630497533 294.5205843814726
1639 0.005 8.195 1 630.4428023107614 573.1861602815943 573.262478898978 752.7565963394634 819.2810949543771 855.7558974189477 588.8643207927478 344.8999325966524 705.6593259326263 294.5205901554487
1640 0.005 8.199999999999999 1 630.4665006152158 573.2292953535014 573.3056410361995 752.7623314468162 819.2812510910338 855.7559458192478 588.8984207027398 344.9210622359996 705.6689934166951 294.520595900965
1641 0.005 8.205 1 630.4901671821482 573.2723720221345 573.348744730789 752.7680586023496 819.2814067570849 855.7559943128999 588.9324753684185 344.9421717028075 705.6786382855119 294.5206016672463
1642 0.005 8.210000000000001 1 630.5138023036186 573.3153903733005 573.3917900646146 752.7737789710191 819.2815623694352 855.7560420932336 588.9664852819228 344.963260375847 705.6882685243354 294.5206073980893
1643 0.005 8.215 1 630.5374048821769 573.3583505013455 573.434777128573 752.7794905906636 819.2817171192844 855.7560899286032 589.0004491014411 344.9843273956932 705.6978831395159 294.5206131556119
1644 0.005 8.220000000000001 1 630.5609767589135 573.4012525075123 573.4777060211335 752.7851961336879 819.2818722302202 855.75613788803 589.0343694140938 345.005374065243 705.7074852489113 294.5206188798026
1645 0.005 8.225 1 630.5845171159729 573.4440964551419 573.5205768134425 752.7908944892243 819.2820271822648 855.7561863235371 589.0682450331107 345.0264003486265 705.7170743591887 294.5206246287839
1646 0.005 8.23 1 630.6080261845269 573.4868824276447 573.5633895900583 752.7965868389429 819.2821822117398 855.7562346496725 589.1020761920604 345.0474060915125 705.7266512585152 294.5206303459772
1647 0.005 8.234999999999999 1 630.6315032188883 573.5296105045111 573.6061444308447 752.8022709011906 819.2823367872253 855.7562828267829 589.1358624884064 345.0683911893558 705.7362149192878 294.5206360878614
1648 0.005 8.24 1 630.6549491381336 573.5722807719835 573.6488414208312 752.8079493054589 819.2824913167527 855.7563309493912 589.1696044890725 345.0893556144201 705.7457669875644 294.5206417999528
1649 0.005 8.245000000000001 1 630.678363820679 573.6148933071546 573.6914806379758 752.8136200527011 819.2826457665434 855.7563787598457 589.2033018165864 345.1102999527987 705.7553066049653 294.5206475287909
1650 0.005 8.25 1 630.7017474057715 573.6574481968751 573.7340621690532 752.8192845977827 819.282800038458 855.7564267420512 589.2369550423724 345.1312235397546 705.7648345147797 294.5206532290263
1651 0.005 8.255000000000001 1 630.7250998628322 573.6999455235709 573.776586095306 752.8249416932096 819.2829541150762 855.7564747573563 589.2705638661923 345.152126372869 705.7743498941277 294.520658951876
1652 0.005 8.26 1 630.7484212895715 573.7423853920353 573.8190525131704 752.8305922029635 819.2831077871712 855.7565225640767 589.3041291226191 345.1730088254801 705.7838536290188 294.5206646462315
1653 0.005 8.265000000000001 1 630.771711757793 573.784767866481 573.8614614967228 752.8362352654365 819.2832613422727 855.7565703174052 589.3376499327245 345.1938707446541 705.7933447121809 294.5206703652528
1654 0.005 8.27 1 630.7949680454619 573.8270929340833 573.9038130668951 752.8418702542072 819.2834144721661 855.7566180854415 589.3711227159679 345.2147123509044 705.802822956706 294.5206760513738
1655 0.005 8.275 1 630.8181940694589 573.8693607554357 573.9461073431199 752.8474989429698 819.2835677174068 855.7566661395 589.4045528038913 345.2355335199848 705.8122894258184 294.5206817600771
1656 0.005 8.279999999999999 1 630.8413897377226 573.91157141262 573.9883444126291 752.8531217803989 819.2837210150631 855.7567140987645 589.4379394846089 345.2563342556264 705.8217443698231 294.5206874318657
1657 0.005 8.285 1 630.8645546501804 573.9537249865492 574.0305243549468 752.8587371219775 819.2838741400465 855.7567613166757 589.4712824843182 345.2771145836451 705.8311872366943 294.520693125614
1658 0.005 8.290000000000001 1 630.8876890694191 573.9958215611884 574.0726472575294 752.8643464610703 819.2840269335188 855.7568086057946 589.5045819204898 345.2978745473544 705.8406182411535 294.5206987776446
1659 0.005 8.295 1 630.9107923789112 574.0378612142371 574.1147131957503 752.8699483678156 819.28417954469 855.756856349553 589.5378366378592 345.3186138675275 705.8500370178441 294.5207044485786
1660 0.005 8.300000000000001 1 630.9338649460232 574.0798440309122 574.1567222581591 752.8755439986261 819.2843321415132 855.7569039840064 589.5710481860681 345.3393331929767 705.8594447113172 294.5207100835618
1661 0.005 8.305 1 630.9569044682061 574.1217700848039 574.198674514619 752.8811304579077 819.2844838894141 855.7569512144103 589.6042149342097 345.3600321244276 705.8688372743374 294.5207157339268
1662 0.005 8.31 1 630.9799140770642 574.163639468842 574.2405700567691 752.886711725365 819.2846357639937 855.7569985175153 589.6373388913593 345.3807113554708 705.8782191145003 294.5207213485788
1663 0.005 8.315 1 631.0028953198916 574.205452262903 574.2824089721984 752.892290131136 819.2847897229594 855.7570466373481 589.6704205576464 345.4013699361767 705.887591880641 294.5207269795715
1664 0.005 8.32 1 631.0258461742662 574.2472085487279 574.3241913387842 752.8978607673208 819.2849426781831 855.7570939293229 589.7034586772689 345.4220080529888 705.8969524532456 294.5207325755753
1665 0.005 8.324999999999999 1 631.048766325796 574.2889084045854 574.3659172348596 752.9034230823141 819.285094411376 855.7571409882813 589.7364531998497 345.4426257988553 705.9063002809822 294.5207381919759
1666 0.005 8.33 1 631.0716557659985 574.3305519128299 574.4075867421786 752.9089785698383 819.2852460821888 855.7571882564466 589.7694043097629 345.4632231815967 705.915636038171 294.5207437748816
1667 0.005 8.335000000000001 1 631.0945146456536 574.3721391516158 574.449199941737 752.9145263231488 819.2853970997227 855.7572349797799 589.8023118358444 345.4838002364849 705.9249591183673 294.5207493725831
1668 0.005 8.34 1 631.1173425777321 574.4136702038696 574.4907569115528 752.9200675466031 819.285548316946 855.7572815790483 589.8351749684301 345.5043569992363 705.9342705775258 294.5207549305395
1669 0.005 8.345000000000001 1 631.1401391921856 574.4551451428456 574.5322577281092 752.9256001550539 819.2856985413434 855.7573281829804 589.8679947165493 345.5248935521477 705.9435687485047 294.5207605130313
1670 0.005 8.35 1 631.1629054126855 574.4965640540768 574.5737024775939 752.9311272091405 819.2858490534326 855.7573750841109 589.9007716575693 345.5454098308195 705.9528557601997 294.5207660558108
1671 0.005 8.355 1 631.1856412754159 574.5379270169656 574.6150912385841 752.9366470294464 819.2859993444536 855.7574218359866 589.933505690136 345.5659091310962 705.9621305615549 294.5207716179344
1672 0.005 8.359999999999999 1 631.2083470016747 574.5792341125882 574.6564240926253 752.9421607322606 819.2861498238999 855.7574688206629 589.9661969038177 345.5863870520776 705.9713941687485 294.5207771471518
1673 0.005 8.365 1 631.2310225283395 574.620485426476 574.6977011227638 752.9476674839041 819.2863001026326 855.7575155341017 589.998845277168 345.6068441441893 705.980645606448 294.5207826926616
1674 0.005 8.370000000000001 1 631.2536678145007 574.6616810345246 574.738922407179 752.953167689698 819.2864502069998 855.7575617346702 590.0314508067519 345.6272806329086 705.9898856254125 294.5207882047188
1675 0.005 8.375 1 631.2762829154552 574.7028210164995 574.7800880255894 752.9586610525082 819.2866001148802 855.757608208903 590.0640134044356 345.6476966523477 705.999113535734 294.5207937408496
1676 0.005 8.380000000000001 1 631.2988676719625 574.743905451607 574.8211980564494 752.9641480438081 819.2867498749735 855.757654697358 590.0965332768257 345.6680923219602 706.008330134212 294.5207992363671
1677 0.005 8.385 1 631.3214224096382 574.7849344096707 574.8622525739677 752.9696277387845 819.2868993070867 855.757701027982 590.1290102030916 345.6884641494887 706.0175346837918 294.5208047527644
1678 0.005 8.390000000000001 1 631.3439469709114 574.8259079785128 574.9032516654764 752.9751014333641 819.2870486379237 855.7577474901545 590.1614445502274 345.7088145469875 706.0267278381755 294.5208102347134
1679 0.005 8.395 1 631.3664413928244 574.8668262346985 574.94419540126 752.9805676489806 819.2871976354375 855.7577933361225 590.1938360762335 345.7291464371263 706.0359086367023 294.5208157378383
1680 0.005 8.4 1 631.3889057228346 574.9076892574994 574.9850838653058 752.9860278011389 819.2873467672391 855.7578395060003 590.2261850581482 345.7494590955605 706.0450783604307 294.5208212047943
1681 0.005 8.404999999999999 1 631.4113595699856 574.9484971468726 575.0259171466674 752.9914806582784 819.2874954386717 855.7578856421911 590.2584964326543 345.7697500637448 706.0542364589535 294.5208266960331
1682 0.005 8.41 1 631.4337781679263 574.9892499641059 575.0666953188496 752.9969278758367 819.287644424318 855.757932083841 590.2907639218357 345.7900223487936 706.0633829856594 294.5208321518069
1683 0.005 8.415000000000001 1 631.4561625031474 575.029947803855 575.1074184684111 753.0023692509698 819.2877940720259 855.7579786923706 590.3229891951815 345.8102752985575 706.0725174903803 294.5208376264883
1684 0.005 8.42 1 631.4785141279909 575.0705907330383 575.1480866705733 753.0078037340609 819.2879429454382 855.7580246900513 590.355170979221 345.8305088160978 706.0816404604246 294.520843071959
1685 0.005 8.425000000000001 1 631.5008312999744 575.1111788250887 575.1886999990136 753.0132312350169 819.2880913517906 855.7580708109821 590.3873084969546 345.8507215611458 706.0907534086183 294.5208485365052
1686 0.005 8.43 1 631.5231175510542 575.1517121501477 575.2292585268384 753.0186519135098 819.2882394119169 855.7581166553886 590.4194035325961 345.8709149346672 706.0998542402294 294.5208539626113
1687 0.005 8.435 1 631.5453735743282 575.1921907913312 575.2697623343528 753.0240652629853 819.2883870862306 855.7581622733525 590.4514562925408 345.8910886575379 706.1089427254142 294.5208594035143
1688 0.005 8.44 1 631.5675996132434 575.2326148276649 575.3102114978645 753.0294723771739 819.2885347251398 855.7582080532248 590.4834667598503 345.9112426436862 706.1180197500762 294.5208648160004
1689 0.005 8.445 1 631.589795784142 575.2729843354077 575.3506060944718 753.03487237551 819.288681944701 855.7582535340442 590.5154351562284 345.9313768032196 706.1270847887765 294.5208702490528
1690 0.005 8.449999999999999 1 631.6119624357691 575.3132994073968 575.3909462122268 753.0402660756785 819.2888291469191 855.7582990525498 590.547361837348 345.951491115707 706.1361383668519 294.520875645274
1691 0.005 8.455 1 631.6340993729774 575.3535601055328 575.4312319208715 753.0456524250724 819.2889760937957 855.7583445058217 590.5792462414312 345.9715860374413 706.1451799498283 294.5208810643014
1692 0.005 8.460000000000001 1 631.6562069662531 575.3937665169766 575.4714633010025 753.0510327284674 819.2891228496308 855.7583899237027 590.6110889622205 345.9916598151369 706.154210367331 294.5208864482176
1693 0.005 8.465 1 631.6782888548443 575.4339187173217 575.5116404327188 753.0564074520504 819.2892698324118 855.7584355568214 590.6428868702267 346.0117141413997 706.163229747352 294.5208918552201
1694 0.005 8.470000000000001 1 631.7003404709289 575.4740167598604 575.5517633676501 753.0617797351279 819.2894182922605 855.7584811791745 590.6746456676426 346.0317492062647 706.1722346167063 294.520897225378
1695 0.005 8.475 1 631.7223617317164 575.5140607420133 575.5918322061366 753.0671423950768 819.2895649911297 855.7585263188622 590.706362711193 346.0517644393863 706.181229596427 294.5209026115481
1696 0.005 8.48 1 631.7443533708733 575.5540507413178 575.6318470214188 753.072498023316 819.2897113297266 855.758571302567 590.7380381269967 346.0717597969868 706.1902141383507 294.5209079659288
1697 0.005 8.484999999999999 1 631.7663151840192 575.5939868321342 575.6718078940055 753.0778454103643 819.2898570788617 855.7586163375848 590.7696718106763 346.0917353615758 706.1991873257948 294.520913340555
1698 0.005 8.49 1 631.7882476742229 575.6338690921247 575.7117148971928 753.0831867084486 819.2900026915596 855.758661489289 590.801263977371 346.1116910650452 706.2081493139245 294.5209186805712
1699 0.005 8.495000000000001 1 631.8101504841147 575.6736975890743 575.7515681024673 753.088520540187 819.2901480555641 855.7587067023021 590.832814295345 346.1316250239602 706.2170996929453 294.5209240376455
1700 0.005 8.5 1 631.8320237383924 575.7134724015465 575.7913675860991 753.0938469488156 819.2902929995244 855.7587516412017 590.8643288662041 346.1515396751403 706.2260386833985 294.5209293601653
1701 0.005 8.505000000000001 1 631.8538675983599 575.7531936071676 575.8311134253271 753.0991665366153 819.2904379540651 855.758796526669 590.8957986697485 346.1714349152747 706.2349661749993 294.5209347032009
1702 0.005 8.51 1 631.8756825188004 575.7928612837682 575.8708056980563 753.1044805732828 819.2905831607761 855.7588417707727 590.9272261473316 346.1913106210544 706.2438825026362 294.5209400122639
1703 0.005 8.515000000000001 1 631.8974683219358 575.83247550498 575.9104444790065 753.1097879499098 819.290727956306 855.7588862962155 590.9586116562112 346.2111681526533 706.2527871756986 294.520945338059
1704 0.005 8.52 1 631.9192249932665 575.8720363491515 575.9500298441219 753.1150896905267 819.2908730546735 855.7589309157565 590.9899556539444 346.2310054152948 706.261680945996 294.5209506273307
1705 0.005 8.525 1 631.9409530005768 575.9115438874612 575.9895618665144 753.1203844235225 819.2910177400768 855.7589755860904 591.0212581426043 346.2508227905549 706.2705631586894 294.5209559328857
1706 0.005 8.529999999999999 1 631.9626500715292 575.9509982345664 576.0290406482346 753.125671830749 819.2911617399996 855.759020216541 591.0525200943705 346.2706203344818 706.2794329031259 294.5209612040244
1707 0.005 8.535 1 631.9843177264443 575.9903994301576 576.0684662459324 753.1309529897666 819.2913057719331 855.7590650105584 591.0837404213647 346.2903974725833 706.2882916497977 294.5209664927044
1708 0.005 8.540000000000001 1 632.005953972407 576.0297475652121 576.1078387462503 753.1362269599213 819.2914496889396 855.7591095086284 591.114918860945 346.3101550993777 706.2971377882043 294.5209717533616
1709 0.005 8.545 1 632.0275617696075 576.0690426908658 576.1471582024471 753.1414948274598 819.2915933922649 855.7591536822063 591.1460561365648 346.3298926887472 706.3059731601647 294.5209770304264
1710 0.005 8.550000000000001 1 632.0491435052814 576.1082849093941 576.1864247101025 753.1467574168425 819.2917372895033 855.7591980834184 591.1771538237282 346.3496108969914 706.3147987223389 294.5209822735105
1711 0.005 8.555 1 632.0706970214725 576.1474742731558 576.2256383279245 753.1520133050918 819.2918808424794 855.7592428552219 591.2082102843252 346.3693098227012 706.3236128759568 294.5209875415831
1712 0.005 8.56 1 632.0922222261147 576.1866108627536 576.2647991394691 753.1572632853968 819.2920242976713 855.7592868700195 591.2392258914721 346.3889891238315 706.3324162196179 294.5209927725836
1713 0.005 8.565 1 632.1137189143991 576.225694751605 576.3039072096838 753.1625061579904 819.2921672481918 855.7593311844473 591.270200732235 346.4086488501275 706.3412080429165 294.5209980200942
1714 0.005 8.57 1 632.1351891684321 576.2647260199116 576.3429626236031 753.1677412921232 819.2923111055444 855.7593765736544 591.3011353555163 346.4282889582709 706.3499882222081 294.5210032318508
1715 0.005 8.575000000000001 1 632.1566302760757 576.303704737671 576.3819654502275 753.1729705424717 819.2924546134275 855.7594211850409 591.3320290171838 346.4479095257838 706.3587568700603 294.521008465008
1716 0.005 8.58 1 632.1780426996484 576.3426309777578 576.4209157642703 753.1781944586414 819.2925979397733 855.7594657617474 591.3628820423407 346.4675105481765 706.3675149080408 294.5210136662617
1717 0.005 8.585000000000001 1 632.1994263045093 576.3815048148775 576.4598136394781 753.1834116166957 819.2927408551898 855.7595101298932 591.3936944603433 346.4870919989318 706.3762616361309 294.5210188873236
1718 0.005 8.59 1 632.2207812765964 576.4203263244727 576.4986591507175 753.1886230545617 819.2928835308307 855.7595539088388 591.4244664360749 346.5066538851552 706.3849974580346 294.5210240789697
1719 0.005 8.595000000000001 1 632.2421078733291 576.4590955791489 576.5374523704096 753.193827624714 819.2930256095239 855.7595976712621 591.4551978774036 346.5261959974699 706.3937221249063 294.5210292868484
1720 0.005 8.6 1 632.2634056914742 576.4978126463819 576.5761933697612 753.1990260046204 819.2931674744768 855.7596410822722 591.4858886230651 346.5457186674872 706.4024358019642 294.521034461502
1721 0.005 8.605 1 632.2846751573745 576.5364776046395 576.6148822242164 753.2042176671678 819.2933090608728 855.7596848671171 591.5165390483031 346.565221979306 706.411138197873 294.5210396620713
1722 0.005 8.609999999999999 1 632.3059187606533 576.5750905080887 576.6535189976705 753.209405415448 819.2934514934445 855.7597287139628 591.5471499644195 346.5847061477277 706.419832347052 294.5210448285083
1723 0.005 8.615 1 632.3271335611139 576.6136514284094 576.6921037555462 753.2145852224708 819.2935928917835 855.7597723033157 591.5777201690697 346.6041719081795 706.4285139813489 294.5210500123742
1724 0.005 8.620000000000001 1 632.3483197386053 576.6521604295567 576.730636567433 753.2197594836578 819.2937342946603 855.7598156857055 591.6082498407113 346.6236179411413 706.4371846466441 294.521055164248
1725 0.005 8.625 1 632.3694774558015 576.6906176040296 576.7691175133466 753.2249262832793 819.2938751481937 855.7598589081342 591.6387393895451 346.6430463101065 706.4458433705681 294.5210603359684
1726 0.005 8.630000000000001 1 632.3906067123113 576.7290230265743 576.8075466688441 753.2300869095751 819.2940160760802 855.7599023550025 591.6691888501246 346.6624551810081 706.4544910786548 294.521065472205
1727 0.005 8.635 1 632.4117072393212 576.7673767954403 576.8459241239851 753.2352361915381 819.2941555151129 855.7599456078951 591.6996030551385 346.6818438393548 706.4631264798522 294.5210706324825
1728 0.005 8.640000000000001 1 632.4327793961113 576.805678956792 576.8842499377796 753.2403812234307 819.2942957582446 855.7599887999751 591.729974890868 346.7012124007026 706.471751158467 294.5210757604299
1729 0.005 8.645 1 632.4538234024021 576.8439295846317 576.9225241826479 753.245520530935 819.2944360264892 855.7600319902344 591.7603056654036 346.720561281032 706.4803646318543 294.5210809078504
1730 0.005 8.65 1 632.4748392571421 576.8821287540259 576.9607469347936 753.2506546554524 819.2945762542104 855.7600753977872 591.7905960441152 346.7398904889753 706.4889675447009 294.5210860216902
1731 0.005 8.654999999999999 1 632.4958271420718 576.9202765366674 576.9989182645735 753.2557821944372 819.2947161638325 855.760118359025 591.8208461239337 346.7592002475994 706.4975590361495 294.5210911550741
1732 0.005 8.66 1 632.5167869018489 576.9583730109849 577.0370382477266 753.2609042019147 819.2948560964683 855.7601612965387 591.8510557320927 346.7784906350128 706.5061402669736 294.5210962560301
1733 0.005 8.665000000000001 1 632.5377187791165 576.9964182438833 577.0751069559086 753.2660196947602 819.2949956588797 855.7602045551619 591.881225698252 346.7977617139388 706.5147102478636 294.5211013768418
1734 0.005 8.67 1 632.5586229468786 577.0344122950389 577.1131244496621 753.2711294059546 819.2951352019802 855.7602477844919 591.9113557029156 346.8170105914839 706.5232696656162 294.5211064633941
1735 0.005 8.675000000000001 1 632.5794993414232 577.0723552468462 577.1510908110893 753.2762321768828 819.2952743876422 855.7602904061698 591.9414462733697 346.8362412621539 706.5318179554801 294.5211115684731
1736 0.005 8.68 1 632.6003480037728 577.1102471745367 577.1890061110422 753.281329280073 819.295413590803 855.7603333435284 591.9714976111084 346.8554532164859 706.5403557304041 294.5211166464795
1737 0.005 8.685 1 632.6211686001759 577.1480881480416 577.2268704217627 753.2864196022715 819.2955524135449 855.7603760308888 592.0015089289384 346.8746462823171 706.5488821579174 294.5211217444953
1738 0.005 8.69 1 632.6419616448298 577.1858782424417 577.2646838164693 753.2915038950549 819.295691183468 855.7604183892438 592.0314812313427 346.8938204081946 706.5573981076266 294.5211268106091
1739 0.005 8.695 1 632.6627271736525 577.2236175357425 577.3024463707402 753.2965817517519 819.2958296706011 855.7604609369514 592.0614145571691 346.9129731740611 706.5659029466285 294.5211318950278
1740 0.005 8.700000000000001 1 632.6834622666319 577.2613061057966 577.3401581674092 753.3016549552121 819.2959685063937 855.7605039059029 592.0913087377005 346.9321076165118 706.57439642008 294.5211369465261
1741 0.005 8.705 1 632.7041705852961 577.2989440144883 577.377819265908 753.3067207640651 819.2961069373115 855.7605465462217 592.1211639447565 346.9512234052301 706.5828789099512 294.5211420203949
1742 0.005 8.710000000000001 1 632.7248519784432 577.3365313417113 577.4154297462783 753.3117807492067 819.2962452480101 855.7605889681344 592.1509802197895 346.9703204029683 706.5913510977722 294.5211470631013
1743 0.005 8.715 1 632.7455061249497 577.3740681529468 577.4529896748923 753.3168339443381 819.2963831963217 855.7606315454416 592.180757249952 346.9893984355294 706.5998122842911 294.5211521260057
1744 0.005 8.720000000000001 1 632.7661333104079 577.4115545221704 577.4904991260073 753.321881148737 819.2965211133834 855.7606739577408 592.2104952322858 347.0084575968526 706.6082630708405 294.5211571563297
1745 0.005 8.725 1 632.7867332135004 577.4489905188619 577.5279581702857 753.3269218855467 819.2966584944587 855.7607161129966 592.2401940538427 347.0274976784612 706.6167029279339 294.5211622053425
1746 0.005 8.73 1 632.8073062260989 577.4863762152432 577.5653668784271 753.3319566075295 819.2967960287807 855.760758387018 592.2698539585373 347.0465186796904 706.6251324663915 294.5211672232955
1747 0.005 8.734999999999999 1 632.82785187871 577.5237116735367 577.6027253159417 753.3369845162122 819.2969332504588 855.7608007855947 592.2994746613916 347.0655190924787 706.6335507726787 294.5211722599958
1748 0.005 8.74 1 632.8483716689169 577.5609969791567 577.6400335616883 753.3420074658351 819.2970710161521 855.7608434405822 592.3290558098128 347.0845010987908 706.6419595095618 294.5211772596766
1749 0.005 8.745000000000001 1 632.8688637743987 577.5982321984088 577.6772916888423 753.3470236168743 819.2972080017382 855.7608853511286 592.3585982920658 347.1034635751754 706.6503569680903 294.5211822829802
1750 0.005 8.75 1 632.8893290842053 577.6354175152539 577.7144998377772 753.3520336657909 819.2973450319832 855.7609272674136 592.3881047429848 347.122407527179 706.6587436672787 294.521187275028
1751 0.005 8.755000000000001 1 632.9097670034168 577.672552918631 577.7516580405126 753.357037131516 819.2974814919595 855.7609692371202 592.4175721398221 347.141332707313 706.6671192582801 294.5211922857559
1752 0.005 8.76 1 632.9301781339315 577.709638475651 577.7887663645485 753.3620351529793 819.2976180301486 855.7610111938944 592.4470010890528 347.1602390225212 706.6754845647022 294.5211972608754
1753 0.005 8.765000000000001 1 632.9505621137938 577.7466742505056 577.8258248759329 753.3670265227256 819.2977542594642 855.7610526953016 592.4763911169554 347.1791264474872 706.6838388070094 294.5212022533307
1754 0.005 8.77 1 632.9709190642689 577.7836603082654 577.8628336385972 753.3720119761216 819.2978904129848 855.7610947049335 592.5057424984943 347.1979948440633 706.6921825383514 294.5212072126332
1755 0.005 8.775 1 632.991248700671 577.8205967195514 577.8997927235994 753.3769905451247 819.2980261343201 855.761136588814 592.5350550790127 347.2168443241528 706.7005151936992 294.5212121896546
1756 0.005 8.779999999999999 1 633.0115511375933 577.8574835548017 577.9367022001677 753.3819633153763 819.2981619134371 855.7611783764924 592.5643292630699 347.2356748511505 706.7088376915934 294.5212171327854
1757 0.005 8.785 1 633.0318266085579 577.8943208876769 577.9735621399788 753.3869297747317 819.2982974113971 855.7612197968325 592.593565088559 347.2544865627272 706.7171492937142 294.5212220907491
1758 0.005 8.790000000000001 1 633.0520751488907 577.9311087912452 578.0103726127488 753.3918905781738 819.2984328471073 855.7612613300151 592.6227627143761 347.2732793618887 706.7254507615195 294.5212270168392
1759 0.005 8.795 1 633.072296548438 577.9678473281704 578.0471336876133 753.3968447140311 819.2985680672504 855.7613027893348 592.6519218314908 347.2920532855535 706.7337413080141 294.5212319626109
1760 0.005 8.800000000000001 1 633.0924911690887 578.0045365680887 578.0838454330086 753.4017935444775 819.2987029520265 855.7613441926192 592.6810428444692 347.3108083005595 706.7420215300803 294.5212368754956
1761 0.005 8.805 1 633.1126588370262 578.0411765784302 578.1205079145482 753.4067354495334 819.2988379114613 855.7613856525383 592.7101255214366 347.3295444155196 706.7502909145936 294.5212418039247
1762 0.005 8.81 1 633.1327996935388 578.0777674199462 578.1571211981028 753.4116717490933 819.2989726015353 855.7614270316035 592.7391697919521 347.3482645637769 706.7585501184446 294.5212466974339
1763 0.005 8.815 1 633.1529136849057 578.1143091607239 578.1936853508565 753.4166016229524 819.2991069672346 855.7614684282364 592.7681757797171 347.3669647150734 706.7667982656217 294.5212516109094
1764 0.005 8.82 1 633.1730009837054 578.1508018758656 578.2302004425818 753.4215258509392 819.2992414470925 855.7615098069602 592.797143842353 347.3856453841181 706.7750363106169 294.5212564918601
1765 0.005 8.825000000000001 1 633.1930617281351 578.1872456347514 578.2666665452476 753.4264434616661 819.2993755492653 855.7615508488076 592.826073924586 347.4043074248013 706.7832635089227 294.5212613920759
1766 0.005 8.83 1 633.213095803372 578.2236405107144 578.3030837294565 753.4313558218585 819.299509989349 855.7615920436615 592.8549662956667 347.4229484220566 706.7914805878489 294.5212662623335
1767 0.005 8.835000000000001 1 633.23310324421 578.2599865676676 578.3394520613876 753.4362613417752 819.2996439833116 855.7616332342542 592.8838207642614 347.4415710534977 706.7996867951709 294.5212711465328
1768 0.005 8.84 1 633.2530821725215 578.2962838483699 578.3757715906181 753.4411580675734 819.2997763440386 855.7616734418217 592.9126353226513 347.460175280021 706.8078806786508 294.5212759969024
1769 0.005 8.845000000000001 1 633.2730348655335 578.3325324424126 578.4120423978303 753.4460486157207 819.299909210405 855.7617143210053 592.9414127232777 347.4787608284681 706.8160643287098 294.5212808678141
1770 0.005 8.85 1 633.2929615329056 578.3687324217486 578.448264556079 753.4509345603067 819.3000423327298 855.7617548911682 592.9701527428317 347.4973278246123 706.8242385812218 294.521285706802
1771 0.005 8.855 1 633.3128619347758 578.4048838448925 578.484438127426 753.4558147711382 819.3001758430657 855.7617957221916 592.9988552532111 347.5158758891885 706.8324022397208 294.5212905645488
1772 0.005 8.859999999999999 1 633.3327362438708 578.4409867946866 578.5205631896297 753.4606901898755 819.3003091060712 855.7618367200007 593.0275204565874 347.5344050676479 706.8405562781122 294.5212953922559
1773 0.005 8.865 1 633.3525843361957 578.4770413335956 578.5566398067689 753.4655591986472 819.3004422276474 855.7618772306926 593.0561482481768 347.5529156272912 706.8486996932997 294.5213002367717
1774 0.005 8.870000000000001 1 633.3724063299251 578.5130475308365 578.5926680505598 753.4704230892191 819.3005752318023 855.761917969609 593.0847385516873 347.5714074746766 706.8568332266844 294.5213050476651
1775 0.005 8.875 1 633.3922019953425 578.5490054422759 578.6286479785076 753.4752804650614 819.3007080434814 855.761958620822 593.1132912373897 347.5898841513078 706.8649560446903 294.5213098796038
1776 0.005 8.880000000000001 1 633.4119716318808 578.5849151466382 578.6645796640847 753.480132547163 819.3008407799352 855.7619991896115 593.1418067413024 347.6083408357266 706.873068974097 294.5213146835596
1777 0.005 8.885 1 633.4317152210382 578.6207767217639 578.7004631859769 753.4849782876421 819.3009733012151 855.7620399214926 593.1702850534263 347.6267782519764 706.8811714699112 294.5213194992398
1778 0.005 8.890000000000001 1 633.4514327257496 578.6565902293515 578.736298605808 753.4898188956656 819.3011060432557 855.7620805429484 593.1987264145121 347.6451965310837 706.8892643443871 294.521324281103
1779 0.005 8.895 1 633.4711240284877 578.6923557339225 578.7720859900818 753.494652916234 819.301238212938 855.7621206648415 593.2271303687264 347.663595865646 706.8973465900491 294.5213290852228
1780 0.005 8.9 1 633.490789404546 578.7280733039611 578.8078254064507 753.4994812515348 819.3013704333999 855.7621609201628 593.2554970856476 347.6819763634296 706.9054189352075 294.5213338580558
1781 0.005 8.904999999999999 1 633.5104288871711 578.7637429913788 578.8435169134578 753.5043030534709 819.3015022886825 855.7622015696181 593.283826198607 347.7003368678974 706.9134805851663 294.5213386479811
1782 0.005 8.91 1 633.5300419951078 578.7993648830626 578.8791605886187 753.5091195547104 819.301633849135 855.7622418136131 593.3121182780121 347.7186789576489 706.9215321813106 294.5213434062617
1783 0.005 8.915000000000001 1 633.5496289678474 578.8349390351596 578.9147564924333 753.5139293239353 819.3017653049587 855.7622818215715 593.3403730966587 347.7370024090446 706.9295731738645 294.5213481825473
1784 0.005 8.92 1 633.5691895064803 578.8704655315861 578.9503047046524 753.5187337618156 819.3018967930262 855.7623220049938 593.36859074173 347.7553075646652 706.9376042102829 294.5213529296028
1785 0.005 8.925000000000001 1 633.5887240624915 578.9059444280271 578.9858052839971 753.5235319487881 819.3020280036252 855.7623619467602 593.3967714564138 347.7735942874936 706.945624557729 294.5213576960028
1786 0.005 8.93 1 633.6082296351942 578.9413758039841 579.0212583083072 753.528324711796 819.3021592935703 855.762402270891 593.4249163138446 347.7918625598099 706.9536347650594 294.5213624330098
1787 0.005 8.935 1 633.6277101229817 578.9767597173886 579.0566638391222 753.5331112084451 819.3022902199048 855.762442508098 593.4530241130529 347.8101123580233 706.9616343419759 294.5213671853078
1788 0.005 8.94 1 633.647165348051 579.0120962367471 579.0920219416249 753.5378921875524 819.302421163396 855.7624823897308 593.4810950408714 347.8283441652696 706.9696243159343 294.5213719073643
1789 0.005 8.945 1 633.6665952503558 579.0473854262241 579.1273326823891 753.5426668959373 819.3025516643436 855.7625220245155 593.5091290427326 347.8465574003509 706.97760406463 294.5213766500219
1790 0.005 8.950000000000001 1 633.6860152536741 579.0826273773793 579.1625961453479 753.5474377021189 819.3026831310677 855.7625621410807 593.5371299050598 347.8647520922722 706.9855737134103 294.5213813621106
1791 0.005 8.955 1 633.7054052985275 579.1178221460904 579.1978123918421 753.552201004892 819.3028136650676 855.7626019324338 593.5650927989275 347.8829287124868 706.9935332110338 294.5213860959329
1792 0.005 8.960000000000001 1 633.7247673375332 579.1529697918361 579.2329814855162 753.5569582393468 819.3029438883448 855.7626416861873 593.593018293965 347.901086770041 707.0014826786345 294.5213907971761
1793 0.005 8.965 1 633.7441050170653 579.1880703840251 579.2681034950734 753.5616977297718 819.3030644973849 855.7626786939712 593.6209070780179 347.9192263553638 707.0094264933936 294.5213955204312
1794 0.005 8.970000000000001 1 633.7634145192648 579.2231239775729 579.3031784751611 753.5664349243261 819.3031902469787 855.7627181500754 593.6487585900564 347.9373473848645 707.0173566256572 294.5214002115714
1795 0.005 8.975 1 633.7826965957155 579.2581306370241 579.338206490416 753.5711682477375 819.3033182504917 855.7627581173844 593.6765731909795 347.9554499172195 707.0252752624435 294.5214049160722
1796 0.005 8.98 1 633.8019516109756 579.2930904308137 579.3731876066632 753.5758983772591 819.3034475213479 855.7627980313698 593.7043511989655 347.9735324530803 707.0331834979605 294.5214095924014
1797 0.005 8.984999999999999 1 633.8211795228503 579.3280034103005 579.4081218838517 753.5806234993443 819.3035769118843 855.7628379549886 593.7320920107146 347.9915972860225 707.0410812011303 294.521414292905
1798 0.005 8.99 1 633.84038124644 579.3628696506607 579.4430093882893 753.585344572468 819.3037065011458 855.7628776831203 593.7597966935191 348.009644064274 707.0489694176264 294.5214189652089
1799 0.005 8.995000000000001 1 633.8595569170066 579.397689207849 579.477850182775 753.5900593386953 819.3038355897226 855.7629170053705 593.7874644941373 348.0276730534017 707.056847308447 294.5214236499349
1800 0.005 9 1 633.8787070135027 579.4324621551164 579.5126443333354 753.5947692641274 819.3039645942645 855.7629563566077 593.8150962414624 348.0456837263881 707.0647157157692 294.5214283064113
1801 0.005 9.005000000000001 1 633.8978315673832 579.4671885570182 579.5473919075622 753.5994733370742 819.304093365438 855.7629952198714 593.8426918476779 348.0636774631012 707.0725740485007 294.5214329820881
1802 0.005 9.01 1 633.9169315447007 579.5018684340532 579.5820929444266 753.6041764435987 819.3042242566307 855.7630353922134 593.8702510186299 348.0816521376399 707.0804251536507 294.5214376273083
1803 0.005 9.015000000000001 1 633.9360061738586 579.5365018863768 579.6167475220134 753.6088715877282 819.3043534798851 855.7630746865582 593.897774317378 348.0996082632561 707.0882658998992 294.5214422898657
1804 0.005 9.02 1 633.9550567238543 579.5710889859821 579.6513557134077 753.6135632517338 819.3044836227632 855.76311435328 593.9252620137839 348.1175460155291 707.0960979172006 294.5214469178447
1805 0.005 9.025 1 633.9740810526281 579.6056298369664 579.6859176073573 753.6182430845291 819.3046102379053 855.7631525244342 593.952713728144 348.1354624264662 707.103917454252 294.5214515638552
1806 0.005 9.029999999999999 1 633.9930807914283 579.6401244589991 579.7204332448835 753.6229222972831 819.3047394746613 855.7631921432112 593.9801295788242 348.1533618631556 707.1117294093067 294.5214561739775
1807 0.005 9.035 1 634.0120542863289 579.6745729398897 579.7549027066211 753.627589594181 819.3048656457305 855.7632302692396 594.0075092125542 348.1712437274917 707.1195288660342 294.5214608028963
1808 0.005 9.040000000000001 1 634.0310025282363 579.7089752690457 579.7893260078139 753.6322519179876 819.3049920905631 855.7632686024705 594.0348516331185 348.1891077091605 707.1273189889583 294.5214654019523
1809 0.005 9.045 1 634.0499258689764 579.7433315369919 579.8237032220209 753.6369126464093 819.3051208574702 855.7633078941085 594.0621583911511 348.2069537953969 707.1351007714436 294.5214700193644
1810 0.005 9.050000000000001 1 634.0688240546549 579.7776418285675 579.8580344255764 753.6415669015699 819.3052487540193 855.763347136967 594.0894297088007 348.2247818602012 707.1428726091887 294.521474606587
1811 0.005 9.055 1 634.0877043746784 579.8119062370071 579.8923197097716 753.6462176194739 819.3053771209984 855.7633861868795 594.1166646146861 348.2425919029467 707.1506434800382 294.5214792082883
1812 0.005 9.06 1 634.106557597252 579.8461248004061 579.9265591201065 753.6508608189814 819.3055046798264 855.7634250520618 594.1438641666604 348.2603839278421 707.1584000125719 294.5214837837245
1813 0.005 9.065 1 634.1253842303344 579.8802975840392 579.9607527163206 753.655496509337 819.3056313347951 855.7634635010317 594.1710283254159 348.2781579848617 707.1661438411302 294.521488376466
1814 0.005 9.07 1 634.1441844768608 579.9144246433829 579.994900559762 753.6601266736972 819.3057577238803 855.763501879889 594.1981569334895 348.2959137804018 707.1738764649635 294.5214929410669
1815 0.005 9.075000000000001 1 634.1629589645574 579.9485060472275 580.0290027172948 753.6647502775608 819.3058840103334 855.7635404587907 594.2252500223328 348.3136515143391 707.1815980908415 294.5214975212572
1816 0.005 9.08 1 634.181710949806 579.9825418640777 580.063059252694 753.6693678892852 819.3060102227562 855.7635791032552 594.2523080239906 348.3313711738598 707.1893075542913 294.5215020686495
1817 0.005 9.085000000000001 1 634.2004361462452 580.0165321556885 580.0970702312677 753.6739796673193 819.3061362256755 855.7636173733437 594.2793304481555 348.3490727403153 707.1970075500117 294.5215066349757
1818 0.005 9.09 1 634.2191356335475 580.0504769870043 580.1310357195994 753.6785863864626 819.3062622452441 855.7636560286605 594.306317575741 348.3667562622194 707.2046984791984 294.521511173615
1819 0.005 9.095000000000001 1 634.2378096868377 580.0843764259005 580.1649557820027 753.6831869789024 819.3063880071835 855.7636946713427 594.3332694599186 348.3844223650025 707.2123797135865 294.5215157350711
1820 0.005 9.1 1 634.2564585921035 580.1182305117089 580.1988304671002 753.6877823363519 819.306513896937 855.7637328136955 594.3601855100711 348.4020711738982 707.220051659475 294.5215202640589
1821 0.005 9.105 1 634.2750823285122 580.1520393225488 580.2326598457419 753.6923713204631 819.3066394216089 855.7637708075782 594.3870664389051 348.4197014917825 707.2277136779514 294.5215248114466
1822 0.005 9.109999999999999 1 634.2936816228457 580.1858029259164 580.266443985664 753.6969556127499 819.3067647670916 855.7638089201963 594.413912284586 348.4373134999648 707.235366384525 294.5215293358572
1823 0.005 9.115 1 634.3122558578318 580.2195213652592 580.3001829356003 753.7015333606066 819.3068899155152 855.7638471482564 594.4407223366586 348.4549072059612 707.2430088766901 294.5215338774396
1824 0.005 9.120000000000001 1 634.3308056079578 580.2531947202968 580.333876770453 753.706106083676 819.3070149973493 855.7638850610708 594.467497631243 348.4724828882904 707.2506420967121 294.5215383903555
1825 0.005 9.125 1 634.3493308842191 580.2868230544963 580.3675255504985 753.7106726522195 819.307139942901 855.7639228696623 594.4942379570344 348.4900406088431 707.2582652644779 294.5215429245389
1826 0.005 9.130000000000001 1 634.36783153555 580.3204064802773 580.4011293752775 753.7152343452534 819.307264702321 855.7639609391506 594.5209446222754 348.5075803505907 707.2658789445231 294.5215474301721
1827 0.005 9.135 1 634.3863078074372 580.3539450253472 580.4346882887226 753.7197899562143 819.3073893254797 855.7639986288583 594.547616119651 348.5251021736229 707.2734826911638 294.5215519525777
1828 0.005 9.140000000000001 1 634.4047598538247 580.3874387490335 580.4682023517976 753.724340232029 819.307513899541 855.7640365959428 594.574252726419 348.5426046158423 707.2810768839497 294.5215564544923
1829 0.005 9.145 1 634.4231890571328 580.4208877881607 580.5016716754262 753.7288846021376 819.3076379268973 855.7640740532507 594.6008564924389 348.5600894254035 707.288660950874 294.521560974699
1830 0.005 9.15 1 634.4415936712181 580.4542921559738 580.5350962998929 753.7334237984826 819.3077619960826 855.7641117045208 594.6274250884879 348.5775563109785 707.2962357926119 294.521565469782
1831 0.005 9.154999999999999 1 634.4599735192878 580.4876519071838 580.5684762784343 753.7379567592722 819.3078857774383 855.7641494985207 594.6539585646468 348.5950057339602 707.3038006701414 294.5215699851285
1832 0.005 9.16 1 634.4783290314625 580.5209671043401 580.6018116741074 753.7424845022765 819.3080096893989 855.7641872386779 594.6804571524206 348.612437548062 707.3113562756099 294.5215744727399
1833 0.005 9.165000000000001 1 634.4966600312858 580.5542378079223 580.6351025474355 753.7470062528115 819.308133265862 855.7642244381213 594.7069209297432 348.6298517515339 707.3189018969074 294.5215789747992
1834 0.005 9.17 1 634.5149668805574 580.5874640807089 580.6683489608553 753.7515227443807 819.3082567243591 855.7642621199539 594.7333500371469 348.6472480777647 707.326438070315 294.5215834519865
1835 0.005 9.175000000000001 1 634.5332493639784 580.6206459828556 580.7015509753559 753.7560331961688 819.3083800858291 855.76429931859 594.7597444466033 348.6646267489007 707.3339646662758 294.5215879471242
1836 0.005 9.18 1 634.5515077128699 580.6537835774892 580.7347086523282 753.7605387965473 819.3085034042043 855.7643371111016 594.786104304837 348.6819876882826 707.3414818684429 294.5215924181708
1837 0.005 9.185 1 634.5697418349935 580.6868769247958 580.7678220529109 753.7650381456966 819.3086264693895 855.7643745121389 594.8124296234884 348.6993309358012 707.3489891433836 294.5215969079916
1838 0.005 9.19 1 634.5879518322683 580.7199260874295 580.8008912402977 753.769532362412 819.3087494020021 855.7644120843083 594.8387205263692 348.7166564175795 707.3564872051205 294.5216013675087
1839 0.005 9.195 1 634.6061380829125 580.7529311678711 580.8339163082143 753.7740236183394 819.3088726604835 855.7644493025331 594.8649808556012 348.7339644900412 707.3639765335405 294.5216058469684
1840 0.005 9.200000000000001 1 634.6243000924633 580.7858921890722 580.8668972921073 753.7785083446222 819.308995361229 855.7644861300764 594.891205645726 348.7512547516934 707.371456294365 294.5216102993872
1841 0.005 9.205 1 634.6424378948916 580.8188092139397 580.8998342500212 753.7829864207622 819.3091176656848 855.7645230028739 594.9173953826711 348.7685277559544 707.378925911396 294.5216147695975
1842 0.005 9.210000000000001 1 634.6605517417582 580.8516823006881 580.9327272400285 753.7874590896115 819.3092401205304 855.7645600300774 594.943550339518 348.7857828416371 707.3863861711294 294.5216192162449
1843 0.005 9.215 1 634.6786413977735 580.8845115070537 580.9655763232038 753.7919254737425 819.3093621646236 855.7645968955463 594.9696705484973 348.8030200214085 707.3938365171167 294.5216236809327
1844 0.005 9.220000000000001 1 634.6967072349153 580.9172968944858 580.9983815582937 753.7963867380845 819.3094841537682 855.7646340211826 594.9957562507685 348.8202405022155 707.4012774946087 294.5216281173293
1845 0.005 9.225 1 634.7147490802569 580.9500385242217 581.0311430075794 753.8008419113022 819.309605960293 855.7646706956788 595.0218077230153 348.8374429641365 707.4087085842859 294.5216325692156
1846 0.005 9.23 1 634.7327672028417 580.9827364578088 581.0638607330084 753.8052920328621 819.3097275777918 855.7647073560644 595.0478249649215 348.8546275616015 707.416130412761 294.5216369895801
1847 0.005 9.234999999999999 1 634.7507614654555 581.0153907556981 581.0965347908772 753.8097361470874 819.3098489618345 855.7647439430081 595.0738080456015 348.8717945463367 707.4235426552976 294.5216414274391
1848 0.005 9.24 1 634.768731941683 581.0480014826285 581.1291652485547 753.8141751648104 819.3099704416169 855.7647807864406 595.099757237101 348.8889415878934 707.4309455044219 294.5216458400398
1849 0.005 9.245000000000001 1 634.7866785943671 581.0805686954455 581.161752164599 753.81860845978 819.3100915453989 855.7648174032406 595.1256723970556 348.9060719293183 707.4383388239487 294.5216502653314
1850 0.005 9.25 1 634.8046014398186 581.1130924562918 581.1942955976608 753.8230363818682 819.3102124754503 855.7648541605007 595.151553675664 348.9231851429768 707.4457228937335 294.521654666814
1851 0.005 9.255000000000001 1 634.8225007746572 581.1455728285733 581.2267956123642 753.8274588074631 819.3103335319313 855.7648905838539 595.1774012860077 348.9402810774392 707.4530973088908 294.5216590822685
1852 0.005 9.26 1 634.8403763030602 581.1780098710944 581.2592522675789 753.8318760638323 819.3104545425247 855.76492708671 595.2032151496085 348.9573595819851 707.4604626335586 294.5216634716317
1853 0.005 9.265000000000001 1 634.8582282141894 581.2104036426941 581.2916656237608 753.8362873231022 819.3105751152087 855.7649637270224 595.2289951277039 348.9744206659681 707.4678182409871 294.52166787623
1854 0.005 9.27 1 634.8760565703193 581.242754204504 581.3240357408455 753.840693512562 819.3106955867552 855.7650000753608 595.254741366468 348.9914642611203 707.4751647065159 294.5216722545903
1855 0.005 9.275 1 634.8938613222309 581.2750616158705 581.3563626790447 753.8450939234534 819.3108157583525 855.7650366971571 595.2804539664492 349.0084902157045 707.482501540974 294.5216766453318
1856 0.005 9.279999999999999 1 634.9116426144765 581.3073259376504 581.388646498772 753.8494892232865 819.3109361866317 855.7650733309091 595.3061329108741 349.0254987517664 707.4898293498045 294.5216810035782
1857 0.005 9.285 1 634.9294002227072 581.3395472278181 581.4208872575731 753.8538786341275 819.3110560827351 855.7651096901878 595.3317782801719 349.042491504024 707.4971475395662 294.5216853753457
1858 0.005 9.290000000000001 1 634.9471343610845 581.3717255443092 581.4530850170269 753.8582630672386 819.3111761304646 855.7651459433744 595.3573900543254 349.0594664625287 707.5044565986112 294.5216897186862
1859 0.005 9.295 1 634.9648446822924 581.4038609485742 581.4852398348663 753.8626414163774 819.3112956910611 855.7651819068119 595.3829683502514 349.0764235724893 707.5117560365331 294.5216940735141
1860 0.005 9.300000000000001 1 634.9825314634259 581.4359534801927 581.517351757555 753.8670150352094 819.3114154133915 855.7652180854701 595.4085126156681 349.0933628740082 707.5190465000948 294.5216983960048
1861 0.005 9.305 1 635.0001948732853 581.4680032138614 581.5494208533737 753.8713827082443 819.3115347655453 855.7652543986437 595.4340236251445 349.1102846418107 707.5263272919409 294.5217027317586
1862 0.005 9.31 1 635.0178349232177 581.5000102115723 581.5814471835467 753.8757453484594 819.3116539612519 855.7652902818666 595.4595013748352 349.1271889291922 707.5335990872193 294.521707039384
1863 0.005 9.315 1 635.035451728656 581.5319745446674 581.6134308145577 753.8801021831042 819.3117731015487 855.7653261846597 595.484946257902 349.1440745514774 707.5408613284206 294.5217113636529
1864 0.005 9.32 1 635.0530453968979 581.5638962707752 581.645371809954 753.8844541686669 819.3118920855894 855.7653623134383 595.5103579226977 349.1609439172124 707.5481146060021 294.5217156563323
1865 0.005 9.325000000000001 1 635.0706155670752 581.5957754429603 581.6772702228619 753.888800099019 819.3120108330139 855.765398324595 595.5357363734126 349.1777957608899 707.5553584026516 294.5217199648004
1866 0.005 9.33 1 635.0881626290084 581.6276121219428 581.7091261126977 753.8931412398784 819.3121295545729 855.7654341754256 595.5610816277316 349.1946301888474 707.5625931187066 294.5217242464111
1867 0.005 9.335000000000001 1 635.1056851511198 581.6594063695195 581.7409395395017 753.8974759037853 819.3122472209507 855.7654693351492 595.5863947705548 349.2114477646505 707.5698238434823 294.5217285367198
1868 0.005 9.34 1 635.1231838164896 581.6911582489973 581.7727105679796 753.9018198015993 819.3123657581665 855.7655047821625 595.6116751146777 349.2282470926973 707.5770397967456 294.5217328002947
1869 0.005 9.345000000000001 1 635.1406597996229 581.7228678167969 581.8044392566477 753.9061499421761 819.3124838262632 855.7655406225921 595.6369219402364 349.2450292791079 707.5842474713847 294.5217370757492
1870 0.005 9.35 1 635.1581133776274 581.7545351330823 581.8361256666263 753.9104724685634 819.3126017086894 855.765576585326 595.6621356898511 349.2617942788651 707.5914462450011 294.5217413190293
1871 0.005 9.355 1 635.1755441418683 581.7861602547316 581.8677698529604 753.9147876974006 819.3127195291632 855.7656119940268 595.6873162491783 349.2785420967421 707.5986355320728 294.5217455730784
1872 0.005 9.359999999999999 1 635.1929521268069 581.8177432415722 581.8993718769415 753.9190975393766 819.3128371885417 855.7656474789975 595.7124637757745 349.2952727210032 707.6058156916378 294.5217497937987
1873 0.005 9.365 1 635.2103374517528 581.8492841508271 581.9309317953577 753.9234011393153 819.3129547799472 855.7656830890318 595.737578476489 349.3119861564097 707.6129863332666 294.5217540274361
1874 0.005 9.370000000000001 1 635.2276998938514 581.880783042315 581.9624496674971 753.9276995127962 819.3130723599934 855.7657185633084 595.7626603357702 349.3286823752866 707.6201477728808 294.521758227845
1875 0.005 9.375 1 635.2450393863637 581.9122399730232 581.9939255508093 753.9319922663335 819.3131897513753 855.7657541869651 595.7877093581824 349.3453614665582 707.6272998047443 294.5217624441416
1876 0.005 9.380000000000001 1 635.2623404638515 581.9436550331964 582.0253595372187 753.9362863912296 819.3133081433746 855.7657899531766 595.8127298633789 349.3620233358517 707.6344424278037 294.521766631436
1877 0.005 9.385 1 635.2796239649861 581.9750282589176 582.0567516622336 753.9405714447944 819.3134252565051 855.7658252608883 595.8377162630123 349.3786680709993 707.6415763743662 294.5217708261681
1878 0.005 9.390000000000001 1 635.2968887623248 582.0063597069493 582.0881019817292 753.9448498529988 819.313542010029 855.7658602371629 595.8626691307528 349.3952956015597 707.6487017820742 294.5217749961902
1879 0.005 9.395 1 635.3141331829174 582.0376494410971 582.1194105538267 753.9491218882663 819.3136585738642 855.7658952123862 595.8875893468069 349.41190603543 707.6558179936218 294.5217791829386
1880 0.005 9.4 1 635.3313566495393 582.0688975261986 582.1506774451486 753.9533885053222 819.3137750362291 855.7659306389867 595.9124768378134 349.4284970387781 707.6629249392854 294.5217833447575
1881 0.005 9.404999999999999 1 635.3485579917988 582.1001039936949 582.1819026969548 753.9576487095966 819.3138911421726 855.7659656436897 595.9373308030016 349.445072181953 707.6700224672162 294.5217875169014
1882 0.005 9.41 1 635.3657373564013 582.131268912438 582.2130863703885 753.9619043244832 819.3140074810551 855.7660007601853 595.9621522118454 349.4616304479734 707.6771109685675 294.5217916610135
1883 0.005 9.415000000000001 1 635.3828945664175 582.1623923646397 582.2442285405984 753.9661544139028 819.3141237717462 855.7660360943106 595.986941832698 349.4781716263832 707.6841901007771 294.5217958220153
1884 0.005 9.42 1 635.4000294697687 582.1934743897672 582.2753292570427 753.970399622271 819.3142397627199 855.7660710958629 596.0116988368522 349.4946959020353 707.6912605285946 294.5217999513992
1885 0.005 9.425000000000001 1 635.4171444638317 582.2245150376829 582.3063885737091 753.9746410152112 819.3143562713686 855.7661061624303 596.0364248032711 349.5112032770922 707.6983232332456 294.5218040981255
1886 0.005 9.43 1 635.4342362321477 582.2555143680183 582.3374065447994 753.9788764053045 819.3144722981738 855.7661409190814 596.0611177754714 349.5276936922663 707.7053766341435 294.5218082219995
1887 0.005 9.435 1 635.4513047490202 582.2864724363959 582.3683832287285 753.9831060153492 819.3145876343964 855.7661757092618 596.0857781072405 349.5441671511971 707.7124201234327 294.5218123584403
1888 0.005 9.44 1 635.4683504507734 582.3173893008345 582.3993186815533 753.987330581608 819.3147032870119 855.7662105520841 596.1104060298735 349.5606236516565 707.7194548142839 294.5218164646708
1889 0.005 9.445 1 635.4853732789763 582.3482650175666 582.4302129580684 753.9915493326436 819.3148184459894 855.7662451516197 596.135001494376 349.577063185605 707.7264801809655 294.5218205888623
1890 0.005 9.450000000000001 1 635.5023731849931 582.3790996284076 582.4610661074365 753.9957631522542 819.314933673673 855.7662799071804 596.1595640988271 349.5934856835751 707.7334968361824 294.5218246921807
1891 0.005 9.455 1 635.5193504194556 582.4098932012897 582.4918781907506 753.9999715813701 819.3150489541443 855.7663148134553 596.1840947699063 349.6098912426216 707.7405042074975 294.5218288105746
1892 0.005 9.460000000000001 1 635.5363052820459 582.4406458001142 582.5226492714899 754.0041750196792 819.3151638938643 855.7663493765579 596.2085935189566 349.6262794034492 707.7475028536895 294.5218328993865
1893 0.005 9.465 1 635.5532377843991 582.4713574778478 582.5533794034296 754.0083725660852 819.3152784274403 855.7663841804771 596.2330601571932 349.6426435419652 707.7544924307999 294.5218370019585
1894 0.005 9.470000000000001 1 635.570147874272 582.5020282910554 582.5840686426865 754.0125655033092 819.3153930559874 855.7664186752463 596.2574948905007 349.6589934078683 707.7614733815609 294.5218410816375
1895 0.005 9.475 1 635.5870357132985 582.5326582911719 582.6147170422767 754.0167528325849 819.3155076248833 855.7664531689716 596.2818977623674 349.6753318463084 707.7684452128416 294.5218451734348
1896 0.005 9.48 1 635.6039013366228 582.5632475411886 582.6453246668199 754.0209358541895 819.3156221436548 855.7664873803227 596.3062688080092 349.6916529611043 707.7754083544444 294.5218492411834
1897 0.005 9.484999999999999 1 635.6207445964656 582.5937960981253 582.6758915684419 754.0251130086509 819.3157362260603 855.7665218257301 596.3306081104142 349.7079572529231 707.7823623916489 294.5218533287632
1898 0.005 9.49 1 635.6375656419885 582.6243040191373 582.7064178071738 754.0292854346079 819.3158504569335 855.7665564201857 596.3549153868749 349.7242447401031 707.7893078865924 294.5218573884111
1899 0.005 9.495000000000001 1 635.6543636241602 582.6547713740381 582.7369034486092 754.0334448170518 819.315963482574 855.7665908534275 596.3791908721778 349.7405154135463 707.7962427836217 294.5218614613784
1900 0.005 9.5 1 635.6711397314597 582.6851982003607 582.7673485375284 754.0376031906633 819.316077226328 855.766625153847 596.403434721599 349.7567692067731 707.8031695790608 294.5218655073123
1901 0.005 9.505000000000001 1 635.6878945354446 582.715584560792 582.7977531338748 754.0417580565482 819.3161910107289 855.7666591061831 596.4276476083169 349.7730061271996 707.8100875956432 294.5218695699808
1902 0.005 9.51 1 635.7046272289282 582.7459305085607 582.828117289847 754.0459090100989 819.3163046753981 855.7666932865003 596.4518287979363 349.7892262119058 707.8169971666457 294.5218736076745
1903 0.005 9.515000000000001 1 635.721337875244 582.7762360988331 582.8584410618881 754.0500546890797 819.3164182777795 855.7667275355958 596.4759783666742 349.8054294901001 707.8238977788147 294.521877658798
1904 0.005 9.52 1 635.7380264987398 582.8065013884213 582.8887245071608 754.0541959512038 819.3165317921602 855.766761917484 596.500096394901 349.8216159287148 707.8307900271303 294.521881684219
1905 0.005 9.525 1 635.754693130179 582.8367264322272 582.9189676813498 754.0583317811249 819.3166447416021 855.7667959212255 596.5241828420494 349.8377856443718 707.837673311039 294.5218857241484
1906 0.005 9.529999999999999 1 635.7713377524908 582.8669112872719 582.9491706391326 754.0624630012774 819.3167578650792 855.7668301036429 596.5482378762167 349.8539385283838 707.8445481130243 294.5218897378783
1907 0.005 9.535 1 635.7879605800124 582.8970560083303 582.9793334362282 754.0665886748841 819.3168703234819 855.7668636362444 596.5722615630178 349.8700746977518 707.8514139581691 294.5218937639182
1908 0.005 9.540000000000001 1 635.8045614283334 582.9271606516398 583.0094561297782 754.0707095379429 819.3169831208542 855.7668975037872 596.596253926224 349.8861941002642 707.8582712913018 294.5218977652153
1909 0.005 9.545 1 635.8211403404089 582.9572252722221 583.0395387729159 754.0748250766327 819.3170956257353 855.7669312442758 596.6202148767234 349.9022968019708 707.865119620164 294.5219017823706
1910 0.005 9.550000000000001 1 635.8376994436636 582.9872499388989 583.0695814402067 754.0789449447598 819.3172112037913 855.7669659258141 596.6441458458373 349.9183841741574 707.8719644456401 294.5219057711084
1911 0.005 9.555 1 635.8542359614432 583.0172346969023 583.099584171352 754.0830540889491 819.3173245797033 855.7670000945895 596.6680449194195 349.9344543294053 707.878798307614 294.5219097743673
1912 0.005 9.56 1 635.8707505523274 583.047179600776 583.1295470225053 754.0871570262062 819.3174371835269 855.7670333083688 596.6919126617212 349.9505074984665 707.8856226523079 294.5219137541139
1913 0.005 9.565 1 635.8872431608538 583.07708470316 583.1594700450563 754.0912535351957 819.3175493065629 855.7670670365394 596.7157490979358 349.9665437646817 707.8924372826591 294.5219177483402
1914 0.005 9.57 1 635.9037137899586 583.1069500650458 583.1893532990846 754.0953448373319 819.3176612201605 855.7671006776012 596.7395545352676 349.9825632322976 707.8992430600754 294.5219217203532
1915 0.005 9.575000000000001 1 635.9201626416993 583.1367757364071 583.2191968359365 754.0994301854363 819.3177727572023 855.7671341428554 596.7633288282045 349.9985660654483 707.9060393171424 294.5219257104526
1916 0.005 9.58 1 635.9365895870086 583.1665617732923 583.2490007123074 754.1035108428886 819.3178842669033 855.7671674874427 596.7870721142425 350.0145522295593 707.912827360043 294.5219296715294
1917 0.005 9.585000000000001 1 635.9529928296571 583.1963082247365 583.2787649743447 754.1075835611895 819.3179947879837 855.767200883471 596.8107829508783 350.0305219382311 707.9196042978097 294.5219336456549
1918 0.005 9.59 1 635.9693748489997 583.2260151518008 583.308489685416 754.1116525172645 819.3181058572876 855.7672346719523 596.8344634156041 350.0464749339893 707.9263735215518 294.5219375918943
1919 0.005 9.595000000000001 1 635.9857355389498 583.2556826088053 583.3381749007312 754.115716618827 819.3182169172522 855.7672681361025 596.8581132082422 350.0624113434795 707.933134191657 294.5219415526977
1920 0.005 9.6 1 636.0020749997491 583.2853106520901 583.3678206765044 754.1197763605788 819.3183278761197 855.7673017108431 596.8817323589129 350.0783311324147 707.939886827751 294.5219454901555
1921 0.005 9.605 1 636.0183930696818 583.3148993304371 583.3974270628811 754.1238306344335 819.3184389466852 855.7673351539551 596.9053207738745 350.094232392218 707.9466308546799 294.5219494405013
1922 0.005 9.609999999999999 1 636.0346897479885 583.3444487033325 583.4269941166958 754.1278806757171 819.3185498280054 855.7673682103447 596.9288785832756 350.1101178679068 707.9533667148307 294.5219533690159
1923 0.005 9.615 1 636.0509650135537 583.3739588241106 583.4565218945744 754.1319253421641 819.3186604712614 855.7674016237469 596.9524057325668 350.1259872329598 707.9600936767689 294.5219573154167
1924 0.005 9.620000000000001 1 636.0672168203621 583.4034296859281 583.4860104032136 754.1359582653664 819.3187699679274 855.7674360385789 596.9759011884786 350.1418411041396 707.9668051303805 294.521961236217
1925 0.005 9.625 1 636.0834476303563 583.4328613886214 583.515459723299 754.1399893534854 819.3188804290596 855.7674701813215 596.9993660902592 350.1576783499532 707.9735105686215 294.5219651730512
1926 0.005 9.630000000000001 1 636.0996574272428 583.4622539938835 583.544869919719 754.1440175275784 819.3189912038579 855.7675037209787 597.0228005929788 350.1734991317962 707.9802093901877 294.5219690850294
1927 0.005 9.635 1 636.1158483203934 583.4916076183113 583.5742410898135 754.1480481317732 819.3191030948851 855.7675360480873 597.0462057158211 350.1893034818793 707.9869078655686 294.5219730124904
1928 0.005 9.640000000000001 1 636.1320159435465 583.5209222527095 583.6035732472623 754.152064529159 819.3192121642774 855.7675694798719 597.0695803697403 350.2050912293934 707.9935889676016 294.521976916314
1929 0.005 9.645 1 636.1481622508143 583.5501979612243 583.6328664528706 754.1560762538677 819.3193214145795 855.7676026254936 597.0929228248438 350.2208625740432 708.0002622878775 294.5219808340149
1930 0.005 9.65 1 636.1642875685019 583.5794347993833 583.6621207611848 754.1600847970807 819.3194311237761 855.7676353233873 597.1162355438838 350.2366174884402 708.0069282127745 294.5219847265968
1931 0.005 9.654999999999999 1 636.1803917582055 583.608632820398 583.6913362291698 754.1640886342303 819.3195405627825 855.7676683020464 597.1395180275357 350.2523559985033 708.0135860073341 294.5219886358598
1932 0.005 9.66 1 636.1964749855306 583.6377920811337 583.720512908657 754.1680881340183 819.3196501865842 855.7677012178131 597.1627705663326 350.2680781201801 708.0202359827372 294.5219925206883
1933 0.005 9.665000000000001 1 636.2125372206258 583.6669126305301 583.749650853657 754.1720827485667 819.3197593870611 855.7677339991375 597.1859927254595 350.2837837920666 708.0268775017635 294.5219964183472
1934 0.005 9.67 1 636.2285783764529 583.6959945308706 583.7787501225574 754.1760726535849 819.3198686256995 855.7677666723746 597.2091848368235 350.2994731858913 708.0335111419006 294.5220002910394
1935 0.005 9.675000000000001 1 636.2445985042489 583.7250378303683 583.8078107642818 754.1800573917457 819.3199774578493 855.7677992173559 597.2323467483693 350.3151461734336 708.0401360468234 294.5220041763262
1936 0.005 9.68 1 636.2605976606372 583.7540425840114 583.8368328338485 754.184037544393 819.3200864754416 855.7678320103872 597.2554786740178 350.330802755539 708.0467527328166 294.5220080350001
1937 0.005 9.685 1 636.2765754304008 583.783008830859 583.8658163771604 754.1880121152191 819.3201950840642 855.7678646230061 597.2785803781437 350.3464434811457 708.0533606557244 294.522011909283
1938 0.005 9.69 1 636.2925321080334 583.811936634704 583.8947614504458 754.1919825158639 819.3203035586491 855.7678969762525 597.301652060249 350.3620677376351 708.059960544488 294.5220157661236
1939 0.005 9.695 1 636.3084679175463 583.8408260486349 583.9236681102932 754.1959475868867 819.3204120507287 855.767929730273 597.3246935721041 350.3776756828116 708.0665516992742 294.5220196347514
1940 0.005 9.700000000000001 1 636.3243827369556 583.8696771270414 583.952536406292 754.1999084023897 819.3205203748502 855.7679622925565 597.3477051363916 350.3932672747998 708.0731348469925 294.5220234776177
1941 0.005 9.705 1 636.3402767092975 583.8984899221766 583.9813663949416 754.2038636683625 819.3206287036218 855.7679948148824 597.370686563348 350.4088426266003 708.0797092965922 294.5220273382498
1942 0.005 9.710000000000001 1 636.3561498416217 583.9272644922585 584.0101581324528 754.2078147485041 819.3207368448319 855.7680273940067 597.39363829705 350.4244017940698 708.0862758631935 294.5220311761078
1943 0.005 9.715 1 636.3720021895484 583.9560008864017 584.0389116675057 754.2117601346496 819.3208447952176 855.7680596696016 597.4165599821382 350.439944721473 708.0928336483902 294.5220350246514
1944 0.005 9.720000000000001 1 636.3878336935161 583.9846991586053 584.067627056286 754.2157012983947 819.3209526021272 855.7680919298824 597.4394519368731 350.4554714035273 708.0993833384103 294.5220388474814
1945 0.005 9.725 1 636.403644334833 584.0133593601752 584.0963043490497 754.2196370184936 819.3210602599811 855.768124290536 597.4623138557838 350.4709819050811 708.105924568074 294.5220426856059
1946 0.005 9.73 1 636.4194343625139 584.0419815450879 584.1249435990234 754.2235680615275 819.3211678404022 855.7681567370709 597.4851465496058 350.4864761853369 708.1124576158036 294.5220464999654
1947 0.005 9.734999999999999 1 636.4352035239866 584.0705657646895 584.1535448613184 754.22749395955 819.3212751577581 855.768189019562 597.5079492401508 350.5019543347344 708.1189821438203 294.5220503302264
1948 0.005 9.74 1 636.450951928128 584.0991120697892 584.1821081821948 754.2314153026311 819.3213823836824 855.7682210008932 597.5307222267431 350.5174157670668 708.1254984833063 294.5220541411122
1949 0.005 9.745000000000001 1 636.4666795594712 584.1276205137686 584.2106336181215 754.2353317164436 819.3214894608723 855.7682533270298 597.5534653514794 350.5328612765755 708.1320063037033 294.5220579651457
1950 0.005 9.75 1 636.4823865575219 584.1560911506434 584.2391212220751 754.2392432649928 819.3215966341833 855.7682851376645 597.5761788757474 350.548290742988 708.1385060105551 294.5220617620115
1951 0.005 9.755000000000001 1 636.4980729991233 584.1845240376449 584.2675710497922 754.2431499413668 819.3217036815963 855.7683169399272 597.5988630003296 350.5637041712168 708.1449973501996 294.5220655747464
1952 0.005 9.76 1 636.5137388087469 584.2129192234478 584.2959831508462 754.2470522331531 819.3218107287114 855.7683491845341 597.6215175713182 350.5791015103529 708.1514806483643 294.5220693651144
1953 0.005 9.765000000000001 1 636.529384106676 584.2412767588391 584.3243575761517 754.2509492712311 819.3219172595531 855.768381097948 597.644142561674 350.5944826950025 708.1579553179187 294.522073168895
1954 0.005 9.77 1 636.5450086294478 584.2695966971411 584.3526943811115 754.2548415946798 819.3220238357269 855.7684131336412 597.6667380456024 350.6098475074429 708.1644221250565 294.5220769496684
1955 0.005 9.775 1 636.5606127938503 584.2978790889472 584.3809936141033 754.2587291674745 819.3221302468854 855.7684448851967 597.6893039803979 350.6251964574764 708.1708803494065 294.5220807462634
1956 0.005 9.779999999999999 1 636.5761963951068 584.3261239871831 584.4092553293074 754.2626120361153 819.3222365240695 855.7684769059539 597.7118405698287 350.6405294934864 708.177330577327 294.5220845225353
1957 0.005 9.785 1 636.5917594024729 584.3543314385853 584.4374795732625 754.2664894887297 819.3223425014027 855.7685089895815 597.734347725902 350.6558556026055 708.1837724008481 294.5220883131034
1958 0.005 9.790000000000001 1 636.6073020255189 584.3825015037039 584.4656664064487 754.2703628406097 819.3224485146759 855.7685403881708 597.7568256848052 350.6711614730959 708.1902061509718 294.5220920738117
1959 0.005 9.795 1 636.6228229789485 584.4106342144954 584.4938158635829 754.2742300129014 819.3225539791343 855.7685717918637 597.7792736216103 350.6864491475191 708.1966305765244 294.5220958533536
1960 0.005 9.800000000000001 1 636.638323840967 584.4387296357821 584.5219280064643 754.2780931763914 819.3226595366929 855.7686032065716 597.801692573579 350.7017197920568 708.2030473508665 294.5220996100692
1961 0.005 9.805 1 636.6538045554154 584.4667878170297 584.5500028855039 754.2819512810872 819.3227649614292 855.7686348644936 597.8240823943524 350.716974550952 708.2094559406289 294.5221033831172
1962 0.005 9.81 1 636.6692649659676 584.4948088129507 584.5780405534002 754.2858053591947 819.322870494525 855.768666640144 597.8464432066373 350.7322127078688 708.2158566181555 294.5221071337973
1963 0.005 9.815 1 636.6847050800387 584.522792673952 584.6060410606427 754.289654028444 819.3229757635314 855.7686982420363 597.8687749857992 350.7474345331461 708.2222492422525 294.5221108977422
1964 0.005 9.82 1 636.7001250708381 584.5507394528444 584.6340044630018 754.2934984617425 819.3230811116692 855.7687295435677 597.8910777825379 350.7626401679126 708.2286339584176 294.5221146377991
1965 0.005 9.825000000000001 1 636.7155249908268 584.5786492103072 584.6619308146126 754.2973379065452 819.3231861206425 855.7687608456246 597.9133518033796 350.7778311107579 708.2350104105319 294.5221183930534
1966 0.005 9.83 1 636.7309046792569 584.6065219537959 584.689820142181 754.3011702264284 819.323290159169 855.7687920921921 597.9355959184951 350.793005528513 708.2413770365831 294.5221221286063
1967 0.005 9.835000000000001 1 636.7462641804578 584.634357761939 584.717672509558 754.304998451336 819.3233942648928 855.7688232097017 597.9578112195763 350.8081637393286 708.2477359296288 294.5221258773992
1968 0.005 9.84 1 636.7616035564041 584.6621566882314 584.7454879687208 754.3088228829093 819.323498934738 855.7688543925525 597.9799977574601 350.8233058722607 708.2540875279846 294.522129601527
1969 0.005 9.845000000000001 1 636.7769227278313 584.6899187698234 584.7732665617471 754.312642459994 819.3236032580022 855.768885801741 598.0021550063066 350.8384319718818 708.2604308898431 294.5221333409415
1970 0.005 9.85 1 636.7922220306837 584.7176440703242 584.8010083499047 754.3164581668192 819.323707952167 855.768917417771 598.0242839613296 350.8535421137026 708.2667665688272 294.5221370630683
1971 0.005 9.855 1 636.8075014484225 584.7453326475328 584.828713387684 754.3202705314953 819.3238126281888 855.768948886149 598.0463918326406 350.8686364041041 708.2730944551799 294.5221407911949
1972 0.005 9.859999999999999 1 636.822760801335 584.772984547445 584.856381721868 754.32407787276 819.3239170666444 855.76898006164 598.0684680780685 350.8837148217658 708.2794146318146 294.5221444850096
1973 0.005 9.865 1 636.8379999810255 584.8005998195416 584.8840134060569 754.3278795411818 819.3240210884753 855.769011218859 598.0905138728116 350.8987774428304 708.2857263573136 294.5221481848982
1974 0.005 9.870000000000001 1 636.8532191185853 584.8281785163566 584.9116084894575 754.3316767385882 819.3241250334667 855.7690420946742 598.1125299084168 350.9138242318849 708.2920301471462 294.5221518586978
1975 0.005 9.875 1 636.8684183305555 584.8557206862901 584.9391670205267 754.3354686607902 819.324228579159 855.7690732463331 598.1345165441464 350.9288552525278 708.2983257605227 294.5221555410841
1976 0.005 9.880000000000001 1 636.8835966645263 584.8832263873906 584.966689059318 754.3392558333109 819.3243321271929 855.7691040891154 598.1564743214253 350.9438705022432 708.3046133040538 294.5221591930131
1977 0.005 9.885 1 636.89875514493 584.9106956652394 584.9941746488987 754.3430383604532 819.324435542646 855.7691353752756 598.1784030665111 350.9588693894707 708.3108928537732 294.5221628543166
1978 0.005 9.890000000000001 1 636.9138939095807 584.9381285693238 585.0216238412517 754.3468163334383 819.3245391469884 855.769166317873 598.2003030131204 350.9738527498672 708.3171645542144 294.5221664880833
1979 0.005 9.895 1 636.9290128394639 584.9655251484132 585.0490366833831 754.3505894106177 819.3246424064353 855.7691973557078 598.2221743648122 350.9888205258301 708.3234280068999 294.5221701360147
1980 0.005 9.9 1 636.94411204715 584.9928854543094 585.0764132295382 754.3543582912686 819.3247457239511 855.7692282315395 598.2440171672501 351.0037726701523 708.3296837843567 294.5221737532468
1981 0.005 9.904999999999999 1 636.9591919634885 585.0202095003771 585.1037535057704 754.3581223438155 819.324848786895 855.769259141922 598.2658310150537 351.0187091576498 708.3359319809326 294.522177384012
1982 0.005 9.91 1 636.9742535474563 585.0474973564698 585.1310575695177 754.3618822015642 819.3249519362596 855.7692898868972 598.2876164501843 351.0336299725188 708.3421725851417 294.5221809873039
1983 0.005 9.915000000000001 1 636.9892948090783 585.0747490787475 585.1583254734059 754.3656367381744 819.325054641658 855.7693205159492 598.3093735227337 351.0485352055414 708.3484046096514 294.5221846037385
1984 0.005 9.92 1 637.0043159149401 585.1019647191653 585.1855572719261 754.3693867526031 819.3251571773409 855.7693511340556 598.3311022264631 351.0634247501979 708.3546288605145 294.5221881909568
1985 0.005 9.925000000000001 1 637.0193170808822 585.1291443293123 585.2127530133268 754.3731317387491 819.3252597021564 855.7693817121902 598.3528027186235 351.0782987552131 708.3608447479836 294.5221917933256
1986 0.005 9.93 1 637.0342982930175 585.1562879468731 585.2399127424821 754.3768724646704 819.3253621194818 855.7694120123431 598.3744747637941 351.093156318375 708.3670527808757 294.5221953744067
1987 0.005 9.935 1 637.0492597585225 585.1833956311451 585.2670365138985 754.3806081396334 819.3254641594598 855.769442534546 598.3961186555673 351.107999069724 708.3732527782744 294.5221989748094
1988 0.005 9.94 1 637.0642015943803 585.2104674330762 585.2941243786471 754.3843395032571 819.3255663028147 855.7694729936859 598.4177345237672 351.1228262350164 708.3794451533734 294.5222025508861
1989 0.005 9.945 1 637.0791239037674 585.2375034238758 585.3211763988658 754.3880656489798 819.3256681844321 855.7695036334944 598.4393227560392 351.1376380203 708.3856291670992 294.5222061404618
1990 0.005 9.950000000000001 1 637.0940263749458 585.2645036241317 585.3481926103881 754.3917877343791 819.3257699444698 855.7695340368745 598.4608825167297 351.1524338344062 708.3918056147048 294.5222097106247
1991 0.005 9.955 1 637.1089091952149 585.2914680881115 585.3751730650162 754.3955047073214 819.3258716030707 855.7695645696633 598.4824141054152 351.1672141900504 708.3979738200171 294.5222132936142
1992 0.005 9.960000000000001 1 637.1237724596507 585.3183968700187 585.4021178099697 754.3992174195168 819.3259730699926 855.7695949959694 598.503917766963 351.1819790271862 708.40413460552 294.522216857639
1993 0.005 9.965 1 637.1386161251315 585.3452900193666 585.4290269013964 754.4029251623718 819.3260745331627 855.7696252956749 598.5253935418808 351.1967283562139 708.4102871994937 294.5222204357532
1994 0.005 9.970000000000001 1 637.1534390345691 585.3721476110103 585.455900402744 754.4066289556628 819.3261759651931 855.7696555989118 598.546842355603 351.211460351458 708.4164311512569 294.5222239888836
1995 0.005 9.975 1 637.1682429114139 585.3989696714336 585.4827383505918 754.4103276825139 819.3262772518174 855.7696859344219 598.5682629051676 351.2261775107652 708.4225677657865 294.5222275560384
1996 0.005 9.98 1 637.1830277150008 585.4257562511656 585.50954079477 754.41402224312 819.3263784516045 855.7697161761968 598.5896554816801 351.240879397983 708.4286971040171 294.5222311019929
1997 0.005 9.984999999999999 1 637.1977935925206 585.4525073985154 585.5363077838741 754.4177119969012 819.3264794112099 855.7697461791532 598.6110203169671 351.2555661567578 708.4348185329878 294.5222346631144
1998 0.005 9.99 1 637.2125401485613 585.4792231646644 585.5630393662409 754.421397559061 819.3265802847292 855.7697761487752 598.6323572716298 351.2702379230296 708.4409323855187 294.5222381953961
1999 0.005 9.995000000000001 1 637.2272675029761 585.5059035965908 585.5897355932015 754.4250779960365 819.3266810105431 855.7698061587449 598.6536664186136 351.2848943052215 708.4470382315905 294.5222417423942
2000 0.005 10 1 637.2419755163444 585.53254874353 585.6163965112125 754.4287541452427 819.3267817379642 855.7698361316158 598.6749478358014 351.2995352734001 708.4531365211421 294.5222452626903
2001 0.005 10.005 1 637.2566642157041 585.5591586531948 585.6430221694267 754.4324254940932 819.326882174366 855.7698663675196 598.6962015583192 351.3141610226344 708.4592269440187 294.5222487977857
2002 0.005 10.01 1 637.2713337658874 585.5857333756886 585.6696126174346 754.436092670514 819.3269824555618 855.7698962450845 598.7174276943193 351.3287750728852 708.4653096484705 294.5222523107036
2003 0.005 10.015 1 637.2859840515229 585.6122729576898 585.6961679020552 754.4397548591066 819.3270826961785 855.7699261858315 598.7386262588291 351.343372153958 708.471384496461 294.5222558369717
2004 0.005 10.02 1 637.3006151971728 585.6387774494937 585.7226880737536 754.4434126918793 819.3271828929616 855.7699560608626 598.7597972778295 351.3579529982581 708.4774518198748 294.5222593452889
2005 0.005 10.025 1 637.3152271118405 585.6652468971135 585.7491731787882 754.4470657195939 819.3272827840017 855.7699859320583 598.7809407629145 351.3725175128379 708.4835111144964 294.5222628630486
2006 0.005 10.03 1 637.3298198001648 585.6916813511485 585.775623266936 754.4507145377147 819.327382717885 855.7700156768323 598.8020567355576 351.3870665739153 708.4895630372395 294.5222663538323
2007 0.005 10.035 1 637.3443932272839 585.7180807876238 585.8020383293768 754.4543566453466 819.3274826446019 855.7700458278771 598.8231500847212 351.401600193177 708.4956069275117 294.522269860479
2008 0.005 10.04 1 637.3589477331976 585.744445326908 585.8284184646619 754.4579956024833 819.3275824239631 855.7700753499711 598.8442131066207 351.4161183984182 708.501643306546 294.5222733466549
2009 0.005 10.045 1 637.3734831726731 585.7707750136617 585.8547637240086 754.4616302493502 819.3276819597806 855.7701051060558 598.8652474862953 351.4306183557114 708.507671817236 294.5222768484727
2010 0.005 10.05 1 637.3879996397022 585.7970698999202 585.8810741576974 754.465260633438 819.3277813363743 855.7701344939907 598.8862540178711 351.4451041556003 708.5136930428233 294.5222803245192
2011 0.005 10.055 1 637.4024970478595 585.823330035618 585.9073498143349 754.4688864893775 819.3278804777852 855.7701640030421 598.9072330711999 351.4595753056453 708.5197059207951 294.5222838113647
2012 0.005 10.06 1 637.4169754237944 585.8495554680599 585.9335907457894 754.4725079626354 819.3279797431391 855.7701937544743 598.928184853854 351.4740315502257 708.5257116700203 294.5222872773011
2013 0.005 10.065 1 637.4314347982659 585.8757462440176 585.9597969975317 754.4761249413352 819.3280786157353 855.7702231105618 598.9491093279041 351.4884728224575 708.5317095715684 294.5222907533789
2014 0.005 10.07 1 637.4458752868313 585.9019024122073 585.9859686165559 754.4797375987088 819.328177677505 855.7702526301103 598.9700067205117 351.5028989996616 708.5377000044089 294.5222942093638
2015 0.005 10.075 1 637.4602979560838 585.9280241032712 586.01210570997 754.4833464419207 819.3282765335899 855.7702822910666 598.9908790896981 351.5173110635372 708.5436832774544 294.5222976830796
2016 0.005 10.08 1 637.4747014414332 585.9541113010642 586.0382082900171 754.4869506843567 819.3283753858977 855.7703118806576 599.011723886435 351.5317075847697 708.5496589206631 294.5223011315624
[truncated: 195,140 more chars]
