# Supplementary material for: Thermocouple Sensor Response in Hot Airstream
Source: Sensors (Basel). 2025 Jul 26;25(15):4634. doi: 10.3390/s25154634 (PMC12349096; doi:10.3390/s25154634)
Supplement: Supplementary file 1 [file sensors-25-04634-s001.zip › report-file-tc_11bR52.out]

"report-file-tc"
"Time Step" "delta-time etc.."
("TimeStep" "delta-time" "flow-time" "iters-per-timestep" "t_1" "t_sensor" "t0" "t1" "t2" "t3" "ty_1" "ty_10" "ty1" "ty10")
0 0.005 0 0 292.9999999999999 292.9999999999999 292.9999999999999 292.9999999999999 292.9999999999999 292.9999999999999 292.9999999999999 292.9999999999999 292.9999999999999 292.9999999999999
1 0.005 0.005 20 324.3398215930981 293.1565136885324 293.098014860089 509.0980356978587 588.721763156937 639.1117446632717 411.5530018843475 310.8203029540867 455.2598981192071 339.3384166482372
2 0.005 0.01 20 437.1105288696174 293.8553395847919 293.5899420689078 947.9745350906435 1010.157291113417 1032.530196881449 662.5016411762583 345.1955787112113 852.2376552510873 435.5829356014719
3 0.005 0.015 20 550.366755290293 295.0882772363048 294.6031912777893 1086.854802476516 1092.950202674627 1094.929656832001 851.2033884428052 357.6011668611521 1045.114949979983 393.5526299009743
4 0.005 0.02 20 604.0755573725766 296.6544120182957 296.0397900534927 1097.918263169134 1098.442699571553 1098.653730683623 948.8558403430824 347.2204703077581 1083.917820257236 353.4686295728739
5 0.005 0.025 20 638.4169236889854 298.4254373557005 297.7563243472801 1098.369621013466 1098.585053761484 1098.723324138632 998.8018955664731 332.8849934478151 1090.740869900763 330.5165755576274
6 0.005 0.03 20 660.8667922955594 300.3283655005174 299.6454310589624 1098.291956847203 1098.494864122729 1098.646649638865 1024.453912033182 321.8768763137538 1091.990620224735 317.6175135009157
7 0.005 0.035 20 679.9514963518391 302.3326858266662 301.6454767654129 1098.210402056015 1098.41754517988 1098.584202373691 1037.691126159964 314.2829273149417 1092.376522280509 310.0936499290041
8 0.005 0.04 20 696.2712759151151 304.424158051802 303.7255926498013 1098.147596124341 1098.359150817939 1098.536992141728 1044.801956882452 308.9465220534355 1092.552465268677 305.4249967178953
9 0.005 0.045 20 703.4322595897976 306.5888825303194 305.8695135267965 1098.099415616073 1098.314598208751 1098.501111087591 1048.959338039662 305.0653727828941 1092.643682645823 302.3819827231929
10 0.005 0.05 20 705.9336033141094 308.8124377715102 308.0660813541494 1098.065917178792 1098.284395100765 1098.477482900633 1051.488596839218 302.2956505054239 1092.696083173754 300.3060645756054
11 0.005 0.055 20 707.3368900018427 311.0814440627314 310.3055189946853 1098.048049224962 1098.269252272242 1098.465944799062 1052.92731429564 300.4812606196559 1092.736685882489 298.8304959451083
12 0.005 0.06 20 708.7877177090572 313.3853166781954 312.5792788973299 1098.041991834173 1098.265199997905 1098.463061156798 1053.645528300744 299.3187175862096 1092.774626916784 297.7399619942092
13 0.005 0.065 20 710.2909826086398 315.7164660584669 314.8806324170779 1098.04221907416 1098.26658999072 1098.464233121061 1053.947221774562 298.4694488689468 1092.809535794628 296.9012141202972
14 0.005 0.07000000000000001 20 711.7200892336085 318.0696256913172 317.2047208785345 1098.045107681199 1098.270044869335 1098.466889970384 1054.035136513784 297.7464896100632 1092.836411246608 296.2362009944811
15 0.005 0.075 20 713.0709199818738 320.4411014034536 319.5481431825224 1098.048939074594 1098.274023350248 1098.469896970756 1054.022246884995 297.097688440403 1092.8539878931 295.7002796652498
16 0.005 0.08 19 714.3817955091748 322.8283172745309 321.9085187216755 1098.052574922233 1098.277550276446 1098.472575043095 1053.972719800078 296.5296908200776 1092.863220542135 295.2657332160395
17 0.005 0.08500000000000001 17 715.6935798126174 325.2295020432557 324.2841530133197 1098.055682513088 1098.280393675396 1098.474723325787 1053.922319383891 296.0609780274268 1092.867543856061 294.9137472779025
18 0.005 0.09 15 717.0250289267002 327.6433494309383 326.6737634289714 1098.058166476416 1098.282556334924 1098.476349420334 1053.882902606378 295.6964527852343 1092.868976253627 294.6283716633857
19 0.005 0.095 14 718.3524042633919 330.0687190161208 329.0762431196248 1098.060194145728 1098.284287743554 1098.477635735705 1053.850119997897 295.4237267990326 1092.869092806996 294.3976369178732
20 0.005 0.1 13 719.6622732382975 332.5046073406341 331.4905770636191 1098.061888874835 1098.285702843255 1098.47867897875 1053.825267997652 295.2240568212764 1092.868701655324 294.2104071626719
21 0.005 0.105 12 720.9655972914163 334.9501153831214 333.9158210662021 1098.063313969012 1098.286875880226 1098.47953362339 1053.808931667717 295.078794935649 1092.868134555225 294.0570397022855
22 0.005 0.11 11 722.2523490238284 337.4044007081058 336.3510821176714 1098.064557036874 1098.287890005237 1098.48026743315 1053.800053794293 294.9726164991492 1092.867698394336 293.930841832465
23 0.005 0.115 11 723.5654704618179 339.866651173271 338.7954922197237 1098.065690824331 1098.288811416943 1098.48093477862 1053.793144954938 294.8944529634381 1092.867353263975 293.8262034641802
24 0.005 0.12 10 724.8515213176844 342.3361284788103 341.2482440285727 1098.066735623753 1098.289663998836 1098.481545871826 1053.793015849843 294.8365558221871 1092.867373523045 293.7386799931266
25 0.005 0.125 9 726.1175741620873 344.8121349461553 343.7085772670704 1098.067726859166 1098.290480374793 1098.482131185078 1053.798987999664 294.7935421789547 1092.867833385041 293.6649448478852
26 0.005 0.13 9 727.4094391804842 347.2939682918737 346.1757433733609 1098.068653805888 1098.291251557023 1098.482693278873 1053.805277438207 294.7616110188958 1092.868302807591 293.6019037126972
27 0.005 0.135 9 728.7207074457476 349.7809721535338 348.6490246472287 1098.069540150313 1098.291983280046 1098.483229712931 1053.812144861913 294.7381046257096 1092.86885154634 293.5472516353335
28 0.005 0.14 8 729.9887767036963 352.2725479808191 351.1277621542288 1098.070386474787 1098.292737046361 1098.483771175858 1053.824615615335 294.7212084731514 1092.869918557229 293.4998589497936
29 0.005 0.145 8 731.2889867288046 354.76810022644 353.6113179266254 1098.071227946187 1098.293440437727 1098.484292813007 1053.837262523613 294.7094363112761 1092.870905604359 293.4585649179022
30 0.005 0.15 7 732.558525543368 357.2671018635215 356.0991035135229 1098.072135301823 1098.294160566296 1098.484819987062 1053.855550956939 294.7018531689873 1092.872246765359 293.4225175760012
31 0.005 0.155 7 733.8535399503005 359.7690054845241 358.5905458511154 1098.072944420079 1098.294849405683 1098.485335065696 1053.8730283512 294.6976443895011 1092.873515422414 293.3904638760788
32 0.005 0.16 7 735.1613951901167 362.2732888407259 361.0850847656822 1098.073728592755 1098.29552260058 1098.485835999749 1053.890042012525 294.6962191499442 1092.87475538917 293.3619036476125
33 0.005 0.165 7 736.4712683002816 364.7794461488204 363.5821806807243 1098.074533790017 1098.296218074779 1098.486352355629 1053.906500302448 294.6971300522758 1092.876056088839 293.3364166414426
34 0.005 0.17 6 737.7492693463383 367.2870654890886 366.081355047408 1098.075258282689 1098.296906282344 1098.486876687355 1053.929470697805 294.7001737909025 1092.877695614322 293.3136575322752
35 0.005 0.175 6 739.045355021727 369.7956918108935 368.5821520402178 1098.076037476287 1098.297560923376 1098.487365945859 1053.951136336127 294.7050349266532 1092.879066404842 293.2931650096197
36 0.005 0.18 6 740.3467581784768 372.304883543883 371.0841066008263 1098.07680517607 1098.29822638 1098.487862735877 1053.972138047773 294.7115121969769 1092.880481857696 293.2747308352418
37 0.005 0.185 5 741.626365450313 374.8143044521963 373.5868029217708 1098.077457807155 1098.298864725329 1098.488348692957 1053.998682027599 294.7195618788121 1092.882725472174 293.2582857431094
38 0.005 0.19 5 742.9065320965618 377.3235539498622 376.0898710495298 1098.078170068851 1098.299490119636 1098.488810592177 1054.024913167416 294.7290246453923 1092.884195742409 293.2435791251482
39 0.005 0.195 5 744.2008869431495 379.8322475129586 378.5928971956528 1098.078909473282 1098.300151215657 1098.489306295053 1054.050204363428 294.7397915390062 1092.885781564757 293.2304437820388
40 0.005 0.2 5 745.4968040305091 382.3400082243161 381.0954793127875 1098.079667945468 1098.300808863401 1098.489797181553 1054.074103056431 294.7517800901653 1092.887264913315 293.2187382963881
41 0.005 0.205 5 746.7994144308143 384.8464934405532 383.5972439934507 1098.08042611821 1098.301455547732 1098.490281237144 1054.098532014415 294.7649362616161 1092.888716282459 293.2083347942496
42 0.005 0.21 4 748.0737235307348 387.3514853701999 386.0978632450924 1098.079964723413 1098.302010346439 1098.490686775001 1054.124120325961 294.7793468184509 1092.891143766227 293.1992695681025
43 0.005 0.215 4 749.3324005641192 389.8546383582702 388.5971044484979 1098.08066149677 1098.302672387214 1098.491169873776 1054.154351761133 294.7949399873073 1092.893073988496 293.1913191687635
44 0.005 0.22 4 750.6163947954155 392.3556576509598 391.0946235715377 1098.081367272435 1098.303251073052 1098.491603022326 1054.184009102071 294.8116574344912 1092.8944562507 293.184358699728
45 0.005 0.225 4 751.8984414301651 394.8542328947582 393.5900912605259 1098.08210463697 1098.303897212847 1098.492087867541 1054.212948698074 294.8294591580866 1092.896111201119 293.1782823646787
46 0.005 0.23 4 753.1853288932779 397.3500796504751 396.0831998644299 1098.082830636947 1098.30452896034 1098.492559282138 1054.24120594611 294.8483494324882 1092.897718901947 293.1729858832109
47 0.005 0.235 4 754.4759254191807 399.8429280225041 398.5736603917479 1098.083557129073 1098.305163487582 1098.493032871414 1054.269057925619 294.8683171495581 1092.899278134876 293.1683829882838
48 0.005 0.24 4 755.7657545414256 402.3325215285648 401.0612000457545 1098.084285888359 1098.305802263471 1098.493509150885 1054.296439971852 294.8893745518223 1092.900833771923 293.1643951612341
49 0.005 0.245 3 757.0072637312616 404.8187776005099 403.5455667639024 1098.090389124764 1098.306140966578 1098.493625858237 1054.321935939422 294.911658056066 1092.898948587839 293.1610091571334
50 0.005 0.25 3 758.2390223039383 407.3014481771782 406.0267354334014 1098.090941731639 1098.306767721837 1098.494116981412 1054.357066180776 294.9350425312767 1092.901066439117 293.1581341238893
51 0.005 0.255 3 759.4888457811517 409.7803017268715 408.5044091484585 1098.09158770556 1098.307351892183 1098.49454681435 1054.393129432148 294.9595470967288 1092.902716229054 293.1556710590807
52 0.005 0.26 3 760.7498507173879 412.2551244787302 410.9783310850935 1098.092267891902 1098.307950149779 1098.495005188245 1054.42775526187 294.9851470456078 1092.904432149748 293.1535676815478
53 0.005 0.265 3 762.0123695538358 414.7257068315203 413.448271359847 1098.092983856346 1098.308562602865 1098.495474622792 1054.46174522097 295.0118470807219 1092.906143188817 293.1517826865903
54 0.005 0.27 3 763.2755550532188 417.1918513822724 415.9140192074781 1098.093675149408 1098.309172546663 1098.495938353943 1054.495187492207 295.0396714370872 1092.907875545985 293.1502767280559
55 0.005 0.275 3 764.5365247386061 419.6533723907595 418.3753767958246 1098.094378537687 1098.309789081362 1098.496407182471 1054.528244426004 295.0686159063079 1092.909629777928 293.1490144358488
56 0.005 0.28 3 765.8028967954365 422.1101077617806 420.8321641730334 1098.095069764197 1098.310379342436 1098.496856782676 1054.560855214245 295.0986942883927 1092.91125088336 293.1479583402599
57 0.005 0.285 3 767.0626177035632 424.561883821684 423.2842054006434 1098.095767853461 1098.311000026238 1098.497332115747 1054.593324582749 295.1299175017871 1092.913160852793 293.1470765065663
58 0.005 0.29 2 768.2234966348828 427.0089575482883 425.731441130898 1098.08494345903 1098.311627530374 1098.497556393713 1054.528463904455 295.1625484562222 1092.894834349116 293.1463662603735
59 0.005 0.295 2 769.4220727074718 429.4510243242519 428.1740617110597 1098.085612013179 1098.312224781738 1098.49795406882 1054.564758392725 295.1963537356193 1092.896125310841 293.1457890426814
60 0.005 0.3 2 770.6163720314518 431.8878704973187 430.6117473058661 1098.08605492825 1098.312800767474 1098.498394997957 1054.607694261228 295.2312700516451 1092.89831615923 293.1453191793788
61 0.005 0.305 2 771.8179836131235 434.3193399503028 433.0442524595708 1098.086639729232 1098.313324460871 1098.498778278646 1054.650348462033 295.267361124568 1092.900415213912 293.1449380426333
62 0.005 0.31 2 773.0321214176914 436.7452938212123 435.471398431161 1098.087288082233 1098.313846649979 1098.499167678553 1054.693825078601 295.3046325148007 1092.902322671984 293.1446343995611
63 0.005 0.315 2 774.2523035577868 439.1655995140159 437.8930390344265 1098.087908765083 1098.314374947234 1098.499578672302 1054.735656457627 295.3430945052188 1092.904278156598 293.1443990263725
64 0.005 0.32 2 775.4707665823563 441.5801219860671 440.3090358185752 1098.088485965056 1098.314943354877 1098.500018314243 1054.778164160585 295.382742787488 1092.906438458276 293.1442242026014
65 0.005 0.325 2 776.6875884264562 443.9887400367763 442.7192644184088 1098.089109477467 1098.315508839855 1098.500451459262 1054.819481244825 295.4236144313766 1092.908524006985 293.1441023764736
66 0.005 0.33 2 777.902967365836 446.3913335018359 445.1236027939993 1098.089804969352 1098.316076587915 1098.500883949573 1054.860208147213 295.4657134321749 1092.910680507541 293.1440272133854
67 0.005 0.335 2 779.120272099399 448.7878067168458 447.5219463331774 1098.09027994789 1098.316626604787 1098.50130551197 1054.902213256516 295.5090368203644 1092.912709252861 293.143988211692
68 0.005 0.34 2 780.3381194566279 451.1780578066208 449.9141900862469 1098.090938844701 1098.317152610372 1098.50171073109 1054.941928686112 295.5536047992759 1092.914737835578 293.14397573348
69 0.005 0.345 2 781.5527000134299 453.5619875041983 452.3002311417172 1098.091640488116 1098.317694718909 1098.502126602831 1054.98344723998 295.5994125280684 1092.91665207007 293.1439830001617
70 0.005 0.35 2 782.766449250612 455.9395075978572 454.6799781462796 1098.092229696061 1098.318247720431 1098.502552446843 1055.02288135564 295.6464568614792 1092.919070641401 293.1439993306616
71 0.005 0.355 2 783.978061055027 458.3105362714077 457.0533439491097 1098.092825885241 1098.318773228314 1098.502954405182 1055.06272900544 295.6947701173769 1092.920996035729 293.144018670117
72 0.005 0.36 2 785.1877444865532 460.6749914459779 459.4202428890001 1098.093396936784 1098.319299656905 1098.503358753252 1055.102885501494 295.7443411671753 1092.9229791645 293.1440363150161
73 0.005 0.365 2 786.395024695767 463.0327975041374 461.7805906827655 1098.094030536027 1098.319842305036 1098.503775128929 1055.143644588757 295.795195066547 1092.925035653082 293.1440498727023
74 0.005 0.37 2 787.5985628609575 465.3838835068565 464.1343131516987 1098.094632382604 1098.320379386575 1098.504186362234 1055.182269100178 295.8473375408953 1092.927084575917 293.1440596642763
75 0.005 0.375 2 788.7988779761046 467.7281819280946 466.4813388880552 1098.095241031439 1098.320910989211 1098.504594020163 1055.222652963342 295.9007740592165 1092.929147369098 293.1440678513561
76 0.005 0.38 2 789.9962366572222 470.0656358600094 468.8216152247591 1098.095845137011 1098.321441653425 1098.50499777654 1055.263227177257 295.9554893941527 1092.931195431908 293.144077577504
77 0.005 0.385 2 791.1902971020336 472.3961448255961 471.1551637022544 1098.096442388704 1098.321974407762 1098.505404805791 1055.303207818035 296.0115142746833 1092.933223628847 293.1440925692592
78 0.005 0.39 2 792.3811497139683 474.7196417884886 473.4821458609951 1098.09702635141 1098.322498227441 1098.505804773557 1055.343074521159 296.0688411154776 1092.935260975686 293.1441160396322
79 0.005 0.395 2 793.5679930248278 477.0360837011498 475.8023937236447 1098.097574179213 1098.323023687954 1098.506207263521 1055.382594500162 296.1274725403909 1092.937321837683 293.1441502024948
80 0.005 0.4 2 794.7508318302399 479.3453871642708 478.1156433139587 1098.098124390677 1098.323548064103 1098.506609452649 1055.422787875291 296.1874163076773 1092.939335020991 293.1441957269508
81 0.005 0.405 2 795.9295768827077 481.647460419505 480.4217607264286 1098.098745045264 1098.324078343098 1098.507017987533 1055.463062422856 296.2486953179798 1092.941380116025 293.1442519707219
82 0.005 0.41 2 797.103802548851 483.9422222075893 482.7206581093777 1098.099377422384 1098.324589481221 1098.507410629973 1055.502475127685 296.3112931897271 1092.943435005601 293.1443153791919
83 0.005 0.415 2 798.2714521699598 486.2296093011093 485.0122659574742 1098.099883636584 1098.325101926796 1098.507804052884 1055.543053234176 296.3752224447111 1092.945523416087 293.1443839921565
84 0.005 0.42 2 799.4374790080141 488.5095613662593 487.2965197109756 1098.100486372977 1098.3256129526 1098.508198625565 1055.583506122763 296.4405000700812 1092.947608902924 293.1444534889812
85 0.005 0.425 2 800.5999662258877 490.7820214275612 489.5733577846775 1098.101044934976 1098.32612428551 1098.508593414638 1055.624152845362 296.5071082361365 1092.94972105235 293.1445197671446
86 0.005 0.43 2 801.7572030092836 493.0469377404899 491.8427242396436 1098.101572670947 1098.326633857451 1098.508984451642 1055.665121717417 296.5750644382088 1092.951992671834 293.1445798116782
87 0.005 0.435 2 802.9081951638755 495.3042552002218 494.1045627191388 1098.102147335537 1098.327145029932 1098.509378161822 1055.705395820539 296.6443756275845 1092.954321599105 293.1446318759536
88 0.005 0.44 2 804.0549258053406 497.5539262639828 496.3588197946222 1098.102709491277 1098.327656709808 1098.509770526782 1055.746560329083 296.7150181117062 1092.956389636891 293.1446755323915
89 0.005 0.445 2 805.1954307607351 499.7959046667867 498.6054467433743 1098.103222575115 1098.328156718878 1098.510156131721 1055.788318800455 296.7870286805357 1092.958466741352 293.1447112835996
90 0.005 0.45 2 806.330696624244 502.0301493269568 500.8443983037801 1098.103808221009 1098.328664481733 1098.510546519766 1055.830229816567 296.8603859474896 1092.960691014901 293.1447404383503
91 0.005 0.455 2 807.461897918003 504.2566206845482 503.0756305176869 1098.104335652916 1098.329172022182 1098.510941204279 1055.871402062249 296.935098411514 1092.962935174547 293.144764570786
92 0.005 0.46 2 808.5879034647462 506.4752826274062 505.2991037939959 1098.104905114454 1098.329683267582 1098.511336081649 1055.913359152514 297.0111673198319 1092.965202379019 293.1447853132156
93 0.005 0.465 2 809.7080910693106 508.6861010639603 507.514782165228 1098.105496798514 1098.330188172243 1098.511726173713 1055.955075559551 297.0886095103724 1092.967457659752 293.1448041549737
94 0.005 0.47 2 810.8229818111472 510.8890454312829 509.7226297928814 1098.106441356387 1098.330694931524 1098.51211633019 1055.99768664966 297.1674279539852 1092.969712575251 293.1448223683927
95 0.005 0.475 2 811.9316923519908 513.0840819605611 511.9226124622258 1098.106901664804 1098.331194800521 1098.512507470568 1056.039644280115 297.2476155186986 1092.972539826873 293.1448405802043
96 0.005 0.48 2 813.0356925006197 515.2711882288736 514.1147051189373 1098.107403740773 1098.331693064784 1098.512894278954 1056.082677093558 297.3291383987034 1092.974884971801 293.1448578369429
97 0.005 0.485 2 814.1352129263332 517.4503311082156 516.2988720287128 1098.107870261262 1098.332180820062 1098.513271453829 1056.125343422227 297.4120531292915 1092.976998837912 293.1448750782305
98 0.005 0.49 2 815.2270462598198 519.6214855099341 518.4750859702691 1098.108417321521 1098.332670144173 1098.513648839003 1056.168449999009 297.4963435793901 1092.97942418148 293.1448925590428
99 0.005 0.495 2 816.3140131686055 521.784636954693 520.6433286646671 1098.108935865655 1098.333167297762 1098.514030254671 1056.211441509238 297.5820171106914 1092.981950720179 293.1449088123281
100 0.005 0.5 2 817.3953517793224 523.9397533027426 522.8035672852785 1098.109547511649 1098.333655760872 1098.514403089823 1056.255979036167 297.6690750618002 1092.984240346359 293.1449257527997
101 0.005 0.505 2 818.4723253833223 526.0868244416123 524.9557883218902 1098.110034382385 1098.334149458555 1098.514780939713 1056.299192104523 297.7574935750146 1092.986938022231 293.1449400005752
102 0.005 0.51 2 819.5433691806342 528.2258341710046 527.0999720765557 1098.110585712501 1098.334624151527 1098.515145564396 1056.343945105116 297.8473269120851 1092.989259412422 293.1449535334338
103 0.005 0.515 2 820.6107291499807 530.3567668108708 529.2361035196367 1098.11108882031 1098.335099231456 1098.515511974816 1056.387638295123 297.9384877538208 1092.991836179832 293.1449640883512
104 0.005 0.52 2 821.6703740418666 532.4796094939979 531.3641652259498 1098.111623402127 1098.335572933529 1098.515877666026 1056.433324952652 298.0310289907947 1092.994228463986 293.1449742846629
105 0.005 0.525 2 822.7248649542256 534.5943446385967 533.4841401899298 1098.112120588092 1098.336047463505 1098.516240705214 1056.47764786593 298.1249654179467 1092.996809926304 293.1449835002721
106 0.005 0.53 2 823.7741446117604 536.7009659863163 535.5960191863076 1098.112596995487 1098.336526220301 1098.516603468913 1056.522500289255 298.220312219337 1092.999430968258 293.1449920096683
107 0.005 0.535 2 824.8185217160384 538.7994624770282 537.6997922326093 1098.113131226644 1098.336986149629 1098.516957803705 1056.56731496979 298.3170072131072 1093.002110596953 293.1449997324738
108 0.005 0.54 2 825.8586205389854 540.8898289924106 539.7954488143026 1098.11363062602 1098.337440989239 1098.517306223663 1056.61287609874 298.4150622243002 1093.004740972203 293.1450064792887
109 0.005 0.545 2 826.8933014251115 542.972059079842 541.8829822602959 1098.114193871162 1098.337899701351 1098.517656672572 1056.658458399867 298.5145219612988 1093.007341967636 293.1450120872728
110 0.005 0.55 2 827.9232984140282 545.0461470208164 543.9623861580457 1098.114882615502 1098.338349821345 1098.518003470627 1056.704194474033 298.6153507907279 1093.009825912576 293.1450164967271
111 0.005 0.555 2 828.9480390780046 547.1120920710582 546.0336521997785 1098.115908339471 1098.338796368221 1098.518345033553 1056.750256565559 298.7175856691152 1093.012263123202 293.1450196243559
112 0.005 0.5600000000000001 2 829.9674613534982 549.1698893977588 548.0967809756135 1098.116390444126 1098.339246909386 1098.518688552799 1056.796306019348 298.8211789841324 1093.014891672651 293.1450214579801
113 0.005 0.5650000000000001 2 830.9822787538291 551.2195384667277 550.1517693123295 1098.116878280953 1098.339692914846 1098.519034243773 1056.843224997721 298.9261327208033 1093.017586425077 293.1450211935773
114 0.005 0.5700000000000001 2 831.9915611805221 553.2610336844355 552.1986129304149 1098.117497322192 1098.34013545108 1098.519375867562 1056.890108395084 299.0324784560526 1093.020239622203 293.1450201544982
115 0.005 0.5750000000000001 2 832.9948922837896 555.2943814124744 554.2373138652565 1098.11798320918 1098.340586387332 1098.519726298016 1056.937288283764 299.140192623876 1093.02300853525 293.145018066863
116 0.005 0.58 2 833.9937294330093 557.3195791187884 556.2678692813722 1098.118534106163 1098.341032074753 1098.520074360245 1056.984590741768 299.2493122432673 1093.025668134025 293.1450162650847
117 0.005 0.585 2 834.9874906564745 559.3366341035454 558.2902850937521 1098.118997548594 1098.341479214545 1098.520421134389 1057.032349871012 299.359801363741 1093.028445271162 293.1450142288003
118 0.005 0.59 2 835.9770667942976 561.3455472844799 560.3045606068104 1098.119523980028 1098.341924935351 1098.520768418769 1057.080725808538 299.4716708210839 1093.031112157904 293.1450132340026
119 0.005 0.595 2 836.9624861782967 563.3463242454714 562.310701314927 1098.120084345492 1098.342369782411 1098.521114253917 1057.128202767352 299.5849022687207 1093.034035431448 293.1450119984847
120 0.005 0.6 2 837.9414524470194 565.3389691560463 564.3087100570473 1098.12058415127 1098.342808772542 1098.521456874246 1057.17709536951 299.6995157641168 1093.036736334215 293.1450123946948
121 0.005 0.605 2 838.9164353671221 567.3234879866242 566.2985923262307 1098.121069153907 1098.343248888335 1098.521799660769 1057.225013004229 299.815510588608 1093.039516886088 293.145012828329
122 0.005 0.61 2 839.8870421688398 569.2998918206401 568.280355514073 1098.121602934212 1098.343680074073 1098.522133799226 1057.274431163202 299.9328766152694 1093.042332248924 293.145014627164
123 0.005 0.615 2 840.8547405238064 571.26818509111 570.2540064071487 1098.1221286451 1098.34412286448 1098.522474873514 1057.322781899496 300.0515757496152 1093.045300032738 293.1450158891486
124 0.005 0.62 2 841.8172049062334 573.228377956924 572.2195520772915 1098.122613610117 1098.344545335927 1098.522802537615 1057.372774816821 300.1716037202497 1093.048076595994 293.1450178462831
125 0.005 0.625 2 842.7744696543433 575.1804815923276 574.1770029350962 1098.123091183747 1098.344968874102 1098.523131734752 1057.422241411256 300.2929671006495 1093.05100406506 293.1450196121864
126 0.005 0.63 2 843.725783939891 577.1245033573665 576.1263673254801 1098.123579143927 1098.345389784604 1098.523455677383 1057.471952995007 300.415706335259 1093.053903877059 293.1450208370129
127 0.005 0.635 2 844.6730471190095 579.0604522316728 578.0676534222562 1098.124089628867 1098.345807403466 1098.52377955027 1057.521675008593 300.5397191388578 1093.056792143795 293.1450211948214
128 0.005 0.64 2 845.6165392931787 580.9883476094342 580.0008777383407 1098.124540606893 1098.346217948276 1098.524098844886 1057.571964406216 300.6649796687581 1093.059696865504 293.145019649421
129 0.005 0.645 2 846.5538807100791 582.9081955373543 581.9260490660378 1098.125037308016 1098.346625316429 1098.524415285038 1057.622194646545 300.7915516241955 1093.062711610827 293.1450172846477
130 0.005 0.65 2 847.4861868962662 584.8200101498049 583.8431773515596 1098.125493397466 1098.347037059885 1098.524734830177 1057.672652400515 300.9194291757225 1093.065678933337 293.1450143197939
131 0.005 0.655 2 848.4149618774672 586.7238046209613 585.7522793649331 1098.125923878674 1098.347425793774 1098.525051507946 1057.723489531761 301.0485945650898 1093.068622492754 293.1450100613922
132 0.005 0.66 2 849.339101149525 588.6195933270602 587.6533654278516 1098.126422481459 1098.347827258314 1098.525361489294 1057.77428340165 301.1790462933226 1093.071538749839 293.145005723429
133 0.005 0.665 2 850.2588273730447 590.5073945347896 589.5464528464898 1098.126850881063 1098.348226468614 1098.525670787152 1057.825774056247 301.3107729813033 1093.074550565254 293.1450007901558
134 0.005 0.67 2 851.1734917633815 592.3872195868777 591.4315543367412 1098.127362737539 1098.348623052511 1098.52597575458 1057.876939350328 301.4438214295992 1093.077544963466 293.1449963614302
135 0.005 0.675 2 852.0835339977814 594.2590882957753 593.3086878717457 1098.12776587391 1098.349016294947 1098.526279634993 1057.928664821141 301.5781199847746 1093.080602221617 293.1449919296173
136 0.005 0.68 2 852.9903380803288 596.1230148453888 595.1778679109531 1098.128214114776 1098.349400695578 1098.526576134922 1057.980148418985 301.7136771330801 1093.083605831663 293.144987827481
137 0.005 0.6850000000000001 2 853.8913048212455 597.9790105034813 597.0391059971709 1098.128684520201 1098.349792493748 1098.526879107383 1058.032323450925 301.8505278493838 1093.086715913964 293.144985834334
138 0.005 0.6900000000000001 2 854.788123223869 599.8270984459956 598.8924234347993 1098.129094381752 1098.35018547109 1098.527181626106 1058.083946468495 301.9885891612685 1093.089896127434 293.1449838538696
139 0.005 0.6950000000000001 2 855.6810978835509 601.6672946717748 600.7378357193986 1098.129541216572 1098.350552072895 1098.527464816671 1058.136592823302 302.1278873304803 1093.092864491153 293.1449828763664
140 0.005 0.7000000000000001 2 856.5696433331708 603.499618603989 602.5753625268223 1098.129980614908 1098.3509358429 1098.527762909338 1058.188606443036 302.2684088194086 1093.09605526673 293.1449817584435
141 0.005 0.705 2 857.4530263744579 605.3240854541136 604.4050191191764 1098.130453640492 1098.351313380627 1098.528052655196 1058.241101317904 302.4101773484282 1093.099135158702 293.1449814055201
142 0.005 0.71 2 858.3321293656909 607.1407138834222 606.2268234552931 1098.130878143176 1098.351694336811 1098.528348770084 1058.293768810402 302.5532045638608 1093.102336413106 293.1449814584035
143 0.005 0.715 2 859.2075920635709 608.9495260828032 608.0407967388437 1098.131301107983 1098.352064861071 1098.528632957061 1058.346558223745 302.6973974917509 1093.105527312145 293.1449808125775
144 0.005 0.72 2 860.0790320759942 610.7505395324782 609.8469568137132 1098.131718753847 1098.352423599801 1098.528910165839 1058.399999612038 302.8428211441361 1093.108641938081 293.1449802658422
145 0.005 0.725 2 860.9454817849687 612.5437736426226 611.6453227803771 1098.132165025842 1098.352800419196 1098.529200984327 1058.452869794428 302.989455672597 1093.111914397502 293.1449795189872
146 0.005 0.73 2 861.8081192231272 614.3292506805396 613.4359148052616 1098.132589704832 1098.353159765467 1098.529477909548 1058.505966724723 303.1372942468245 1093.115108141038 293.1449784116045
147 0.005 0.735 2 862.6666143389571 616.1069896104945 615.218752959726 1098.133024191279 1098.353515415658 1098.529751923667 1058.559711123271 303.2863095704639 1093.118346701896 293.1449769263198
148 0.005 0.74 2 863.5210497236454 617.8770097614563 616.9938569216164 1098.133449199969 1098.353871917752 1098.530027808355 1058.613336099876 303.4365076240914 1093.121613227332 293.1449750148747
149 0.005 0.745 2 864.3718061439757 619.6393341030935 618.7612479188628 1098.13387173796 1098.354224818605 1098.530300629356 1058.667175815736 303.5878839000994 1093.124890982789 293.1449727732373
150 0.005 0.75 2 865.2181770601343 621.3939823210195 620.5209465936756 1098.134357788371 1098.354576195858 1098.530572273177 1058.720904535092 303.7404382450418 1093.12828333133 293.1449703076822
151 0.005 0.755 2 866.0600897275573 623.1409760896012 622.2729737912744 1098.134769007743 1098.354925654695 1098.530841341449 1058.775089571966 303.8941502191616 1093.131731911357 293.1449678009542
152 0.005 0.76 2 866.8989533869532 624.8803370327598 624.0173516555767 1098.135191440295 1098.355264700428 1098.531102555996 1058.829354261769 304.0490138638609 1093.135034852879 293.1449654230435
153 0.005 0.765 2 867.7333658778372 626.6120881028593 625.7541026251029 1098.135606279643 1098.355611977337 1098.531369845153 1058.883492741284 304.2050146373732 1093.138389069868 293.1449632846296
154 0.005 0.77 2 868.5643113574846 628.3362525199919 627.4832494378494 1098.135999059262 1098.35594916934 1098.531628678519 1058.938027264177 304.3621394254544 1093.141736904691 293.144960888177
155 0.005 0.775 2 869.3903137884587 630.0528475954005 629.2048104684934 1098.136413822838 1098.356286724924 1098.531892522239 1058.992638761696 304.5204158929153 1093.145091787112 293.1449592110402
156 0.005 0.78 2 870.21171762476 631.7618972228908 630.9188081114736 1098.136832328505 1098.356629934135 1098.532158622908 1059.04740302822 304.6798147846992 1093.148456958703 293.144958294893
157 0.005 0.785 2 871.0302518785419 633.4634271671777 632.6252653683247 1098.137264633668 1098.356968530299 1098.532416530344 1059.10230217138 304.8402918447866 1093.151864909406 293.144957332407
158 0.005 0.79 2 871.8441997502493 635.1574569697348 634.3242038336458 1098.137747927829 1098.357289539433 1098.532668664848 1059.15732864601 305.0019321099576 1093.155159468858 293.1449577899295
159 0.005 0.795 2 872.6546668515409 636.8440116111176 636.0156503153562 1098.138112768733 1098.357628515882 1098.532933170842 1059.212268678982 305.1646622163801 1093.158657919798 293.1449579071329
160 0.005 0.8 2 873.461734189257 638.523111743214 637.6996256948826 1098.138522841711 1098.357949366637 1098.533182280419 1059.267582622271 305.3284260974108 1093.162021028248 293.144957927077
161 0.005 0.805 2 874.2637623724547 640.194777829177 639.3761502069231 1098.13891177075 1098.358277517129 1098.533441305355 1059.322890714775 305.4933161170462 1093.165471027068 293.1449592367816
162 0.005 0.8100000000000001 2 875.0621761521376 641.8590367147332 641.0452503620292 1098.139285319311 1098.358607218431 1098.533697365332 1059.378008672024 305.6592531310786 1093.168988992056 293.1449601447463
163 0.005 0.8150000000000001 2 875.8577518838684 643.5159093751831 642.7069461697364 1098.139673913995 1098.358919262854 1098.533940818384 1059.43392083339 305.8262779021647 1093.172377369123 293.1449614712432
164 0.005 0.8200000000000001 2 876.6498832719851 645.1654206155282 644.3612627595737 1098.140076871804 1098.35924755324 1098.534198700296 1059.489385173837 305.9943447927217 1093.17593297714 293.1449624145078
165 0.005 0.8250000000000001 2 877.4374089560289 646.8075911597059 646.0082210900315 1098.140522590819 1098.359564498806 1098.534446144825 1059.545646753576 306.1634716933619 1093.179361899738 293.1449637924687
166 0.005 0.8300000000000001 2 878.2208349017293 648.44244505752 647.6478446872264 1098.140889140119 1098.359890071734 1098.534700173188 1059.601495777118 306.3336462951879 1093.182915551981 293.1449653676601
167 0.005 0.835 2 879.0002078706679 650.0700061344892 649.2801572207699 1098.141273850534 1098.36020555966 1098.534945465844 1059.657539467344 306.5048530762996 1093.18640945538 293.144966994563
168 0.005 0.84 2 879.7762568848956 651.6902990151181 650.9051830919839 1098.141623232279 1098.360516839183 1098.535188589248 1059.713631250371 306.6770800253128 1093.18996818629 293.1449685521848
169 0.005 0.845 2 880.5488540993953 653.3033480282089 652.5229457352814 1098.142173571259 1098.360834722864 1098.535437396798 1059.770175498321 306.8503073210903 1093.193502684851 293.1449700563076
170 0.005 0.85 2 881.3179022153079 654.9091757605383 654.1334687976545 1098.142525949053 1098.361144340764 1098.535677879462 1059.826433810336 307.0245716407956 1093.19704293445 293.1449714573524
171 0.005 0.855 2 882.0833719479516 656.507806698565 655.7367768258787 1098.142895992377 1098.361450461097 1098.535916933452 1059.882965279838 307.1998258412769 1093.200581407188 293.1449727882642
172 0.005 0.86 2 882.8449845966703 658.0992648429619 657.3328937440825 1098.143265084658 1098.361756208032 1098.536155059656 1059.939523357967 307.3760468304495 1093.204142103875 293.1449740911478
173 0.005 0.865 2 883.6028448478014 659.6835719990805 658.9218417015005 1098.143634440753 1098.362059786948 1098.5363915168 1059.995952968397 307.5532279262058 1093.207702128378 293.1449754139255
174 0.005 0.87 2 884.3572535630062 661.2607543397736 660.5036461595467 1098.143944890733 1098.362361707949 1098.53662694853 1060.05268905243 307.7313899949464 1093.211296930683 293.1449767396666
175 0.005 0.875 2 885.1080960369266 662.8308357563822 662.078331157511 1098.144319970434 1098.362664570255 1098.536864201289 1060.109171392842 307.9105093635449 1093.214901647743 293.1449781568033
176 0.005 0.88 2 885.8556899309234 664.3938427583983 663.6459221359278 1098.144609697623 1098.362979841566 1098.53710388131 1060.165885957142 308.0905905399848 1093.218284611341 293.1449797237113
177 0.005 0.885 2 886.5992646404868 665.9497988507317 665.2064433433923 1098.14500169226 1098.363261432823 1098.537347114301 1060.222785715088 308.2715966758193 1093.221878706286 293.1449814683958
178 0.005 0.89 2 887.3387955101772 667.4987268056919 666.7599178834723 1098.145371432136 1098.363563225925 1098.537580966982 1060.279785349068 308.4535467739628 1093.225478184793 293.1449834033238
179 0.005 0.895 2 888.0763221498684 669.0406498779637 668.3063701323723 1098.14573985268 1098.363863074915 1098.537818076515 1060.336543074237 308.6364149388129 1093.229085969383 293.1449855112142
180 0.005 0.9 2 888.8095816391302 670.5755920819897 669.8458238148705 1098.146110098652 1098.364160053434 1098.538051767563 1060.393763976356 308.8202066839203 1093.23269865625 293.1449878455471
181 0.005 0.905 2 889.5396619494003 672.1035782794812 671.3782948025403 1098.146460220646 1098.364452150759 1098.538282019443 1060.451126930237 309.0049132746265 1093.236328852801 293.1449904191801
182 0.005 0.91 2 890.2654369981896 673.6246366604692 672.9037722024489 1098.146823124431 1098.364740616077 1098.538510371317 1060.508741252573 309.1905007574013 1093.239938093573 293.1449932085844
183 0.005 0.915 2 890.9873142371313 675.138783832553 674.4222623920243 1098.147164856884 1098.365028795208 1098.538737840451 1060.566117658143 309.3769914642677 1093.243549455609 293.1449962546666
184 0.005 0.92 2 891.7067391711219 676.6460470200469 675.9338385127055 1098.147523053134 1098.365319155389 1098.538966278858 1060.623727034353 309.564366996448 1093.247217813809 293.1449995098101
185 0.005 0.925 2 892.4230601450996 678.1464584026127 677.4385391359369 1098.148075521746 1098.36559814085 1098.539188140116 1060.681740896922 309.7525793993786 1093.250891658543 293.1450024161111
186 0.005 0.93 2 893.1349722781944 679.6400448989624 678.9363924832098 1098.148347612241 1098.365883733368 1098.539413768664 1060.739110990281 309.9417412051313 1093.254561124102 293.1450063078325
187 0.005 0.9350000000000001 2 893.844093359644 681.1268471935163 680.4274365370438 1098.148683378133 1098.366168729421 1098.539637931166 1060.796449198366 310.1317120335726 1093.258273086428 293.1450097671507
188 0.005 0.9400000000000001 2 894.5496173614945 682.6068903631049 681.9117015982567 1098.149032522984 1098.366447564586 1098.539859140488 1060.854655417426 310.3225610744681 1093.261898346682 293.1450139754044
189 0.005 0.9450000000000001 2 895.2521440234476 684.0802046791806 683.3892176716944 1098.149350634919 1098.366733642357 1098.540086264015 1060.912193319975 310.5141639074222 1093.26554456752 293.1450176288229
190 0.005 0.9500000000000001 2 895.9508498693375 685.5468152172971 684.8600103411236 1098.14970730788 1098.3670162443 1098.540309559748 1060.969998077455 310.7066688806948 1093.269217427058 293.1450219830685
191 0.005 0.9550000000000001 2 896.6464757476401 687.0067565188625 686.3241134286956 1098.15002953306 1098.367297944528 1098.540532236043 1061.027546107097 310.8999037740778 1093.27294110602 293.1450257463016
192 0.005 0.96 2 897.338534499954 688.4600571496231 687.7815560824347 1098.150380267929 1098.367574434582 1098.540751070226 1061.085604993596 311.0940189814491 1093.276598302172 293.1450301133217
193 0.005 0.965 2 898.0268900218919 689.9067373837939 689.2323613985955 1098.150742584776 1098.367852748647 1098.540971218441 1061.143216916516 311.2888876449024 1093.280337176988 293.1450338149504
194 0.005 0.97 2 898.7113584191806 691.3468214534912 690.6765536072602 1098.151149375245 1098.368128180272 1098.541188821807 1061.201465366707 311.484580870565 1093.28400961442 293.1450376344673
195 0.005 0.975 2 899.3931096734374 692.7803382715521 692.1141591753834 1098.151457303111 1098.368418354345 1098.541418274345 1061.258923713303 311.6811130686834 1093.287799926074 293.145042027426
196 0.005 0.98 2 900.0730090171777 694.2073233061923 693.5452099480719 1098.151778409016 1098.368686802889 1098.541631887006 1061.316602230473 311.878322481786 1093.291533782571 293.145045654418
197 0.005 0.985 2 900.7492982045127 695.6278023279182 694.9697336714889 1098.152111089575 1098.368956452453 1098.541847198292 1061.37491241285 312.0763408652876 1093.295218077683 293.1450493969094
198 0.005 0.99 2 901.4216522977196 697.0418023230411 696.387758236995 1098.152465587741 1098.369243353244 1098.542075687015 1061.432903907757 312.2751839750943 1093.299032880621 293.1450537289842
199 0.005 0.995 2 902.0919892764407 698.4493537972262 697.7993135198158 1098.152775450809 1098.369507300283 1098.542284123647 1061.49075009953 312.4746727094519 1093.302784969306 293.1450573740963
200 0.005 1 2 902.7589264783329 699.8504830543133 699.204426657186 1098.153140391311 1098.369772551506 1098.542495601289 1061.548751410608 312.6749136208931 1093.306468310127 293.1450612330746
201 0.005 1.005 2 903.4219881064033 701.2452162870502 700.6031245291015 1098.153460019316 1098.370045676545 1098.542713581295 1061.607005321782 312.8758869821424 1093.310274728148 293.1450652956252
202 0.005 1.01 2 904.0821308965684 702.6335831203168 701.9954360846549 1098.153747487023 1098.37031189291 1098.542922994843 1061.664921896585 313.0775930266381 1093.313995539628 293.1450695569123
203 0.005 1.015 2 904.7392101245809 704.0156110072137 703.3813891023098 1098.15406814426 1098.370576032896 1098.543133634105 1061.722859664994 313.2800104726917 1093.317782202821 293.1450739930937
204 0.005 1.02 2 905.3933965663085 705.3913274338813 704.7610113779508 1098.15442806356 1098.370838529376 1098.5433423381 1061.78077110036 313.483142782866 1093.321536960801 293.1450785832768
205 0.005 1.025 2 906.0442066378257 706.7607593766401 706.1343301047398 1098.154846979978 1098.371097983139 1098.543549797854 1061.838975092559 313.6869586193504 1093.325328089352 293.145083375972
206 0.005 1.03 2 906.6918638637878 708.1239342296311 707.5013725701709 1098.155167173031 1098.371358046962 1098.543755811518 1061.896846884093 313.8914666616575 1093.329143578078 293.1450882938543
207 0.005 1.035 2 907.3366122822433 709.4808789422561 708.862165767253 1098.155484213348 1098.371616140095 1098.543960996609 1061.954816000319 314.0966375957346 1093.33292387799 293.1450932466985
208 0.005 1.04 2 907.9782771479372 710.8316212937799 710.2167371947653 1098.155804947565 1098.37187401172 1098.544165857322 1062.012841111621 314.3024778288757 1093.336727236248 293.1450982296568
209 0.005 1.045 2 908.6168722693264 712.1761875840256 711.5651141187836 1098.15611378334 1098.372127919075 1098.544367898231 1062.070767657869 314.5089964568698 1093.340518612659 293.1451031990948
210 0.005 1.05 2 909.2525391560657 713.5146045032266 712.9073230961502 1098.156422926016 1098.372380833526 1098.544568363476 1062.128680815461 314.7161602781415 1093.34433155089 293.1451081139241
211 0.005 1.055 2 909.8855603337753 714.8469003725875 714.2433921995541 1098.156750574016 1098.372639792772 1098.544764127771 1062.186862651434 314.9239843975927 1093.348129732517 293.1451129630001
212 0.005 1.06 2 910.5153942152037 716.1731010136834 715.5733481891012 1098.157044344676 1098.372886697612 1098.544961341763 1062.244990261647 315.1324203141264 1093.351926049846 293.1451177616107
213 0.005 1.065 2 911.142221421365 717.4932330350802 716.8972170495157 1098.157351598034 1098.373137846056 1098.54516108829 1062.303003500732 315.3414815805192 1093.355738001741 293.1451225475369
214 0.005 1.07 2 911.7663002814148 718.807322481094 718.215024976971 1098.157658978597 1098.373383528637 1098.545356125914 1062.360935087436 315.5511450423448 1093.359550584988 293.1451273489368
215 0.005 1.075 2 912.3871170967955 720.1153970642098 719.5267996663771 1098.15795614164 1098.37363018127 1098.545552778702 1062.418804368543 315.7614304303671 1093.36338082735 293.1451321887125
216 0.005 1.08 2 913.0051456050721 721.4174828528709 720.8325672048344 1098.158261171929 1098.373872706171 1098.545745503387 1062.47674763632 315.9723008312925 1093.367192820986 293.1451370756002
217 0.005 1.085 2 913.620261019756 722.7136064427923 722.1323541362697 1098.158583958568 1098.374117563468 1098.545939070625 1062.534571495694 316.1837693083319 1093.371015477379 293.1451420381285
218 0.005 1.09 2 914.2325691483995 724.003794981963 723.4261867743945 1098.158954687949 1098.374359324403 1098.546130313306 1062.592346630659 316.3958337316346 1093.374617312145 293.1451471004056
219 0.005 1.095 2 914.8419494960564 725.2880736313843 724.7140919422923 1098.159249334016 1098.37459889984 1098.54632016297 1062.65021376515 316.6084653822317 1093.378421782258 293.1451522542695
220 0.005 1.1 2 915.4484938335058 726.5664684800518 725.9960954901698 1098.159545200892 1098.37483739791 1098.546509695393 1062.707997676031 316.8216675491578 1093.382251565376 293.1451575036692
221 0.005 1.105 2 916.0521536473681 727.8390061248697 727.2722238345992 1098.159834338594 1098.375073369086 1098.546697387278 1062.765621267 317.0354259422281 1093.386063546913 293.1451628418729
222 0.005 1.11 2 916.6527838984306 729.1057116789528 728.5425023604115 1098.160127065551 1098.375310723038 1098.546885615486 1062.82331861459 317.2497546010989 1093.389875376085 293.1451682546099
223 0.005 1.115 2 917.2507994157016 730.3666121912223 729.8069576464844 1098.160421999725 1098.375545279569 1098.547071770411 1062.880971364247 317.4646256750399 1093.393708952491 293.1451736983327
224 0.005 1.12 2 917.8460425585383 731.6217323717924 731.0656148595446 1098.160702545558 1098.375776732681 1098.547255861547 1062.938590365049 317.6800304654219 1093.397549074326 293.1451791450097
225 0.005 1.125 2 918.4384826406255 732.8710977650775 732.3184995400047 1098.161000565812 1098.376008504792 1098.547439887426 1062.996134667978 317.8959430940337 1093.401392979914 293.1451845572859
226 0.005 1.13 2 919.0284027884143 734.1147351480572 733.5656383642893 1098.161270774505 1098.376233631588 1098.547619687784 1063.053545271872 318.1123298708478 1093.405214153082 293.145189546566
227 0.005 1.135 2 919.6151422321368 735.3526674245176 734.8070547235471 1098.161586154262 1098.376466643675 1098.54780499841 1063.111128445524 318.3293207019354 1093.409074678337 293.145195110561
228 0.005 1.14 2 920.199544494762 736.5849238568196 736.0427767860016 1098.161854768114 1098.376690982092 1098.547982288666 1063.168617778673 318.546741276812 1093.412943377176 293.1452001651101
229 0.005 1.145 2 920.7810226443193 737.8115265741092 737.2728278496816 1098.162171761698 1098.376916138544 1098.548161676855 1063.225997237649 318.7647407623395 1093.416802323096 293.1452057357118
230 0.005 1.15 2 921.3604074990797 739.0325042336766 738.4972359229062 1098.162514220767 1098.377137124921 1098.548339454086 1063.283404781772 318.9831415645573 1093.420730250433 293.1452107582192
231 0.005 1.155 2 921.9362794242288 740.2478792401296 739.7160242337791 1098.162798086312 1098.377362213195 1098.548517917387 1063.340936327244 319.2021010852904 1093.424573914826 293.1452163549117
232 0.005 1.16 2 922.5098171192964 741.4576787505936 740.9292178583147 1098.163061910048 1098.377581529558 1098.54869226037 1063.398374797305 319.4214420049495 1093.42842998481 293.1452214503792
233 0.005 1.165 2 923.080404468911 742.6619264938821 742.1368427555101 1098.163353240014 1098.37780189979 1098.548867169582 1063.456103571122 319.6413170348399 1093.432265386373 293.1452271002245
234 0.005 1.17 2 923.6485652345177 743.860650156822 743.3389268595845 1098.163619020538 1098.378020320316 1098.549040771519 1063.513307525782 319.8615766472197 1093.43612994608 293.1452322398887
235 0.005 1.175 2 924.2137451188815 745.053871634862 744.5354923160298 1098.163904015546 1098.378239851477 1098.549215208238 1063.570588551128 320.0823749179173 1093.439970118122 293.1452378856413
236 0.005 1.18 2 924.7766759247551 746.2416176191558 745.7265651753509 1098.164151033762 1098.378451868253 1098.549385251931 1063.627824338834 320.3035137612273 1093.443827746756 293.145243031187
237 0.005 1.185 2 925.3367247138362 747.4239104427937 746.9121685000686 1098.164435668789 1098.378671950566 1098.549559053372 1063.68525718025 320.525143826052 1093.447666650741 293.145248665746
238 0.005 1.19 2 925.8946347608772 748.6007782495838 748.0923297088589 1098.164698912478 1098.378885987229 1098.549728418544 1063.742592169681 320.7471162914094 1093.451532631846 293.1452537640743
239 0.005 1.195 2 926.4497865131722 749.7722417473542 749.2670705295734 1098.164973714407 1098.379096802319 1098.549895888032 1063.799799380705 320.9695697925862 1093.455355003616 293.1452590140827
240 0.005 1.2 2 927.0018531210753 750.9383249099734 750.4364146160061 1098.165202932126 1098.379309751499 1098.550068169558 1063.856730648515 321.1924950409385 1093.459237009153 293.1452647091175
241 0.005 1.205 2 927.5520550715719 752.0990552985693 751.6003886334931 1098.165480352838 1098.379512202628 1098.550229360823 1063.913381133571 321.4157019079669 1093.463069472812 293.1452698094723
242 0.005 1.21 2 928.099933354664 753.2544549526988 752.7590160318342 1098.165748447389 1098.379720822789 1098.550395115259 1063.970396972994 321.6393418246897 1093.466892767191 293.1452750457094
243 0.005 1.215 2 928.6443822904141 754.4045465554653 753.9123195918207 1098.166021541335 1098.379936350831 1098.550565750989 1064.02727088281 321.863450831214 1093.470780208499 293.1452807414362
244 0.005 1.22 2 929.1869665304012 755.5493574261595 755.0603251140806 1098.166261481975 1098.380135982063 1098.550723164161 1064.084005105591 322.0878117613235 1093.474616639819 293.1452858812021
245 0.005 1.225 2 929.7269407441481 756.68890986197 756.2030557107814 1098.166522200881 1098.380339909266 1098.550885486157 1064.140837668116 322.3126132876951 1093.478441914697 293.1452912160765
246 0.005 1.23 2 930.2639392749525 757.8232278939737 757.3405356783852 1098.166789000143 1098.380552116285 1098.551053401267 1064.197410661531 322.5378724885609 1093.482332889253 293.1452970383905
247 0.005 1.235 2 930.7990375837226 758.9523369020201 758.4727899892167 1098.16700804345 1098.380750438402 1098.5512095331 1064.254049162135 322.7633143380463 1093.48616778662 293.1453023561655
248 0.005 1.24 2 931.3313776356196 760.0762587082892 759.5998410047891 1098.167268851302 1098.380948849507 1098.551367385853 1064.310842702062 322.9891839095029 1093.490004013686 293.1453078829643
249 0.005 1.245 2 931.8609072382775 761.1950165309626 760.7217120224748 1098.167524046074 1098.381157861755 1098.551533526819 1064.367406470451 323.2154800158125 1093.493880634861 293.1453138536144
250 0.005 1.25 2 932.3886061215084 762.3086363635887 761.8384284748245 1098.167756556019 1098.381350109363 1098.551685717813 1064.424000941619 323.4419896250354 1093.497714294319 293.1453192348697
251 0.005 1.255 2 932.9138715957886 763.4171395218635 762.9500123475551 1098.168007603959 1098.381547801761 1098.551843114953 1064.480657103088 323.6688820942986 1093.501537203009 293.1453246854789
252 0.005 1.26 2 933.4364571995142 764.520550093215 764.0564879626672 1098.168238022931 1098.381748445099 1098.552002775519 1064.536842025255 323.8961153882801 1093.505436182312 293.1453301359069
253 0.005 1.265 2 933.9567043653234 765.6188915695453 765.1578789722073 1098.168519842198 1098.381944074527 1098.552157203059 1064.593288859527 324.1236492958193 1093.509285179108 293.1453355266611
254 0.005 1.27 2 934.4744944545387 766.7121856367027 766.2542070635989 1098.168760638504 1098.382137005026 1098.552310663713 1064.649608504818 324.3514607160712 1093.513125579657 293.1453409010551
255 0.005 1.275 2 934.9900263054482 767.8004565459821 767.3454959976741 1098.168998471677 1098.382332403225 1098.552464582931 1064.705876326018 324.5795961469635 1093.516943153539 293.1453462840109
256 0.005 1.28 2 935.5030408696584 768.8837268750749 768.4317689002299 1098.169236438179 1098.382525613181 1098.552617688595 1064.762154912728 324.8080288087095 1093.520745971135 293.145351715774
257 0.005 1.285 2 936.0137236998115 769.9620185454263 769.5130479504789 1098.169525821419 1098.382718019504 1098.552771004248 1064.818163938781 325.036728567935 1093.52461758955 293.1453572009902
258 0.005 1.29 2 936.5219692397615 771.035354904418 770.5893563286029 1098.16986921949 1098.382905495589 1098.552922624428 1064.874208894472 325.2657195447823 1093.528639643327 293.1453627146232
259 0.005 1.295 2 937.0280384880217 772.1037590635486 771.660716828398 1098.170109509003 1098.383097440982 1098.553074459952 1064.930134204003 325.4950081118441 1093.532408383777 293.1453682727847
260 0.005 1.3 2 937.5317693202683 773.1672550224129 772.7271535482522 1098.170361635604 1098.383289131027 1098.553225302642 1064.98574153197 325.7245605702843 1093.536275407696 293.1453738690961
261 0.005 1.305 2 938.0331199244678 774.2258632648632 773.7886876616026 1098.17060328761 1098.38347788752 1098.553374764779 1065.041623622566 325.9543836285104 1093.540111978999 293.145379476203
262 0.005 1.31 2 938.5322201586602 775.2796066747557 774.845341381827 1098.170842058629 1098.383665849372 1098.553523397769 1065.097380533525 326.1844629632497 1093.543949665395 293.1453850623754
263 0.005 1.315 2 939.0290118672029 776.3285058508815 775.8971364195137 1098.171080519032 1098.383854374285 1098.553673334915 1065.153133145146 326.4147873315147 1093.547787071007 293.1453905922407
264 0.005 1.32 2 939.5235728428719 777.3725848872302 776.9440959988946 1098.17131149431 1098.384040677333 1098.553821536866 1065.208748508747 326.6453626054637 1093.55161098086 293.1453960452575
265 0.005 1.325 2 940.0155622696033 778.41186538045 777.9862420561635 1098.171501742558 1098.384226063716 1098.553967594989 1065.264487486954 326.8761575698665 1093.555257697081 293.1454013976211
266 0.005 1.33 2 940.5054237991692 779.4463700824156 779.0235975813315 1098.171752998237 1098.384407330543 1098.554111267436 1065.319990749407 327.1071911997966 1093.559093923411 293.1454066721704
267 0.005 1.335 2 940.9931196330972 780.4761199638398 780.0561836714595 1098.172001992641 1098.384591432654 1098.554256921959 1065.375460791807 327.3384587761428 1093.562917326135 293.1454118925723
268 0.005 1.34 2 941.4785508631326 781.5011359542628 781.084021512208 1098.172325828595 1098.384771281272 1098.554400916917 1065.430766624577 327.5699558108951 1093.566783221609 293.1454170945993
269 0.005 1.345 2 941.9618422815423 782.521440407877 782.1071329487453 1098.172495370012 1098.38494869612 1098.554542597574 1065.486112255961 327.8016513664303 1093.570586308093 293.1454222869987
270 0.005 1.35 2 942.442909678182 783.537055667548 783.1255404605928 1098.172730975639 1098.38512819338 1098.554685416276 1065.541138091938 328.0335625091637 1093.574417455199 293.145427453546
271 0.005 1.355 2 942.9217708190449 784.5480029679617 784.1392656083219 1098.172957693052 1098.385307803996 1098.554827635564 1065.596242493508 328.2656752762208 1093.578239977601 293.1454326479515
272 0.005 1.36 2 943.3984626592636 785.5543035994849 785.1483297780815 1098.173181881659 1098.385480283611 1098.554964759661 1065.651304377636 328.4979851597386 1093.582035955296 293.1454378717494
273 0.005 1.365 2 943.8728570401505 786.5559791613744 786.1527546030154 1098.173402055292 1098.385667556223 1098.555122592211 1065.706218436467 328.7304685711866 1093.585879530385 293.1454431491037
274 0.005 1.37 2 944.34524772587 787.5530504454636 787.1525610832221 1098.173630634106 1098.385846415223 1098.555264259259 1065.761008455061 328.9631715173038 1093.58969189497 293.1454484275191
275 0.005 1.375 2 944.8155939255736 788.5455391813986 788.1477705218479 1098.173856276136 1098.386023025658 1098.555403767222 1065.815729198854 329.1960241457543 1093.593497191601 293.145453739921
276 0.005 1.38 2 945.2837423493894 789.5334658788277 789.1384037454905 1098.174078446434 1098.386195564527 1098.555538854475 1065.87047828105 329.4290678120336 1093.597297437118 293.1454590776818
277 0.005 1.385 2 945.7497883603126 790.5168508029003 790.1244815742715 1098.174300683019 1098.386369041355 1098.5556768276 1065.924990704235 329.6622671639229 1093.601101666402 293.1454644323094
278 0.005 1.39 2 946.2137266030203 791.4957148417907 791.1060247639671 1098.174519502138 1098.386540782733 1098.555812174071 1065.979473567408 329.8956262782877 1093.604900364345 293.1454697825491
279 0.005 1.395 2 946.6756001963563 792.4700791813481 792.0830543612103 1098.174740371449 1098.386711971063 1098.555947934773 1066.033829476135 330.1291090789868 1093.608698200277 293.1454751040595
280 0.005 1.4 2 947.1353034288815 793.4399643018589 793.0555912411513 1098.174961292717 1098.38688194948 1098.556082707564 1066.088189462579 330.3627435156511 1093.612481151904 293.145480387849
281 0.005 1.405 2 947.5930906043259 794.4053904907908 794.0236557242158 1098.175179738896 1098.387051427261 1098.556217138353 1066.142362040989 330.5965383654745 1093.616272648001 293.1454856328544
282 0.005 1.41 2 948.0488393132057 795.3663785476419 794.9872682037261 1098.175399389871 1098.387220103082 1098.556350243986 1066.196580701403 330.8304763170015 1093.620056330896 293.145490815381
283 0.005 1.415 2 948.502795753083 796.3229495968292 795.9464499804562 1098.175615235905 1098.387387918736 1098.556483608482 1066.250614909648 331.0645531103884 1093.623844146299 293.1454959330786
284 0.005 1.42 2 948.9544158937779 797.2751229770008 796.901220826196 1098.175885344479 1098.38755397255 1098.556615978351 1066.304711411034 331.2987654602908 1093.627634245626 293.1455009852793
285 0.005 1.425 2 949.404038734831 798.2229195562826 797.8516013888993 1098.17609342518 1098.387721884096 1098.556749556122 1066.358564641371 331.5330987994767 1093.631404005195 293.1455060219713
286 0.005 1.43 2 949.8516291411697 799.1663590148222 798.7976118139895 1098.176323019137 1098.387888185394 1098.556882618708 1066.412328706407 331.7675501437005 1093.635169443439 293.1455110278687
287 0.005 1.435 2 950.2972570377794 800.1054615894761 799.7392720412736 1098.176541754696 1098.388055139911 1098.557015724321 1066.465999489639 332.0021202264973 1093.638932975869 293.1455160316672
288 0.005 1.44 2 950.7407978947339 801.0402471773001 800.676602164789 1098.176754860724 1098.38822025191 1098.557146759662 1066.519645134446 332.2367961360545 1093.642682185528 293.1455210106046
289 0.005 1.445 2 951.182564512674 801.9707359528014 801.6096223981418 1098.176986589546 1098.388384930568 1098.557277520753 1066.573180790193 332.4715112983023 1093.646422451567 293.1455257275134
290 0.005 1.45 2 951.6220523385333 802.8969466866828 802.5383515241516 1098.177210218852 1098.388555685274 1098.557414330414 1066.626622383785 332.7064434295116 1093.650187307862 293.1455308993768
291 0.005 1.455 2 952.0596774386323 803.8189000995364 803.4628102626389 1098.177422312355 1098.388720923769 1098.557544395762 1066.679888908885 332.9414219544549 1093.653928730675 293.1455359995472
292 0.005 1.46 2 952.4957325234369 804.7366160386088 804.3830184853662 1098.177627863934 1098.388879539255 1098.557670091821 1066.733259891609 333.1764126619016 1093.657635927362 293.1455407866501
293 0.005 1.465 2 952.9294707900758 805.6501130446177 805.2989953892635 1098.177844888398 1098.389048343573 1098.557804787987 1066.786368462127 333.4116104622315 1093.661371542926 293.1455460045953
294 0.005 1.47 2 953.3612790501405 806.5594112896131 806.2107606169494 1098.178056287401 1098.389212904403 1098.557934853206 1066.839379809805 333.6468228285926 1093.665105216409 293.1455511161778
295 0.005 1.475 2 953.7913281717252 807.464529938099 807.1183334206354 1098.178254948262 1098.389368657758 1098.558057795008 1066.892420012051 333.8820223114486 1093.668840391428 293.1455558873472
296 0.005 1.48 2 954.2192462156095 808.3654873340585 808.0217324317338 1098.178473613324 1098.38953535661 1098.558190658482 1066.94518476653 334.117455493992 1093.672719234316 293.1455610285252
297 0.005 1.485 2 954.6452740638034 809.2623041975068 808.9209783584507 1098.178681838251 1098.389697507062 1098.558319307353 1066.997754584418 334.3528730469193 1093.676420233163 293.1455660486485
298 0.005 1.49 2 955.0697325242292 810.1549997140596 809.8160904265269 1098.178882277788 1098.389852841077 1098.558443286246 1067.050446987705 334.5882755734863 1093.680093935308 293.145570707709
299 0.005 1.495 2 955.4918956067196 811.0435915857344 810.707086720548 1098.179105695035 1098.390019262065 1098.558576396367 1067.103073035939 334.823884189086 1093.683799178253 293.1455757390286
300 0.005 1.5 2 955.9123810054213 811.9281000856432 811.5939872205925 1098.17930300445 1098.390177595059 1098.558702846519 1067.155387383807 335.0594064227725 1093.687488822363 293.1455803779713
301 0.005 1.505 2 956.3309131976683 812.808543241757 812.4768102318876 1098.179507594533 1098.390341449397 1098.55883345289 1067.207911007099 335.2950888057863 1093.691175706429 293.1455853642088
302 0.005 1.51 2 956.7477619167647 813.6849409931309 813.3555754719248 1098.17964449125 1098.390500122792 1098.558960746359 1067.260142042524 335.5306856465617 1093.694811794134 293.1455899773187
303 0.005 1.515 2 957.1624636866766 814.5573108671155 814.2303007946349 1098.179855879421 1098.390660279338 1098.559089502255 1067.312303839258 335.7664325464901 1093.698483505933 293.145594966067
304 0.005 1.52 2 957.5755076215379 815.4256720734722 815.1010052904741 1098.180054311227 1098.390815533987 1098.559213480171 1067.364269200072 336.002077569592 1093.702146137806 293.1455995704104
305 0.005 1.525 2 957.986635208606 816.2900426852509 815.9677072002606 1098.180264249828 1098.390976052708 1098.559342681119 1067.416279937923 336.2378783957637 1093.70580591339 293.1456045034126
306 0.005 1.53 2 958.3960506973359 817.1504420396172 816.8304257877505 1098.180462106927 1098.391131752276 1098.559467434653 1067.468096325849 336.4735725851257 1093.709461037597 293.1456090712567
307 0.005 1.535 2 958.8034190762899 818.0068874981359 817.6891787349583 1098.18066778224 1098.39128786803 1098.559592442481 1067.519841983001 336.7093944019431 1093.713106404741 293.145613983637
308 0.005 1.54 2 959.2091503216219 818.859398305337 818.5439852346891 1098.180862240881 1098.391442254091 1098.559716456925 1067.571431124207 336.9451464193892 1093.716749583126 293.145618534927
309 0.005 1.545 2 959.6129498645037 819.7079914481458 819.3948624981764 1098.181073455238 1098.391598767349 1098.559841882304 1067.623017125803 337.1810060011057 1093.72038610371 293.1456234145593
310 0.005 1.55 2 960.0151111041914 820.5526865427773 820.2418297636564 1098.181269063828 1098.391751710782 1098.559964615127 1067.674314774698 337.4167611364207 1093.723986953036 293.1456279215658
311 0.005 1.555 2 960.4152795451497 821.3935004476276 821.0849043284132 1098.18147493469 1098.391907050489 1098.560088853412 1067.725573529187 337.6526329218504 1093.727502349789 293.1456327537295
312 0.005 1.56 2 960.8138181559887 822.2304529293312 821.9241055335939 1098.181664462847 1098.392057569813 1098.560209523097 1067.776740007438 337.8883761031961 1093.731004437182 293.1456372220724
313 0.005 1.565 2 961.2102798813764 823.0635601468072 822.7594502613888 1098.181861813017 1098.39221038753 1098.560332081947 1067.827846938196 338.1242439486749 1093.734493912378 293.1456419948066
314 0.005 1.57 2 961.6051972561014 823.8928405431909 823.5909567496105 1098.18204975931 1098.392358004368 1098.560450267192 1067.878808391816 338.3599769603001 1093.737982792416 293.1456463826678
315 0.005 1.575 2 961.9982366252955 824.7183121624652 824.4186428727106 1098.182249853694 1098.392507597636 1098.560570581716 1067.929623611886 338.5958090918994 1093.741456236115 293.1456510824928
316 0.005 1.58 2 962.3896587578978 825.5399926787867 825.2425264101479 1098.182435196881 1098.392656846891 1098.560690043028 1067.980241520052 338.8315013971677 1093.744914361776 293.145655399911
317 0.005 1.585 2 962.779349449575 826.3578997676481 826.0626248890911 1098.182622392212 1098.392805018882 1098.560809184407 1068.031016001397 339.0672446552877 1093.748357778151 293.1456598224135
318 0.005 1.59 2 963.1670878994217 827.172050513112 826.8789562461442 1098.182818912336 1098.392956813388 1098.560930368187 1068.081522976919 339.3030231223681 1093.751824576258 293.1456645349505
319 0.005 1.595 2 963.5534781233807 827.9824627798852 827.6915379077187 1098.182994269509 1098.393100202104 1098.561045272822 1068.131860421178 339.5386030108916 1093.755246883415 293.1456688422875
320 0.005 1.6 2 963.9380415028655 828.789153937679 828.5003871183259 1098.183206048857 1098.393244504528 1098.561162150754 1068.182201976505 339.7741585004178 1093.758672304911 293.1456729877994
321 0.005 1.605 2 964.320425702859 829.592140122335 829.3055205625078 1098.183399087586 1098.393393626929 1098.561281889679 1068.232397278933 340.0098061735863 1093.762108117894 293.1456775771023
322 0.005 1.61 2 964.7015249365596 830.3914401152684 830.1069565853413 1098.183582020706 1098.393536246892 1098.561395549033 1068.2824248115 340.2452976792746 1093.765523373773 293.1456818508751
323 0.005 1.615 2 965.0809215335701 831.187069676574 830.9047115880345 1098.183776410261 1098.393676997442 1098.561508211162 1068.332439129082 340.4807353913343 1093.768914557763 293.1456860129797
324 0.005 1.62 2 965.4583247072513 831.9790462254039 831.6988027201371 1098.183981129331 1098.393826033619 1098.561629144048 1068.382321767359 340.716284213262 1093.77234465278 293.1456906198546
325 0.005 1.625 2 965.834414040671 832.7673879750625 832.4892480815721 1098.184166311433 1098.393966840145 1098.561741829415 1068.432066082031 340.9515993616926 1093.77574005207 293.1456949267613
326 0.005 1.63 2 966.2088108318893 833.5521115584301 833.2760642649112 1098.184407831242 1098.39411170398 1098.561858851628 1068.481691930283 341.1868836921327 1093.779121880811 293.1456991007477
327 0.005 1.635 2 966.5812669156567 834.3332326367647 834.0592675229619 1098.184597263772 1098.394260328186 1098.561979362634 1068.531181697306 341.422244933943 1093.782518466042 293.1457037197265
328 0.005 1.64 2 966.9522985079226 835.1107692039723 834.8388751914472 1098.184780683497 1098.39440081593 1098.562092056954 1068.580524827097 341.657403985094 1093.785875904768 293.1457080602631
329 0.005 1.645 2 967.3216408086756 835.8847369471868 835.6149035705898 1098.184969710804 1098.394541685235 1098.562205668336 1068.629755244167 341.8925604670719 1093.789220338812 293.1457125467357
330 0.005 1.65 2 967.6891727484146 836.6551530820751 836.3873698036606 1098.185163479326 1098.394688831238 1098.562324026184 1068.678859207485 342.1276452160985 1093.79258844096 293.1457171004125
331 0.005 1.655 2 968.0553103058876 837.4220344244922 837.1562905994999 1098.185337405969 1098.394824863609 1098.562433510599 1068.727912822711 342.3625459019697 1093.795902852448 293.1457214107026
332 0.005 1.66 2 968.4195757961593 838.1853968807491 837.9216821968962 1098.185531849548 1098.394969962947 1098.562550529305 1068.776857954438 342.5975272622834 1093.799249923065 293.1457260742412
333 0.005 1.665 2 968.7823696146449 838.9452574239449 838.6835614522442 1098.185709069086 1098.395107802899 1098.562661183161 1068.82560861285 342.8323040573438 1093.802571465685 293.1457303921902
334 0.005 1.67 2 969.1434776635519 839.7016319380341 839.441944333802 1098.185892902561 1098.395245864803 1098.562771751467 1068.874571295164 343.0670544665671 1093.805872448869 293.1457347533336
335 0.005 1.675 2 969.5028736790226 840.4545367162416 840.1968473353766 1098.1860799397 1098.395387919275 1098.562886789295 1068.922886723381 343.3017323205585 1093.809193624591 293.1457390944705
336 0.005 1.68 2 969.8609230555724 841.2039884477567 840.9482868764089 1098.186253111599 1098.395520313122 1098.562992894985 1068.971315818699 343.5362246126734 1093.812468381909 293.1457431199837
337 0.005 1.685 2 970.2171056217857 841.9500026026082 841.696278846172 1098.186448173823 1098.395663674396 1098.56310817828 1069.019721827714 343.7707831024579 1093.815774857757 293.1457474119639
338 0.005 1.69 2 970.5718584910197 842.692595523609 842.4408394675545 1098.186623623694 1098.395797754604 1098.56321580788 1069.06789147087 344.0050989454225 1093.819061786769 293.1457513052262
339 0.005 1.695 2 970.9250955775935 843.4317835255465 843.1819849793628 1098.186813250305 1098.395932787171 1098.563324831366 1069.116055453504 344.239407552176 1093.822292810268 293.1457552254856
340 0.005 1.7 2 971.2764623399125 844.1675816782483 843.9197308121675 1098.186996318573 1098.396072603517 1098.563438095215 1069.16399530047 344.4736825859525 1093.825570652437 293.1457593532434
341 0.005 1.705 2 971.6266495640718 844.9000069974267 844.6540934034246 1098.18716031303 1098.396202529977 1098.563543401349 1069.211821027123 344.7076734980641 1093.828807130379 293.1457630807966
342 0.005 1.71 2 971.9753153714012 845.6290745172804 845.3850882949109 1098.187349267337 1098.396339382567 1098.563654656007 1069.259642141913 344.9416237741842 1093.832048008343 293.1457669066626
343 0.005 1.715 2 972.3220072061067 846.3547987887523 846.1127305037139 1098.1875804253 1098.396477944752 1098.563767906538 1069.307257224757 345.1755357593826 1093.835350597559 293.1457710050338
344 0.005 1.72 2 972.6674740078826 847.0771968439441 846.8370364790587 1098.187743917766 1098.396608004671 1098.563873288599 1069.35470565462 345.4091816742668 1093.83857806808 293.1457747562794
345 0.005 1.725 2 973.0112132494065 847.7962834217755 847.5580212609223 1098.187918479292 1098.396740562836 1098.563981350457 1069.402206790067 345.6428111102578 1093.84178358817 293.1457786141426
346 0.005 1.73 2 973.3533295850405 848.5120743856112 848.2757006551772 1098.18809715244 1098.396878146983 1098.564093278833 1069.449462896635 345.87638125353 1093.845016469699 293.1457827241798
347 0.005 1.735 2 973.6942070435691 849.2245857601912 848.9900907116045 1098.188263042965 1098.397005695627 1098.564196703313 1069.496544463766 346.1096529173184 1093.848205406574 293.1457864364551
348 0.005 1.74 2 974.0334766205648 849.9338321569605 849.7012062976785 1098.18843317374 1098.397135829932 1098.564302811407 1069.543711690241 346.3428767085713 1093.851383399916 293.1457901994116
349 0.005 1.745 2 974.3709761247712 850.6398286184402 850.4090625238269 1098.188599379642 1098.397269505957 1098.564412202933 1069.590617292413 346.5760499895578 1093.854577943867 293.1457941623937
350 0.005 1.75 2 974.7073063043496 851.3425911961938 851.1136752161158 1098.188755203616 1098.397395068614 1098.564513666876 1069.637354350098 346.8089244556509 1093.857732502632 293.1457977071266
351 0.005 1.755 2 975.0420483479422 852.0421346868803 851.8150591407165 1098.188922760763 1098.397523291137 1098.564618533228 1069.684168122649 347.0417390988034 1093.860886182624 293.1458013100779
352 0.005 1.76 2 975.3750492261599 852.738472999174 852.513228730411 1098.18909641367 1098.397656684178 1098.564727304893 1069.73072364018 347.2744978625285 1093.864061728597 293.1458051341961
353 0.005 1.765 2 975.7069207208774 853.4316226605919 853.2082001290941 1098.189261188988 1098.397782228102 1098.564828880466 1069.777127550312 347.5069457953171 1093.867203075868 293.1458085941669
354 0.005 1.77 2 976.0372165069434 854.1215977662762 853.899987805792 1098.189429077501 1098.397909461319 1098.564932787954 1069.823504970669 347.7393350111942 1093.870335411296 293.1458121658383
355 0.005 1.775 2 976.365907057807 854.8084135819903 854.5886068919475 1098.189604816873 1098.398038272449 1098.565037759932 1069.869804377108 347.9716030671345 1093.873482776148 293.1458157998071
356 0.005 1.78 2 976.6932448447963 855.492085223822 855.2740726155497 1098.189767016206 1098.398162693602 1098.565138326441 1069.915847283146 348.2036405722793 1093.876598032999 293.1458192418054
357 0.005 1.785 2 977.0190211069287 856.1726268679927 855.9563993987139 1098.18992280849 1098.398289434158 1098.565241754773 1069.961814053098 348.4355971533055 1093.879688246827 293.1458228570884
358 0.005 1.79 2 977.343320299167 856.8500529393357 856.6356015808232 1098.190089444818 1098.398414864381 1098.565343828978 1070.007633655626 348.6674124027039 1093.8827796388 293.1458265700081
359 0.005 1.795 2 977.6663669187641 857.5243788060607 857.3116943328658 1098.190249609451 1098.398537043157 1098.565442851146 1070.053282567861 348.8989770096383 1093.885846077765 293.1458301284259
360 0.005 1.8 2 977.9878689167523 858.1956182804074 857.9846918064441 1098.190414003339 1098.39866131734 1098.565543964387 1070.098902826283 349.1304622223266 1093.888955664882 293.1458338357663
361 0.005 1.805 2 978.3079870392655 858.8637855680154 858.6546081762431 1098.190576518473 1098.398785715461 1098.565645778701 1070.144334746461 349.361794903248 1093.891983124769 293.1458376069016
362 0.005 1.81 2 978.6266927910245 859.5288954679866 859.3214581631242 1098.190738636025 1098.398908295925 1098.565744919159 1070.189658280826 349.5928542127193 1093.895034342735 293.1458411471542
363 0.005 1.815 2 978.9439475044601 860.1909615704311 859.9852557422993 1098.190893260458 1098.399029991921 1098.565844187204 1070.234857554027 349.8238570070314 1093.898061109275 293.1458448001102
364 0.005 1.82 2 979.2597097424031 860.8499986861732 860.6460152577769 1098.191008998589 1098.399153657824 1098.565943972554 1070.279932268369 350.0547267485272 1093.901101015032 293.1458484912437
365 0.005 1.825 2 979.5741401984035 861.5060214611461 861.3037515713821 1098.19116951965 1098.399273255109 1098.566040902973 1070.324925554717 350.2852898813656 1093.904133192635 293.1458519460269
366 0.005 1.83 2 979.8871621708178 862.1590433929725 861.9584783781952 1098.191329867344 1098.39939588428 1098.566140223481 1070.369807091959 350.5157318100463 1093.907156048673 293.1458555141032
367 0.005 1.835 2 980.1987429831401 862.8090786015923 862.6102098220822 1098.191490374377 1098.399518530379 1098.566239148104 1070.414521340969 350.7460359908846 1093.910185584061 293.1458591084674
368 0.005 1.84 2 980.5089784311982 863.4561424788875 863.2589605516176 1098.191646730833 1098.399638569903 1098.566335575985 1070.458949436351 350.9760617603781 1093.913176846495 293.1458624794803
369 0.005 1.845 2 980.8178552097255 864.1002473548319 863.9047441359822 1098.191798726345 1098.399759689085 1098.56643344629 1070.502938488249 351.2059891069132 1093.916146173555 293.1458659663417
370 0.005 1.85 2 981.1252487873136 864.7414069276767 864.5475742402856 1098.191956453273 1098.399880016701 1098.566530378185 1070.54741133456 351.435746102772 1093.919129747155 293.1458694940329
371 0.005 1.855 2 981.4313748826166 865.37963518992 865.187464649055 1098.19211283861 1098.399997427011 1098.56662491594 1070.591726923305 351.6652377738018 1093.92209203854 293.1458727864913
372 0.005 1.86 2 981.7361283719232 866.014945161979 865.8244284959534 1098.19225957724 1098.400115013795 1098.566720018383 1070.635842911775 351.8946229186273 1093.925055976159 293.1458761727282
373 0.005 1.865 2 982.0394778491772 866.6473507814111 866.4584796513742 1098.192415522738 1098.400233193658 1098.566815381033 1070.679765727014 352.1238190249093 1093.928015994441 293.1458796002173
374 0.005 1.87 2 982.3415184331134 867.2768653971792 867.0896314975862 1098.192570144685 1098.400350332439 1098.566909651768 1070.723727257073 352.3527968675124 1093.930966716959 293.1458830298349
375 0.005 1.875 2 982.6422142917708 867.9035024479072 867.7178975157149 1098.192726099375 1098.400467967249 1098.567004671383 1070.767532158608 352.5815787778185 1093.933910579545 293.1458864515849
376 0.005 1.88 2 982.9414543345742 868.5272755969572 868.3432913113996 1098.192878724753 1098.400583994625 1098.567098440769 1070.811155331535 352.8101681376511 1093.936842299887 293.1458898518138
377 0.005 1.885 2 983.2394570145268 869.148198361071 868.9658264435247 1098.193031505458 1098.400698538424 1098.567190991527 1070.854686338017 353.0385590799318 1093.939768351227 293.1458932400624
378 0.005 1.89 2 983.5361461045414 869.7662837771429 869.5855161618231 1098.193183516911 1098.400812700758 1098.567282982457 1070.898202751571 353.2667280474091 1093.942693213864 293.1458966151475
379 0.005 1.895 2 983.8315268299833 870.381544849095 870.2023735985831 1098.19332440279 1098.400924398519 1098.567373532984 1070.941586134006 353.4947145174477 1093.945595211667 293.1458999589369
380 0.005 1.9 2 984.1255655764431 870.9939944009299 870.8164115334886 1098.193479585077 1098.401037975336 1098.567465427128 1070.984772140877 353.7224943156448 1093.948504239881 293.1459032713556
381 0.005 1.905 2 984.4183602910647 871.6036455638548 871.4276431252051 1098.193654331456 1098.401151946053 1098.567557707737 1071.027813424333 353.9500612789266 1093.951406446752 293.1459065421043
382 0.005 1.91 2 984.7098133170928 872.2105111031038 872.0360813546989 1098.193799012701 1098.401261999378 1098.567646007326 1071.070725834019 354.1774240845411 1093.954291037014 293.1459097838962
383 0.005 1.915 2 984.9999549126157 872.8146027828589 872.641736724087 1098.193945202823 1098.401374551629 1098.56773740154 1071.11340497229 354.404569000426 1093.957167324602 293.1459129602633
384 0.005 1.92 2 985.2888433184785 873.4159325289323 873.2446146549883 1098.194097584274 1098.401486698775 1098.567827364136 1071.156063942469 354.6315186832964 1093.960040571631 293.1459161058688
385 0.005 1.925 2 985.5764185652024 874.0145114218734 873.8447317971662 1098.194243507687 1098.401598127787 1098.567917001141 1071.198598773882 354.8582424608949 1093.962902441872 293.1459192321616
386 0.005 1.93 2 985.8627194937609 874.6103529539261 874.4421040508749 1098.194391696801 1098.401708545983 1098.568005454233 1071.240989134518 355.0847536304446 1093.965758266466 293.1459223527609
387 0.005 1.935 2 986.1477873023445 875.2034708693159 875.0367453968175 1098.194541109798 1098.401819721135 1098.568094218834 1071.283265889912 355.3110525528718 1093.96860698645 293.1459254662888
388 0.005 1.94 2 986.4315290903787 875.7938787753405 875.6286693918486 1098.194686446633 1098.401929808908 1098.568182519569 1071.325435470128 355.5371370972784 1093.971446488541 293.1459285891259
389 0.005 1.945 2 986.7140147891488 876.3815897476143 876.217889078444 1098.194831222734 1098.402038893041 1098.568269890314 1071.367486910436 355.7630010039133 1093.974276492423 293.145931712664
390 0.005 1.95 2 986.9952395673042 876.9666164912885 876.8044171927202 1098.194975504491 1098.402147652777 1098.568356976754 1071.409327043339 355.9886342731672 1093.977096948381 293.1459348503794
391 0.005 1.955 2 987.2752177479127 877.5489721868929 877.3882666104671 1098.195117358574 1098.402256039138 1098.568443660118 1071.451162862116 356.2140409590364 1093.979966897613 293.1459379951991
392 0.005 1.96 2 987.5539070390341 878.12866947027 877.9694501503617 1098.195266668365 1098.402364788055 1098.568530694831 1071.492873038503 356.4392158346016 1093.982828929499 293.145941168571
393 0.005 1.965 2 987.8314014422125 878.7057212448389 878.5479806131111 1098.195412771398 1098.402471538161 1098.568615712069 1071.534482032456 356.6641745626769 1093.985677088939 293.1459443568448
394 0.005 1.97 2 988.1077074332881 879.2801398415637 879.1238705015138 1098.19555548284 1098.402578272645 1098.56870126315 1071.575922259797 356.8888965253971 1093.988518539937 293.145947547264
395 0.005 1.975 2 988.3829457877498 879.8519376893171 879.6971321324675 1098.195688822024 1098.402684766299 1098.568786410887 1071.617244975066 357.113392430653 1093.991340612907 293.1459507382501
396 0.005 1.98 2 988.6567224374861 880.4211268681488 880.2677777454279 1098.19580252198 1098.402791230887 1098.568871352594 1071.658437863468 357.3376538097169 1093.994079335904 293.1459539086084
397 0.005 1.985 2 988.9292898917013 880.9877202334441 880.8358200396146 1098.195943614035 1098.402896426527 1098.568955508168 1071.69962818362 357.561683010279 1093.996874463789 293.1459570489417
398 0.005 1.99 2 989.2006544907131 881.5517300574169 881.4012713448654 1098.196081825369 1098.402999802993 1098.569038240739 1071.740531019125 357.7854676679414 1093.999660292516 293.1459601628057
399 0.005 1.995 2 989.4708096799496 882.11316858692 881.9641442068945 1098.19622204921 1098.403104681286 1098.569122412126 1071.781370677931 358.0089956358786 1094.002437641431 293.1459632524927
400 0.005 2 2 989.7397339904704 882.6720485604521 882.5244511840521 1098.196358831664 1098.403207228231 1098.569204876051 1071.821869450441 358.2322783566536 1094.005552411886 293.1459662953449
401 0.005 2.005 2 990.0073543518271 883.2283817015293 883.0822042657318 1098.196494391651 1098.403310817107 1098.569287771077 1071.862429715422 358.4553404291594 1094.00876520546 293.1459692922489
402 0.005 2.01 2 990.2738897792556 883.7821802845665 883.637415689478 1098.196642631133 1098.403413263524 1098.569370303062 1071.902919695771 358.6781563776017 1094.011971004057 293.1459722574757
403 0.005 2.015 2 990.5392800882665 884.3334562340605 884.1900973207105 1098.19677491302 1098.403514163892 1098.569451273445 1071.943202927187 358.9007332237504 1094.0151635519 293.1459751811135
404 0.005 2.02 2 990.8034823390914 884.8822214872429 884.7402612080979 1098.19690866977 1098.403615397728 1098.569532215688 1071.983480560474 359.1230847601374 1094.018350204213 293.145978085427
405 0.005 2.025 2 991.0665196486141 885.428487734014 885.2879191580626 1098.197043240964 1098.403715616493 1098.569612354461 1072.023605068542 359.345190268253 1094.021536676305 293.1459809715648
406 0.005 2.03 2 991.3283870241168 885.9722664483409 885.8330827233581 1098.19717783113 1098.403817658935 1098.569694481397 1072.063620639859 359.5670420381576 1094.024724651912 293.1459838435125
407 0.005 2.035 2 991.5890790281853 886.5135700295756 886.3757640177546 1098.19730775922 1098.40391622595 1098.569773780279 1072.103484197655 359.7886394151082 1094.027893014399 293.1459867038536
408 0.005 2.04 2 991.8486247427467 887.0524097393642 886.9159746392248 1098.19743806897 1098.404015857951 1098.569853568486 1072.143217554921 360.0099749802585 1094.031055109547 293.1459895589293
409 0.005 2.045 2 992.1069952552298 887.5887973001903 887.4537262812069 1098.197567386788 1098.404113465148 1098.569931728461 1072.182860664564 360.2310549608453 1094.034204749817 293.1459924155721
410 0.005 2.05 2 992.3642398575741 888.1227443212185 887.9890305334651 1098.197698351942 1098.404212111489 1098.57001097406 1072.22236196437 360.4518583265968 1094.037340401498 293.1459952769954
411 0.005 2.055 2 992.6202971017392 888.6542627688218 888.521899158907 1098.197799737639 1098.404312298139 1098.570090993774 1072.26173300336 360.672433573604 1094.040497415564 293.1459981497806
412 0.005 2.06 2 992.8752774947549 889.1833635997212 889.0523434960805 1098.197932582422 1098.404409546477 1098.570168623684 1072.301002464221 360.8927546309038 1094.043627903234 293.1460010275317
413 0.005 2.065 2 993.1292221377688 889.7100590634669 889.5803752728426 1098.198067161182 1098.404505663934 1098.570245347154 1072.340138806144 361.112814872839 1094.046736275864 293.1460039036612
414 0.005 2.07 2 993.3819503783741 890.2343576937352 890.1060056018797 1098.198228525195 1098.404602127678 1098.570323318496 1072.379167390546 361.332619872596 1094.049854193345 293.1460067790436
415 0.005 2.075 2 993.6335185543846 890.7562728002764 890.6292452993093 1098.198353669078 1098.404698345322 1098.570400329102 1072.418027884617 361.5521636637279 1094.052948767474 293.1460096412255
416 0.005 2.08 2 993.8839252387457 891.2758161098967 891.150106021033 1098.198480926978 1098.404793995375 1098.570476940203 1072.456793702866 361.7714463900226 1094.056033253753 293.146012489392
417 0.005 2.085 2 994.1332798284117 891.7929985691571 891.668599154311 1098.198607879155 1098.404888735164 1098.570552955741 1072.495513952012 361.990471401294 1094.059106622507 293.146015320178
418 0.005 2.09 2 994.381535179387 892.3078306074185 892.184735473875 1098.19871606852 1098.404984118997 1098.570628989231 1072.534109406265 362.2092304726515 1094.062169051928 293.1460181222841
419 0.005 2.095 2 994.6286765252988 892.8203239986259 892.6985264357636 1098.198846171278 1098.405078751515 1098.570704771962 1072.572566959156 362.4277198651868 1094.065224105015 293.1460209007482
420 0.005 2.1 2 994.8747269921381 893.3304896520009 893.2099830809426 1098.198971744273 1098.405172255297 1098.570779831262 1072.610838403127 362.6459494340676 1094.068271437921 293.1460236550334
421 0.005 2.105 2 995.11972138879 893.8383385125529 893.7191164643569 1098.199096317724 1098.405264840385 1098.570853824286 1072.649023439119 362.8639038280047 1094.071305166766 293.1460263920487
422 0.005 2.11 2 995.3637677636221 894.3438814588092 894.2259376433805 1098.19922157654 1098.405357682503 1098.570928245835 1072.687094292995 363.0815949936155 1094.074332974315 293.1460291215913
423 0.005 2.115 2 995.6065675046846 894.8471291468962 894.7304573089589 1098.19934788233 1098.405451368869 1098.571003817738 1072.724990123277 363.2990183285396 1094.07735669916 293.1460318388531
424 0.005 2.12 2 995.8482690419578 895.3480923061143 895.2326861193773 1098.199468782119 1098.405541996119 1098.571076326126 1072.76279905072 363.516159474935 1094.080364499026 293.1460345451222
425 0.005 2.125 2 996.0888936467628 895.8467818099136 895.7326349578833 1098.199595698555 1098.405635553246 1098.571150956568 1072.800504324549 363.7330342471111 1094.083370408244 293.1460372423797
426 0.005 2.13 1 996.3292391076036 896.3407552867233 896.2281351324698 1098.204992931839 1098.404191247334 1098.570324660815 1072.978934677 363.9431641446562 1094.105584466722 293.1460391121964
427 0.005 2.135 2 996.5641205311716 896.8349659492117 896.7234252801989 1098.200231789482 1098.405668781185 1098.57117465451 1072.874110451931 364.1630271079819 1094.088489674512 293.1460431985153
428 0.005 2.14 1 996.8012753013514 897.3244907027781 897.2144253353712 1098.205708435641 1098.404489168998 1098.570579271916 1073.050269988422 364.3736581608244 1094.111290081063 293.1460525987407
429 0.005 2.145 2 997.0351235824248 897.814264123902 897.705239129542 1098.200426066518 1098.405849810283 1098.571316491013 1072.949086096375 364.5932692607462 1094.094500622567 293.1460587416901
430 0.005 2.15 1 997.2709902150054 898.2993981819585 898.1918164188544 1098.205750187307 1098.404582632186 1098.570649921455 1073.124397315177 364.8029412426552 1094.116910232531 293.1460717992722
431 0.005 2.155 1 997.5035932630409 898.7822008952128 898.6759114691878 1098.198497540321 1098.404931568224 1098.570927798168 1073.202939260606 365.0132168187356 1094.118089417288 293.146078592858
432 0.005 2.16 2 997.7339332682499 899.2654114857922 899.1601034862305 1098.201351413566 1098.406059564299 1098.571525395026 1073.058732639559 365.2339423539568 1094.102962249267 293.1460869843465
433 0.005 2.165 1 997.9658063868326 899.7440458739497 899.640134715735 1098.206377578445 1098.404949266607 1098.57093534755 1073.233278509485 365.4438335353403 1094.125531151511 293.1461076032013
434 0.005 2.17 1 998.1953800914511 900.2203837766643 900.1177269985698 1098.198808140098 1098.405240788984 1098.571165175739 1073.31214582533 365.6539183425387 1094.126770757598 293.1461206806804
435 0.005 2.175 1 998.4240337775969 900.6945552969139 900.5931309573175 1098.198587386352 1098.405375647491 1098.57114108498 1073.353256683018 365.8640586487664 1094.128269754532 293.1461326969353
436 0.005 2.18 1 998.6515156354053 901.1665967396157 901.0663867610708 1098.199582401303 1098.405318321948 1098.571151583642 1073.386342393476 366.07437151214 1094.130394210966 293.146144281444
437 0.005 2.185 1 998.8775673055979 901.6365273187643 901.53751646046 1098.200139861643 1098.405442055949 1098.571265956577 1073.419689301075 366.2848159856273 1094.132954552861 293.1461564790989
438 0.005 2.19 1 999.1023835898995 902.1043608698809 902.0065349428711 1098.200343507424 1098.405602039565 1098.571375427717 1073.454589749066 366.4954282365963 1094.135859658456 293.1461701616706
439 0.005 2.195 1 999.3261198890691 902.5701080857139 902.4734545111586 1098.200395756667 1098.405693327943 1098.571444782459 1073.490009277043 366.7060761806617 1094.138744230015 293.1461849951306
440 0.005 2.2 1 999.5489542903545 903.03378056974 902.9382876680531 1098.200452651212 1098.405762709656 1098.571503509688 1073.525641704606 366.9166031127237 1094.141582908672 293.1462005809549
441 0.005 2.205 1 999.7714479506682 903.4953905681514 903.4010474649892 1098.200525717155 1098.405820775969 1098.571548789566 1073.561379673016 367.1269024083064 1094.144319577668 293.1462163591219
442 0.005 2.21 1 999.9930344225487 903.954944297528 903.8617423107554 1098.200600389349 1098.405873379392 1098.571588765185 1073.597103744104 367.3370041183958 1094.147070575619 293.1462318074559
443 0.005 2.215 1 1000.21373431064 904.4124503133919 904.3203816964326 1098.20068692372 1098.405933427245 1098.571634727285 1073.632635469799 367.5468166137169 1094.149807193806 293.1462464636246
444 0.005 2.22 1 1000.433550031783 904.8679162554466 904.7769744075296 1098.200769375132 1098.405994703599 1098.571683609979 1073.667988873212 367.7563143859417 1094.152526231876 293.1462599913711
445 0.005 2.225 1 1000.652431265749 905.3213526051376 905.2315305563227 1098.200868798364 1098.40606453721 1098.571739135605 1073.703247962147 367.9654949403807 1094.155247794673 293.1462720740863
446 0.005 2.23 1 1000.870370524763 905.7727723044368 905.6840625005065 1098.200962441273 1098.406141902767 1098.571802202592 1073.737780231765 368.1743445370504 1094.157982181073 293.1462824406659
447 0.005 2.235 1 1001.087289680044 906.2221799671267 906.1345767224549 1098.201084607518 1098.406226592095 1098.571869662916 1073.772653555748 368.3828975953134 1094.160729035413 293.1462909138528
448 0.005 2.24 1 1001.303322022015 906.6695849459111 906.5830825314093 1098.201203129065 1098.406314607637 1098.571939844482 1073.807639731023 368.5911424998589 1094.163478291363 293.1462974332161
449 0.005 2.245 1 1001.518430992122 907.114991725261 907.0295864858414 1098.201332024262 1098.406405079776 1098.572011114023 1073.842848847888 368.7990758986068 1094.166233710515 293.1463020158184
450 0.005 2.25 1 1001.732533427033 907.558415329894 907.4741003741728 1098.201407270653 1098.406486050176 1098.572076475637 1073.877779882993 369.0067014687719 1094.168970546713 293.1463047615831
451 0.005 2.255 1 1001.945777747512 907.9998613176155 907.9166319347189 1098.201538898454 1098.406573845025 1098.572145816577 1073.912182407075 369.2140987091328 1094.171695545956 293.1463058028003
452 0.005 2.26 1 1002.157733786289 908.4393351775079 908.3571870184672 1098.20165957144 1098.406658288269 1098.572211863692 1073.946398115495 369.4212426362176 1094.174502020316 293.1463053260282
453 0.005 2.265 1 1002.369021922022 908.8768498634222 908.7957773952349 1098.201749543486 1098.406732437192 1098.572271603664 1073.980463753987 369.6280590643381 1094.177214074794 293.1463035210789
454 0.005 2.27 1 1002.579468327335 909.3124142444095 909.2324119781974 1098.201839586136 1098.406802779116 1098.572326611044 1074.014585931984 369.8345726862002 1094.179849348619 293.1463005855697
455 0.005 2.275 1 1002.789073049659 909.746032526878 909.6670961573799 1098.201924999942 1098.406870070268 1098.572380344025 1074.048522194567 370.0407696691427 1094.18247100232 293.1462968940265
456 0.005 2.28 1 1002.99772651984 910.1777167726415 910.0998410124711 1098.202055115758 1098.406954674126 1098.572445018691 1074.082405330231 370.2466583905373 1094.185120740557 293.1462923584554
457 0.005 2.285 1 1003.20554189735 910.6074756831479 910.5306554753888 1098.202148172827 1098.407024759445 1098.57250083123 1074.116092805123 370.4522448859339 1094.187773524324 293.1462873766568
458 0.005 2.29 1 1003.412472864528 911.035316299892 910.9595470644814 1098.20227937865 1098.407111130151 1098.57256751474 1074.149521703432 370.6575239048256 1094.190434880656 293.1462819478646
459 0.005 2.295 1 1003.618633840958 911.4612487185417 911.3865253043753 1098.20236139127 1098.407180661301 1098.572622450579 1074.182626884937 370.8624884305829 1094.19305540387 293.1462764240097
460 0.005 2.3 1 1003.823818398656 911.8852801623445 911.8115981353521 1098.202484059874 1098.407264243563 1098.572688001292 1074.215793285171 371.067140152144 1094.195692476367 293.1462708629134
461 0.005 2.305 1 1004.028165264401 912.3074197094685 912.2347741938737 1098.20258032447 1098.407338898681 1098.572747143613 1074.248927587166 371.2714971776658 1094.198303896273 293.1462655743771
462 0.005 2.31 1 1004.23165009068 912.7276754923785 912.6560617634384 1098.202672873047 1098.40740662157 1098.572799664711 1074.281859950569 371.4755641212297 1094.200882243663 293.146260734697
463 0.005 2.315 1 1004.434178178322 913.1460564201652 913.0754696605529 1098.202802657838 1098.407493564379 1098.572868183376 1074.314788679306 371.6793340473668 1094.203509281284 293.1462565622122
464 0.005 2.32 1 1004.6358113682 913.5625707109987 913.4930061063102 1098.202891639086 1098.407563629794 1098.572923018519 1074.347709726485 371.8827990613774 1094.206097088186 293.1462531874722
465 0.005 2.325 1 1004.836668568449 913.9772268385273 913.908679282492 1098.202975556489 1098.40763171923 1098.572977167343 1074.380729262994 372.0859821879232 1094.20864971409 293.1462507538637
466 0.005 2.33 1 1005.036556937158 914.3900325113115 914.3224976263555 1098.203116853537 1098.407720552947 1098.573046262667 1074.41325646967 372.2888398457671 1094.211274441589 293.1462495219949
467 0.005 2.335 1 1005.235694951915 914.8009963679247 914.7344695332962 1098.203207469787 1098.407791887683 1098.573101717275 1074.445619004536 372.4913909693726 1094.213846458814 293.1462493763669
468 0.005 2.34 1 1005.433979798311 915.2101261025748 915.1446028231019 1098.203296237584 1098.407859786897 1098.573155205801 1074.477833630831 372.6936403182526 1094.216374285242 293.1462503875931
469 0.005 2.345 1 1005.63139355452 915.6174298604853 915.5529058643541 1098.203394975751 1098.40792919537 1098.573209552632 1074.509901001763 372.8955859850315 1094.2188995155 293.1462526509994
470 0.005 2.35 1 1005.827931665787 916.0229160902999 915.9593867155269 1098.203499669472 1098.408002300532 1098.573267099469 1074.541909221708 373.0972393119879 1094.22143215585 293.1462561252497
471 0.005 2.355 1 1006.023598063779 916.4265917910474 916.3640528572859 1098.203597440027 1098.408074025856 1098.573323401907 1074.573821090421 373.2985794645695 1094.223958164371 293.1462607134683
472 0.005 2.36 1 1006.218402457126 916.8284661128583 916.7669128994676 1098.203695460666 1098.408147095041 1098.573381081384 1074.605677759372 373.4996111468174 1094.226478683184 293.1462662723407
473 0.005 2.365 1 1006.412371683753 917.22854693273 917.1679748902601 1098.203794705819 1098.408221063519 1098.57343940376 1074.637393671492 373.7003320520493 1094.228990928997 293.1462726056977
474 0.005 2.37 1 1006.605282044276 917.6268441015148 917.5672482657117 1098.203886720888 1098.408291621731 1098.573494767606 1074.668975447428 373.9007555534637 1094.231464036385 293.1462795302201
475 0.005 2.375 1 1006.797493786763 918.0233635267294 917.964739596158 1098.203989533966 1098.408367896282 1098.573555190588 1074.700353936626 374.1008968274243 1094.233954332724 293.1462868490818
476 0.005 2.38 1 1006.988952410804 918.4181125276835 918.3604563900049 1098.204091324864 1098.40844003732 1098.573611683435 1074.731665723669 374.3007221019462 1094.23644627066 293.1462943990565
477 0.005 2.385 1 1007.179592277384 918.8111010588702 918.7544079795319 1098.204172929213 1098.408516105875 1098.573671116672 1074.762850671219 374.5002238960585 1094.238937866431 293.146302012779
478 0.005 2.39 1 1007.368709636064 919.2023330393282 919.1465994991303 1098.204277013668 1098.408588130356 1098.573727932656 1074.793939674919 374.699425513554 1094.241404224746 293.1463095440525
479 0.005 2.395 1 1007.557425521542 919.5918191512595 919.537040453603 1098.204375720933 1098.408658990948 1098.573783980318 1074.824845919139 374.898318383265 1094.243866221863 293.1463168791917
480 0.005 2.4 1 1007.745572235732 919.979567863346 919.9257391354549 1098.20447164887 1098.408731737726 1098.573841787944 1074.855843752 375.0969055257577 1094.246292004141 293.1463238927921
481 0.005 2.405 1 1007.932987025861 920.3655862066953 920.3127029856763 1098.204566510258 1098.408801825837 1098.573896750686 1074.88638859846 375.295188965236 1094.248736346552 293.1463304906203
482 0.005 2.41 1 1008.119574808607 920.7498828497185 920.6979404456112 1098.204660269822 1098.408870333669 1098.573950220977 1074.916838365433 375.4931099877086 1094.25117122325 293.1463365843913
483 0.005 2.415 1 1008.305358219968 921.1324644288168 921.0814587348276 1098.204757687407 1098.408942402156 1098.574007227252 1074.947310821612 375.6907387955783 1094.253598659463 293.1463421149904
484 0.005 2.42 1 1008.49035932373 921.513339229513 921.4632658299877 1098.204853004504 1098.409011877526 1098.574061799937 1074.977732187056 375.8880697680326 1094.256018284287 293.1463470253356
485 0.005 2.425 1 1008.674549286865 921.8925144699053 921.8433691368053 1098.204948833111 1098.409083018588 1098.574118228466 1075.008051293983 376.0851088754658 1094.258430716272 293.146351298219
486 0.005 2.43 1 1008.857956697425 922.2699984535845 922.2217767220257 1098.205041409811 1098.409152600299 1098.57417331749 1075.038251978799 376.2818028561806 1094.260826551429 293.1463549327452
487 0.005 2.435 1 1009.040507857402 922.6457995376074 922.5984971257604 1098.205192691784 1098.409225492956 1098.574229886858 1075.068417788459 376.4782722244422 1094.263216568335 293.1463579441603
488 0.005 2.44 1 1009.222250310643 923.0199240353123 922.9735368527074 1098.205264905175 1098.409293206698 1098.574283791409 1075.09842556184 376.6744184720772 1094.265635128784 293.146360362138
489 0.005 2.445 1 1009.40323426852 923.3923796085551 923.3469033685282 1098.20535911999 1098.40936579456 1098.574340743029 1075.128299377186 376.8702077961738 1094.268022379752 293.1463622375906
490 0.005 2.45 1 1009.583432357157 923.7631745241492 923.7186046606577 1098.205453916436 1098.409435208224 1098.574395518456 1075.158023920392 377.0657248822176 1094.270392783189 293.1463636356659
491 0.005 2.455 1 1009.762838716701 924.1323168827441 924.0886488458241 1098.205554303393 1098.409506329502 1098.57445142174 1075.187695860667 377.26091998419 1094.27275691937 293.1463646307265
492 0.005 2.46 1 1009.941476425805 924.4998126925242 924.4570425412514 1098.205647817912 1098.409576454259 1098.574506794587 1075.217238351667 377.455794554908 1094.275110375413 293.1463653119404
493 0.005 2.465 1 1010.119343475543 924.8656690535939 924.8237928510222 1098.205741139661 1098.409645259207 1098.57456087365 1075.246672666644 377.650306989535 1094.277457340621 293.1463657681745
494 0.005 2.47 1 1010.296474121056 925.2298942148475 925.1889074783514 1098.205840588157 1098.409712545231 1098.574613884697 1075.276054422002 377.8445749189889 1094.279796662913 293.1463660904407
495 0.005 2.475 1 1010.472817360592 925.5924954541803 925.5523940805834 1098.205927071485 1098.409783463265 1098.574670384375 1075.305287463465 378.0385467261968 1094.282135931443 293.1463663470156
496 0.005 2.48 1 1010.648375255067 925.9534794728092 925.9142595330138 1098.206019864164 1098.409851320958 1098.574723150537 1075.334392993054 378.2322143704394 1094.284457493912 293.1463666173756
497 0.005 2.485 1 1010.82313931369 926.3128536172795 926.2745111231893 1098.206112893473 1098.409919103694 1098.574777011074 1075.363543922335 378.4255526862161 1094.286769866714 293.1463669677383
498 0.005 2.49 1 1010.997186963469 926.6706256315566 926.63315637497 1098.206205884164 1098.409988734729 1098.574832463777 1075.392727633916 378.6185688898219 1094.289078504406 293.1463674348954
499 0.005 2.495 1 1011.170463705111 927.026804177986 926.9902038408241 1098.206284876969 1098.410053166864 1098.574883320859 1075.420765534381 378.8112493987277 1094.291371887746 293.146368066978
500 0.005 2.5 1 1011.343157856383 927.3813963019755 927.3456605224771 1098.206376636856 1098.410117750406 1098.574934219291 1075.449169731229 379.0036333193034 1094.293664657698 293.1463689022381
501 0.005 2.505 1 1011.514974066678 927.7344086683146 927.6995331728303 1098.20646684904 1098.410184511071 1098.574987172329 1075.47769690453 379.1957105084896 1094.295939841184 293.1463699414375
502 0.005 2.51 1 1011.685966738201 928.0858473002575 928.0518284455354 1098.206553482032 1098.410249705469 1098.575038321824 1075.506191322893 379.3874307851606 1094.298212437583 293.1463711991427
503 0.005 2.515 1 1011.856294747961 928.4357206217786 928.4025545648848 1098.206655571934 1098.410317534926 1098.575092210933 1075.534338674521 379.578836653953 1094.30054958804 293.1463726642442
504 0.005 2.52 1 1012.025803480361 928.7840352532324 928.751717834195 1098.206743930805 1098.410384368979 1098.575144988775 1075.56252356032 379.7699588694574 1094.302809487058 293.1463743227256
505 0.005 2.525 1 1012.194578356074 929.1307986852704 929.0993257553905 1098.206841411562 1098.410453504495 1098.57519860097 1075.590705759243 379.9607820665963 1094.30510053716 293.1463761521654
506 0.005 2.53 1 1012.362601331247 929.4760168448798 929.445384721915 1098.206928197785 1098.410518844158 1098.575250342031 1075.618779371638 380.1512604454448 1094.307324852758 293.1463781291692
507 0.005 2.535 1 1012.529884501387 929.819697067267 929.7899018075083 1098.207022593938 1098.410588775889 1098.575305831697 1075.646743650406 380.341427578924 1094.30954758742 293.1463802329905
508 0.005 2.54 1 1012.696451778796 930.1618468034752 930.1328843054569 1098.207116379962 1098.410655482252 1098.575357423421 1075.67465631159 380.5313121711973 1094.311770194646 293.1463824470259
509 0.005 2.545 1 1012.862294109328 930.5024725094673 930.474338922667 1098.207206175235 1098.410722529654 1098.575410739883 1075.702510475051 380.720858643053 1094.313994861459 293.1463847355833
510 0.005 2.55 1 1013.027197973367 930.8415804121867 930.8142721377404 1098.207254332153 1098.410763399572 1098.575451232803 1075.730178817265 380.9101454047215 1094.316174021951 293.1463870799776
511 0.005 2.555 1 1013.191472554935 931.1791780966585 931.1526912099638 1098.207335573296 1098.41083143681 1098.575506427897 1075.757706231984 381.099123861918 1094.318366159736 293.1463894500282
512 0.005 2.56 1 1013.355066573212 931.5152724116849 931.4896030318095 1098.20742442447 1098.410896665209 1098.575557169116 1075.785122387924 381.2877911975058 1094.320559100578 293.1463918311798
513 0.005 2.565 1 1013.518010031404 931.8498704151356 931.8250145559782 1098.207511175742 1098.410960160558 1098.575607264536 1075.812311032199 381.4761875605022 1094.322746552532 293.1463942057712
514 0.005 2.57 1 1013.680150720642 932.182977130368 932.1589312736617 1098.207567887051 1098.411024220734 1098.575659386747 1075.839491187472 381.6642262562745 1094.324883265188 293.1463965577389
515 0.005 2.575 1 1013.841593122661 932.5146014943839 932.4913614720199 1098.207666935414 1098.411093789548 1098.575713789867 1075.866548870862 381.8519634703089 1094.327070085364 293.1463988717726
516 0.005 2.58 1 1014.002342566812 932.8447498760987 932.8223120385909 1098.207754639192 1098.411155839045 1098.575762391682 1075.893483993538 382.0393512402036 1094.329228993278 293.1464011433525
517 0.005 2.585 1 1014.162422615731 933.1734287596207 933.1517893201521 1098.207839731238 1098.411219382104 1098.575812285726 1075.920430668213 382.2264440950477 1094.331390564348 293.1464033699588
518 0.005 2.59 1 1014.321623407956 933.5006418407162 933.4797976646583 1098.207931534771 1098.411284463137 1098.575863225301 1075.947233871666 382.4132103350383 1094.333565801676 293.1464055449338
519 0.005 2.595 1 1014.480257558764 933.8263987985495 933.8063458461341 1098.208022000487 1098.411350895089 1098.575915856209 1075.973966419562 382.5996616117899 1094.3357198717 293.1464076514901
520 0.005 2.6 1 1014.638200421132 934.1507060540719 934.1314405394749 1098.208103109009 1098.411410660234 1098.575962545263 1076.000608128395 382.7858010084161 1094.337849979598 293.1464097011083
521 0.005 2.605 1 1014.795467922438 934.4735701539325 934.4550883480717 1098.208186475481 1098.41147171181 1098.576010259885 1076.027157529704 382.9716549187432 1094.339979984391 293.1464116747255
522 0.005 2.61 1 1014.952033038576 934.7949982452918 934.7772961933256 1098.20826564058 1098.411531944538 1098.576058053612 1076.053610286785 383.1571728984943 1094.342089362086 293.1464135891246
523 0.005 2.615 1 1015.107954938739 935.1149962360682 935.0980703855854 1098.208377980004 1098.41160949877 1098.576118277829 1076.079954158715 383.3423712902857 1094.344233116719 293.1464154165885
524 0.005 2.62 1 1015.263159185463 935.4335704572756 935.4174172901719 1098.208467310914 1098.411669758205 1098.576165093949 1076.106171627792 383.5272521213383 1094.34633809532 293.1464171745276
525 0.005 2.625 1 1015.417707564922 935.7507272004115 935.7353432155676 1098.208553400633 1098.411735520906 1098.576217076283 1076.1323393462 383.711829634224 1094.34844898577 293.1464188608759
526 0.005 2.63 1 1015.571548862692 936.0664734114081 936.0518548526391 1098.208632451434 1098.411793818706 1098.576262655659 1076.158409420322 383.8960843345662 1094.350529370968 293.1464204874526
527 0.005 2.635 1 1015.724933430121 936.3808158178751 936.3669588507512 1098.208717989734 1098.411836722047 1098.576303817681 1076.184426028775 384.079976812413 1094.352660269323 293.1464220447713
528 0.005 2.64 1 1015.877425434488 936.6937585816647 936.6806600187972 1098.208767165235 1098.411896072753 1098.576351010617 1076.210282973861 384.2635860821202 1094.35472435701 293.1464235570224
529 0.005 2.645 1 1016.029194805691 937.0053113154738 936.9929673724299 1098.208856356975 1098.411963121616 1098.576401119973 1076.235997143137 384.4468743406634 1094.356812657132 293.1464250095883
530 0.005 2.65 1 1016.180293802255 937.3154780979264 937.3038854938294 1098.208938763275 1098.412023275576 1098.576448137084 1076.261542835862 384.6298562470126 1094.358870819704 293.1464264302072
531 0.005 2.655 1 1016.330664697724 937.6242659988573 937.613421055166 1098.209023484134 1098.412085535228 1098.576496687081 1076.287100244295 384.812523313338 1094.360939797572 293.1464278047525
532 0.005 2.66 1 1016.480422947491 937.931681419089 937.92158051381 1098.209104664197 1098.412145571974 1098.576544436884 1076.312599194211 384.9948780475264 1094.362973164019 293.1464291641154
533 0.005 2.665 1 1016.629665609628 938.2377306551168 938.2283702216714 1098.20919296009 1098.412209036704 1098.576593905581 1076.337982169032 385.1769307208196 1094.365029065678 293.1464304897339
534 0.005 2.67 1 1016.778098426795 938.542422543744 938.5337984759374 1098.209271375679 1098.41226725081 1098.576639123789 1076.363321479469 385.3586565676316 1094.366984394062 293.146431814444
535 0.005 2.675 1 1016.925981836976 938.8457612074081 938.8378700244238 1098.209365005447 1098.412333454934 1098.576691372526 1076.388560181474 385.5400758715317 1094.369048668083 293.14643310172
536 0.005 2.68 1 1017.073167743429 939.1477526568601 939.1405908809295 1098.209436282575 1098.412386283416 1098.57673247072 1076.413708428929 385.7212018770824 1094.371048213079 293.1464343931233
537 0.005 2.685 1 1017.219792438659 939.4484023887578 939.44196690168 1098.209521882872 1098.412449997873 1098.576782048222 1076.438555253033 385.9020040079332 1094.373082161294 293.1464356492783
538 0.005 2.69 1 1017.365877223747 939.7477194763158 939.7420063382655 1098.209603536266 1098.412503579299 1098.576823906166 1076.463186949841 386.0825028417096 1094.375059382019 293.1464369354347
539 0.005 2.695 1 1017.511343928156 940.0457074721162 940.0407134590973 1098.209694809112 1098.412572726136 1098.576878523504 1076.487955142215 386.2626764439612 1094.377097319317 293.1464381717053
540 0.005 2.7 1 1017.655969488259 940.3423723243789 940.338094130861 1098.209754490845 1098.412618161591 1098.576913700785 1076.512722153077 386.4425125240689 1094.379034121949 293.1464394670544
541 0.005 2.705 1 1017.800096352408 940.6377200249869 940.6341544275396 1098.209853307118 1098.412690041567 1098.576970117369 1076.537497474578 386.6220689738223 1094.381066323805 293.1464407126996
542 0.005 2.71 1 1017.943419950885 940.9317571023553 940.9289005608762 1098.209914065239 1098.412734851866 1098.577004880488 1076.56211542812 386.801307071215 1094.382988629826 293.1464420115889
543 0.005 2.715 1 1018.086248865947 941.2244896470601 941.2223387829633 1098.210032366095 1098.412815611346 1098.577067622747 1076.586677140228 386.9802282849505 1094.385035628534 293.1464432739527
544 0.005 2.72 1 1018.22828173943 941.5159232610514 941.5144746811019 1098.210090973648 1098.412859774872 1098.577102134123 1076.611396178106 387.1588489116889 1094.386946166871 293.1464445922654
545 0.005 2.725 1 1018.369863690261 941.8060644209941 941.8053146743166 1098.210182439767 1098.412929104405 1098.577156955973 1076.635799625507 387.3371322466747 1094.388945984342 293.1464458795762
546 0.005 2.73 1 1018.510665337889 942.09491797744 942.0948638801602 1098.210250578097 1098.412977330826 1098.577193838357 1076.660086677358 387.5150971620296 1094.39084772985 293.1464472138078
547 0.005 2.735 1 1018.651044098221 942.3824907945262 942.3831289729471 1098.210345494806 1098.413046710451 1098.577248018521 1076.684238381576 387.6927357380322 1094.392788597304 293.146448504919
548 0.005 2.74 1 1018.790649823308 942.6687880358212 942.6701153074799 1098.210405777622 1098.413089979058 1098.577282302144 1076.708168379622 387.8700662602425 1094.394661238933 293.1464498023497
549 0.005 2.745 1 1018.929729492207 942.9538172005286 942.955830272753 1098.210500857085 1098.413159645414 1098.577337022167 1076.73204142027 388.0470827940143 1094.396654506984 293.1464510970431
550 0.005 2.75 1 1019.068004413223 943.2375821463112 943.2402774594161 1098.210632614117 1098.413200813073 1098.577370415874 1076.756003517256 388.2237707757177 1094.398552678125 293.1464523917872
551 0.005 2.755 1 1019.205915989028 943.5200889607747 943.5234634760332 1098.210679460161 1098.413271808948 1098.577425833381 1076.779813680168 388.4001460418594 1094.400509129583 293.1464536788033
552 0.005 2.76 1 1019.343059246419 943.8013433386474 943.8053939586885 1098.210716010795 1098.413315363363 1098.577459148503 1076.803504356041 388.5762229729696 1094.402342897856 293.1464549754311
553 0.005 2.765 1 1019.479772385973 944.0813517634849 944.086075274927 1098.210802735541 1098.413380777606 1098.577510747451 1076.827117220957 388.7519682888597 1094.404291856414 293.1464562454739
554 0.005 2.77 1 1019.615747742909 944.3601192640349 944.3655125638797 1098.210856768885 1098.413420025056 1098.57754116035 1076.850796257385 388.9274054572845 1094.406115919098 293.1464575127113
555 0.005 2.775 1 1019.751305671419 944.6376517335849 944.643711616361 1098.210955332414 1098.413491494558 1098.577597613079 1076.874121896801 389.1025556465072 1094.408061248799 293.1464587475292
556 0.005 2.78 1 1019.88605713574 944.9139539975772 944.9206775287151 1098.21100713711 1098.413534977493 1098.577630974659 1076.897351068926 389.2773909489683 1094.409785297987 293.1464599714099
557 0.005 2.785 1 1020.020369470884 945.1890325920474 945.196416535371 1098.211113307523 1098.41360583406 1098.577686149295 1076.920595533717 389.4518789814097 1094.411730573622 293.1464611619894
558 0.005 2.79 1 1020.153917286546 945.462892635285 945.4709338700303 1098.211162615259 1098.413642262885 1098.577714293372 1076.943756759413 389.6260648687128 1094.413532585698 293.1464623388642
559 0.005 2.795 1 1020.287085592612 945.7355398227548 945.7442352724803 1098.211259619738 1098.413714693926 1098.577771364474 1076.966833627875 389.7999503569675 1094.415456891761 293.1464634706388
560 0.005 2.8 1 1020.419476906334 946.0069794578209 946.0163260454965 1098.211308976072 1098.413750753207 1098.577798588356 1076.989811008244 389.9735410702717 1094.417234541081 293.1464645901211
561 0.005 2.805 1 1020.551491830341 946.2772175580993 946.2872121021366 1098.211406409001 1098.413822427472 1098.577854975139 1077.012714684769 390.146811675049 1094.419146489288 293.1464656624007
562 0.005 2.81 1 1020.682732856411 946.5462592976176 946.556898718781 1098.211460870669 1098.413863267394 1098.577887061507 1077.035528719927 390.3197595333558 1094.420917600535 293.1464667175176
563 0.005 2.815 1 1020.813513295031 946.8141097432592 946.8253911434934 1098.211559183034 1098.413931549443 1098.577939476869 1077.058302758412 390.4923983613073 1094.422819289596 293.146467741774
564 0.005 2.82 1 1020.943589922587 947.0807744993757 947.0926948362511 1098.21160962444 1098.41397015546 1098.57796989384 1077.080981325316 390.664761700493 1094.424573234529 293.1464687366654
565 0.005 2.825 1 1021.073321943124 947.3462593784634 947.358815568251 1098.211704403886 1098.414039296376 1098.578024123726 1077.103563512872 390.8367945079083 1094.426458547441 293.146469710158
566 0.005 2.83 1 1021.202282346068 947.6105699656163 947.6237587995259 1098.211754530836 1098.41407644954 1098.578053004835 1077.12605505191 391.0085059226683 1094.428194978078 293.1464706699149
567 0.005 2.835 1 1021.330846607347 947.8737118668533 947.8875301000201 1098.211849207635 1098.414144763125 1098.578106206382 1077.148454740143 391.1798825680286 1094.430067693192 293.1464715991511
568 0.005 2.84 1 1021.458654602295 948.1356893604722 948.1501343255514 1098.211895068663 1098.414180094305 1098.578133527275 1077.170820927422 391.3509401947812 1094.431791701056 293.1464725215927
569 0.005 2.845 1 1021.586110574814 948.3965074459371 948.4115765127591 1098.211992676599 1098.414249952839 1098.578188208852 1077.193082770013 391.5216557289179 1094.433655877197 293.1464734316986
570 0.005 2.85 1 1021.71280661928 948.6561716967223 948.671861933433 1098.212040710521 1098.414285956855 1098.578216177264 1077.215244021763 391.6920064508926 1094.43537099742 293.1464743393877
571 0.005 2.855 1 1021.839184993896 948.9146883677811 948.9309965327431 1098.212134710229 1098.414355704157 1098.578270989359 1077.237279384873 391.86203886167 1094.437223763314 293.1464752299674
572 0.005 2.86 1 1021.964790546104 949.1720612916903 949.1889845802672 1098.212173733087 1098.41438570112 1098.578293968509 1077.259253278543 392.0318018520906 1094.438910096464 293.1464761261677
573 0.005 2.865 1 1022.090080363308 949.4282972043738 949.4458324889939 1098.212276720752 1098.414458382067 1098.578350893477 1077.28118051226 392.2012787231945 1094.440760976548 293.1464770157598
574 0.005 2.87 1 1022.214529953224 949.6833999511781 949.7015444380785 1098.212313059323 1098.414487222445 1098.57837344265 1077.303046858353 392.3704422483329 1094.442428072591 293.1464779148031
575 0.005 2.875 1 1022.338585522743 949.9373743987637 949.9561252397571 1098.212411784513 1098.414564354142 1098.578432513147 1077.324916493482 392.5393061704102 1094.444276507295 293.1464788087173
576 0.005 2.88 1 1022.461948079529 950.1902262485918 950.2095804129419 1098.212476933752 1098.414591701146 1098.578454172433 1077.346663799017 392.707864712352 1094.445926896557 293.1464797087417
577 0.005 2.885 1 1022.585049609428 950.441961377774 950.4619159487792 1098.21258151548 1098.41466598546 1098.578512249781 1077.368289860961 392.8761239385424 1094.447764882742 293.1464806056809
578 0.005 2.89 1 1022.707372518642 950.6925844513759 950.7131365296152 1098.212604813099 1098.414692264184 1098.578532951593 1077.389757444751 393.0440877840112 1094.449407887207 293.1464815070769
579 0.005 2.895 1 1022.829399757509 950.9421012968312 950.9632479052619 1098.212709335405 1098.414766333417 1098.57859067344 1077.411155256825 393.2117519965784 1094.451232436997 293.1464824010775
580 0.005 2.9 1 1022.950672013109 951.1905161522375 951.2122545498048 1098.212744661595 1098.41479495235 1098.578612922236 1077.432475305186 393.3790718102023 1094.452849524766 293.1464832931891
581 0.005 2.905 1 1023.071664777466 951.4378348595887 951.4601621907468 1098.2128493345 1098.414867188814 1098.578669365777 1077.453758447381 393.5461013907586 1094.454659569498 293.1464841690172
582 0.005 2.91 1 1023.191859789046 951.6840614528171 951.7069750904855 1098.212878280076 1098.414892415184 1098.578688984901 1077.474943822416 393.7128211488088 1094.456267368686 293.1464850527142
583 0.005 2.915 1 1023.311815509645 951.929201456511 951.952698508218 1098.212955812317 1098.414961486164 1098.578743984234 1077.495983344883 393.8792694441348 1094.458050341531 293.1464859147083
584 0.005 2.92 1 1023.430982319833 952.1732594370435 952.1973372430152 1098.212999727418 1098.414991684672 1098.578767057234 1077.516964622256 394.0454167366187 1094.459653914317 293.1464867885475
585 0.005 2.925 1 1023.549739797162 952.4162414760553 952.4408973729454 1098.213092735018 1098.415060459015 1098.578821476204 1077.537897855431 394.2112207149208 1094.461414896669 293.1464876345108
586 0.005 2.93 1 1023.667799722589 952.658151618383 952.6833828174861 1098.21313197754 1098.415090414515 1098.57884487582 1077.558771160179 394.3767385680051 1094.463012412895 293.1464884881435
587 0.005 2.935 1 1023.785552326371 952.8989947621523 952.9247986254945 1098.213225282992 1098.415156724051 1098.578896468535 1077.579582598744 394.5419337871492 1094.464772171999 293.1464893160847
588 0.005 2.94 1 1023.902593375919 953.1387753637566 953.1651492865894 1098.213262641692 1098.415186216281 1098.578919378125 1077.600295551878 394.7068143046461 1094.466354716662 293.1464901539587
589 0.005 2.945 1 1024.019453422369 953.3774989999174 953.4044401647992 1098.213359576416 1098.415256236727 1098.578974509974 1077.621011046776 394.8713772966248 1094.468107333451 293.1464909703168
590 0.005 2.95 1 1024.135533276738 953.6151698491408 953.6426756289551 1098.213393604451 1098.415283357205 1098.578995548361 1077.641581416836 395.0356420331063 1094.46967285907 293.146491797756
591 0.005 2.955 1 1024.251354887076 953.8517932969554 953.8798609448082 1098.213476994289 1098.415346151483 1098.57904506316 1077.661990143745 395.1996051220078 1094.471405065548 293.1464925837466
592 0.005 2.96 1 1024.366383320298 954.0873740475199 954.1160009001192 1098.213516325282 1098.41537442681 1098.57906710345 1077.682371859115 395.3632752729981 1094.472960216283 293.14649338767
593 0.005 2.965 1 1024.481200529774 954.321917122384 954.3511004533957 1098.213608933937 1098.415441505972 1098.57911955207 1077.702718662588 395.5266478469096 1094.474687089025 293.1464941578342
594 0.005 2.97 1 1024.595247949708 954.5554265453428 954.5851637890505 1098.213642905423 1098.415468429866 1098.579140423702 1077.722965977564 395.6897114855577 1094.476226186991 293.146494937728
595 0.005 2.975 1 1024.709069183538 954.7879074893762 954.8181960108884 1098.213708960279 1098.41552317034 1098.579187693331 1077.743182100033 395.8524626301166 1094.477934019937 293.1464956754734
596 0.005 2.98 1 1024.822123617179 955.0193651025579 955.0502023555305 1098.213717047152 1098.415542243462 1098.579202809248 1077.763207917879 396.0149187429961 1094.479448600699 293.1464964253083
597 0.005 2.985 1 1024.934989765336 955.2498039925808 955.2811872410283 1098.213831075514 1098.415620672041 1098.579263262399 1077.783197712478 396.1770659562029 1094.481179020939 293.1464971545674
598 0.005 2.99 1 1025.047100047776 955.4792285120853 955.5111548331513 1098.21383403535 1098.415634026436 1098.579274918158 1077.80320324078 396.338910244579 1094.482665603384 293.14649787769
599 0.005 2.995 1 1025.159040321877 955.7076431812142 955.7401102681304 1098.21394195165 1098.415711517566 1098.579334665424 1077.823115389946 396.5004256488099 1094.484380338613 293.1464985707484
600 0.005 3 1 1025.270125500626 955.9350519474697 955.968057357936 1098.21395437141 1098.415724409787 1098.579345166993 1077.842900985524 396.6616424211838 1094.485847288865 293.1464992713254
601 0.005 3.005 1 1025.381032045203 956.1614603478486 956.1950014745473 1098.214072656881 1098.415806346912 1098.579409495489 1077.862636498728 396.8225456079326 1094.487564676568 293.1464999527745
602 0.005 3.01 1 1025.491156790301 956.3868717299051 956.4209462589811 1098.214082807855 1098.415818842268 1098.579419149125 1077.882241686703 396.9831463074815 1094.489022618688 293.146500644879
603 0.005 3.015 1 1025.601115147265 956.6112921761109 956.6458973243622 1098.214199085598 1098.415898620823 1098.57948098728 1077.901819645151 397.1434023316317 1094.490726128789 293.1465013225712
604 0.005 3.02 1 1025.710234327896 956.8347238734789 956.8698575867406 1098.214214233343 1098.415909669975 1098.57948936723 1077.921472204223 397.3033860225164 1094.492172579937 293.1465020056841
605 0.005 3.025 1 1025.819224159422 957.057173651589 957.0928330637001 1098.214325960128 1098.415989700037 1098.579551951831 1077.94098902204 397.4630716724296 1094.493863598411 293.146502677647
606 0.005 3.03 1 1025.92738137024 957.2786456211971 957.3148278424503 1098.214334059778 1098.416001796603 1098.579560981568 1077.960431965844 397.6224643829389 1094.495291938273 293.14650336958
607 0.005 3.035 1 1026.035419543858 957.4991445630194 957.5358470740968 1098.214448397262 1098.416078825096 1098.579620745632 1077.979786701254 397.7815628257057 1094.496973884214 293.146504054597
608 0.005 3.04 1 1026.142679004312 957.7186735293762 957.7558941184367 1098.214456458361 1098.416090159294 1098.579630674007 1077.998978564264 397.9403538667286 1094.49838765785 293.1465047562219
609 0.005 3.045 1 1026.249803668612 957.9372382628733 957.9749743476933 1098.21456977537 1098.416168123552 1098.579690930144 1078.018122561854 398.09882944398 1094.500059414182 293.1465054427889
610 0.005 3.05 1 1026.356132742169 958.1548418230487 958.1930911694182 1098.214578395577 1098.416179368022 1098.579700316996 1078.037174615393 398.257016136042 1094.50146236105 293.1465061425372
611 0.005 3.055 1 1026.462217213621 958.3714887025653 958.4102491798342 1098.214694610995 1098.416259132637 1098.57976265115 1078.055891138102 398.4149204402374 1094.503126929447 293.1465068285074
612 0.005 3.06 1 1026.56757509277 958.5871832256728 958.6264524189897 1098.214700649765 1098.416268964041 1098.579771358535 1078.074753235081 398.572521873773 1094.504518496028 293.1465075341073
613 0.005 3.065 1 1026.672783129933 958.801929647159 958.841705250312 1098.214815016678 1098.416349000374 1098.579833939786 1078.093601222927 398.7298532652034 1094.506177774121 293.1465082291473
614 0.005 3.07 1 1026.777241391455 959.0157324251156 959.0560119847102 1098.214820192929 1098.416357240147 1098.5798407587 1078.11235750032 398.8868658010412 1094.507559203414 293.146508937744
615 0.005 3.075 1 1026.881616069775 959.2285970047066 959.2693778931642 1098.214936203709 1098.416437774787 1098.579904059267 1078.131086845428 399.043571493839 1094.509200861783 293.1465096346915
616 0.005 3.08 1 1026.985200046491 959.4405262389151 959.4818062661872 1098.214942705493 1098.416447383168 1098.579911949198 1078.149692523469 399.1999561923395 1094.510575923807 293.1465103185623
617 0.005 3.085 1 1027.088673903723 959.6515256837187 959.6933023162205 1098.215053284466 1098.41652446268 1098.579972318996 1078.168267860759 399.3560384589074 1094.51220097971 293.146511002663
618 0.005 3.09 1 1027.191361614301 959.8615982588872 959.9038693351924 1098.215055230917 1098.416531486745 1098.579978265359 1078.186730938449 399.5117922224216 1094.513559076497 293.146511675444
619 0.005 3.095 1 1027.293988333643 960.0707489791902 960.113512566946 1098.215172933464 1098.41661031071 1098.580040435681 1078.205139010153 399.6672492679608 1094.515181203514 293.1465123423134
620 0.005 3.1 1 1027.395798025918 960.2789812595614 960.3222349897206 1098.215172617928 1098.416617635869 1098.580046811192 1078.223487773169 399.8224108812886 1094.516526393254 293.1465130043205
621 0.005 3.105 1 1027.497516124279 960.4863005876354 960.530041901883 1098.215283669936 1098.416694479336 1098.580106763049 1078.241798542161 399.9772788651441 1094.518128622192 293.1465136669113
622 0.005 3.11 1 1027.598436375815 960.6927099416931 960.7369365368487 1098.215290966972 1098.41670672189 1098.58011721126 1078.259991964882 400.1318606409121 1094.519477218156 293.1465143110598
623 0.005 3.115 1 1027.699244883471 960.8982141833083 960.9429237392881 1098.215401289576 1098.416781448643 1098.580175579371 1078.278128795802 400.2861779778697 1094.52106880208 293.1465149482746
624 0.005 3.12 1 1027.799280911765 961.1028164666484 961.1480068015588 1098.215408674367 1098.416791469929 1098.580183869319 1078.296185838563 400.4401899396584 1094.522398728726 293.146515588138
625 0.005 3.125 1 1027.899222169555 961.3065220600117 961.3521907673921 1098.215514090557 1098.416864621954 1098.580240697707 1078.314205656023 400.5939221067786 1094.523978200466 293.1465162059318
626 0.005 3.13 1 1027.998390002668 961.509333852964 961.5554787865008 1098.215521248659 1098.416874817903 1098.580249486461 1078.332131575553 400.7473417583765 1094.52529721904 293.1465168245603
627 0.005 3.135 1 1028.097469874055 961.7112572878488 961.757875987186 1098.215625637106 1098.416947381011 1098.580306082516 1078.350015182451 400.9004519458014 1094.52686524509 293.1465174311883
628 0.005 3.14 1 1028.195723469022 961.9122952786556 961.9593855287042 1098.215636536202 1098.416959269673 1098.580316185502 1078.367825536089 401.053261209319 1094.528175386878 293.1465180259821
629 0.005 3.145 1 1028.29393164883 962.1124530366466 962.1600124626601 1098.215738982229 1098.417032611274 1098.580373283697 1078.385537246927 401.2057820792038 1094.529737581175 293.1465186194272
630 0.005 3.15 1 1028.391377487067 962.3117333741072 962.359759856921 1098.215747725981 1098.417042382932 1098.580381704679 1078.403172946304 401.3580415577069 1094.531029832293 293.1465192074809
631 0.005 3.155 1 1028.488753581348 962.5101414733078 962.5586326658372 1098.2158509037 1098.417113303479 1098.580436898851 1078.420783515061 401.5099550170289 1094.53257643248 293.1465197883536
632 0.005 3.16 1 1028.585362258782 962.7076799534691 962.7566338323194 1098.215858451943 1098.41712444667 1098.580446510254 1078.438301298102 401.6615852948866 1094.533863394722 293.1465203655604
633 0.005 3.165 1 1028.681899931617 962.9043540284224 962.9537682724516 1098.215962818824 1098.417196248625 1098.580502132519 1078.455782093512 401.812942884158 1094.535402246531 293.1465209414027
634 0.005 3.17 1 1028.777668520848 963.1001661635673 963.1500388274336 1098.215967367451 1098.417204810261 1098.580509992318 1078.473164657182 401.964011600649 1094.536673654346 293.1465215265646
635 0.005 3.175 1 1028.873375025655 963.295121840352 963.3454505452593 1098.216070979247 1098.417276216936 1098.580565470879 1078.490510358403 402.1147903961867 1094.53820277304 293.1465220999934
636 0.005 3.18 1 1028.96829095391 963.4892221445124 963.5400051206681 1098.216071356511 1098.417283931882 1098.580572729846 1078.507915060955 402.2652534902825 1094.539458820561 293.146522690487
637 0.005 3.185 1 1029.063161824432 963.6824740672967 963.7337087671973 1098.21617482797 1098.417353400061 1098.580626418157 1078.525228595287 402.4154491169165 1094.540972543802 293.1465232799778
638 0.005 3.19 1 1029.157278436637 963.8748797409801 963.9265642173601 1098.216177872177 1098.41736261342 1098.580635028502 1078.542382773854 402.5653459131988 1094.542223554264 293.1465238848662
639 0.005 3.195 1 1029.251339390951 964.0664444478473 964.1185763806038 1098.216281504707 1098.417433529409 1098.580689809515 1078.559454546046 402.7149542026912 1094.543731242956 293.1465244887774
640 0.005 3.2 1 1029.344651600039 964.2571719887245 964.3097491242493 1098.216282810888 1098.417439539754 1098.580695067768 1078.576308103324 402.8642740868333 1094.544969866088 293.146525095997
641 0.005 3.205 1 1029.437915566393 964.4470661320631 964.5000863178591 1098.216388519153 1098.417511620429 1098.580751495831 1078.59320327288 403.0133027047057 1094.546468798295 293.1465257010544
642 0.005 3.21 1 1029.530406216812 964.6361294664019 964.6895907142359 1098.216390941362 1098.417518534443 1098.580757744995 1078.610025324615 403.162018270852 1094.547697079322 293.146526314444
643 0.005 3.215 1 1029.622852063462 964.8243665965123 964.8782668794821 1098.216493490044 1098.417589556688 1098.580813079256 1078.626850911765 403.3104574784907 1094.549183700271 293.1465269249669
644 0.005 3.22 1 1029.714545666662 965.0117795630433 965.0661172985594 1098.216497878684 1098.417597695146 1098.580820594355 1078.64360761614 403.458612377172 1094.55040199616 293.1465275386731
645 0.005 3.225 1 1029.806205711703 965.1983737046821 965.253146682982 1098.216601387653 1098.417666988394 1098.580873939968 1078.660190669179 403.6064889803606 1094.55188010997 293.1465281468651
646 0.005 3.23 1 1029.897103523427 965.3841516656872 965.4393579367965 1098.216601545369 1098.417672553169 1098.580879192486 1078.676766936414 403.75407180726 1094.553083691652 293.1465287566339
647 0.005 3.235 1 1029.987976747532 965.5691175967108 965.6247551685102 1098.216701682613 1098.417742522241 1098.580933548896 1078.693194285714 403.9013690874702 1094.554553730351 293.1465293628858
648 0.005 3.24 1 1030.078093615195 965.7532746079002 965.8093415367887 1098.216701548464 1098.41774660501 1098.580937338041 1078.709645535032 404.0483892502617 1094.555748534891 293.1465299628529
649 0.005 3.245 1 1030.168186362395 965.9366277999441 965.9931218314949 1098.216804348029 1098.417817967927 1098.580993266667 1078.726099735492 404.195130342053 1094.557204968796 293.1465305586415
650 0.005 3.25 1 1030.257522449251 966.1191798049167 966.1760989357306 1098.216806882157 1098.417824171416 1098.580999010999 1078.742420409886 404.3415858137383 1094.558391729007 293.1465311560564
651 0.005 3.255 1 1030.346845237127 966.3009354482325 966.3582775048228 1098.216909652239 1098.417894862734 1098.581054021223 1078.758636911502 404.4877593131795 1094.559842405401 293.1465317354441
652 0.005 3.26 1 1030.435431252778 966.4818969847184 966.539660009654 1098.216883278208 1098.417893797656 1098.581055273968 1078.774796185287 404.63364340934 1094.561001787862 293.1465323226021
653 0.005 3.265 1 1030.523971370592 966.6620691263805 966.7202510752578 1098.216990423542 1098.4179664924 1098.581112172019 1078.791039441465 404.7792397923786 1094.562441205484 293.1465328962633
654 0.005 3.27 1 1030.611762981116 966.841454087905 966.9000532107011 1098.216989624671 1098.417969280374 1098.581114972636 1078.807184280091 404.92455503911 1094.563603695554 293.1465334642608
655 0.005 3.275 1 1030.699544149419 967.0200569914861 967.0790711021426 1098.217091695237 1098.418040317978 1098.581170440656 1078.823264332085 405.069637761324 1094.565033535722 293.1465340238561
656 0.005 3.28 1 1030.786578916741 967.1978798848556 967.2573072259814 1098.217086637135 1098.418042046618 1098.581172907453 1078.839234616743 405.2144092890148 1094.566181844944 293.1465345838275
657 0.005 3.285 1 1030.873614361805 967.3749275057701 967.4347660567303 1098.217179359543 1098.418114613 1098.581230702729 1078.85518179223 405.3588859475421 1094.56760537328 293.1465351380049
658 0.005 3.29 1 1030.959895811429 967.551202114428 967.6114500947555 1098.217173816145 1098.418117687874 1098.581233268563 1078.871066473881 405.503077602332 1094.56874611398 293.1465356823159
659 0.005 3.295 1 1031.046180327106 967.7267087086009 967.7873639665656 1098.217275993083 1098.418188062426 1098.581288076561 1078.886893459945 405.6469802432422 1094.570157707568 293.1465362249716
660 0.005 3.3 1 1031.131720583436 967.9014493257349 967.9625101258276 1098.217271393965 1098.418189112566 1098.581289902318 1078.902620300339 405.7905970241444 1094.571288451527 293.1465367737087
661 0.005 3.305 1 1031.217007481091 968.0754287653785 968.1368929995143 1098.217373418968 1098.418259619748 1098.581344890226 1078.918308679858 405.9339134376187 1094.57268281729 293.1465373127553
662 0.005 3.31 1 1031.301713323123 968.2486492029727 968.3105151437055 1098.217369355145 1098.418260295505 1098.581346184818 1078.933867145168 406.0769519549089 1094.573800090454 293.1465378595642
663 0.005 3.315 1 1031.386489881324 968.4211149563026 968.4833807268466 1098.217470800661 1098.418331135845 1098.581401870428 1078.94945104944 406.2197090686112 1094.575193708965 293.1465383944887
664 0.005 3.32 1 1031.470543391221 968.5928284515836 968.6554923039089 1098.217465537245 1098.418332614777 1098.581403805815 1078.964941033737 406.3621554172743 1094.576302698665 293.1465389493771
665 0.005 3.325 1 1031.554619038145 968.7637944585803 968.8268543241593 1098.217567811583 1098.418402819057 1098.58145827376 1078.98039416022 406.5043316464148 1094.577685330323 293.1465395072387
666 0.005 3.33 1 1031.637973970612 968.9340156304246 968.9974697441912 1098.217560973748 1098.418403180146 1098.581459660086 1078.995990346854 406.6462336581523 1094.578780532131 293.1465400725534
667 0.005 3.335 1 1031.721364786562 969.1034962958557 969.1673425456195 1098.217666165614 1098.418473515095 1098.581514224195 1079.011400623948 406.7878512410119 1094.580155139975 293.1465406381754
668 0.005 3.34 1 1031.804109970651 969.2722382352772 969.3364749496508 1098.217656869772 1098.418474592376 1098.581516327179 1079.02666029737 406.9291940937895 1094.581242901384 293.1465412050114
669 0.005 3.345 1 1031.886809333913 969.4402459459067 969.504871211293 1098.21775825309 1098.418543467986 1098.581569350433 1079.041877684659 407.0702614670175 1094.582607598783 293.1465417737274
670 0.005 3.35 1 1031.968754273103 969.6075222360206 969.6725341486849 1098.217753874798 1098.418545285417 1098.581572048466 1079.057012841466 407.2110642626138 1094.583688415213 293.1465423425048
671 0.005 3.355 1 1032.050720517575 969.7740699828141 969.8394668905115 1098.217804331774 1098.418611761965 1098.581624031132 1079.072095233417 407.3516191298393 1094.585103951658 293.1465429071455
672 0.005 3.36 1 1032.131956191041 969.93989210683 970.0056723457125 1098.217827083461 1098.418615823983 1098.581628046825 1079.087097089884 407.4918883193996 1094.586193657681 293.1465434808124
673 0.005 3.365 1 1032.213195678073 970.1049936615182 970.1711550395595 1098.217926945657 1098.418679576948 1098.581677558279 1079.102078570549 407.6318117571943 1094.587519691971 293.1465440371799
674 0.005 3.37 1 1032.293711288478 970.2693760372899 970.3359171075462 1098.21792358575 1098.418681668801 1098.581679951471 1079.116979680159 407.7714788318586 1094.58857920127 293.1465445995925
675 0.005 3.375 1 1032.374237944809 970.4330427725434 970.4999618545952 1098.218013702949 1098.418746869616 1098.581731242135 1079.131838419043 407.9108972703009 1094.589902040045 293.1465451501244
676 0.005 3.38 1 1032.454052048647 970.5959971681129 970.6632925094979 1098.218010100529 1098.418748087336 1098.581732529688 1079.146619049607 408.0500223488711 1094.59095845352 293.1465456950296
677 0.005 3.385 1 1032.533908882468 970.7582443521138 970.8259136946717 1098.218107569028 1098.418814300724 1098.581784861062 1079.161415402899 408.1888890047979 1094.592274109672 293.1465462273362
678 0.005 3.39 1 1032.613055304269 970.91978563348 970.9878274699355 1098.218108272318 1098.418819409471 1098.581789742121 1079.176100898363 408.3274908433118 1094.593328675141 293.1465467686651
679 0.005 3.395 1 1032.691911299074 971.0806246739035 971.1490376332745 1098.218194756652 1098.418882728489 1098.581839217444 1079.190726573482 408.4658420479495 1094.594619445075 293.1465472879934
680 0.005 3.4 1 1032.77023338534 971.2407641488585 971.3095465333452 1098.218195299936 1098.41888594454 1098.581842033514 1079.205286302333 408.603911675066 1094.595658755178 293.146547812846
681 0.005 3.405 1 1032.84865899177 971.4002082862893 971.4693581348661 1098.218286712324 1098.418948527298 1098.58189080917 1079.21980972028 408.7417091119166 1094.596954645934 293.146548321855
682 0.005 3.41 1 1032.926406648491 971.5589593257012 971.6284749533661 1098.218282150518 1098.41894919796 1098.581892106706 1079.234248083815 408.8792252915471 1094.597985903081 293.146548842535
683 0.005 3.415 1 1033.004193613592 971.7170212107845 971.7869007495647 1098.218373870492 1098.419013685372 1098.581942641067 1079.248653725041 409.0164504060945 1094.599273742611 293.1465493481104
684 0.005 3.42 1 1033.08131382997 971.8743959244766 971.9446378581258 1098.218373002722 1098.419016360736 1098.581945353308 1079.262965379521 409.1534041913766 1094.600298800063 293.1465498665598
685 0.005 3.425 1 1033.158420440438 972.0310882025494 972.1016905510913 1098.218466099993 1098.419079956411 1098.581995073307 1079.277255767834 409.29009315631 1094.601569256019 293.146550363142
686 0.005 3.43 1 1033.23485059674 972.1870995459643 972.2580608108311 1098.218464756503 1098.419082615541 1098.581997520851 1079.291479306207 409.4265029448801 1094.602584775262 293.1465508695484
687 0.005 3.435 1 1033.311330213937 972.342434658003 972.4137528078367 1098.218555180484 1098.419146892013 1098.582047814436 1079.305694451175 409.5626283447277 1094.603852053465 293.1465515481826
688 0.005 3.44 1 1033.38707576082 972.4970951204626 972.568768662371 1098.218551115409 1098.419146154764 1098.582047476888 1079.319942998108 409.6984804518647 1094.604854828954 293.1465519595203
689 0.005 3.445 1 1033.462881864702 972.6510847971724 972.7231119684229 1098.218644837652 1098.419211931493 1098.582099403023 1079.334034214814 409.8340410802564 1094.606120860863 293.1465525658384
690 0.005 3.45 1 1033.538003061662 972.8044056033093 972.8767849942475 1098.218642558216 1098.419212894651 1098.582100520896 1079.34802694387 409.9693419474559 1094.607117463028 293.1465529596682
691 0.005 3.455 1 1033.613172420703 972.9570616480061 973.0297915014438 1098.218732180523 1098.419275999952 1098.582149917039 1079.36198728147 410.1043763564011 1094.60836982607 293.1465535634749
692 0.005 3.46 1 1033.687660963075 973.1090550780897 973.1821338650707 1098.21872891859 1098.419276364981 1098.582150559064 1079.375909741047 410.2391405559936 1094.609355236361 293.1465539660186
693 0.005 3.465 1 1033.762160040098 973.2603905876468 973.333816801098 1098.218812416344 1098.419341604194 1098.582200422098 1079.389730206833 410.3736357723621 1094.610582739484 293.1465545818843
694 0.005 3.47 1 1033.835988205299 973.4110688632318 973.4848411349824 1098.218823254979 1098.41933975573 1098.582199255147 1079.403495127478 410.5078400856476 1094.611548311063 293.1465549929245
695 0.005 3.475 1 1033.909877839111 973.5610941500551 973.6352106766868 1098.218914944617 1098.419403401821 1098.582249770539 1079.41723837575 410.641791819972 1094.612784760024 293.1465556195171
696 0.005 3.48 1 1033.983076021394 973.7104684212336 973.7849276879469 1098.218907214712 1098.419402429912 1098.582249291122 1079.430889959962 410.7754882875572 1094.613751464091 293.1465560331011
697 0.005 3.485 1 1034.056338064342 973.8591955820536 973.93399584339 1098.218999317714 1098.419468118452 1098.582301118319 1079.444528991298 410.9089043064898 1094.614985580506 293.1465566690302
698 0.005 3.49 1 1034.12891804713 974.0072777617855 974.0824174661193 1098.218992031959 1098.419465813213 1098.582299820424 1079.458098191364 411.0420144056626 1094.615941394445 293.1465570883012
699 0.005 3.495 1 1034.201477889335 974.1547185956988 974.2301960923339 1098.219075564653 1098.419524304101 1098.582345429582 1079.471633722447 411.1748742804076 1094.61715211708 293.1465577127333
700 0.005 3.5 1 1034.273403289057 974.3015203704042 974.3773340866114 1098.2190749024 1098.419527415655 1098.582348383228 1079.485093262879 411.3075066692545 1094.618115801759 293.1465581393945
701 0.005 3.505 1 1034.34541504054 974.4476869245168 974.5238351162411 1098.219168202133 1098.419590332307 1098.582397634172 1079.498577616354 411.4398623878426 1094.619326980736 293.1465587557857
702 0.005 3.51 1 1034.416735677329 974.5932196077212 974.6697009563013 1098.219155891812 1098.419586961548 1098.582395369966 1079.511929132876 411.571962808211 1094.620269562754 293.1465591930512
703 0.005 3.515 1 1034.488141578439 974.7381226330683 974.8149354199804 1098.219247866603 1098.419649135175 1098.582443745392 1079.525259064797 411.7038000349666 1094.621469280595 293.1465598138336
704 0.005 3.52 1 1034.558854234495 974.8823975838957 974.9595404275317 1098.219236078826 1098.419645700773 1098.582441540956 1079.53849873227 411.835364919701 1094.622403639838 293.1465602412368
705 0.005 3.525 1 1034.629633167034 975.0260486560858 975.1035198038225 1098.219330506778 1098.419709570382 1098.582492002846 1079.551786383088 411.9666569506026 1094.623593851311 293.1465608619359
706 0.005 3.53 1 1034.699733345909 975.1690772718865 975.2468753874248 1098.219319364156 1098.419706095507 1098.582489645549 1079.564930851039 412.0976780418348 1094.624520448683 293.1465612784427
707 0.005 3.535 1 1034.769925423564 975.3114874861533 975.389610900418 1098.219410615932 1098.419768028907 1098.582537997356 1079.578055779064 412.228432547275 1094.62570536294 293.1465618769146
708 0.005 3.54 1 1034.839428597971 975.453280862796 975.531728217493 1098.219398392312 1098.419764648557 1098.582536187863 1079.591090182968 412.3589298919122 1094.626624085994 293.1465622721856
709 0.005 3.545 1 1034.909024210707 975.5944613713866 975.6732310089382 1098.219489706991 1098.419826794956 1098.582584770028 1079.604112662932 412.4891535638261 1094.627797987941 293.146562870359
710 0.005 3.55 1 1034.977931554134 975.7350305780626 975.8141211460176 1098.219479713055 1098.419824791633 1098.582583871251 1079.617047902061 412.6190796378354 1094.628710607392 293.1465632673124
711 0.005 3.555 1 1035.046935170346 975.8749924230469 975.9544022739677 1098.219569027255 1098.419885077671 1098.582630632507 1079.629968777517 412.7487592104621 1094.629878363036 293.1465638637778
712 0.005 3.56 1 1035.115235547796 976.0143484277085 976.0940762580229 1098.219557008015 1098.419881782882 1098.582628828779 1079.642779185703 412.878193979374 1094.630778551686 293.1465642635746
713 0.005 3.565 1 1035.183643893034 976.1531025723073 976.2331467333333 1098.219647283181 1098.419942574554 1098.582676228052 1079.6556530214 413.0073685339017 1094.631937544347 293.1465648643885
714 0.005 3.57 1 1035.251371199449 976.2912561472392 976.3716153819145 1098.219633182313 1098.419939031631 1098.582674443693 1079.6684207667 413.1362780684361 1094.632830079669 293.1465652666868
715 0.005 3.575 1 1035.319204425403 976.4288131752402 976.5094858462325 1098.219722246547 1098.419998774016 1098.582720912084 1079.68114387101 413.2649312682065 1094.633981941767 293.1465658719226
716 0.005 3.58 1 1035.386351926975 976.5657750552522 976.6467598776899 1098.219710259329 1098.419995789761 1098.582719410513 1079.69377286652 413.3933223587189 1094.634866963543 293.1465662719187
717 0.005 3.585 1 1035.453549756111 976.7021457817594 976.7834410762953 1098.219795925746 1098.420055391977 1098.582766031625 1079.706395037032 413.5214537376236 1094.636014080707 293.1465668750126
718 0.005 3.59 1 1035.520085181961 976.8379265576269 976.9195311154725 1098.219779908706 1098.420048362234 1098.582760677371 1079.718940173017 413.6492846605867 1094.636882486865 293.1465672825505
719 0.005 3.595 1 1035.586747449597 976.9731213354102 977.0550335775739 1098.219869847803 1098.420109058133 1098.582807980815 1079.731467495727 413.7768672831759 1094.638020492668 293.1465678896359
720 0.005 3.6 1 1035.652733729014 977.1077315479519 977.1899501983972 1098.219856100351 1098.420104913687 1098.582806059901 1079.743900467567 413.9042110934735 1094.638886809068 293.1465682903334
721 0.005 3.605 1 1035.718840831819 977.2417611378003 977.3242845841949 1098.219950361744 1098.420166243139 1098.582854023077 1079.756333155988 414.0313062845038 1094.640019573763 293.1465688953657
722 0.005 3.61 1 1035.784271319262 977.3752116701061 977.4580385541324 1098.219936294745 1098.42016258888 1098.582852029168 1079.768673496653 414.1581428645005 1094.640871808289 293.1465692986268
723 0.005 3.615 1 1035.849816715105 977.5080866095958 977.5912154475279 1098.220024702414 1098.420221731047 1098.582897517496 1079.780999507085 414.284719984477 1094.641992688291 293.1465698957004
724 0.005 3.62 1 1035.914680920402 977.6403873800003 977.7238169356838 1098.220007424462 1098.420214329211 1098.582892226297 1079.793237031052 414.4110395567873 1094.642842872139 293.1465702886599
725 0.005 3.625 1 1035.979663821234 977.7721175612024 977.8558463759135 1098.220094555288 1098.420273170918 1098.582938188499 1079.805461536528 414.5371028250624 1094.643958355904 293.1465708839223
726 0.005 3.63 1 1036.043972942146 977.9032786706229 977.9873054916859 1098.220078743402 1098.420267380565 1098.582934473807 1079.817602724175 414.6629153642027 1094.644801696751 293.1465712764971
727 0.005 3.635 1 1036.108407872159 978.0338745459663 978.118197802019 1098.220169249669 1098.420328260994 1098.582981795089 1079.829738792903 414.7884696041812 1094.645911727763 293.1465718623098
728 0.005 3.64 1 1036.172165648328 978.1639064344279 978.2485249087563 1098.220153074941 1098.420322305787 1098.582977987691 1079.841786160322 414.9137615489611 1094.646748228738 293.1465722411392
729 0.005 3.645 1 1036.236046707431 978.2933780645997 978.3782901861615 1098.220242038242 1098.420381521114 1098.583024497583 1079.853826267828 415.0387890244291 1094.647914516834 293.1465728255748
730 0.005 3.65 1 1036.299271692394 978.422290696035 978.5074952942665 1098.220224826918 1098.420376010645 1098.58302068838 1079.865774042864 415.1635626503061 1094.648748387082 293.1465731987172
731 0.005 3.655 1 1036.362608245131 978.5506480860985 978.6361436323122 1098.220310340658 1098.420434923387 1098.583066834411 1079.877715723358 415.2880848060986 1094.649829829293 293.1465737624557
732 0.005 3.66 1 1036.425284334554 978.6784516014441 978.7642368896261 1098.220297760396 1098.420429181645 1098.583062434482 1079.889578963346 415.4123593623474 1094.650649201724 293.1465741293233
733 0.005 3.665 1 1036.488082076992 978.8057047300223 978.8917783016389 1098.220381063868 1098.420486161055 1098.583106946815 1079.901425858058 415.5363724239548 1094.651727999515 293.146574692773
734 0.005 3.67 1 1036.550220544407 978.9324086384656 979.0187693984869 1098.220369895642 1098.420482533321 1098.583104972827 1079.913194813197 415.6601303594169 1094.652545624829 293.146575054039
735 0.005 3.675 1 1036.61248576604 979.058567171825 979.1452135882806 1098.220453654553 1098.42053943651 1098.583149414312 1079.924952038383 415.7836463607451 1094.653620004947 293.1465756217876
736 0.005 3.68 1 1036.674092945816 979.1841814451417 979.2711124026586 1098.220442499391 1098.420535779137 1098.583147170878 1079.936628765275 415.9069101535776 1094.654433380299 293.1465759827705
737 0.005 3.685 1 1036.735842775641 979.3092545885719 979.3964687727282 1098.220522401437 1098.420590570508 1098.583189471186 1079.948222055937 416.0299200251172 1094.655502005856 293.1465765469594
738 0.005 3.69 1 1036.796925854581 979.4337883727691 979.5212845565313 1098.22051061461 1098.420585898681 1098.583186724388 1079.959777600248 416.152673274065 1094.65630534321 293.146576902507
739 0.005 3.695 1 1036.85813641417 979.5577862995965 979.6455630103557 1098.220591837 1098.420641104502 1098.583229587218 1079.971344861315 416.2751983489713 1094.657363812718 293.146577466707
740 0.005 3.7 1 1036.918694522294 979.681249847642 979.7693058512339 1098.220580575543 1098.420637992366 1098.583227756664 1079.982842389133 416.3974595318958 1094.658160705239 293.1465778315438
741 0.005 3.705 1 1036.97938487587 979.8041822357532 979.8925161528879 1098.220665922537 1098.420695961418 1098.58327292714 1079.994322906858 416.5194608566389 1094.659213750558 293.1465783997233
742 0.005 3.71 1 1037.039416443943 979.9265848705827 980.0151955368378 1098.220648366744 1098.420687512791 1098.583266847809 1080.00572817912 416.6412061910281 1094.659996953395 293.1465787678472
743 0.005 3.715 1 1037.099593470217 980.0484613389599 980.137347276912 1098.220731704766 1098.420743841765 1098.583310879879 1080.01712105942 416.7627251526079 1094.661042846346 293.1465793454126
744 0.005 3.72 1 1037.159114073801 980.1698127385763 980.258972832713 1098.220715980193 1098.420737651727 1098.583306919855 1080.028430739724 416.8839798176034 1094.661820173225 293.1465797195551
745 0.005 3.725 1 1037.218781134345 980.2906425830025 980.3800754137191 1098.22080168147 1098.420796137046 1098.583352509118 1080.039730887731 417.0049768523801 1094.662862342888 293.1465802971034
746 0.005 3.73 1 1037.277792128556 980.4109520708838 980.5006565158795 1098.220784218261 1098.4207875924 1098.583346016262 1080.050952557571 417.1257237288635 1094.663632150606 293.1465806711636
747 0.005 3.735 1 1037.336948208592 980.5307454319383 980.6207199053979 1098.220867976659 1098.420844798731 1098.583390808333 1080.062166278165 417.2462153533377 1094.664663629067 293.146581251728
748 0.005 3.74 1 1037.395450699438 980.6500230822148 980.740266548051 1098.220849555425 1098.420835975264 1098.583384375385 1080.073296572179 417.3664627527913 1094.665425830154 293.1465816245502
749 0.005 3.745 1 1037.454099717603 980.7687886304071 980.8592996425042 1098.22092994814 1098.420891164341 1098.583427571089 1080.084422918502 417.4864674732934 1094.666445043693 293.1465822022859
750 0.005 3.75 1 1037.512124955769 980.8870432585005 980.9778207188401 1098.220919082291 1098.420888501641 1098.583426294854 1080.095515224435 417.6062191139 1094.667207771268 293.1465825808356
751 0.005 3.755 1 1037.570281166055 981.0047901361154 981.0958327128631 1098.22099717696 1098.420941743727 1098.583467797875 1080.106554203506 417.7257224235597 1094.66821875692 293.1465831562879
752 0.005 3.76 1 1037.62780398308 981.1220305346469 981.2133371495909 1098.220986623873 1098.42093738696 1098.583464579016 1080.11751754674 417.8449796117501 1094.668975464957 293.1465835246347
753 0.005 3.765 1 1037.685464992505 981.2387677665641 981.3303370639733 1098.221064056478 1098.420990723906 1098.583506518666 1080.128459964754 417.9639913835169 1094.669980226748 293.1465840898307
754 0.005 3.77 1 1037.742495808186 981.3550030307949 981.446833952896 1098.221051383608 1098.420985713006 1098.583503409787 1080.139333616311 418.082757749413 1094.670729453456 293.1465844528897
755 0.005 3.775 1 1037.799665681753 981.4707396037878 981.5628308002143 1098.22112680152 1098.421036894299 1098.58354292417 1080.150189577956 418.2012798900607 1094.671726097331 293.1465850157881
756 0.005 3.78 1 1037.856207279011 981.5859786298381 981.6783290564572 1098.221113314972 1098.421030901653 1098.583538467622 1080.160978722854 418.3195559885426 1094.672465756424 293.146585377918
757 0.005 3.785 1 1037.912898137953 981.7007232376722 981.7933316137353 1098.2211881575 1098.421082379357 1098.58357889043 1080.171751963112 418.4375883446958 1094.673453445317 293.1465859219923
758 0.005 3.79 1 1037.968957705714 981.8149747188371 981.9078399936911 1098.221180752713 1098.421080136884 1098.583577676432 1080.182457003397 418.5553791373901 1094.67419515336 293.1465862710185
759 0.005 3.795 1 1038.02516846306 981.9287362809409 982.0218571203326 1098.221253250838 1098.421130457609 1098.583617078747 1080.193147989861 418.6729233365493 1094.675174883699 293.1465868129314
760 0.005 3.8 1 1038.080749400812 982.0420091108284 982.1353844744749 1098.221245007652 1098.421127854836 1098.583615664968 1080.203768412783 418.7902384879812 1094.675907789384 293.1465871545268
761 0.005 3.805 1 1038.136480904048 982.154796356658 982.248424930761 1098.22131745051 1098.421177816682 1098.583654491027 1080.21437286299 418.9072964491631 1094.676880973313 293.1465876932504
762 0.005 3.81 1 1038.191585001872 982.2670992806499 982.3609800106705 1098.221306523692 1098.421172929027 1098.583651108123 1080.224909145731 419.0241159732512 1094.677603320134 293.1465880293121
763 0.005 3.815 1 1038.246844862853 982.3789209738907 982.4730525570779 1098.221379234966 1098.421223398168 1098.583690495629 1080.235429600498 419.1406782705395 1094.678569033205 293.1465885627842
764 0.005 3.82 1 1038.301479330522 982.4902626229092 982.5846440326868 1098.221369672695 1098.421219487689 1098.583687985328 1080.245881465902 419.2569955792598 1094.679288702554 293.1465888953084
765 0.005 3.825 1 1038.356270953464 982.6011271615688 982.6957571657053 1098.221440713966 1098.42126850403 1098.583726250403 1080.256318502045 419.3730736829125 1094.680245816382 293.1465894279728
766 0.005 3.83 1 1038.410438874219 982.7115158192767 982.8063934139259 1098.221431449941 1098.421264916011 1098.583723799248 1080.266689305411 419.4888953552286 1094.680957128489 293.146589762073
767 0.005 3.835 1 1038.464768706134 982.8214321145358 982.9165558645298 1098.221503777859 1098.421315100353 1098.5837631965 1080.277047817991 419.604485560123 1094.681910932174 293.1465902889227
768 0.005 3.84 1 1038.518452302449 982.9308765414014 983.0262455708192 1098.221493048533 1098.421310411826 1098.583759826344 1080.287329014582 419.7198115325862 1094.682614564362 293.1465906144729
769 0.005 3.845 1 1038.572305755615 983.0398524294652 983.1354654667407 1098.221564518598 1098.421359756838 1098.583798442413 1080.297604579768 419.8349329425446 1094.683558615156 293.146591144143
770 0.005 3.85 1 1038.625548775846 983.1483609039814 983.2442169570664 1098.221555693159 1098.421356315699 1098.583796208292 1080.30781295397 419.9498148659223 1094.684260121071 293.1465914765419
771 0.005 3.855 1 1038.67896123434 983.256405084599 983.3525028716515 1098.221626798711 1098.421405185051 1098.583834208474 1080.318006580568 420.0644575125107 1094.685200197486 293.1465920039808
772 0.005 3.86 1 1038.731749355044 983.3639856552564 983.4603243242331 1098.221614282717 1098.421399668858 1098.583830434903 1080.328134406013 420.178866120022 1094.685889995896 293.1465923362021
773 0.005 3.865 1 1038.784710448136 983.4711059810961 983.5676842410339 1098.221686678221 1098.421449771892 1098.583869827382 1080.338248166426 420.2930366552889 1094.686823115735 293.1465928605381
774 0.005 3.87 1 1038.837020639467 983.5777661711141 983.6745832346309 1098.221674017547 1098.421443838267 1098.583865299639 1080.348282201184 420.406973065711 1094.687506583033 293.1465931922847
775 0.005 3.875 1 1038.889523261266 983.6839700577253 983.781024651135 1098.221746316316 1098.421493876717 1098.583904661575 1080.358309664729 420.5206841712692 1094.688431798674 293.1465937209044
776 0.005 3.88 1 1038.941411901239 983.7897185981618 983.8870097867374 1098.221734100505 1098.421487836149 1098.583900076502 1080.368272465018 420.6341537216928 1094.689104948838 293.1465940474095
777 0.005 3.885 1 1038.993480607729 983.8950150826597 983.9925415432119 1098.221803160936 1098.421535078267 1098.583936925303 1080.37822506936 420.7473956955075 1094.690018074359 293.1465945683324
778 0.005 3.89 1 1039.044916792058 983.9998603480827 984.0976211402227 1098.221791969421 1098.421530726182 1098.583934269456 1080.388116193624 420.8603780094859 1094.690681550518 293.1465948862332
779 0.005 3.895 1 1039.0965380661 984.104257387202 984.2022513113034 1098.221863242839 1098.421580034656 1098.583972829418 1080.397983583177 420.9731281452061 1094.691591148243 293.1465953883272
780 0.005 3.9 1 1039.14754673057 984.2082069961219 984.3064332046824 1098.221849135477 1098.42157252876 1098.58396707516 1080.40778889634 421.0856431950407 1094.692249767286 293.146595692445
781 0.005 3.905 1 1039.198739973351 984.3117124259908 984.4101696561715 1098.221919568082 1098.421621580612 1098.584005605685 1080.417584371146 421.1979718485734 1094.693151830444 293.1465961927978
782 0.005 3.91 1 1039.249318174441 984.4147746172026 984.5134619305005 1098.22190613382 1098.421615139093 1098.584000879308 1080.427312745374 421.3100409521074 1094.693806882627 293.1465964881617
783 0.005 3.915 1 1039.30008325013 984.5173965474519 984.6163127314032 1098.221979418502 1098.421666039118 1098.584040926945 1080.437031664192 421.4218694557655 1094.694712022125 293.1465969830506
784 0.005 3.92 1 1039.35023264804 984.6195791741945 984.7187233042157 1098.221965384364 1098.421658070803 1098.584034739342 1080.446684567602 421.5334592764036 1094.695361728775 293.1465972741887
785 0.005 3.925 1 1039.400566760966 984.7213254156758 984.8206963051211 1098.222034214799 1098.421705687954 1098.584072052335 1080.456313549257 421.6448085406401 1094.696252221062 293.1465977627981
786 0.005 3.93 1 1039.450287172279 984.822636208882 984.922232959387 1098.222021743138 1098.421700350196 1098.584068531933 1080.465882687458 421.7559729372647 1094.696895631983 293.1465980477916
787 0.005 3.935 1 1039.500197687102 984.9235146214704 985.023336004939 1098.22209063855 1098.421747353866 1098.584105085531 1080.47544849944 421.8669110000097 1094.697782980459 293.146598532096
788 0.005 3.94 1 1039.549497405262 985.0239617521239 985.1240067767042 1098.222077473825 1098.421741115772 1098.584100659405 1080.484951159958 421.9775997668357 1094.698422111357 293.1465988161688
789 0.005 3.945 1 1039.599013194565 985.1239807987957 985.2242481874763 1098.222148224689 1098.421788614455 1098.584137486834 1080.494446952185 422.088046115899 1094.699305807482 293.14659930072
790 0.005 3.95 1 1039.647910081143 985.2235721609809 985.324061095593 1098.222134937688 1098.421782786731 1098.584133507033 1080.50385578242 422.1982520698809 1094.699937062172 293.146599584447
791 0.005 3.955 1 1039.696989107454 985.3227387968104 985.4234481249188 1098.22220499192 1098.421830351405 1098.584170735907 1080.513297499402 422.3082206182307 1094.700814444508 293.1466000638002
792 0.005 3.96 1 1039.745458451257 985.4214813003744 985.5224102713532 1098.222191480962 1098.421824521709 1098.584166864557 1080.52266172524 422.4179650176754 1094.701439061999 293.1466003403062
793 0.005 3.965 1 1039.794123425554 985.519802712812 985.6209501631921 1098.222260843899 1098.421871725075 1098.584203353637 1080.532006933096 422.5274766946141 1094.702309294334 293.1466008227392
794 0.005 3.97 1 1039.842172225265 985.6177036587839 985.7190688037063 1098.222246740598 1098.421864786618 1098.584198532187 1080.541292914352 422.6367751285027 1094.702927116239 293.1466011055932
795 0.005 3.975 1 1039.890422730311 985.7151872543064 985.8167689246845 1098.222316968589 1098.42191340516 1098.584236499197 1080.550561026335 422.7458390701281 1094.703793123349 293.1466015896384
796 0.005 3.98 1 1039.938064878049 985.8122542840701 985.9140516350508 1098.222301320894 1098.421905137044 1098.584230452708 1080.559761550505 422.8546628855289 1094.704404937884 293.1466018749292
797 0.005 3.985 1 1039.985908388113 985.9089076625609 986.0109195480313 1098.222369847543 1098.421951867581 1098.584266705241 1080.568953489085 422.9632631585876 1094.705262179974 293.1466023563714
798 0.005 3.99 1 1040.033148584907 986.005148138696 986.1073737323628 1098.222353320702 1098.42194317002 1098.584260290731 1080.578086198069 423.0716304435477 1094.705865709493 293.1466026416336
799 0.005 3.995 1 1040.080593975016 986.1009783104697 986.2034165154563 1098.222424689279 1098.421989794849 1098.584296640914 1080.58721378272 423.1797721991596 1094.706721331375 293.1466031263665
800 0.005 4 1 1040.127431004523 986.1963992306194 986.299049210524 1098.222406957818 1098.421981345565 1098.584290828547 1080.596269537748 423.2876808495293 1094.707317499924 293.1466034062299
801 0.005 4.005 1 1040.174475474348 986.2914138032398 986.3942744237302 1098.222477852471 1098.422030718829 1098.584329511106 1080.605317366741 423.3953720963677 1094.708164574227 293.1466038880525
802 0.005 4.01 1 1040.220915298988 986.3860227610156 986.4890932003912 1098.222463172975 1098.422022836992 1098.584323634418 1080.614301300617 423.5028406754041 1094.708758420629 293.1466041698657
803 0.005 4.015 1 1040.267562105503 986.4802288183098 986.5835080150181 1098.222530811994 1098.422068804346 1098.584359275673 1080.623276862212 423.61007723228 1094.709599488599 293.1466046397981
804 0.005 4.02 1 1040.313605451767 986.5740328109121 986.6775199393043 1098.222514421887 1098.422060622435 1098.584353474539 1080.632187259756 423.7170934436086 1094.710188299923 293.1466049041067
805 0.005 4.025 1 1040.359859264066 986.6674377250054 986.7711316163442 1098.222582272321 1098.42210720724 1098.584389838684 1080.641091744385 423.8238809532952 1094.711023480708 293.1466053804708
806 0.005 4.03 1 1040.405505856296 986.7604440477003 986.8643439551076 1098.222566380077 1098.422098931404 1098.584383780289 1080.64993289629 423.9304356789524 1094.711611393391 293.1466056494867
807 0.005 4.035 1 1040.45136935003 986.8530547550932 986.9571595399543 1098.222633576361 1098.422145053853 1098.584419862463 1080.658771581951 424.0367934952826 1094.712447451402 293.1466061178483
808 0.005 4.04 1 1040.496632165904 986.9452705166268 987.0495793760925 1098.222616248148 1098.422135435406 1098.584412413019 1080.667538589167 424.1429060738184 1094.71301973307 293.1466063852046
809 0.005 4.045 1 1040.54211153194 987.0370941476341 987.1416059901284 1098.222685689598 1098.422183751563 1098.584450520258 1080.676298799531 424.2488077906554 1094.713842520995 293.1466068506526
810 0.005 4.05 1 1040.586994268171 987.1285261565829 987.2332401911546 1098.222658728089 1098.422174231333 1098.584443553209 1080.685023965712 424.354481773962 1094.714386793679 293.146607112878
811 0.005 4.055 1 1040.63209409966 987.2195695084282 987.3244846819322 1098.222733925765 1098.422222452883 1098.584481244097 1080.693739669775 424.4599306117153 1094.715214596936 293.1466075832101
812 0.005 4.06 1 1040.676596996662 987.3102249839496 987.4153404723523 1098.22271750186 1098.422212130826 1098.584473198197 1080.702375036115 424.5651596791986 1094.715782728338 293.1466078506552
813 0.005 4.065 1 1040.721294472857 987.4004952260094 987.5058099658826 1098.222783930997 1098.422258601026 1098.58450970381 1080.710992795377 424.670165767879 1094.716597548778 293.1466083151795
814 0.005 4.07 1 1040.765406320953 987.4903807902801 987.5958940618075 1098.222765153846 1098.422248439183 1098.584502058427 1080.71954683139 424.7749578432727 1094.717154162794 293.1466085795366
815 0.005 4.075 1 1040.809743673005 987.5798845247022 987.6855952606916 1098.222831789707 1098.42229455347 1098.584538051505 1080.728096037381 424.8795205361813 1094.717960440511 293.1466090404533
816 0.005 4.08 1 1040.85349099394 987.6690070566259 987.774914498706 1098.222816699605 1098.42228704476 1098.584532906029 1080.736587117043 424.9838613089493 1094.718513678354 293.1466092989693
817 0.005 4.085 1 1040.897461439218 987.7577513488224 987.8638543601616 1098.222885294534 1098.422333503641 1098.58456890619 1080.745075289394 425.0879811043819 1094.719317372182 293.1466097619745
818 0.005 4.09 1 1040.940835942298 987.8461178004591 987.9524156622755 1098.222864819015 1098.422321333758 1098.584559591192 1080.753497061142 425.1918818862366 1094.719859831679 293.1466100176101
819 0.005 4.095 1 1040.984439234624 987.9341091973299 988.0406008644686 1098.222933374788 1098.422368752567 1098.584596803702 1080.76191785975 425.2955915684324 1094.720657684281 293.1466104768388
820 0.005 4.1 1 1041.027447617406 988.0217260862024 988.1284108287272 1098.222913200819 1098.422357228153 1098.584588103041 1080.770274436389 425.3990818318431 1094.721196932098 293.1466107280396
821 0.005 4.105 1 1041.070676797923 988.1089709778743 988.2158478369975 1098.222976799654 1098.422401294893 1098.584622505623 1080.778634862738 425.5023412393818 1094.721995670582 293.1466111910248
822 0.005 4.11 1 1041.113326966252 988.1958441551219 988.3029125266467 1098.222973577276 1098.422399059742 1098.584621039941 1080.78693595428 425.605368047523 1094.722524442906 293.1466114400843
823 0.005 4.115 1 1041.15619710071 988.2823485899227 988.3896074333044 1098.223029376907 1098.422437327912 1098.584650809715 1080.795218034328 425.7081781561928 1094.723327889617 293.1466119156537
824 0.005 4.12 1 1041.198483518701 988.3684851373255 988.4759336857417 1098.223022720755 1098.422434944299 1098.584649474747 1080.803451565928 425.8107680452122 1094.723838969259 293.1466121536405
825 0.005 4.125 1 1041.24099334496 988.4542563015793 988.5618935205243 1098.223078007414 1098.422473479683 1098.584679274366 1080.811665909732 425.9131477786104 1094.72463711388 293.1466126165592
826 0.005 4.13 1 1041.282922384325 988.5396629019947 988.6474880295788 1098.22307204666 1098.422471539873 1098.584678487232 1080.819832906139 426.0152816924663 1094.725146015426 293.1466128404247
827 0.005 4.135 1 1041.325074939806 988.6247074217456 988.7327194192601 1098.223125022811 1098.422507535408 1098.584706116306 1080.827980994725 426.1172067821521 1094.725937169983 293.1466132921425
828 0.005 4.14 1 1041.366646577968 988.7093904483553 988.8175886392647 1098.223116880431 1098.42250470876 1098.584704927403 1080.8360795121 426.2189189682258 1094.726437974973 293.1466135122737
829 0.005 4.145 1 1041.408447006212 988.7937145318699 988.9020979054491 1098.223171475602 1098.422542252115 1098.584733735195 1080.844162134156 426.3204073698529 1094.727226320377 293.1466139654215
830 0.005 4.15 1 1041.449667243547 988.8776804207661 988.9862482527504 1098.223164296725 1098.422540155515 1098.584732937771 1080.852173373497 426.4216878850065 1094.72772203726 293.1466141887117
831 0.005 4.155 1 1041.491115765145 988.9612905460076 989.0700418423144 1098.223218027027 1098.422576550099 1098.584760700959 1080.860186593261 426.5227578299776 1094.728502934248 293.1466146413441
832 0.005 4.16 1 1041.532030202228 989.0445457080293 989.1534797409829 1098.223209998068 1098.422574114778 1098.584759842934 1080.868088264716 426.6236212455306 1094.728993823288 293.1466148584926
833 0.005 4.165 1 1041.573150326805 989.1274482036924 989.2365640087884 1098.223266775169 1098.42261275269 1098.584789666848 1080.876029710354 426.7242531623899 1094.729772390748 293.1466153047606
834 0.005 4.17 1 1041.61375524398 989.2099989754487 989.3192958006243 1098.223257807207 1098.422608755013 1098.584787271947 1080.883942810828 426.824691382708 1094.730258307545 293.1466155234849
835 0.005 4.175 1 1041.654544184905 989.2922002143313 989.4016771123951 1098.223310472802 1098.422644989053 1098.584815154347 1080.891831239082 426.9249205827679 1094.731028987014 293.1466159700658
836 0.005 4.18 1 1041.694740188047 989.374052477576 989.4837088288832 1098.223301371138 1098.422640597455 1098.584812101404 1080.899675629709 427.0249370486051 1094.731507496286 293.146616184406
837 0.005 4.185 1 1041.735161807826 989.4555582622805 989.5653931059875 1098.223355657194 1098.422678353956 1098.584841535496 1080.907505539438 427.1247359163947 1094.732275474202 293.1466166407404
838 0.005 4.19 1 1041.775007984999 989.5367182219219 989.6467308863017 1098.223347159127 1098.422674778485 1098.584839274705 1080.915289154562 427.2243236594356 1094.732751471839 293.1466168572765
839 0.005 4.195 1 1041.815086587651 989.6175347572502 989.7277242926326 1098.223401621249 1098.422712233928 1098.584868253101 1080.923057248329 427.3237026477007 1094.733514398923 293.1466173076677
840 0.005 4.2 1 1041.85459178846 989.698008509515 989.8083742506167 1098.223392534894 1098.422708286385 1098.584865874473 1080.930778274398 427.4228708524151 1094.733985070113 293.1466175175619
841 0.005 4.205 1 1041.894334079172 989.7781418142575 989.8886828313066 1098.22344661335 1098.422745537436 1098.584894603203 1080.938482867537 427.5218296236658 1094.734744273024 293.1466179589563
842 0.005 4.21 1 1041.93350435973 989.8579353027978 989.9686509499297 1098.223437712617 1098.422741664688 1098.584892611136 1080.94614192919 427.6205754407086 1094.735207743882 293.1466181744114
843 0.005 4.215 1 1041.972915457306 989.9373914878671 990.0482807736153 1098.223492132262 1098.422778837594 1098.584921060344 1080.953787137441 427.7191130295784 1094.735961108348 293.1466186148593
844 0.005 4.22 1 1042.011756120289 990.0165109047281 990.1275731864889 1098.223483879796 1098.422775280654 1098.584918764991 1080.961386314199 427.8174421387338 1094.736421527637 293.1466188204362
845 0.005 4.225 1 1042.050836009208 990.0952959086229 990.2065302502318 1098.22353731844 1098.422812110806 1098.584947260885 1080.968968330106 427.9155613097889 1094.73716992823 293.1466192577909
846 0.005 4.23 1 1042.089348007526 990.1737472395088 990.2851529442307 1098.22352873821 1098.422808674909 1098.584945447001 1080.976507588793 428.0134726355611 1094.737625026563 293.1466194612257
847 0.005 4.235 1 1042.128101722657 990.2518670270957 990.3634432214287 1098.22358078237 1098.422843661675 1098.584971947233 1080.984028896885 428.1111728883864 1094.738367460337 293.1466198997389
848 0.005 4.24 1 1042.166287943691 990.3296559675722 990.4414019967991 1098.223570766511 1098.422839312577 1098.584969692875 1080.991505945783 428.2086678716103 1094.738816859992 293.1466201060574
849 0.005 4.245 1 1042.204714399851 990.4071162799969 990.519031260475 1098.223623482262 1098.422875277852 1098.584997320563 1080.998967031203 428.3059583136876 1094.739554616789 293.1466205437958
850 0.005 4.25 1 1042.242577026403 990.4842487286038 990.5963319775925 1098.223614013568 1098.422871289278 1098.584994838087 1081.006386241948 428.4030407521389 1094.739999097546 293.1466207514983
851 0.005 4.255 1 1042.280685749945 990.5610555279095 990.673306144069 1098.2236660381 1098.42290712066 1098.585022438319 1081.013788097777 428.4999172882076 1094.740731258227 293.1466211923933
852 0.005 4.26 1 1042.318230517671 990.637537249958 990.7499546087045 1098.223656972698 1098.422902873431 1098.585019824238 1081.021146685948 428.5965831437832 1094.741173533146 293.146621396132
853 0.005 4.265 1 1042.3560242975 990.7136958260758 990.8262791097568 1098.223708228943 1098.422938108546 1098.585046807153 1081.028485625108 428.6930866236082 1094.741903157853 293.1466218315931
854 0.005 4.27 1 1042.393252511643 990.7895321294862 990.9022807003673 1098.223697600975 1098.422933215632 1098.585043766067 1081.035783130519 428.789370920244 1094.742336158381 293.1466220351629
855 0.005 4.275 1 1042.43074445997 990.8650485499268 990.9779614948687 1098.223759455532 1098.422974799994 1098.585075881153 1081.043076561877 428.8854426316871 1094.743074493385 293.1466224779704
856 0.005 4.28 1 1042.467639603217 990.9402453189576 991.0533220680692 1098.223732850294 1098.422960545914 1098.585065575948 1081.050305288096 428.9813105017814 1094.743480886617 293.146622681901
857 0.005 4.285 1 1042.504826479513 991.015125138414 991.1283647568046 1098.223800662453 1098.423004961077 1098.585099606107 1081.057537516919 429.0769698116329 1094.744225147582 293.1466231250214
858 0.005 4.29 1 1042.541408065364 991.0896881133943 991.2030900283501 1098.223776117911 1098.422992696476 1098.585091336435 1081.064713315518 429.1724214302125 1094.74462715137 293.1466233256533
859 0.005 4.295 1 1042.578283199046 991.1639369141761 991.2775002082432 1098.223842309635 1098.423035415448 1098.58512358017 1081.071892714288 429.2676695822484 1094.745364441012 293.1466237739152
860 0.005 4.3 1 1042.614555677621 991.2378715873436 991.3515957175507 1098.223817059682 1098.423022870965 1098.585115097462 1081.079013006476 429.3627161194385 1094.74576426031 293.1466239690208
861 0.005 4.305 1 1042.65111528333 991.3114948681509 991.4253789116805 1098.22388411245 1098.423066507688 1098.585148536241 1081.086136272576 429.4575551780652 1094.746498099367 293.1466244113024
862 0.005 4.31 1 1042.687078637425 991.3848068547643 991.4988502428422 1098.223859700948 1098.423054441638 1098.585140353344 1081.09319927595 429.5521851615262 1094.746892371897 293.146624600777
863 0.005 4.315 1 1042.723341374504 991.457810100832 991.5720119598732 1098.223926052272 1098.42309695043 1098.585172225298 1081.100265755902 429.6466055149347 1094.747622539542 293.1466250311551
864 0.005 4.32 1 1042.75900251569 991.5305047221246 991.6448645003989 1098.223899374115 1098.423083321532 1098.585162837857 1081.107272889778 429.7408288848382 1094.74800967111 293.1466252129075
865 0.005 4.325 1 1042.794963622848 991.6028933767403 991.7174101695414 1098.223964890638 1098.423126174908 1098.585195488372 1081.114282513096 429.8348536681175 1094.748733895507 293.1466256450412
866 0.005 4.33 1 1042.830325935887 991.6749761107631 991.7896493835469 1098.223940428957 1098.423114226797 1098.585187743295 1081.12123418417 429.9286757150961 1094.749115991504 293.1466258295451
867 0.005 4.335 1 1042.865990610242 991.7467556729916 991.86158448871 1098.22400746368 1098.423156794922 1098.58521967415 1081.128168077246 430.0222971479008 1094.74983823355 293.1466262463373
868 0.005 4.34 1 1042.901057598094 991.818232062262 991.9332158846448 1098.223979175978 1098.423142028841 1098.585209211587 1081.135045010783 430.115726443684 1094.750217925677 293.1466264167295
869 0.005 4.345 1 1042.936426397459 991.8894078532605 992.0045458053695 1098.224046342117 1098.423186044437 1098.585242984732 1081.14194530646 430.2089605979017 1094.75093509657 293.1466268323552
870 0.005 4.350000000000001 1 1042.971196792377 991.9602829672915 992.0755745655043 1098.224016864151 1098.423170522591 1098.585231903784 1081.148782153555 430.3019940922485 1094.751305174742 293.1466269997641
871 0.005 4.355 1 1043.00626951445 992.0308601586062 992.1463044964906 1098.224083533509 1098.42321419574 1098.585265323825 1081.155626271635 430.3948301383454 1094.752017030987 293.1466274098272
872 0.005 4.36 1 1043.040744326176 992.101139484388 992.2167360188721 1098.224058675177 1098.423201638957 1098.585256819814 1081.162411114474 430.4874780862953 1094.752388731516 293.1466275729441
873 0.005 4.365 1 1043.075526663133 992.1711234836272 992.2868713475382 1098.224124123886 1098.423243532366 1098.585288281648 1081.169203358612 430.5799249827356 1094.753096284301 293.1466279819161
874 0.005 4.37 1 1043.109712235188 992.2408121666199 992.3567108434743 1098.224096304002 1098.423229299127 1098.585278428659 1081.175935232793 430.6721651484327 1094.753460606062 293.1466281423085
875 0.005 4.375 1 1043.144196089987 992.3102080603021 992.4262567122868 1098.224163370923 1098.423272929886 1098.585311742369 1081.182671681549 430.7641767905643 1094.754166871559 293.1466285484774
876 0.005 4.38 1 1043.178090034781 992.3793112139517 992.4955093243431 1098.224137594693 1098.423259977387 1098.585303094058 1081.189351934763 430.8560107772905 1094.754527984153 293.1466287108554
877 0.005 4.385 1 1043.212293934096 992.4481240944122 992.5644708447028 1098.224202537133 1098.423301288888 1098.585333966631 1081.196034666662 430.9476557647172 1094.755226878207 293.1466291157016
878 0.005 4.39 1 1043.245904768989 992.5166467447733 992.6331416265709 1098.224174520779 1098.423286662862 1098.585323978367 1081.202660643863 431.039108275961 1094.755579921641 293.1466292811097
879 0.005 4.395 1 1043.279826684609 992.5848817640125 992.7015239161258 1098.224240187643 1098.42332922595 1098.585356121844 1081.209290323087 431.1303708606913 1094.756276389438 293.1466296897146
880 0.005 4.4 1 1043.313156278 992.6528291254654 992.7696180441658 1098.224212557312 1098.423315024678 1098.585346549914 1081.215862245022 431.221435039799 1094.756627811693 293.1466298500335
881 0.005 4.405 1 1043.346796271132 992.7204913333002 992.8374261853573 1098.224278058414 1098.42335752403 1098.585378630693 1081.222438382632 431.3123062336256 1094.757318341686 293.1466302625487
882 0.005 4.41 1 1043.379845732242 992.7878683736424 992.904948668114 1098.22425199388 1098.423344275533 1098.585369644607 1081.228959433551 431.4029858157148 1094.757668041708 293.1466304291321
883 0.005 4.415 1 1043.41320800924 992.8549627907282 992.9721876858571 1098.224315898065 1098.423385039841 1098.585400335083 1081.235485118514 431.4934674427161 1094.758354402626 293.1466308495947
884 0.005 4.42 1 1043.445978408846 992.9217745537243 993.0391435549408 1098.224287604359 1098.423370555949 1098.585390411284 1081.241953054575 431.5837529377839 1094.758695136843 293.1466310214374
885 0.005 4.425 1 1043.479049381406 992.9883062693744 993.1058185119091 1098.224354126364 1098.42341338366 1098.585422872726 1081.248424628453 431.6738255064016 1094.75937956039 293.1466314322173
886 0.005 4.43 1 1043.511538162991 993.0545578031462 993.1722128169921 1098.224325759581 1098.423398379306 1098.585412214308 1081.254841784998 431.763712954284 1094.759717667964 293.1466316012553
887 0.005 4.435 1 1043.544347151079 993.1205316811188 993.2383286382682 1098.224391299951 1098.423440582749 1098.585444189689 1081.261264106621 431.8534135781136 1094.760397041922 293.1466320161658
888 0.005 4.44 1 1043.576566851223 993.186227811125 993.3041662444098 1098.224360643605 1098.423423388527 1098.585431784425 1081.26762802958 431.942916634017 1094.760728608705 293.1466321880176
889 0.005 4.445 1 1043.609106706519 993.2516487024087 993.3697277953354 1098.224426857533 1098.423467094974 1098.585465503019 1081.273997758891 432.0322352686831 1094.761404580735 293.1466326037444
890 0.005 4.45 1 1043.641056412448 993.3167942520236 993.4350135469374 1098.224398507463 1098.423452083 1098.585455043536 1081.280310442998 432.1213665363923 1094.761733495223 293.1466327662927
891 0.005 4.455 1 1043.673326604197 993.3816669801097 993.5000256585474 1098.224464530923 1098.423494879247 1098.585487441396 1081.286630535556 432.2103099483856 1094.762405595002 293.1466331829589
892 0.005 4.46 1 1043.705007324124 993.4462668868161 993.5647644516537 1098.224434372281 1098.4234787339 1098.585475765998 1081.29287553256 432.2990589238475 1094.762731792796 293.1466333437399
893 0.005 4.465 1 1043.737007101825 993.5105965752425 993.6292321512138 1098.224499414768 1098.423521630873 1098.585508813999 1081.2991511905 432.3876241102271 1094.763398279483 293.1466337598868
894 0.005 4.47 1 1043.768419899961 993.5746557579674 993.6934289121778 1098.224469802062 1098.423504670212 1098.585496377568 1081.305366214028 432.475998959913 1094.763718579974 293.1466339181422
895 0.005 4.475000000000001 1 1043.800160701795 993.6384469416909 993.7573568774516 1098.224535708787 1098.423547404827 1098.585529054673 1081.311592313354 432.5641842026382 1094.764381829882 293.1466343288243
896 0.005 4.48 1 1043.831311716259 993.7019699545179 993.8210162417284 1098.224504939375 1098.423530744438 1098.585517079409 1081.317756625258 432.6521825174662 1094.76469764562 293.1466344799605
897 0.005 4.485 1 1043.862800885863 993.7652271820106 993.8844090633092 1098.224570823655 1098.423573781592 1098.585549820929 1081.323925509756 432.7399943985625 1094.765358750402 293.1466348809917
898 0.005 4.49 1 1043.893694731174 993.8282185314595 993.9475355729286 1098.224540562318 1098.423557425346 1098.585538107668 1081.330037503158 432.8276149977422 1094.765671289007 293.1466350296316
899 0.005 4.495 1 1043.924915738458 993.8909465368888 994.0103979347476 1098.224606261767 1098.423599869648 1098.58557052039 1081.336159703648 432.9150749557107 1094.766329076737 293.1466354267685
900 0.005 4.5 1 1043.955544953081 993.9534109186261 994.0729962769119 1098.224574889814 1098.423582909899 1098.585558546073 1081.342223611541 433.0023483386399 1094.766634405852 293.1466355773584
901 0.005 4.505 1 1043.986505987896 994.0156142159244 994.1353327468109 1098.224640808165 1098.423625420906 1098.585590726429 1081.348298068883 433.0894283618092 1094.767287880705 293.1466359724185
902 0.005 4.51 1 1044.016878770391 994.0775562163396 994.1974075024076 1098.224609525475 1098.42360843001 1098.585578381272 1081.354259286823 433.1763195582017 1094.767589716414 293.1466361134364
903 0.005 4.515 1 1044.047582896978 994.1392394119988 994.2592226704963 1098.224675117998 1098.423650804291 1098.585610697177 1081.360267250447 433.2630244464417 1094.76823862345 293.1466365117507
904 0.005 4.52 1 1044.077701185239 994.2006635220564 994.3207783604865 1098.224643624058 1098.42363354422 1098.585598536102 1081.366236400565 433.3495400268768 1094.768537394759 293.1466366478901
905 0.005 4.525 1 1044.108159134131 994.261831064196 994.3820767042702 1098.224709167569 1098.423676287469 1098.585631138915 1081.37221351849 433.4358688745029 1094.769182112429 293.1466370331907
906 0.005 4.53 1 1044.138024968113 994.3227416715991 994.4431177497935 1098.224678225164 1098.42365938266 1098.585619005372 1081.378160145574 433.5220108329971 1094.769478320675 293.1466371662381
907 0.005 4.535 1 1044.168226525863 994.3833979572648 994.5039036785079 1098.224743518392 1098.423701152985 1098.585650572875 1081.384103482371 433.6079675873999 1094.770121477713 293.146637546244
908 0.005 4.54 1 1044.197839812594 994.4437996761999 994.5644346290298 1098.224710775224 1098.423683356175 1098.585637891724 1081.389980407733 433.693740682149 1094.77041116234 293.1466376762645
909 0.005 4.545 1 1044.227790041037 994.5039493033873 994.6247127092855 1098.224775731317 1098.423725301916 1098.58566980505 1081.395864084454 433.7793342244035 1094.771047698248 293.1466380539683
910 0.005 4.55 1 1044.257155852104 994.5638465720614 994.6847380320066 1098.224746652624 1098.423709968413 1098.585659186045 1081.401691608943 433.8647409133502 1094.771337155206 293.1466381798708
911 0.005 4.555 1 1044.28688926123 994.6234938462645 994.7445126122938 1098.224809063819 1098.42374989773 1098.585689283081 1081.407526825829 433.9499655996148 1094.771968497153 293.1466385521679
912 0.005 4.56 1 1044.316018908156 994.682890925019 994.8040366006885 1098.224778264432 1098.42373355147 1098.585677832678 1081.413305677522 434.0350056550116 1094.772253240219 293.1466386787149
913 0.005 4.565 1 1044.34560918669 994.7420407646638 994.8633124780039 1098.224841713597 1098.423773459558 1098.585707583143 1081.419097054364 434.1198625319622 1094.772884194299 293.1466390506786
914 0.005 4.57 1 1044.374536732448 994.8009425547519 994.922339971811 1098.224810154035 1098.423756842608 1098.585696269238 1081.42482987775 434.2045323816611 1094.773164852478 293.1466391673566
915 0.005 4.575 1 1044.403772502816 994.8595988169766 994.9811211811469 1098.224875025988 1098.423799143399 1098.58572866144 1081.430575660947 434.2890229641998 1094.773790078407 293.1466395414513
916 0.005 4.58 1 1044.432422963467 994.9180092542333 995.0396561909863 1098.224845625326 1098.423783595854 1098.585717681365 1081.436265336473 434.3733205492594 1094.774068095349 293.1466396612046
917 0.005 4.585 1 1044.461396440026 994.97617626461 995.0979470434946 1098.224909093389 1098.423823459251 1098.585747447542 1081.441965965008 434.4574462694532 1094.774691314542 293.1466400357071
918 0.005 4.59 1 1044.489795748561 995.0340995636652 995.1559938128852 1098.224876285458 1098.423805617774 1098.58573475631 1081.447609834514 434.5413933836626 1094.774963492965 293.1466401593564
919 0.005 4.595 1 1044.518527455731 995.091781578528 995.2137985477733 1098.224939582393 1098.423846802721 1098.585766233993 1081.453261903672 434.6251625285674 1094.77558232009 293.1466405374998
920 0.005 4.600000000000001 1 1044.546694215942 995.1492220455108 995.2713613564127 1098.224910012093 1098.423830873256 1098.585754875438 1081.458861379756 434.7087523616339 1094.775853130879 293.1466406692183
921 0.005 4.605 1 1044.575166693698 995.206423433661 995.3286843122492 1098.22497224623 1098.423871047946 1098.585785344519 1081.4644732722 434.7921607357091 1094.776466790824 293.1466410511998
922 0.005 4.61 1 1044.603090569454 995.2633853931667 995.3857674752778 1098.224942115775 1098.423854269617 1098.585772942015 1081.470031140275 434.8753919632383 1094.776733500275 293.1466411808111
923 0.005 4.615 1 1044.631345026218 995.3201102736915 995.4426128282968 1098.225002373412 1098.423892488486 1098.5858017662 1081.475594475931 434.9584442510013 1094.777342189203 293.1466415609453
924 0.005 4.62 1 1044.659047336165 995.3765981079691 995.4992207369297 1098.224972899928 1098.423876789828 1098.585791107972 1081.481082480868 435.0413183836641 1094.77760812989 293.1466416902909
925 0.005 4.625 1 1044.687089431084 995.4328506774692 995.5555926428502 1098.225029081632 1098.423916888899 1098.585821352735 1081.486586486898 435.1240147012358 1094.778213219822 293.1466420742127
926 0.005 4.63 1 1044.714562008523 995.4888679480881 995.611728885511 1098.225004654042 1098.423901901297 1098.585810857035 1081.492051611368 435.206538342669 1094.778466714371 293.146642201059
927 0.005 4.635 1 1044.742361776574 995.544652191665 995.6676314194398 1098.225069023403 1098.423942363775 1098.585841635271 1081.497528351999 435.2888832640381 1094.779072573547 293.1466425825657
928 0.005 4.64 1 1044.769598962866 995.6002031530611 995.7233003236473 1098.225037285966 1098.423924679454 1098.585828765974 1081.502952324242 435.3710526480609 1094.779329495167 293.1466427052092
929 0.005 4.645 1 1044.797168152827 995.6555231423417 995.7787375569263 1098.225099608936 1098.423965432575 1098.585859840414 1081.508384828173 435.4530444708438 1094.779933465003 293.1466430884701
930 0.005 4.65 1 1044.824176192312 995.7106118114297 995.8339431445513 1098.225068546548 1098.423948218413 1098.585847368618 1081.513765758754 435.5348598166505 1094.780183773295 293.146643210093
931 0.005 4.655 1 1044.851515959423 995.7654714637569 995.8889190274414 1098.2251286593 1098.423986877805 1098.585876601726 1081.519152613286 435.6164999690001 1094.780778787965 293.1466435943911
932 0.005 4.66 1 1044.878298545927 995.8201017278043 995.9436651877563 1098.225097251702 1098.423968674327 1098.585863354838 1081.524489669406 435.6979655410487 1094.781026283502 293.1466437157756
933 0.005 4.665 1 1044.905415033872 995.8745050738371 995.9981836959892 1098.225158289062 1098.424008588135 1098.585893973944 1081.529843747506 435.7792546449198 1094.78161969751 293.1466440926513
934 0.005 4.67 1 1044.931972833263 995.9286811479697 996.0524745869792 1098.225126509193 1098.423990951696 1098.585881182968 1081.535139449745 435.8603695239827 1094.781863468919 293.1466442050745
935 0.005 4.675 1 1044.958866016304 995.9826320868082 996.1065397046891 1098.225189067414 1098.424031753482 1098.58591247493 1081.540442693966 435.9413099102948 1094.782453535095 293.1466445700332
936 0.005 4.68 1 1044.98520310484 996.03635779647 996.1603792007563 1098.225158922561 1098.424015087156 1098.585900562207 1081.545696481617 436.0220765089189 1094.782695832486 293.1466446776201
937 0.005 4.685 1 1045.011877671951 996.0898605275383 996.2139950107107 1098.225221727654 1098.42405579898 1098.58593137828 1081.550960081979 436.1026766550606 1094.783286679101 293.1466450317887
938 0.005 4.69 1 1045.037993982872 996.1431398732554 996.2673871201085 1098.225189396384 1098.424037372714 1098.585917873369 1081.556171123918 436.183101267237 1094.783525503378 293.1466451299988
939 0.005 4.695 1 1045.064448206895 996.1961981133902 996.3205574394335 1098.225250053832 1098.424076724776 1098.585947959447 1081.561391870678 436.2633443227911 1094.784108777567 293.1466454842961
940 0.005 4.7 1 1045.09034557026 996.2490350214472 996.3735060554815 1098.225217049462 1098.424057976849 1098.585934208395 1081.566560550972 436.343419830887 1094.784341748286 293.1466455874572
941 0.005 4.705 1 1045.116583740555 996.3016529107231 996.4262349304562 1098.225279195397 1098.424098628249 1098.585965306867 1081.571740076308 436.4233287428207 1094.7849224665 293.1466459452452
942 0.005 4.71 1 1045.142266501037 996.3540511508007 996.4787439130454 1098.225248845451 1098.42408130112 1098.585952778814 1081.57686865619 436.5030661489235 1094.785153223323 293.1466460443052
943 0.005 4.715 1 1045.168289742676 996.4062321203462 996.5310349446819 1098.225309960949 1098.424120622539 1098.58598244725 1081.582007727437 436.5826293107974 1094.785731577182 293.1466463946942
944 0.005 4.72 1 1045.193756968513 996.4581954647509 996.5831080300626 1098.225275527097 1098.424100563516 1098.585967765939 1081.587094114385 436.6620213040539 1094.785957849919 293.1466464874147
945 0.005 4.725000000000001 1 1045.219566699484 996.5099434072316 996.6349650499044 1098.225337144555 1098.424140760342 1098.585998703058 1081.592191677606 436.7412414211648 1094.786531910635 293.1466468363951
946 0.005 4.73 1 1045.24482183423 996.5614756904531 996.6866060580141 1098.225304101409 1098.424122312093 1098.585985370736 1081.597237745832 436.8202995275465 1094.78675512172 293.1466469391537
947 0.005 4.735 1 1045.270419541706 996.612794479617 996.7380329121531 1098.225364977734 1098.424161653681 1098.586015110086 1081.602294107139 436.8991837101541 1094.787325493827 293.1466472981169
948 0.005 4.74 1 1045.295465988117 996.663899428357 996.7892456083395 1098.225334795567 1098.424145109933 1098.586003460327 1081.607302297655 436.9778970741822 1094.787548892662 293.146647398453
949 0.005 4.745 1 1045.320855626867 996.7147928037483 996.8402460483276 1098.225394974659 1098.424184049155 1098.586032947235 1081.61231976154 437.0564336987859 1094.788116972429 293.1466477516291
950 0.005 4.75 1 1045.345691886259 996.7654741903159 996.8910341943242 1098.225362494257 1098.424165693116 1098.586019731441 1081.617286919228 437.1348041802659 1094.788335099129 293.146647851668
951 0.005 4.755 1 1045.370874469543 996.815945868052 996.9416119508161 1098.22542407369 1098.424205417108 1098.586049807055 1081.622264675475 437.2130008585476 1094.78890178955 293.1466481835093
952 0.005 4.76 1 1045.395508385637 996.8662074335754 996.9919792971274 1098.225391434967 1098.424186928048 1098.586036298511 1081.627190690202 437.2910319072315 1094.789122032673 293.1466482772248
953 0.005 4.765 1 1045.420492651324 996.9162613989738 997.0421383162852 1098.225454484895 1098.424226808918 1098.586066444083 1081.632123873121 437.368897632267 1094.789686933322 293.1466486388897
954 0.005 4.77 1 1045.444921141602 996.9661070713325 997.0920887691751 1098.225421580185 1098.42420818063 1098.586053075609 1081.637008988561 437.4465974408194 1094.789894599765 293.1466487455092
955 0.005 4.775 1 1045.469693529607 997.0157466035799 997.1418324459354 1098.22548181698 1098.424247327918 1098.586082754 1081.641903819415 437.5241304492898 1094.790451828108 293.1466490767386
956 0.005 4.78 1 1045.493915549481 997.0651796495649 997.1913693416213 1098.225447935579 1098.424227722916 1098.586068307633 1081.646753103001 437.6014872195148 1094.790655310016 293.1466491770068
957 0.005 4.785 1 1045.518487221324 997.1144083617802 997.2407012644927 1098.225510569343 1098.424268545107 1098.586099643962 1081.651613990223 437.6786824433952 1094.791212699758 293.146649540677
958 0.005 4.79 1 1045.542504802043 997.1634322617361 997.2898281230324 1098.225475580099 1098.424248352738 1098.586084955513 1081.65642415957 437.7557185933584 1094.791410548833 293.1466496189429
959 0.005 4.795 1 1045.566875333739 997.2122535643394 997.3387517415442 1098.225536917456 1098.424287965895 1098.586114944615 1081.66124532543 437.8325879791548 1094.791964251913 293.1466499698778
960 0.005 4.8 1 1045.590693245834 997.2608718897736 997.3874720954129 1098.225502880616 1098.424268713248 1098.58610104182 1081.666017659359 437.9092924619227 1094.792158907095 293.1466500448345
961 0.005 4.805 1 1045.61486646706 997.309289480365 997.4359910439504 1098.225566239624 1098.424309686505 1098.586132101048 1081.670803118198 437.9858320013283 1094.792710697478 293.1466503899832
962 0.005 4.81 1 1045.638489672355 997.3575058782121 997.4843085183566 1098.225531404953 1098.424289387112 1098.586117083609 1081.675522326717 438.062208172227 1094.792905344282 293.1466504887299
963 0.005 4.815 1 1045.662464720396 997.4055232150072 997.5324263015493 1098.225592097574 1098.424328854422 1098.586147345672 1081.680262576561 438.1384199645302 1094.793452233149 293.1466508185322
964 0.005 4.82 1 1045.685888211907 997.4533410651228 997.5803443281268 1098.225556832853 1098.424308442633 1098.586132432549 1081.684958741315 438.2144693225276 1094.793640785561 293.1466509169975
965 0.005 4.825 1 1045.709667324969 997.5009615661079 997.6280643850895 1098.225619016984 1098.424349189483 1098.586163581613 1081.689666666764 438.2903500314241 1094.794185568825 293.1466512429631
966 0.005 4.83 1 1045.732896340414 997.5483843616523 997.6755864406331 1098.225584127726 1098.424328418596 1098.586148005432 1081.694327754382 438.366070569897 1094.794372783773 293.1466513346261
967 0.005 4.835 1 1045.756482634076 997.595611530476 997.7229122537465 1098.225645760567 1098.424368375417 1098.586178704986 1081.698999439357 438.4416286562225 1094.794914605395 293.1466516658393
968 0.005 4.84 1 1045.779515376751 997.6426426076845 997.7700417249891 1098.225609439608 1098.424346963394 1098.586162828722 1081.703633942022 438.5170247931901 1094.795096289913 293.1466517589009
969 0.005 4.845 1 1045.802909169532 997.6894797820103 997.816976658771 1098.225671752816 1098.42438779225 1098.586194075036 1081.708273237147 438.5922587070523 1094.795635847429 293.1466520845082
970 0.005 4.850000000000001 1 1045.825752485052 997.7361225710216 997.863716951986 1098.225636875269 1098.424367719728 1098.586179339566 1081.71286097996 438.6672968230009 1094.795814719788 293.1466521792472
971 0.005 4.855 1 1045.848955789487 997.7825730448556 997.9102643379543 1098.225699075441 1098.424408235565 1098.586210233158 1081.717458599389 438.7421827409547 1094.796351312116 293.1466525099785
972 0.005 4.86 1 1045.871609210829 997.8288307581387 997.9566187156953 1098.225663571356 1098.424387267753 1098.586194649293 1081.722008375226 438.8169164701976 1094.796529163277 293.1466526040384
973 0.005 4.865 1 1045.894625653472 997.8748979188478 998.002781903939 1098.225725692455 1098.424427642811 1098.58622558962 1081.726570590962 438.8914942666609 1094.797065492695 293.1466529303497
974 0.005 4.87 1 1045.917090408258 997.9207739532497 998.0487537362234 1098.22568844842 1098.424405786028 1098.586209388214 1081.731083045942 438.9659151801407 1094.797237685461 293.1466530000741
975 0.005 4.875 1 1045.939920589732 997.9664610385973 998.0945360044632 1098.225751021588 1098.424446244818 1098.586240340866 1081.735609536665 439.0401783524018 1094.797770551638 293.1466533508971
976 0.005 4.88 1 1045.962183374043 998.0119585528734 998.1401284800787 1098.225713468041 1098.424425309489 1098.586224953296 1081.740084012151 439.1142837254699 1094.797939023116 293.1466534283069
977 0.005 4.885 1 1045.98481888918 998.0572687255059 998.1855330021543 1098.22577470246 1098.424464594632 1098.586254792708 1081.744571807516 439.1882310670812 1094.79846879332 293.1466537564193
978 0.005 4.89 1 1046.006911139115 998.1023911031108 998.2307494748175 1098.225740620465 1098.424444947004 1098.586240548444 1081.749015681729 439.2620186172326 1094.798640191663 293.1466538481343
979 0.005 4.895 1 1046.029369324071 998.1473279082621 998.275779784758 1098.225803782896 1098.424485032056 1098.586270933901 1081.753470396654 439.3356535131347 1094.799167257152 293.1466541856621
980 0.005 4.9 1 1046.051279951768 998.1920785323285 998.3206236569094 1098.225766243081 1098.424463267609 1098.586254742237 1081.757877025607 439.4091260733515 1094.799332188446 293.146654249408
981 0.005 4.905 1 1046.073559045803 998.2366450665982 998.36528283844 1098.225828580253 1098.424503640678 1098.586285661064 1081.762296877704 439.4824408302159 1094.799857996562 293.1466546027933
982 0.005 4.91 1 1046.095286356481 998.2810270303361 998.4097571960818 1098.225790173481 1098.424481099886 1098.586269100638 1081.766668809412 439.5556035897295 1094.800016555705 293.1466546853268
983 0.005 4.915 1 1046.117383578804 998.3252265356869 998.4540484905317 1098.225852155246 1098.424521054329 1098.586299542322 1081.771052465916 439.6286070456948 1094.800539690558 293.1466550147503
984 0.005 4.92 1 1046.138931767646 998.3692430833006 998.49815657489 1098.225815136621 1098.424499773223 1098.58628390469 1081.775389387652 439.7014475791043 1094.80069822841 293.146655089039
985 0.005 4.925 1 1046.160840796737 998.413078659211 998.5420831333499 1098.225877040024 1098.424539340572 1098.586313916973 1081.779746750791 439.7741352940162 1094.801219173907 293.1466554367793
986 0.005 4.93 1 1046.182204168404 998.4567328821596 998.5858280657936 1098.225839399234 1098.424517757685 1098.586298138921 1081.784050907646 439.8466652818089 1094.801374100486 293.1466555114936
987 0.005 4.935 1 1046.203943369048 998.5002077278054 998.6293930605538 1098.225902024166 1098.424558006326 1098.586328725746 1081.788366873392 439.9190399349045 1094.801891988608 293.146655839222
988 0.005 4.94 1 1046.225133014952 998.5435026976029 998.6727779523119 1098.225864467782 1098.424536660404 1098.586313233039 1081.792636542789 439.991261256963 1094.802044969654 293.1466559050144
989 0.005 4.945 1 1046.246698518374 998.5866198837157 998.7159844724384 1098.225925963372 1098.424575659769 1098.586342703322 1081.796918850762 440.0633286163032 1094.802562663149 293.1466562278324
990 0.005 4.95 1 1046.267713157675 998.6295587536152 998.7590124479411 1098.225888018925 1098.424553748356 1098.586326535292 1081.801152417324 440.1352502900123 1094.802711468303 293.146656294456
991 0.005 4.955 1 1046.289103961447 998.6723213865727 998.8018636055109 1098.225950436253 1098.424593374522 1098.586356539574 1081.805401745431 440.207013794278 1094.803224278617 293.1466566203042
992 0.005 4.96 1 1046.309911533804 998.7149070201611 998.8445375745928 1098.225910741676 1098.424570754833 1098.586339982639 1081.809600719239 440.2786193975499 1094.803367362438 293.146656689653
993 0.005 4.965 1 1046.331121600997 998.7573179128472 998.8870362232883 1098.225971986151 1098.424609856249 1098.586369859618 1081.813817014238 440.35006907703 1094.803875810477 293.1466570165782
994 0.005 4.97 1 1046.351781214073 998.7995534367006 998.9293593106323 1098.225935790015 1098.424589520815 1098.586355109659 1081.817983106946 440.4213634682656 1094.804022602385 293.1466570855761
995 0.005 4.975000000000001 1 1046.372831143796 998.8416157447458 998.9715085955086 1098.225997485019 1098.42462854363 1098.586384539558 1081.822165948654 440.4925056196245 1094.804530856668 293.1466574120687
996 0.005 4.98 1 1046.393322557211 998.8835042500463 999.0134838607463 1098.225959351973 1098.424607177416 1098.586369227714 1081.826298204196 440.5634950925835 1094.804673568565 293.1466574809518
997 0.005 4.985 1 1046.414201875345 998.9252210499997 999.0552868380397 1098.226019722293 1098.424645122989 1098.586397651992 1081.830447607305 440.6343327262678 1094.805175467748 293.1466578068529
998 0.005 4.99 1 1046.434524372215 998.9667655534291 999.0969173069159 1098.225982636777 1098.424624403651 1098.586382632107 1081.834548277496 440.7050178203692 1094.805316707063 293.1466578735237
999 0.005 4.995 1 1046.455235550138 999.0081398318699 999.1383769839413 1098.226043718435 1098.424663037351 1098.586411943155 1081.838664957556 440.7755505081468 1094.805818451078 293.1466582014497
1000 0.005 5 1 1046.47539019378 999.0493432876734 999.1796656316506 1098.226006964747 1098.424642262472 1098.58639692316 1081.842733423601 440.8459308148225 1094.805957305376 293.1466582625981
1001 0.005 5.005 1 1046.495934578414 999.0903780067869 999.2207849885467 1098.22606823927 1098.42468069464 1098.586425953232 1081.846816856493 440.9161575309737 1094.806455678112 293.1466585880521
1002 0.005 5.01 1 1046.51592737278 999.1312434119815 999.2617348217283 1098.226034791017 1098.424662010608 1098.586412488572 1081.850856966303 440.9862357075001 1094.806595523198 293.1466586525162
1003 0.005 5.015 1 1046.536298094879 999.1719414400186 999.3025167269047 1098.226087962484 1098.424695489653 1098.586437546924 1081.854905490928 441.0561599636117 1094.807084184118 293.1466589813571
1004 0.005 5.02 1 1046.556137919517 999.212471583782 999.3431305417463 1098.226055329623 1098.424677549307 1098.586424670957 1081.858915320021 441.1259384860517 1094.807187590634 293.1466590516716
1005 0.005 5.025 1 1046.576353861795 999.2528358555602 999.3835779198932 1098.226110422497 1098.424711998739 1098.586450675502 1081.862933099033 441.195566465129 1094.807685653911 293.1466593801588
1006 0.005 5.03 1 1046.596031523947 999.2930336516944 999.4238585861705 1098.226079065967 1098.424694581951 1098.586438346384 1081.866907994666 441.2650384339476 1094.807826820441 293.1466594446651
1007 0.005 5.035 1 1046.616086821612 999.3330669307005 999.4639742098956 1098.226133495534 1098.424729227909 1098.58646445577 1081.870892422267 441.3343638135785 1094.808310955821 293.1466597686265
1008 0.005 5.04 1 1046.635589841134 999.3729352099601 999.5039246348148 1098.226101597528 1098.424711467522 1098.586451525068 1081.87483719886 441.4035437213217 1094.808442723997 293.14665983548
1009 0.005 5.045 1 1046.65547678679 999.4126404486797 999.5437114750398 1098.226155788369 1098.424745434923 1098.586477125795 1081.878791794159 441.4725746719046 1094.80892608107 293.146660161427
1010 0.005 5.05 1 1046.674815275376 999.4521821120043 999.5833345487766 1098.226123033699 1098.424727134086 1098.58646409522 1081.88270506091 441.5414575812132 1094.809056080822 293.1466602285443
1011 0.005 5.055 1 1046.694541163063 999.4915621500907 999.6227954593944 1098.226178759194 1098.424762632301 1098.58649091717 1081.88662932539 441.6101939180155 1094.809538139786 293.1466605508296
1012 0.005 5.06 1 1046.713719055901 999.5307800331593 999.6620940173675 1098.226146123422 1098.424744212616 1098.586477560414 1081.890511780317 441.6787830181789 1094.80966669306 293.1466606095966
1013 0.005 5.065 1 1046.733287514086 999.5698377052637 999.7012318224376 1098.226201838631 1098.424779824733 1098.586504639139 1081.894404514794 441.7472231687838 1094.810145951292 293.1466609225746
1014 0.005 5.07 1 1046.752306492929 999.6087345978104 999.7402086662435 1098.226167990337 1098.424760265766 1098.586490270911 1081.898255492274 441.8155151724126 1094.810270140237 293.1466609819348
1015 0.005 5.075 1 1046.771716371466 999.6474726541578 999.7790261386657 1098.226223341862 1098.424795545853 1098.586517060804 1081.902117806576 441.8836592691763 1094.810747974683 293.1466612962208
1016 0.005 5.08 1 1046.790577021768 999.6860513014914 999.8176840220249 1098.226188871061 1098.424775946371 1098.586502937692 1081.905938417047 441.9516570875439 1094.810867584751 293.1466613537395
1017 0.005 5.085 1 1046.809829600306 999.7244724745432 999.8561839041303 1098.226244676447 1098.424811858594 1098.586530128308 1081.909770151659 442.0195084409678 1094.811343195325 293.1466616676737
1018 0.005 5.09 1 1046.828535592908 999.7627356079552 999.8945255657994 1098.226212054203 1098.424793018559 1098.586516217302 1081.913562076311 442.0872156015588 1094.811463396686 293.146661721885
1019 0.005 5.095 1 1046.847633967711 999.8008426286291 999.9327105874892 1098.226266587379 1098.424827244241 1098.586541799445 1081.917364711905 442.1547765188968 1094.811936412404 293.1466620358778
1020 0.005 5.100000000000001 1 1046.866184930308 999.8387929519142 999.9707387393438 1098.226232278222 1098.424807514516 1098.586527620909 1081.921125679002 442.2222015682007 1094.812052115296 293.1466620900525
1021 0.005 5.105 1 1046.885129446341 999.8765886013671 1000.008611650721 1098.226286168799 1098.424842057163 1098.586553856778 1081.924896430887 442.2894770372211 1094.812522271348 293.1466624001798
1022 0.005 5.11 1 1046.903526964207 999.9142289276042 1000.046329074649 1098.226253429004 1098.424823873339 1098.586540754837 1081.92862762306 442.3566069708867 1094.812636067245 293.1466624450828
1023 0.005 5.115 1 1046.922307491164 999.9517157666438 1000.083892503319 1098.226308111422 1098.42485837441 1098.586566676613 1081.932370684292 442.423591663223 1094.813104618879 293.1466627544758
1024 0.005 5.12 1 1046.940546632829 999.9890485590786 1000.121301731751 1098.226274731948 1098.424839249885 1098.586552855588 1081.936073319124 442.4904328752115 1094.81321713457 293.146662801323
1025 0.005 5.125 1 1046.959188268506 1000.026229252153 1000.158558335287 1098.226329659227 1098.424874382984 1098.586579619072 1081.939786921896 442.5571350811233 1094.813682496395 293.1466631097272
1026 0.005 5.13 1 1046.977280396354 1000.063257240102 1000.195662070087 1098.226295816469 1098.424855045437 1098.586565503282 1081.943460231096 442.6236893534596 1094.813791301282 293.1466631577749
1027 0.005 5.135 1 1046.995774892511 1000.100134442911 1000.232614499982 1098.226351219078 1098.424890195864 1098.586592073022 1081.947144439923 442.6900992810435 1094.814257042013 293.1466634671091
1028 0.005 5.14 1 1047.013718739902 1000.136860219899 1000.269415343321 1098.226316705056 1098.424870280142 1098.586577519336 1081.950788087067 442.7563668975286 1094.814361762588 293.1466635136434
1029 0.005 5.145 1 1047.032061374473 1000.173436532754 1000.306066196051 1098.226373010326 1098.424906462779 1098.58660495217 1081.954435132138 442.822490723082 1094.814825734433 293.1466638223752
1030 0.005 5.15 1 1047.04985447105 1000.209862790597 1000.342566820281 1098.226336976142 1098.424885393252 1098.586589461492 1081.958048275026 442.8884725984324 1094.814929002324 293.1466638650298
1031 0.005 5.155 1 1047.068053601283 1000.246140861676 1000.378918754242 1098.226392587691 1098.424920956825 1098.586616510229 1081.961674665331 442.9543120697109 1094.815390441392 293.146664172993
1032 0.005 5.16 1 1047.085701239876 1000.282270075609 1000.41512169498 1098.226356547701 1098.424899808346 1098.586600753204 1081.965259878305 443.0200146753556 1094.815490755159 293.1466642164229
1033 0.005 5.165 1 1047.10375614359 1000.318252413559 1000.45117723271 1098.226412847927 1098.424936137129 1098.58662864635 1081.968858557424 443.0855634275545 1094.815950882793 293.1466645224035
1034 0.005 5.17 1 1047.121258027169 1000.35408720046 1000.487085071619 1098.22637664022 1098.424914650459 1098.58661249987 1081.972416811039 443.1509731618905 1094.816045352127 293.1466645598148
1035 0.005 5.175 1 1047.139169064308 1000.389776359396 1000.522846772257 1098.226433793995 1098.424951857074 1098.586641154131 1081.975990294676 443.2162429440766 1094.816498727778 293.1466648564655
1036 0.005 5.18 1 1047.156513766359 1000.425319373414 1000.558462190754 1098.226399460069 1098.424930090064 1098.586624827993 1081.979524580907 443.281374742164 1094.816590177286 293.1466648918059
1037 0.005 5.185 1 1047.174277114382 1000.460717989234 1000.59393270641 1098.226453977435 1098.424965581066 1098.586651916168 1081.983069191077 443.3463669901367 1094.817039794237 293.1466651906769
1038 0.005 5.19 1 1047.191489024478 1000.495971558575 1000.629258034899 1098.226417468098 1098.424944233814 1098.58663597924 1081.98657102301 443.4112211411513 1094.817124733677 293.1466652235659
1039 0.005 5.195 1 1047.209113988504 1000.531082006807 1000.664439726979 1098.226473994099 1098.424980874197 1098.586664051196 1081.990086122352 443.4759374696666 1094.817576696087 293.146665519971
1040 0.005 5.2 1 1047.22618753464 1000.566048667905 1000.69947749188 1098.226439151827 1098.424960125514 1098.586648712899 1081.9935613695 443.5405150843551 1094.817663480949 293.1466655534007
1041 0.005 5.205 1 1047.243672596989 1000.600873413021 1000.734372837689 1098.226494049532 1098.42499536431 1098.586675377604 1081.997049058227 443.6049552656676 1094.818111388576 293.1466658450778
1042 0.005 5.21 1 1047.260604567767 1000.635555536235 1000.769125449061 1098.2264583008 1098.424974211832 1098.586659768226 1082.000495646249 443.6692405410158 1094.818194839051 293.1466658766739
1043 0.005 5.215 1 1047.277949721695 1000.670096944768 1000.803736844989 1098.226513307502 1098.425009715659 1098.586686863626 1082.003955456876 443.7333930171507 1094.818641514768 293.1466661687205
1044 0.005 5.22 1 1047.294741933665 1000.704496984399 1000.838206735533 1098.226477836787 1098.424989185264 1098.586671908824 1082.007375244675 443.7974123382067 1094.81872221729 293.1466662013871
1045 0.005 5.225000000000001 1 1047.311948042884 1000.738757526245 1000.872536629039 1098.226532039574 1098.425023551253 1098.586697621104 1082.010807493984 443.8612958566368 1094.819165880471 293.1466664977279
1046 0.005 5.23 1 1047.328603270272 1000.772877915016 1000.906726238965 1098.22649866641 1098.425004538943 1098.586684014982 1082.014201618035 443.9250455967099 1094.819247346336 293.1466665365838
1047 0.005 5.235 1 1047.345673238438 1000.806860037525 1000.940777074263 1098.226552019898 1098.425038225376 1098.586709378404 1082.017608399894 443.9886576510532 1094.819688463502 293.1466668354004
1048 0.005 5.24 1 1047.36218976207 1000.840703163366 1000.97468875487 1098.226518368424 1098.425017082708 1098.5866940634 1082.020992436294 444.0521378088607 1094.819765503049 293.1466668670975
1049 0.005 5.245 1 1047.379124530805 1000.874409254353 1001.008462884701 1098.226567626843 1098.425052407983 1098.586720805067 1082.024381404115 444.1154796207831 1094.820205641778 293.1466671611718
1050 0.005 5.25 1 1047.395506449967 1000.907977621783 1001.042099162815 1098.226531201589 1098.425031663209 1098.586705582629 1082.027725988974 444.1786824968289 1094.820280031866 293.1466671964612
1051 0.005 5.255 1 1047.412304895295 1000.941410057318 1001.075599044231 1098.226586204445 1098.425066430097 1098.586731818688 1082.03107865967 444.2417477334449 1094.82071915555 293.1466674965081
1052 0.005 5.26 1 1047.42855135333 1000.97470591756 1001.108962230656 1098.226550655316 1098.425045639316 1098.586716679672 1082.034390899352 444.3046750037968 1094.820791786462 293.1466675315965
1053 0.005 5.265 1 1047.445216639022 1001.007867031184 1001.142190195351 1098.226605611369 1098.425080639569 1098.586743089308 1082.037715764384 444.3674686726196 1094.821230180833 293.1466678243241
1054 0.005 5.27 1 1047.461329578109 1001.040892709341 1001.175282614274 1098.226569899214 1098.425059250963 1098.586727201787 1082.041002575727 444.4301289016629 1094.821300029901 293.1466678523696
1055 0.005 5.275 1 1047.477861632086 1001.073784793108 1001.208240962434 1098.226624361012 1098.425094270017 1098.586753930038 1082.044303361982 444.4926524080815 1094.821732929499 293.1466681429826
1056 0.005 5.28 1 1047.493841873363 1001.106542592852 1001.241064912684 1098.226588306339 1098.42507268681 1098.586738297456 1082.047565487258 444.5550434500461 1094.821800505266 293.1466681663016
1057 0.005 5.285 1 1047.510242386998 1001.139167925147 1001.273755930151 1098.22664298304 1098.425107962193 1098.586765040757 1082.05084054037 444.6173006972275 1094.822232946112 293.146668455413
1058 0.005 5.29 1 1047.526090173091 1001.171659871045 1001.306313534284 1098.226606505552 1098.42508645531 1098.586749181352 1082.05407624088 444.679423942657 1094.82229706078 293.1466684746297
1059 0.005 5.295 1 1047.542362612186 1001.204020385091 1001.338739245789 1098.226660856454 1098.425121772083 1098.586775930207 1082.057314465589 444.7414138266327 1094.822729160397 293.146668760934
1060 0.005 5.3 1 1047.55808202226 1001.236248831178 1001.371032761791 1098.226625082029 1098.425100109585 1098.586759749972 1082.060520932852 444.8032700397782 1094.822793978227 293.146668775435
1061 0.005 5.305 1 1047.574223747671 1001.268347046398 1001.403195563488 1098.226680811417 1098.425136235746 1098.586787370913 1082.063745306225 444.864992981067 1094.823224366966 293.1466690519719
1062 0.005 5.31 1 1047.58981227985 1001.300314318375 1001.435227308255 1098.226643394683 1098.425113705674 1098.586770398616 1082.0669310009 444.9265843463739 1094.823285547449 293.1466690643887
1063 0.005 5.315 1 1047.605825167588 1001.332152478505 1001.467129466807 1098.226698262868 1098.425149217078 1098.586797485899 1082.070129964956 444.9880474311812 1094.823714053788 293.1466693436254
1064 0.005 5.32 1 1047.621285759281 1001.363860812193 1001.498901688286 1098.226660999816 1098.42512655738 1098.586780655976 1082.073290565529 445.0493779558269 1094.823773665807 293.1466693571077
1065 0.005 5.325 1 1047.637171370268 1001.395441206617 1001.530545474217 1098.226715860636 1098.425162442847 1098.586808245654 1082.076464759062 445.1105760442189 1094.824198421424 293.1466696371531
1066 0.005 5.33 1 1047.652504403822 1001.426892881189 1001.562060444719 1098.226678901574 1098.425140141253 1098.586791439239 1082.079600165189 445.1716358251535 1094.824254309774 293.1466696550968
1067 0.005 5.335 1 1047.668264437341 1001.458217684747 1001.593448070915 1098.226734335775 1098.425175768342 1098.586818541834 1082.082750551158 445.2325643749493 1094.824678896543 293.1466699387348
1068 0.005 5.34 1 1047.683471830498 1001.489414866286 1001.624707978952 1098.226696241088 1098.425152638504 1098.586801358376 1082.085861192551 445.2933677227013 1094.82473276522 293.1466699475546
1069 0.005 5.345 1 1047.699107168165 1001.520486263779 1001.655841633188 1098.226751449998 1098.425188509602 1098.586828890348 1082.088986489752 445.3540411544454 1094.825155119282 293.146670231696
1070 0.005 5.350000000000001 1 1047.714190005632 1001.551431118788 1001.686848653619 1098.226714619278 1098.425166723603 1098.586812851129 1082.092072446446 445.4145869516259 1094.8252086742 293.1466702501631
1071 0.005 5.355 1 1047.729720967046 1001.582251595925 1001.717730734881 1098.226771118872 1098.425202901598 1098.586840278147 1082.095175457195 445.4750018129345 1094.825632742598 293.146670533927
1072 0.005 5.36 1 1047.744688697706 1001.61294666351 1001.748487334822 1098.226732037969 1098.425178668277 1098.586821823027 1082.098243594477 445.5352869822317 1094.825683423257 293.1466705552083
1073 0.005 5.365 1 1047.760081270836 1001.643517937247 1001.779119724171 1098.226785180794 1098.425213306624 1098.586848265889 1082.101321407794 445.5954421815687 1094.826099309491 293.146670842825
1074 0.005 5.37 1 1047.774919769472 1001.673964822625 1001.809627639288 1098.226749943924 1098.42519225018 1098.58683270597 1082.104361897887 445.6554685784691 1094.826149101464 293.1466708648519
1075 0.005 5.375 1 1047.790187081632 1001.704289147001 1001.840012526735 1098.226803861143 1098.425227364193 1098.586859680842 1082.107411869543 445.7153641858213 1094.826565754421 293.1466711530113
1076 0.005 5.38 1 1047.804902771719 1001.734490162427 1001.870274019665 1098.226767617241 1098.425205219309 1098.58684298036 1082.110425912416 445.7751321485678 1094.826613978279 293.1466711765488
1077 0.005 5.385 1 1047.820048635151 1001.764569607514 1001.900413509008 1098.226821027871 1098.425239766791 1098.586869197939 1082.113452251381 445.834772394104 1094.827028843375 293.1466714552728
1078 0.005 5.39 1 1047.834643735151 1001.794526730958 1001.930430607134 1098.226785414473 1098.425218399362 1098.586853458314 1082.11644254191 445.8942850281447 1094.827076812076 293.1466714686986
1079 0.005 5.395 1 1047.849668012855 1001.824363210081 1001.960326615262 1098.226837905465 1098.425252258641 1098.586879284735 1082.11946678684 445.9536701103196 1094.827489217243 293.1466717500516
1080 0.005 5.4 1 1047.864142494543 1001.8540784286 1001.990101277696 1098.226801907577 1098.425230849744 1098.586863613266 1082.122439375489 446.0129266844253 1094.827532913413 293.146671768705
1081 0.005 5.405 1 1047.879049276678 1001.883674171854 1002.019756010997 1098.226854803879 1098.425264698096 1098.58688917711 1082.125420202869 446.0720411367591 1094.827942871855 293.1466720462118
1082 0.005 5.41 1 1047.893406165598 1001.913149704763 1002.049290447732 1098.226819788474 1098.425243837943 1098.586873631564 1082.128364481209 446.1310346527887 1094.827986949327 293.1466720598521
1083 0.005 5.415 1 1047.908195447588 1001.942506821199 1002.078706004344 1098.226870986325 1098.425276551541 1098.586898309054 1082.131321990627 446.1899047608839 1094.828394944322 293.1466723327355
1084 0.005 5.42 1 1047.922433543414 1001.971744754205 1002.10800229838 1098.226834459864 1098.42525497364 1098.586882565192 1082.134243370923 446.2486515765027 1094.828433968456 293.1466723391113
1085 0.005 5.425 1 1047.937106232476 1002.000865257755 1002.137180719264 1098.22688704065 1098.425288477653 1098.586907917058 1082.137178293563 446.30727384392 1094.828841399727 293.146672609863
1086 0.005 5.43 1 1047.951228779924 1002.029867592072 1002.166240891574 1098.226850790321 1098.425266935307 1098.586892099142 1082.140076991572 446.3657715437042 1094.828880770183 293.1466726137584
1087 0.005 5.435 1 1047.965784999206 1002.058753493685 1002.195184189991 1098.226902357555 1098.425299999884 1098.586917063565 1082.142988253812 446.4241445439242 1094.829284923147 293.1466728815683
1088 0.005 5.44 1 1047.979790993891 1002.087522225564 1002.224010239564 1098.226866555469 1098.425278851496 1098.586901623544 1082.145864468003 446.4823931821604 1094.829320660474 293.1466728861718
1089 0.005 5.445 1 1047.994233374385 1002.116175528596 1002.25272042471 1098.226920419669 1098.42531361253 1098.586928019962 1082.148754962035 446.5405158735449 1094.829724900714 293.146673155705
1090 0.005 5.45 1 1048.008125823485 1002.144712617548 1002.281314336862 1098.226884508274 1098.425291770398 1098.586911743704 1082.151609514342 446.5985181329869 1094.82976139184 293.1466731621347
1091 0.005 5.455 1 1048.022455446903 1002.173135249041 1002.309793352667 1098.226937798626 1098.425326224772 1098.586937878012 1082.154477866417 446.6563945438145 1094.830166028295 293.1466734284939
1092 0.005 5.46 1 1048.03623350724 1002.201442668895 1002.338157084688 1098.226900238049 1098.425303396797 1098.586920873654 1082.157309759796 446.714143358036 1094.830199492953 293.1466734327186
1093 0.005 5.465 1 1048.050448925271 1002.229636631669 1002.366406917783 1098.226952479837 1098.425337110753 1098.586946503801 1082.160154799304 446.7717592850731 1094.830618568875 293.1466737056307
1094 0.005 5.47 1 1048.064114538512 1002.257716371462 1002.394542457565 1098.226916121432 1098.42531546313 1098.586930724102 1082.162964370652 446.8292557853034 1094.830674675896 293.1466737166729
1095 0.005 5.475000000000001 1 1048.078217983165 1002.285683623103 1002.422565079713 1098.226969207971 1098.425349651367 1098.586956608881 1082.165789699952 446.8866313986699 1094.831100447986 293.1466739932026
1096 0.005 5.48 1 1048.091771965203 1002.313537622151 1002.450474378259 1098.226932093099 1098.425326977381 1098.586939688056 1082.16857828194 446.9438856461164 1094.831151925025 293.146673998367
1097 0.005 5.485 1 1048.105764746865 1002.341280085403 1002.478271709175 1098.226984259539 1098.425360875051 1098.586965383503 1082.171379406323 447.0010177414744 1094.831570118526 293.1466742740619
1098 0.005 5.49 1 1048.119207609975 1002.368910242967 1002.505956673212 1098.226947291878 1098.425338096717 1098.586948348069 1082.174145469229 447.0580287553 1094.831618338214 293.146674283628
1099 0.005 5.495 1 1048.133090986777 1002.396429820624 1002.53353062937 1098.226999488862 1098.425371891419 1098.586974131556 1082.176924351065 447.1149165818592 1094.83203732912 293.1466745595378
1100 0.005 5.5 1 1048.146424368266 1002.42383803589 1002.56099316492 1098.226963481023 1098.425350472231 1098.586958481305 1082.179669224374 447.1716837326303 1094.832084470071 293.146674564101
1101 0.005 5.505 1 1048.160198411375 1002.451136610555 1002.58834563149 1098.227015270634 1098.425383607557 1098.586983317697 1082.18242718156 447.228323775526 1094.832501067395 293.1466748345892
1102 0.005 5.51 1 1048.173422408159 1002.47832477449 1002.61558762626 1098.226978721752 1098.425361637739 1098.586967226497 1082.185150254805 447.28484550634 1094.832546341255 293.1466748388501
1103 0.005 5.515 1 1048.187090040966 1002.505404268356 1002.642720518648 1098.227032581565 1098.425396406882 1098.586993658489 1082.187888541652 447.3412460878196 1094.832963071774 293.146675110789
1104 0.005 5.52 1 1048.200205786463 1002.532374287973 1002.669743877552 1098.22699408416 1098.425372976672 1098.586976184315 1082.190589691957 447.3975269539218 1094.83300547156 293.1466751165127
1105 0.005 5.525 1 1048.213760801759 1002.559236588382 1002.696659086598 1098.227048722137 1098.425408100953 1098.587002914194 1082.193307998293 447.4536875563576 1094.833422109425 293.1466752158412
1106 0.005 5.53 1 1048.226770262195 1002.58599033754 1002.723465698486 1098.22701334641 1098.425386929738 1098.586987239833 1082.195992536988 447.5097401699082 1094.833468585442 293.146675343878
1107 0.005 5.535 1 1048.240222700834 1002.612637261267 1002.750165061041 1098.227065172085 1098.42542030507 1098.587012507811 1082.198689569391 447.5656692458094 1094.833880769626 293.1466754896369
1108 0.005 5.54 1 1048.253129304292 1002.639176474751 1002.776756681181 1098.227025229078 1098.425396439484 1098.58699482855 1082.201347026218 447.6214706817667 1094.833916433076 293.1466754424761
1109 0.005 5.545 1 1048.26647766197 1002.66560974276 1002.803241935909 1098.227077135586 1098.425429817476 1098.587019943938 1082.204019277468 447.6771558070099 1094.834323893069 293.1466757352116
1110 0.005 5.55 1 1048.279275974719 1002.691936269383 1002.82962039366 1098.227037483392 1098.425405804347 1098.587002295413 1082.206654366573 447.7327357645867 1094.834357736731 293.1466757920049
1111 0.005 5.555 1 1048.292520457617 1002.71815776611 1002.855893406875 1098.227090328294 1098.42543947731 1098.587027751859 1082.209306170273 447.7881917584016 1094.834765341794 293.1466761545316
1112 0.005 5.56 1 1048.305213164655 1002.744273439555 1002.882060541491 1098.227052757155 1098.425416902607 1098.587011225503 1082.211923490934 447.8435273382756 1094.834801146097 293.1466762660223
1113 0.005 5.565 1 1048.318346258449 1002.77028498381 1002.90812314047 1098.227106399615 1098.425451025803 1098.587036693046 1082.214557993885 447.8987420809863 1094.835209996559 293.1466764788811
1114 0.005 5.57 1 1048.330936556704 1002.796191602136 1002.934080764413 1098.227070775846 1098.425429746002 1098.587021338328 1082.21715866526 447.9538373286267 1094.83525045767 293.1466766967138
1115 0.005 5.575 1 1048.343968739186 1002.82199497887 1002.959934735075 1098.227123511218 1098.425464037382 1098.58704728353 1082.219774357461 448.0088132225937 1094.835654519929 293.146676898239
1116 0.005 5.58 1 1048.356460737443 1002.847694283746 1002.985684593665 1098.227084226921 1098.425439789196 1098.587028949973 1082.222350376233 448.0636716425444 1094.835688888123 293.1466768767842
1117 0.005 5.585 1 1048.36939698451 1002.873291213603 1003.011331666583 1098.227136432717 1098.425473883156 1098.587055143174 1082.224941500311 448.1184126123753 1094.83608763705 293.1466771645313
1118 0.005 5.59 1 1048.381787212467 1002.898784942382 1003.03687550031 1098.227096901967 1098.425449482266 1098.587036834971 1082.227495623266 448.1730389523971 1094.836114980428 293.1466771859268
1119 0.005 5.595 1 1048.394622041024 1002.924177189937 1003.062317439709 1098.227150837758 1098.42548436069 1098.587063381342 1082.230067958146 448.2275474857265 1094.836516218593 293.1466774831991
1120 0.005 5.600000000000001 1 1048.406908876686 1002.949467150277 1003.087657042343 1098.227111341507 1098.425459828017 1098.587044966678 1082.232604341094 448.2819412890923 1094.836545392119 293.1466775116479
1121 0.005 5.605 1 1048.41963906869 1002.974656539247 1003.112895655672 1098.22716687566 1098.425495923599 1098.587072571516 1082.235160977441 448.3362150170166 1094.836948185113 293.1466776204258
1122 0.005 5.61 1 1048.431823992216 1002.999744445014 1003.138032771419 1098.227128331524 1098.425472085011 1098.587054733591 1082.237680278891 448.3903723238518 1094.836978240282 293.1466777394307
1123 0.005 5.615 1 1048.444430586815 1003.02473259294 1003.163069693198 1098.22716922123 1098.425500121296 1098.587076422953 1082.240210211939 448.4444153643992 1094.837355781682 293.1466778329768
1124 0.005 5.62 1 1048.456559925711 1003.049620398721 1003.188006212732 1098.227155524575 1098.425490272792 1098.587068604001 1082.24271820399 448.4983421794428 1094.837424098581 293.1466777340067
1125 0.005 5.625 1 1048.469058959841 1003.074409029643 1003.212843207803 1098.22718138127 1098.425509130454 1098.587083396634 1082.245219377786 448.55215181911 1094.837775520196 293.1466779254846
1126 0.005 5.63 1 1048.481085942323 1003.099098126678 1003.237580612223 1098.227166656702 1098.42549873587 1098.587075453079 1082.247705099476 448.6058478940674 1094.837838107561 293.1466779003622
1127 0.005 5.635 1 1048.493485721726 1003.123688887596 1003.262219327521 1098.22719547573 1098.425519546805 1098.58709176021 1082.250188885896 448.659429428437 1094.838190738766 293.1466781406608
1128 0.005 5.64 1 1048.505412158819 1003.148180999883 1003.286759313678 1098.227180849604 1098.425508963606 1098.587083311998 1082.252657622987 448.712897130007 1094.838254161584 293.1466781546158
1129 0.005 5.645 1 1048.517708593948 1003.172575642262 1003.311201474829 1098.227211319176 1098.425530653085 1098.587100506459 1082.255125979793 448.766249864981 1094.838609163808 293.1466782424775
1130 0.005 5.65 1 1048.529536279442 1003.196872461157 1003.335545744779 1098.227198486121 1098.425521794933 1098.587093655587 1082.257580260335 448.8194870370729 1094.838675453564 293.1466783784692
1131 0.005 5.655 1 1048.54171132784 1003.221072614585 1003.359793009831 1098.227223922527 1098.425540068969 1098.587107853605 1082.260027780815 448.8726138991826 1094.839023250927 293.1466784898918
1132 0.005 5.66 1 1048.553428181028 1003.245175776309 1003.383943198862 1098.227210283661 1098.425531624719 1098.587101873884 1082.262458163779 448.9256268544925 1094.839083476491 293.1466784262502
1133 0.005 5.665 1 1048.565536015267 1003.26918308755 1003.407997187951 1098.22723736837 1098.425550844157 1098.58711666378 1082.264883233366 448.9785212767151 1094.839429531394 293.1466786628056
1134 0.005 5.67 1 1048.577170721053 1003.293094193876 1003.431954911103 1098.227223902391 1098.425541052893 1098.587108884883 1082.267293334279 449.0313050161498 1094.839488869258 293.1466786858171
1135 0.005 5.675 1 1048.589188799977 1003.316910264872 1003.455817248068 1098.22725041412 1098.42555994058 1098.587123773817 1082.269701478904 449.0839785294996 1094.839833411929 293.1466789740454
1136 0.005 5.68 1 1048.600728967615 1003.340630959666 1003.479584139042 1098.227236925435 1098.425550702603 1098.587116770439 1082.272094622715 449.1365434485806 1094.839891971653 293.1466790458073
1137 0.005 5.685 1 1048.612649149228 1003.364257445103 1003.50325647397 1098.227265693552 1098.425570838381 1098.587132291243 1082.274487717307 449.188994194952 1094.840238725067 293.1466791905412
1138 0.005 5.69 1 1048.624094259906 1003.387789387993 1003.526834190682 1098.227252732338 1098.425562378754 1098.587125936896 1082.27686615883 449.2413321613064 1094.840297911415 293.1466793860865
1139 0.005 5.695 1 1048.635924756845 1003.411227912789 1003.550318147086 1098.227279718885 1098.425581557015 1098.587140834038 1082.279240178461 449.2935546231535 1094.840642187544 293.1466795493054
1140 0.005 5.7 1 1048.647280950634 1003.434572644522 1003.573708251528 1098.227264343701 1098.425571239283 1098.58713292188 1082.281595546722 449.3456669091455 1094.840694316932 293.146679531386
1141 0.005 5.705 1 1048.659024898862 1003.457824726409 1003.597005365961 1098.227291256164 1098.425590287601 1098.587147904251 1082.283947379964 449.3976686456534 1094.841033714421 293.1466798156378
1142 0.005 5.71 1 1048.670290489315 1003.480983810347 1003.620209420942 1098.227276775762 1098.425580276385 1098.587140141411 1082.286283923582 449.4495604387005 1094.841084769644 293.1466798739796
1143 0.005 5.715 1 1048.681941486005 1003.504051048265 1003.643321284142 1098.227303189943 1098.425598824313 1098.587154481041 1082.288618471572 449.5013417827204 1094.841423694996 293.146680188381
1144 0.005 5.72 1 1048.693115396554 1003.527025985191 1003.666340804854 1098.227290499696 1098.425590518816 1098.587148453647 1082.290942768462 449.553011114285 1094.841475017072 293.1466802625025
1145 0.005 5.725000000000001 1 1048.70466992075 1003.5499098485 1003.68926890681 1098.22731837233 1098.425609967875 1098.587163392139 1082.293262753162 449.604570116185 1094.841815734692 293.1466804093885
1146 0.005 5.73 1 1048.715749520476 1003.572702280332 1003.712105517564 1098.227304720003 1098.425600741532 1098.58715643273 1082.295568260003 449.6560192699169 1094.841867969189 293.1466805906924
1147 0.005 5.735 1 1048.727218011129 1003.595404418144 1003.734851495381 1098.227333393658 1098.425621432055 1098.587172685924 1082.297870947659 449.7073580340149 1094.842208303987 293.1466807356269
1148 0.005 5.74 1 1048.738212155857 1003.61801592199 1003.757506766889 1098.22731868961 1098.425611260626 1098.587164689071 1082.300156450284 449.7585890177216 1094.842256666711 293.1466808863568
1149 0.005 5.745 1 1048.749592172721 1003.640537983274 1003.78007222852 1098.227344853344 1098.425630226101 1098.587179408872 1082.302438813532 449.8097101627174 1094.842587343199 293.146681006939
1150 0.005 5.75 1 1048.760507771739 1003.662970145827 1003.802547742944 1098.227330461207 1098.42562084344 1098.587172386769 1082.304700411418 449.8607219021422 1094.84263253366 293.1466809485718
1151 0.005 5.755 1 1048.77180444823 1003.685313517333 1003.824934144935 1098.227354869633 1098.425638107516 1098.587185750896 1082.306959646032 449.9116256837736 1094.842963229585 293.1466811918322
1152 0.005 5.76 1 1048.782622489644 1003.707567747016 1003.847231357036 1098.227340914244 1098.425628269908 1098.587178181699 1082.309206984423 449.9624277221609 1094.843007733342 293.1466812110845
1153 0.005 5.765 1 1048.793827608364 1003.729733960526 1003.869440223251 1098.227367020499 1098.425646803322 1098.587192706325 1082.311453484078 450.0131198389118 1094.843339522962 293.1466814934116
1154 0.005 5.77 1 1048.804554643199 1003.751811781946 1003.891560650241 1098.227352767993 1098.425637103529 1098.587185257885 1082.313685431056 450.0637115023543 1094.843382362874 293.1466815371555
1155 0.005 5.775 1 1048.815667517196 1003.773802346985 1003.913593490574 1098.227381477312 1098.425656865249 1098.587200479444 1082.315918224215 450.1141909172513 1094.843716915977 293.1466816428637
1156 0.005 5.78 1 1048.826308291532 1003.795705300817 1003.93553865815 1098.227369094727 1098.425648681635 1098.587194478947 1082.318138716459 450.1645605674507 1094.843763392659 293.1466817811969
1157 0.005 5.785 1 1048.837338233594 1003.817521724073 1003.95739697324 1098.227396147058 1098.425668152457 1098.587209515475 1082.320354924385 450.2148209268094 1094.844093683403 293.1466818885436
1158 0.005 5.79 1 1048.847895739707 1003.839251235321 1003.979168329325 1098.227380503463 1098.425657204429 1098.587201040665 1082.32255336031 450.2649762561602 1094.844133381681 293.1466819902615
1159 0.005 5.795 1 1048.858842942643 1003.860894924984 1004.000853546251 1098.227408084624 1098.425677007328 1098.587216650337 1082.324749421859 450.3150237794036 1094.844462450291 293.1466820756055
1160 0.005 5.8 1 1048.86931573597 1003.882452419492 1004.022452520548 1098.227392099153 1098.425666181783 1098.587208355982 1082.326928659035 450.3649601085215 1094.84449883225 293.1466819783421
1161 0.005 5.805 1 1048.880179208961 1003.903924810753 1004.043966072193 1098.227416895648 1098.425683835273 1098.587221996447 1082.329104041636 450.4147911748236 1094.844823319203 293.1466821941174
1162 0.005 5.81 1 1048.89056681344 1003.925311734058 1004.06539410919 1098.227402595517 1098.425674084498 1098.587214603871 1082.331266879726 450.4645174543591 1094.844859646193 293.1466821886476
1163 0.005 5.815 1 1048.90134393675 1003.946614297 1004.086737460738 1098.227428507358 1098.425692320734 1098.587228762309 1082.333427548194 450.5141383307486 1094.845184928857 293.1466824574104
1164 0.005 5.82 1 1048.911645675558 1003.967832148497 1004.107996044034 1098.227414965631 1098.425683196909 1098.587221859602 1082.33557616166 450.563656801201 1094.845221536613 293.1466824892524
1165 0.005 5.825 1 1048.922336130223 1003.98896637959 1004.129170686085 1098.227442978325 1098.425702623896 1098.587236926627 1082.337724800668 450.6130663598818 1094.84554863246 293.1466825969483
1166 0.005 5.83 1 1048.932553338966 1004.010016576418 1004.150261256429 1098.227429856446 1098.425693774247 1098.587230253706 1082.339859768716 450.6623630507995 1094.845585966731 293.1466827417133
1167 0.005 5.835 1 1048.943164093519 1004.030983841574 1004.17126857799 1098.227456234518 1098.425712598035 1098.587244813359 1082.341991601787 450.7115573722273 1094.845910349109 293.1466828587882
1168 0.005 5.84 1 1048.953303731522 1004.051867767639 1004.192192524848 1098.227442747147 1098.425703673097 1098.587238229102 1082.344108798846 450.7606502149102 1094.845945461724 293.1466829781353
1169 0.005 5.845 1 1048.963834574299 1004.072669451004 1004.213033912715 1098.227468111992 1098.425721461323 1098.587251836499 1082.346222412513 450.8096375113624 1094.846265715311 293.1466830806664
1170 0.005 5.850000000000001 1 1048.97389233182 1004.093388497221 1004.233792622383 1098.227454543671 1098.425712650102 1098.587245382872 1082.348321415886 450.8585215004535 1094.846298118111 293.1466831924304
1171 0.005 5.855 1 1048.984341473892 1004.114026008598 1004.254469476497 1098.227479356528 1098.425729543678 1098.587257986565 1082.350417661059 450.9073019845703 1094.846617877451 293.1466833024273
1172 0.005 5.86 1 1048.994316494328 1004.13458155675 1004.275064341609 1098.227465315776 1098.425720849896 1098.587251868563 1082.352499673656 450.9559792901478 1094.846647539776 293.1466834288135
1173 0.005 5.865 1 1049.004683570838 1004.155056223125 1004.295578014717 1098.227490583115 1098.425738313093 1098.587265090731 1082.354579349631 451.004552235061 1094.846966937434 293.1466835563513
1174 0.005 5.87 1 1049.014577094625 1004.175449579957 1004.31601035615 1098.227475778878 1098.425728377129 1098.587257693663 1082.356642182649 451.0530226091047 1094.846995663291 293.1466837031246
1175 0.005 5.875 1 1049.024863747503 1004.195762745098 1004.336362190118 1098.227500291997 1098.425745379565 1098.587270562592 1082.358704789423 451.1013899096404 1094.847311967803 293.1466838389327
1176 0.005 5.88 1 1049.034678921938 1004.215995305807 1004.356633389185 1098.227487249619 1098.425737166625 1098.587264877936 1082.360755873573 451.1496601120892 1094.847339173496 293.1466839872966
1177 0.005 5.885 1 1049.044888892196 1004.236148348984 1004.376824758057 1098.227513303743 1098.425754941985 1098.587278313635 1082.362805983697 451.1978255320946 1094.847656488715 293.1466841193122
1178 0.005 5.89 1 1049.054625781935 1004.256221469254 1004.396936169841 1098.227499502599 1098.425746023707 1098.587271993428 1082.364842237717 451.2458885173277 1094.847683767738 293.1466842577061
1179 0.005 5.895 1 1049.064757012899 1004.276215751677 1004.416968431067 1098.227525195198 1098.425763769887 1098.587285434184 1082.366876495895 451.2938488333069 1094.847998266931 293.146684383547
1180 0.005 5.9 1 1049.074414984462 1004.29613080648 1004.43692142328 1098.227510799544 1098.425754266412 1098.587278215347 1082.368896267346 451.3417074758608 1094.848023062912 293.1466845117955
1181 0.005 5.905 1 1049.084468851183 1004.315967702142 1004.456795946287 1098.227536958533 1098.425772854219 1098.587292672471 1082.370914771502 451.3894640945444 1094.848337794433 293.1466846188669
1182 0.005 5.91 1 1049.094049182369 1004.335726005296 1004.476591850607 1098.227522590482 1098.425763006469 1098.587285190795 1082.372919936153 451.4371192997751 1094.848360722624 293.1466847277319
1183 0.005 5.915 1 1049.104025487224 1004.355406783366 1004.496309926212 1098.227548130467 1098.425780758234 1098.587298800916 1082.374915718367 451.4846708965953 1094.848673490762 293.1466848160806
1184 0.005 5.92 1 1049.113528418148 1004.375009612271 1004.515950030184 1098.227533846246 1098.425771510053 1098.58729211277 1082.376904438284 451.5321229836649 1094.848695827818 293.146684911335
1185 0.005 5.925 1 1049.123428098882 1004.394535600829 1004.535512979747 1098.227559474866 1098.42578924569 1098.587305432843 1082.378893784673 451.5794744304475 1094.849007394164 293.1466849921488
1186 0.005 5.93 1 1049.132855273054 1004.413984300691 1004.554998618671 1098.227545167796 1098.425779914291 1098.587298677882 1082.380868852741 451.6267244772087 1094.849028534038 293.146685074508
1187 0.005 5.935 1 1049.142678355652 1004.433356790954 1004.574407742367 1098.227569967517 1098.425797041713 1098.587311803473 1082.382841379473 451.6738745926314 1094.849337033739 293.1466851458812
1188 0.005 5.94 1 1049.152029174451 1004.452652638457 1004.593740201685 1098.227555279361 1098.4257871067 1098.58730436079 1082.38479986362 451.7209254522888 1094.849356526184 293.1466852227344
1189 0.005 5.945 1 1049.161778055286 1004.471872943229 1004.612996803244 1098.227580522765 1098.425804776992 1098.587317809347 1082.38675727245 451.7678766145673 1094.849665142724 293.1466852905998
1190 0.005 5.95 1 1049.171054489758 1004.491017253068 1004.632177391257 1098.227566813644 1098.425796030628 1098.58731161688 1082.388701679541 451.8147285022544 1094.849683924358 293.1466853665556
1191 0.005 5.955 1 1049.180727543556 1004.510086645379 1004.651282753406 1098.227590837248 1098.425812546562 1098.587324014351 1082.390644046125 451.8614802111353 1094.849990349026 293.1466854271917
1192 0.005 5.96 1 1049.189929346437 1004.529080681446 1004.670312741444 1098.227577818595 1098.425804252026 1098.587318034937 1082.392573288151 451.9081332882243 1094.850008825886 293.1466854990159
1193 0.005 5.965 1 1049.199530426327 1004.548000428294 1004.689268137223 1098.22760309048 1098.425821526542 1098.5873312547 1082.394501730129 451.9546873682381 1094.850315378535 293.1466855650127
1194 0.005 5.97 1 1049.20865770227 1004.566845422251 1004.708148771922 1098.227587919607 1098.425811536155 1098.587323807587 1082.396415529202 452.0011421242968 1094.850330522879 293.1466856436189
1195 0.005 5.975000000000001 1 1049.218184868027 1004.585616754621 1004.726955439978 1098.227613887208 1098.425829957857 1098.587338144954 1082.39832855685 452.0474989845866 1094.850636072581 293.1466857210309
1196 0.005 5.98 1 1049.227239778848 1004.604313972925 1004.745687977066 1098.227598940629 1098.425819582581 1098.587330033997 1082.400228615204 452.0937579149024 1094.85064973166 293.1466858074084
1197 0.005 5.985 1 1049.236694624905 1004.62293814255 1004.764347169706 1098.227624532798 1098.425837553419 1098.587343957917 1082.402128021957 452.1399184767597 1094.850953926911 293.1466858938095
1198 0.005 5.99 1 1049.245676567665 1004.641488821196 1004.782932852109 1098.227609579764 1098.425827567452 1098.587336405579 1082.404013308488 452.1859795229836 1094.850967357045 293.146685997439
1199 0.005 5.995 1 1049.255058786545 1004.659967035847 1004.801445783642 1098.227635149766 1098.425845768081 1098.587350633536 1082.40589723225 452.2319376684517 1094.851270075136 293.1466860983671
1200 0.005 6 1 1049.263968803288 1004.678372352964 1004.819885805594 1098.227620802855 1098.425836017518 1098.58734313069 1082.407768472056 452.2778032591338 1094.851282066786 293.1466862117177
1201 0.005 6.005 1 1049.273279990604 1004.696705836029 1004.838253698439 1098.227646290252 1098.425853979854 1098.58735712101 1082.409638502785 452.3235719764089 1094.85158493064 293.1466863200149
1202 0.005 6.01 1 1049.282118948892 1004.714967030014 1004.856549289559 1098.227631883743 1098.425844209496 1098.587349731592 1082.411495604838 452.3692464372201 1094.851595812697 293.1466864448101
1203 0.005 6.015000000000001 1 1049.291357493679 1004.733156969291 1004.874773335156 1098.227656180549 1098.425861165126 1098.587362591959 1082.413317186172 452.41482352126 1094.851895776276 293.1466865657063
1204 0.005 6.02 1 1049.300124125382 1004.751275227439 1004.892925686409 1098.227641254923 1098.42585126977 1098.587355252472 1082.415148457927 452.4603038417278 1094.851904474048 293.1466867003122
1205 0.005 6.025 1 1049.309293369943 1004.769322864422 1004.911007118231 1098.227666279737 1098.425868472806 1098.587368327143 1082.416988788045 452.5056878732533 1094.852203988099 293.1466868266052
1206 0.005 6.03 1 1049.317990445007 1004.787299412583 1004.929017452204 1098.227651225598 1098.425858580096 1098.587361071415 1082.418818467803 452.5509761956961 1094.852210980923 293.1466869607295
1207 0.005 6.035 1 1049.327089772557 1004.805205926503 1004.946957458637 1098.22767581045 1098.425875665407 1098.587374184544 1082.420646015478 452.5961684773186 1094.852508429237 293.146687086321
1208 0.005 6.04 1 1049.335718321359 1004.823041947302 1004.964826963268 1098.227661744223 1098.425866351497 1098.587367394488 1082.422460873399 452.6412651390035 1094.852516395999 293.1466872159968
1209 0.005 6.045 1 1049.344749018529 1004.840808526664 1004.982626732782 1098.227686975698 1098.425884145406 1098.587380988386 1082.424274681846 452.68627888893 1094.852813111735 293.1466873329164
1210 0.005 6.05 1 1049.353307766854 1004.858505171448 1005.000356572711 1098.227672126037 1098.42587412957 1098.5873733903 1082.426075596902 452.73119625578 1094.852818387125 293.1466874587559
1211 0.005 6.055 1 1049.362270878733 1004.876132972177 1005.018017287593 1098.227696802069 1098.425891256067 1098.58738653662 1082.427865037131 452.7760166944338 1094.853114059169 293.146687568928
1212 0.005 6.06 1 1049.370751498581 1004.893691379215 1005.035608613649 1098.227678783191 1098.425879453036 1098.587377756598 1082.429646658284 452.8207399605492 1094.853112010815 293.1466876809816
1213 0.005 6.065 1 1049.37966091987 1004.911181563542 1005.053131410262 1098.227711649453 1098.42590138785 1098.587394473193 1082.431435190099 452.8653670000908 1094.853422350239 293.1466877855888
1214 0.005 6.07 1 1049.388068106771 1004.928602898448 1005.070585368762 1098.227687306397 1098.425885932535 1098.587382892789 1082.433205798216 452.9098977777156 1094.853409023232 293.1466878834846
1215 0.005 6.075 1 1049.396909159743 1004.945956591781 1005.087971378533 1098.227720857288 1098.425908604872 1098.587400264649 1082.434981287381 452.9543323752517 1094.85371804348 293.1466879780464
1216 0.005 6.08 1 1049.405249762823 1004.963242017028 1005.10528913242 1098.227697967354 1098.425893810589 1098.587389179306 1082.436739132015 452.9986732074416 1094.853704776943 293.1466880675479
1217 0.005 6.085 1 1049.414024637137 1004.980460366791 1005.122539508192 1098.227731465395 1098.425916147047 1098.587406184208 1082.438502325139 453.0429257827352 1094.854012981893 293.1466881548993
1218 0.005 6.09 1 1049.422297836944 1004.997611007382 1005.139722189903 1098.227707499626 1098.425901088245 1098.587395074203 1082.440246297144 453.0870824607886 1094.853996913701 293.1466882373172
1219 0.005 6.095 1 1049.431006135746 1005.014695139169 1005.156838060078 1098.227741002858 1098.4259234721 1098.587412046757 1082.441995407611 453.1311429534986 1094.854304912062 293.1466883176774
1220 0.005 6.100000000000001 1 1049.439214219768 1005.031712110358 1005.173886792228 1098.227718253071 1098.425908868887 1098.587401211164 1082.443727058582 453.1751103475239 1094.85428929041 293.1466883944278
1221 0.005 6.105 1 1049.447856538029 1005.048663151827 1005.190869283166 1098.227751063818 1098.42593101035 1098.587418005103 1082.445463047791 453.2189852641236 1094.854595928644 293.1466884712389
1222 0.005 6.11 1 1049.45599634006 1005.065547485628 1005.207785126653 1098.227726430824 1098.425914952599 1098.587406081454 1082.447178166868 453.2627675146763 1094.854577511598 293.1466885497907
1223 0.005 6.115 1 1049.464569875144 1005.082366396137 1005.224635238286 1098.227761318833 1098.425939139728 1098.58742469425 1082.448901690438 453.3064573112767 1094.854885108121 293.1466886260566
1224 0.005 6.12 1 1049.472647913595 1005.099119269227 1005.241419326529 1098.227735889408 1098.425921715858 1098.587411358672 1082.450605999452 453.3500538165281 1094.854864280944 293.1466887021692
1225 0.005 6.125 1 1049.481157923226 1005.115807270064 1005.258138241829 1098.227770445539 1098.425945885849 1098.58743001691 1082.45231585336 453.3935585190921 1094.855170167587 293.1466887817788
1226 0.005 6.13 1 1049.489171571019 1005.132429787857 1005.274791689095 1098.227745792512 1098.425929290429 1098.58741736888 1082.454007532239 453.4369714186017 1094.855148252555 293.1466888607638
1227 0.005 6.135 1 1049.497616936265 1005.148987972274 1005.291380507987 1098.227779357584 1098.425952549183 1098.587435152089 1082.455704402261 453.4802920685868 1094.85545289831 293.1466889417526
1228 0.005 6.140000000000001 1 1049.505567774116 1005.165481224312 1005.307904407752 1098.227755198597 1098.425936157819 1098.587422679478 1082.457383687927 453.5235192173402 1094.855431002905 293.1466890075716
1229 0.005 6.145 1 1049.513950629783 1005.181910691142 1005.324364230468 1098.227789304806 1098.42595997012 1098.587441128861 1082.459068160563 453.5666561431715 1094.855735736118 293.1466891022947
1230 0.005 6.15 1 1049.521836893239 1005.198275751002 1005.3407596679 1098.227764384263 1098.425943089598 1098.587428310164 1082.460733842578 453.6097025823269 1094.855711323804 293.1466891787178
1231 0.005 6.155 1 1049.530155915259 1005.214577554597 1005.357091558067 1098.227798222295 1098.425966489487 1098.587446220126 1082.462405519594 453.6526565504993 1094.856014222694 293.1466892809682
1232 0.005 6.16 1 1049.537979899619 1005.23081549121 1005.373359600451 1098.227774629642 1098.425950741362 1098.587434321947 1082.464059387953 453.6955213312409 1094.855990737077 293.146689365435
1233 0.005 6.165 1 1049.546235673058 1005.246990701525 1005.389564626027 1098.227807374632 1098.425973078062 1098.587451457391 1082.465718322061 453.7382957202341 1094.856291026108 293.1466894732
1234 0.005 6.17 1 1049.553996655218 1005.263102572024 1005.405706333016 1098.227783439009 1098.425957404871 1098.587439908742 1082.467360055937 453.7809804309304 1094.856264321148 293.1466895617972
1235 0.005 6.175 1 1049.562191064006 1005.279152234307 1005.421785549672 1098.227816419052 1098.425979623162 1098.587456567285 1082.46900715975 453.8235779466584 1094.85656456319 293.1466896777077
1236 0.005 6.18 1 1049.569890655137 1005.29513907756 1005.437801967599 1098.227792948472 1098.425964526305 1098.587445440322 1082.470635911116 453.8660888499995 1094.856539548283 293.1466897703486
1237 0.005 6.185 1 1049.578022525246 1005.311064252506 1005.453756424361 1098.227824960457 1098.425986291394 1098.58746193304 1082.472269278144 453.9085087407979 1094.856837502673 293.1466898819716
1238 0.005 6.19 1 1049.585661149017 1005.32692719347 1005.469648652017 1098.227802812909 1098.425972077437 1098.587451528801 1082.473886508231 453.9508380223624 1094.856811001889 293.1466899814037
1239 0.005 6.195 1 1049.593733156118 1005.342728987531 1005.485479450709 1098.227835377101 1098.425993815307 1098.587467780304 1082.475508683293 453.9930775821982 1094.857109228669 293.1466900982658
1240 0.005 6.2 1 1049.601310404531 1005.358469007174 1005.501248504629 1098.22781171246 1098.425978480103 1098.587456564357 1082.477113201451 454.0352325361955 1094.857081330577 293.1466901902181
1241 0.005 6.205 1 1049.609321440053 1005.37414838683 1005.516956635831 1098.227843417211 1098.425999750179 1098.587472497862 1082.478722469344 454.0772970067658 1094.857378006066 293.1466903017527
1242 0.005 6.21 1 1049.616838624681 1005.389766525594 1005.532603544888 1098.227820200868 1098.425984828314 1098.587461598902 1082.480315422917 454.1192721116858 1094.857348211788 293.1466903955938
1243 0.005 6.215 1 1049.62478969013 1005.40532453636 1005.548190044079 1098.227852665813 1098.42600682711 1098.587478143982 1082.481913084107 454.161157928635 1094.857644326237 293.146690503173
1244 0.005 6.22 1 1049.632247013584 1005.420821779745 1005.563715811488 1098.227829756571 1098.425991906359 1098.587467155993 1082.48349402965 454.2029523754026 1094.857614990891 293.1466905935835
1245 0.005 6.225000000000001 1 1049.640138047703 1005.436259400136 1005.579181670379 1098.227861724849 1098.426013433562 1098.587483351352 1082.485080121485 454.2446599984585 1094.857908655123 293.1466907046091
1246 0.005 6.23 1 1049.64753610034 1005.451636756365 1005.594587300156 1098.22783892619 1098.42599868004 1098.587472654244 1082.486649433152 454.2862800273356 1094.857878134889 293.1466907888454
1247 0.005 6.235 1 1049.65536833696 1005.466954977962 1005.609933514044 1098.227870554912 1098.426019894826 1098.587488525485 1082.488222415739 454.3278119564515 1094.858171308804 293.1466908876598
1248 0.005 6.24 1 1049.662707056373 1005.482213439021 1005.625219997006 1098.227847391579 1098.426004835638 1098.587477448632 1082.489779377842 454.3692568197574 1094.858139078063 293.146690959084
1249 0.005 6.245 1 1049.670480615997 1005.497413269835 1005.640447567178 1098.227879098643 1098.426026424366 1098.587493771829 1082.491341263054 454.410614958589 1094.858431602611 293.1466910513084
1250 0.005 6.25 1 1049.677761252551 1005.512553836228 1005.655615906135 1098.227856120233 1098.426011414718 1098.587482680891 1082.492886842972 454.4518861380134 1094.858399577578 293.146691122585
1251 0.005 6.255 1 1049.68547675435 1005.527636348471 1005.670725893634 1098.227887764424 1098.426033060309 1098.587499135897 1082.494433996432 454.493069196577 1094.858692203778 293.146691209144
1252 0.005 6.26 1 1049.692699495856 1005.542660090103 1005.68577714833 1098.227864713968 1098.426017718189 1098.587487753831 1082.495967056269 454.5341663081609 1094.858657711293 293.1466912719988
1253 0.005 6.265000000000001 1 1049.700357021392 1005.557626165976 1005.700770466639 1098.227895935522 1098.426038976074 1098.587503643432 1082.49750498874 454.5751771495916 1094.858946858897 293.1466913575185
1254 0.005 6.27 1 1049.707522088401 1005.572533948149 1005.715705526624 1098.227873791207 1098.426024935862 1098.587493551435 1082.499027542972 454.616102133648 1094.858913175679 293.1466914238981
1255 0.005 6.275 1 1049.715122826971 1005.587384548317 1005.730583130196 1098.227904348089 1098.426044976407 1098.587508364268 1082.500554314256 454.6569414028077 1094.859201985689 293.1466915077117
1256 0.005 6.28 1 1049.722230161054 1005.60217732675 1005.745402949214 1098.227880735673 1098.426029817191 1098.587497298075 1082.502064291607 454.6976948044527 1094.859165046323 293.1466915776926
1257 0.005 6.285 1 1049.729774992424 1005.616913416728 1005.760165798555 1098.227913058966 1098.426051949748 1098.587514135431 1082.503579780069 454.7383598119917 1094.859454502216 293.1466916667072
1258 0.005 6.29 1 1049.736826797988 1005.631592167001 1005.774871347798 1098.227890994634 1098.426037691804 1098.587503756139 1082.505079583694 454.7789403206093 1094.859417354952 293.1466917347795
1259 0.005 6.295 1 1049.744315816591 1005.646214693998 1005.789520397832 1098.227923081483 1098.426058991655 1098.587519618651 1082.506585046879 454.8194352785475 1094.859706111273 293.1466918236424
1260 0.005 6.3 1 1049.751310480309 1005.66078032206 1005.804112597589 1098.227898546012 1098.426043064027 1098.587507844599 1082.50807284267 454.8598470402126 1094.859667040441 293.1466918879441
1261 0.005 6.305 1 1049.758743473772 1005.675290185901 1005.818648758671 1098.227930637317 1098.426064647924 1098.587524042193 1082.509566000403 454.900173823521 1094.85995548491 293.1466919787725
1262 0.005 6.31 1 1049.765683509729 1005.689743635928 1005.833128546529 1098.227907648195 1098.426050015335 1098.587513382557 1082.511042723986 454.9404147129189 1094.859917429616 293.1466920503913
1263 0.005 6.315 1 1049.77306092938 1005.704141784043 1005.84755276 1098.227938975073 1098.426070926342 1098.587529076817 1082.51252477299 454.9805720353805 1094.860203415009 293.1466921488767
1264 0.005 6.32 1 1049.779944689204 1005.718483980646 1005.861921060469 1098.227914329353 1098.426054968996 1098.58751743524 1082.5139898629 455.0206457844733 1094.860161252569 293.1466922321492
1265 0.005 6.325 1 1049.787267633485 1005.732771343749 1005.876234252028 1098.227947611153 1098.426077723289 1098.587534657498 1082.515461066416 455.0606356773513 1094.860446909724 293.1466923338339
1266 0.005 6.33 1 1049.794097552725 1005.747003217528 1005.890491998706 1098.227923925728 1098.426062035243 1098.587522877961 1082.516915852718 455.1005418681966 1094.860405775037 293.1466924109548
1267 0.005 6.335 1 1049.801365796626 1005.761180702398 1005.904695088029 1098.227955746187 1098.426083493958 1098.587539081919 1082.518375889596 455.14036249622 1094.860690491879 293.1466925101206
1268 0.005 6.34 1 1049.808141348889 1005.775303152108 1005.918843182277 1098.227931572626 1098.426067726105 1098.587527418151 1082.51981941371 455.1801003693453 1094.860648086089 293.1466925937103
1269 0.005 6.345 1 1049.815356208325 1005.78937167454 1005.932937079482 1098.227963763493 1098.42608949861 1098.587543798657 1082.521268657929 455.2197569681413 1094.860932311722 293.1466926938141
1270 0.005 6.350000000000001 1 1049.82207805081 1005.803385610237 1005.946976434333 1098.227940502067 1098.426074535324 1098.587532915653 1082.522701675312 455.2593298639259 1094.860890851586 293.14669277337
1271 0.005 6.355 1 1049.829239726017 1005.817346071131 1005.960962042046 1098.227972820706 1098.426096236751 1098.587549316567 1082.524140817255 455.2988187061999 1094.861174298616 293.1466928756603
1272 0.005 6.36 1 1049.835907681761 1005.831252402553 1005.974893562702 1098.227948081828 1098.426079918739 1098.587537202591 1082.525563627451 455.3382250581856 1094.861127068694 293.1466929600227
1273 0.005 6.365 1 1049.843015585978 1005.845105702839 1005.98877178482 1098.227980012516 1098.426101579974 1098.587553544196 1082.526991566465 455.3775492822186 1094.861408475183 293.1466930621793
1274 0.005 6.37 1 1049.849631171458 1005.8589053128 1006.002596360461 1098.227956011154 1098.426085990894 1098.587542020156 1082.528402726377 455.4167910920218 1094.861364614016 293.146693139413
1275 0.005 6.375 1 1049.856686934508 1005.872652347004 1006.016368087232 1098.227987852425 1098.426107539392 1098.587558224499 1082.529819019471 455.4559509554178 1094.861646824225 293.1466932352835
1276 0.005 6.38 1 1049.863249834752 1005.886346125261 1006.030086611034 1098.227963453957 1098.426091447309 1098.587546198846 1082.531219537424 455.4950296734897 1094.861600549601 293.1466933094351
1277 0.005 6.385 1 1049.870253241407 1005.899987752972 1006.043752716643 1098.227995520212 1098.426113130335 1098.587562500413 1082.532626482629 455.5340266184353 1094.861880920169 293.1466934035188
1278 0.005 6.390000000000001 1 1049.876763769229 1005.913576565332 1006.057366054722 1098.22797124386 1098.42609710076 1098.587550736088 1082.534017544254 455.5729417633697 1094.861832919155 293.1466934759137
1279 0.005 6.395 1 1049.883715209779 1005.927113662864 1006.070927410415 1098.228002578983 1098.426118293345 1098.587566752656 1082.535413444959 455.611780414528 1094.862111538008 293.1466935615979
1280 0.005 6.4 1 1049.890174174753 1005.940598372015 1006.084436426892 1098.227978362569 1098.426102614647 1098.587555229764 1082.536793150769 455.6505356604161 1094.862062736325 293.1466936262073
1281 0.005 6.405 1 1049.897074790482 1005.95403178337 1006.097893885328 1098.228010805297 1098.426124580524 1098.587571841199 1082.538178405352 455.6892147905736 1094.862342607091 293.1466937124255
1282 0.005 6.41 1 1049.903482766784 1005.967413250692 1006.111299442812 1098.227986482318 1098.426108731267 1098.587560116302 1082.539548175816 455.7278106022504 1094.862293117957 293.1466937767487
1283 0.005 6.415 1 1049.910332721097 1005.98074385344 1006.124653874281 1098.228019177783 1098.426130682012 1098.587576631961 1082.540924741727 455.7663240682899 1094.86257101362 293.1466938574541
1284 0.005 6.42 1 1049.916689994316 1005.994022947838 1006.137956839942 1098.227994530433 1098.426114644056 1098.587564689687 1082.542284632646 455.8047527296121 1094.862521144256 293.1466939209596
1285 0.005 6.425 1 1049.923489568227 1006.0072516118 1006.151209115216 1098.228026623968 1098.426136208478 1098.587581016448 1082.543649983504 455.8431004778164 1094.862799061665 293.1466940068797
1286 0.005 6.43 1 1049.929797042936 1006.020429161039 1006.164410332293 1098.228003523361 1098.426121328648 1098.587570121625 1082.54500049264 455.8813578378454 1094.862748966496 293.1466940716803
1287 0.005 6.435 1 1049.936545652123 1006.033556689866 1006.177561267638 1098.2280336869 1098.426141288192 1098.587584869419 1082.546355141793 455.9195398143851 1094.863024679123 293.1466941558105
1288 0.005 6.44 1 1049.942802565725 1006.046633528555 1006.190661564206 1098.228009886353 1098.426126185927 1098.587573962858 1082.547694611246 455.9576441532909 1094.862972615645 293.1466942176806
1289 0.005 6.445 1 1049.949501869647 1006.059660764189 1006.203711998538 1098.228042331805 1098.426148158158 1098.587590535331 1082.549040002971 455.9956701119355 1094.863248593678 293.1466943027255
1290 0.005 6.45 1 1049.955708717502 1006.0726377083 1006.216712198688 1098.228017234093 1098.4261314139 1098.587578111859 1082.550368703724 456.0336173611811 1094.863195853808 293.1466943653817
1291 0.005 6.455 1 1049.962358726601 1006.08556545478 1006.229662944408 1098.228048392475 1098.426152527673 1098.587594006395 1082.551703051047 456.071496243434 1094.86347254887 293.1466944538189
1292 0.005 6.46 1 1049.968517189875 1006.098443332249 1006.24256387389 1098.228025072269 1098.426137578146 1098.587583120703 1082.553022631308 456.1092919337539 1094.86342456329 293.1466945228087
1293 0.005 6.465 1 1049.975117945574 1006.111272417027 1006.255415753912 1098.228055440277 1098.426157550113 1098.587597912415 1082.554347712981 456.1470068558656 1094.863702678516 293.1466946069752
1294 0.005 6.47 1 1049.981228410446 1006.12405204505 1006.268218228927 1098.228033349903 1098.426143839646 1098.587588038314 1082.555658649336 456.1846422396736 1094.863655671024 293.1466946723405
1295 0.005 6.475000000000001 1 1049.98778155629 1006.1367832903 1006.28097206398 1098.228064270959 1098.426164088673 1098.58760298822 1082.556974970381 456.2221985477332 1094.863934014671 293.1466947604199
1296 0.005 6.48 1 1049.993842801734 1006.149465471568 1006.293676892332 1098.228039711246 1098.42614813203 1098.587591330692 1082.55827532312 456.2596762390726 1094.863883322121 293.1466948262866
1297 0.005 6.485 1 1050.000347591696 1006.162099671272 1006.306333480749 1098.228070801838 1098.426169188967 1098.587607188449 1082.559580820139 456.2970755090015 1094.864160528092 293.1466949173988
1298 0.005 6.49 1 1050.006360185771 1006.174685207524 1006.318941464968 1098.228046864036 1098.426153848647 1098.587596020951 1082.560870919465 456.3343943000519 1094.864108011026 293.1466949872274
1299 0.005 6.495 1 1050.012818118131 1006.187223180976 1006.331501621411 1098.228078683635 1098.426174925436 1098.587611760897 1082.562167831232 456.3716336425375 1094.864384663721 293.1466950740052
1300 0.005 6.5 1 1050.018783561168 1006.199712887998 1006.344013574064 1098.228053523898 1098.426158392152 1098.587599444179 1082.563448530333 456.4087969242689 1094.864331495853 293.146695142058
1301 0.005 6.505 1 1050.025193781827 1006.212155420241 1006.356478089643 1098.228085514113 1098.426180447963 1098.587616293659 1082.564736056395 456.4458834395021 1094.864608182914 293.1466952278512
1302 0.005 6.51 1 1050.031111784428 1006.224550080187 1006.368894795002 1098.228060614261 1098.426164097136 1098.587604143829 1082.566006850881 456.4828931451399 1094.864554582915 293.146695295269
1303 0.005 6.515000000000001 1 1050.037475109476 1006.236897953698 1006.381264458979 1098.228092568207 1098.426185563749 1098.587620176368 1082.567284110807 456.5198259723823 1094.864830045903 293.1466953825037
1304 0.005 6.52 1 1050.043346496722 1006.249198334275 1006.393586694325 1098.228068146222 1098.426169522824 1098.58760840983 1082.568546037859 456.5566814986081 1094.864774733408 293.146695453804
1305 0.005 6.525 1 1050.049663764577 1006.261452281808 1006.405862254256 1098.228099704765 1098.42619084291 1098.587624422046 1082.56981345418 456.5934607811758 1094.865050167016 293.1466955408597
1306 0.005 6.53 1 1050.055461371758 1006.273658946867 1006.418090608746 1098.228061520391 1098.426167642218 1098.587607463513 1082.571055796951 456.630163954685 1094.864972949089 293.1466955999057
1307 0.005 6.535 1 1050.061779305163 1006.285819982823 1006.430273023644 1098.228121454283 1098.426204162955 1098.58763446901 1082.572332918822 456.6667899391842 1094.865293397184 293.146695693289
1308 0.005 6.54 1 1050.067517355686 1006.297933908183 1006.442408450051 1098.228067835041 1098.426171791827 1098.587610557603 1082.573559727392 456.7033402768694 1094.865199117061 293.1466957461215
1309 0.005 6.545 1 1050.073785732882 1006.310002586804 1006.454498318733 1098.228127469781 1098.426208953443 1098.587638458743 1082.574825848704 456.7398152856502 1094.865518565271 293.1466958422983
1310 0.005 6.55 1 1050.079477514487 1006.322024527952 1006.466541573676 1098.22807545121 1098.426177899375 1098.587615593587 1082.57604313008 456.7762149164006 1094.865422753486 293.1466959010431
1311 0.005 6.555 1 1050.085700035223 1006.334001616243 1006.47853965983 1098.228135214354 1098.426214687977 1098.587642922543 1082.577300228944 456.8125392083054 1094.865741385997 293.146696000263
1312 0.005 6.56 1 1050.091346471923 1006.345932342308 1006.490491510727 1098.228082157241 1098.426182644878 1098.58761914239 1082.578508432775 456.8487874943038 1094.865644276508 293.1466960521985
1313 0.005 6.565 1 1050.097524141918 1006.357818584854 1006.502398564662 1098.228141959152 1098.426219884933 1098.587647077309 1082.579756491506 456.8849600808456 1094.865961614585 293.1466961441815
1314 0.005 6.57 1 1050.103124516349 1006.3696588316 1006.51425975385 1098.228088078652 1098.426187060093 1098.587622575012 1082.580954577614 456.921057379385 1094.865862919942 293.1466961945239
1315 0.005 6.575 1 1050.109257900585 1006.381454984434 1006.526076526577 1098.228148854867 1098.426225200243 1098.587651450892 1082.582193320294 456.9570796060093 1094.866181434325 293.146696288787
1316 0.005 6.58 1 1050.114814664567 1006.39320554218 1006.537847827514 1098.228095359597 1098.426192602902 1098.587627132386 1082.583383388591 456.9930266595697 1094.866082528709 293.1466963392958
1317 0.005 6.585 1 1050.120904298265 1006.404912367129 1006.549575083633 1098.228156354355 1098.426230746193 1098.587655876327 1082.584614198069 457.0288990159703 1094.866399176487 293.1466964289809
1318 0.005 6.59 1 1050.126416104853 1006.416573925592 1006.561257211113 1098.228101475917 1098.426196785689 1098.587630287422 1082.585794760944 457.0646971897672 1094.866297581422 293.1466964811564
1319 0.005 6.595 1 1050.132461375894 1006.428192108922 1006.572895651113 1098.228161887322 1098.426234949438 1098.587659234051 1082.587015330255 457.1004211925875 1094.866614046715 293.1466965698571
1320 0.005 6.600000000000001 1 1050.137929706513 1006.439765403542 1006.584489333834 1098.228108314465 1098.426202150632 1098.587634577979 1082.588187097047 457.1360642571467 1094.866513210017 293.1466966185793
1321 0.005 6.605 1 1050.143931977313 1006.451295689304 1006.596039697032 1098.228168993478 1098.426240021724 1098.587663071874 1082.589399976905 457.1716357812526 1094.866828612233 293.1466967129331
1322 0.005 6.61 1 1050.149356415495 1006.46278144097 1006.607545657655 1098.228114635844 1098.426207157688 1098.587638779603 1082.590562554271 457.2071346338196 1094.866725374319 293.1466967634473
1323 0.005 6.615 1 1050.15531519484 1006.4742245413 1006.619008656589 1098.22817538288 1098.42624497814 1098.587667124245 1082.591765747892 457.2425604377182 1094.867040509547 293.1466968559546
1324 0.005 6.62 1 1050.160697724144 1006.485623449534 1006.630427603396 1098.228121928647 1098.426212217431 1098.587642577994 1082.592920327183 457.2779177666199 1094.866938696377 293.1466969103863
1325 0.005 6.625 1 1050.166613564079 1006.49698006142 1006.641803941737 1098.228182346122 1098.426250073022 1098.587671259212 1082.594115557324 457.3131999389183 1094.867252588193 293.1466970064902
1326 0.005 6.63 1 1050.171952734044 1006.508292850311 1006.653136589524 1098.228128169287 1098.4262170177 1098.587646484129 1082.595261283545 457.3484080654542 1094.867147696717 293.1466970622266
1327 0.005 6.635 1 1050.177826739427 1006.519563692147 1006.664426982166 1098.228189350259 1098.426255271382 1098.587675225601 1082.596447919801 457.3835425950938 1094.867462175338 293.1466971611339
1328 0.005 6.640000000000001 1 1050.183123352607 1006.53079106061 1006.675674034426 1098.228135130867 1098.426222169155 1098.587650470457 1082.597585103742 457.4186064654387 1094.867357413336 293.1466972156246
1329 0.005 6.645 1 1050.188954953162 1006.541976834605 1006.686879182257 1098.228195085501 1098.426259425311 1098.587678465335 1082.598763146632 457.4535952090339 1094.867669886557 293.1466973120393
1330 0.005 6.65 1 1050.194210273557 1006.553119507867 1006.698041360722 1098.228141395818 1098.426226865337 1098.587654323664 1082.599892394367 457.4885155811876 1094.867564649887 293.1466973653344
1331 0.005 6.655 1 1050.199999598656 1006.564220932456 1006.709161982685 1098.228201473777 1098.426264433292 1098.587682525846 1082.601061516042 457.5233620179079 1094.867875506773 293.1466974561322
1332 0.005 6.66 1 1050.205212296262 1006.575279554424 1006.720239949741 1098.228147653853 1098.426231757875 1098.587658349191 1082.602181002131 457.558136687655 1094.867769311773 293.146697504304
1333 0.005 6.665 1 1050.210960716149 1006.586297290909 1006.731276711237 1098.228208276702 1098.426269433853 1098.587686523323 1082.603342046235 457.5928386360953 1094.868079941554 293.1466975966819
1334 0.005 6.67 1 1050.21613227588 1006.597272523902 1006.742271123655 1098.228154897116 1098.426236932708 1098.587662385982 1082.604456130581 457.6274679171159 1094.867973042064 293.1466976440192
1335 0.005 6.675 1 1050.221838737356 1006.608207177564 1006.753224646413 1098.228213716386 1098.426273334323 1098.587689545343 1082.605609009897 457.6620251378616 1094.868282053253 293.1466977333114
1336 0.005 6.68 1 1050.22696990237 1006.61909978033 1006.764136236914 1098.228160316389 1098.426240917415 1098.587665545436 1082.606713414908 457.696510414914 1094.868174471912 293.146697775344
1337 0.005 6.685 1 1050.23263694585 1006.629952161734 1006.775007302988 1098.228221003358 1098.426278874131 1098.587694031588 1082.607857996216 457.7309241767674 1094.868484225587 293.1466978577862
1338 0.005 6.69 1 1050.237727088001 1006.640762788858 1006.785836756302 1098.228167098429 1098.426245870407 1098.587669399947 1082.608953468218 457.7652663211164 1094.868376686635 293.1466978959866
1339 0.005 6.695 1 1050.243353330472 1006.65153353039 1006.796626019331 1098.228227205681 1098.426283352206 1098.587697497859 1082.610089748196 457.7995372912767 1094.868685668782 293.1466979761008
1340 0.005 6.7 1 1050.248403276345 1006.662262846263 1006.807373996678 1098.228172844571 1098.426250134241 1098.587672755474 1082.611177063404 457.8337371668916 1094.868575794731 293.1466980179928
1341 0.005 6.705 1 1050.253989146657 1006.672952602736 1006.818082111631 1098.228233359775 1098.426288390514 1098.587701764839 1082.612304695425 457.8678660561645 1094.868883928537 293.146698096972
1342 0.005 6.71 1 1050.258998647197 1006.683601267075 1006.828749274604 1098.228179426033 1098.426255250391 1098.587676967173 1082.613383589156 457.9019317251543 1094.868774330653 293.1466981387937
1343 0.005 6.715 1 1050.264545316874 1006.694210700705 1006.839376905707 1098.228240050073 1098.426293083329 1098.58770540614 1082.614503791944 457.9359235217617 1094.869082107127 293.1466982248518
1344 0.005 6.72 1 1050.269515735428 1006.704779372255 1006.849963914648 1098.22818611324 1098.426260131481 1098.587680794063 1082.615575484935 457.9698432141523 1094.868971058056 293.1466982741992
1345 0.005 6.725000000000001 1 1050.275022805677 1006.715309141282 1006.860511716404 1098.228245885195 1098.42629727117 1098.587708613664 1082.616687804115 458.0036918715181 1094.869277536146 293.1466983613262
1346 0.005 6.73 1 1050.279952499493 1006.725798467611 1006.871019220038 1098.228191167497 1098.426264179791 1098.58768404394 1082.617750045696 458.0374692396019 1094.869164308556 293.146698409563
1347 0.005 6.735 1 1050.285420852625 1006.736249222077 1006.881487846404 1098.228251869244 1098.426301902808 1098.587712333834 1082.618853833841 458.0711767497564 1094.869471630654 293.1466984963283
1348 0.005 6.74 1 1050.290312493106 1006.746659811367 1006.891916469364 1098.228197245755 1098.426268482592 1098.587687457424 1082.61990816876 458.1048159273607 1094.869358780383 293.1466985475162
1349 0.005 6.745 1 1050.295741133196 1006.75703213196 1006.902306519866 1098.228257738761 1098.426306481986 1098.587716033895 1082.621004171249 458.1383849972178 1094.869663383382 293.1466986360196
1350 0.005 6.75 1 1050.300593930277 1006.767364647873 1006.91265690543 1098.228204113871 1098.426273762478 1098.587691685099 1082.622051495349 458.1718843927932 1094.869551078388 293.1466986886676
1351 0.005 6.755 1 1050.305985034742 1006.777659219533 1006.922969044369 1098.228264284498 1098.42631104089 1098.5877195682 1082.623140022918 458.205314446696 1094.869856273679 293.1466987817406
1352 0.005 6.76 1 1050.310799419278 1006.787914299699 1006.93324183624 1098.228209536303 1098.426277558578 1098.587694575803 1082.624179293991 458.2386753435194 1094.869742368824 293.1466988307095
1353 0.005 6.765000000000001 1 1050.316151894195 1006.798131750515 1006.943476699446 1098.228269887418 1098.426315535456 1098.587723272118 1082.625259556384 458.2719673835898 1094.870046377306 293.1466989257857
1354 0.005 6.77 1 1050.320927857603 1006.808310026555 1006.953672530203 1098.228215545771 1098.426282185238 1098.58769827197 1082.626290945457 458.3051905434837 1094.86993145073 293.1466989758825
1355 0.005 6.775 1 1050.326242624017 1006.818450982004 1006.963830739536 1098.228275978221 1098.426320005281 1098.587726771677 1082.627363913012 458.3383450227027 1094.870235201914 293.1466990696993
1356 0.005 6.78 1 1050.33098112701 1006.828553073455 1006.973950233888 1098.228221638457 1098.426286734963 1098.587701944135 1082.628387990238 458.3714310888643 1094.870119734665 293.1466991172369
1357 0.005 6.785 1 1050.336261525751 1006.838618102004 1006.984032382543 1098.228281913558 1098.426324630836 1098.587730570516 1082.629452832298 458.4044490148662 1094.870422082296 293.1466992060448
1358 0.005 6.79 1 1050.340963155325 1006.848644558439 1006.994076099396 1098.228227748159 1098.426291587259 1098.587705860731 1082.630468683866 458.4373982726335 1094.870305399205 293.1466992569543
1359 0.005 6.795 1 1050.346203943918 1006.858634323862 1007.00408282316 1098.228288434478 1098.426329400198 1098.58773424337 1082.631526655497 458.4702799068277 1094.870609059407 293.1466993461849
1360 0.005 6.8 1 1050.350867538654 1006.868585826422 1007.014051431536 1098.228232911313 1098.426295153476 1098.587708501098 1082.63253500677 458.5030936246459 1094.870491466496 293.1466993899105
1361 0.005 6.805 1 1050.356070766966 1006.878500945823 1007.023983354995 1098.228293903612 1098.426333460604 1098.587737421613 1082.633585538799 458.5358398927801 1094.87079336044 293.1466994763987
1362 0.005 6.81 1 1050.360697321407 1006.888378109762 1007.033877471016 1098.228238667612 1098.426299427201 1098.587711898615 1082.634587117108 458.5685187406322 1094.870674219157 293.1466995164099
1363 0.005 6.815 1 1050.365863537686 1006.898219190522 1007.043735201648 1098.22829894304 1098.426337142682 1098.587740384469 1082.635629906232 458.6011304148423 1094.870974511586 293.146699600764
1364 0.005 6.82 1 1050.370453231835 1006.908022618252 1007.05355543047 1098.228243742519 1098.426303276358 1098.587715076321 1082.636623238163 458.6336748593071 1094.87085576655 293.1466996417839
1365 0.005 6.825 1 1050.37558354573 1006.917790272205 1007.063339583118 1098.228304974167 1098.426341814559 1098.587744296457 1082.637658663067 458.6661524683187 1094.871157135168 293.1466997225029
1366 0.005 6.83 1 1050.3801370853 1006.927520571945 1007.07308653201 1098.228249161696 1098.426307123218 1098.587718091002 1082.638644578032 458.6985631314559 1094.871036622538 293.1466997595526
1367 0.005 6.835 1 1050.385231678012 1006.937215397967 1007.082797706287 1098.228311040835 1098.426346428817 1098.587747916912 1082.639673231571 458.7309072887857 1094.871337688588 293.1466998428294
1368 0.005 6.84 1 1050.389749237694 1006.94687314018 1007.092471959913 1098.228255598818 1098.426312160857 1098.587722141373 1082.640651876822 458.7631833124498 1094.871217277659 293.1466998825906
1369 0.005 6.845 1 1050.394807267858 1006.956495688181 1007.102110719964 1098.228315488517 1098.426349632146 1098.587750375341 1082.641671710275 458.7953935969608 1094.871516475183 293.1466999612579
1370 0.005 6.850000000000001 1 1050.399288883544 1006.966081468833 1007.111712864702 1098.228260787298 1098.426316116001 1098.587725310788 1082.642643449871 458.827537614767 1094.871394940569 293.146700001132
1371 0.005 6.855 1 1050.404311997682 1006.975632363988 1007.121279821545 1098.228322122506 1098.426354536756 1098.587754226067 1082.643657912391 458.8596182656329 1094.87169446795 293.1467000861801
1372 0.005 6.86 1 1050.408758629849 1006.985146789715 1007.130810460358 1098.228266374846 1098.426320211281 1098.587728573631 1082.644622323066 458.8916324221463 1094.871572836442 293.1467001303025
1373 0.005 6.865 1 1050.413746529418 1006.994626614422 1007.140306199199 1098.228327564186 1098.426358750147 1098.587757697026 1082.645629174296 458.9235795333435 1094.871871416323 293.1467002155969
1374 0.005 6.87 1 1050.418157847532 1007.004070254393 1007.149765908218 1098.228271870545 1098.426324319859 1098.587731756989 1082.646586562251 458.9554607766603 1094.871749052566 293.1467002547318
1375 0.005 6.875 1 1050.423110394587 1007.013479575393 1007.159191004128 1098.228332330073 1098.426362430342 1098.587760543247 1082.647584964376 458.9872764771358 1094.872046343869 293.1467003405251
1376 0.005 6.88 1 1050.427487186588 1007.022853001864 1007.168580359261 1098.228277426275 1098.426328505015 1098.587735018514 1082.648535281409 459.0190266136164 1094.871923366108 293.1467003889867
1377 0.005 6.885 1 1050.432405572647 1007.032192395953 1007.177935387236 1098.228338504415 1098.42636688042 1098.587764095034 1082.649528095741 459.0507115853177 1094.872220444273 293.1467004769114
1378 0.005 6.890000000000001 1 1050.436747343975 1007.041496174977 1007.187254954975 1098.228282627346 1098.42633222091 1098.587738010872 1082.65047136337 459.0823315968147 1094.872095953445 293.1467005238403
1379 0.005 6.895 1 1050.441631421449 1007.050766207397 1007.196540480939 1098.228343737656 1098.426370832318 1098.58776733513 1082.651456826793 459.1138863460787 1094.872392958853 293.1467006104965
1380 0.005 6.9 1 1050.445938858388 1007.060000905102 1007.205790828959 1098.228288312721 1098.426336633469 1098.587741607222 1082.652392939003 459.1453773308236 1094.87226786974 293.1467006546446
1381 0.005 6.905 1 1050.450789105755 1007.069202137927 1007.215007417025 1098.228349028773 1098.426374611345 1098.587770186592 1082.653371326536 459.1768043408763 1094.872564370238 293.1467007373219
1382 0.005 6.91 1 1050.455062817555 1007.078368319456 1007.224189109487 1098.228293749504 1098.426340723204 1098.587744788866 1082.654301029597 459.2081635301071 1094.872439233466 293.1467007779451
1383 0.005 6.915 1 1050.459878854572 1007.087501309141 1007.233337317209 1098.22835417079 1098.426378744209 1098.587773664342 1082.655272139172 459.2394594629939 1094.87273450945 293.1467008608104
1384 0.005 6.92 1 1050.464119034952 1007.096599524636 1007.242450906996 1098.22829924198 1098.426344865098 1098.587748236161 1082.656195033179 459.2706913576999 1094.872608607663 293.1467009004862
1385 0.005 6.925 1 1050.468901476138 1007.105664821267 1007.251531287618 1098.228359859805 1098.426382752277 1098.587776696145 1082.657159980099 459.3018593775122 1094.872902561632 293.146700979786
1386 0.005 6.93 1 1050.473107413723 1007.114695610502 1007.260577318983 1098.228304120435 1098.426348609514 1098.587751252011 1082.658075527824 459.3329649606003 1094.872775486061 293.146701019084
1387 0.005 6.935 1 1050.477857455396 1007.123693760314 1007.269590416418 1098.228365236491 1098.42638679747 1098.587779905731 1082.659034092096 459.3640061015512 1094.873069992919 293.1467010962148
1388 0.005 6.94 1 1050.48203060921 1007.13265767615 1007.278569441125 1098.228309877324 1098.42635285543 1098.587754505908 1082.659943057544 459.3949832280636 1094.872943503639 293.1467011320693
1389 0.005 6.945 1 1050.486746870839 1007.141589219184 1007.287515799594 1098.228369756664 1098.426390126254 1098.587782500272 1082.660893512913 459.4258967501295 1094.873236078979 293.1467012079927
1390 0.005 6.95 1 1050.490886869243 1007.150486780804 1007.296428342878 1098.228314679331 1098.426356524149 1098.587757421886 1082.661795284328 459.456746541549 1094.873108694329 293.146701243585
1391 0.005 6.955 1 1050.495570898905 1007.159352236388 1007.305308488144 1098.228375244371 1098.426394235272 1098.587785817062 1082.662739603196 459.4875331791335 1094.873402200531 293.1467013221758
1392 0.005 6.96 1 1050.499678837485 1007.168183996036 1007.314155095965 1098.228321121211 1098.426361439499 1098.587761509744 1082.663636231078 459.5182589076081 1094.873274282187 293.1467013610978
1393 0.005 6.965 1 1050.50433016929 1007.176983913501 1007.322969571442 1098.228380585159 1098.426398145357 1098.587788807219 1082.66457411994 459.5489207083893 1094.873566466065 293.1467014425133
1394 0.005 6.97 1 1050.508405243208 1007.185750408764 1007.3317507794 1098.228324925096 1098.426364145691 1098.587763499382 1082.66546281601 459.5795181564874 1094.873437531551 293.1467014835128
1395 0.005 6.975000000000001 1 1050.513024665804 1007.194485320376 1007.340500117179 1098.22838578708 1098.426402190126 1098.587792190651 1082.666394036452 459.610052667173 1094.873729854053 293.1467015651124
1396 0.005 6.98 1 1050.517067723631 1007.203187065718 1007.349216446941 1098.228330099298 1098.426367905745 1098.587766517235 1082.667276180833 459.6405199091403 1094.87360035404 293.146701601382
1397 0.005 6.985 1 1050.521654736602 1007.21185749719 1007.357901175265 1098.22839037178 1098.426405854049 1098.587795169936 1082.66820056252 459.6709263610101 1094.87389011413 293.146701684435
1398 0.005 6.99 1 1050.525665092912 1007.220495018024 1007.366553154417 1098.228334806026 1098.426371582091 1098.587769475382 1082.669076461457 459.7012716739235 1094.873758905216 293.1467017245616
1399 0.005 6.995 1 1050.530221412445 1007.229101497705 1007.375173798756 1098.228396099433 1098.426409840722 1098.587798265713 1082.669995526951 459.7315533841545 1094.874051573837 293.146701808547
1400 0.005 7 1 1050.534201112709 1007.237675327676 1007.383761957009 1098.22834039288 1098.426375659971 1098.587772790488 1082.670865281621 459.7617744553425 1094.87392119002 293.1467018503715
1401 0.005 7.005 1 1050.538725413089 1007.246218361244 1007.392319031979 1098.228400386279 1098.426413011383 1098.587800673685 1082.671777012211 459.7919344019326 1094.874210413259 293.1467019345879
1402 0.005 7.01 1 1050.542673698207 1007.254729002077 1007.400843875311 1098.228345619581 1098.426379702476 1098.58777600729 1082.672640210425 459.8220328007153 1094.874079265237 293.1467019734453
1403 0.005 7.015000000000001 1 1050.547166736522 1007.26320913193 1007.409337909066 1098.228405485357 1098.426416829806 1098.587803687126 1082.673545908625 459.8520703442545 1094.874368147037 293.1467020585151
1404 0.005 7.02 1 1050.551084021748 1007.271657128217 1007.417799974986 1098.228351059771 1098.426383842653 1098.58777936789 1082.674403134791 459.8820464877623 1094.874236890902 293.1467021009714
1405 0.005 7.025 1 1050.555545898969 1007.280074840019 1007.426231472638 1098.228410014439 1098.426420054069 1098.587806152608 1082.675302203991 459.9119617717184 1094.874524571678 293.1467021851791
1406 0.005 7.03 1 1050.559432097477 1007.288460669152 1007.434631250991 1098.228355119952 1098.426386942778 1098.58778177221 1082.676152605513 459.9418159510444 1094.87439222959 293.146702228802
1407 0.005 7.035 1 1050.563864154253 1007.29681647266 1007.443000715339 1098.22841579091 1098.426424690592 1098.587810016983 1082.677046028363 459.9716093540217 1094.874681029126 293.1467023087359
1408 0.005 7.04 1 1050.567719412505 1007.305140640079 1007.451338709678 1098.228360635875 1098.426390957005 1098.587784823728 1082.677890427155 460.0013419215394 1094.874547780888 293.146702343304
1409 0.005 7.045 1 1050.572121073377 1007.31343502806 1007.459646639705 1098.22842051155 1098.426427960176 1098.587812523703 1082.678777596476 460.0310138778377 1094.874835646851 293.1467024193922
1410 0.005 7.05 1 1050.575945747975 1007.321698022748 1007.467923341665 1098.22836455691 1098.426393935011 1098.587787315455 1082.67961525377 460.0606252269937 1094.87470119066 293.1467024529305
1411 0.005 7.055 1 1050.58031732212 1007.329931463125 1007.476170211107 1098.228425574839 1098.426432124614 1098.587816044896 1082.680495576142 460.0901762637371 1094.874989773008 293.1467025312307
1412 0.005 7.06 1 1050.584112339472 1007.338133754801 1007.484386096688 1098.228370398459 1098.426398468204 1098.587790981294 1082.681327287547 460.1196669130931 1094.874855598072 293.1467025631256
1413 0.005 7.065 1 1050.588453633429 1007.346306779333 1007.492572417115 1098.228430336386 1098.426435340088 1098.587818410507 1082.682202744249 460.149096725287 1094.875141408524 293.1467026359387
1414 0.005 7.07 1 1050.592218582524 1007.354448903866 1007.500728007649 1098.228374501477 1098.426401307511 1098.587793153109 1082.683028654128 460.1784666675807 1094.875005954425 293.1467026706816
1415 0.005 7.075 1 1050.596530083366 1007.362561980366 1007.508854264247 1098.228434537239 1098.42643862146 1098.587821111757 1082.683896916104 460.2077769821764 1094.875292406354 293.1467027442143
1416 0.005 7.08 1 1050.600264922149 1007.370644397205 1007.516950030672 1098.228378609879 1098.426404515355 1098.587795718799 1082.684716181367 460.2370266382777 1094.875155347626 293.1467027765573
1417 0.005 7.085 1 1050.604547524707 1007.378698011101 1007.525016707864 1098.228440083438 1098.426443091351 1098.587824731823 1082.685578698718 460.2662171534525 1094.875442569304 293.1467028470246
1418 0.005 7.09 1 1050.608253833833 1007.386721205568 1007.53305313383 1098.228384275058 1098.42640864837 1098.587798926951 1082.686392828099 460.2953481832193 1094.875306803786 293.1467028786865
1419 0.005 7.095 1 1050.612506631669 1007.394715830436 1007.541060706844 1098.228443959534 1098.426445743461 1098.587826788039 1082.687249101088 460.3244202900779 1094.875591467424 293.1467029511928
1420 0.005 7.100000000000001 1 1050.616183389995 1007.402680274031 1007.549038267096 1098.228388614359 1098.426411866625 1098.587801470175 1082.68805660026 460.353433096341 1094.875455104678 293.1467029788747
1421 0.005 7.105 1 1050.620407391601 1007.410616384323 1007.556987208727 1098.228448580974 1098.426449141299 1098.587829420487 1082.688907230696 460.3823869643111 1094.875739367947 293.1467030530003
1422 0.005 7.11 1 1050.624055386254 1007.418522547892 1007.564906372922 1098.228393356944 1098.426415501803 1098.5878044444 1082.689709363398 460.4112817869265 1094.875602435179 293.1467030903785
1423 0.005 7.115 1 1050.628250585263 1007.42640061277 1007.57279715703 1098.228453306878 1098.426452716596 1098.587832294894 1082.690554216233 460.440118128296 1094.875885921744 293.1467031677118
1424 0.005 7.12 1 1050.631870377605 1007.434248967872 1007.580658398428 1098.228399019109 1098.426419750835 1098.587807844855 1082.691350669334 460.4688955802397 1094.875750078833 293.1467032016554
1425 0.005 7.125 1 1050.63603692533 1007.44206945299 1007.588491489793 1098.228458120963 1098.426456164951 1098.587834913011 1082.692189241458 460.4976145918551 1094.876033355032 293.1467032806867
1426 0.005 7.13 1 1050.639627322759 1007.449860451498 1007.596295264215 1098.228402369169 1098.42642218021 1098.5878097206 1082.69297960391 460.5262749302809 1094.875894069911 293.1467033179077
1427 0.005 7.135 1 1050.643765995498 1007.457623815054 1007.604071120137 1098.22846285746 1098.426459652596 1098.587837782215 1082.693813084404 460.554877023743 1094.876177886922 293.1467033974968
1428 0.005 7.140000000000001 1 1050.647327580284 1007.465357910004 1007.611817883212 1098.228406195308 1098.426424983662 1098.587812008888 1082.694596549446 460.58341990504 1094.876038029796 293.1467034303753
1429 0.005 7.145 1 1050.651438364842 1007.473064598889 1007.619536957555 1098.228467248779 1098.426463248717 1098.587840843218 1082.69542417317 460.611905223066 1094.876321412997 293.1467035079514
1430 0.005 7.15 1 1050.654972988418 1007.480742264735 1007.627227175174 1098.228411251998 1098.426428734023 1098.58781491941 1082.696202728351 460.640331673857 1094.876182498288 293.1467035438625
1431 0.005 7.155 1 1050.659055369201 1007.48839274414 1007.634889927134 1098.228470948029 1098.426466156118 1098.587843005656 1082.697023763536 460.6687050154038 1094.876464103243 293.1467036209778
1432 0.005 7.16 1 1050.662562256508 1007.496014425344 1007.642524051402 1098.228416794521 1098.426433201073 1098.587818562116 1082.697797401636 460.6970193948106 1094.876325254789 293.1467036549811
1433 0.005 7.165 1 1050.666617389364 1007.503609146833 1007.650130935885 1098.228475684228 1098.426469152588 1098.587845263879 1082.698613370286 460.7252757335381 1094.876606949633 293.1467037294536
1434 0.005 7.17 1 1050.670095983576 1007.511175285523 1007.657709410653 1098.228420098347 1098.42643564746 1098.587820496797 1082.699380329153 460.7534741482934 1094.876466131479 293.1467037627051
1435 0.005 7.175 1 1050.674123852765 1007.51871469293 1007.665260870924 1098.22848055025 1098.426473266066 1098.587848741927 1082.700190631766 460.7816152149014 1094.876748588286 293.1467038421943
1436 0.005 7.18 1 1050.677575693934 1007.526225740479 1007.672784146533 1098.228425497677 1098.426439488818 1098.587823524353 1082.700952561966 460.809698876633 1094.876608508583 293.1467038734393
1437 0.005 7.185 1 1050.681576532064 1007.533710269827 1007.68028062312 1098.228484463034 1098.426475885253 1098.587850633659 1082.701757044671 460.837726646646 1094.876888879032 293.1467039500533
1438 0.005 7.19 1 1050.685000297749 1007.541166655937 1007.687749132358 1098.228429087628 1098.426442399206 1098.587825932412 1082.702512883401 460.8656966575095 1094.876747028111 293.1467039836634
1439 0.005 7.195 1 1050.688973896388 1007.548596746083 1007.695191062763 1098.228488912142 1098.42647926434 1098.587853402423 1082.703312445203 460.8936098059272 1094.87702716731 293.1467040547274
1440 0.005 7.2 1 1050.692371359083 1007.555998912691 1007.702605245047 1098.228433061241 1098.426445121615 1098.58782796279 1082.704063141649 460.9214661440916 1094.876884808952 293.1467040876698
1441 0.005 7.205 1 1050.696318710599 1007.563375004359 1007.709993072461 1098.228493851681 1098.42648323704 1098.587856721287 1082.704857518553 460.9492658947825 1094.877165589927 293.1467041590095
1442 0.005 7.21 1 1050.699689213506 1007.570723387014 1007.717353366122 1098.22843807442 1098.42644915564 1098.587831272693 1082.705602662513 460.9770090812539 1094.877022974412 293.1467041910244
1443 0.005 7.215 1 1050.703609521941 1007.578045904707 1007.724687514991 1098.228497581526 1098.426485789899 1098.587858565003 1082.706390575174 461.004696021793 1094.877302469573 293.1467042620485
1444 0.005 7.22 1 1050.706953760932 1007.585340927436 1007.731994343762 1098.22844209787 1098.426452070171 1098.587833564913 1082.70713016613 461.0323267259585 1094.877159271973 293.146704291295
1445 0.005 7.225000000000001 1 1050.71084788849 1007.59261030036 1007.739275245535 1098.228501955364 1098.426489113543 1098.58786124017 1082.707913129965 461.0599016108511 1094.877437894784 293.1467043631213
1446 0.005 7.23 1 1050.714165958362 1007.599852415151 1007.746529058807 1098.228446273966 1098.426455130488 1098.587836030955 1082.708647689082 461.0874200602874 1094.87729461149 293.1467043954952
1447 0.005 7.235 1 1050.718034221052 1007.607069074485 1007.75375713878 1098.228506104683 1098.426492298307 1098.58786380631 1082.709424975397 461.1148833597601 1094.877573712532 293.1467044698999
1448 0.005 7.24 1 1050.721325832191 1007.6142586875 1007.760958348514 1098.228451335694 1098.426459155441 1098.587839380712 1082.710154411618 461.1422905165464 1094.87743143487 293.14670450123
1449 0.005 7.245 1 1050.725167528219 1007.621423050625 1007.768134033247 1098.228510604157 1098.426495597345 1098.587866318853 1082.710926581794 461.1696426744073 1094.877709137331 293.1467045812562
1450 0.005 7.25 1 1050.72843330515 1007.628560573769 1007.775283053118 1098.228454910622 1098.42646171493 1098.587841242261 1082.711650566928 461.1969384905527 1094.877565101289 293.1467046197635
1451 0.005 7.255 1 1050.732249669577 1007.63567305714 1007.782406756709 1098.228514931069 1098.426498980839 1098.587869104096 1082.712417407758 461.2241798367483 1094.877842720433 293.1467047015822
1452 0.005 7.26 1 1050.735489115727 1007.642758901732 1007.789503998568 1098.22845866948 1098.426464540347 1098.587843469994 1082.713135545689 461.2513654610499 1094.877696867251 293.1467047375165
1453 0.005 7.265000000000001 1 1050.739280618154 1007.649819916376 1007.796576135267 1098.228518917945 1098.426502031897 1098.587871574294 1082.713897251708 461.2784966276639 1094.877974529446 293.1467048193362
1454 0.005 7.27 1 1050.742494869109 1007.656854499428 1007.803622013968 1098.228462950251 1098.426467660995 1098.587846029113 1082.714610832615 461.3055723971847 1094.877827770237 293.1467048585468
1455 0.005 7.275 1 1050.746261034673 1007.663864454765 1007.810642992742 1098.228522995882 1098.426504997171 1098.58787385122 1082.715367244588 461.3325939180899 1094.878105271963 293.1467049364466
1456 0.005 7.28 1 1050.749450464865 1007.670848183572 1007.817637920346 1098.228467247212 1098.426470937433 1098.58784864129 1082.716075442633 461.3595602453844 1094.87795985057 293.1467049712577
1457 0.005 7.285 1 1050.753191641831 1007.677807470345 1007.824608139798 1098.228527711954 1098.426508604543 1098.587876729856 1082.716827222499 461.3864723343495 1094.878236254812 293.1467050508425
1458 0.005 7.29 1 1050.756355474245 1007.684740739186 1007.831552507935 1098.228470602731 1098.426473357035 1098.587850461189 1082.717530067145 461.4133295364732 1094.878088624828 293.146705086054
1459 0.005 7.295 1 1050.760071435368 1007.691649783523 1007.838472380588 1098.228530630037 1098.426510663459 1098.58787833459 1082.718275848571 461.4401324943622 1094.878365287809 293.1467051668251
1460 0.005 7.3 1 1050.763210609834 1007.698533002116 1007.845366604068 1098.228475023805 1098.426476931152 1098.58785350552 1082.718973999854 461.466881283685 1094.878217027459 293.1467051972622
1461 0.005 7.305 1 1050.766901916438 1007.70539219677 1007.852236528195 1098.228535559912 1098.426514700905 1098.587881654009 1082.719715269998 461.49357670353 1094.878493244012 293.146705270878
1462 0.005 7.31 1 1050.770016553661 1007.712225732956 1007.859080982278 1098.228479679609 1098.426480271256 1098.587856007542 1082.720408169793 461.5202176158403 1094.87834613449 293.1467052982915
1463 0.005 7.315 1 1050.773683928443 1007.719035476861 1007.865901356618 1098.228539799687 1098.426517506896 1098.58788384322 1082.721145125509 461.5468053693328 1094.878622040461 293.1467053649124
1464 0.005 7.32 1 1050.776773718775 1007.725819776278 1007.872696469633 1098.228482954471 1098.42648246915 1098.58785768239 1082.721833020665 461.5733358500103 1094.87847266337 293.1467053898559
1465 0.005 7.325 1 1050.780416519656 1007.732580445528 1007.879467681195 1098.228543381609 1098.426520434684 1098.587886262589 1082.722564497913 461.5998145680525 1094.878747438543 293.1467054560433
1466 0.005 7.33 1 1050.783482549866 1007.73931587861 1007.886213834116 1098.228487139338 1098.426485736077 1098.587860233889 1082.723247285064 461.626239703931 1094.878599448321 293.1467054795979
1467 0.005 7.335 1 1050.787100882161 1007.746027864052 1007.892936271885 1098.228547381752 1098.426523434344 1098.587888617753 1082.723973213483 461.652612173307 1094.878873627588 293.1467055445959
1468 0.005 7.34 1 1050.790143010404 1007.752714814427 1007.89963384723 1098.228490884549 1098.42648842507 1098.587862440436 1082.7246515038 461.6789314565715 1094.878724575029 293.1467055663674
1469 0.005 7.345 1 1050.793737503571 1007.759378529291 1007.906307912293 1098.228551431257 1098.426526581033 1098.587891228621 1082.725372623722 461.705198618175 1094.878998781044 293.1467056314491
1470 0.005 7.350000000000001 1 1050.796754876738 1007.766017358976 1007.912957280997 1098.228494497763 1098.426491242756 1098.587864663276 1082.726044946677 461.7314123438265 1094.878848829974 293.1467056521606
1471 0.005 7.355 1 1050.800326497308 1007.772633149866 1007.919583338268 1098.228555974419 1098.426530002242 1098.587893972809 1082.726761671524 461.7575733035948 1094.879124525903 293.146705717017
1472 0.005 7.36 1 1050.803320773262 1007.779224258202 1007.926184894015 1098.228499061508 1098.426494623088 1098.587867334993 1082.72743030445 461.7836813262919 1094.878973465437 293.1467057448759
1473 0.005 7.365 1 1050.806867968571 1007.785792509133 1007.932763320761 1098.228559107657 1098.42653220702 1098.587895627666 1082.728141749054 461.8097369352874 1094.879246106598 293.1467058153607
1474 0.005 7.37 1 1050.809838112704 1007.792336270346 1007.939317437826 1098.228503029455 1098.426497879402 1098.587870058921 1082.728805207262 461.8357400902238 1094.879094940446 293.1467058387652
1475 0.005 7.375 1 1050.813362938265 1007.798857331261 1007.945848590515 1098.2285630971 1098.426535035234 1098.587897844588 1082.729512151917 461.8616911363526 1094.879368430235 293.1467059043029
1476 0.005 7.38 1 1050.816310967451 1007.805354118883 1007.952355639833 1098.228506957666 1098.426500745398 1098.587872327924 1082.730171199029 461.8875897500257 1094.879217017246 293.1467059289567
1477 0.005 7.385 1 1050.81981120081 1007.811828399421 1007.958839919047 1098.228566477397 1098.42653769911 1098.587899877682 1082.730872442677 461.9134364023059 1094.879489265144 293.1467059971945
1478 0.005 7.390000000000001 1 1050.822735639518 1007.818278564197 1007.965300261325 1098.228510565639 1098.426503516922 1098.587874542536 1082.731526384127 461.9392310007358 1094.879337719953 293.1467060303898
1479 0.005 7.395 1 1050.826212907073 1007.824706433046 1007.971738035221 1098.228570230547 1098.426540456531 1098.587902060196 1082.732223308206 461.964973661709 1094.879609133762 293.1467061020409
1480 0.005 7.4 1 1050.829115014259 1007.831110376922 1007.978152064671 1098.228514805536 1098.426506556978 1098.587876978528 1082.732873513271 461.9906646978031 1094.879458494584 293.1467061277583
1481 0.005 7.405 1 1050.832569694689 1007.837492207384 1007.984543712785 1098.228574540926 1098.426543701782 1098.587904760741 1082.73356620652 462.0163040725503 1094.879729658064 293.1467062012776
1482 0.005 7.41 1 1050.835448710226 1007.843850296868 1007.990911797279 1098.228518504608 1098.426509336137 1098.587879204717 1082.734211060786 462.0418936384641 1094.87957759868 293.1467062302423
1483 0.005 7.415 1 1050.838880605012 1007.850186456618 1007.997257680813 1098.228577697191 1098.42654596588 1098.587906470075 1082.734898367856 462.0674311107366 1094.879848307883 293.146706303308
1484 0.005 7.42 1 1050.841736989763 1007.856499050863 1008.003580183816 1098.228522379376 1098.426512374535 1098.587881701382 1082.735538592773 462.0929168515521 1094.879695630012 293.146706335032
1485 0.005 7.425 1 1050.845145851497 1007.862789891239 1008.00988066552 1098.228580879016 1098.426548353583 1098.587908302494 1082.736220832733 462.1183510791095 1094.879964940731 293.146706407726
1486 0.005 7.43 1 1050.847980275158 1007.86905735155 1008.016157945115 1098.22852601675 1098.426515200487 1098.587883909244 1082.736856794683 462.1437339861761 1094.87981266943 293.146706436558
1487 0.005 7.435 1 1050.851367627016 1007.875303241995 1008.022413389113 1098.228585543048 1098.426551802643 1098.587911164784 1082.737535385374 462.1690657997441 1094.880083435991 293.1467065095138
1488 0.005 7.44 1 1050.854179245581 1007.88152592583 1008.028645807085 1098.228529565954 1098.426517680211 1098.587885799546 1082.738166696594 462.1943464753537 1094.879929510894 293.1467065392584
1489 0.005 7.445 1 1050.857544735418 1007.887727216629 1008.034856564492 1098.228589442741 1098.426554965362 1098.587913751392 1082.738840661921 462.2195761016479 1094.880199882134 293.1467066110736
1490 0.005 7.45 1 1050.860334241619 1007.893905475554 1008.04104447487 1098.228533474055 1098.426520518841 1098.587888049719 1082.739467382395 462.2447550721585 1094.880046310069 293.1467066400272
1491 0.005 7.455 1 1050.86367694185 1007.900062512888 1008.047210894739 1098.228591575664 1098.426556249378 1098.587914628604 1082.740136201409 462.2698835518468 1094.880314651707 293.1467067116286
1492 0.005 7.46 1 1050.866445392224 1007.906196702056 1008.053354648195 1098.228537104408 1098.426523638534 1098.587890700198 1082.740758860554 462.294962573908 1094.88016199719 293.1467067370501
1493 0.005 7.465 1 1050.869766384093 1007.912309844399 1008.05947708887 1098.228595835527 1098.42655963794 1098.587917299812 1082.741423141648 462.3199907651147 1094.88042991296 293.1467068067309
1494 0.005 7.47 1 1050.872512516489 1007.918400306705 1008.065577034931 1098.228540762045 1098.426526344201 1098.58789280951 1082.742040945771 462.3449686126611 1094.880275600781 293.1467068365271
1495 0.005 7.475000000000001 1 1050.875812139107 1007.924469897781 1008.071655840193 1098.22859911554 1098.426561847307 1098.587918988759 1082.742700894444 462.3698963579973 1094.880543168719 293.1467069056525
1496 0.005 7.48 1 1050.878536685353 1007.930516988819 1008.077712326941 1098.228543828301 1098.426528570725 1098.587894586333 1082.743314232259 462.394774013441 1094.880387813584 293.1467069325356
1497 0.005 7.485 1 1050.88181491019 1007.936543382883 1008.083747849842 1098.228603277233 1098.426565342493 1098.587921951584 1082.743970011983 462.4196017691734 1094.880655881682 293.1467069971212
1498 0.005 7.49 1 1050.88451830421 1007.942547442298 1008.08976122525 1098.228548032733 1098.426531671756 1098.587897010762 1082.744579473242 462.4443796917454 1094.88050048417 293.1467070168362
1499 0.005 7.495 1 1050.887775767981 1007.948530972876 1008.095753805417 1098.22860685102 1098.426567798928 1098.587923761206 1082.745230945286 462.4691079721027 1094.8807683306 293.1467070844534
1500 0.005 7.5 1 1050.890457723752 1007.954492335261 1008.101724401553 1098.228550958485 1098.426533811803 1098.587898676771 1082.745835277179 462.4937866056872 1094.880612559786 293.146707105101
1501 0.005 7.505 1 1050.893693617736 1007.96043333463 1008.107674370162 1098.228610147969 1098.426570356009 1098.587925830879 1082.74648237815 462.51841611017 1094.880879716184 293.1467071744581
1502 0.005 7.51 1 1050.896355128796 1007.966352335523 1008.113602526159 1098.228555246611 1098.426537222945 1098.587901554161 1082.747082716701 462.5429961581171 1094.88072463378 293.1467071977606
1503 0.005 7.515000000000001 1 1050.899570084535 1007.972251145632 1008.119510223192 1098.228613927331 1098.426573225467 1098.587928094964 1082.747725923651 462.5675249892791 1094.880990142209 293.146707261877
1504 0.005 7.52 1 1050.902209902686 1007.978128120361 1008.125396273201 1098.228558495317 1098.426539525141 1098.587903158606 1082.748322150052 462.5920049049409 1094.880834126355 293.1467072864604
1505 0.005 7.525 1 1050.905404678027 1007.983985068329 1008.131262030033 1098.228617197414 1098.426575529137 1098.587930070317 1082.748960613608 462.6164363649016 1094.881100921742 293.1467073522495
1506 0.005 7.53 1 1050.908024068784 1007.989820348275 1008.137106305043 1098.228562520484 1098.426542828376 1098.587906151875 1082.749553097033 462.6408192511091 1094.880943483323 293.1467073788269
1507 0.005 7.535 1 1050.911197528628 1007.995635764309 1008.142930449816 1098.228619926426 1098.426577463141 1098.587931375122 1082.750186586277 462.6651527148539 1094.881208766369 293.1467074464632
1508 0.005 7.54 1 1050.913796597158 1008.001429678472 1008.148733280079 1098.228565158076 1098.42654470567 1098.587907488405 1082.750773903938 462.6894379660643 1094.881052086591 293.1467074695173
1509 0.005 7.545 1 1050.916950036602 1008.007203891344 1008.154516146088 1098.228624102464 1098.426580790913 1098.587934115063 1082.751404024437 462.7136724962244 1094.881317499193 293.1467075349607
1510 0.005 7.55 1 1050.919528039346 1008.012956763676 1008.16027785794 1098.228568025317 1098.426546744691 1098.587909028595 1082.751986910159 462.7378597744091 1094.881159336358 293.1467075559439
1511 0.005 7.555 1 1050.92266099886 1008.018690094946 1008.166019763446 1098.22862671408 1098.426582755348 1098.587935721692 1082.752612316987 462.7619993707045 1094.881424612938 293.1467076244052
1512 0.005 7.56 1 1050.925219699318 1008.024402246267 1008.171740674819 1098.228571915044 1098.426549549843 1098.587911288809 1082.753192069403 462.7860910748216 1094.881267260271 293.1467076431125
1513 0.005 7.565 1 1050.928332501082 1008.030095015153 1008.177441944022 1098.228630364457 1098.426585607239 1098.587938069134 1082.753813702437 462.8101349122554 1094.88153099373 293.1467077090075
1514 0.005 7.57 1 1050.930870851911 1008.035766763782 1008.183122379847 1098.228575224305 1098.426552186536 1098.587913418517 1082.754388764369 462.8341308735356 1094.881373263027 293.1467077347082
1515 0.005 7.575 1 1050.933963611388 1008.041419293825 1008.188783329977 1098.228633863318 1098.426588127471 1098.587940016748 1082.755006403932 462.8580790731949 1094.881636883586 293.1467077983739
1516 0.005 7.58 1 1050.936481757483 1008.047050961168 1008.194423608321 1098.228578530129 1098.42655471231 1098.587915390374 1082.755577342054 462.8819795093176 1094.881478512495 293.146707823254
1517 0.005 7.585 1 1050.9395557128 1008.052663567816 1008.200044560512 1098.228637875784 1098.426591182458 1098.587942453512 1082.756191189151 462.9058320673146 1094.881743793743 293.1467078893726
1518 0.005 7.59 1 1050.942054509411 1008.058255467372 1008.20564499488 1098.228582586488 1098.426557754882 1098.58791785367 1082.75675863605 462.9296370674897 1094.881584956851 293.1467079088586
1519 0.005 7.595 1 1050.945108026842 1008.063828459057 1008.211226259144 1098.228640743082 1098.426593257699 1098.587944057144 1082.757368025248 462.9533946863085 1094.881848298129 293.1467079737773
1520 0.005 7.600000000000001 1 1050.947586735877 1008.069380899819 1008.216787160884 1098.22858554111 1098.426560047872 1098.587919700564 1082.757931017626 462.9771048646735 1094.88168910416 293.1467080002249
1521 0.005 7.605 1 1050.950621245481 1008.0749145874 1008.222329048607 1098.228644036313 1098.426595657595 1098.587945914772 1082.758536761056 463.0007678969982 1094.881952017532 293.1467080667666
1522 0.005 7.61 1 1050.953080036884 1008.080427872608 1008.227850721951 1098.228588161169 1098.426562037203 1098.587921328225 1082.759094857981 463.0243837019387 1094.881791588869 293.1467080937475
1523 0.005 7.615 1 1050.956094845008 1008.085922560994 1008.233353536555 1098.228647012427 1098.426598077717 1098.58794788148 1082.759695913514 463.0479524165506 1094.882054611741 293.1467081612137
1524 0.005 7.62 1 1050.958535671183 1008.091397009935 1008.238836299172 1098.22859258895 1098.426565307074 1098.587923901869 1082.760251648529 463.0714740876836 1094.881895313795 293.1467081843213
1525 0.005 7.625 1 1050.961531449319 1008.096853010548 1008.244300353541 1098.22865065466 1098.42660063658 1098.587949920963 1082.760849055037 463.0949489047679 1094.88215797865 293.1467082464316
1526 0.005 7.63 1 1050.963952716082 1008.102288920802 1008.249744505408 1098.228595767109 1098.426567598998 1098.587925748101 1082.761400725259 463.118377195522 1094.881997837435 293.1467082688184
1527 0.005 7.635 1 1050.966929549532 1008.107706544012 1008.255170107161 1098.228654043707 1098.426603231486 1098.587952030288 1082.761994344398 463.1417590342992 1094.882259512559 293.1467083346342
1528 0.005 7.640000000000001 1 1050.969331228932 1008.113104224135 1008.260575953428 1098.228598173607 1098.426569566188 1098.587927236095 1082.762540861184 463.1650941282063 1094.882097959123 293.1467083586099
1529 0.005 7.645 1 1050.972288561963 1008.118483759832 1008.26596339845 1098.228656650799 1098.426605249241 1098.58795356671 1082.763129921526 463.1883826844838 1094.882360105028 293.1467084239372
1530 0.005 7.65 1 1050.974672015838 1008.123843506128 1008.271331241561 1098.228601749213 1098.426572193314 1098.587929442367 1082.763673497245 463.2116247650997 1094.882199655415 293.1467084458044
1531 0.005 7.655 1 1050.977610601456 1008.129185254328 1008.276680827361 1098.2286596992 1098.426607585956 1098.587955372366 1082.764258980081 463.2348162240296 1094.882459708175 293.1467085131019
1532 0.005 7.66 1 1050.979975477682 1008.134507361899 1008.28201096192 1098.22860496834 1098.426574610561 1098.587931349129 1082.764798762918 463.2579629292275 1094.882299297039 293.1467085340667
1533 0.005 7.665 1 1050.98289561905 1008.139811619523 1008.287322987573 1098.228662868281 1098.426609999913 1098.587957405389 1082.765380377627 463.2810644612135 1094.882559305681 293.1467086019921
1534 0.005 7.67 1 1050.985240968852 1008.145096375848 1008.29261570263 1098.228607372724 1098.426576449507 1098.587932625788 1082.765915588724 463.3041219721137 1094.882396486616 293.1467086250792
1535 0.005 7.675 1 1050.988143617979 1008.150363434693 1008.297890459706 1098.228666213991 1098.426612311511 1098.587959223457 1082.766494259858 463.3271337404184 1094.882658091701 293.1467086894557
1536 0.005 7.68 1 1050.990471617617 1008.155611143461 1008.3031460552 1098.228611319069 1098.426579359035 1098.587935082374 1082.767026405788 463.3500998440183 1094.882496720064 293.1467087102204
1537 0.005 7.685 1 1050.993354981335 1008.160841285899 1008.308383830088 1098.228668751498 1098.426614415529 1098.587960930959 1082.767599778723 463.3730196125567 1094.882756530666 293.1467087757465
1538 0.005 7.69 1 1050.99566415234 1008.166052215279 1008.31360258396 1098.228614207728 1098.426581707324 1098.587937022225 1082.76812758334 463.3958926319555 1094.882594661793 293.1467087971914
1539 0.005 7.695 1 1050.99852982406 1008.17124572858 1008.318803660601 1098.22867221606 1098.426616989633 1098.587962957772 1082.768698124677 463.4187207265381 1094.882854287562 293.146708861264
1540 0.005 7.7 1 1051.000820204275 1008.176420173536 1008.323985860998 1098.228616410272 1098.426583300806 1098.58793815593 1082.769222003187 463.4415035218659 1094.882690763114 293.1467088819566
1541 0.005 7.705 1 1051.003668421647 1008.181577352638 1008.329150535473 1098.228676065668 1098.426619908876 1098.587965362162 1082.769789827552 463.4642414400806 1094.882951247183 293.1467089493361
1542 0.005 7.71 1 1051.00594169645 1008.186715604829 1008.334296474123 1098.228619762294 1098.426585642599 1098.587940031842 1082.770309922707 463.4869343044655 1094.882788382401 293.1467089699791
1543 0.005 7.715 1 1051.008770858242 1008.191836723406 1008.339425021183 1098.228678248954 1098.42662172235 1098.587966739657 1082.770872642523 463.5095823297371 1094.883046601899 293.1467090340898
1544 0.005 7.72 1 1051.011026641984 1008.196939064994 1008.34453498144 1098.228623620632 1098.426588669604 1098.587942495658 1082.771390155632 463.5321853348769 1094.8828842973 293.1467090543102
1545 0.005 7.725000000000001 1 1051.013838632609 1008.202024412785 1008.349627689784 1098.228681892656 1098.426624240783 1098.587968783869 1082.771949836407 463.5547438900635 1094.883142390714 293.1467091174376
1546 0.005 7.73 1 1051.016075201384 1008.207091112312 1008.354701943895 1098.228625380183 1098.426590012727 1098.587943446479 1082.772462235393 463.5772578440581 1094.882977234596 293.1467091370819
1547 0.005 7.735 1 1051.018870765175 1008.212140975779 1008.35975909925 1098.228685509831 1098.426627064528 1098.587971143611 1082.773018983827 463.5997279495473 1094.883238346272 293.1467091984263
1548 0.005 7.74 1 1051.021090057 1008.217172328419 1008.364797939175 1098.228629082436 1098.426592755052 1098.587945737666 1082.773528422254 463.6221532528863 1094.883071987464 293.1467092161254
1549 0.005 7.745 1 1051.023867165436 1008.222186970077 1008.369819808112 1098.228687231359 1098.426628194263 1098.587971845801 1082.774080206597 463.6445341460049 1094.883331278705 293.1467092797428
1550 0.005 7.75 1 1051.026069834153 1008.22718324392 1008.374823502527 1098.228632265272 1098.426595227402 1098.587947836757 1082.774586591445 463.6668723643078 1094.883166618082 293.1467092993873
1551 0.005 7.755 1 1051.028829663538 1008.232162943105 1008.379810366349 1098.228690907408 1098.426631130546 1098.587974278918 1082.775135518977 463.6891654832788 1094.883425380161 293.1467093609979
1552 0.005 7.76 1 1051.031014059696 1008.237124404564 1008.384779185255 1098.228633971562 1098.426596414797 1098.587948591116 1082.775636935399 463.711414068553 1094.883259553569 293.1467093798608
1553 0.005 7.765000000000001 1 1051.033757253143 1008.242069433302 1008.389731312637 1098.228694037274 1098.426633591278 1098.587976407012 1082.776182536847 463.7336182573173 1094.883518769007 293.1467094413871
1554 0.005 7.77 1 1051.035925069606 1008.246996362121 1008.394665535539 1098.228638143714 1098.426599691618 1098.587951323425 1082.776681481677 463.7557783891815 1094.883352934167 293.1467094604005
1555 0.005 7.775 1 1051.038650620437 1008.251906985841 1008.399583194737 1098.228696386233 1098.426635252694 1098.587977535652 1082.777222982454 463.7778945097551 1094.883610398159 293.1467095238854
1556 0.005 7.78 1 1051.040801524791 1008.256799644487 1008.404483084125 1098.228641277923 1098.42660198846 1098.587953037404 1082.777718612821 463.7999667147629 1094.883445420358 293.1467095436374
1557 0.005 7.785 1 1051.043509924857 1008.261676129254 1008.409366543677 1098.228699054212 1098.426637112881 1098.587978993097 1082.778256770612 463.821995183792 1094.883701757269 293.1467096067456
1558 0.005 7.79 1 1051.045643763576 1008.266534786253 1008.414232366864 1098.228643209881 1098.426603422652 1098.587954157461 1082.778748173528 463.8439804429888 1094.883536265098 293.1467096329786
1559 0.005 7.795 1 1051.048336394553 1008.271377410096 1008.419081898984 1098.228703313555 1098.426640709376 1098.587982140359 1082.779283554336 463.8659219620245 1094.883795088178 293.1467096977478
1560 0.005 7.8 1 1051.050453404787 1008.276202331809 1008.42391392511 1098.228646977445 1098.426606291344 1098.587956551634 1082.779771965308 463.8878200181535 1094.883628313729 293.146709720751
1561 0.005 7.805000000000001 1 1051.053127947279 1008.281011341569 1008.428729783833 1098.228704754715 1098.426641720853 1098.587982696542 1082.780302305027 463.9096744995883 1094.883883924898 293.1467097858498
1562 0.005 7.81 1 1051.055228691932 1008.285802785781 1008.433528270936 1098.228649558108 1098.426608187193 1098.587957971062 1082.780787323228 463.9314857964488 1094.8837179995 293.1467098042239
1563 0.005 7.815 1 1051.057887293829 1008.290578450698 1008.438310723064 1098.228707778222 1098.426643851494 1098.587984436251 1082.781314874899 463.9532540208157 1094.883973744565 293.1467098674681
1564 0.005 7.82 1 1051.059970601899 1008.295336671562 1008.443075927267 1098.228651945359 1098.426610139451 1098.587959486652 1082.781796041087 463.9749832081404 1094.883805606774 293.146709888379
1565 0.005 7.825 1 1051.062613742768 1008.300079250279 1008.447825232166 1098.228711505193 1098.426646694663 1098.587986831318 1082.782320896523 463.9966681526898 1094.884064531479 293.1467099518942
1566 0.005 7.83 1 1051.064680776982 1008.304804510253 1008.452557414068 1098.228655264395 1098.42661275268 1098.587961830467 1082.782798632295 464.018309456631 1094.883895955465 293.1467099707805
1567 0.005 7.835 1 1051.067307096418 1008.309514253557 1008.457273823342 1098.228713782097 1098.426648321022 1098.587987954758 1082.783319674976 464.0399075624164 1094.884152888874 293.1467100350656
1568 0.005 7.84 1 1051.069358289869 1008.314206808985 1008.461973241681 1098.228657526262 1098.426614213753 1098.587962768991 1082.783794513313 464.0614625495365 1094.883984106326 293.146710050243
1569 0.005 7.845 1 1051.071968206916 1008.318883973252 1008.466657011181 1098.228717134393 1098.426651055793 1098.587990299777 1082.784312732402 464.0829732379286 1094.884240339703 293.1467101124779
1570 0.005 7.850000000000001 1 1051.074003367936 1008.323544074926 1008.471323916075 1098.22866038758 1098.426616178469 1098.587964291311 1082.784783943743 464.1044412780339 1094.884071868196 293.1467101303168
1571 0.005 7.855 1 1051.076597612467 1008.328188911422 1008.475975299105 1098.228720184544 1098.426653354957 1098.587992146527 1082.785299138741 464.1258672524182 1094.884327535944 293.1467101920522
1572 0.005 7.86 1 1051.078616629902 1008.332816811859 1008.480609945138 1098.228663056737 1098.42661820182 1098.587965911522 1082.785767107588 464.1472524194803 1094.88415836063 293.1467102092673
1573 0.005 7.865 1 1051.081194639911 1008.337429563358 1008.48522918594 1098.228722425189 1098.426655058703 1098.587993392862 1082.786278076183 464.168595260935 1094.884414404821 293.1467102686119
1574 0.005 7.87 1 1051.083197650274 1008.342025502128 1008.489831813678 1098.228665871793 1098.426620406394 1098.587967758226 1082.786742863869 464.1898958004355 1094.884244730156 293.1467102860747
1575 0.005 7.875 1 1051.085759783382 1008.346606427205 1008.494419168915 1098.228725086371 1098.426657133051 1098.587995199612 1082.78725072026 464.2111543922028 1094.884499744933 293.1467103469907
1576 0.005 7.88 1 1051.087747104179 1008.351170663122 1008.498990031358 1098.228668553644 1098.42662237642 1098.587969190126 1082.787711896128 464.2323708903916 1094.884331020179 293.1467103608659
1577 0.005 7.885 1 1051.090294034591 1008.355720002546 1008.503545743598 1098.228727907081 1098.426659245001 1098.58799685539 1082.788216334686 464.2535416751914 1094.884586315988 293.1467104209414
1578 0.005 7.890000000000001 1 1051.092265887674 1008.360252778031 1008.508085089766 1098.228672205221 1098.426625337441 1098.587971748618 1082.788674729472 464.274671991251 1094.88441650457 293.1467104358601
1579 0.005 7.895 1 1051.094797095742 1008.364770771481 1008.512609401334 1098.228730663725 1098.426661095803 1098.58799812037 1082.789176069607 464.2957614019002 1094.884671741536 293.1467104940888
1580 0.005 7.9 1 1051.096753434701 1008.36927232051 1008.517117465369 1098.228674737762 1098.426627234894 1098.587973266948 1082.789631505964 464.3168097263209 1094.884501476816 293.1467105110294
1581 0.005 7.905 1 1051.099269101149 1008.373759213515 1008.521610619012 1098.228733461075 1098.426663187935 1098.587999861017 1082.790129948566 464.3378156417726 1094.884755607056 293.1467105657685
1582 0.005 7.91 1 1051.10120968428 1008.378229779787 1008.526087644251 1098.228676567164 1098.426628593042 1098.587974244311 1082.790581498687 464.3587807770662 1094.884584498793 293.1467105798469
1583 0.005 7.915 1 1051.103710225389 1008.382685814762 1008.530549882641 1098.228736202507 1098.426665378223 1098.588001636536 1082.791076819245 464.3797051040654 1094.884839939416 293.1467106355034
1584 0.005 7.92 1 1051.105634845005 1008.387125637014 1008.534996106517 1098.228678522526 1098.426629990219 1098.587975319236 1082.791524662036 464.4005884832405 1094.884667094153 293.1467106478369
1585 0.005 7.925 1 1051.108120867856 1008.391551075899 1008.539427683502 1098.228739354115 1098.426668039934 1098.588003895281 1082.792016944934 464.4214311378047 1094.884923780342 293.1467107052901
1586 0.005 7.930000000000001 1 1051.1100309452 1008.39596042865 1008.543843374416 1098.22868179223 1098.426632375922 1098.587977272419 1082.792462226216 464.4422329007976 1094.884751685546 293.146710721742
1587 0.005 7.935 1 1051.112501479055 1008.40035549133 1008.548244523193 1098.22874149984 1098.426669549031 1098.588005080965 1082.792951469423 464.4629938430984 1094.885005810582 293.1467107793841
1588 0.005 7.94 1 1051.114396209952 1008.404734580015 1008.552629897799 1098.228684501176 1098.426634512167 1098.587978851538 1082.793393388669 464.4837140074332 1094.884833727088 293.1467107960411
1589 0.005 7.945 1 1051.1168522765 1008.409099495935 1008.557000847384 1098.228744116205 1098.426671479895 1098.588006610424 1082.793879415225 464.5043934914087 1094.885088581324 293.1467108567442
1590 0.005 7.95 1 1051.118732486211 1008.413448559109 1008.561356142922 1098.228687777312 1098.426637059198 1098.587981040462 1082.794318686727 464.5250323323314 1094.884916618414 293.146710875643
1591 0.005 7.955 1 1051.12117290972 1008.417783560524 1008.565697123419 1098.228746379569 1098.426673174744 1098.588007866421 1082.79480107413 464.5456306956776 1094.885169781339 293.1467109377282
1592 0.005 7.96 1 1051.123038228538 1008.422102824222 1008.570022565582 1098.228689649339 1098.426638417586 1098.587982100344 1082.795237257184 464.5661885719937 1094.884997589652 293.1467109570223
1593 0.005 7.965 1 1051.125464454568 1008.426408145978 1008.574333812161 1098.228750526197 1098.426676557321 1098.588010818751 1082.795717963341 464.5867060923056 1094.885251734308 293.1467110199466
1594 0.005 7.97 1 1051.12731503919 1008.430697841721 1008.578629633443 1098.228692439925 1098.426640278334 1098.587983342817 1082.796151147467 464.6071831676563 1094.885079075245 293.146711039194
1595 0.005 7.975000000000001 1 1051.129726198795 1008.434973706295 1008.582911369319 1098.228751913176 1098.426677284468 1098.588011223548 1082.796628245417 464.6276201188196 1094.885331509304 293.1467111043933
1596 0.005 7.98 1 1051.131561975724 1008.439234058107 1008.58717779284 1098.22869463942 1098.426642096228 1098.58798501255 1082.797057975355 464.6480169285821 1094.885158154366 293.146711126011
1597 0.005 7.985 1 1051.13395886736 1008.443480691868 1008.591430247123 1098.228753778485 1098.42667870126 1098.588012237349 1082.797531332385 464.6683737923077 1094.885411053407 293.14671119069
1598 0.005 7.99 1 1051.135780501266 1008.447711931995 1008.595667505469 1098.228697521194 1098.426644314756 1098.587986836852 1082.797958617514 464.6886914225679 1094.885237773184 293.1467112102658
1599 0.005 7.995 1 1051.138162855811 1008.451929565163 1008.599890904878 1098.228756716502 1098.426681054652 1098.588014238104 1082.798429096645 464.708968972152 1094.885490155619 293.1467112683392
1600 0.005 8 1 1051.13996983575 1008.456131911211 1008.604099219058 1098.228699362539 1098.426645638475 1098.587987682518 1082.798852632347 464.7292066628482 1094.885316487054 293.1467112855114
1601 0.005 8.005000000000001 1 1051.142338424711 1008.460320765421 1008.608293786594 1098.22875962759 1098.426683324525 1098.588016180201 1082.799320731271 464.7494046213559 1094.885569047297 293.1467113425637
1602 0.005 8.01 1 1051.144131216319 1008.464494442562 1008.612473379102 1098.228702380406 1098.426647995548 1098.587989723102 1082.799741693629 464.7695629216234 1094.885394761134 293.1467113585286
1603 0.005 8.015000000000001 1 1051.146485062585 1008.468654730668 1008.616639332916 1098.22876174883 1098.426684952859 1098.588017306073 1082.800206095512 464.789678968936 1094.885647172231 293.1467114172377
1604 0.005 8.02 1 1051.148263864665 1008.472799952858 1008.620790420775 1098.228704682245 1098.426649676937 1098.587990976124 1082.80062432359 464.8097564977999 1094.885473454069 293.1467114316866
1605 0.005 8.025 1 1051.150604605821 1008.476931903965 1008.62492798258 1098.228765102398 1098.426687328453 1098.588019296994 1082.801086853853 464.8297952439437 1094.88572654075 293.1467114887432
1606 0.005 8.029999999999999 1 1051.152368203625 1008.481048887397 1008.629050782321 1098.228706535082 1098.426651138809 1098.587992187839 1082.80150130635 464.8497950605644 1094.885549518943 293.1467115031654
1607 0.005 8.035 1 1051.154695281683 1008.485152719184 1008.633160172871 1098.228767455853 1098.426689107816 1098.588020692006 1082.801961073911 464.8697550043621 1094.885802885078 293.1467115600469
1608 0.005 8.040000000000001 1 1051.156445761344 1008.489241697028 1008.637254913686 1098.228709498959 1098.42665329729 1098.58799385105 1082.802373361774 464.8896764622111 1094.885627089981 293.1467115743918
1609 0.005 8.045 1 1051.158758329856 1008.493317619745 1008.641336346853 1098.228769757229 1098.426690930559 1098.588022115661 1082.802829769855 464.9095592896731 1094.885879734336 293.1467116300656
1610 0.005 8.050000000000001 1 1051.160495128121 1008.497378798864 1008.645403240372 1098.228712210814 1098.426655296006 1098.587995494444 1082.803239405843 464.9294032847689 1094.885704080327 293.1467116445831
1611 0.005 8.055 1 1051.162793672379 1008.501427026177 1008.649456927876 1098.228771723449 1098.426692353229 1098.58802326628 1082.803692320758 464.9492086286481 1094.885955666002 293.1467117018511
1612 0.005 8.06 1 1051.16451643331 1008.505460613634 1008.653496178525 1098.228713409701 1098.426656327254 1098.587996226817 1082.804097978342 464.9689752744843 1094.885779271804 293.1467117145929
1613 0.005 8.065 1 1051.16680166529 1008.509481358093 1008.657522337532 1098.228774774364 1098.426695003513 1098.588025588685 1082.804548758967 464.9887033185377 1094.8860311719 293.146711774566
1614 0.005 8.07 1 1051.16851172546 1008.513487572703 1008.661534165662 1098.228717329102 1098.426658941998 1098.587998211394 1082.804953124233 465.0083928425672 1094.885856672434 293.1467117872383
1615 0.005 8.074999999999999 1 1051.170782697326 1008.517481039792 1008.665532996941 1098.228775843691 1098.426695554485 1098.588025777839 1082.805399841704 465.0280438987155 1094.886105903186 293.1467118487699
1616 0.005 8.08 1 1051.1724790622 1008.521460084134 1008.669517606841 1098.228720057805 1098.426661463539 1098.588000433155 1082.805801499796 465.0476565519265 1094.885930940859 293.1467118647893
1617 0.005 8.085000000000001 1 1051.174736976642 1008.525426489298 1008.673489329142 1098.228779083244 1098.426697835612 1098.58802758218 1082.806246408436 465.0672310894369 1094.886181256 293.1467119250865
1618 0.005 8.09 1 1051.176419155858 1008.529378567678 1008.677446925855 1098.22872116993 1098.426662275042 1098.588001114237 1082.806643711707 465.0867672709283 1094.886004485277 293.1467119439049
1619 0.005 8.095000000000001 1 1051.178664096759 1008.53331811482 1008.681391740734 1098.228781563058 1098.426699840329 1098.588029287635 1082.807086321422 465.1062652637575 1094.886255432922 293.1467120009437
1620 0.005 8.1 1 1051.180333735809 1008.537243440748 1008.685322536727 1098.228724260275 1098.426664478839 1098.588002800941 1082.807481754556 465.1257252133094 1094.886079594516 293.1467120138792
1621 0.005 8.105 1 1051.182565194464 1008.541156331411 1008.689240650183 1098.228783815304 1098.426701549086 1098.588030635446 1082.807921071231 465.1451470285147 1094.886329433033 293.1467120730752
1622 0.005 8.109999999999999 1 1051.184221635122 1008.545055104143 1008.693144845503 1098.228726631306 1098.426666248962 1098.588004324535 1082.808314045262 465.1645309444754 1094.886153096398 293.1467120892888
1623 0.005 8.115 1 1051.186439855377 1008.548941543545 1008.697036459223 1098.228785982675 1098.42670324473 1098.58803201751 1082.808750686322 465.1838770738101 1094.886401634579 293.1467121439132
1624 0.005 8.120000000000001 1 1051.188082276556 1008.552813961501 1008.700914254917 1098.228728363799 1098.426667718991 1098.588005367696 1082.809140249706 465.2031854578479 1094.886224697493 293.1467121567517
1625 0.005 8.125 1 1051.190288632114 1008.556674156057 1008.704779576347 1098.228789392411 1098.426705846736 1098.588034115759 1082.809574730044 465.2224562659331 1094.886476794687 293.1467122100753
1626 0.005 8.130000000000001 1 1051.191918249089 1008.560520426794 1008.708631178386 1098.228730957895 1098.426669542904 1098.588006861206 1082.809961960998 465.2416893769846 1094.886297875704 293.1467122192696
1627 0.005 8.135 1 1051.194110686728 1008.56435456909 1008.712470400626 1098.228790593037 1098.42670666208 1098.58803458322 1082.810392820972 465.2608844811069 1094.886547769489 293.1467122765722
1628 0.005 8.140000000000001 1 1051.195727268496 1008.568174888892 1008.716296005407 1098.228732557513 1098.426670724117 1098.588007743721 1082.810777183557 465.2800424112393 1094.886368619425 293.1467122869237
1629 0.005 8.145 1 1051.197907518304 1008.571983184349 1008.720109333662 1098.228793526534 1098.426708945913 1098.588036577975 1082.811206417138 465.2991636534903 1094.886619498117 293.1467123425149
1630 0.005 8.15 1 1051.199511637961 1008.575777757386 1008.72390914517 1098.228735160492 1098.426672715354 1098.588009404874 1082.811588147712 465.3182474853922 1094.886441206429 293.1467123529086
1631 0.005 8.154999999999999 1 1051.201678208071 1008.579560395456 1008.727696771511 1098.228794171984 1098.426709401719 1098.588036874346 1082.812013268518 465.3372941007335 1094.886689211596 293.1467124040578
1632 0.005 8.16 1 1051.203270513902 1008.583329417396 1008.731470985576 1098.228738386259 1098.426675402769 1098.588011619823 1082.812392716748 465.356303595791 1094.88651301091 293.1467124158739
1633 0.005 8.165000000000001 1 1051.205424476291 1008.587086599693 1008.735233112214 1098.228796994733 1098.426711536346 1098.58803844083 1082.812815352095 465.375276105327 1094.886760789906 293.1467124705603
1634 0.005 8.17 1 1051.207003724961 1008.590830258648 1008.738981918445 1098.228740045398 1098.426676459794 1098.588012409262 1082.813191893385 465.3942116068876 1094.886583751355 293.1467124840343
1635 0.005 8.175000000000001 1 1051.209145382273 1008.594562179388 1008.742718737296 1098.228799592565 1098.426713439546 1098.588040085265 1082.813613009223 465.4131102802889 1094.886831380532 293.1467125421033
1636 0.005 8.18 1 1051.210711597562 1008.598280668147 1008.74644233006 1098.228741694087 1098.426677664156 1098.588013150056 1082.813986899695 465.4319721557135 1094.886652052619 293.1467125608788
1637 0.005 8.185 1 1051.212841679404 1008.601987522859 1008.750154036663 1098.228802278131 1098.426715622707 1098.588041978839 1082.8144054343 465.4507976349589 1094.88690214503 293.1467126191064
1638 0.005 8.19 1 1051.214395813348 1008.605681040448 1008.7538526142 1098.228744877693 1098.426680199531 1098.588015458841 1082.814777082041 465.4695863811968 1094.886723225774 293.1467126365594
1639 0.005 8.195 1 1051.2165123045 1008.609363005886 1008.757539390544 1098.228803456791 1098.426716398945 1098.588042298893 1082.81519212403 465.4883396696326 1094.886970157198 293.146712700567
1640 0.005 8.199999999999999 1 1051.218054181524 1008.613031738243 1008.761213137559 1098.228746944452 1098.426681891758 1098.58801678372 1082.815561232776 465.5070560500127 1094.886791633584 293.1467127150096
1641 0.005 8.205 1 1051.220159433633 1008.616689021664 1008.764875186869 1098.22880694044 1098.426719126185 1098.588044694913 1082.81597452833 465.5257358586175 1094.88704006231 293.146712775462
1642 0.005 8.210000000000001 1 1051.221688656693 1008.620333155719 1008.768524293459 1098.228748626796 1098.426683000759 1098.588017513669 1082.816340323803 465.5443792054801 1094.886860440646 293.146712790767
1643 0.005 8.215 1 1051.22378098548 1008.623965930774 1008.772161790271 1098.228808043714 1098.426719901506 1098.588045203535 1082.81675036588 465.5629861990471 1094.88710813966 293.1467128476339
1644 0.005 8.220000000000001 1 1051.225298606937 1008.627585650452 1008.775786440898 1098.228751795614 1098.426685647363 1098.588019759103 1082.81711454292 465.5815569580587 1094.886929159273 293.1467128608919
1645 0.005 8.225 1 1051.227379438899 1008.631194102315 1008.779399574693 1098.228810956111 1098.426722020392 1098.58804683694 1082.817522726108 465.600091665813 1094.887176663285 293.1467129185509
1646 0.005 8.23 1 1051.228884753845 1008.634789598471 1008.782999956363 1098.228753641725 1098.426686896103 1098.588020793982 1082.817884330576 465.6185903984048 1094.886996588115 293.1467129348861
1647 0.005 8.234999999999999 1 1051.230953482181 1008.638373920468 1008.786588916103 1098.22881263602 1098.42672325668 1098.588047912237 1082.818289395589 465.6370531468364 1094.887243982007 293.1467129876907
1648 0.005 8.24 1 1051.232445769344 1008.641945367983 1008.790165208604 1098.228754733129 1098.426687862457 1098.588021440859 1082.818647250821 465.6554800943442 1094.887062326552 293.1467129992122
1649 0.005 8.245000000000001 1 1051.234503580315 1008.645505741931 1008.793730177071 1098.228815373011 1098.426725360947 1098.588049525527 1082.819050901912 465.6738712697954 1094.887311833216 293.1467130506958
1650 0.005 8.25 1 1051.235984239696 1008.649053330086 1008.79728256841 1098.22875714779 1098.426689632887 1098.588022980426 1082.819406660634 465.6922267639836 1094.887129890731 293.1467130601844
1651 0.005 8.255000000000001 1 1051.238029294463 1008.652589928948 1008.800823720963 1098.228816797801 1098.426726441388 1098.588050292386 1082.819807344547 465.7105466173732 1094.887377248404 293.1467131118963
1652 0.005 8.26 1 1051.239499187438 1008.656113839891 1008.80435239308 1098.228759376043 1098.426691237667 1098.588024243756 1082.820161555187 465.7288325987479 1094.887196184076 293.1467131187475
1653 0.005 8.265000000000001 1 1051.24153307545 1008.659626856559 1008.807869920281 1098.228820070312 1098.42672905322 1098.588052596731 1082.820560385715 465.747082426349 1094.887444393232 293.1467131704765
1654 0.005 8.27 1 1051.242990875894 1008.66312727082 1008.811375053232 1098.228761794246 1098.426692978583 1098.588025541606 1082.820911814862 465.7652965858009 1094.887263292584 293.1467131771332
1655 0.005 8.275 1 1051.245012400406 1008.666616872831 1008.814869126717 1098.228821476648 1098.426730136683 1098.58805336164 1082.821307481607 465.7834752249142 1094.887509626525 293.1467132273465
1656 0.005 8.279999999999999 1 1051.246458961871 1008.67009396611 1008.818350898051 1098.228764155477 1098.426694841887 1098.588027098832 1082.821656579464 465.8016185754669 1094.887328824482 293.1467132356628
1657 0.005 8.285 1 1051.248469023963 1008.673560334039 1008.821821697922 1098.22882388402 1098.426732010615 1098.588054883347 1082.822049773638 465.8197267459488 1094.88757536462 293.1467132873203
1658 0.005 8.290000000000001 1 1051.249903619688 1008.677014277646 1008.825280279256 1098.228765906343 1098.42669617692 1098.588028181095 1082.822396049633 465.8377997633182 1094.8873933979 293.1467132981512
1659 0.005 8.295 1 1051.251902726297 1008.680457587622 1008.828727980478 1098.228825814765 1098.426733441311 1098.58805601694 1082.822787080787 465.8558378520731 1094.887640673958 293.146713351938
1660 0.005 8.300000000000001 1 1051.25332560091 1008.683888549598 1008.832163544544 1098.22876763231 1098.426697601538 1098.588029204237 1082.823130711454 465.8738407671562 1094.887457837662 293.1467133639605
1661 0.005 8.305 1 1051.255313808295 1008.687308973713 1008.835588317928 1098.228828579529 1098.426735508172 1098.588057755432 1082.823519989034 465.8918092833031 1094.887705727324 293.1467134205473
1662 0.005 8.31 1 1051.256725505541 1008.690717146013 1008.839001050039 1098.22876967781 1098.426698776368 1098.588030103206 1082.823861722698 465.9097430532639 1094.887522529403 293.1467134348447
1663 0.005 8.315 1 1051.258701462699 1008.694114854807 1008.842403068525 1098.228829747655 1098.426736573388 1098.588058581636 1082.824247944349 465.9276420555136 1094.88776787136 293.1467134930601
1664 0.005 8.32 1 1051.260102223272 1008.697500400306 1008.845793134195 1098.228771740519 1098.426700499133 1098.588031445389 1082.824587162823 465.9455063590529 1094.887585869314 293.1467135046703
1665 0.005 8.324999999999999 1 1051.262068063021 1008.700875572801 1008.849172576692 1098.228832784462 1098.426738724708 1098.58806038652 1082.824971647147 465.9633366103942 1094.887833045558 293.1467135664789
1666 0.005 8.33 1 1051.263457285373 1008.70423866149 1008.852540147528 1098.228774078575 1098.426702308866 1098.588032985568 1082.825308542922 465.9811321979376 1094.887650304764 293.1467135799344
1667 0.005 8.335000000000001 1 1051.265410793133 1008.707591453629 1008.855897174301 1098.228833354929 1098.426738990812 1098.588060383032 1082.825689798063 465.9988931107131 1094.887894843713 293.1467136405119
1668 0.005 8.34 1 1051.26678976372 1008.710932255183 1008.859242418225 1098.228776956146 1098.42670470159 1098.588034995045 1082.826025142467 466.0166197690926 1094.887713602581 293.1467136536774
1669 0.005 8.345000000000001 1 1051.268732567658 1008.714262844208 1008.862577203284 1098.228836042536 1098.426741097147 1098.588062121131 1082.826404223959 466.0343120735645 1094.887958420128 293.1467137109547
1670 0.005 8.35 1 1051.27010009429 1008.717581521852 1008.865900286474 1098.228778163966 1098.426705344723 1098.588035361469 1082.826736724695 466.0519702488162 1094.887775739496 293.1467137263234
1671 0.005 8.355 1 1051.272032006542 1008.720890073375 1008.869212994084 1098.228837680957 1098.42674244195 1098.588063239214 1082.827113399698 466.0695943307354 1094.88802064744 293.146713779232
1672 0.005 8.359999999999999 1 1051.2733884368 1008.724186797384 1008.872514083229 1098.228780353305 1098.426707232131 1098.588036951273 1082.827443819795 466.0871843584123 1094.887837762608 293.1467137955544
1673 0.005 8.365 1 1051.275309698472 1008.727473478692 1008.875804883759 1098.228840094048 1098.42674419592 1098.588064681074 1082.827818545654 466.1047404412768 1094.888083307236 293.1467138479649
1674 0.005 8.370000000000001 1 1051.276655877885 1008.730748415578 1008.879084149489 1098.228782632843 1098.426708890087 1098.588038320666 1082.82814688047 466.1222625620723 1094.887900100058 293.1467138616404
1675 0.005 8.375 1 1051.27856582559 1008.734013386168 1008.882353204199 1098.228841333153 1098.426745072868 1098.588065159378 1082.828518799655 466.1397509941282 1094.888144358908 293.1467139142792
1676 0.005 8.380000000000001 1 1051.279900382031 1008.737266693221 1008.885610802856 1098.228784065226 1098.426709991959 1098.588039158299 1082.82884478015 466.1572056256547 1094.887959943859 293.1467139247665
1677 0.005 8.385 1 1051.281800745715 1008.740510127562 1008.888858279847 1098.228844321898 1098.426747486901 1098.588067336494 1082.829215476789 466.1746264625917 1094.888205775454 293.1467139796516
1678 0.005 8.390000000000001 1 1051.283124891027 1008.743741977433 1008.892094381603 1098.22878637871 1098.426711707875 1098.588040518314 1082.829539212022 466.1920137705627 1094.888021453293 293.1467139860942
1679 0.005 8.395 1 1051.285013927472 1008.74696402968 1008.895320442468 1098.228845528258 1098.426748272283 1098.588067810178 1082.829907089952 466.2093675366877 1094.88826569127 293.1467140381285
1680 0.005 8.4 1 1051.286327960873 1008.750174582135 1008.898535210843 1098.228788542734 1098.426713395542 1098.588041927846 1082.83022863571 466.2266877995353 1094.88808255365 293.1467140441197
1681 0.005 8.404999999999999 1 1051.288206145766 1008.753375413063 1008.901740011878 1098.228847297355 1098.426749743325 1098.588069020177 1082.830593605289 466.2439748931476 1094.888326162044 293.1467140939974
1682 0.005 8.41 1 1051.289509253985 1008.75656482217 1008.904933603335 1098.228789988491 1098.426714440877 1098.588042666411 1082.83091267751 466.2612286112258 1094.888142358209 293.1467140988265
1683 0.005 8.415000000000001 1 1051.291377706565 1008.759744592675 1008.908117307293 1098.228849532019 1098.426751270841 1098.588070194952 1082.831276333467 466.2784488004022 1094.888386899828 293.1467141464801
1684 0.005 8.42 1 1051.292670314561 1008.762913016793 1008.911289877697 1098.228792129137 1098.426716209835 1098.588044156241 1082.831593516887 466.2956359203692 1094.888201952516 293.1467141542328
1685 0.005 8.425000000000001 1 1051.294528158952 1008.766071881005 1008.914452640115 1098.228851429212 1098.426752767346 1098.588071410597 1082.831954773633 466.3127900455315 1094.888446314974 293.1467142054231
1686 0.005 8.43 1 1051.295810372786 1008.769219479292 1008.917604347208 1098.228793770374 1098.426717287444 1098.588045024767 1082.832269612846 466.3299111561225 1094.888261282416 293.1467142147905
1687 0.005 8.435 1 1051.297657602029 1008.772357594085 1008.920746328044 1098.228853085918 1098.426754145413 1098.588072513386 1082.832628829434 466.3469993498661 1094.88850439107 293.1467142640016
1688 0.005 8.44 1 1051.298930036082 1008.775484523786 1008.92387733093 1098.228795599857 1098.426718601202 1098.588046011219 1082.832941843653 466.3640546594356 1094.888320296276 293.1467142696167
1689 0.005 8.445 1 1051.300767434172 1008.778602048845 1008.926998684074 1098.22885574325 1098.426756231049 1098.588074345854 1082.833298996947 466.3810771846627 1094.888564184856 293.1467143221055
1690 0.005 8.449999999999999 1 1051.302029329572 1008.781708461779 1008.930109133871 1098.228797183352 1098.426719689051 1098.588046725999 1082.833609408423 466.3980669882412 1094.88837880625 293.146714327373
1691 0.005 8.455 1 1051.303856455308 1008.784805549698 1008.933210014013 1098.228857414536 1098.426757484227 1098.588075304596 1082.833964537694 466.4150247813675 1094.888622409555 293.1467143816043
1692 0.005 8.460000000000001 1 1051.30510815995 1008.787891602588 1008.936300071661 1098.228799716822 1098.426721877746 1098.588048662889 1082.834272959678 466.4319497514757 1094.888437276917 293.1467143908934
1693 0.005 8.465 1 1051.306925669353 1008.790968408372 1008.939380634686 1098.228859590913 1098.426758977634 1098.588076455368 1082.834626298933 466.4488411588857 1094.888680730403 293.1467144477028
1694 0.005 8.470000000000001 1 1051.308166496217 1008.79403424933 1008.94245044528 1098.228800649809 1098.426722377533 1098.58804889234 1082.834931852357 466.4657004217403 1094.888494134299 293.1467144617256
1695 0.005 8.475 1 1051.309974242346 1008.797090916281 1008.945510838775 1098.228861284053 1098.426760343426 1098.588077604396 1082.835283025939 466.4825275726869 1094.888738137167 293.1467145168465
1696 0.005 8.48 1 1051.311205917119 1008.8001366964 1008.948560555335 1098.228803006826 1098.426724102949 1098.588050378485 1082.835586991347 466.499322378992 1094.8885526226 293.146714529375
1697 0.005 8.484999999999999 1 1051.313002842755 1008.803173373003 1008.951600924872 1098.22886268787 1098.426761545086 1098.588078550011 1082.835935420308 466.5160850299208 1094.888794696305 293.1467145810394
1698 0.005 8.49 1 1051.31422458302 1008.8061992411 1008.954630695014 1098.228804660222 1098.426725412874 1098.588051350357 1082.836237674323 466.5328155843463 1094.888609013753 293.1467145953832
1699 0.005 8.495000000000001 1 1051.31601223954 1008.809216085805 1008.957651196056 1098.228865594639 1098.426763760721 1098.58808041535 1082.836585267739 466.5495140711736 1094.88885215316 293.146714646665
1700 0.005 8.5 1 1051.317224075608 1008.812222191901 1008.960661173573 1098.228806622331 1098.426726953778 1098.58805261692 1082.836884773336 466.5661805634722 1094.888666171829 293.1467146570156
1701 0.005 8.505000000000001 1 1051.319001865437 1008.815219347327 1008.963661950699 1098.228867087651 1098.426764772324 1098.588081223146 1082.837229884287 466.5828150937664 1094.888908932606 293.146714708654
1702 0.005 8.51 1 1051.320203685013 1008.818205835625 1008.966652277075 1098.228808673883 1098.426728615741 1098.588053965925 1082.837527609779 466.5994176757614 1094.888722715323 293.1467147143955
1703 0.005 8.515000000000001 1 1051.321972073812 1008.821183446325 1008.969633477988 1098.228868672143 1098.426765852509 1098.588081871353 1082.837870357263 466.6159884511567 1094.888965686986 293.1467147677766
1704 0.005 8.52 1 1051.323163784542 1008.824150463796 1008.972604300734 1098.228809841667 1098.426729482893 1098.588054610261 1082.838165662805 466.632527467097 1094.888777724367 293.146714773326
1705 0.005 8.525 1 1051.324922802699 1008.827108681614 1008.975566073187 1098.228870727834 1098.426767484303 1098.588083308874 1082.838507159142 466.6490348196451 1094.889021082536 293.1467148241364
1706 0.005 8.529999999999999 1 1051.326104764154 1008.830056375029 1008.97851753869 1098.228811284129 1098.426730533937 1098.588055434278 1082.838800426039 466.6655105789435 1094.888832725797 293.1467148320563
1707 0.005 8.535 1 1051.327854025472 1008.832995338737 1008.981460027158 1098.228872009249 1098.426768532459 1098.588084133228 1082.839139208867 466.6819547587175 1094.889075903495 293.1467148823963
1708 0.005 8.540000000000001 1 1051.329027244695 1008.835923857078 1008.984392281899 1098.228814229984 1098.426732915331 1098.588057493244 1082.839431374256 466.6983676406571 1094.888889136985 293.1467148912465
1709 0.005 8.545 1 1051.330767038478 1008.838843714214 1008.987315633352 1098.228874132258 1098.426770050833 1098.58808540056 1082.839768340368 466.7147490067142 1094.889131820235 293.146714944093
1710 0.005 8.550000000000001 1 1051.331930410104 1008.841753191975 1008.990228816784 1098.228815304114 1098.426733503422 1098.588057750772 1082.840057862383 466.7310996116211 1094.888943295397 293.1467149516653
1711 0.005 8.555 1 1051.333660968736 1008.844654082231 1008.99313316793 1098.228876313158 1098.426771795289 1098.58808677312 1082.840393315897 466.7474186071179 1094.889186562069 293.146715003997
1712 0.005 8.56 1 1051.334815133397 1008.847544664283 1008.996027424963 1098.22881777505 1098.426735436483 1098.588059470958 1082.840681475737 466.7637061846447 1094.888999268702 293.1467150109263
1713 0.005 8.565 1 1051.336535746789 1008.850426726055 1008.998912916458 1098.228877594953 1098.426772771597 1098.588087531084 1082.841014045723 466.7799626406632 1094.889240687331 293.1467150618287
1714 0.005 8.57 1 1051.337680072097 1008.853298549651 1009.001788382589 1098.228818639888 1098.42673598269 1098.588059653008 1082.841299470511 466.7961878633236 1094.889052269661 293.1467150720955
1715 0.005 8.575000000000001 1 1051.339391894664 1008.856161923597 1009.00465515568 1098.228879105088 1098.426773960347 1098.588088520778 1082.841630393943 466.8123824212998 1094.88929450681 293.1467151235841
1716 0.005 8.58 1 1051.340527391523 1008.859015128867 1009.007511973266 1098.228820403642 1098.426737394718 1098.588060989975 1082.841914066677 466.8285457087788 1094.889106204346 293.146715132845
1717 0.005 8.585000000000001 1 1051.342229739128 1008.861859953457 1009.010360165098 1098.228881009617 1098.426775468904 1098.588089748096 1082.84224291815 466.8446780155588 1094.889348276095 293.1467151821919
1718 0.005 8.59 1 1051.34335632151 1008.864694680743 1009.013198472673 1098.228822652834 1098.426739196456 1098.588062368678 1082.84252535796 466.8607793426102 1094.889160372745 293.1467151890336
1719 0.005 8.595000000000001 1 1051.345049230395 1008.86752109279 1009.016028220361 1098.228882458325 1098.426776371113 1098.588090371715 1082.842852112041 466.8768499139769 1094.889401567155 293.1467152371333
1720 0.005 8.6 1 1051.346166828737 1008.870337478716 1009.018848156989 1098.228824814054 1098.426740851894 1098.588063849605 1082.843132860914 466.892889738086 1094.889213491629 293.146715244665
1721 0.005 8.605 1 1051.347850296067 1008.87314561464 1009.021659600424 1098.228883928901 1098.4267774583 1098.588091118597 1082.843457516285 466.9088989116136 1094.889453792257 293.1467152982395
1722 0.005 8.609999999999999 1 1051.34895902273 1008.875943793161 1009.024461296011 1098.228825314731 1098.426741023483 1098.588063782225 1082.843735683208 466.9248772327639 1094.889265243142 293.1467153047007
1723 0.005 8.615 1 1051.35063435488 1008.878733795154 1009.027254574743 1098.228886354881 1098.426779616183 1098.588093148873 1082.844058984898 466.9408252215925 1094.889507397393 293.1467153534849
1724 0.005 8.620000000000001 1 1051.351733934565 1008.881513905394 1009.030038172716 1098.228828170827 1098.426743392808 1098.588065838967 1082.844335763503 466.9567427824049 1094.889319014311 293.146715357329
1725 0.005 8.625 1 1051.353399543633 1008.884285899153 1009.032813411704 1098.228886873627 1098.426779634498 1098.588092850435 1082.844656103072 466.9726300015432 1094.889559533775 293.1467154061427
1726 0.005 8.630000000000001 1 1051.354489743913 1008.887048068434 1009.035579039992 1098.228829284037 1098.42674436317 1098.588066600438 1082.844930984724 466.9884869362679 1094.889370004899 293.1467154108013
1727 0.005 8.635 1 1051.356147334621 1008.889802196317 1009.038336383624 1098.22888963548 1098.426781908073 1098.58809483141 1082.845250905309 467.0043135776303 1094.889611537752 293.1467154606766
1728 0.005 8.640000000000001 1 1051.357228865138 1008.892546563082 1009.041084178008 1098.228830865719 1098.426745294579 1098.588067257821 1082.845523570263 467.0201100997745 1094.889422677993 293.1467154666864
1729 0.005 8.645 1 1051.358877627245 1008.895282953829 1009.043823753239 1098.228891366084 1098.426783336487 1098.588096101078 1082.845841293424 467.0358766997447 1094.889664190185 293.1467155156487
1730 0.005 8.65 1 1051.359949623507 1008.898009644764 1009.046553844784 1098.22883215655 1098.426746463695 1098.588068090898 1082.846111829242 467.0516130835479 1094.889473288769 293.1467155224629
1731 0.005 8.654999999999999 1 1051.36159003983 1008.900728430238 1009.049275785399 1098.228892644277 1098.426784068547 1098.588096439792 1082.846427862741 467.0673195250623 1094.889715121884 293.1467155729111
1732 0.005 8.66 1 1051.362653920127 1008.903437585891 1009.051988309888 1098.228834674599 1098.426748413096 1098.588069905216 1082.846697286376 467.0829959869153 1094.889525095042 293.1467155780821
1733 0.005 8.665000000000001 1 1051.364285031411 1008.906138893685 1009.05469274278 1098.228894518623 1098.426785509455 1098.58809767497 1082.847011529767 467.0986383056191 1094.88976570868 293.1467156281199
1734 0.005 8.67 1 1051.365339589785 1008.908830632554 1009.057387823904 1098.228835447224 1098.426748850906 1098.588070044541 1082.847278118919 467.1142525741368 1094.889575052476 293.1467156368006
1735 0.005 8.675000000000001 1 1051.366962871064 1008.911514593788 1009.060074883319 1098.228896376805 1098.426787050897 1098.588099032598 1082.847590708504 467.1298379449309 1094.889816913303 293.1467156855398
1736 0.005 8.68 1 1051.368009044557 1008.914189050109 1009.062752652193 1098.228837647146 1098.426750633198 1098.588071537967 1082.847856023179 467.1453941421416 1094.889625739118 293.146715693465
1737 0.005 8.685 1 1051.36962328179 1008.916855789658 1009.06542246113 1098.228897832291 1098.426788050504 1098.588099695619 1082.848166572084 467.1609210340458 1094.889866785743 293.1467157435833
1738 0.005 8.69 1 1051.370661505391 1008.919513092435 1009.068083047316 1098.228839101822 1098.426751643325 1098.588072347944 1082.848430204945 467.1764185003748 1094.889676435739 293.1467157509131
1739 0.005 8.695 1 1051.372267032623 1008.922162740747 1009.070735736325 1098.22889943678 1098.426789356964 1098.588100830539 1082.848738955088 467.1918881749112 1094.889916648896 293.1467158018128
1740 0.005 8.700000000000001 1 1051.373296296202 1008.924803011578 1009.073379261323 1098.228840477311 1098.426752637328 1098.588073104698 1082.849000292866 467.207327876117 1094.889726044273 293.1467158084069
1741 0.005 8.705 1 1051.374893466717 1008.927435692784 1009.076014955757 1098.228901160703 1098.426790735263 1098.588101965902 1082.849307241577 467.2227385394239 1094.889966631801 293.146715856889
1742 0.005 8.710000000000001 1 1051.375914787001 1008.930059061368 1009.078641553062 1098.228842399257 1098.426754225093 1098.588074377177 1082.849567109561 467.2381196034681 1094.889776312136 293.146715865601
1743 0.005 8.715 1 1051.377503513491 1008.932674900624 1009.08126037686 1098.22890272775 1098.426791852828 1098.588102752987 1082.849872537256 467.2534712971735 1094.890016037598 293.1467159163309
1744 0.005 8.720000000000001 1 1051.378516198843 1008.935281489738 1009.083870165657 1098.228844240034 1098.426755607835 1098.588075496459 1082.850131128597 467.2687936707611 1094.889825134811 293.1467159245636
1745 0.005 8.725 1 1051.380096549008 1008.937880609519 1009.086472242117 1098.228903730675 1098.426792557155 1098.588103326493 1082.850434334015 467.2840871940685 1094.890064006271 293.146715976858
1746 0.005 8.73 1 1051.381100756009 1008.940470538867 1009.08906534553 1098.228845007633 1098.4267561355 1098.588075823061 1082.850690147596 467.299351541712 1094.889873697042 293.1467159817195
1747 0.005 8.734999999999999 1 1051.382673453154 1008.943053065309 1009.091650802059 1098.22890567275 1098.426794201753 1098.588104751094 1082.850991870584 467.3145849164443 1094.890114070406 293.14671603184
1748 0.005 8.74 1 1051.383669690179 1008.945626463091 1009.094227344737 1098.2288475588 1098.426758251311 1098.588077713467 1082.851247093962 467.3297888711634 1094.889922724595 293.1467160410927
1749 0.005 8.745000000000001 1 1051.38523297046 1008.948192518439 1009.096796303071 1098.228907106055 1098.426794979825 1098.588105126262 1082.851550860549 467.344964739313 1094.8901624442 293.1467160921344
1750 0.005 8.75 1 1051.386220727746 1008.950749501494 1009.099356407012 1098.22884842896 1098.426758871524 1098.588078182772 1082.851802823248 467.3601122223484 1094.889970418579 293.1467161007998
1751 0.005 8.755000000000001 1 1051.387776795737 1008.953299201339 1009.101908983127 1098.228908869188 1098.426796527238 1098.588106492197 1082.852101954847 467.3752312683202 1094.890210701924 293.1467161510441
1752 0.005 8.76 1 1051.388756948485 1008.95583989324 1009.104452766187 1098.22885022077 1098.426760038327 1098.588079048071 1082.852352130992 467.3903218482914 1094.89001911309 293.1467161578427
1753 0.005 8.765000000000001 1 1051.390304570469 1008.958373359358 1009.106989084125 1098.228910675879 1098.426798011954 1098.588107796114 1082.85265007734 467.4053839704329 1094.890258214364 293.1467162108235
1754 0.005 8.77 1 1051.391276945429 1008.960897879041 1009.109516669044 1098.228851966633 1098.426761427795 1098.588080111406 1082.85289876228 467.4204175814725 1094.890067375488 293.1467162179041
1755 0.005 8.775 1 1051.392816208288 1008.963415228512 1009.112036842195 1098.228911267876 1098.426798361589 1098.588107944319 1082.853194002074 467.4354234712285 1094.890305736076 293.146716268651
1756 0.005 8.779999999999999 1 1051.393780947704 1008.965923694841 1009.114548347448 1098.228854035239 1098.426763263072 1098.588081824154 1082.853441554937 467.4504007437401 1094.890115248282 293.1467162743733
1757 0.005 8.785 1 1051.395312360028 1008.968425051098 1009.117052501724 1098.228913410752 1098.426799756869 1098.58810895049 1082.853736026539 467.4653495006213 1094.890353273749 293.1467163251202
1758 0.005 8.790000000000001 1 1051.396268428209 1008.970917575788 1009.119548040059 1098.228854459199 1098.426763310305 1098.588081579682 1082.853980995659 467.4802699068131 1094.890161052722 293.1467163295623
1759 0.005 8.795 1 1051.397792520769 1008.973403053597 1009.122036290298 1098.228914767106 1098.426800956859 1098.588110020384 1082.854273689389 467.4951619624037 1094.890400039043 293.1467163769161
1760 0.005 8.800000000000001 1 1051.398740912211 1008.975879759853 1009.124515981674 1098.228856534797 1098.426765008547 1098.588083152302 1082.854517331652 467.5100258078062 1094.890208480407 293.1467163814608
1761 0.005 8.805 1 1051.40025648491 1008.978349473006 1009.126988442207 1098.228916048312 1098.426801947258 1098.588110775348 1082.854807991988 467.5248615290886 1094.890446414954 293.1467164277596
1762 0.005 8.81 1 1051.401197461897 1008.980810473 1009.129452403122 1098.228858185659 1098.42676631713 1098.58808408034 1082.855050042526 467.5396691828046 1094.890255124402 293.1467164308127
1763 0.005 8.815 1 1051.402705779778 1008.983264539614 1009.131909191352 1098.228917795902 1098.426803113793 1098.588111656891 1082.855339497678 467.5544487861428 1094.890493339697 293.146716478371
1764 0.005 8.82 1 1051.40363851885 1008.985709947056 1009.134357534931 1098.22885862883 1098.426766424985 1098.588084185924 1082.855579587577 467.5692004035209 1094.89029999155 293.1467164796924
1765 0.005 8.825000000000001 1 1051.405138923307 1008.988148477844 1009.136798763361 1098.228919910618 1098.426805302272 1098.588113721146 1082.855867418459 467.5839236043747 1094.890539292742 293.1467165285719
1766 0.005 8.83 1 1051.406064209197 1008.99057841125 1009.139231607775 1098.228860619754 1098.426767926596 1098.588085255655 1082.856106205517 467.5986191979188 1094.890346146565 293.1467165304595
1767 0.005 8.835000000000001 1 1051.407556415682 1008.993001521802 1009.141657388792 1098.228920291444 1098.4268052703 1098.588113409086 1082.856391579879 467.6132870551567 1094.89058413414 293.1467165783722
1768 0.005 8.84 1 1051.408474803348 1008.995416094198 1009.144074847597 1098.228862521552 1098.426769522511 1098.588086668698 1082.856628997855 467.627927255362 1094.89039311565 293.1467165798346
1769 0.005 8.845000000000001 1 1051.409959301754 1008.997823899585 1009.146485299215 1098.228921534831 1098.426806107512 1098.588114146772 1082.856912951663 467.6425400701996 1094.890629349803 293.1467166258611
1770 0.005 8.85 1 1051.410869136415 1009.000223219224 1009.148887479014 1098.228863146547 1098.426770057407 1098.588087044838 1082.857148452843 467.6571251779763 1094.890436476991 293.1467166292396
1771 0.005 8.855 1 1051.412347494087 1009.002615838177 1009.151282716529 1098.228924703284 1098.426808803217 1098.58811650446 1082.857432024893 467.6716829233411 1094.890676246243 293.1467166762752
1772 0.005 8.859999999999999 1 1051.413249855323 1009.005000018184 1009.153669734952 1098.228865378141 1098.426771635055 1098.588088250427 1082.857666122273 467.6862128668572 1094.890483031872 293.1467166820614
1773 0.005 8.865 1 1051.414719670384 1009.007377542181 1009.156049855948 1098.228924285309 1098.426808111564 1098.588115638202 1082.857946793856 467.7007153962693 1094.890719559081 293.1467167270814
1774 0.005 8.870000000000001 1 1051.415614895513 1009.009746692541 1009.158421818759 1098.228867308894 1098.426773395881 1098.588089801585 1082.858179943285 467.7151905079103 1094.890527655619 293.1467167318043
1775 0.005 8.875 1 1051.417077837438 1009.012109245388 1009.160786942745 1098.228926677354 1098.426809898403 1098.588117125848 1082.858459935152 467.7296383377364 1094.890764947808 293.1467167782622
1776 0.005 8.880000000000001 1 1051.417965043882 1009.01446347279 1009.163143960972 1098.228867584676 1098.42677332175 1098.588089598076 1082.858690318889 467.7440591648362 1094.890571274683 293.1467167836366
1777 0.005 8.885 1 1051.419420363498 1009.016811159904 1009.165494194146 1098.228927780888 1098.426810962571 1098.588118094221 1082.858968257 467.7584522381454 1094.890809095743 293.1467168334089
1778 0.005 8.890000000000001 1 1051.420300503884 1009.019150576897 1009.167836376968 1098.228869077983 1098.426774725573 1098.588090865678 1082.859197045936 467.7728183456837 1094.890615605581 293.1467168403252
1779 0.005 8.895 1 1051.421748557382 1009.021483507351 1009.170171831323 1098.228929699102 1098.426812337996 1098.588119155942 1082.859473817083 467.7871574221791 1094.890853301317 293.1467168868832
1780 0.005 8.9 1 1051.422621990993 1009.023808225773 1009.172499290131 1098.228871482444 1098.426776391903 1098.58809217971 1082.859702231136 467.8014694554236 1094.890660324818 293.1467168923387
1781 0.005 8.904999999999999 1 1051.424062102529 1009.026126503741 1009.174820069433 1098.228930264561 1098.426812749282 1098.588119421742 1082.859976757546 467.8157545299424 1094.890896346831 293.1467169420156
1782 0.005 8.91 1 1051.424927361366 1009.028436619599 1009.177132902895 1098.228871618239 1098.426776553443 1098.588092207369 1082.860202375216 467.8300126866478 1094.890703137367 293.1467169442955
1783 0.005 8.915000000000001 1 1051.426361867736 1009.030740359004 1009.179439119112 1098.228933424312 1098.426815426233 1098.588121817714 1082.860476989778 467.844243985019 1094.890941703761 293.1467169940748
1784 0.005 8.92 1 1051.427219820987 1009.033035983492 1009.181737438525 1098.228873395981 1098.426777553331 1098.588092907975 1082.860701995032 467.8584484712256 1094.890746399438 293.1467169994289
1785 0.005 8.925000000000001 1 1051.428646140237 1009.03532527758 1009.184029186637 1098.228933267945 1098.426815189498 1098.588121360346 1082.860973419792 467.8726261808461 1094.890983358516 293.1467170480979
1786 0.005 8.93 1 1051.429497147449 1009.037606514808 1009.186313096379 1098.228874877278 1098.426778990734 1098.588094215218 1082.861196443336 467.8867772064468 1094.890789805654 293.1467170523053
1787 0.005 8.935 1 1051.430916394843 1009.039881474568 1009.188590488619 1098.228934652268 1098.426816181825 1098.588122220269 1082.86146661294 467.9009015397064 1094.891026497879 293.1467171019378
1788 0.005 8.94 1 1051.431760361238 1009.042148428311 1009.190860089987 1098.22887623592 1098.426780091642 1098.588095097955 1082.861688381354 467.9149994818287 1094.890832174058 293.1467171073683
1789 0.005 8.945 1 1051.433173062177 1009.044409160582 1009.193123232978 1098.228936590432 1098.426817556707 1098.588123291401 1082.86195757818 467.9290708141936 1094.891069658719 293.1467171548087
1790 0.005 8.950000000000001 1 1051.43401009013 1009.046661937738 1009.195378636332 1098.228878024516 1098.426781458044 1098.588096222697 1082.862178217932 467.9431156285974 1094.890875044514 293.1467171610863
1791 0.005 8.955 1 1051.435414870859 1009.048908539163 1009.197627624 1098.228937358303 1098.42681804716 1098.588123550345 1082.86244534199 467.957134020042 1094.891111555928 293.1467172105634
1792 0.005 8.960000000000001 1 1051.436245724891 1009.051147244257 1009.199868931589 1098.228880169481 1098.42678324798 1098.588097760802 1082.862664731265 467.9711259926242 1094.890918815114 293.1467172182906
1793 0.005 8.965 1 1051.437643188022 1009.05337981792 1009.202103870762 1098.228938479402 1098.426818954518 1098.588124322094 1082.862930027729 467.9850916742636 1094.89115354973 293.1467172681257
1794 0.005 8.970000000000001 1 1051.438466787019 1009.055604545197 1009.20433118001 1098.228881051121 1098.426783793777 1098.588098064655 1082.863147610003 467.9990315118459 1094.890960614785 293.1467172745652
1795 0.005 8.975 1 1051.439858040691 1009.057823198499 1009.206552177039 1098.22894067288 1098.426820645217 1098.588125757854 1082.863412366738 468.0129448808078 1094.89119624199 293.1467173213714
1796 0.005 8.98 1 1051.440674349141 1009.060034052816 1009.208765590326 1098.228882798655 1098.426785051437 1098.588099134126 1082.863628949343 468.0268320595454 1094.891001852407 293.1467173307984
1797 0.005 8.984999999999999 1 1051.442058181882 1009.062238881227 1009.210972738501 1098.2289408524 1098.426820657266 1098.588125653511 1082.863891491303 468.0406925299844 1094.891236488857 293.1467173784491
1798 0.005 8.99 1 1051.442868254173 1009.064435967022 1009.21317235994 1098.228884552195 1098.426786610931 1098.588100478657 1082.864106598541 468.0545271097785 1094.891044401301 293.1467173857812
1799 0.005 8.995000000000001 1 1051.444245294296 1009.066627072694 1009.215365765328 1098.228942391208 1098.426821828198 1098.588126599891 1082.864367491796 468.0683358837306 1094.891278218621 293.1467174303886
1800 0.005 9 1 1051.44504808297 1009.06881048289 1009.217551690414 1098.228885539967 1098.426787365919 1098.588101071588 1082.864580878761 468.0821188027754 1094.891085081284 293.1467174357115
1801 0.005 9.005000000000001 1 1051.446418767607 1009.070987967066 1009.219731451433 1098.228943932946 1098.426822945029 1098.588127408684 1082.864840778073 468.0958760468064 1094.891319952517 293.1467174815589
1802 0.005 9.01 1 1051.44721514516 1009.073157805865 1009.221903784743 1098.228887187809 1098.42678864748 1098.588102155791 1082.865053210832 468.1096073810458 1094.891126421262 293.1467174866746
1803 0.005 9.015000000000001 1 1051.448578691951 1009.075321750535 1009.224069988821 1098.228945101314 1098.426823823057 1098.588128117582 1082.865311321491 468.1233131313942 1094.89136086015 293.1467175324431
1804 0.005 9.02 1 1051.449368044847 1009.077478106571 1009.226228816587 1098.228887966621 1098.426789246462 1098.58810261148 1082.865521729638 468.1369930569885 1094.891166767185 293.1467175328237
1805 0.005 9.025 1 1051.450725424994 1009.079628623086 1009.228381571812 1098.228947061798 1098.426825418678 1098.588129449263 1082.865779019488 468.1506474893138 1094.891402170388 293.1467175778455
1806 0.005 9.029999999999999 1 1051.451507616499 1009.081771577209 1009.230526983904 1098.228888752727 1098.426789701753 1098.588102831945 1082.865987650159 468.1642761166613 1094.891206521232 293.1467175771227
1807 0.005 9.035 1 1051.452858388235 1009.083908754227 1009.232666379003 1098.228948349484 1098.42682644629 1098.588130302951 1082.866243764644 468.1778792800341 1094.891441912813 293.1467176234266
1808 0.005 9.040000000000001 1 1051.453633820768 1009.086038422874 1009.234798481283 1098.228889834347 1098.426790563882 1098.588103535329 1082.86645086519 468.1914569630132 1094.891246620485 293.1467176237991
1809 0.005 9.045 1 1051.45497868808 1009.088162364178 1009.236924616908 1098.228949605042 1098.426827282023 1098.588130969946 1082.866705838183 468.2050091788407 1094.891482769311 293.1467176689573
1810 0.005 9.050000000000001 1 1051.455747715845 1009.090278843618 1009.239043508804 1098.228891680091 1098.426792156705 1098.588104963919 1082.866911915438 468.2185360243759 1094.891286948724 293.1467176689665
1811 0.005 9.055 1 1051.45708550625 1009.092389639972 1009.241156478557 1098.22895089706 1098.426828362885 1098.588131825917 1082.867165066772 468.2320375537658 1094.891522027279 293.1467177130337
1812 0.005 9.06 1 1051.45784793085 1009.094493021736 1009.243262252603 1098.228892654426 1098.426792635309 1098.588105139988 1082.867369538164 468.245513645592 1094.891326370107 293.1467177142422
1813 0.005 9.065 1 1051.459179462333 1009.096590769244 1009.245362151878 1098.228952534672 1098.426829782988 1098.588133126103 1082.867621516354 468.2589645946764 1094.891561727371 293.1467177600304
1814 0.005 9.07 1 1051.459935766533 1009.098681151872 1009.247454907897 1098.228894489068 1098.426793890349 1098.588106149459 1082.867825122758 468.2723904126364 1094.891366214935 293.1467177650687
1815 0.005 9.075000000000001 1 1051.461260347876 1009.100765942818 1009.249541831164 1098.228953266494 1098.426830147889 1098.588133293965 1082.868075525043 468.2857911184466 1094.891600786044 293.1467178119044
1816 0.005 9.08 1 1051.462010396547 1009.10284341569 1009.251621656058 1098.228895772308 1098.426795213127 1098.588107340321 1082.868277531083 468.2991667285347 1094.891405679102 293.1467178165277
1817 0.005 9.085000000000001 1 1051.463328725008 1009.104915344227 1009.253695696452 1098.228954929643 1098.426831491305 1098.588134403965 1082.868526416493 468.3125173264217 1094.89164075108 293.146717864575
1818 0.005 9.09 1 1051.464072158741 1009.106979999662 1009.255762683835 1098.228896541099 1098.426795599064 1098.588107505811 1082.868726865688 468.3258429652865 1094.891444886701 293.1467178681534
1819 0.005 9.095000000000001 1 1051.465384396619 1009.109039160786 1009.25782393621 1098.228956440565 1098.426832744044 1098.58813545065 1082.868974880878 468.3391436294361 1094.891679702733 293.1467179159121
1820 0.005 9.1 1 1051.466121589257 1009.111091095068 1009.259878181322 1098.228898233508 1098.426796941943 1098.588108635729 1082.869174085609 468.3524194552986 1094.891484251547 293.1467179188797
1821 0.005 9.105 1 1051.467427283735 1009.113137577339 1009.261926737677 1098.228957212076 1098.426833038379 1098.588135477893 1082.869420457037 468.3656705243933 1094.891718489351 293.1467179642356
1822 0.005 9.109999999999999 1 1051.468157781861 1009.115176875752 1009.263968327795 1098.228898637169 1098.426797309691 1098.588108952585 1082.869617875766 468.3788968282753 1094.891521794758 293.1467179666025
1823 0.005 9.115 1 1051.469457156393 1009.117210768896 1009.26600427383 1098.228958156554 1098.426834056734 1098.588136515536 1082.869862954282 468.3920984005336 1094.891755583502 293.1467180113412
1824 0.005 9.120000000000001 1 1051.470181773108 1009.119237527514 1009.268033303484 1098.228900379819 1098.426798599852 1098.588109937691 1082.870059477064 468.4052753428723 1094.891560398432 293.1467180136499
1825 0.005 9.125 1 1051.471475367266 1009.121258926932 1009.270056736411 1098.228959803507 1098.426835263974 1098.588137465525 1082.87030331389 468.4184276270877 1094.891794798736 293.1467180605179
1826 0.005 9.130000000000001 1 1051.472193682296 1009.123273234545 1009.272073296123 1098.228902099925 1098.426799977029 1098.588111095174 1082.870498583897 468.4315553995383 1094.891599012917 293.1467180625556
1827 0.005 9.135 1 1051.473480636933 1009.125282222142 1009.274084299577 1098.228960433966 1098.426835517144 1098.588137426058 1082.870741196426 468.4446589574259 1094.891832029523 293.1467181101154
1828 0.005 9.140000000000001 1 1051.474193147341 1009.127284165241 1009.276088476336 1098.228903553997 1098.426801231116 1098.588112174738 1082.870935340752 468.4577379163998 1094.89163726175 293.1467181088244
1829 0.005 9.145 1 1051.475474277847 1009.129280833504 1009.278087141481 1098.228962018468 1098.42683669303 1098.588138518021 1082.871176531338 468.4707924798426 1094.891870467443 293.1467181563283
1830 0.005 9.15 1 1051.476179907236 1009.131270497431 1009.280079020465 1098.228904116708 1098.426801581746 1098.588112403834 1082.871369076948 468.4838226427629 1094.891673505025 293.1467181565201
1831 0.005 9.154999999999999 1 1051.477455468097 1009.133254937078 1009.282065435637 1098.228963823763 1098.426838312078 1098.588139795889 1082.871609364461 468.4968284938873 1094.891908349882 293.1467182039701
1832 0.005 9.16 1 1051.478155499447 1009.135232416774 1009.284045111731 1098.228905899392 1098.426802903037 1098.588113452963 1082.871801148684 468.5098100093524 1094.891711999813 293.146718203063
1833 0.005 9.165000000000001 1 1051.479424304841 1009.137204710612 1009.286019363012 1098.228964585262 1098.426838696082 1098.58814002119 1082.8720398669 468.5227674513934 1094.891945083025 293.1467182489027
1834 0.005 9.17 1 1051.480118172079 1009.13917008781 1009.287986916875 1098.228906437655 1098.426803126416 1098.588113558256 1082.872229696213 468.5356994152183 1094.89174849976 293.1467182511229
1835 0.005 9.175000000000001 1 1051.481381236214 1009.141130324 1009.289949091585 1098.22896590766 1098.426839886776 1098.58814113352 1082.8724671013 468.5486077901107 1094.891982131194 293.1467182948456
1836 0.005 9.18 1 1051.482069287994 1009.143083688574 1009.291904614189 1098.228907919219 1098.426804374158 1098.588114607345 1082.872656109662 468.5614922613751 1094.891785451895 293.1467182980725
1837 0.005 9.185 1 1051.483326364576 1009.145031953949 1009.293854799947 1098.228966758774 1098.426840423822 1098.5881414265 1082.872892143991 468.5743529489995 1094.892018848216 293.1467183431494
1838 0.005 9.19 1 1051.484008534556 1009.146973391004 1009.295798377723 1098.228909438806 1098.426805728293 1098.588115836312 1082.873079936439 468.5871897116747 1094.89182259845 293.1467183436334
1839 0.005 9.195 1 1051.485259621669 1009.148909772464 1009.297736660456 1098.228968422078 1098.426841707548 1098.588142444049 1082.873314838714 468.6000026896647 1094.892055778298 293.1467183880438
1840 0.005 9.200000000000001 1 1051.485935604847 1009.150839365042 1009.299668375797 1098.228910264497 1098.426806124492 1098.5881160125 1082.873501065883 468.61279180651 1094.891858512121 293.1467183876572
1841 0.005 9.205 1 1051.487181260616 1009.152763948792 1009.301594843385 1098.228970359376 1098.426843306983 1098.58814382089 1082.873735008689 468.6255571339457 1094.892093240946 293.146718434321
1842 0.005 9.210000000000001 1 1051.487850941658 1009.154681781015 1009.303514778805 1098.228910993948 1098.426806658168 1098.58811641883 1082.873919464981 468.6382986931796 1094.891894578903 293.1467184383681
1843 0.005 9.215 1 1051.48909065085 1009.156594646232 1009.305429510371 1098.228970657419 1098.426843354103 1098.588143706418 1082.874151987372 468.6510165668783 1094.892128766378 293.1467184823148
1844 0.005 9.220000000000001 1 1051.489754755133 1009.158500804656 1009.307337753865 1098.228912562192 1098.426808006725 1098.588117577425 1082.874335753597 468.663710803981 1094.891930717528 293.1467184877325
1845 0.005 9.225 1 1051.490988694696 1009.160402036407 1009.309240832705 1098.228972013315 1098.426844565652 1098.588144772246 1082.874567247001 468.6763815206842 1094.892164162644 293.1467185320795
1846 0.005 9.23 1 1051.491647498588 1009.162296605337 1009.311137470201 1098.228914061212 1098.426809079578 1098.588118425762 1082.874749874836 468.6890286561618 1094.891967424537 293.1467185355835
1847 0.005 9.234999999999999 1 1051.492875191154 1009.164186285653 1009.313028981601 1098.228972859338 1098.426845076526 1098.5881451158 1082.874979894923 468.701652316859 1094.892199889985 293.1467185827053
1848 0.005 9.24 1 1051.493528172907 1009.166069345816 1009.314914091546 1098.228915037962 1098.426809859142 1098.588119073303 1082.87516151524 468.7142524423601 1094.892002609129 293.1467185853822
1849 0.005 9.245000000000001 1 1051.494751089344 1009.167947562392 1009.316794120491 1098.228974865711 1098.426846684152 1098.588146517868 1082.875390519536 468.7268292018126 1094.892236938005 293.1467186309537
1850 0.005 9.25 1 1051.495397761065 1009.169819193007 1009.318667783726 1098.22891585012 1098.426810435845 1098.588119472978 1082.875570138779 468.7393825594637 1094.892038283959 293.1467186332395
1851 0.005 9.255000000000001 1 1051.496614110295 1009.171686017907 1009.320536404638 1098.228974986571 1098.426846885342 1098.588146614944 1082.87579752964 468.7519126204419 1094.892270340358 293.1467186795091
1852 0.005 9.26 1 1051.497255880386 1009.173546304635 1009.322398706869 1098.22891712885 1098.426811340303 1098.588120147184 1082.875976467414 468.7644194116615 1094.89207340323 293.1467186813499
1853 0.005 9.265000000000001 1 1051.498466925831 1009.175401825541 1009.324256006484 1098.228976915022 1098.426848415059 1098.588148036881 1082.876203035862 468.7769029354354 1094.892306294816 293.1467187282518
1854 0.005 9.27 1 1051.499102860304 1009.17725084669 1009.326107023746 1098.22891861251 1098.426812534711 1098.588121127494 1082.87638084038 468.7893632701611 1094.892108995131 293.14671872731
1855 0.005 9.275 1 1051.500308277157 1009.179095142125 1009.327953080677 1098.228977386856 1098.426848576617 1098.588147913707 1082.876606012929 468.8018008118493 1094.892341015318 293.1467187744454
1856 0.005 9.279999999999999 1 1051.500938439593 1009.180932975122 1009.32979289561 1098.228919505457 1098.426813411165 1098.588121894304 1082.876782517191 468.8142153738297 1094.892143836371 293.1467187739959
1857 0.005 9.285 1 1051.502138411418 1009.18276612238 1009.331627786795 1098.228978442311 1098.426849326302 1098.588148522689 1082.877006563896 468.8266067467168 1094.892375733194 293.146718818979
1858 0.005 9.290000000000001 1 1051.502763374804 1009.184592849064 1009.333456477764 1098.228920690372 1098.426814301671 1098.588122567731 1082.877182047609 468.8389750114191 1094.892178509298 293.1467188189817
1859 0.005 9.295 1 1051.503957766927 1009.186414929246 1009.335280284851 1098.228979869442 1098.4268505323 1098.588149589076 1082.877405157296 468.8513203033814 1094.892410086856 293.1467188637251
1860 0.005 9.300000000000001 1 1051.50457720553 1009.188230630236 1009.337097932849 1098.228922319591 1098.426815466712 1098.588123532703 1082.877579717999 468.863642262503 1094.892212624386 293.1467188652398
1861 0.005 9.305 1 1051.505766469613 1009.190041723992 1009.33891073743 1098.228981220655 1098.426851466277 1098.588150271865 1082.877801571453 468.8759416105034 1094.892444960939 293.1467189103453
1862 0.005 9.31 1 1051.50638004032 1009.191846473474 1009.340717417841 1098.228923076992 1098.426816151425 1098.588124109546 1082.877974392122 468.8882182453042 1094.892246701189 293.1467189138644
1863 0.005 9.315 1 1051.507563439967 1009.193646654899 1009.342519294527 1098.22898180604 1098.426851894298 1098.588150527533 1082.878194770735 468.9004722170499 1094.892478507353 293.1467189569788
1864 0.005 9.32 1 1051.508172097437 1009.19544053357 1009.344315086142 1098.228924175032 1098.426816914148 1098.588124674644 1082.878366859964 468.9127034699338 1094.89228118694 293.1467189587165
1865 0.005 9.325000000000001 1 1051.509350375058 1009.197229882888 1009.346106112714 1098.228983453501 1098.426853437642 1098.588152081277 1082.878586366721 468.9249120748532 1094.892513019561 293.1467190014612
1866 0.005 9.33 1 1051.50995356434 1009.199012968783 1009.347891095552 1098.228925643999 1098.426818005068 1098.5881254729 1082.87875746811 468.9370981439246 1094.89231513758 293.1467190011779
1867 0.005 9.335000000000001 1 1051.511126100629 1009.200791561252 1009.349671349766 1098.228983998594 1098.426853502083 1098.588151798753 1082.878975671965 468.949261672554 1094.892546224654 293.146719041943
1868 0.005 9.34 1 1051.511724275245 1009.202563929148 1009.351445599127 1098.228926844138 1098.426819031047 1098.588126485426 1082.879145659973 468.9614026359455 1094.892348786405 293.1467190409974
1869 0.005 9.345000000000001 1 1051.512891514755 1009.204331840974 1009.353215156754 1098.228985080023 1098.426854334597 1098.588152469199 1082.879362717755 468.973521089748 1094.892579633812 293.1467190805403
1870 0.005 9.35 1 1051.513483902218 1009.206093563808 1009.354978743868 1098.228927259172 1098.426819307294 1098.588126576782 1082.87953111161 468.9856171453657 1094.892381589152 293.1467190762792
1871 0.005 9.355 1 1051.514645618112 1009.207850867654 1009.356737677953 1098.228985770466 1098.426855013558 1098.588153085725 1082.879746852938 468.9976908516998 1094.892612042438 293.1467191177261
1872 0.005 9.359999999999999 1 1051.51523365794 1009.20960202666 1009.358490685455 1098.228929189242 1098.426820847319 1098.588127866337 1082.879914961104 469.0097422534045 1094.892415436986 293.1467191126991
1873 0.005 9.365 1 1051.516390404263 1009.211348802717 1009.360239074576 1098.228987854897 1098.426856653321 1098.588154493989 1082.880129787595 469.0217713870287 1094.892646476872 293.1467191540773
1874 0.005 9.370000000000001 1 1051.516972307752 1009.213089463715 1009.361981570952 1098.228929668593 1098.426821037755 1098.588127961905 1082.880296251458 469.0337782431862 1094.892447445615 293.1467191478478
1875 0.005 9.375 1 1051.518124228244 1009.214825782511 1009.363719487925 1098.228988379264 1098.42685696771 1098.588154550208 1082.880509970667 469.0457630083909 1094.892679153071 293.146719190234
1876 0.005 9.380000000000001 1 1051.51870077265 1009.216556021957 1009.365451545552 1098.228930567643 1098.426821849227 1098.58812869141 1082.880675280858 469.0577256333348 1094.892479930941 293.1467191896585
1877 0.005 9.385 1 1051.519847974521 1009.218281958623 1009.367179064093 1098.228989985087 1098.426858329322 1098.588155899749 1082.880887989312 469.0696661085431 1094.892712560763 293.1467192335737
1878 0.005 9.390000000000001 1 1051.520418549544 1009.220001847696 1009.368900756921 1098.228931082795 1098.426822106794 1098.588128711172 1082.881052018835 469.0815846397366 1094.892511342837 293.1467192374514
1879 0.005 9.395 1 1051.521561036024 1009.221717474836 1009.370617950802 1098.228991142095 1098.426859219483 1098.588156468841 1082.881263873082 469.0934811402648 1094.892744935393 293.1467192811795
1880 0.005 9.4 1 1051.522127235656 1009.223427095255 1009.372329358849 1098.228932995641 1098.426823731034 1098.588130270517 1082.881427063841 469.1053554957094 1094.892545099555 293.1467192835579
1881 0.005 9.404999999999999 1 1051.52326389839 1009.225132484495 1009.374036298876 1098.228992007572 1098.426859762148 1098.588156823164 1082.881637587413 469.1172086524626 1094.892777036495 293.1467193299847
1882 0.005 9.41 1 1051.523824923767 1009.22683189996 1009.375737487637 1098.228933134475 1098.426823730733 1098.588130098955 1082.881799260534 469.1290397693501 1094.892576596665 293.1467193316724
1883 0.005 9.415000000000001 1 1051.524956763967 1009.228527124597 1009.377434247609 1098.22899356457 1098.426861174888 1098.588158073799 1082.882009159898 469.1408489848462 1094.892809448675 293.1467193775498
1884 0.005 9.42 1 1051.525513160032 1009.230216408355 1009.379125292494 1098.228934987548 1098.42682512131 1098.588131287402 1082.88217018631 469.1526362842863 1094.89260943678 293.146719381262
1885 0.005 9.425000000000001 1 1051.526639357319 1009.231901528859 1009.380811934397 1098.228994020079 1098.426861424646 1098.588158249974 1082.882378483633 469.1644018309582 1094.892840722453 293.1467194270269
1886 0.005 9.43 1 1051.52719042294 1009.233580748531 1009.382492899774 1098.228935738118 1098.426825854896 1098.5881318708 1082.88253819967 469.1761456320621 1094.892640743174 293.1467194302736
1887 0.005 9.435 1 1051.528311929066 1009.23525584201 1009.384169501272 1098.228994693465 1098.42686178474 1098.5881583378 1082.882745502461 469.1878678394899 1094.892871954789 293.1467194748957
1888 0.005 9.44 1 1051.528858375481 1009.236925071775 1009.385840460387 1098.228936827412 1098.426826526236 1098.588132371074 1082.882904700081 469.1995684204651 1094.892672031364 293.1467194772246
1889 0.005 9.445 1 1051.529975288157 1009.238590211792 1009.387507093558 1098.2289964898 1098.426863434287 1098.58815998976 1082.883111056418 469.2112474994823 1094.892904474693 293.1467195203476
1890 0.005 9.450000000000001 1 1051.530516353808 1009.240249519161 1009.389168115553 1098.228937673935 1098.426827037015 1098.588132704844 1082.883268845522 469.2229050200389 1094.892703535993 293.1467195202009
1891 0.005 9.455 1 1051.531627876413 1009.24190476924 1009.39082484435 1098.228996730331 1098.426863425268 1098.588159729465 1082.883473837504 469.2345410241238 1094.892934729697 293.1467195626181
1892 0.005 9.460000000000001 1 1051.532164571298 1009.24355422598 1009.392476001611 1098.228939436412 1098.426828814125 1098.588134466429 1082.883630715408 469.2461555912534 1094.892735514211 293.1467195626258
1893 0.005 9.465 1 1051.533271214825 1009.245199654843 1009.394122896895 1098.228998061854 1098.426864363939 1098.588160427557 1082.883834673702 469.2577487881234 1094.892966636273 293.1467196035101
1894 0.005 9.470000000000001 1 1051.533802833211 1009.246839321799 1009.395764251219 1098.228939977593 1098.42682888896 1098.588134218728 1082.883990689215 469.2693206065958 1094.892766278527 293.1467196008177
1895 0.005 9.475 1 1051.534904636433 1009.248474999408 1009.397401379794 1098.228998984967 1098.426865309104 1098.588161329753 1082.884193899188 469.2808711440205 1094.892996921665 293.1467196420842
1896 0.005 9.48 1 1051.535431486521 1009.250104949808 1009.399033003384 1098.228940972821 1098.426829676837 1098.588134879662 1082.884348627049 469.2924004285625 1094.892797251352 293.1467196400667
1897 0.005 9.484999999999999 1 1051.536528188002 1009.251730943112 1009.400660433505 1098.228999746691 1098.426865803457 1098.588161735797 1082.884550469266 469.3039085170282 1094.89302715588 293.1467196807446
1898 0.005 9.49 1 1051.537050682672 1009.253351246932 1009.402282395212 1098.228942694038 1098.426831236327 1098.588136333758 1082.884704632398 469.3153953925098 1094.892828466194 293.1467196796195
1899 0.005 9.495000000000001 1 1051.538142695607 1009.254967627026 1009.40390019677 1098.229000663241 1098.42686628634 1098.58816199547 1082.884905471528 469.3268610917135 1094.893058191602 293.1467197194033
1900 0.005 9.5 1 1051.538660429069 1009.256578352214 1009.405512565528 1098.228943716153 1098.426831998356 1098.58813689245 1082.885058512902 469.3383056849676 1094.892859727031 293.1467197177619
1901 0.005 9.505000000000001 1 1051.539747884397 1009.258185187057 1009.407120808503 1098.229002412531 1098.426867922189 1098.588163500796 1082.885258600693 469.3497292763546 1094.893089431642 293.1467197598218
1902 0.005 9.51 1 1051.540260045819 1009.25978639478 1009.408723645137 1098.228943965408 1098.426831966573 1098.588136614849 1082.885410247829 469.3611318825 1094.892888867714 293.1467197616959
1903 0.005 9.515000000000001 1 1051.541343014604 1009.26138374912 1009.410322394689 1098.229002843553 1098.426868031601 1098.588163422442 1082.885609265437 469.3725135418198 1094.893119527806 293.1467198037839
1904 0.005 9.52 1 1051.541850620244 1009.262975509247 1009.411915771362 1098.228945171693 1098.426833144303 1098.588137822367 1082.885759797434 469.383874306236 1094.892918890067 293.1467198043642
1905 0.005 9.525 1 1051.54292879982 1009.264563449471 1009.413505092052 1098.229004222296 1098.426869129132 1098.58816435781 1082.885958086928 469.3952142334542 1094.893149153744 293.1467198491291
1906 0.005 9.529999999999999 1 1051.543431829304 1009.266145828095 1009.415089073025 1098.228945780179 1098.426833323964 1098.588137727719 1082.886107594219 469.4065333349327 1094.892948850564 293.1467198483638
1907 0.005 9.535 1 1051.544505334118 1009.267724418315 1009.416669029023 1098.229004996499 1098.426869878429 1098.588165051355 1082.886304819762 469.417831665012 1094.893178829292 293.1467198961318
1908 0.005 9.540000000000001 1 1051.545003946483 1009.269297481713 1009.418243682999 1098.228947272137 1098.426834568269 1098.588138757769 1082.886453684881 469.4291092738576 1094.892979152489 293.1467198955235
1909 0.005 9.545 1 1051.546073101863 1009.270866789501 1009.41981434362 1098.229006135986 1098.426870641445 1098.58816571377 1082.886649854714 469.440366166442 1094.893209057418 293.1467199413346
1910 0.005 9.550000000000001 1 1051.54656632612 1009.272430598394 1009.421379727572 1098.228948082136 1098.426835319676 1098.588139498101 1082.886797395367 469.4516024261149 1094.893008703152 293.1467199382257
1911 0.005 9.555 1 1051.547630999371 1009.273990685005 1009.422941156152 1098.229006905729 1098.426871289411 1098.588166041626 1082.886992430019 469.4628180763908 1094.893238400287 293.1467199825385
1912 0.005 9.56 1 1051.548120118742 1009.275545306915 1009.424497338646 1098.228949053683 1098.42683603991 1098.58813996089 1082.887138961559 469.4740131910185 1094.893038567173 293.1467199818234
1913 0.005 9.565 1 1051.549180222768 1009.277096239256 1009.42604959784 1098.229008496155 1098.426872524667 1098.588167255057 1082.887333696101 469.4851877262336 1094.893268489272 293.1467200247275
1914 0.005 9.57 1 1051.549664627344 1009.278641736835 1009.42759664453 1098.228949784681 1098.426836430637 1098.588140259937 1082.887479348402 469.4963418035571 1094.893067150546 293.1467200224308
1915 0.005 9.575000000000001 1 1051.550719938363 1009.280183574163 1009.429139795886 1098.229009032836 1098.426872863201 1098.588167364775 1082.887672666883 469.5074753689957 1094.893297333233 293.1467200642979
1916 0.005 9.58 1 1051.551200356875 1009.281720012306 1009.430677768417 1098.228951099967 1098.426837611206 1098.588141358946 1082.887817637294 469.5185886168467 1094.89309677216 293.1467200622904
1917 0.005 9.585000000000001 1 1051.552251111276 1009.283252820496 1009.432211878256 1098.229010096248 1098.426873720025 1098.588168087185 1082.888009777949 469.529681432153 1094.893326389205 293.1467201033341
1918 0.005 9.59 1 1051.55272668764 1009.284780258702 1009.433740839881 1098.228951531816 1098.426837713893 1098.588141233617 1082.888153423364 469.5407539915421 1094.893125394012 293.1467201018911
1919 0.005 9.595000000000001 1 1051.553772714259 1009.286304096903 1009.435265966054 1098.229010754743 1098.42687424252 1098.588168465365 1082.888344763061 469.5518061109672 1094.893354581865 293.1467201456344
1920 0.005 9.6 1 1051.554244326585 1009.287822599217 1009.43678597872 1098.228952774119 1098.426838751017 1098.588142130006 1082.888487951996 469.5628380451391 1094.893153971376 293.1467201440848
1921 0.005 9.605 1 1051.55528606931 1009.289337532317 1009.438302188853 1098.22901204749 1098.426875233108 1098.588169357089 1082.888678254942 469.5738498369659 1094.893383687922 293.1467201855248
1922 0.005 9.609999999999999 1 1051.555753239614 1009.290847159562 1009.439813312926 1098.228953702795 1098.426839498869 1098.588142871045 1082.888820367129 469.5848414753577 1094.893182920335 293.1467201862735
1923 0.005 9.615 1 1051.556790256007 1009.29235324723 1009.441320661693 1098.22901228483 1098.426875384094 1098.588169318407 1082.889009419379 469.595813043151 1094.893411247143 293.1467202269196
1924 0.005 9.620000000000001 1 1051.557252967103 1009.293854062958 1009.442822963989 1098.228955012552 1098.426840569393 1098.588143643025 1082.889150712387 469.6067645525491 1094.893211479411 293.1467202271791
1925 0.005 9.625 1 1051.55828627838 1009.295351372315 1009.444321522759 1098.229014296541 1098.426877050357 1098.588170899199 1082.889339424296 469.6176959490049 1094.89344101252 293.1467202681235
1926 0.005 9.630000000000001 1 1051.558744064161 1009.296843433133 1009.445815055424 1098.228955653919 1098.426840966111 1098.588143859537 1082.889479301659 469.6286074903767 1094.893239988344 293.1467202668698
1927 0.005 9.635 1 1051.559772951117 1009.298332019068 1009.447304878546 1098.229014378806 1098.426876903281 1098.588170568221 1082.889666796837 469.63949899454 1094.893468697208 293.1467203122019
1928 0.005 9.640000000000001 1 1051.560227022106 1009.299815389715 1009.448789710336 1098.228957054371 1098.426842161311 1098.588144973668 1082.889806260858 469.6503706093378 1094.893268472456 293.1467203114913
1929 0.005 9.645 1 1051.561251324903 1009.301295312732 1009.45027085823 1098.229015362277 1098.426877719018 1098.588171269609 1082.889992809097 469.6612223074056 1094.893496613419 293.1467203532439
1930 0.005 9.65 1 1051.561700355018 1009.302770047931 1009.451747041653 1098.228957325769 1098.426842331238 1098.588144998186 1082.890130995124 469.6720542436802 1094.893295157316 293.1467203531585
1931 0.005 9.654999999999999 1 1051.562720742412 1009.304241369243 1009.453219575347 1098.229016190995 1098.42687822068 1098.588171607898 1082.890316713105 469.6828663553256 1094.893524250532 293.146720393936
1932 0.005 9.66 1 1051.563166039436 1009.30570753303 1009.45468717437 1098.228958370437 1098.426843159659 1098.58814576152 1082.890453971733 469.6936587954906 1094.893323585465 293.1467203916627
1933 0.005 9.665000000000001 1 1051.564182440016 1009.307170313857 1009.456151155294 1098.229018325334 1098.426880213763 1098.588173445023 1082.890639392654 469.7044314699885 1094.893553312972 293.1467204316914
1934 0.005 9.67 1 1051.564622986667 1009.30862796263 1009.457610229303 1098.228959205914 1098.426843663721 1098.588146006144 1082.89077568375 469.715184670328 1094.893350957246 293.1467204299577
1935 0.005 9.675000000000001 1 1051.56563500668 1009.310082256756 1009.459065712854 1098.229018425907 1098.426880039087 1098.588173161125 1082.890959691855 469.7259181232685 1094.893580319189 293.146720468691
1936 0.005 9.68 1 1051.566071317359 1009.311531449145 1009.460516317109 1098.228959763133 1098.426844108117 1098.588146429321 1082.891094761629 469.7366320569396 1094.89337836209 293.1467204672206
1937 0.005 9.685 1 1051.567079532862 1009.312977319788 1009.461963362882 1098.229020418131 1098.426882028013 1098.588175034667 1082.891278516662 469.7473264058875 1094.893608595563 293.1467205039811
1938 0.005 9.69 1 1051.56751138583 1009.314418114304 1009.463405558216 1098.228960093949 1098.426844011533 1098.588146054376 1082.891412421593 469.758001279423 1094.893405072396 293.1467205001493
1939 0.005 9.695 1 1051.568515157672 1009.315855613887 1009.464844222933 1098.229020336484 1098.426881876917 1098.588174832011 1082.891594732471 469.7686566550482 1094.893634871305 293.1467205381983
1940 0.005 9.700000000000001 1 1051.568943647366 1009.31728808286 1009.466278075092 1098.228962416969 1098.426846064955 1098.588147969762 1082.891728995941 469.7792927094112 1094.893432992404 293.1467205354235
1941 0.005 9.705 1 1051.569943087494 1009.318717286963 1009.467708429471 1098.229021025531 1098.426882135692 1098.588174857246 1082.891910345085 469.7899093324256 1094.893661555494 293.1467205747566
1942 0.005 9.710000000000001 1 1051.570366972127 1009.320141479513 1009.469133993767 1098.228962346053 1098.42684596532 1098.588147753905 1082.892042650143 469.8005066124717 1094.893459893229 293.1467205723294
1943 0.005 9.715 1 1051.571362512307 1009.321562435756 1009.47055608748 1098.229022052605 1098.426883098841 1098.588175841083 1082.892223378358 469.8110845910747 1094.893688903602 293.1467206130205
1944 0.005 9.720000000000001 1 1051.571782245054 1009.322978406424 1009.471973419775 1098.228963305967 1098.426846855296 1098.588148537057 1082.892354922828 469.8216432859068 1094.893486314765 293.1467206113693
1945 0.005 9.725 1 1051.572774033329 1009.324391170765 1009.473387309938 1098.229023892624 1098.426884522008 1098.588176950986 1082.892535233225 469.832182706313 1094.893716673816 293.14672065115
1946 0.005 9.73 1 1051.573189747141 1009.325798976444 1009.474796468188 1098.228964374616 1098.426847519201 1098.588148982316 1082.892666035837 469.8427029595365 1094.893513694327 293.1467206479342
1947 0.005 9.734999999999999 1 1051.574177115608 1009.327203600088 1009.476202208901 1098.229023868849 1098.426884375386 1098.588176726484 1082.89284493441 469.8532040211591 1094.893742679477 293.1467206893981
1948 0.005 9.74 1 1051.574589123475 1009.328603296933 1009.47760324482 1098.228966007181 1098.426849148769 1098.588150551125 1082.892975288255 469.8636865343792 1094.893540675657 293.1467206872954
1949 0.005 9.745000000000001 1 1051.57557259953 1009.329999837196 1009.47900089113 1098.229025124525 1098.426885275115 1098.588177403243 1082.893153274475 469.874149692534 1094.893769780611 293.1467207302915
1950 0.005 9.75 1 1051.575979670021 1009.331391471583 1009.480393856077 1098.228965332022 1098.42684831036 1098.588149566704 1082.893281743716 469.8845935542221 1094.893565195197 293.1467207282555
1951 0.005 9.755000000000001 1 1051.576959484703 1009.332779983762 1009.481783463893 1098.2290262224 1098.42688630031 1098.588178310244 1082.893459289022 469.8950185000003 1094.893796275833 293.1467207707979
1952 0.005 9.76 1 1051.577363187763 1009.334163620854 1009.483168418712 1098.22896718042 1098.426849843976 1098.588151015939 1082.893587663559 469.9054245792052 1094.893592689967 293.1467207678207
1953 0.005 9.765000000000001 1 1051.578338650973 1009.33554416059 1009.484550041868 1098.229026322002 1098.426886175839 1098.588178064591 1082.893763782078 469.9158115223476 1094.893822121691 293.1467208133466
1954 0.005 9.77 1 1051.578738106709 1009.336919853115 1009.485927041192 1098.228967757595 1098.426850378331 1098.588151458516 1082.893891261546 469.9261797177335 1094.893618501457 293.1467208114013
1955 0.005 9.775 1 1051.579710048599 1009.338292476339 1009.487300734899 1098.229027904491 1098.426887550941 1098.58817925696 1082.894067245789 469.9365290589272 1094.893848346666 293.1467208545619
1956 0.005 9.779999999999999 1 1051.58010548384 1009.339660275242 1009.488669831765 1098.228968494616 1098.426850813375 1098.588151740499 1082.894193695315 469.9468596301631 1094.893644506511 293.1467208530657
1957 0.005 9.785 1 1051.581073324913 1009.34102503107 1009.490035648941 1098.229028393705 1098.426887851992 1098.58817951146 1082.894368261742 469.9571715211582 1094.893873899844 293.1467208960383
1958 0.005 9.790000000000001 1 1051.581465163792 1009.342384991791 1009.491396897901 1098.228969346996 1098.426851503448 1098.588152308196 1082.894494111187 469.9674647400384 1094.893670085242 293.1467208945759
1959 0.005 9.795 1 1051.582428652711 1009.343741934083 1009.492754888793 1098.229028958085 1098.426888323161 1098.58817976893 1082.894667747738 469.9777392437675 1094.893899163361 293.1467209372548
1960 0.005 9.800000000000001 1 1051.582817256264 1009.345094112533 1009.494108342554 1098.228970974553 1098.426852900539 1098.588153576714 1082.894793163118 469.9879950994363 1094.893696630536 293.1467209385027
1961 0.005 9.805 1 1051.583777017236 1009.346443297197 1009.495458566643 1098.229029897786 1098.426888832681 1098.588180243642 1082.894966210241 469.9982322551558 1094.893924863361 293.146720981738
1962 0.005 9.81 1 1051.584160939763 1009.34778773666 1009.496804272829 1098.228970547782 1098.426852368093 1098.588152942846 1082.895090019645 470.0084508924508 1094.893721022616 293.146720982583
1963 0.005 9.815 1 1051.585117133345 1009.349129213762 1009.498146779606 1098.229031225028 1098.426890306128 1098.588181547975 1082.895262517623 470.0186509147788 1094.893950334647 293.1467210234586
1964 0.005 9.82 1 1051.585497907627 1009.350465979133 1009.499484798043 1098.228972687107 1098.426854058001 1098.588154398962 1082.89538626187 470.0288325197879 1094.893747777837 293.1467210226119
1965 0.005 9.825000000000001 1 1051.586449336791 1009.351799795999 1009.500819637224 1098.229030778922 1098.426889570474 1098.588180740998 1082.895556742257 470.0389955503715 1094.893974590573 293.1467210624334
1966 0.005 9.83 1 1051.586826298653 1009.353128928683 1009.502150013519 1098.22897338244 1098.426854698111 1098.588154991025 1082.895679655586 470.0491402414357 1094.893772875518 293.1467210622425
1967 0.005 9.835000000000001 1 1051.587774599026 1009.354455141115 1009.503477236597 1098.229032147031 1098.426890739287 1098.588181767172 1082.895850049884 470.0592655130081 1094.89400001714 293.1467211021604
1968 0.005 9.84 1 1051.588147504105 1009.35577669114 1009.504800022 1098.228973976597 1098.426855160426 1098.588155184672 1082.895971688147 470.0693727564434 1094.893798048126 293.1467210993526
1969 0.005 9.845000000000001 1 1051.589092045655 1009.357095351392 1009.506119681144 1098.229032758976 1098.426891160184 1098.588182123508 1082.896141089571 470.0794618778887 1094.894025437712 293.1467211390539
1970 0.005 9.85 1 1051.589461222764 1009.358409368435 1009.507434924642 1098.228974871514 1098.426855914217 1098.588155959272 1082.896262148683 470.0895328075096 1094.893822724484 293.1467211351339
1971 0.005 9.855 1 1051.590401829578 1009.359720517312 1009.50874706652 1098.229033821951 1098.426891965057 1098.5881826525 1082.896431141419 470.0995855669835 1094.894050060093 293.1467211738608
1972 0.005 9.859999999999999 1 1051.590767781066 1009.361027055926 1009.510054820561 1098.228976151015 1098.42685685939 1098.588156688973 1082.896551687802 470.1096202709477 1094.893848240062 293.1467211694746
1973 0.005 9.865 1 1051.591704805624 1009.362330750516 1009.511359496834 1098.229034703654 1098.426892551143 1098.588183215568 1082.896719497215 470.119636765715 1094.894075358114 293.1467212083475
1974 0.005 9.870000000000001 1 1051.592066316513 1009.36362985547 1009.512659808507 1098.228976105542 1098.426856715223 1098.588156444109 1082.896838760981 470.1296352134719 1094.893871852158 293.146721203397
1975 0.005 9.875 1 1051.592999648832 1009.364926143753 1009.513957068711 1098.229035164123 1098.426893139597 1098.58818369548 1082.89700575491 470.1396155283243 1094.894099327478 293.1467212415053
1976 0.005 9.880000000000001 1 1051.593357951348 1009.366217871924 1009.515249992495 1098.22897793285 1098.426858357822 1098.588157967274 1082.897125089677 470.1495778400683 1094.893896697308 293.1467212355445
1977 0.005 9.885 1 1051.594287713221 1009.367506806869 1009.516539889323 1098.229036180733 1098.426893619358 1098.588183918646 1082.897291258834 470.1595220437852 1094.894124362553 293.1467212728273
1978 0.005 9.890000000000001 1 1051.594642265654 1009.368791205424 1009.517825472952 1098.22897830191 1098.426858626033 1098.588158205649 1082.897409172904 470.1694483930834 1094.893921268947 293.1467212656846
1979 0.005 9.895 1 1051.595568033381 1009.370072835474 1009.519108055523 1098.229037228166 1098.426894670577 1098.588184923139 1082.89757470795 470.1793567168268 1094.894148821458 293.1467213034286
1980 0.005 9.9 1 1051.595919207034 1009.371349956394 1009.520386351663 1098.228979108617 1098.426859099241 1098.588158435945 1082.89769201001 470.1892472058411 1094.893945966716 293.1467212972382
1981 0.005 9.904999999999999 1 1051.596841623045 1009.372624334013 1009.52166167013 1098.229038013975 1098.426895248678 1098.588185355781 1082.897856793095 470.199119721667 1094.894173082043 293.1467213349924
1982 0.005 9.91 1 1051.597188585743 1009.373894222534 1009.522932723058 1098.228979482369 1098.426859411975 1098.588158756745 1082.897973177219 470.2089745294633 1094.893968644614 293.1467213296456
1983 0.005 9.915000000000001 1 1051.598107590546 1009.375161394387 1009.524200826662 1098.229038747461 1098.426895735672 1098.588185617536 1082.89813727829 470.2188115043132 1094.894197025619 293.14672136902
1984 0.005 9.92 1 1051.598451585182 1009.376424104633 1009.525464693221 1098.228980781091 1098.42686045584 1098.588159613424 1082.898253011896 470.2286306849144 1094.893994080068 293.1467213652926
1985 0.005 9.925000000000001 1 1051.59936671109 1009.377684118834 1009.526725630237 1098.229039476613 1098.426896305583 1098.588186209259 1082.898416196213 470.238432138329 1094.894221115263 293.146721405143
1986 0.005 9.93 1 1051.599706501524 1009.378939692039 1009.527982349542 1098.22898060734 1098.426860184018 1098.588159287756 1082.898530550032 470.248215922549 1094.894016782624 293.1467214036919
1987 0.005 9.935 1 1051.600618858298 1009.380192604596 1009.529236171434 1098.229041322733 1098.426898077367 1098.588187764967 1082.898694088255 470.2579820151825 1094.894245289513 293.1467214464161
1988 0.005 9.94 1 1051.600955552783 1009.381441098847 1009.530485802674 1098.228982205116 1098.426861344078 1098.588160202857 1082.89880811623 470.2677304565169 1094.894041421147 293.1467214437817
1989 0.005 9.945 1 1051.601863558194 1009.382686946425 1009.53173255287 1098.229040940139 1098.426897370603 1098.588186963706 1082.898969683985 470.2774612566728 1094.894268375318 293.1467214864842
1990 0.005 9.950000000000001 1 1051.602196511925 1009.38392840059 1009.53297513385 1098.228982445113 1098.426861769383 1098.588160648086 1082.899082486905 470.2871745572279 1094.894064583897 293.1467214841483
1991 0.005 9.955 1 1051.603101689505 1009.385167239973 1009.534214865065 1098.229042903245 1098.426899189752 1098.588188602078 1082.899244511532 470.2968703915757 1094.894292630719 293.1467215256716
1992 0.005 9.960000000000001 1 1051.603430693214 1009.38640170359 1009.53545044782 1098.228982796276 1098.426861767596 1098.588160446866 1082.899356184746 470.306548713102 1094.894087522343 293.1467215253995
1993 0.005 9.965 1 1051.604332560243 1009.387633575811 1009.536683203539 1098.229043253917 1098.426899312886 1098.588188690368 1082.899517183222 470.3162095543584 1094.894315876441 293.146721567519
1994 0.005 9.970000000000001 1 1051.604657925805 1009.388861096451 1009.537911833105 1098.228983505031 1098.426862481335 1098.58816117167 1082.899628255307 470.3258529888424 1094.894110420786 293.1467215667283
1995 0.005 9.975 1 1051.60555653346 1009.390086049838 1009.539137659319 1098.229044304931 1098.42690018634 1098.588189314821 1082.899788482801 470.3354790099982 1094.894339272033 293.1467216074046
1996 0.005 9.98 1 1051.605879032071 1009.391306678035 1009.540359386261 1098.228985045873 1098.426863637629 1098.588162104927 1082.899899431894 470.3450876980385 1094.894134637235 293.1467216065003
1997 0.005 9.984999999999999 1 1051.606773720302 1009.392524757712 1009.54157833209 1098.229044511169 1098.426900279309 1098.588189420731 1082.900058413708 470.3546790422145 1094.894361847757 293.1467216476353
1998 0.005 9.99 1 1051.607092769695 1009.393738536464 1009.542793200318 1098.228985675569 1098.426864042846 1098.588162291175 1082.90016874447 470.3642530829524 1094.894157421975 293.1467216448413
1999 0.005 9.995000000000001 1 1051.6079842837 1009.394949790545 1009.544005309968 1098.229045632638 1098.426901270264 1098.58819027247 1082.900327245348 470.3738099496348 1094.894385080977 293.146721685057
2000 0.005 10 1 1051.608299743368 1009.396156765693 1009.545213367047 1098.228986368695 1098.426864552282 1098.588162794498 1082.900436577853 470.383349557257 1094.894180511184 293.1467216822003
2001 0.005 10.005 1 1051.609187635134 1009.397361237215 1009.546418685225 1098.229045664178 1098.426901089138 1098.588190005796 1082.900593992883 470.3928720029432 1094.894407466595 293.1467217239221
2002 0.005 10.01 1 1051.609499718997 1009.398561452799 1009.547619972909 1098.228986844122 1098.426865079741 1098.588163276776 1082.900702510176 470.4023773515609 1094.894203015322 293.1467217202822
2003 0.005 10.015 1 1051.610384643945 1009.399759190944 1009.548818548281 1098.229046936876 1098.426902205751 1098.588190990277 1082.900859722353 470.4118649062141 1094.894430188508 293.1467217586697
2004 0.005 10.02 1 1051.610693330166 1009.400952693619 1009.5500131141 1098.228988139952 1098.426866139145 1098.588164091465 1082.900967471177 470.4213356270202 1094.89422588435 293.1467217517969
2005 0.005 10.025 1 1051.611575084069 1009.4021437423 1009.551204991983 1098.229047696567 1098.426902603985 1098.588191279663 1082.901124014554 470.4307894065709 1094.894453357584 293.1467217891467
2006 0.005 10.03 1 1051.611880242251 1009.403330576345 1009.552392881155 1098.228988228389 1098.426866058643 1098.588163985696 1082.901230865716 470.4402262573408 1094.894248050306 293.1467217820203
2007 0.005 10.035 1 1051.612758599937 1009.404514979538 1009.553578104266 1098.229048706424 1098.426903601025 1098.588192044994 1082.901386988899 470.4496462168288 1094.894475573655 293.1467218201971
2008 0.005 10.04 1 1051.613060871266 1009.405695192602 1009.554759362104 1098.228989507538 1098.426867008029 1098.588164743905 1082.9014934011 470.4590492927867 1094.894271219958 293.1467218125794
2009 0.005 10.045 1 1051.613935699057 1009.406872993604 1009.555937973339 1098.229049205138 1098.426903940593 1098.588192485735 1082.901648336103 470.468435459258 1094.894497975932 293.1467218515531
2010 0.005 10.05 1 1051.614234176039 1009.408046624167 1009.557112642545 1098.228989461604 1098.426866859988 1098.588164443353 1082.901753499904 470.4778048129549 1094.894292680151 293.1467218449525
2011 0.005 10.055 1 1051.615106180923 1009.409217869243 1009.558284688833 1098.229050474838 1098.426905122733 1098.588193437979 1082.901908206661 470.4871568221841 1094.894520295435 293.1467218838126
2012 0.005 10.06 1 1051.615401907149 1009.410384968068 1009.559452815508 1098.228991131994 1098.426868195398 1098.588165656637 1082.902013264724 470.4964920756742 1094.894315702301 293.1467218779856
2013 0.005 10.065 1 1051.616269759423 1009.41154969458 1009.560618337281 1098.229049964605 1098.426904423185 1098.588192730401 1082.902166255052 470.5058105840641 1094.894541588676 293.1467219160564
2014 0.005 10.07 1 1051.616562475443 1009.412710302615 1009.561779964595 1098.228992065558 1098.426869126153 1098.588166494445 1082.902271104984 470.5151125000829 1094.894337460977 293.1467219118713
2015 0.005 10.075 1 1051.61742757313 1009.413868561318 1009.562939009056 1098.229051232089 1098.426905489555 1098.588193634191 1082.902423692969 470.5243977617729 1094.894564049108 293.146721948173
2016 0.005 10.08 1 1051.617716878928 1009.415022719969 1009.564094178401 1098.228992764081 1098.426869554045 1098.588166762121 1082.902527626567 470.5336664406995 1094.894359384509 293.1467219465827
[truncated: 195,080 more chars]
