# Supplementary material for: Thermocouple Sensor Response in Hot Airstream
Source: Sensors (Basel). 2025 Jul 26;25(15):4634. doi: 10.3390/s25154634 (PMC12349096; doi:10.3390/s25154634)
Supplement: Supplementary file 1 [file sensors-25-04634-s001.zip › report-file-tc_11bR53.out]

"report-file-tc"
"Time Step" "delta-time etc.."
("TimeStep" "delta-time" "flow-time" "iters-per-timestep" "t_1" "t_sensor" "t0" "t1" "t2" "t3" "ty_1" "ty_10" "ty1" "ty10")
0 0.005 0 0 292.9999999999999 292.9999999999999 292.9999999999999 292.9999999999999 292.9999999999999 292.9999999999999 292.9999999999999 292.9999999999999 292.9999999999999 292.9999999999999
1 0.005 0.005 20 293.0091987776998 293.0000891363223 293.0000589799957 293.3982859157908 294.505083578103 296.2874563097365 293.0515659163215 293.0000567216305 293.1361881797464 293.0003319116561
2 0.005 0.01 20 293.0866262998844 293.0008009787427 293.0005644208467 296.0628205647309 303.1961675409445 312.9398868772565 293.3765985871761 293.0005005926208 294.149209761894 293.0032321206083
3 0.005 0.015 20 293.4667307562645 293.0041464028934 293.0030470359421 306.5964421863175 331.9945221883168 361.3117495093938 294.6130682126183 293.0025987171952 298.6286641275975 293.0194476578986
4 0.005 0.02 20 294.7879951185853 293.0155171058333 293.0118203470375 335.2695353299413 397.2184921979838 457.7574823520961 298.0333714855272 293.0097572457453 312.3274601105496 293.0844166265929
5 0.005 0.025 20 298.3593532605719 293.0461504359009 293.0363146784704 393.5130799568395 506.1593483412325 596.5301273860207 305.4401563553668 293.0291270894823 343.5543566930737 293.2844414626178
6 0.005 0.03 20 306.3695399374333 293.1145502124736 293.0929104095953 483.9678448407622 641.3177046940085 739.2950827112861 318.2281175275079 293.0721514220704 398.9581923241091 293.7758167647625
7 0.005 0.035 20 321.6354114211003 293.2424730087218 293.2026659498856 590.3383153274343 764.6538472736798 846.374964369243 335.7088607821488 293.1524405599254 475.8033677898801 294.7499600891264
8 0.005 0.04 20 346.4977300411466 293.4443119425363 293.3826717411438 685.3116010105095 850.5882638874044 909.0917361173013 354.3805307475478 293.2805468774641 558.5652083554446 296.3280980864958
9 0.005 0.045 20 380.6587672064998 293.7200396745041 293.6375789029368 752.1221036638132 899.2702136928696 939.9935862988826 370.5542614210756 293.4575593617093 629.3336671834958 298.4368908804598
10 0.005 0.05 20 419.8910298924008 294.0586180185806 293.9594128056064 791.9913901795627 923.0670318569123 953.3416392039782 382.8597333309039 293.67129303591 679.1286479296776 300.7701001584941
11 0.005 0.055 20 458.0090755542416 294.4454328770665 294.3338648912037 813.7590397542112 933.4957511438491 958.4899633695316 391.7974738873967 293.8975117532833 709.7582553816811 302.8972423032567
12 0.005 0.06 20 490.0629248849202 294.867293545698 294.7465969493724 825.397851224443 937.6834139632017 960.2508101907886 398.3771109593811 294.1067248879114 727.2854226542953 304.441378601551
13 0.005 0.065 20 514.1612800941999 295.3141350711458 295.1862831584121 831.9161893185255 939.2670845708672 960.7754320411643 403.437413208147 294.2726647377572 737.2583970683802 305.2408502267601
14 0.005 0.07000000000000001 20 530.9005593442572 295.7789737875472 295.6450956548719 835.9307735958173 939.8739141074207 960.9215003086512 407.5189164013268 294.3793550755257 743.2743276676307 305.2415967896653
15 0.005 0.075 20 541.8341517344145 296.2571905568034 296.1179704560776 838.6810774638352 940.1601507461952 960.9897220821621 410.9403586127577 294.42326831493 747.271524152028 304.6102150080242
16 0.005 0.08 20 548.6660112736995 296.745789299046 296.6016953851259 840.7358099774672 940.3601463834128 961.0630425750589 413.8926214217336 294.4113794546402 750.1991388883622 303.5142882804968
17 0.005 0.08500000000000001 20 552.8212462540771 297.2428014380704 297.0941924670307 842.3534507022576 940.5406754693322 961.1503901026558 416.4900783443425 294.3569223277043 752.4893278233832 302.2468685676018
18 0.005 0.09 20 555.3281226849875 297.746878119773 297.5940464611737 843.6560240949316 940.710727927524 961.2412160388493 418.7989126842252 294.2751255192773 754.3367127143814 301.0104175314745
19 0.005 0.095 20 556.8630135639119 298.2570432116775 298.1002303487312 844.7121637379937 940.864784793607 961.325306665393 420.8627821605947 294.1800399183998 755.840622392578 299.9133691231172
20 0.005 0.1 20 557.8442929011878 298.7725447423589 298.6119514357389 845.5659064351881 940.9963922430188 961.3961777843581 422.7096189497889 294.0828616830159 757.059800870582 299.0066816633172
21 0.005 0.105 20 558.5180700415877 299.2927752683502 299.1285696914031 846.2531748928178 941.1034848269132 961.4519441224199 424.3628353991249 293.9914864561384 758.0398179799017 298.2924126157097
22 0.005 0.11 20 559.0235021882453 299.8172279757208 299.6495536973463 846.8039221854785 941.1869661919631 961.4933588262613 425.8420223087489 293.9106431947559 758.8211886558089 297.7627983736302
23 0.005 0.115 20 559.4362913716211 300.3454714620788 300.1744547291271 847.2436581561552 941.2499343898817 961.5227687569819 427.1658758358498 293.8426865326383 759.4398995571543 297.4025385825063
24 0.005 0.12 20 559.7962262926757 300.8771333966357 300.7028900409092 847.5937446579634 941.2958952640398 961.5426164066514 428.3506623909724 293.7882431385099 759.9269878347681 297.1879387544961
25 0.005 0.125 20 560.1249688161414 301.4118893589033 301.2345295974715 847.8711849484599 941.3281081824999 961.5551283681696 429.4108626246817 293.7468018577295 760.3081640950787 297.0936935826646
26 0.005 0.13 20 560.4326016401473 301.9494565165913 301.7690873640992 848.0900060423023 941.3500022131294 961.5625680683067 430.3629705491283 293.717174550172 760.605861544219 297.0964705253418
27 0.005 0.135 20 560.7263115634048 302.4895883909272 302.3063156512405 848.2628468384938 941.3648316779447 961.566981160863 431.2170425772413 293.6978630628897 760.8395518799232 297.1739244044271
28 0.005 0.14 20 561.0082627604929 303.0320675139796 302.8459953493665 848.3995523824508 941.3744726217234 961.5693578123282 431.992735983075 293.6872408797162 761.0247583642855 297.3037351581032
29 0.005 0.145 20 561.282688078218 303.5767053903164 303.3879373704924 848.5075908461415 941.3809771840761 961.5708381685536 432.6960922443544 293.683733062536 761.1732327647268 297.466668702457
30 0.005 0.15 20 561.5516868729277 304.1233356754134 303.9319742496509 848.593622054356 941.3857784448787 961.5720814485602 433.3371016333962 293.6858843133719 761.2949402924052 297.6463189122127
31 0.005 0.155 20 561.8158593577667 304.6718084269087 304.4779551101351 848.6614114965555 941.3889597292651 961.5730198361399 433.9272833267209 293.6923929066889 761.395927878641 297.830679399378
32 0.005 0.16 20 562.0764298156589 305.2219898060253 305.02574471243 848.7144250263439 941.3911286201799 961.5738802365338 434.4728127558487 293.7021434824047 761.4812890869377 298.0103820211487
33 0.005 0.165 20 562.334902754193 305.773760739589 305.5752213541838 848.7564030438917 941.3931060544937 961.5751336464726 434.981188425792 293.7142215777566 761.5561494150572 298.1783292443883
34 0.005 0.17 20 562.5920316378364 306.3270134087061 306.1262746721358 848.7896518782891 941.3949758294007 961.5766944671508 435.4581136471793 293.7278921463875 761.6231041106696 298.3299283203233
35 0.005 0.175 20 562.8482092791261 306.881649440424 306.6788036722656 848.8158650235645 941.3968070251447 961.5784488795052 435.9085571053267 293.7425871480606 761.6842198421501 298.4627362385436
36 0.005 0.18 20 563.1038044578504 307.4375785036439 307.2327152224178 848.8362497568933 941.3985061256084 961.5803220950235 436.3366444255646 293.7578807525208 761.7409876707404 298.5759194679985
37 0.005 0.185 20 563.3587544504069 307.9947176716773 307.7879233311057 848.8522746344034 941.4002561155381 961.5823628789044 436.7462899047918 293.7734660608305 761.7950152119239 298.6697815500522
38 0.005 0.19 20 563.6135307734012 308.5529900702689 308.3443480782233 848.8646862140813 941.4019588354522 961.5844617240333 437.1403883774568 293.789141064291 761.846931817915 298.7457646074551
39 0.005 0.195 20 563.8682808567959 309.1123246882956 308.9019151739174 848.8744989813245 941.4037139946281 961.586649282848 437.5218354048079 293.8047802603256 761.8975570861024 298.8064093004389
40 0.005 0.2 20 564.1229589870827 309.6726549015511 309.4605550207776 848.8820690838769 941.4053324456252 961.5887559330232 437.8926435660492 293.8203097092239 761.9469461218252 298.8539123670429
41 0.005 0.205 19 564.3773198766828 310.2339194663155 310.0202029328013 848.8886796570392 941.4070099195642 961.5909103224382 438.2559601413579 293.8356942667954 761.9964365104836 298.8900539795785
42 0.005 0.21 18 564.6325442370903 310.7960624788645 310.5807992783901 848.8950808401437 941.4087003302585 961.5930690947439 438.6143134598858 293.8509266078545 762.046455883377 298.9161757178632
43 0.005 0.215 17 564.8899333748928 311.3590327163292 311.1422891478828 848.9016564044726 941.4103113678824 961.5950964851739 438.969615154217 293.8660138221232 762.0970557873675 298.9348770944365
44 0.005 0.22 16 565.1475712038217 311.9227800142463 311.7046204814773 848.9080859712872 941.4117768380836 961.5969531401794 439.3215596812003 293.880975471892 762.1481506507034 298.9480764246015
45 0.005 0.225 16 565.4035507582362 312.4872526906858 312.2677409221264 848.9129329254928 941.4128652228246 961.5986060480285 439.668386788895 293.8958445770654 762.1981901872531 298.9572046587621
46 0.005 0.23 16 565.658485269531 313.0524030205 312.8316001541126 848.9170190300872 941.4138774737023 961.6003026217774 440.0112881558097 293.9106625617534 762.2479002812107 298.9633514527883
47 0.005 0.235 16 565.9139082332159 313.6181872650455 313.3961510811037 848.9210303332828 941.4150083521241 961.6021256698848 440.3515474062221 293.9254690744755 762.2977838802004 298.9673198964232
48 0.005 0.24 16 566.1697516508127 314.1845637461355 313.9613493612586 848.9251772970327 941.4163029333444 961.604053388133 440.6895957392615 293.9402961993843 762.3481123165756 298.969915950519
49 0.005 0.245 16 566.4266649758731 314.7514929462012 314.5271529356081 848.9294643665395 941.4175937819319 961.6059548299825 441.0259494286547 293.9551720961592 762.398803702332 298.9717029122338
50 0.005 0.25 16 566.6841918179834 315.3189368596713 315.0935217547139 848.9340003795936 941.4189251670315 961.6078366746765 441.3607423811117 293.9701210944223 762.4500582122824 298.9728455208354
51 0.005 0.255 16 566.9423907712725 315.8868593335341 315.6604176085576 848.9388869840461 941.4202736223104 961.6096685560929 441.6944062471962 293.9851619735051 762.5019849513877 298.9734578086264
52 0.005 0.26 15 567.2014362133446 316.4552279340474 316.2278052950584 848.9450899316398 941.4216517539849 961.6114187718013 442.0296105666485 294.0003042627986 762.5553663160711 298.9733659667464
53 0.005 0.265 15 567.4609195874679 317.0240091960794 316.7956504374688 848.9515865763929 941.4229501334146 961.6130796592365 442.3639261455306 294.0155607922791 762.6093622049457 298.9729382033465
54 0.005 0.27 14 567.7206708796526 317.5931732712282 317.3639209038856 848.9593626328152 941.4242335325592 961.6146589333539 442.6997284071931 294.0309376392556 762.664633707312 298.9722924288876
55 0.005 0.275 14 567.9807952776011 318.1626893712702 317.9325849887301 848.967431704606 941.4254689230798 961.6161737711216 443.0348918733764 294.0464447922155 762.7204582754171 298.9715410211451
56 0.005 0.28 13 568.2399970009453 318.7325292369022 318.5016127921492 848.97678850583 941.4266696877089 961.6175564848488 443.3710211627821 294.0620860304911 762.7773696472991 298.9706822486516
57 0.005 0.285 13 568.5004654639905 319.3026653143788 319.0709751260566 848.9865119839305 941.4278559699201 961.6188778444266 443.7074311388722 294.0778711383766 762.8350755775626 298.9698975337815
58 0.005 0.29 13 568.761312659042 319.8730694569174 319.6406430550214 848.9964022858607 941.4289823021554 961.620066267696 444.0424366465996 294.093804605041 762.8931454576159 298.9691449682585
59 0.005 0.295 12 569.0206394955376 320.4437151574941 320.2105888755933 849.0070012243058 941.4300014874283 961.6210686076085 444.3785580683964 294.1098892808068 762.9522193102794 298.9684967814939
60 0.005 0.3 12 569.2811352230785 321.0145776484912 320.7807859333022 849.0178303605434 941.4308706501544 961.6219073202407 444.7150846191557 294.1261279101029 763.0119274609388 298.9680107919847
61 0.005 0.305 12 569.5435430127745 321.5856329518318 321.3512086344936 849.0288975863257 941.4315860200543 961.622604867183 445.051406772999 294.1425249439798 763.0720015900748 298.9676859203908
62 0.005 0.31 12 569.8063625939875 322.1568564754229 321.9218317032865 849.0399388657536 941.4321495301767 961.6231697424535 445.3870783282729 294.1590879455362 763.1323273071999 298.9675176731855
63 0.005 0.315 11 570.0677267463163 322.7282252511182 322.4926313511618 849.051737579768 941.43265660078 961.6236510470294 445.7237584519584 294.1758195049222 763.1935085313938 298.9674784558264
64 0.005 0.32 12 570.3313974410883 323.2997160574524 323.063583075247 849.0628999593486 941.4330014106644 961.6240718563455 446.0585502792362 294.1927257553609 763.2542759930459 298.9675291902685
65 0.005 0.325 11 570.5935733933118 323.8713073007107 323.634664465082 849.0749364011328 941.43338008816 961.6244788301532 446.3942363139469 294.2098120995057 763.3158089170515 298.9677136151814
66 0.005 0.33 11 570.8562368260946 324.4429777489054 324.20585333253 849.0871126265589 941.4337498851821 961.6248937340812 446.7294455678018 294.227082964044 763.3775439674887 298.9679962301329
67 0.005 0.335 11 571.1192535077724 325.0147066054254 324.7771279790587 849.0993829796861 941.4341154007665 961.6253204351087 447.0643903148957 294.2445446077659 763.439453636067 298.9683864688217
68 0.005 0.34 11 571.3822192848979 325.5864731387953 325.3484670346648 849.1116010137414 941.4344515474979 961.6257500012316 447.3985869715315 294.2622149275922 763.501358646177 298.9688978816891
69 0.005 0.345 11 571.6452011692127 326.1582574535263 325.9198497503965 849.1238549978472 941.4347917496118 961.6262051191534 447.7322126948534 294.2800917397477 763.5632921798132 298.9695461149916
70 0.005 0.35 11 571.9084960581647 326.7300405531759 326.4912561333927 849.136285962038 941.4351679010999 961.6267015074526 448.0653602193516 294.2981815387894 763.6252959762345 298.9703283312364
71 0.005 0.355 11 572.1716541708658 327.3018033029176 327.0626665038848 849.1486584328846 941.4355670498276 961.6272346737755 448.3978833114926 294.3164933397111 763.6872888220182 298.9712402632936
72 0.005 0.36 11 572.4349357336289 327.8735276156826 327.6340619178359 849.1611727650425 941.4360194843987 961.627815519707 448.7300059192409 294.3350337512586 763.7493868659378 298.972267962058
73 0.005 0.365 11 572.6982114775575 328.4451955268379 328.2054238173022 849.1736355111002 941.4364769959511 961.628424454863 449.0616387847169 294.3538105143382 763.8114528439385 298.9734027887607
74 0.005 0.37 10 572.9605726159466 329.0167914732817 328.7767355259268 849.1871610163042 941.4370519200637 961.6290864053408 449.3948931819526 294.3728289498858 763.8743010475586 298.9746496226929
75 0.005 0.375 10 573.2231540179529 329.5882989982175 329.3479801639307 849.2006797822721 941.4376391708705 961.6297682462479 449.7282303829426 294.3920983344223 763.9372722703777 298.9759411011204
76 0.005 0.38 10 573.4860877329749 330.1597018784155 329.9191410083239 849.214136940371 941.4382279506078 961.6304525208981 450.061139565519 294.411625173401 764.0002506044036 298.9772724809113
77 0.005 0.385 10 573.7492463026518 330.7309842473741 330.4902015849391 849.2275175381791 941.4388083702291 961.6311338913277 450.3935841185452 294.4314149461911 764.0632014995189 298.9786326132971
78 0.005 0.39 10 574.012622221263 331.3021306542361 331.0611458570387 849.2408881218762 941.4393814505771 961.6318159891916 450.7254331710193 294.4514743541768 764.1261294584579 298.9800090370933
79 0.005 0.395 10 574.2761175622425 331.8731259130416 331.6319580883687 849.2542117904341 941.439941695853 961.6325046261529 451.0566799182446 294.471806657675 764.189006452837 298.9813915244462
80 0.005 0.4 9 574.5378074729136 332.4439559739852 332.2026237855149 849.2682237068642 941.44058745326 961.6332206487764 451.3894072032406 294.4924142427295 764.2525086876554 298.9827957728614
81 0.005 0.405 9 574.7997130011695 333.0146071784434 332.7731286236419 849.2823740965648 941.4412392177168 961.6339605914199 451.7221366791007 294.5132988246396 764.3161368428985 298.9841554237628
82 0.005 0.41 9 575.0623036010045 333.5850662981993 333.343458684647 849.2966368741429 941.441888195831 961.6347072679607 452.054605360403 294.5344627343832 764.379764760879 298.985467226466
83 0.005 0.415 9 575.3248974184813 334.1553193243736 333.9135998167444 849.3106597850266 941.4425026884624 961.6354356372732 452.3864154732606 294.5559084629764 764.4432260313422 298.9866990277652
84 0.005 0.42 8 575.5856310753439 334.7253534973148 334.4835387996082 849.3252285057813 941.443165069511 961.6361730428928 452.7199823565554 294.5776370697332 764.5071772201064 298.987861593063
85 0.005 0.425 8 575.8471638305641 335.2951573929768 335.0532632749868 849.3402375840409 941.4438396470799 961.6369171686654 453.0534987585805 294.5996480533934 764.5714232563062 298.9889121528759
86 0.005 0.43 8 576.1093438937996 335.8647187964438 335.6227607676882 849.3552859488004 941.444499403841 961.6376550861002 453.3861437798971 294.6219423020972 764.63561439394 298.9898907632729
87 0.005 0.435 8 576.3719281281161 336.4340257424139 336.192018855051 849.370265627956 941.4451598263482 961.6383902067647 453.7186441570787 294.6445209279099 764.6998393212821 298.9908127063055
88 0.005 0.44 7 576.6326992091173 337.0030660810817 336.7610251556783 849.3854013718003 941.4458298096375 961.639129176453 454.0530886110025 294.6673842890604 764.76425054488 298.9917428388449
89 0.005 0.445 7 576.8942565522623 337.5718303939821 337.329769298959 849.4013260822504 941.4465328402376 961.6398741315438 454.3874845111587 294.6905311619021 764.8292258176158 298.9925829469514
90 0.005 0.45 7 577.1565462259068 338.1403080390101 337.8982404890841 849.4173136466836 941.4472382905856 961.6406075989054 454.7214088358438 294.7139606477248 764.8943367968044 298.9933476501773
91 0.005 0.455 6 577.4185011018818 338.7084887873123 338.4664274314428 849.4333145306184 941.4479361995917 961.6413689422263 455.0586471183269 294.7376737216934 764.9594985321268 298.9941184645399
92 0.005 0.46 6 577.6802709911425 339.2763636477438 339.0343216623603 849.4502316779092 941.448672278828 961.6420924897766 455.3945289861531 294.7616682095936 765.0253904654389 298.9948193571727
93 0.005 0.465 6 577.9420402177675 339.8439224491018 339.6019129241905 849.4673230827491 941.449336008004 961.6427670248847 455.7293243231285 294.7859439273458 765.0914347953611 298.9954655753934
94 0.005 0.47 6 578.203971200492 340.4111545472105 340.1691903015818 849.484052935253 941.4500369666462 961.6434677057126 456.0638111428819 294.8105027851095 765.1574123957057 298.9960798758185
95 0.005 0.475 5 578.4675067176011 340.9780535064164 340.7361441068035 849.5012895912147 941.4506886495611 961.6442105134186 456.403402312405 294.8353448696656 765.2237340326292 298.9966821757565
96 0.005 0.48 6 578.7274003669687 341.5446053717407 341.3027666002807 849.5184784346366 941.4514515560446 961.6448347109781 456.7340865059682 294.8604666509893 765.290203855032 298.9972102703357
97 0.005 0.485 5 578.9906747260912 342.1108045392702 341.8690448658109 849.5355301264636 941.4520862733253 961.6455672425983 457.0724176941537 294.8858723255138 765.356551925271 298.997753564701
98 0.005 0.49 5 579.251278297924 342.6766407131429 342.4349726270857 849.5531960513539 941.4528547774236 961.6462770624149 457.4073036873485 294.9115586339188 765.4234439988422 298.9982845304709
99 0.005 0.495 4 579.516507366433 343.2421137719444 343.0005425840938 849.5726733324082 941.4534884490455 961.647176551532 457.751077676057 294.9375297507684 765.4921178907688 298.9987668027047
100 0.005 0.5 5 579.773571083667 343.8072029762366 343.5657484695931 849.5898907049881 941.4543844816386 961.6476699802832 458.0803065284422 294.9637708252068 765.5584267928747 298.9992287499408
101 0.005 0.505 4 580.0386674588332 344.3719111157337 344.1305760267485 849.6093658979192 941.4549825991406 961.6485239843946 458.4230615648512 294.9902992312375 765.6269934573061 298.9996789801277
102 0.005 0.51 4 580.2973317877202 344.93622337982 344.6950217819515 849.627502763768 941.4557287345625 961.6492293655664 458.7588612220112 295.0171056540069 765.6945306096361 299.0001445092868
103 0.005 0.515 4 580.5576752209249 345.5001338362397 345.2590757969008 849.6463279078038 941.4564756908751 961.6498981135898 459.0954157957632 295.0441884453103 765.7623451817656 299.0005648988169
104 0.005 0.52 4 580.8166622730193 346.0636325559969 345.8227287121807 849.6647147938296 941.4572026705266 961.6505582072214 459.4304518951572 295.0715499084808 765.8299366055694 299.0009790034762
105 0.005 0.525 4 581.0765814329702 346.6267128274478 346.385972344916 849.6833180249419 941.4579456746228 961.6512324023569 459.7655119305213 295.0991902311633 765.8977196694688 299.001389894913
106 0.005 0.53 4 581.3363679011221 347.1893666860608 346.9487988256794 849.7017598553384 941.458694691937 961.651907923318 460.099762422681 295.1271101408976 765.9654699410797 299.0017945121663
107 0.005 0.535 4 581.5954354961918 347.7515856990942 347.5111999904593 849.719999128649 941.4594439645221 961.6525755589865 460.4330940294361 295.1553094544557 766.0331413605096 299.0021982510223
108 0.005 0.54 4 581.8553298998121 348.3133633707605 348.073168171263 849.7383554997081 941.4601919862014 961.6532585787784 460.7663739719649 295.1837866575642 766.1008688158693 299.0025987722502
109 0.005 0.545 4 582.1151504318573 348.874692281434 348.6346961516499 849.7565952512794 941.4609496587212 961.6539468484297 461.0989843768714 295.2125425427818 766.1685890246588 299.0029936294
110 0.005 0.55 4 582.3744490179408 349.4355644184769 349.1957760578945 849.7744629604106 941.461654875066 961.6546162045373 461.4308651603295 295.2415772572805 766.2359832904506 299.0033774839072
111 0.005 0.555 4 582.6339270294201 349.9959738532593 349.7564015218963 849.7928415633932 941.4624458266704 961.6552965336513 461.7621641809606 295.2708899735743 766.3039008080267 299.0037535558022
112 0.005 0.5600000000000001 4 582.8938341477822 350.555913556439 350.3165650703444 849.8108660971518 941.4631612774695 961.6559613425976 462.0933789626945 295.3004798953368 766.3715025254742 299.0041236871179
113 0.005 0.5650000000000001 4 583.1529458841646 351.1153763642062 350.8762598946403 849.8288381366524 941.4638859087115 961.656627832106 462.4235525614387 295.3303484322812 766.4390776114179 299.0044885610987
114 0.005 0.5700000000000001 4 583.4125336945858 351.6743565126764 351.4354795442468 849.8469573595228 941.4646126990094 961.6572954723545 462.7537152600696 295.3604939495895 766.5067530767811 299.0048426040138
115 0.005 0.5750000000000001 4 583.672260270278 352.2328477354091 351.9942176286709 849.8650596818409 941.4653339887717 961.6579630137113 463.083492047424 295.3909164539061 766.5744010340314 299.0051928340557
116 0.005 0.58 4 583.9311571652217 352.79084310155 352.5524675930624 849.8830017711267 941.4660453121926 961.6586211333785 463.4123754190162 295.4216154904979 766.6419740162589 299.0055326357553
117 0.005 0.585 4 584.1904932704928 353.3483372889174 353.110223396956 849.9011238774564 941.4667711981016 961.6592864319836 463.7411932787351 295.4525907039379 766.709661530847 299.0058645406083
118 0.005 0.59 4 584.4497965294354 353.9053243309855 353.6674790846081 849.9192136993182 941.4674974819806 961.6599525960621 464.0695774043513 295.4838427280425 766.7773601520123 299.0061928469012
119 0.005 0.595 4 584.7091328869519 354.4617985317776 354.2242287324038 849.9373274941754 941.4682145484536 961.6606189485517 464.3976699059255 295.5153709424675 766.8450500234595 299.0065195826112
120 0.005 0.6 4 584.9683551227575 355.0177542938575 354.780466685369 849.955476068283 941.4689396378279 961.6612857602121 464.7253797319769 295.5471737636417 766.9127891365313 299.0068395005227
121 0.005 0.605 4 585.2268169620601 355.5731854205704 355.3361869382239 849.9735075030036 941.4696506298379 961.6619448939148 465.0523527755798 295.5792507732212 766.9804560051714 299.007154972219
122 0.005 0.61 4 585.4855729734057 356.128087120242 355.8913840409231 849.9916895642793 941.4703767598651 961.662613671092 465.379233763813 295.6116005002422 767.0482330567664 299.0074703943891
123 0.005 0.615 4 585.744341017933 356.6824541622013 356.4460527137023 850.0099241581329 941.4711089590332 961.6632863574214 465.7058259684732 295.6442229691829 767.1160544053274 299.0077892761684
124 0.005 0.62 4 586.0030411080238 357.2362814710605 357.0001877552687 850.0282072170158 941.4718443040692 961.6639587724577 466.0320877261873 295.6771172053217 767.1839108535613 299.0081103407317
125 0.005 0.625 4 586.2616210888924 357.7895640207246 357.5537840419383 850.0465085362347 941.472580722215 961.6646318948982 466.3579980184348 295.7102818511187 767.2517995978587 299.008434225735
126 0.005 0.63 4 586.5201279397012 358.3422971659722 358.1068368613889 850.064977771409 941.4733576171386 961.6653112216247 466.683640689661 295.7437177313734 767.3198728105912 299.0087650655648
127 0.005 0.635 4 586.7784795177246 358.8944758786639 358.6593409911741 850.083372675067 941.4741089489636 961.6659906215855 467.0090152472826 295.7774242170399 767.3878602535962 299.0091029647202
128 0.005 0.64 4 587.0366423053744 359.4460951339345 359.2112912893468 850.1016274411739 941.4748189558792 961.6666715338375 467.3340978460624 295.8114004642969 767.4556944669472 299.0094471737345
129 0.005 0.645 4 587.2940692839531 359.9971500980564 359.7626832735598 850.119921122914 941.475572888133 961.6673432095091 467.6584842182297 295.845647061038 767.5237122313141 299.0097877338878
130 0.005 0.65 4 587.5517786153124 360.5476367036334 360.3135119815569 850.1384032481419 941.4762973114401 961.6680243163783 467.9828781316537 295.8801627245845 767.5917216257601 299.0101377097722
131 0.005 0.655 4 587.8093785169604 361.097550859323 360.8637735350198 850.1569142942803 941.4770675340163 961.6687014090486 468.3070244842673 295.9149469350302 767.6599109407753 299.0104896580415
132 0.005 0.66 4 588.0669065835256 361.6468882832565 361.4134633639873 850.1754845286534 941.4778195447567 961.6693796621405 468.6308997648015 295.9499985941811 767.7280911848204 299.0108480913734
133 0.005 0.665 4 588.3242314216346 362.1956448187021 361.9625772959821 850.1940760103986 941.478574553164 961.6700623380314 468.9544828520675 295.9853175693256 767.7962949810066 299.011214661909
134 0.005 0.67 4 588.5814078312436 362.7438164381913 362.5111111475052 850.2127010464567 941.4793271560637 961.670747440489 469.2778091476331 296.0209031814082 767.8644981145638 299.0115888121151
135 0.005 0.675 4 588.8385693160883 363.2913996609705 363.0590612235883 850.2316023018683 941.4801231785161 961.6714457402102 469.6008750799619 296.0567525032802 767.9329366149948 299.0119647425073
136 0.005 0.68 4 589.0954842638555 363.8383901983247 363.6064233078698 850.2503493865662 941.4808855111016 961.6721336976758 469.9237684630348 296.0928649000605 768.0012416887895 299.0123466976676
137 0.005 0.6850000000000001 4 589.3521395215577 364.3847842608384 364.1531935033652 850.2691244898995 941.4816478887271 961.67282152965 470.2464155507281 296.1292406319984 768.0695649354559 299.0127293181437
138 0.005 0.6900000000000001 4 589.6085743746235 364.9305782140329 364.699368041563 850.2879603942159 941.4824167472232 961.6735082970529 470.5687937046464 296.1658784521789 768.1379432880219 299.0131092653755
139 0.005 0.6950000000000001 4 589.8648325018311 365.4757683805331 365.2449430938559 850.3068098337491 941.4831716924499 961.6741920706406 470.8909695365451 296.202777900388 768.2062912817671 299.0134942566665
140 0.005 0.7000000000000001 4 590.1202470455569 366.0203503971964 365.7899145987756 850.3254176197188 941.4838943674011 961.6748596477448 471.2125856561573 296.2399392032112 768.2744898907382 299.0138752946345
141 0.005 0.705 4 590.375823918277 366.5643215202171 366.3342791693214 850.3443210895406 941.4846442937932 961.6755414000378 471.534218708317 296.2773615076777 768.3428760977049 299.0142575171482
142 0.005 0.71 4 590.6313027049309 367.1076784959474 366.8780335191902 850.3632970227729 941.4854032795344 961.6762266553881 471.8556442704473 296.315043972954 768.4113199183108 299.0146415028071
143 0.005 0.715 4 590.8866337568071 367.6504181176117 367.4211743840662 850.3823382755538 941.4861661119158 961.6769138237182 472.1768742914414 296.3529856492154 768.4798038312508 299.0150262204489
144 0.005 0.72 4 591.1417520263883 368.1925372429545 367.9636985792171 850.4014225211682 941.4869292361777 961.677601633177 472.4978577784402 296.391185216101 768.5483240655929 299.0154108911576
145 0.005 0.725 4 591.3966611272765 368.7340327390609 368.5056028850575 850.4205649507032 941.4876943706724 961.6782902234952 472.8186379097425 296.4296419805306 768.6168751039918 299.0157956736163
146 0.005 0.73 4 591.6513495155251 369.2749015543015 369.046884163839 850.4397540913654 941.4884604759255 961.6789789140154 473.1392193800847 296.4683553982843 768.6854507075371 299.0161806011403
147 0.005 0.735 4 591.9058547872239 369.8151407705724 369.5875394101828 850.4590011023491 941.4892294896189 961.6796676060815 473.4595997939817 296.5073245950252 768.7540632763036 299.0165664710723
148 0.005 0.74 4 592.160160242883 370.3547474750671 370.127565640589 850.4782966804347 941.4900006594806 961.6803575979634 473.7798032535733 296.5465482117077 768.8227025777072 299.01695382846
149 0.005 0.745 4 592.4142654806545 370.8937188778886 370.6669599849194 850.4976387409363 941.490772168667 961.6810459080175 474.0998137501354 296.5860257373173 768.8913827332028 299.0173424006039
150 0.005 0.75 4 592.6681505962216 371.4320521412918 371.2057195802083 850.5170133495502 941.4915440081904 961.6817339833069 474.4195620192622 296.6257557641856 768.9600942723439 299.0177318511154
151 0.005 0.755 5 592.921471425227 371.9697406036864 371.7438411790566 850.5355035739193 941.4926216561091 961.6823190131668 474.7306625530933 296.6657332686232 769.0279508140158 299.018097605803
152 0.005 0.76 4 593.176878859036 372.5067844268523 372.2813162764085 850.5540260224445 941.4930412101135 961.6831259834152 475.0534730573783 296.7059731309134 769.096189288023 299.0185377620845
153 0.005 0.765 5 593.4296062015362 373.0431783490105 372.8181490738867 850.5724668228117 941.494146096324 961.6837552817079 475.3643476051951 296.7464595708949 769.1640791836477 299.0189323229299
154 0.005 0.77 4 593.6846713147623 373.5789227266507 373.3543306271741 850.5912867071721 941.4945830803767 961.6845707078378 475.687094016345 296.7872040503228 769.2324489677128 299.019380224849
155 0.005 0.775 5 593.9371122473071 374.114012509618 373.88986511606 850.6100489536802 941.4956981121564 961.685199664222 475.9979818704829 296.8281907645569 769.3005057656598 299.0197798568319
156 0.005 0.78 4 594.1914830513008 374.6484478204175 374.4247436305512 850.629071487003 941.4961397987921 961.6860087487491 476.3203839912676 296.8694318849554 769.3690184154226 299.0202312987054
157 0.005 0.785 5 594.4433694969484 375.1822238719439 374.9589702802997 850.6480773445156 941.4972533695162 961.6866307637106 476.6311414396133 296.9109129547912 769.4372104909164 299.0206302137385
158 0.005 0.79 4 594.6971567400599 375.7153409545936 375.4925363417034 850.6673281603736 941.4976935296969 961.6874316907263 476.953301158309 296.9526454669385 769.5058524641204 299.0210824273777
159 0.005 0.795 5 594.9481847505936 376.2477941833498 376.0254458559439 850.6864546668299 941.4988001502483 961.6880477596234 477.2637321739641 296.9946163599161 769.5741343088167 299.0214827631564
160 0.005 0.8 4 595.2015516633246 376.7795843392677 376.5576904014616 850.7060046133697 941.4992499705232 961.6888492395565 477.5857764500452 297.0368352915989 769.6429676435826 299.0219343856513
161 0.005 0.805 5 595.4520953472711 377.3107066143724 377.08927411992 850.7253520524453 941.5003603237017 961.689463597191 477.8960743555339 297.0792908333531 769.7113918365837 299.0223333764432
162 0.005 0.8100000000000001 4 595.7049310799471 377.8411618863176 377.6201888015696 850.745087705313 941.5008121806598 961.6902617492049 478.217757125026 297.1219946827807 769.7803352038957 299.0227824072716
163 0.005 0.8150000000000001 5 595.95491722625 378.3709454631819 378.1504386427136 850.76459412972 941.5019216621822 961.6908719211773 478.5278514388273 297.1649351227411 769.8488520253489 299.0231770165999
164 0.005 0.8200000000000001 4 596.2071928306643 378.9000582733655 378.6800156189383 850.7844928906553 941.5023749745822 961.6916657533907 478.8493037920602 297.2081197076647 769.9178871189829 299.0236227056924
165 0.005 0.8250000000000001 5 596.4566170146097 379.4284957448209 379.2089239601037 850.8041518772666 941.5034879276458 961.6922731331603 479.1592003387464 297.2515382142864 769.9864795774569 299.024014758532
166 0.005 0.8300000000000001 4 596.7082990675681 379.9562589145395 379.737155821223 850.8242106528648 941.5039442790109 961.6930635596576 479.4803521969093 297.2951982128185 770.0555938070701 299.0244587750755
167 0.005 0.835 5 596.95725166949 380.483343412006 380.2647155121606 850.844043654174 941.5050602922369 961.6936685317056 479.7901142116113 297.3390892757565 770.1242776565366 299.0248460190754
168 0.005 0.84 4 597.2083483284629 381.0097501021788 380.7915952380436 850.8642286077389 941.505519061588 961.6944574153031 480.1109450413182 297.3832192021715 770.1934633928934 299.0252901443348
169 0.005 0.845 5 597.4567520795202 381.5354748261269 381.3177993635836 850.8842104550645 941.5066400888431 961.6950636649383 480.4204796231015 297.4275791155387 770.2622349820759 299.0256778996587
170 0.005 0.85 4 597.7072449330996 382.060518566604 381.8433202418909 850.9045261116142 941.5071034153946 961.6958524338351 480.7409905337626 297.4721760533936 770.3315122443643 299.0261230757242
171 0.005 0.855 5 597.9550917007384 382.5848773596176 382.3681623276152 850.9246405105641 941.5082281368274 961.6964576969854 481.0502846696649 297.517001443038 770.4003542280821 299.0265120307011
172 0.005 0.86 4 598.20501659835 383.108552187823 382.8923181375604 850.9450919618254 941.5086958227968 961.6972435814885 481.3704647076198 297.562060760615 770.4696987714619 299.0269580117812
173 0.005 0.865 5 598.4523192493898 383.6315391718808 383.4157921314783 850.9653348593088 941.5098217086052 961.6978460141339 481.6795274065054 297.6073472255175 770.5386136949446 299.0273471037868
174 0.005 0.87 4 598.7016482088036 384.1538393954042 383.9385769725827 850.9859190211529 941.5102921788815 961.6986288961579 481.9993596844434 297.6528648763294 770.6080326729784 299.0277936706876
175 0.005 0.875 5 598.948418718007 384.6754491242329 384.4606771543125 851.0062803519485 941.5114198539446 961.6992282258075 482.3081772064198 297.6986080885473 770.6770042376899 299.0281826167371
176 0.005 0.88 4 599.1971559362083 385.1963693802091 384.982085442218 851.0269819716821 941.5118911757404 961.7000053464463 482.6276293996975 297.7445796568538 770.7464843559394 299.0286299042178
177 0.005 0.885 5 599.4434185560609 385.7165965818544 385.5028063640206 851.0474696483108 941.5130213471971 961.7006020239534 482.9361786848133 297.7907750875733 770.8155169116696 299.0290197248455
178 0.005 0.89 4 599.6916710294075 386.2361318624595 386.0228328632391 851.0683262180039 941.5134998267206 961.7013785515852 483.2552754315578 297.837196652936 770.8850753901627 299.0294661066736
179 0.005 0.895 5 599.9373975101061 386.7549717712668 386.5421695217578 851.0889280414723 941.5146292403061 961.7019714538783 483.5635390793303 297.8838402257724 770.9541510704413 299.0298543848061
180 0.005 0.9 4 600.1850972746945 387.2731174678087 387.0608094213596 851.1098969081463 941.5151088058017 961.7027446507498 483.882254454946 297.9307076181461 771.023752292916 299.0302998746308
181 0.005 0.905 5 600.4302394216478 387.7905654855937 387.5787570894223 851.1305943752106 941.5162362375071 961.7033346236896 484.1901832597034 297.9777947901691 771.0928614536804 299.0306871999952
182 0.005 0.91 4 600.677395222426 388.3073171888898 388.0960057800092 851.1516945473631 941.5167207706814 961.7041072044899 484.5084978143091 298.0251031598272 771.1625271362972 299.0311315931265
183 0.005 0.915 5 600.9219804056157 388.8233691450306 388.6125600219275 851.1725007625763 941.5178495169002 961.7046957424652 484.8160945842358 298.072628674153 771.2316785697421 299.0315167291167
184 0.005 0.92 4 601.1685834831126 389.3387227067844 389.128413193318 851.1937119476326 941.5183375599343 961.7054659945121 485.1339680989976 298.1203733160128 771.3014017074028 299.0319591040032
185 0.005 0.925 5 601.4126275547039 389.8533745999774 389.6435698646203 851.2146452997089 941.5194698965835 961.7060536035522 485.4411983175631 298.1683340533139 771.3706103125547 299.0323426243854
186 0.005 0.93 4 601.6586701011188 390.3673262064453 390.1580235419926 851.2359670393557 941.5199598746599 961.7068210668571 485.7586286433168 298.2165115586031 771.4403756818419 299.0327834387368
187 0.005 0.9350000000000001 5 601.9021732031529 390.8805743714029 390.6717788194994 851.2570043665992 941.5210936694133 961.7074073017967 486.0655787574748 298.2649032778112 771.5096137672214 299.0331651224479
188 0.005 0.9400000000000001 4 602.147622174561 391.3931205209018 391.1848293372514 851.2784456273067 941.5215889401144 961.7081743849743 486.3825952789406 298.3135092158504 771.5794231642358 299.0336047261112
189 0.005 0.9450000000000001 5 602.3905704421859 391.9049615666655 391.6971796879488 851.2996123336897 941.5227258858797 961.708758306938 486.6892336449372 298.3623273565458 771.6487164206768 299.0339849504928
190 0.005 0.9500000000000001 4 602.6354282013967 392.4160988854228 392.2088235709997 851.3211504414941 941.5232218856684 961.7095212920495 487.0058370204261 298.4113570638992 771.7185928320272 299.0344238997259
191 0.005 0.9550000000000001 5 602.8778359923043 392.9265295738956 392.7197656083013 851.3424184924061 941.5243602589069 961.7101045760012 487.3121325567352 298.460597803749 771.7879349471195 299.0348047925355
192 0.005 0.96 4 603.1221178056511 393.4362550533997 393.2299996353798 851.3640613012521 941.5248534678545 961.7108644589032 487.6283159830415 298.5100482202612 771.8578562536582 299.0352420925906
193 0.005 0.965 5 603.3640198648849 393.9452725293414 393.7395303071516 851.3854539493603 941.5259973898827 961.7114452112666 487.9342520711397 298.5597088265042 771.9272281291861 299.0356281199104
194 0.005 0.97 4 603.6077488049245 394.4535833913686 394.2483515755217 851.407204725855 941.5264960015419 961.7121999769884 488.2499918145876 298.6095771781837 771.9971672282268 299.036065381164
195 0.005 0.975 5 603.8491168072096 394.9611850765264 394.7564681502673 851.4286977697418 941.5276401110087 961.7127818048797 488.5555854899656 298.659654014379 772.066554756084 299.0364521679659
196 0.005 0.98 4 604.0922521276719 395.4680789302922 395.2638740824164 851.4505659686733 941.5281411857223 961.7135348043078 488.8707168277001 298.7099351503738 772.1365166091914 299.0368896652727
197 0.005 0.985 5 604.3330742492901 395.9742625092137 395.7705741100844 851.4721524015739 941.5292864906767 961.7141144123555 489.1757934214012 298.7604229209079 772.2059248442359 299.0372753461271
198 0.005 0.99 4 604.5756230170828 396.4797371392355 396.276562353544 851.4941258894379 941.5297888420864 961.7148641235774 489.4904549648473 298.8111117176581 772.2759169450305 299.0377115443902
199 0.005 0.995 5 604.8158818065666 396.9845004135228 396.781843533369 851.5158080287405 941.5309337262684 961.7154405979074 489.7951688700182 298.8620069637367 772.3453590519276 299.0380965930345
200 0.005 1 4 605.0578526001678 397.4885536852242 397.286411856452 851.5378777783485 941.5314358100351 961.7161865445948 490.1093646490839 298.9131014667805 772.4153839402236 299.0385323402344
201 0.005 1.005 5 605.2975836692747 397.9918946653755 397.7902720758423 851.5596700675783 941.5325826337689 961.7167608517526 490.4137280142893 298.964401013967 772.4848533645255 299.0389164879312
202 0.005 1.01 4 605.5389627308697 398.4945247110114 398.293418481835 851.581868675888 941.5330888826127 961.7175042447202 490.7274545917139 299.0158973189609 772.5549072148848 299.039351786811
203 0.005 1.015 5 605.7781286170525 398.9964416029333 398.7958558284926 851.6037461608876 941.5342355311484 961.7180773284098 491.0314379316461 299.0675959834046 772.6244084985374 299.0397352709094
204 0.005 1.02 4 606.0189437556681 399.4976468277686 399.2975785768229 851.6260544691087 941.5347435037951 961.7188181988141 491.3447362219775 299.119488948556 772.6944839087708 299.0401700068979
205 0.005 1.025 5 606.2575437393119 399.9981381043403 399.7985914345191 851.6480263098885 941.5358924484747 961.7193898574945 491.6483408820499 299.1715842591079 772.7640093917406 299.0405530570969
206 0.005 1.03 5 606.4968022643843 400.4979135180374 400.2988884618251 851.6694659308816 941.5367313677183 961.7200414229234 491.9542503213951 299.2238787579637 772.8332932338171 299.0409739524307
207 0.005 1.035 5 606.7361129860872 400.9969732268897 400.7984698056236 851.6909121118061 941.5375683513183 961.7207342977213 492.2603404099384 299.2763733453651 772.9025620613947 299.0414161898578
208 0.005 1.04 5 606.975280059651 401.4953170981455 401.2973355445802 851.7124804101746 941.5384182020508 961.7214388190077 492.5663645617673 299.3290659266815 772.9718453825013 299.0418539298074
209 0.005 1.045 5 607.2141961027536 401.9929449426718 401.7954856084088 851.7341686183122 941.5392685909582 961.7221368326426 492.8722815536779 299.3819540224615 773.0411551636532 299.042285068486
210 0.005 1.05 5 607.4528190233874 402.4898566096356 402.2929198817577 851.7559716967611 941.540112122903 961.7228217705097 493.1780728928626 299.4350369255623 773.110484194885 299.0427106840697
211 0.005 1.055 5 607.6911369555182 402.9860519265068 402.7896381807692 851.7778747571934 941.5409477190877 961.7234954760436 493.4837492832352 299.4883130936096 773.1798355446246 299.0431310940853
212 0.005 1.06 5 607.9291318725573 403.4815307301832 403.285640347492 851.7998656818153 941.5417770718026 961.7241603560054 493.7892924284849 299.5417817985453 773.2492079566767 299.0435465736046
213 0.005 1.065 5 608.1667803836068 403.9762928638286 403.7809262119939 851.8219329628079 941.5426021634058 961.7248196155995 494.0946911400377 299.5954420503118 773.3186073775788 299.0439569609965
214 0.005 1.07 5 608.4039340472563 404.4703378772269 404.2754954132116 851.8439449446951 941.543401400764 961.7254600019012 494.3998527251828 299.6492935905292 773.3879724154139 299.0443588620672
215 0.005 1.075 5 608.6410642023179 404.9636662459678 404.76934812478 851.866288831656 941.5442430804322 961.7261209502403 494.7050040691574 299.7033350157348 773.4575405903919 299.0447610147199
216 0.005 1.08 5 608.8778851143427 405.4562777759976 405.2624842836104 851.8886288604158 941.5450782756823 961.7267742683401 495.0099774270541 299.7575638456558 773.5271442498594 299.0451568694878
217 0.005 1.085 5 609.1142929464929 405.948172229378 405.7549037095839 851.9109832838859 941.545905577102 961.7274234573215 495.3147312504047 299.8119779341729 773.5967425532396 299.0455524930347
218 0.005 1.09 5 609.3503927120803 406.4393496252203 406.2466063220006 851.9334140559457 941.5467339149092 961.7280718345407 495.6193350590541 299.8665806715167 773.6663881971814 299.0459441339915
219 0.005 1.095 5 609.5861764707024 406.9298099556484 406.7375920782709 851.9559090679784 941.5475654174663 961.7287182195682 495.923752102181 299.9213701859386 773.7360642946545 299.0463336732442
220 0.005 1.1 5 609.8216652516545 407.4195532688357 407.227860975068 851.978471803521 941.5483988671426 961.7293647791271 496.2280205907051 299.9763412384997 773.8057628854508 299.0467224438488
221 0.005 1.105 5 610.0568507634013 407.9085795255295 407.7174129887628 852.0010953704042 941.5492334494726 961.7300089240247 496.5321011381936 300.0314943744419 773.8754851725832 299.0471118267923
222 0.005 1.11 5 610.2917413045105 408.3968887617232 408.2062481240634 852.0237783831654 941.5500703659086 961.7306526313249 496.8359555993564 300.0868258361226 773.9452424736145 299.0475016640648
223 0.005 1.115 5 610.5263432929237 408.8844810026994 408.6943663871857 852.0465246855997 941.5509091358538 961.7312953719622 497.1396222782625 300.1423313397146 774.0150389400292 299.0478930380505
224 0.005 1.12 5 610.7606371642006 409.3713563237852 409.1817678302589 852.0693341589543 941.5517506509062 961.7319366432354 497.4430575651426 300.198007796629 774.0848497805977 299.0482866899199
225 0.005 1.125 5 610.9946286091732 409.8575148191295 409.6684525054148 852.0921895988253 941.5525906205081 961.732576046693 497.7463476614016 300.2538551608313 774.1546783078862 299.0486815762279
226 0.005 1.13 5 611.2283383812538 410.3429565805566 410.154420489571 852.1151021900682 941.5534315701485 961.7332138766218 498.0494607717401 300.3098737973489 774.2245255031072 299.0490786780875
227 0.005 1.135 5 611.4617635814774 410.8276817047244 410.6396718703326 852.138065579302 941.5542735017212 961.7338506370577 498.3523693011701 300.3660637975319 774.2943752593998 299.0494770074797
228 0.005 1.14 5 611.6949126036109 411.3116903386129 411.124206764026 852.1610867783479 941.5551165194565 961.7344859138009 498.6550575126751 300.4224218485667 774.364234221942 299.0498761950332
229 0.005 1.145 5 611.9277589513957 411.7949826087592 411.6080252863165 852.1841554424083 941.5559600731941 961.7351208233346 498.957568949622 300.4789467656278 774.4340933727985 299.0502759101794
230 0.005 1.15 5 612.1603128788582 412.277558651208 412.0911275633934 852.2072746545422 941.5568056965849 961.735755096607 499.2598795818693 300.5356374006349 774.503951917882 299.0506759259168
231 0.005 1.155 5 612.3925666363618 412.759418631712 412.5735137400974 852.2304380928784 941.5576528139765 961.736387983192 499.5619766641213 300.5924918891207 774.573816637235 299.0510758106611
232 0.005 1.16 5 612.6245441779735 413.2405627013047 413.0551839716871 852.2536656028149 941.5585024860924 961.7370199818996 499.8638670235945 300.6495116980641 774.6437136129755 299.0514743630549
233 0.005 1.165 5 612.8562387829211 413.7209910254506 413.5361384148962 852.2769309918632 941.5593498394024 961.7376494952446 500.1655583303346 300.7066941889277 774.7136262425022 299.0518731138063
234 0.005 1.17 5 613.0876417891211 414.2007038679532 414.0163772886385 852.3002560450423 941.5602004766265 961.7382773437762 500.4670521717117 300.7640393773927 774.7835534323476 299.0522713221998
235 0.005 1.175 5 613.3187645256855 414.679701458617 414.4959008139643 852.3236265522454 941.5610528057172 961.7389036079556 500.7683206264333 300.8215466095684 774.8534937787799 299.0526685187808
236 0.005 1.18 5 613.549583295757 415.1579839937891 414.9747091750752 852.3470410687165 941.5619060050946 961.7395303369847 501.0693687547667 300.8792153589741 774.9234295409296 299.0530653566657
237 0.005 1.185 5 613.7801207634118 415.6355517661529 415.4528026059974 852.3705131026854 941.562761781036 961.7401564876949 501.3702396019561 300.9370442335275 774.9933729443261 299.0534614889876
238 0.005 1.19 5 614.0103617811038 416.1124050265624 415.9301813678479 852.3940249256506 941.5636173139898 961.7407804790466 501.670884114131 300.9950318106689 775.0633133508034 299.0538568815581
239 0.005 1.195 5 614.2403340952405 416.5885440943487 416.4068457620149 852.4175900676456 941.5644752961201 961.7414026717738 501.9713165025811 301.0531780417753 775.1332569516923 299.0542518647327
240 0.005 1.2 5 614.4700288186876 417.0639692360466 416.8827960549946 852.4411913188376 941.5653322949809 961.7420238275806 502.2715725712262 301.1114811369828 775.2031914523828 299.054646453058
241 0.005 1.205 5 614.69943838823 417.5386807576533 417.3580325330265 852.4648302951643 941.5661891621546 961.7426430550413 502.5715997722087 301.1699398701713 775.2731182311358 299.055040557845
242 0.005 1.21 5 614.9285646322613 418.0126789963522 417.8325555053319 852.4885153039478 941.5670479990988 961.7432610732673 502.8713976706467 301.2285531962913 775.3430409064395 299.0554339043134
243 0.005 1.215 5 615.1573937984283 418.4859642719685 418.3063652604998 852.5122325661795 941.5679067373497 961.7438771326381 503.1709667830629 301.2873198672377 775.4129529571254 299.0558267680148
244 0.005 1.22 5 615.3859317507009 418.9585369294755 418.7794621446861 852.5359978048651 941.5687657724702 961.744491844333 503.4703162932968 301.3462388443704 775.4828587067938 299.0562192303988
245 0.005 1.225 5 615.6141790720413 419.4303973233621 419.251846503978 852.5598001760491 941.5696250620039 961.7451047025663 503.7694353066398 301.4053096622678 775.552755855144 299.0566113456753
246 0.005 1.23 5 615.8421335840761 419.9015458410242 419.7235187093921 852.5836447263902 941.5704860739216 961.7457175769348 504.0683474011117 301.4645312423504 775.622645087547 299.0570029691319
247 0.005 1.235 5 616.0698112679812 420.3719828018948 420.1944791245384 852.6075321140402 941.571347454816 961.7463291721631 504.367033205081 301.5239029532892 775.6925212798732 299.0573942825727
248 0.005 1.24 5 616.2971994562125 420.841708610593 420.6647281202792 852.6314538697785 941.5722091173903 961.7469389227355 504.6655419307804 301.5834231883787 775.7623834244549 299.057785058578
249 0.005 1.245 5 616.5243057547838 421.3107236264117 421.1342660594942 852.6554068031543 941.5730716397132 961.7475465665914 504.9638377617111 301.6430907242807 775.8322366560459 299.0581751197049
250 0.005 1.25 3 616.7564090887239 421.7790414768008 421.6030989333724 852.6844043249986 941.57284888557 961.7481523387984 505.277073443791 301.7028793854091 775.9070020701437 299.058576984259
251 0.005 1.255 4 616.97899208768 422.2466478573057 422.0712300486155 852.7067940712556 941.5743995513294 961.7487536065253 505.5714381787362 301.762823578605 775.9750062605033 299.0589294626017
252 0.005 1.26 3 617.2079898665298 422.7135565229975 422.538655763331 852.7363316840879 941.5745485973787 961.7492117728368 505.8806688653628 301.8228868890426 776.0493822070438 299.0592691403558
253 0.005 1.265 4 617.4297887170502 423.1797544525392 423.0053782991218 852.7590205525856 941.5761153222952 961.7497875573978 506.1742698223579 301.8831005191478 776.1174911241187 299.0596140156925
254 0.005 1.27 3 617.6576633321439 423.6452549453879 423.4713954606069 852.788198967757 941.5762862474051 961.7502713597105 506.4825645290236 301.9434420093856 776.1916713347177 299.0599636534299
255 0.005 1.275 4 617.8787831394817 424.1100453252902 423.9367096800275 852.8107197107753 941.5778920734205 961.7508811668501 506.7753019853629 302.003935961696 776.2597511128666 299.0603169487666
256 0.005 1.28 3 618.1061259104069 424.5741389454762 424.4013190224908 852.8397737127399 941.5780926193478 961.7513936196233 507.082807627869 302.06455577889 776.3338267527031 299.0606838341068
257 0.005 1.285 4 618.3268066117897 425.0375232397454 424.8652260958277 852.8621648313682 941.5797187650776 961.7520251778433 507.3748320110811 302.1253296337699 776.4017986436693 299.0610591685404
258 0.005 1.29 3 618.5536606568792 425.5002115016283 425.3284290478047 852.8911038914505 941.5799326325401 961.7525467452811 507.6816385383156 302.1862268098197 776.4757424684337 299.0614471095507
259 0.005 1.295 4 618.77396735689 425.9621913122415 425.7909305286003 852.9134149812932 941.581560168769 961.7531808575011 507.9729572430567 302.2472786026171 776.5435947184576 299.0618411521206
260 0.005 1.3 3 619.0003793882063 426.4234758852243 426.252728765526 852.9422794422659 941.5817721511575 961.7536974708697 508.2790126106345 302.3084496059456 776.6174036121238 299.0622475389866
261 0.005 1.305 4 619.2202401487721 426.8840527695521 426.7138263013476 852.96449103469 941.5833837707584 961.7543257646021 508.5696600976653 302.3697760071718 776.6850886579682 299.0626577035227
262 0.005 1.31 3 619.4461475277586 427.343935211429 427.1742214855891 852.993288707092 941.5835906892763 961.7548352529839 508.8749456348294 302.431219530829 776.7587580448712 299.0630759946352
263 0.005 1.315 4 619.6655900345448 427.8031109119176 427.6339168182125 853.0154544940672 941.585193834685 961.7554589417697 509.1649560467695 302.4928167998407 776.826294318567 299.0634899063485
264 0.005 1.32 3 619.8909673979847 428.2615930481186 428.0929107033537 853.0441870036265 941.585394094545 961.755962341939 509.4695109584018 302.5545287172075 776.8998004175136 299.0639121304392
265 0.005 1.325 4 620.1099672409648 428.7193693030222 428.5512056188988 853.0663158249458 941.5869915188742 961.7565822696705 509.7588502006795 302.6163937529916 776.9671969025457 299.0643226701945
266 0.005 1.33 3 620.3348327524787 429.1764527791531 429.0087999432151 853.095012023076 941.5871892755101 961.7570819550141 510.0626839769466 302.6783699490878 777.0405622463581 299.0647422335409
267 0.005 1.335 4 620.553364263209 429.6328314670569 429.4656962493799 853.1171260252279 941.5887793482891 961.7576986222749 510.3514534173672 302.7404992546182 777.1078397460071 299.0651411936801
268 0.005 1.34 3 620.7776621881379 430.0885182724584 429.9218929318301 853.1458044759421 941.5889763147487 961.7581951302456 510.6546325318234 302.8027362930838 777.1810609901851 299.0655490178932
269 0.005 1.345 4 620.9957560032556 430.5435012895722 430.3773925563344 853.1679122928556 941.5905616218473 961.7588110830055 510.9428238673048 302.8651263628092 777.248233176054 299.0659319535617
270 0.005 1.35 3 621.2195581207819 430.9977933966731 430.8321935732094 853.1966054771317 941.5907599653157 961.7593059536507 511.2453144566941 302.9276206260903 777.3213258295416 299.0663244697436
271 0.005 1.355 4 621.4371487906852 431.4513826498279 431.2862983953809 853.2187032614544 941.5923435530958 961.7599226262111 511.5329189238267 302.9902678713198 777.3884261221951 299.0666919026526
272 0.005 1.36 3 621.6603607678456 431.9042819506852 431.7397055868313 853.2473728595526 941.5925431481594 961.7604152550898 511.8347779059558 303.0530151597898 777.4614420199435 299.0670709147118
273 0.005 1.365 4 621.8774675599559 432.3564794452546 432.1924175891371 853.2695112439864 941.5941263908295 961.7610327179027 512.1218413290263 303.1159143109685 777.5284602011952 299.0674252510654
274 0.005 1.37 3 622.1001240898987 432.8079879639204 432.6444329719836 853.2982380603129 941.5943320265384 961.7615253616614 512.4230643590802 303.178910362134 777.6014059480159 299.0677925713675
275 0.005 1.375 4 622.3167366028847 433.2587957786341 433.0957542045876 853.3203699561177 941.5959167309243 961.762143460045 512.7095134018035 303.2420579116256 777.6683354626523 299.0681395587122
276 0.005 1.38 3 622.5388594359787 433.7089156901483 433.5463799002062 853.3490831729717 941.5961207342972 961.7626358015394 513.0100420272447 303.3052983551077 777.7411955205885 299.0684992416757
277 0.005 1.385 4 622.7549658213746 434.1583360382462 433.9963125427351 853.3712358168459 941.597706426355 961.7632520386891 513.2958906712755 303.36869128303 777.8080367675319 299.0688422674093
278 0.005 1.39 3 622.976544437146 434.6070695269364 434.4455507790929 853.3999638378493 941.5979139238586 961.7637422747424 513.5957561919113 303.4321735127626 777.8808167950635 299.0691990049248
279 0.005 1.395 4 623.1921957362905 435.0551045648722 434.8940970310865 853.4221362516465 941.5994982192866 961.7643588638354 513.8810359193511 303.4958073817409 777.9475869974839 299.0695415317785
280 0.005 1.4 3 623.4132317648106 435.5024537697469 435.3419499629845 853.4508950005937 941.5997090135471 961.7648482771547 514.1802712314038 303.5595267098604 778.0202819894353 299.0698977511691
281 0.005 1.405 4 623.628381897577 435.9491056593954 435.7891119657925 853.4731210651278 941.6012901397639 961.7654649075575 514.464976558283 303.6233976897784 778.0869890453328 299.0702412238002
282 0.005 1.41 3 623.8488412741306 436.3950728729732 436.2355818086286 853.5019105299517 941.6015052955307 961.7659534041851 514.7635350941338 303.687350168936 778.1596047068786 299.0706001618285
283 0.005 1.415 4 624.0634696634357 436.8403440303531 436.681361924975 853.5241585899187 941.6030841484599 961.766571607729 515.0476757776548 303.751455396163 778.2262329741894 299.0709446417139
284 0.005 1.42 3 624.2833892402375 437.2849316786802 437.1264511268891 853.5529660140946 941.603301331199 961.7670579895922 515.3456055228523 303.8156383904704 778.2987653068064 299.0713038869284
285 0.005 1.425 4 624.4974995788792 437.7288246034932 437.5708518420482 853.5752303528001 941.6048791140049 961.7676777703454 515.6292111992013 303.8799736327332 778.3653197733363 299.0716508973147
286 0.005 1.43 3 624.7168486907968 438.1720351541163 438.0145628557048 853.6040643526015 941.6050986877161 961.768163173555 515.9265065457972 303.9443829973834 778.4377877325188 299.0720102108192
287 0.005 1.435 4 624.9304233815607 438.614552201659 438.4575865509689 853.6263769608879 941.6066744762779 961.7687846112154 516.2095864780914 304.0089450810173 778.5042933172738 299.0723589811012
288 0.005 1.44 3 625.1493314047488 439.0563882162069 438.8999218085352 853.6552904584059 941.6068961789316 961.769268099844 516.506319276966 304.0735750091777 778.576716346568 299.0727197691862
289 0.005 1.445 4 625.3622855103047 439.4975317786067 439.3415708812544 853.6775983856467 941.6084685395217 961.769888368677 516.788765966647 304.1383621831047 778.6431943875466 299.0730657406013
290 0.005 1.45 3 625.5806567626508 439.9379954760459 439.7825326860255 853.7065746883528 941.6086920622959 961.7703684358193 517.0848705886567 304.2032124484563 778.7156051610428 299.0734254598258
291 0.005 1.455 4 625.7930466890763 440.3777680328562 440.2228095243427 853.728923467526 941.6102654085064 961.7709905305264 517.366779864901 304.2682198920777 778.7820266233965 299.0737717562544
292 0.005 1.46 3 626.0107156487687 440.8168619614438 440.6624004385963 853.757876715405 941.6104954383155 961.7714691833463 517.6621527344749 304.3332888266679 778.8543527675877 299.0741303204945
293 0.005 1.465 4 626.222672623256 441.2552661586028 441.1013076517983 853.7802908787803 941.6120677928652 961.7720937283802 517.9435656570537 304.3985120088316 778.920722130548 299.0744774720893
294 0.005 1.47 3 626.4398539585331 441.6929930274639 441.5395302946404 853.8092867836589 941.6123040846213 961.7725741269287 518.23830726543 304.4637934486618 778.9929748560163 299.0748351221453
295 0.005 1.475 4 626.6513066648541 442.1300314896309 441.9770705030855 853.8317608066972 941.6138749293498 961.7731964179218 518.5192001437282 304.5292300618019 779.0592819811183 299.0751818441381
296 0.005 1.48 3 626.8678976090796 442.566393880935 442.4139273991851 853.8608066571485 941.6141147034157 961.7736751192841 518.8133368199234 304.5947212508626 779.1314729698239 299.0755388268746
297 0.005 1.485 4 627.0788426580385 443.0020692234358 442.8501031526218 853.8833235562422 941.6156860669805 961.7742967806996 519.0937026986253 304.6603681233476 779.1977427917361 299.0758847435712
298 0.005 1.49 3 627.2948760080473 443.4370697268664 443.2855969028111 853.9124281354435 941.6159303919568 961.7747730435043 519.3872322152404 304.7260671411325 779.2698771442649 299.0762408850041
299 0.005 1.495 4 627.5052914877226 443.8713844899514 443.7204107993977 853.9350108710279 941.6174973182807 961.7753927381409 519.6670842647659 304.7919207344901 779.3361111848135 299.0765858877622
300 0.005 1.5 3 627.7207608888756 444.3050257148766 444.1545440225544 853.9641663660163 941.6177427561585 961.7758652291129 519.9599866613926 304.8578236867768 779.408184905929 299.076941788311
301 0.005 1.505 4 627.9306446957343 444.7379826748139 444.5879987465925 853.9868160708791 941.6193102179429 961.7764854916148 520.2393248167049 304.9238810643135 779.4743882331901 299.0772863988878
302 0.005 1.51 3 628.1455349515605 445.1702675598829 445.0207742695765 854.0160037585872 941.6195614719848 961.7769576245629 520.5316552089852 304.9899830197292 779.5463989116014 299.0776424144967
303 0.005 1.515 4 628.3548834082969 445.6018695269017 445.4528726692021 854.0386831672666 941.6211244554722 961.777576261974 520.8104851190885 305.0562408790218 779.6125689549846 299.0779875089709
304 0.005 1.52 3 628.5692119093269 446.0328007168301 445.8842932333167 854.0679123695463 941.6213779288631 961.7780463766845 521.1021954583083 305.1225404679595 779.6845408929204 299.0783431048843
305 0.005 1.525 4 628.7780669253522 446.463050422341 446.3150380267364 854.0906623816027 941.6229411513857 961.778665928801 521.3805132867407 305.1889952093707 779.7506755620711 299.0786887519164
306 0.005 1.53 3 628.9918049926714 446.8926307286316 446.745106399258 854.1199513579637 941.6231971763809 961.7791322169298 521.6716047037652 305.2554890421483 779.8226020747607 299.0790450979221
307 0.005 1.535 4 629.2001318243373 447.3215309510235 447.1745003446072 854.1427200741362 941.6247579373788 961.7797508125402 521.9494101844411 305.3221373112416 779.8886812779027 299.0793887379828
308 0.005 1.54 3 629.4133146101603 447.7497631116448 447.6032192424463 854.1720384818746 941.6250163653604 961.7802148337785 522.2398974509838 305.3888213956098 779.9605404648056 299.0797439738462
309 0.005 1.545 4 629.6211364573708 448.1773167726684 448.0312652354708 854.1948543481172 941.6265746294864 961.7808331640307 522.5172114812142 305.4556603588999 780.0265605586507 299.0800869458138
310 0.005 1.55 3 629.833748933102 448.6042038314254 448.4586376846188 854.2242002116271 941.6268363661637 961.7812962739667 522.8071225904254 305.5225309342649 780.098339086661 299.0804421691973
311 0.005 1.555 4 630.041048698862 449.0304138678118 448.8853386847215 854.2470546903344 941.628394708873 961.7819135524273 523.0838499314856 305.5895578965868 780.1643056021582 299.0807859426482
312 0.005 1.56 3 630.2531434532343 449.4559586508029 449.311367566536 854.2764558050043 941.6286604570809 961.7823749056815 523.3731587077998 305.6566125606516 780.2360525448734 299.0811397147569
313 0.005 1.565 4 630.4599489969481 449.8808278479561 449.7367263512156 854.2993562728162 941.6302150876559 961.7829904701879 523.6493647701083 305.7238241266165 780.302001163936 299.0814823365856
314 0.005 1.57 3 630.6714658719046 450.3050332822813 450.1614144740176 854.3287912202513 941.6304837821245 961.783447809536 523.9380511572139 305.791060018059 780.3736955587718 299.0818355967114
315 0.005 1.575 4 630.8777456065186 450.7285646675298 450.5854339407513 854.3517357328793 941.6320360263494 961.7840626278515 524.2137214879407 305.8584526538233 780.4396094481257 299.0821779022835
316 0.005 1.58 3 631.0887459741537 451.1514336397098 451.0087841860243 854.3812036970479 941.6323057305766 961.7845178497382 524.5017940191585 305.9258660038032 780.5112858680849 299.0825310047476
317 0.005 1.585 4 631.2944680577863 451.573630077711 451.431467250341 854.4041926127177 941.6338592334832 961.7851330141669 524.7769485694397 305.9934356852104 780.5772034921328 299.0828732824427
318 0.005 1.59 3 631.5048883314161 451.9951656459151 451.8534826601106 854.4336913154949 941.6341366725703 961.7855879098278 525.0644110232395 306.0610228228545 780.6488811551795 299.0832262971317
319 0.005 1.595 4 631.7101011788011 452.4160301118355 452.2748322905686 854.4567043547611 941.635685193444 961.7862009426259 525.3390452572301 306.1287689739822 780.714801344667 299.0835684238025
320 0.005 1.6 3 631.9199883489908 452.8362352188503 452.6955157926174 854.4862187718888 941.6359656253788 961.7866544180326 525.6259096576651 306.196528702309 780.7864473384674 299.0839215157134
321 0.005 1.605 4 632.1247105595229 453.2557707452816 453.1155350148965 854.5092572165037 941.6375122781567 961.7872668388279 525.9000357389855 306.2644477604249 780.8523439670552 299.0842637206152
322 0.005 1.61 3 632.3340460121948 453.6746483622605 453.5348896327711 854.5387772855032 941.6377945474518 961.7877191377346 526.1862760803451 306.3323767166818 780.9239329741205 299.0846164221788
323 0.005 1.615 4 632.5382587381335 454.0928580455615 453.9535815320083 854.561858959595 941.6393406128572 961.788331936655 526.459881428476 306.4004652553895 780.989768790344 299.0849585131396
324 0.005 1.62 3 632.7470489750845 454.5104114003462 454.3716104443229 854.5913969332793 941.6396260163916 961.788781426235 526.7455199046517 306.4685605112056 781.0612808209418 299.0853109870007
325 0.005 1.625 4 632.9507408649326 454.9272984762225 454.7889782625417 854.6145008876715 941.6411707343799 961.7893940272199 527.018597469884 306.5368155871483 781.1270448284841 299.0856528501795
326 0.005 1.63 3 633.1589837139888 455.3435308447671 455.2056847478677 854.6440695909067 941.6414620588829 961.7898441874135 527.3036234274177 306.6050743095989 781.1984839537724 299.0860048297578
327 0.005 1.635 4 633.3621514611465 455.7590984273765 455.6217315637675 854.6671993021777 941.6430044444427 961.7904562741052 527.5761631894952 306.6734934683369 781.2641901965196 299.0863460163851
328 0.005 1.64 3 633.5698287065022 456.1740127711566 456.0371185449482 854.6967942191811 941.6432968450358 961.79090185462 527.8605738687933 306.7419130484528 781.3356607316542 299.0866957910553
329 0.005 1.645 4 633.7724707208995 456.5882639754782 456.4518473863593 854.7199476914496 941.6448383238443 961.7915147044075 528.132599663683 306.810493282807 781.4012922534422 299.0870367238546
330 0.005 1.65 3 633.979577992562 457.0018634572661 456.8659180171052 854.7495517440564 941.6451324366245 961.7919576114809 528.4164108580516 306.8790709442504 781.4726793862635 299.0873843945438
331 0.005 1.655 4 634.1816887495249 457.4148013968637 457.2793320663557 854.7727343529032 941.6466748041069 961.7925703077444 528.6879030107569 306.9478095848386 781.5382915931399 299.0877254993609
332 0.005 1.66 3 634.3882318297266 457.8270891704398 457.6920895246122 854.8023612509498 941.6469751698943 961.7930127388572 528.9710758449743 307.0165422619492 781.6096780654259 299.0880710983614
333 0.005 1.665 4 634.5898074348605 458.238717059711 458.1041920046152 854.825576570566 941.6485148495583 961.7936246925796 529.2420690189933 307.0854372127873 781.6752703733397 299.0884124393256
334 0.005 1.67 3 634.7955752793584 458.6496961182628 458.5156393558105 854.8551316541441 941.648801989142 961.7940568698465 529.5245354458061 307.1543273295251 781.7465354447071 299.0887587952138
335 0.005 1.675 4 634.9967684761906 459.0600171273641 458.926433382213 854.878457498589 941.6503559935034 961.7946779192031 529.7950883602723 307.2233727272917 781.8121364935487 299.0891001826673
336 0.005 1.68 3 635.2021252306603 459.4696909889291 459.3365739713759 854.9080883986663 941.6506525457124 961.7951124372405 530.0770459689523 307.2924092360535 781.8833916851631 299.0894440629959
337 0.005 1.685 4 635.4027446534016 459.8787083732349 459.7460628174449 854.9314223658477 941.6522002905542 961.7957276894296 530.347017449566 307.3616049352721 781.9489608484364 299.0897823243379
338 0.005 1.69 3 635.6074225785957 460.2870800818305 460.154899755676 854.9610349911322 941.6524950806121 961.7961564346331 530.6282768856219 307.4307899338493 782.0201570119701 299.0901222517371
339 0.005 1.695 4 635.807574759027 460.6947969955469 460.5630865425572 854.9844336580884 941.654041424099 961.7967715497472 530.8977803034123 307.5001318289475 782.0856864952331 299.0904612851157
340 0.005 1.7 3 636.0118289775353 461.1018698810307 460.9706231387249 855.0141203628868 941.6543415441852 961.7972006690035 531.1784987236224 307.5694588866439 782.1568329481349 299.0907990283445
341 0.005 1.705 4 636.2114040945922 461.5082895212138 461.3775111863639 855.0375395262884 941.6558832080598 961.7978113195459 531.4474061887925 307.6389455596861 782.2223030419015 299.0911357696344
342 0.005 1.71 3 636.4149891949675 461.9140666588708 461.7837506033058 855.067232601133 941.6561816081274 961.7982355408075 531.7274350088032 307.7084155142621 782.2933611247355 299.0914694059668
343 0.005 1.715 4 636.6141142189812 462.3191923595866 462.1893430898268 855.0906929845592 941.6577236427499 961.7988490072153 531.9959075007877 307.7780442805033 782.3587839344985 299.0918071760083
344 0.005 1.72 3 636.8171658092244 462.723677263499 462.5942886728951 855.1204213383329 941.6580267627741 961.7992749142848 532.2753791245306 307.8476532094988 782.4297565227807 299.0921393643389
345 0.005 1.725 4 637.0157683979847 463.1275124138697 462.998589089847 855.1438946490734 941.659570986625 961.7998889545294 532.5433300190888 307.9174218693217 782.4951095444554 299.0924772853857
346 0.005 1.73 3 637.2182603012502 463.5307084319571 463.4022443429035 855.1736444464231 941.6598772108523 961.8003126779882 532.8222113751824 307.9871670602834 782.5659932102901 299.0928073419207
347 0.005 1.735 4 637.4163367655779 463.9332563889842 463.805256099603 855.1971366079443 941.6614195713901 961.8009242650585 533.0896018583695 308.0570723559986 782.6312975261993 299.0931451843151
348 0.005 1.74 3 637.6184777654178 464.3351671676692 464.2076245449735 855.2269804831163 941.661746094799 961.801355172212 533.3679726634259 308.1269475809877 782.70217721124 299.0934711609298
349 0.005 1.745 4 637.8159036994786 464.7364314539179 464.6093511047781 855.2504199819579 941.6632721188622 961.8019572837975 533.6347434791205 308.1969898000031 782.7673663267285 299.093810850033
350 0.005 1.75 3 638.0174503615742 465.1370602255327 465.0104360223763 855.2802615938181 941.6635971879714 961.8023828621803 533.9124832456741 308.2669981140269 782.8381500083279 299.0941354235405
351 0.005 1.755 4 638.2143517422051 465.5370442246848 465.4108807362503 855.3037266204155 941.6651211813897 961.802984263743 534.1787428796038 308.3371721980123 782.9032744424758 299.0944768302393
352 0.005 1.76 3 638.415149066883 465.9363941246301 465.810685404824 855.3335052349327 941.6654365107122 961.8034023060945 534.4557320879552 308.4073144412931 782.9739299574277 299.0948044802137
353 0.005 1.765 4 638.6116739191631 466.3351011740841 466.2098516007624 855.357048630436 941.6669724119491 961.8040122909019 534.7215494911761 308.477614487697 783.0390241576301 299.0951467367399
354 0.005 1.77 3 638.8119575545634 466.7331757616959 466.6083794261048 855.3868183138716 941.6672964566214 961.8044343245879 534.9980110237526 308.547880422142 783.1096150020727 299.0954737032434
355 0.005 1.775 4 639.008001788741 467.130609282401 467.0062704853433 855.4103997059211 941.6688310689323 961.8050424004729 535.263296441735 308.6183095509192 783.174623875978 299.0958167400859
356 0.005 1.78 3 639.2077519061395 467.5274120549381 467.4035249375881 855.4401910397092 941.6691572522832 961.8054612859879 535.539141624996 308.6886997753578 783.2451096236784 299.0961451860455
357 0.005 1.785 4 639.4032745248014 467.9235754910087 467.8001443753705 855.4637869052457 941.6706870302473 961.8060648616122 535.8038750509636 308.7592530950733 783.3100356683609 299.0964866315393
358 0.005 1.79 3 639.6024876551403 468.3191097596319 468.1961289144754 855.4935673608488 941.671010604175 961.8064782829074 536.0790530943411 308.8297645216881 783.3804332349944 299.0968126665326
359 0.005 1.795 4 639.7975092812164 468.7140064430383 468.5914801172816 855.5171885092433 941.6725392944883 961.80708073127 536.3432344370101 308.900440394804 783.4452848043317 299.0971533943926
360 0.005 1.8 3 639.9962360555946 469.1082757069653 468.9861981410494 855.5469919567397 941.6728667924624 961.8074922352878 536.6178269975646 308.9710712203273 783.5156047320772 299.0974783625348
361 0.005 1.805 4 640.1907391390275 469.5019090089572 469.3802844768139 855.5706195210532 941.6743932389214 961.8080939946227 536.8815119382316 309.0418676861649 783.5803545539025 299.0978183575356
362 0.005 1.81 3 640.3889213937921 469.8949165423714 469.7737393016455 855.6004206020848 941.6747232771152 961.8085047394377 537.1555159690965 309.1126145630747 783.6505735185449 299.0981414957129
363 0.005 1.815 4 640.5829209239164 470.2872898736278 470.1665641245377 855.6240754376962 941.6762490321181 961.8091056747663 537.4186738310555 309.1835287555541 783.7152369970674 299.0984806202492
364 0.005 1.82 3 640.7805812948394 470.6790390662629 470.5587591640051 855.6538898607085 941.6765831929184 961.8095145734507 537.692076511046 309.2543902181239 783.7853575077785 299.0988017037791
365 0.005 1.825 4 640.9740806145898 471.0701557903456 470.9503259222409 855.6775715980255 941.6781095782607 961.810116117131 537.9546716111861 309.3254196526634 783.8499391713048 299.099140321984
366 0.005 1.83 3 641.1712054984604 471.4606500580725 471.3412646058679 855.7073501536963 941.6784448827781 961.8105247037198 538.2274500768425 309.3963925008964 783.9199459469904 299.0994597948284
367 0.005 1.835 4 641.3642280506604 471.8505136886365 471.7315767384222 855.7310868832531 941.6799714889523 961.8111245548029 538.489548392938 309.4675346613708 783.9844621198542 299.0997986172574
368 0.005 1.84 3 641.5608138723894 472.2397565574682 472.1212625201603 855.7608444595868 941.6803074017939 961.8115313162541 538.7617249100078 309.538617450354 784.05435319445 299.1001166553435
369 0.005 1.845 4 641.7533347361541 472.6283706949937 472.5103239118201 855.7846011195144 941.6818314468617 961.812128708164 539.0232701809729 309.6098701032059 784.1187871039755 299.100455656677
370 0.005 1.85 3 641.9493870860952 473.0163666639883 472.8987652301425 855.8143707558804 941.682171400829 961.8125347983207 539.2948142832817 309.6810594832135 784.1885762094302 299.1007725746957
371 0.005 1.855 4 642.1413873475831 473.4037382327147 473.286594523466 855.8381469995099 941.6836929433678 961.81313052624 539.5558264648561 309.7524204912536 784.2529179441083 299.101112288805
372 0.005 1.86 3 642.3368976031046 473.7904962438682 473.6738046203162 855.8679177899901 941.6840351114228 961.8135356329068 539.8267660841984 309.8237150959525 784.3225948191822 299.1014288389245
373 0.005 1.865 4 642.5283984604777 474.1766321003282 474.0603968324148 855.8916812769313 941.6855504516903 961.8141297802556 540.0872047654905 309.895181805763 784.3868335326704 299.1017690229862
374 0.005 1.87 3 642.7235110432986 474.5621546978264 474.4463686858742 855.9215432666732 941.6859000580358 961.8145338133691 540.3575865042789 309.9665767183859 784.4564404444375 299.1020839336611
375 0.005 1.875 4 642.9144438573686 474.9470557362865 474.8317233435149 855.9452650638391 941.6874107615386 961.8151246827846 540.6174243455609 310.0381476118972 784.5205646445478 299.1024248626898
376 0.005 1.88 3 643.1089396374263 475.3313444755083 475.2164589614022 855.9751165503767 941.6877600031678 961.8155242027599 540.8871675112492 310.1096434023082 784.5900373424361 299.1027383699154
377 0.005 1.885 4 643.2994163907084 475.7150129550815 475.6005789458774 855.9988627405747 941.6892672981465 961.8161128591134 541.1464634075145 310.181315494575 784.6540933236605 299.1030793369749
378 0.005 1.89 3 643.4933990775116 476.0980704131135 475.9840814864888 856.0287205950065 941.6896175011501 961.8165103277107 541.4155977429413 310.2529093169109 784.7234585641478 299.1033914527659
379 0.005 1.895 4 643.6833537415937 476.4805090459591 476.3669699593751 856.0524741658554 941.6911245649093 961.8171000966041 541.6743590520859 310.3246811364748 784.7874241023418 299.1037326782279
380 0.005 1.9 3 643.8767829364116 476.8623381523943 476.7492425804823 856.082337027505 941.6914823193798 961.8174972094502 541.9428739523014 310.3963715049589 784.8567054075464 299.1040440270958
381 0.005 1.905 4 644.0662119425425 477.2435499483988 477.1309026829091 856.1061014933262 941.6929867729665 961.8180860628715 542.2010681875297 310.4682402216788 784.9205632807717 299.1043848921062
382 0.005 1.91 3 644.2589775251516 477.624153562066 477.5119484369702 856.1359011184187 941.6933445395784 961.8184793147408 542.4688862655089 310.540027756225 784.9897121161047 299.1046971521932
383 0.005 1.915 4 644.4479561174478 478.0041415977731 477.8923832646483 856.1597311026773 941.6948522783622 961.8190703507814 542.7265986272474 310.6119907365555 785.0535020169206 299.1050391751668
384 0.005 1.92 3 644.640185679958 478.3835229914843 478.2722053622998 856.1895352871205 941.6952151383089 961.8194633182192 542.9938258268302 310.6838713762953 785.1225442939087 299.1053518518771
385 0.005 1.925 4 644.8286690610304 478.762290405184 478.6514181055449 856.2133775193349 941.6967208349444 961.8200516338825 543.2510022918207 310.7559261086923 785.1862487607655 299.105694942269
386 0.005 1.93 3 645.0203719455352 479.1404527254911 479.0300196998111 856.2431869370403 941.6970744898155 961.8204434477286 543.5176081216005 310.8278965695828 785.2551788743444 299.1060070461007
387 0.005 1.935 4 645.2083536415475 479.5180026925932 479.4080135261043 856.2670281171193 941.6985886804425 961.8210306934772 543.7742278048969 310.9000422060248 785.318792383219 299.1063507895229
388 0.005 1.94 3 645.3995681621116 479.8949491589887 479.7853978288589 856.2968290174772 941.6989483015843 961.8214202831972 544.0402228190775 310.9721005196407 785.387613677826 299.1066626401948
389 0.005 1.945 4 645.5870718976859 480.2712848395594 480.1621759006204 856.3206851320379 941.7004563369377 961.8220046476271 544.2963176415341 311.0443351736183 785.4511265294026 299.1070071685414
390 0.005 1.95 3 645.7777714099568 480.6470185803477 480.5383460237537 856.3504861376036 941.7008186282785 961.8223922218474 544.5616982781443 311.1164793380125 785.5198370220859 299.1073182368199
391 0.005 1.955 4 645.964759010863 481.0221431618841 480.913911522171 856.3743579490834 941.7023235507006 961.8229746981797 544.8172675733646 311.1887978855318 785.5832607016782 299.1076628610594
392 0.005 1.96 3 646.1549094477759 481.3966673420292 481.288870686997 856.4041659709434 941.7026875860972 961.8233597974042 545.0820500206885 311.2610232406334 785.6518605775916 299.1079727120254
393 0.005 1.965 4 646.3414476814058 481.7705839944539 481.6632268135734 856.4280314797356 941.7041863638098 961.8239394738912 545.3370853577511 311.3334258255279 785.715182760587 299.1083171773701
394 0.005 1.97 3 646.5311151003426 482.1439018207296 482.0369781660462 856.4578262991926 941.7045501086798 961.824323808705 545.6012972638156 311.4057333310811 785.7836585913067 299.1086237837766
395 0.005 1.975 4 646.7171850871621 482.5166138070522 482.410128157794 856.4817078334067 941.7060518473755 961.8249054000712 545.8557643191326 311.4782186775103 785.8468842563258 299.1089687206614
396 0.005 1.98 3 646.906351207803 482.8887285577772 482.7826750430364 856.5115040436484 941.7064194025222 961.8252887923543 546.1193778555722 311.5506059155143 785.9152470136447 299.1092697109228
397 0.005 1.985 4 647.0919162589987 483.2602391473307 483.1546221516853 856.5354016339118 941.7079198855183 961.8258695592452 546.3732974554179 311.6231724832585 785.9783720511476 299.1096154622467
398 0.005 1.99 3 647.2805566968947 483.6311541940886 483.5259678103879 856.5652032270857 941.7082920915577 961.8262520520643 546.6363119808184 311.6956385229625 786.0466036090835 299.1099115111071
399 0.005 1.995 4 647.4656222676884 484.0014666741641 483.8967153712798 856.589102119788 941.7097880017649 961.8268309838135 546.8896923100247 311.7682839941407 786.1096524053429 299.1102582103479
400 0.005 2 3 647.6537173773816 484.3711852834936 484.2668631448237 856.6189006362204 941.7101603475714 961.8272102838187 547.1520945965092 311.8408264560732 786.1777765574797 299.1105494640719
401 0.005 2.005 4 647.838257498516 484.7403030265477 484.6364144314378 856.6428157041139 941.7116547230715 961.8277880682009 547.4049561068547 311.9135486547491 786.2407252100187 299.1108968350905
402 0.005 2.01 3 648.0259017661858 485.1088286664544 485.0053676413685 856.6726596493967 941.7120335144863 961.8281675989152 547.6667974796678 311.9861630234096 786.3087549647529 299.1111833132395
403 0.005 2.015 4 648.2098665867848 485.476755090004 485.3737260761754 856.6965180340061 941.7135205118292 961.8287415646935 547.9190727365813 312.0589610359904 786.3715706209242 299.1115316423111
404 0.005 2.02 3 648.3969555217107 485.844091026149 485.7414881044751 856.726326096771 941.7138930129954 961.8291163007127 548.1803005323054 312.1316475746323 786.4394688787204 299.1118131220439
405 0.005 2.025 4 648.5804083976158 486.2108294288546 486.1086570053638 856.7502159994698 941.7153815084876 961.8296893267052 548.4320689089853 312.2045194961834 786.5022014026806 299.1121630335388
406 0.005 2.03 3 648.7669484410927 486.5769790126536 486.4752311902213 856.7800032404793 941.7157569208995 961.8300643635687 548.6927010610257 312.2772766021145 786.5699776769493 299.1124406727756
407 0.005 2.035 4 648.9498816144261 486.9425328094524 486.8412139299603 856.8039143481941 941.7172484461842 961.8306392704811 548.9439326190676 312.3502196660627 786.6326236847108 299.1127922781871
408 0.005 2.04 3 649.1358771535251 487.3074995045164 487.2066036865004 856.8337152668022 941.7176319182014 961.8310137512179 549.2039716238693 312.4230456912909 786.7002985229785 299.1130666171512
409 0.005 2.045 4 649.3182929611925 487.6718721237903 487.5714036881232 856.8576203116778 941.719119125548 961.8315871568045 549.4546567891333 312.4960579208599 786.7628464624312 299.1134185860896
410 0.005 2.05 3 649.5037455323924 488.03565929489 487.9356124007875 856.8874019468001 941.7195054835967 961.8319627888368 549.7140827086802 312.5689507791833 786.830398034207 299.1136927125513
411 0.005 2.055 4 649.6856449321492 488.3988541002392 488.2992330531374 856.9113195331921 941.7209895474192 961.8325337948388 549.9642409521764 312.6420312488066 786.8928516573433 299.1140456123365
412 0.005 2.06 3 649.8705677762476 488.7614651480532 488.6622641503517 856.94109934036 941.7213800114808 961.8329074684644 550.2230644978678 312.7149922868828 786.9602899713075 299.1143223642634
413 0.005 2.065 4 650.0519415846437 489.1234855728616 489.0247088784444 856.9650162265418 941.7228589034499 961.8334749207688 550.4726703701232 312.7881373112172 787.0226354875144 299.1146719177281
414 0.005 2.07 3 650.236337187142 489.4849239206615 489.3865657678697 856.9947868173764 941.7232510763162 961.8338469888694 550.7308915311363 312.8611656212166 787.0899515341146 299.1149457062316
415 0.005 2.075 4 650.4172056308781 489.8457733114272 489.7478379581848 857.0187035855146 941.7247267756801 961.8344127443698 550.9799658101324 312.9343689556113 787.1521903438437 299.1152960850736
416 0.005 2.08 3 650.6010850253213 490.2060422824381 490.1085239865605 857.0484571783013 941.7251210520976 961.8347854970713 551.2375935725835 313.0074579613992 787.2193872825552 299.1155686423838
417 0.005 2.085 4 650.7814336985401 490.5657241424558 490.4686270583645 857.0723833697057 941.7265965952965 961.8353511990937 551.486117822266 313.0807234635589 787.2815216408901 299.1159183724403
418 0.005 2.09 3 650.964764078009 490.9248272885978 490.8281457258175 857.1021246442115 941.7269935575122 961.8357232921833 551.7431394841585 313.1538719998248 787.3486079951334 299.1161900609474
419 0.005 2.095 4 651.1445939860597 491.2833450776949 491.1870831399094 857.1260576242731 941.7284669754143 961.8362881278057 551.9911457748265 313.2271978940531 787.4106418044621 299.1165389242479
420 0.005 2.1 3 651.3274011526587 491.6412859140413 491.545437922089 857.155802300352 941.7288681320276 961.8366588870084 552.2475681074312 313.3004039944574 787.4776223614108 299.1168093595906
421 0.005 2.105 4 651.5066803458639 491.9986431203767 491.9032131627247 857.1797177599246 941.7303348545258 961.8372215189984 552.4950045603041 313.3737892119323 787.5395396048995 299.1171573251531
422 0.005 2.11 3 651.688614259077 492.3554246510664 492.2604072870973 857.2092300612588 941.7307170290994 961.8375899195141 552.7506569515566 313.4470616565702 787.6062608856955 299.1174304166955
423 0.005 2.115 4 651.8675807718221 492.7116245931052 492.6170235758212 857.2333340787778 941.7321987612029 961.8381541872531 552.9976140567826 313.5205007593947 787.668200807265 299.1177754156046
424 0.005 2.12 3 652.0490398972684 493.0672506004059 492.973060573469 857.2628257930654 941.7325831918597 961.8385258800274 553.2526615024345 313.5938272857261 787.7348149852892 299.118051639425
425 0.005 2.125 4 652.2275012362348 493.4222968336705 493.3285215659338 857.2869489545327 941.7340713620154 961.8390915643412 553.499037866976 313.6673206750494 787.7966620539771 299.1183975025344
426 0.005 2.13 3 652.4083934735215 493.776770853633 493.6834050299601 857.3164156041242 941.7344553255241 961.8394601758926 553.7534347911927 313.7406986138959 787.8631627111998 299.1186738722529
427 0.005 2.135 4 652.5863514225105 494.1306668976763 494.037714227933 857.3405605557238 941.7359406430363 961.8400203720482 553.9992293450343 313.8142467440109 787.9249169238709 299.1190194392742
428 0.005 2.14 3 652.7667019870545 494.4839924477442 494.3914476551929 857.3700120577985 941.7363249831046 961.8403855293562 554.2529856786018 313.887676129999 787.9912994881207 299.119295381905
429 0.005 2.145 4 652.9441438087946 494.8367417750507 494.7446085570041 857.3941617734891 941.7378064083634 961.8409428740227 554.4982116310825 313.9612760523178 788.0529518964465 299.1196395510145
430 0.005 2.15 3 653.1240838219604 495.1889224856375 495.0971955413432 857.4236451899533 941.7382020718364 961.8413119789988 554.7514164623899 314.0347494196407 788.1192254036351 299.1199131591197
431 0.005 2.155 4 653.3009157702858 495.5405286034631 495.4492116891544 857.4477570456304 941.7396714379953 961.8418611895255 554.9960310211206 314.1084035476148 788.1807500278406 299.1202574079423
432 0.005 2.16 3 653.4802119595615 495.8915677648071 495.8006556119053 857.4771915453587 941.7400629756521 961.8422239720227 555.2485617600038 314.1819305401913 788.2468903736586 299.1205303379356
433 0.005 2.165 4 653.6565572672408 496.2420341763966 496.1515304312391 857.5013193956079 941.7415327009874 961.8427750794616 555.4926574094927 314.2556318234839 788.3083216124502 299.1208764527645
434 0.005 2.17 3 653.8351745646602 496.591935202287 496.5018347247212 857.5306977957508 941.7419218843265 961.8431326979993 555.7444659784152 314.3292106053242 788.3743246055521 299.1211523336255
435 0.005 2.175 4 654.0110928411791 496.9412654178871 496.85157171896 857.5548640933963 941.7434000400668 961.8436883659517 555.9880401119775 314.4029541555234 788.435678310301 299.1214960155377
436 0.005 2.18 3 654.1892164792264 497.2900320160933 497.2007399890512 857.5842355780242 941.7437944727682 961.8440472356419 556.2392107791402 314.4765757262671 788.5015676058629 299.1217705027319
437 0.005 2.185 4 654.364621370814 497.6382295854895 497.549342724649 857.608402914846 941.745271391623 961.8446022832417 556.4821960033393 314.5503645616051 788.5628109649944 299.1221113197319
438 0.005 2.19 3 654.5422130344031 497.9858653005305 497.8973785259021 857.6377684920423 941.7456684628091 961.8449570502672 556.7327249332711 314.624028862489 788.6285736306265 299.1223831005821
439 0.005 2.195 4 654.7170826863772 498.3329337635747 498.2448505493864 857.6619290043021 941.7471402382287 961.8455091643284 556.9751042811575 314.6978620927935 788.6897080780396 299.122721381566
440 0.005 2.2 3 654.8941263405599 498.6794421152902 498.5917574093738 857.6912762970391 941.7475369052905 961.8458610492152 557.224976487756 314.7715680835914 788.7553456997396 299.1229909369305
441 0.005 2.205 4 655.0684724257156 499.0253850141342 498.9381022679876 857.7154306020635 941.7490076027217 961.8464117099244 557.4667351990894 314.8454446507214 788.8163806093974 299.1233259111071
442 0.005 2.21 3 655.2449881127143 499.370769524372 499.2838837023979 857.7447568772146 941.7494028887704 961.8467615272482 557.715964427396 314.9191916576403 788.881889350158 299.1235944787663
443 0.005 2.215 4 655.4188063443818 499.7155903386169 499.6291048665572 857.7688999022337 941.7508675916011 961.8473113232474 557.957127742839 314.9931081865831 788.9428085710035 299.1239301424181
444 0.005 2.22 3 655.5947738627714 500.059854518953 499.9737643942073 857.7982128779888 941.7512682493264 961.8476609148587 558.205690619088 315.0668927321035 789.0081979298898 299.1241969435292
445 0.005 2.225 4 655.7680648831799 500.4035568138369 500.3178654324369 857.8223590463242 941.7527333984236 961.8482089757574 558.446227522258 315.1408497072678 789.0690216023786 299.1245288544295
446 0.005 2.23 3 655.9434882541802 500.7467042101676 500.6614066006078 857.8516569627371 941.7531345177059 961.8485581646802 558.6941363450694 315.2146713011179 789.1342892069138 299.1247946390749
447 0.005 2.235 4 656.1162620233148 501.0892914656055 501.0043909977103 857.8757873887383 941.7545934061139 961.8491056068863 558.9340768008177 315.2886658226184 789.1949942178471 299.125127755148
448 0.005 2.24 3 656.2911460700037 501.4313255789169 501.3468173102174 857.9050701426914 941.7549985886416 961.8494529362941 559.1813151250872 315.362522793428 789.2601406592373 299.1253921671475
449 0.005 2.245 3 656.4640802830883 501.7728049875608 501.6886900542412 857.9317692051121 941.7557551803334 961.8498731905306 559.4255045566348 315.4364589117918 789.3232813230727 299.1257187432079
450 0.005 2.25 3 656.6371082229789 502.1137313132941 502.0300092077461 857.9590471656054 941.7566938428557 961.8503125888946 559.669222444561 315.5104044001633 789.3864609853222 299.1260056492152
451 0.005 2.255 3 656.8101427869638 502.4541058307577 502.3707755442246 857.9866027765574 941.757673254894 961.8507557281557 559.9126505716292 315.5843508516267 789.4497116771735 299.1262854567977
452 0.005 2.26 3 656.982745406199 502.7939290305638 502.7109897658254 858.0138442690595 941.7586114545367 961.8511838400956 560.155678521488 315.6583125852175 789.5127391299847 299.1265641399691
453 0.005 2.265 3 657.1549298781616 503.1332016103235 503.0506525870076 858.0410386090184 941.7595474105718 961.8516092298324 560.398262890604 315.7322954578004 789.5756900677007 299.1268425398907
454 0.005 2.27 3 657.3268622594145 503.4719244487784 503.3897648276845 858.0681529283569 941.76048108922 961.8520315862297 560.6405155727632 315.806295208682 789.6385556992506 299.1271170185872
455 0.005 2.275 3 657.4985460565761 503.8100984269161 503.7283273347314 858.0953135257496 941.7614212189884 961.8524620815163 560.8824468679853 315.8803090789523 789.7013974479387 299.1273958027006
456 0.005 2.28 3 657.6700278202036 504.1477244334998 504.0663410039404 858.1223977484068 941.7623606407936 961.8528926071107 561.1240829308772 315.9543350579601 789.7641439476733 299.1276741117399
457 0.005 2.285 3 657.8411684463999 504.4848032331336 504.4038066698178 858.1494653909891 941.7633011503581 961.8533225890164 561.365301994108 316.0283811418201 789.8268299600302 299.1279565071727
458 0.005 2.29 3 658.0120497300477 504.8213356774198 504.7407251770218 858.1764437512268 941.7642367565101 961.8537495319263 561.6061972599666 316.1024415085094 789.8894250024032 299.1282367851895
459 0.005 2.295 3 658.1828065272134 505.1573227539261 505.0770974204144 858.2034975292233 941.765181999678 961.8541837660861 561.8468353731747 316.1765143081388 789.9519908428949 299.128519242476
460 0.005 2.3 3 658.353259909882 505.4927652537274 505.4129242925824 858.2304837675999 941.7661207761469 961.8546132142505 562.0870829058904 316.250601976602 790.0144765232823 299.1288048292716
461 0.005 2.305 3 658.5233813578951 505.8276639695135 505.7482066289057 858.2574123855497 941.7670556264474 961.8550376441974 562.3269570205755 316.3247073560518 790.0768768642432 299.1290915782404
462 0.005 2.31 3 658.6933137840435 506.1620198157839 506.0829452619423 858.2843877923301 941.7679939317358 961.8554660659071 562.5665384364268 316.3988250010436 790.1392378261756 299.1293821969977
463 0.005 2.315 3 658.8629934053822 506.4958336277141 506.4171410686244 858.3113026047579 941.7689306150864 961.8558947604542 562.8058112391244 316.4729558346219 790.2015114473598 299.1296754634826
464 0.005 2.32 3 659.0324294008063 506.8291062852879 506.7507949163712 858.3382024386516 941.7698682235205 961.8563242707733 563.0447559334557 316.5470980715967 790.2637204873625 299.129969120295
465 0.005 2.325 3 659.2016189412003 507.1618386393735 507.0839076630569 858.3650841285348 941.7708049607147 961.8567523016733 563.2833629050609 316.6212530117363 790.3258582127792 299.1302625182031
466 0.005 2.33 3 659.3705752381476 507.4940315619578 507.4164801801775 858.3919493220924 941.7717400213031 961.857178372719 563.5216418007143 316.6954210078595 790.387928149622 299.1305550434813
467 0.005 2.335 3 659.5392571418512 507.82568589305 507.748513324775 858.4187832889953 941.7726730703151 961.8576036026599 563.7595743334265 316.769601074422 790.4499230494108 299.1308462088312
468 0.005 2.34 3 659.7077002300838 508.1568024831541 508.0800079424963 858.4456090681838 941.7736052252633 961.8580270501748 563.9971925841704 316.8437928307798 790.5118524081652 299.1311359538722
469 0.005 2.345 3 659.8758904952995 508.4873821753619 508.4109648836196 858.4724154641356 941.7745363113801 961.8584493600566 564.2344862407199 316.9179957260694 790.5737153274566 299.1314238675149
470 0.005 2.35 3 660.0438284389227 508.8174258406389 508.7413850125502 858.4992088285006 941.7754672666698 961.8588705033492 564.4714484242351 316.9922097031572 790.6355120042741 299.1317098072522
471 0.005 2.355 3 660.2115095388053 509.1469343090637 509.0712691749135 858.5259725536858 941.7763981253559 961.8592919423019 564.708082209871 317.0664347649792 790.6972212294484 299.1319936337619
472 0.005 2.36 3 660.37900556394 509.4759084797184 509.4006182381993 858.552729391183 941.7773321700555 961.8597131486331 564.9444334044427 317.1406663883905 790.7588552426895 299.1322727622112
473 0.005 2.365 3 660.5462186632317 509.8043491790634 509.7294330506578 858.5794748381307 941.7782646884792 961.8601345755042 565.180424990028 317.2149099977176 790.820450645495 299.1325507771525
474 0.005 2.37 3 660.7131652729504 510.132257249705 510.0577144733353 858.6061994563039 941.7791937259585 961.8605529478729 565.4160848751231 317.2891640256161 790.8819844411074 299.1328270318337
475 0.005 2.375 3 660.8798499996789 510.4596335315857 510.3854633445317 858.6329003766776 941.7801214133324 961.8609709790236 565.6514172995336 317.3634276719341 790.9434509775956 299.1331021267753
476 0.005 2.38 3 661.0462825574582 510.7864788830086 510.7126805201775 858.6595907384378 941.7810496726202 961.8613890761693 565.8864279934762 317.4377002322298 791.004856324805 299.1333765761527
477 0.005 2.385 3 661.2124781603836 511.1127941644872 511.0393668550537 858.6862710219115 941.7819787102212 961.8618075213835 566.1211271118083 317.5119817605233 791.0661993896813 299.1336506312389
478 0.005 2.39 3 661.3784480787189 511.4385802148329 511.3655231867849 858.7129303708396 941.7829077643869 961.8622256677098 566.3554966277661 317.5862720004342 791.1274849789486 299.1339246864146
479 0.005 2.395 3 661.5441454053592 511.7638378894507 511.6911503865688 858.7395799392823 941.7838378108179 961.8626440658153 566.5895471557221 317.6605702057091 791.1887101312776 299.1341989251276
480 0.005 2.4 3 661.7095876156575 512.0885680458064 512.0162493040741 858.7662215069137 941.7847679539999 961.863061821751 566.8232737204359 317.7348762761411 791.2498719788448 299.1344735312624
481 0.005 2.405 3 661.8747710089743 512.4127715192224 512.3408207845754 858.7928424200518 941.7856967518459 961.8634783428266 567.0566895610478 317.8091892146338 791.3109707504443 299.1347489148372
482 0.005 2.41 3 662.0397065830268 512.7364491541861 512.6648656730706 858.8194495047962 941.7866261418689 961.8638951532581 567.2897847727486 317.8835095050662 791.3720075469168 299.135025030866
483 0.005 2.415 3 662.2043951416008 513.0596017978361 512.9883848173716 858.8460439784006 941.787555382582 961.8643112079189 567.5225576783397 317.9578358110576 791.4329829354825 299.1353021044721
484 0.005 2.42 3 662.3688447742304 513.3822303044265 513.3113790686427 858.8726221123734 941.7884829154473 961.8647254786461 567.7550178737371 318.0321687885258 791.4938974161528 299.1355800406503
485 0.005 2.425 3 662.5330439515154 513.7043355164876 513.6338492686593 858.8991884596592 941.7894094472535 961.8651396550071 567.9871669244912 318.106506995824 791.554751517723 299.1358585285183
486 0.005 2.43 3 662.6969889618734 514.025918267586 513.9557962643643 858.9257361471167 941.7903348547409 961.8655522496114 568.218979765123 318.1808505445161 791.6155425821003 299.1361373967574
487 0.005 2.435 3 662.8606827430611 514.3469793899247 514.2772208856716 858.9522694740435 941.791258719315 961.8659634339176 568.4504836756595 318.2552003739569 791.6762672267696 299.1364165046076
488 0.005 2.44 3 663.0241269819265 514.667519728047 514.5981239728853 858.9787884579831 941.7921821507072 961.8663741272591 568.6816695453648 318.3295547711004 791.7369302688328 299.1366957030025
489 0.005 2.445 3 663.1873329062655 514.9875401622191 514.9185063894164 859.0052883180418 941.7931045966981 961.8667848751619 568.9125378954271 318.4039133518292 791.7975299584906 299.1369748294327
490 0.005 2.45 3 663.3502151202104 515.3070414386069 515.2383689467883 859.0317446546975 941.7940275074819 961.8671926724538 569.1430419480264 318.4782811592509 791.8580573976154 299.1372540255475
491 0.005 2.455 3 663.5129658995705 515.6260245112769 515.5577124997477 859.0582560959377 941.7949530053735 961.8676051441063 569.3733192704052 318.5526472508762 791.9185484130808 299.1375326333131
492 0.005 2.46 3 663.6754220382306 515.9444901845835 515.8765379251328 859.0847209252967 941.7958758846146 961.8680154965573 569.6032459471533 318.6270189639543 791.9789630031913 299.1378115971977
493 0.005 2.465 3 663.8375678049673 516.262439235496 516.1948460295274 859.1111444441153 941.7967996325747 961.8684241361224 569.8327970494394 318.7013989313389 792.0393097897553 299.1380905650313
494 0.005 2.47 3 663.9995817021979 516.5798725982008 516.5126376467796 859.1376195158438 941.7977293450073 961.8688387041813 570.0621338421773 318.7757758585433 792.0996208309024 299.1383687761888
495 0.005 2.475 3 664.1613147784326 516.8967910470158 516.8299136335312 859.1640471644203 941.7986536706994 961.8692493449014 570.2911245751952 318.8501574773516 792.1598543305889 299.1386478767347
496 0.005 2.48 3 664.3227363406151 517.2131953905596 517.1466748214269 859.190431046811 941.7995745868777 961.8696558738882 570.5197625919577 318.9245461898577 792.2200125461089 299.138925978003
497 0.005 2.485 3 664.4840060368424 517.5290865626035 517.4629220505093 859.2168642905265 941.8004987287682 961.8700663278281 570.7481704907399 318.9989308809683 792.2801350314598 299.1392027723531
498 0.005 2.49 3 664.6449948370337 517.8444653460574 517.7786561712207 859.2432491001008 941.8014200373128 961.8704746487373 570.9762249129924 319.073319386983 792.3401800263375 299.139480279842
499 0.005 2.495 3 664.8056706557647 518.1593325134975 518.0938779865719 859.2695915596007 941.8023388264842 961.8708794345127 571.2039273307657 319.1477150400475 792.4001518139487 299.1397567358651
500 0.005 2.5 3 664.966209840529 518.4736890607597 518.4085883826499 859.2959820602239 941.8032612575213 961.8712881529516 571.4314018611673 319.2221067656581 792.4600834566359 299.1400317938941
501 0.005 2.505 3 665.1264628421339 518.7875356680531 518.7227880995499 859.3223269001643 941.8041813331249 961.8716951242147 571.6585279083012 319.2965003792358 792.5199350232388 299.1403077168888
502 0.005 2.51 3 665.2864634114725 519.1008732215233 519.0364780586179 859.3486662636381 941.8051006057865 961.8720996399791 571.8853436155794 319.370894715795 792.579736633711 299.1405820018204
503 0.005 2.515 3 665.4461500715142 519.4137024933286 519.3496590422026 859.3749527288639 941.8060152770416 961.8725003679563 572.1118178333246 319.4452940767095 792.6394684462122 299.1408556316846
504 0.005 2.52 3 665.6057207062987 519.7260244276187 519.6623318987766 859.4012912272741 941.8069360542586 961.8729060004875 572.338058916867 319.519687728052 792.6991588716908 299.141128194402
505 0.005 2.525 3 665.7650160748358 520.0378398032746 519.9744974850967 859.4275843561508 941.8078536318086 961.8733099408134 572.5639540961664 319.5940834069631 792.7587708500356 299.14140157116
506 0.005 2.53 3 665.9240065547381 520.3491493873752 520.2861566065931 859.4538353132746 941.808769515264 961.873710606836 572.7894973064522 319.6684832072174 792.8183117741397 299.1416739516619
507 0.005 2.535 3 666.0828633704361 520.6599541162681 520.5973100923455 859.4801354656448 941.809688858894 961.8741139422422 573.0148202255128 319.7428758375428 792.877816148501 299.141945284365
508 0.005 2.54 3 666.2414225686953 520.970254756899 520.9079587923039 859.5063826863178 941.8106047985546 961.8745162862697 573.2397884824425 319.8172694265277 792.9372435831353 299.1422176067999
509 0.005 2.545 3 666.3997532386006 521.2800521631568 521.2181035332295 859.5326254230157 941.8115216243713 961.8749177354933 573.4644578629952 319.8916623949555 792.9966123751165 299.1424882266379
510 0.005 2.55 3 666.5578382480323 521.5893471553852 521.5277451461053 859.5588525309763 941.8124371755217 961.87531752052 573.6888147805438 319.9660550241258 793.0559200563299 299.1427579426352
511 0.005 2.555 3 666.7156797396015 521.8981405948922 521.836884485722 859.5850665549599 941.8133520531341 961.8757163479864 573.9128675939396 320.0404453737719 793.1151637254449 299.1430269759585
512 0.005 2.56 3 666.8732803831807 522.2064332758448 522.145522350278 859.6112705871783 941.8142672418786 961.8761150798648 574.1366132398242 320.114833500148 793.1743489208012 299.1432955511036
513 0.005 2.565 3 667.0306528361832 522.5142259991801 522.4536595451377 859.6374550956364 941.8151814870346 961.8765133024177 574.3600537048143 320.18921945623 793.2334735048878 299.1435637723433
514 0.005 2.57 3 667.187778336578 522.8215196073606 522.7612969083558 859.6636279921629 941.8160959566716 961.8769120245234 574.5831926324361 320.2636032464192 793.2925395215308 299.1438317310656
515 0.005 2.575 3 667.3446625429322 523.1283149697165 523.0684353055415 859.6897991046534 941.8170100678707 961.8773086098618 574.8060339898096 320.3379850160522 793.3515437711088 299.1440993622814
516 0.005 2.58 3 667.5013343907965 523.4346128468333 523.3750755145392 859.7159592589153 941.8179198450009 961.8777030733613 575.0285689159582 320.4123644147426 793.4104882119365 299.1443667111568
517 0.005 2.585 3 667.6577187606993 523.7404140845272 523.6812183765445 859.7420981484707 941.8188321387063 961.878100245019 575.2507960851183 320.4867406413427 793.4693674654354 299.1446341325669
518 0.005 2.59 3 667.8138811945979 524.0457194830452 523.9868646909291 859.7682123976499 941.8197432066573 961.8784970175539 575.4727202949855 320.5611134831267 793.5281879390152 299.1449010698873
519 0.005 2.595 3 667.9698093512767 524.3505298733172 524.2920152862366 859.7943157791925 941.8206560506898 961.8788929263588 575.6943431606326 320.6354827731885 793.5869526196656 299.1451678357816
520 0.005 2.6 3 668.1255041544169 524.6548460740715 524.5966709829592 859.8204075788859 941.8215688480499 961.8792882252275 575.9156595688186 320.7098481172526 793.6456585913004 299.145434524768
521 0.005 2.605 3 668.2809572458348 524.9586689108598 524.9008326062544 859.8464861938299 941.8224819187607 961.8796839345373 576.1366752122818 320.7842100347228 793.7043043964519 299.1457011793033
522 0.005 2.61 3 668.4361727717012 525.2619991970092 525.2045009737883 859.8725487581229 941.8233941650786 961.8800781568415 576.3573876239409 320.8585677175184 793.7628907333 299.1459677748313
523 0.005 2.615 3 668.5911316240565 525.5648377324317 525.5076768936212 859.8985910065292 941.8243054886485 961.8804715409995 576.5777902652407 320.9329209167169 793.8214102936721 299.146234453901
524 0.005 2.62 3 668.7457967527882 525.8671852922241 525.8103611661708 859.9245978731952 941.8252150826163 961.8808626876357 576.7978637169158 321.0072728531083 793.8798674011084 299.1465013931383
525 0.005 2.625 3 668.9003408889924 526.1690427961809 526.1125546225029 859.9506506212474 941.8261290462032 961.8812579498996 577.0177133758766 321.0816131536601 793.9382844569654 299.1467686139273
526 0.005 2.63 3 669.0545577710469 526.4704109373449 526.4142580674541 859.9766267116458 941.8270379184872 961.8816488637509 577.237187251403 321.1559548716453 793.9966211398895 299.1470365183312
527 0.005 2.635 3 669.2086485003492 526.7712905192021 526.7154722999894 860.0026464780581 941.8279512598568 961.8820437919962 577.4564498646363 321.2302849060849 794.0549105497826 299.1473036445921
528 0.005 2.64 3 669.3624045038047 527.0716824454491 527.0161981560813 860.0285964705749 941.8288607574788 961.8824347298666 577.6753239122345 321.304615630995 794.11312365424 299.1475726700517
529 0.005 2.645 3 669.5160051456572 527.3715876007801 527.3164364837506 860.054608938139 941.8297734680833 961.8828258439389 577.8939677819 321.3789338229164 794.1713031342593 299.1478405425123
530 0.005 2.65 3 669.669337608522 527.6710067246174 527.6161880974098 860.0805618801378 941.8306823166881 961.8832158286198 578.1122837245167 321.4532475085739 794.229406485824 299.1481092839264
531 0.005 2.655 3 669.8224335705462 527.9699406218439 527.9154537954633 860.1065051951654 941.8315933134827 961.8836051812672 578.3303004069929 321.5275549842409 794.2874591857274 299.1483765839345
532 0.005 2.66 3 669.9753010494233 528.2683901024905 528.2142343779144 860.1324296688509 941.8325001123391 961.8839924175277 578.5480147522228 321.6018557729462 794.3454433064566 299.1486430470067
533 0.005 2.665 3 670.1279306377459 528.5663559694678 528.5125306527916 860.1583421296613 941.8334070471577 961.8843795144444 578.7654408648203 321.6761500013444 794.4033631621302 299.1489084895928
534 0.005 2.67 3 670.280323492001 528.863839038141 528.8103434335883 860.1842453140007 941.8343134930104 961.884765734079 578.9825644534941 321.7504364377225 794.4612307078888 299.1491734881022
535 0.005 2.675 3 670.4324950789197 529.1608401324158 529.107673535343 860.2101247147294 941.8352170735404 961.8851514522463 579.1993992656014 321.824716212159 794.5190321265752 299.1494380875111
536 0.005 2.68 3 670.5844248742632 529.4573600185571 529.4045217471099 860.2359932184494 941.8361225761173 961.885537542482 579.4159267211047 321.8989874977614 794.5767708060829 299.149702098163
537 0.005 2.685 3 670.7361214986333 529.753399501131 529.7008888764645 860.2618466449369 941.8370276412603 961.8859232395946 579.6321502638863 321.9732513609458 794.6344480542282 299.1499656456002
538 0.005 2.69 3 670.8875868746031 530.0489593858136 529.9967757257268 860.2876879118269 941.8379320984652 961.8863084908023 579.8480837445836 322.0475069709263 794.6920657720142 299.1502287443625
539 0.005 2.695 3 671.0388006369822 530.3440404615487 530.2921830948363 860.3135091759372 941.8388361354399 961.8866933858678 580.0637094993109 322.1217544585958 794.749620439021 299.1504922145572
540 0.005 2.7 3 671.189794123209 530.6386435468515 530.5871117915588 860.3393223136372 941.8397395523386 961.8870766405336 580.2790511995215 322.1959935883749 794.807119348539 299.1507547147741
541 0.005 2.705 3 671.3405744416242 530.9327694496345 530.8815626040338 860.3651274215032 941.8406428871874 961.8874605262197 580.4941128533823 322.2702236650371 794.8645602808576 299.1510162706323
542 0.005 2.71 3 671.4911121478293 531.2264189595519 531.1755363474678 860.3909188213638 941.8415425265334 961.8878418287444 580.7088797088306 322.3444449699149 794.921934134063 299.1512776021696
543 0.005 2.715 3 671.6414251932054 531.5195928804563 531.4690338242704 860.4166887861228 941.842442259408 961.8882229461965 580.9233481216332 322.4186568078812 794.9792463875384 299.1515386015556
544 0.005 2.72 3 671.7915100665264 531.812291983328 531.762055820964 860.4424411454262 941.8433438240307 961.8886055727078 581.1375105613214 322.4928595032796 795.0364915102018 299.1517998496533
545 0.005 2.725 3 671.9413638076369 532.1045170727861 532.0546031293502 860.4681826313689 941.8442467627692 961.8889876334138 581.3513950146607 322.5670521514791 795.0936807260852 299.1520608851262
546 0.005 2.73 3 672.0909894254826 532.3962689694123 532.3466765626202 860.4939089858977 941.8451495603045 961.8893689390644 581.5649790388028 322.6412346485128 795.1508146083607 299.1523217387488
547 0.005 2.735 3 672.2403845869579 532.6875484625485 532.638276915727 860.5196218064009 941.8460506493678 961.8897496380066 581.7782675870784 322.7154069799192 795.2078876615294 299.1525821203375
548 0.005 2.74 3 672.3895540922184 532.9783563422707 532.9294049817526 860.5453191189006 941.8469504132221 961.8901293850549 581.9912645962427 322.7895691128754 795.2648999746955 299.1528422356733
549 0.005 2.745 3 672.5384917059549 533.2686934227524 533.2200615728083 860.5710105587644 941.8478550599926 961.8905103071663 582.2039690631071 322.8637203353998 795.3218631511928 299.153101473968
550 0.005 2.75 3 672.6872003367586 533.5585604786362 533.5102474704869 860.5966834548461 941.8487558920459 961.8908884335276 582.4163759751216 322.9378608252493 795.3787649264302 299.1533609063259
551 0.005 2.755 3 672.8356751295985 533.8479583017062 533.7999634703757 860.6223383703874 941.8496543165528 961.8912658694267 582.6284922672166 323.0119905448956 795.4355893777409 299.1536201137513
552 0.005 2.76 3 672.9839343412843 534.1368876669728 534.0892103530961 860.6479791360879 941.8505532487437 961.8916432322878 582.8403007056691 323.0861090399335 795.4923617004189 299.1538789167143
553 0.005 2.765 3 673.1319659140061 534.4253493515303 534.3779888940628 860.6736024277034 941.8514509936302 961.892020330026 583.0518310095216 323.1602165003083 795.5490691287065 299.1541372759862
554 0.005 2.77 3 673.2797671253554 534.7133441661122 534.6662998957116 860.6992222985485 941.8523490371421 961.8923967496199 583.263066092517 323.2343124738523 795.6056905809841 299.1543951698622
555 0.005 2.775 3 673.4273446204251 535.0008728859536 534.9541441483608 860.7248276929009 941.8532440934783 961.8927725196896 583.4740198773779 323.3083966523153 795.6622413801841 299.1546526534702
556 0.005 2.78 3 673.5746965373495 535.2879363088036 535.2415224346422 860.7504075473137 941.8541395565752 961.8931483217632 583.6846844166909 323.3824683951731 795.7187629827051 299.1549093771858
557 0.005 2.785 3 673.7216065111616 535.5745348468555 535.528435316547 860.7757844531902 941.8550063190941 961.893512042318 583.8949779647404 323.4565433486128 795.775109232596 299.1551690843057
558 0.005 2.79 1 673.8661978512655 535.8600964649174 535.8143862944455 860.8507125337052 941.8681585127709 961.8989180119513 584.1202323636669 323.5301326208503 795.8656639997535 299.1552616486335
559 0.005 2.795 6 674.018395432735 536.1457764723998 536.1003455115856 860.8376713027574 941.8613256224844 961.8954473753677 584.313904836542 323.6051891510289 795.8961709257671 299.1554710276354
560 0.005 2.8 3 674.1669585686 536.4309850400683 536.3858551608556 860.8556396853886 941.8587477406699 961.8947870436841 584.5242693925005 323.6790349314897 795.9473134934394 299.1557467857965
561 0.005 2.805 1 674.3097424810984 536.7151592830471 536.6704104356656 860.9277548001371 941.8708689220045 961.8997727503474 584.7479457275184 323.752560073549 796.0358098500716 299.1559868746132
562 0.005 2.81 6 674.458989983582 536.9994496542785 536.9549735094483 860.9130692831613 941.86395864416 961.8965333670994 584.9398702692757 323.8275561761371 796.0648133047256 299.1564060577817
563 0.005 2.815 3 674.6059065951224 537.283270801564 537.2390893456096 860.9309500742205 941.8615309388833 961.8960470018557 585.1491125562251 323.9013218618998 796.115740269818 299.1568286397958
564 0.005 2.82 1 674.7476815309392 537.5660626119063 537.5222572550083 861.0027029693912 941.873726489262 961.90114474411 585.3716379520113 323.9748129384534 796.2040333658252 299.1571817060677
565 0.005 2.825 6 674.8957787237395 537.8489703790011 537.8054333937652 860.9883484214546 941.8669325250008 961.8979573952893 585.5628926065338 324.0497430904546 796.2330787783138 299.1576826978287
566 0.005 2.83 3 675.0414910756464 538.1314110906511 538.0881651661863 861.0060196896532 941.8645043840468 961.8974619161071 585.7711245451356 324.1234802391616 796.2837360082086 299.1582002598837
567 0.005 2.835 1 675.1827739865256 538.4128285235772 538.3699552866074 861.0776714425881 941.8766927833531 961.9025406634011 585.9926971101835 324.1969160637342 796.3718117016407 299.1586056069294
568 0.005 2.84 6 675.3301271115237 538.6943610977094 538.6517533975966 861.0634785115841 941.8698640727833 961.8993207578858 586.1833774978564 324.2718031706298 796.4007771492777 299.1591555671999
569 0.005 2.845 3 675.4754943897182 538.9754298025113 538.9331102120975 861.0814620456908 941.8674484049517 961.8988096967039 586.3909474061749 324.3454725985386 796.4514179185995 299.1597211654708
570 0.005 2.85 1 675.6160324832462 539.2554802979371 539.2135308411783 861.1526953816797 941.8795178850257 961.9038147190631 586.6114751229861 324.4188789093759 796.5389931545358 299.1601852891409
571 0.005 2.855 6 675.7626938063372 539.5356456398354 539.4939594720543 861.1386993640823 941.8727005812902 961.9005959252049 586.8015324764935 324.493715339435 796.5678582140958 299.1607556822532
572 0.005 2.86 3 675.9069892382964 539.8153491163611 539.7739490506565 861.1563854474444 941.8702353296943 961.9000556213122 587.0081116018799 324.5673613636854 796.6180915933601 299.1613452191558
573 0.005 2.865 1 676.046930487624 540.0940404341145 540.0530079148704 861.2273947449252 941.8822231754782 961.904999268569 587.2276671636439 324.6407055428854 796.7052583099324 299.1617905855661
574 0.005 2.87 6 676.1926471886883 540.3728456030474 540.3320743384785 861.2136461834897 941.8754145119699 961.9018044851906 587.4175869827069 324.7154876462727 796.7342328347816 299.1623390423298
575 0.005 2.875 3 676.3367397655601 540.651191861242 540.6107045377962 861.2315320867544 941.8729848334247 961.9012548857352 587.623103856869 324.7890750046298 796.7842934243994 299.1628924035859
576 0.005 2.88 1 676.4759559182681 540.9285311656237 540.8884089959996 861.302109419287 941.8848587798976 961.9061375406051 587.8416114994736 324.8623533761971 796.8709276404492 299.163315036203
577 0.005 2.885 6 676.620935146812 541.2059835552938 541.1661208546716 861.2885117911342 941.8780880239166 961.9029621912528 588.030796363839 324.9371088928237 796.8998077364862 299.1638091889361
578 0.005 2.89 3 676.7642940672376 541.4829793645224 541.4433987058976 861.3063685118702 941.8756664175839 961.9024127686084 588.235465486285 325.0106536594038 796.9496702718155 299.1642953578356
579 0.005 2.895 1 676.9028237753981 541.7589737849885 541.7197559795884 861.3766507493727 941.8874651411357 961.9072515057743 588.4529750223834 325.0838725222316 797.0358814706071 299.1646530068435
580 0.005 2.9 6 677.047116817163 542.0350803239959 541.9961202213732 861.3632532636235 941.8807305969829 961.9040943814585 588.6415145596432 325.1585863827227 797.0647362847732 299.1650832562837
581 0.005 2.905 3 677.1895370047476 542.3107323434385 542.2720525807744 861.3809364308571 941.8782996623089 961.903538113439 588.8452436846036 325.2321013523711 797.1143144342395 299.1655063338038
582 0.005 2.91 1 677.3276226829336 542.5853886001482 542.5470693830356 861.4510391187234 941.8900590428625 961.9083509330691 589.0618216431482 325.3052528703481 797.2001989401103 299.1657811588154
583 0.005 2.915 6 677.4712379852152 542.8601561670089 542.8220928734469 861.4378791621903 941.8833571517865 961.9052109194736 589.2497431149325 325.3799171960431 797.22906528986 299.1661639633363
584 0.005 2.92 3 677.6130340030894 543.1344717125307 543.0966868781181 861.4556238988891 941.8809472326172 961.9046602565005 589.4526781738216 325.4533777774193 797.2785190734191 299.1665310722097
585 0.005 2.925 1 677.7504785041843 543.4077969810943 543.3703704491891 861.5254510916715 941.8926558076575 961.9094500832746 589.6683132106904 325.5264621761587 797.3639889438011 299.1667560815496
586 0.005 2.93 6 677.8934045427752 543.6812326498567 543.6440603320112 861.5124523617492 941.8859875814362 961.9063267716092 589.855540751144 325.6010798443014 797.3928550020934 299.1671070663968
587 0.005 2.935 3 678.0345589037851 543.9542187123826 543.9173230363965 861.5302129436517 941.8835929515801 961.9057785549697 590.0576466830547 325.6744845185795 797.442171094585 299.167434219967
588 0.005 2.94 1 678.1713240741449 544.2262193801939 544.1896796057638 861.5996370302663 941.8952480176202 961.9105500347017 590.2722952855108 325.747509209636 797.5274450453975 299.1676251186825
589 0.005 2.945 6 678.3136178026118 544.4983301119142 544.4620428117153 861.5869344002271 941.8886160543548 961.9074385509864 590.4588924928025 325.8220696676514 797.5561171338329 299.1679586898991
590 0.005 2.95 3 678.4541265929682 544.769993663582 544.7339812287465 861.6047307519955 941.8862397971602 961.9068905697468 590.6601797430376 325.895413458084 797.6052987116698 299.1682640009406
591 0.005 2.955 1 678.5902863005947 545.0406769220585 545.0050182580552 861.6739289510163 941.8978580398998 961.9116463663817 590.8738766994992 325.968331936373 797.6901777297363 299.1684362145581
592 0.005 2.96 6 678.7321153616011 545.3114696669461 545.2760618839276 861.661268198548 941.891244204796 961.9085285841318 591.0593786556041 326.0428836226417 797.7186774785138 299.1687634497463
593 0.005 2.965 3 678.8718467048666 545.581817671179 545.5466828600839 861.6791917415077 941.8888841070785 961.9079969797295 591.260189659555 326.1161584180156 797.7678941086111 299.16905581061
594 0.005 2.97 1 679.0073868148684 545.8511906334262 545.8164074379429 861.748070083305 941.9004392473959 961.912723392617 591.472899602496 326.1890169798004 797.8524301403144 299.1692180589156
595 0.005 2.975 6 679.1483429103338 546.1206723921673 546.08613832622 861.7356823227187 941.8938636384262 961.9096356327285 591.6582618983665 326.2634888234556 797.8810938426244 299.1695453367652
596 0.005 2.98 3 679.2875459781521 546.3897117482159 546.3554490171842 861.7535107164554 941.8915122720388 961.9090843759489 591.8578880564811 326.3367113165203 797.9299961178613 299.1698298127184
597 0.005 2.985 1 679.4224960872427 546.6577812706669 546.6238679892886 861.8220864820372 941.9030015255988 961.9137775194944 592.0696220981049 326.4094971359652 798.0141258944866 299.1699876962966
598 0.005 2.99 6 679.56282381194 546.9259589215546 546.8922931247851 861.8098954087043 941.8964609833413 961.9107051887129 592.2542851369819 326.4839172504247 798.042782347656 299.1703141088342
599 0.005 2.995 3 679.7013983676453 547.1936965192626 547.1603002717563 861.8277431090978 941.8941262634489 961.9101574346528 592.4530934981659 326.5570793745986 798.0915619430723 299.1705941017067
600 0.005 3 1 679.8355749946613 547.4604693847383 547.4274204013017 861.8959954931435 941.905561569152 961.9148285186769 592.6638513817818 326.6298046810929 798.175292484361 299.1707532216085
601 0.005 3.005 6 679.9753374920774 547.7273496147224 547.6945464927853 861.8839494055229 941.899052569496 961.9117756337859 592.8478621147309 326.7041624703282 798.2039269328695 299.1710760121756
602 0.005 3.01 3 680.1133422120431 547.9937922071769 547.9612568661755 861.9018755851492 941.8967476578742 961.9112362045115 593.045862694231 326.7772556749575 798.2526162229591 299.1713526603558
603 0.005 3.015 1 680.246896682865 548.2592751828572 548.2270849906594 861.9698519668596 941.9081316491649 961.9158843067868 593.2557334513627 326.8499079510056 798.3359681388251 299.171510879132
604 0.005 3.02 6 680.3860493381618 548.5248648812808 548.4929189079496 861.9579792041995 941.9016522777775 961.9128417412182 593.4390336254153 326.9242045491943 798.3645973271032 299.1718327462571
605 0.005 3.025 3 680.5234320569022 548.7900192388011 548.7583393099658 861.9759017302641 941.8993578480532 961.9123017517161 593.6362090647687 326.9972320426018 798.4131459758776 299.1721028030271
606 0.005 3.03 1 680.6563961871849 549.0542191454865 549.0228822190824 862.0435928866907 941.910693262438 961.9169290907457 593.8451431305134 327.0698102629878 798.4961334424877 299.172260392486
607 0.005 3.035 6 680.7949073333492 549.3185250437155 549.2874307144623 862.0318877579572 941.9042431253442 961.9138984327856 594.0277686802232 327.1440455360132 798.52474947634 299.172580361525
608 0.005 3.04 3 680.9316555577728 549.5823979015948 549.5515678890519 862.0498155915145 941.9019602120267 961.9133576653513 594.2241343877004 327.2170077838955 798.5731583464044 299.1728491969813
609 0.005 3.045 1 681.0639940893423 549.8453214026442 549.8148322821182 862.1172131304618 941.9132433590429 961.9179618914313 594.4321061537319 327.289514144927 798.65578923969 299.1730044887385
610 0.005 3.05 6 681.2019278633519 550.1083503178232 550.0781021460479 862.1057387662474 941.9068360366483 961.9149482284967 594.614079554124 327.3636794341809 798.6844262314197 299.1733235489502
611 0.005 3.055 3 681.3379608326974 550.3709483088543 550.3409627912787 862.1235844512278 941.9045525920914 961.9144025084098 594.809596248729 327.4365840016492 798.7326534620049 299.1735862238004
612 0.005 3.06 1 681.4695280992281 550.632601712916 550.6029551845229 862.1907234170186 941.9158099652955 961.9190042095548 595.0165675890108 327.509053532757 798.8149406389658 299.1737413921231
613 0.005 3.065 6 681.6069255214093 550.8943600284256 550.8649528334954 862.1793635172775 941.9094229450805 961.9160011033639 595.1979567925705 327.5831428229188 798.843537632049 299.1740591724446
614 0.005 3.07 3 681.7424068225297 551.1556896571294 551.1265434441805 862.1972592337368 941.9071580178561 961.9154588602634 595.3926382447289 327.6559713725701 798.8918200880221 299.1743242311391
615 0.005 3.075 1 681.8733448675837 551.4160785142548 551.3872697225918 862.2642478496872 941.9184137326572 961.9200576699457 595.5985678184943 327.7283581154088 798.9743160006822 299.1744781430524
616 0.005 3.08 6 682.0102368064078 551.6765731692963 551.6480017770134 862.2530042328622 941.9120291755385 961.9170481613539 595.779421441986 327.8023838240799 799.0023321348679 299.1747966518317
617 0.005 3.085 3 682.1450958324386 551.93664125003 551.9083290259396 862.2708011599606 941.9097522288329 961.9164966701431 595.9733099431883 327.8751426660165 799.0503461359061 299.1750593478068
618 0.005 3.09 1 682.275404161416 552.1957733988809 552.1677964810175 862.3372989970029 941.9209680616606 961.9210838534016 596.1783101966211 327.9474706869563 799.1324501918612 299.1752134153412
619 0.005 3.095 6 682.4116955929102 552.4550107522685 552.4272696101892 862.3264081146938 941.9146116504431 961.9180877719019 596.3584964650395 328.0214191505431 799.1604535273976 299.1755296664338
620 0.005 3.1 3 682.5459377534886 552.7138237905777 552.6863401063653 862.3442135602912 941.912343889043 961.9175346547951 596.5515684045553 328.0941043663825 799.2083230541344 299.1757898994545
621 0.005 3.105 1 682.675647835239 552.9717057602861 552.9445553373228 862.4104342434684 941.9235231503637 961.9221115213359 596.7556271543065 328.1663574378762 799.2900676171275 299.1759424874948
622 0.005 3.11 6 682.8113352949921 553.2296923778135 553.2027761400523 862.3996968791176 941.9171904100549 961.9191227251617 596.9351638345491 328.2402324997594 799.3180497794774 299.1762555108717
623 0.005 3.115 3 682.9449662088574 553.4872569037756 553.4605964421684 862.4174855618593 941.9149331112409 961.9185693445045 597.1274347011441 328.3128431894745 799.3657579240871 299.1765141132977
624 0.005 3.12 1 683.0740666411037 553.7438948846284 553.7175658836264 862.4834132260071 941.9260553060881 961.923121366164 597.3305514891745 328.3850161650975 799.4471260137319 299.176665599423
625 0.005 3.125 6 683.2091465318184 554.0006371513346 553.9745407099085 862.4728435344773 941.9197577793519 961.9201468214816 597.5094371514986 328.4588223492885 799.4751058949498 299.176975502861
626 0.005 3.13 3 683.3421567513295 554.2569595659554 554.2311171984328 862.4906212618638 941.9175129304655 961.9195952340675 597.7009070795976 328.5313600145764 799.522673552272 299.1772322992945
627 0.005 3.135 1 683.4705327553759 554.5123612333292 554.4868481821122 862.5563128312266 941.9286138324494 961.9241435893481 597.9031656758884 328.6034437494708 799.6037254231974 299.1773822251205
628 0.005 3.14 6 683.6051325916693 554.7678656670532 554.7425836893671 862.5458688290996 941.9223312632721 961.9211707731248 598.0813349416044 328.6771852195748 799.6316727356711 299.1776889553733
629 0.005 3.145 3 683.7375537148816 555.0229524612089 554.9979229192136 862.5636184422153 941.9200917959851 961.9206166323869 598.2719975165811 328.7496501957736 799.6790866775308 299.1779440217151
630 0.005 3.15 1 683.8653316403622 555.2771235279561 555.2524211738657 862.6290355933469 941.9311452484557 961.9251450768974 598.4733426965051 328.821654491769 799.7597832454895 299.1780923824847
631 0.005 3.155 6 683.9994995287275 555.5313966456473 555.506923901855 862.6186645159198 941.9248920686007 961.9221703945814 598.6504750364987 328.8953418521523 799.7875500179105 299.1783940413025
632 0.005 3.16 3 684.1312162638899 555.7852543384453 555.7610322948824 862.6364897785728 941.9226673636221 961.9216349858658 598.8406511503139 328.9677175490099 799.8349670255682 299.1786480705445
633 0.005 3.165 1 684.2583919069372 556.0382013098447 556.0143044264706 862.7016242426768 941.9336705735868 961.9261418212815 599.0411204484337 329.0396222552102 799.915318749966 299.1787957205989
634 0.005 3.17 6 684.391760417691 556.291249572988 556.2675807198135 862.6914549035708 941.9274490532755 961.9231948318436 599.2179770886005 329.1132260675328 799.9432283089385 299.1790973920853
635 0.005 3.175 3 684.5229849722691 556.5438845537703 556.5204648993747 862.7091589544685 941.9252308994209 961.9226449714188 599.4070586162421 329.1855416392054 799.9903566132365 299.1793499265651
636 0.005 3.18 1 684.6495785322313 556.7956140240489 556.7725174484204 862.7741976950558 941.9362140464962 961.9271390543533 599.6066546544454 329.2573791364688 800.07041365406 299.1794962670826
637 0.005 3.185 6 684.7823913711633 557.0474438406075 557.0245738421285 862.764043744937 941.9300020749386 961.9241960972865 599.7827603435788 329.3309043801448 800.0982488980853 299.17979495809
638 0.005 3.19 3 684.9130852719722 557.2988625920276 557.2762401606973 862.7817532673503 941.9277964827426 961.9236503257323 599.9710812701269 329.4031308476639 800.1452254916811 299.1800442523136
639 0.005 3.195 1 685.0390469412289 557.5493803498018 557.5270791251913 862.8464746742955 941.9387086991068 961.9281094814102 600.1697481393894 329.4748726282237 800.2248983541222 299.1801891723519
640 0.005 3.2 6 685.1712610672498 557.7999979766842 557.7779218212252 862.8364612208543 941.9325340238439 961.9251854891191 600.3451758901275 329.548332694753 800.2527009653811 299.1804839901382
641 0.005 3.205 3 685.3013020399862 558.0502066706576 558.0283765052959 862.8541498078172 941.9303429288921 961.9246425026626 600.5326622863746 329.6204890649919 800.2995309021143 299.1807305480901
642 0.005 3.21 1 685.4267285853857 558.2995192195388 558.2780083593723 862.9186323615202 941.9412283916647 961.9290952687369 600.7304487284083 329.6921486248837 800.3789055182283 299.1808736932403
643 0.005 3.215 6 685.5583513809464 558.548930907489 558.527643604771 862.9087396289244 941.9350768327996 961.9261814238602 600.9052299817904 329.7655307386607 800.4066551175183 299.1811678703542
644 0.005 3.22 3 685.6878065519081 558.7979358333087 558.7768929080777 862.9264189242092 941.9328976567497 961.9256410383745 601.0919419643541 329.8376065083378 800.45333518285 299.1814137529458
645 0.005 3.225 1 685.8126493565326 559.0460501457601 559.0253244065431 862.9907091301984 941.9437487220528 961.9300782619362 601.2888560944823 329.9091753864142 800.5323745510408 299.1815549863834
646 0.005 3.23 6 685.9436718420221 559.2942623470036 559.2737587818735 862.9808748409914 941.9376157151878 961.9271714154838 601.462948415616 329.9824833280083 800.56008162133 299.181848505837
647 0.005 3.235 3 686.0725438254776 559.5420698745663 559.5218091124879 862.9985364192204 941.9354462596888 961.9266320699325 601.6488762582391 330.0544790620492 800.6066156412828 299.182093053217
648 0.005 3.24 1 686.196809717417 559.7889914470693 559.7690459782111 863.0625503677584 941.9462553137652 961.9310539501212 601.8448945750932 330.1259600446766 800.6853078912428 299.1822336657495
649 0.005 3.245 6 686.3272588611015 560.0360103006567 560.0162855310964 863.0528487603453 941.940151373768 961.928158161392 602.0183290920909 330.1991911154377 800.7129938163938 299.1825272350326
650 0.005 3.25 3 686.4555308635621 560.2826265736195 560.2631430488835 863.0704807732636 941.937995684944 961.9276210604613 602.2034631814946 330.271105784828 800.759395224591 299.1827723791559
651 0.005 3.255 1 686.5792445860585 560.5283614516411 560.5091913549397 863.1341485369802 941.9487402999703 961.9320149490535 602.39855135312 330.342495675249 800.8377136807671 299.1829135286945
652 0.005 3.26 6 686.7090169920807 560.7741929317681 560.7552421112649 863.1245363906496 941.9426562504304 961.9291277871404 602.5713220505558 330.4156568507791 800.8653454769392 299.1832054821955
653 0.005 3.265 3 686.8367654880984 561.0196241161451 561.0009129387834 863.1422867062406 941.9405420414326 961.9286053747659 602.7557166405398 330.4874829243843 800.9116588939108 299.1834510635236
654 0.005 3.27 1 686.9598508077504 561.2641782478116 561.2457786055049 863.2055909141745 941.951180048425 961.9329460257953 602.9498469919886 330.5588017509833 800.9895663278405 299.1835929453049
655 0.005 3.275 6 687.0891692785502 561.5088288201844 561.4906469249028 863.1962623581589 941.9451777991873 961.9301008754591 603.1220707674137 330.6318608149479 801.0172560137293 299.1838868159477
656 0.005 3.28 3 687.2162883328963 561.7530810540442 561.7351372851433 863.2139108068407 941.9430684437754 961.929578050991 603.3056603155289 330.7036037549771 801.0633953782847 299.1841321934322
657 0.005 3.285 1 687.3387977840086 561.996460770873 561.9788266429944 863.2770647749355 941.9536753791581 961.9339051053144 603.4989018241604 330.7748335953128 801.1409676542337 299.1842742654128
658 0.005 3.29 6 687.4675524796354 562.2399364208209 562.2225186129427 863.2677713909429 941.9476957777746 961.931069401395 603.6704775109441 330.8478097079552 801.1686176679698 299.1845663986272
659 0.005 3.295 3 687.5940748224484 562.4830157895256 562.4658345958144 863.2853853044684 941.9455942421142 961.9305474633065 603.8532943939415 330.9194672398665 801.2146050073777 299.1848108398042
660 0.005 3.3 1 687.7160206393852 562.7252273553443 562.7083538913081 863.3482758652215 941.9561592884337 961.9348584083945 604.0456651167964 330.9905679920937 801.2918420032235 299.1849529968938
661 0.005 3.305 6 687.8442025594893 562.9675341606645 562.9508756196698 863.3391050142 941.9502081492852 961.9320355285336 604.2165771647666 331.0634721096115 801.3194537261953 299.1852430726634
662 0.005 3.31 3 687.9701642268022 563.2094467737912 563.1930233345838 863.3567065303602 941.9481190779437 961.9315150644912 604.3986196979923 331.1350468229882 801.3652992718744 299.1854854991045
663 0.005 3.315 1 688.0915539640019 563.4504961570658 563.4343785936186 863.419332628204 941.958642718071 961.9358102140384 604.5901220508961 331.2060530129038 801.4422033625189 299.1856268296454
664 0.005 3.32 6 688.2191545429661 563.6916401871758 563.6757361405968 863.4102850393052 941.9527190343341 961.932998752395 604.7603776865983 331.2788784492042 801.4697744591564 299.185914893843
665 0.005 3.325 3 688.3445823878876 563.9323921141029 563.916721645093 863.4278864776638 941.9506434757284 961.9324822418563 604.9416763374408 331.3503629523833 801.5154761537508 299.1861535981837
666 0.005 3.33 1 688.4653915798217 564.1722853466767 564.1569189259918 863.4902551370711 941.9611208997238 961.9367566944912 605.1322959064934 331.4212866013379 801.5920376160492 299.1862927748572
667 0.005 3.335 6 688.5924112607773 564.4122726241789 564.3971183267377 863.481312126903 941.9552213344251 961.9339548315472 605.3018922652877 331.4940225224522 801.6195522480399 299.1865765300159
668 0.005 3.34 3 688.717221215656 564.6518698551183 564.6369476476201 863.4988871420303 941.9531559247155 961.933438423511 605.4824128130232 331.5654183028813 801.665099009245 299.1868114567291
669 0.005 3.345 1 688.8369812943187 564.8906120424969 564.875992234739 863.5609521198014 941.9635771959197 961.937690045309 605.6721011592049 331.6362392431216 801.7412701289047 299.1869476472882
670 0.005 3.35 6 688.9639109955344 565.1294484601224 565.1150393093253 863.5521558322022 941.957713838999 961.9349039709602 605.8411011808035 331.7088967546565 801.7687817680782 299.1872287136616
671 0.005 3.355 3 689.0881950740612 565.3678968932842 565.3537183101164 863.5697259411705 941.9556665143509 961.9343928913081 606.0208718533416 331.7802070022809 801.8141998561409 299.1874616126054
672 0.005 3.36 1 689.2074250016539 565.6054946334557 565.5916166158362 863.6315431072145 941.9660444147783 961.9386231464762 606.2097165106489 331.8509382261577 801.8900417614024 299.1875962046389
673 0.005 3.365 6 689.3337867135909 565.8431862073189 565.8295174373129 863.6228527779483 941.960208335328 961.9358496493155 606.3780544034047 331.9235094541609 801.9175207434241 299.1878755869211
674 0.005 3.37 3 689.457505711953 566.0804918359152 566.0670521489651 863.6404017138339 941.9581730902225 961.9353418950938 606.5570578571378 331.9947276260236 801.9628012485532 299.188105813626
675 0.005 3.375 1 689.5761705952851 566.3169511274563 566.3038101512672 863.7019300211225 941.968502842499 961.9395524648706 606.7450510077754 332.0653610024101 802.0382817799809 299.1882395900581
676 0.005 3.38 6 689.7019683916742 566.5535037947122 566.5405706863733 863.6933778736807 941.9626969208139 961.9367916687808 606.9127364764207 332.1378483318817 802.0657425877342 299.1885179624419
677 0.005 3.385 3 689.8250828212505 566.7896725153811 566.7769670439995 863.7108839632347 941.9606704967314 961.9362829588143 607.0909520196589 332.2089833774691 802.110878005547 299.1887485212167
678 0.005 3.39 1 689.9432225588859 567.0249994499925 567.0125908354569 863.7721235235844 941.9709455799622 961.9404689721947 607.2780717876697 332.2794961927638 802.1860772225807 299.1888821135732
679 0.005 3.395 6 690.0684743618331 567.260419074632 567.2482170202125 863.7637280743824 941.9651830768516 961.9377289789265 607.4451341334327 332.3519101481352 802.2134702626753 299.1891604748283
680 0.005 3.4 3 690.1910398440754 567.4954567324579 567.4834808882766 863.7812217936789 941.963170570303 961.9372249540786 607.6226037119486 332.4229555343751 802.2584592709118 299.1893923406224
681 0.005 3.405 1 690.3086316856849 567.7296570256783 567.7179762383996 863.8422246169326 941.9734121579833 961.9413983126857 607.8088835585829 332.4933681678849 802.3333489931595 299.1895270218664
682 0.005 3.41 6 690.4333287435715 567.9639494563651 567.9524739122867 863.8339239428042 941.9676701971482 961.9386668793259 607.9752985556501 332.565696358905 802.3606870010942 299.1898060115722
683 0.005 3.415 3 690.5553558955854 568.1978619422438 568.186611155727 863.8514043172041 941.9656668771191 961.9381639237747 608.1520307148546 332.6366445217539 802.405543391692 299.1900374722034
684 0.005 3.42 1 690.6723710472045 568.4309424427914 568.4199847750101 863.9121746296012 941.9758716012326 961.9423195654783 608.3374786290565 332.7069640580871 802.480155761069 299.1901732194132
685 0.005 3.425 4 690.7954190446094 568.6641131630604 568.6533594339411 863.9038882662687 941.9698302132921 961.9396877850262 608.5050717067701 332.779122316657 802.5078634021231 299.1905686170329
686 0.005 3.43 3 690.9169557606419 568.8969078527258 568.8863775800029 863.9224273483068 941.968221752635 961.9391594784298 608.6805135476866 332.8500115965128 802.5526844173213 299.1907525794757
687 0.005 3.435 1 691.0337441332355 569.1288759057431 569.1186367921623 863.9832130954942 941.9784184843687 961.9432691003595 608.8652388350886 332.9201854522742 802.6270419296982 299.1908229534785
688 0.005 3.44 6 691.1576850426428 569.3609338876134 569.3508973373022 863.9751853695061 941.9726712863824 961.9405052400697 609.0304039304743 332.9922873383973 802.6542261294069 299.1910237064195
689 0.005 3.445 3 691.2787488098635 569.5926159789594 569.5828012696005 863.9925791809133 941.9706520425058 961.939973961634 609.2056403351888 333.0630232099664 802.6986966580359 299.1912025069667
690 0.005 3.45 1 691.3947323820926 569.8234749861691 569.81394969615 864.0527371700281 941.9806852042699 961.9440329390986 609.3894311261296 333.1331338596921 802.7725648868729 299.1913136848238
691 0.005 3.455 4 691.516733109078 570.0544229492558 570.0450989343226 864.0446021889685 941.9747183075361 961.9414438570212 609.5556463490244 333.2050969678077 802.8001344739108 299.1916844572253
692 0.005 3.46 3 691.6370572336766 570.2849985407752 570.2758951712307 864.0629527045982 941.9731177457493 961.9409183941408 609.7295038083485 333.2758063399945 802.8445786903408 299.1918482595158
693 0.005 3.465 1 691.7527806633605 570.514756263818 570.5059404874623 864.1231824703312 941.9831954542209 961.9449762174199 609.91257213989 333.3457689156664 802.9182519932704 299.1919065288856
694 0.005 3.47 5 691.8752274162798 570.7446026811992 570.7359868508978 864.1153566229569 941.977503232589 961.9422849984708 610.0768572555124 333.4176667044767 802.9454916555636 299.1921568696092
695 0.005 3.475 3 691.9952479572365 570.9740779136273 570.96568096415 864.133316020438 941.9756138352719 961.9417705464712 610.2507360292468 333.4881972815687 802.989877452408 299.1922754789951
696 0.005 3.48 1 692.1102832131413 571.2027391944591 571.1946281195924 864.1929828429535 941.9855609014264 961.9457910700883 610.4329224345025 333.558071182112 803.0631122182064 299.1923466312027
697 0.005 3.485 4 692.2313425330008 571.4314880839893 571.4235756109049 864.185092856909 941.9796436801377 961.9432128708503 610.5978414539002 333.6298296067588 803.0905760460985 299.192671189373
698 0.005 3.49 3 692.3508342978564 571.6598687772422 571.6521739778793 864.2034544693878 941.9780679280913 961.9426837738702 610.770266561323 333.700318408658 803.1347732862464 299.1927971242451
699 0.005 3.495 1 692.4653966538408 571.8874399077662 571.8800293205859 864.2629945890488 941.9880210979634 961.9466941980819 610.9516117984873 333.7700782529776 803.2077207400189 299.1928479328442
700 0.005 3.5 5 692.5868219836501 572.1150986959479 572.1078854248456 864.255321319285 941.9823913296683 961.9440282838133 611.1145510867921 333.8417875793088 803.2348139152555 299.1930881961563
701 0.005 3.505 3 692.7057531563073 572.3423900952098 572.3353928809535 864.2731421573646 941.980521460924 961.9435180245255 611.2868785377235 333.9121253855494 803.2788744863722 299.1931997678454
702 0.005 3.51 1 692.8196948413713 572.5688757123971 572.5621610837683 864.3322891743659 941.9903940288755 961.9475153776283 611.4673974079774 333.9817966814726 803.3514792367918 299.1932707989619
703 0.005 3.515 4 692.9397483759286 572.795448080756 572.7889294131554 864.3245529470986 941.9845341774158 961.944962301559 611.6309505003591 334.0533639158202 803.3788330363753 299.1935955268692
704 0.005 3.52 3 693.0581787469413 573.0216560344475 573.0153522182674 864.3427981727451 941.9829797010408 961.9444417289752 611.801868330588 334.1236593105391 803.4227252859473 299.1937262542807
705 0.005 3.525 1 693.1717112176087 573.2470630472804 573.2410399208889 864.4018351382302 941.9928661209392 961.9484324090515 611.9815941669897 334.1932135833757 803.4950601511233 299.1937878214838
706 0.005 3.53 4 693.291500386701 573.4725562682448 573.4667277458719 864.394377700914 941.9870301664735 961.9458656506401 612.1445459359535 334.2646545424043 803.5224175442319 299.1940840164181
707 0.005 3.535 3 693.4092674023467 573.6976867094742 573.6920717574862 864.4123866110946 941.9854411510458 961.9453192204039 612.3146264156736 334.3348634703446 803.5660330910777 299.1942087465882
708 0.005 3.54 1 693.5223714548961 573.9220205979174 573.9166845971625 864.4712412288562 941.9952860391422 961.9492810736085 612.4935795799622 334.4042853855777 803.6380830803768 299.1942629573767
709 0.005 3.545 4 693.6416833220694 574.1464400245011 574.1412973277769 864.4638671877765 941.9894499102786 961.9467011223777 612.6558443943107 334.4756383240419 803.6653786365337 299.1945586835494
710 0.005 3.55 3 693.7590088121487 574.3704986073794 574.3655680699663 864.481825010546 941.9878692856684 961.9461653470786 612.8252242680981 334.545738250097 803.7088253409929 299.1946830933197
711 0.005 3.555 1 693.8716326680326 574.5937641121901 574.5891108086208 864.5403879322178 941.9976677772216 961.9501084616381 613.0033597857625 334.6150789723117 803.7808085219037 299.1947468748672
712 0.005 3.56 4 693.9903867903312 574.817115321212 574.8126540362891 864.5330818006253 941.9918731005533 961.9475596733805 613.1649304697451 334.6863169082254 803.8077849560439 299.1950471428056
713 0.005 3.565 3 694.1071117424285 575.0401074216668 575.035856962674 864.5509572589983 941.9903012137643 961.9470206362031 613.3335102180199 334.7563278105672 803.8510635801861 299.1951765835341
714 0.005 3.57 1 694.219284767001 575.2623098757872 575.2583352020586 864.6092746503627 942.0000619679644 961.9509508650242 613.510817889884 334.8255657274207 803.922647660918 299.1952459648419
715 0.005 3.575 4 694.3374793118141 575.4845980680341 575.4808141030508 864.602053070485 941.9942865771621 961.9483972628165 613.6717226758979 334.8967042116666 803.9496566533073 299.1955511638494
716 0.005 3.58 3 694.4537381186394 575.7065291735084 575.7029546291149 864.6199001633828 941.9927317579979 961.947871017804 613.8396075466613 334.9666018813514 803.9928059810031 299.1956606204614
717 0.005 3.585 1 694.5652998931357 575.9276748436527 575.9243744410101 864.6778885582515 942.0024429667269 961.9517845606241 614.0160464136771 335.0357379014225 804.0640563630674 299.1957480952375
718 0.005 3.59 4 694.6830079951648 576.1489055056539 576.1457945890896 864.67077835705 941.9967121257184 961.9492607274383 614.1763136603111 335.1067759998994 804.0910094119735 299.1960615751878
719 0.005 3.595 3 694.7986994562558 576.3697808047 576.3668780109958 864.6885581347973 941.9951639501443 961.9487283393847 614.3434203606419 335.1765840119912 804.1340104453119 299.1961709295446
720 0.005 3.6 1 694.9097190626197 576.5898748806518 576.5872446259872 864.7463517132215 942.0048587122785 961.9526415771104 614.5190674695097 335.2455983796054 804.2049741091562 299.1962676755055
721 0.005 3.605 4 695.0269765529301 576.8100532826444 576.8076112856234 864.7393048428266 941.9991336203683 961.9501043725074 614.6786754913549 335.3165453812559 804.2318885662654 299.1965881951534
722 0.005 3.61 3 695.1422307012979 577.0298782137877 577.0276430089552 864.7570501500406 941.9975962178682 961.9495819259247 614.8451147606515 335.3862434552661 804.2747395609847 299.1966842488627
723 0.005 3.615 1 695.252706865147 577.2489256651406 577.246961468208 864.8145811649744 942.0072512092811 961.953479315293 615.0200032870869 335.4551666753967 804.3453746000594 299.1967983700152
724 0.005 3.62 4 695.3694579151913 577.4680573875441 577.4662801439915 864.8075955372983 942.0015604010975 961.9509685172143 615.1789023240242 335.5260073454724 804.3722189633472 299.1971260542889
725 0.005 3.625 3 695.4841418740718 577.6868373044728 577.6852655382809 864.8252652481534 942.0000271848752 961.9504401358872 615.3445497867784 335.5956135905913 804.4149154840509 299.1972239672546
726 0.005 3.63 1 695.5942167025512 577.9048441936992 577.903541608488 864.882580526403 942.0096480589735 961.9543247011974 615.5186958575074 335.6644273151637 804.4852739818317 299.1973393857548
727 0.005 3.635 4 695.7104244368608 578.1229345015834 578.1218176949648 864.8756683161113 942.0039706069487 961.9518082400577 615.6768990082489 335.7351659062063 804.5120567873427 299.197677255848
728 0.005 3.64 3 695.8246226332567 578.340674831217 578.3397622195748 864.8933006819433 942.0024500228538 961.9512923233731 615.8418575069276 335.8046560861573 804.5545962065414 299.1977658926635
729 0.005 3.645 1 695.9341327635278 578.5576456459537 578.5570009246314 864.9503498239035 942.0120283361488 961.9551593758591 616.0151797114801 335.8733675388267 804.624659241387 299.1978867938035
730 0.005 3.65 4 696.0498539664053 578.7746997223391 578.7742395346735 864.9435285800928 942.0063806963593 961.9526570618309 616.1727334929943 335.9440019107764 804.6513683643357 299.1982335576319
731 0.005 3.655 3 696.1635203986675 578.9914055710308 578.991148281164 864.9611016524628 942.0048656757798 961.9521440659986 616.3369650739403 336.0133886773999 804.6937417762996 299.1983210618449
732 0.005 3.66 1 696.2725279454605 579.2073458777502 579.207354881514 865.0179006450221 942.0144026704589 961.9559949621882 616.5094966530933 336.0819892637236 804.7634963721932 299.1984424862252
733 0.005 3.665 4 696.387653736131 579.4233688518469 579.4235612617719 865.0110971880511 942.0087793812907 961.953511544426 616.6663610350789 336.1525309310338 804.7901056218793 299.1987983381833
734 0.005 3.67 3 696.5008652339153 579.6390454240499 579.6394394258665 865.0286925950323 942.0072814668628 961.9530003192307 616.8299191578474 336.2218067091917 804.8323619420015 299.1988832211678
735 0.005 3.675 1 696.6094170663491 579.8539604818325 579.8546191785895 865.0852643345175 942.0167812824227 961.9568366668374 617.0016941880101 336.2902827800347 804.9018220524785 299.1990015789798
736 0.005 3.68 4 696.7240019764436 580.0689576155866 580.0697985645494 865.0785115438998 942.011174051634 961.9543566616107 617.1578778683142 336.3607286252869 804.9283509119398 299.1993654684766
737 0.005 3.685 3 696.8367025442577 580.2836100920094 580.2846513893204 865.0960639638948 942.0096831949455 961.9538450006114 617.3207207550563 336.4299009765047 804.9704537044062 299.1994459816596
738 0.005 3.69 1 696.9447946523335 580.497504866678 580.4988092967079 865.1524026908285 942.0191472117904 961.9576680133142 617.4916945613194 336.4982620810231 805.039676380262 299.1995614061282
739 0.005 3.695 4 697.0588473640804 580.7114812953821 580.7129668540688 865.1457213606552 942.0135611615643 961.9551957116956 617.647247561076 336.5686080077059 805.066088649136 299.1999307217525
740 0.005 3.7 3 697.1710222265933 580.9251148319852 580.9267995052923 865.16321810328 942.0120759353651 961.9546864498132 617.8093820860494 336.6376779460394 805.1080295506027 299.2000043436146
741 0.005 3.705 1 697.2786489159802 581.1379949267024 581.1399410643548 865.219340290511 942.0215145272635 961.9585019191132 617.9796062863909 336.7059254263201 805.1769835859562 299.2001164918481
742 0.005 3.71 4 697.392180001024 581.3509559087585 581.3530820631668 865.2127281391741 942.0159454516568 961.9560363441922 618.1345022458994 336.7761679875759 805.2033140326058 299.2004925641448
743 0.005 3.715 3 697.5038344799534 581.5635757241967 581.5658997787116 865.2301764301188 942.0144668535542 961.9555286259622 618.2959363498439 336.8451325300803 805.2450983377386 299.2005611176002
744 0.005 3.72 1 697.6109771151291 581.7754460893754 581.7780300260342 865.2860610400874 942.0238690187249 961.9593310939604 618.4654855661817 336.9132743486516 805.3137543618303 299.2006710297867
745 0.005 3.725 4 697.7239920832392 581.9873967427069 581.9901595883533 865.2795243354558 942.0183232582722 961.9568745560226 618.6196584175715 336.9834064037875 805.3400193628016 299.2010498498572
746 0.005 3.73 3 697.835152722841 582.1990079798944 582.2019675028657 865.2969466248514 942.0168537853287 961.9563684881222 618.7803982207206 337.0522605646222 805.3816580459397 299.2011129393476
747 0.005 3.735 1 697.9417839453434 582.4098734713639 582.413091428843 865.3525966215174 942.026223772431 961.9601595355248 618.9491585098192 337.1202866618337 805.4500031271792 299.201221111729
748 0.005 3.74 4 698.0542979839947 582.6208188522437 582.6242145848338 865.3461258188048 942.0206927849462 961.9577091569358 619.1026970453022 337.1903137804738 805.4762012354419 299.2015979766272
749 0.005 3.745 3 698.1649554364255 582.8314265490384 582.8350177345429 865.3635023689965 942.0192302682735 961.9572045966719 619.2627359707049 337.2590594011963 805.517689234945 299.2016597709626
750 0.005 3.75 1 698.2710954138926 583.0412924141523 583.0451403804996 865.4189271350714 942.0285602074869 961.9609803584101 619.4307255994562 337.3269673211669 805.5857328231303 299.2017666788769
751 0.005 3.755 4 698.3831107225374 583.2512374899998 583.255262204283 865.4125274716937 942.0230551701873 961.9585404239959 619.5836369479895 337.3968955261525 805.6118712816841 299.2021418754575
752 0.005 3.76 3 698.4932580387377 583.4608466418498 583.4650656516383 865.4298567009841 942.0216007453149 961.958038530712 619.7429811005285 337.465533637888 805.6532088111644 299.2022032235155
753 0.005 3.765 1 698.5989048545734 583.6697178357746 583.6741920947492 865.4850294089877 942.0308843958849 961.9617955634033 619.9102101584616 337.5333267176341 805.7209412413 299.2023093518596
754 0.005 3.77 4 698.7104294891886 583.8786677565655 583.8833176779533 865.4787242633506 942.0254117226926 961.9593694191884 620.0624926601373 337.6031473165149 805.7470327373969 299.2026828986912
755 0.005 3.775 3 698.8200797235734 584.087283470082 584.0921265000732 865.4960152181077 942.0239676204877 961.9588700515048 620.2211530379858 337.6716768386199 805.7882255632708 299.2027449161787
756 0.005 3.78 1 698.9252393016126 584.295165030038 584.3002618171965 865.5509497373691 942.0332134737749 961.9626126841852 620.3876182039055 337.7393575966481 805.8556663202824 299.2028505273115
757 0.005 3.785 4 699.0362685164612 584.5031248364289 584.5083961934561 865.5447290914949 942.0277644868399 961.9601959118087 620.5392791420775 337.8090679682497 805.8816990656517 299.2032226371826
758 0.005 3.79 3 699.1454319577703 584.7107521425853 584.7162154300246 865.5619737848556 942.0263275196418 961.9596979941209 620.6972483028907 337.8774851248527 805.9227517170353 299.2032844374262
759 0.005 3.795 1 699.2500913413743 584.9176492217066 584.9233647800694 865.6166742844783 942.035536981693 961.96342696418 620.8629419328824 337.9450487758868 805.9898996692802 299.2033896588648
760 0.005 3.8 4 699.3606321681756 585.1246238858457 585.1305129463478 865.6105269294524 942.0301105501513 961.9610191331608 621.0139976846021 338.0146498169354 806.0158683034477 299.2037613152057
761 0.005 3.805 3 699.4692973840256 585.3312677296797 585.3373475579679 865.6277431758234 942.0286832666214 961.9605238268155 621.1712829956443 338.0829544202236 806.0567762976126 299.2038226568951
762 0.005 3.81 1 699.5734850797107 585.5371848755509 585.543515652561 865.682199797618 942.0378522514304 961.9642368992884 621.3362169464799 338.1503941740514 806.1236295551892 299.2039275903316
763 0.005 3.815 4 699.6835317038496 585.7431792787131 585.7496824556127 865.6761343191441 942.0324507114692 961.9618390530959 621.4866607406392 338.2198903339632 806.1495338904361 299.2042986069044
764 0.005 3.82 3 699.7917034223474 585.9488445454963 585.9555373119284 865.6933091586949 942.0310318257756 961.9613454549204 621.6432679007204 338.2880842104502 806.1902947053668 299.2043603141361
765 0.005 3.825 1 699.8954188433061 586.1537873381031 586.1607293216141 865.7475314658203 942.0401613597156 961.9650419961052 621.8074689822084 338.3554075332081 806.2568550800905 299.2044654687219
766 0.005 3.83 4 700.0049710361398 586.3588066125666 586.3659199607923 865.7415488467055 942.0347847359117 961.9626549851728 621.9572912336766 338.4247935132346 806.2827008768239 299.2048357281134
767 0.005 3.835 3 700.1126441167144 586.5634983916028 586.5708001973313 865.7586849066749 942.0333757240984 961.9621638994295 622.113221372899 338.4928740875384 806.3233164037525 299.2048979332226
768 0.005 3.84 1 700.2158480784526 586.7674713919941 586.7750210316989 865.8126514117878 942.0424571833591 961.9658427176463 622.2766300462658 338.5600786485201 806.3895890992027 299.2050033168755
769 0.005 3.845 4 700.3249363684297 586.9715203511026 586.9792403102912 865.8067627608667 942.0371128603541 961.96346793923 622.425871377101 338.6293563265579 806.4153737806332 299.2053731363578
770 0.005 3.85 3 700.432129309651 587.1752434766139 587.1831507504346 865.8238552726845 942.0357136642815 961.9629802147381 622.5811273096334 338.6973236945609 806.4558440318597 299.2054363547443
771 0.005 3.855 1 700.5348588371625 587.3782514554322 587.3864051514763 865.8775871779218 942.0447567155959 961.9666444170584 622.7437870655854 338.7644260509412 806.5218241414842 299.2055418454466
772 0.005 3.86 4 700.6434648308021 587.5813349887966 587.5896579375617 865.87178332421 942.0394377205192 961.9642803677755 622.8924300896352 338.8335789953816 806.5475545553328 299.2059109543007
773 0.005 3.865 3 700.7501710841244 587.784094343631 587.7926034618547 865.8888333969963 942.0380460011721 961.9637940326448 623.04701834793 338.9014286524945 806.58788153333 299.2059746452427
774 0.005 3.87 1 700.852429816921 587.9861423089502 587.9948963611148 865.9423402506771 942.0470612039024 961.9674463468347 623.2089477744121 338.9683914533573 806.6535746660734 299.2060803588797
775 0.005 3.875 4 700.9605547641169 588.1882653302209 588.1971875966334 865.9366208847605 942.0417582082976 961.965089094922 623.3569781887113 339.0374434003421 806.6792473693506 299.2064487340608
776 0.005 3.88 3 701.0667781781486 588.390065798831 588.3991731113796 865.9536199904002 942.0403687705273 961.9646028076326 623.5108902155254 339.1051814021687 806.7194235859027 299.2065126258789
777 0.005 3.885 1 701.168559709314 588.5911585260242 588.6005094017412 866.006932702194 942.049361754953 961.9682479515117 623.6720488658941 339.1720253747006 806.7848446154993 299.2066182847746
778 0.005 3.89 4 701.2762040826162 588.792325843192 588.8018438893606 866.0012689196408 942.0440738711221 961.9658957042426 623.8195079846349 339.2409643060507 806.8104488920167 299.2069857967517
779 0.005 3.895 3 701.3819483190405 588.9931722418319 589.0028742060019 866.0182185943601 942.0426897614342 961.9654104461875 623.9727605227167 339.308587502745 806.8504798826743 299.2070498681783
780 0.005 3.9 1 701.4832568124131 589.1933144556198 589.2032586086036 866.0713043825506 942.0516455434217 961.9690403193803 624.1331879977795 339.375313858095 806.9156149763054 299.2071553178239
781 0.005 3.905 4 701.590485097801 589.3935309263157 589.4036411693712 866.0657606814942 942.0463857825295 961.9667013516514 624.2800859181905 339.4441257314498 806.9411669164271 299.2075179251016
782 0.005 3.91 3 701.6957314720348 589.5934281224813 589.6037211638641 866.0826407764755 942.0450089369093 961.9662163468757 624.4326518155101 339.5116332916932 806.9810480331049 299.2075864861123
783 0.005 3.915 1 701.7965817857969 589.7926246517769 589.8031585174822 866.1354943729002 942.0539244331895 961.9698290185705 624.5923582152864 339.5782322984271 807.0458944442521 299.2076883119393
784 0.005 3.92 4 701.9033064051787 589.9918949935333 590.0025939229154 866.1300156044944 942.0486858946831 961.9674989941916 624.7386406179457 339.6469375271093 807.0713813216734 299.2080503133496
785 0.005 3.925 3 702.0080335987883 590.1908475963951 590.2017282346183 866.1468385503193 942.047310813228 961.9670135085644 624.8905353572425 339.7143370635658 807.1111028618269 299.2081170324457
786 0.005 3.93 1 702.1084177533894 590.3891032053647 590.4002232525667 866.1994664563782 942.0561909978768 961.9706134932187 625.0495205098993 339.7808164736756 807.1756691451645 299.2082217375265
787 0.005 3.935 4 702.2146755614401 590.5874321933303 590.5987162780294 866.19407601324 942.0509786731977 961.9682933819544 625.1952075482685 339.8494046743864 807.2011052557662 299.2085802261147
788 0.005 3.94 3 702.318919957823 590.785445060985 590.7969097471098 866.2108607001337 942.0496115093417 961.9678097582923 625.3464469992132 339.9166866833364 807.2406749073463 299.2086456101279
789 0.005 3.945 1 702.4187549204865 590.9827640270928 590.9944670166417 866.2632378725732 942.0584534432865 961.9713963588363 625.5046927356505 339.9830507750872 807.304778533761 299.2087491930623
790 0.005 3.95 2 702.5245635397837 591.1801549394014 591.1920177421324 866.2678238770789 942.0517207525509 961.9673540747229 625.6562436751212 340.0507752701719 807.3389701191502 299.2087738171749
791 0.005 3.955 2 702.6271814444299 591.3772323667188 591.389278340495 866.2821148864302 942.0501544737914 961.966802329265 625.806204140887 340.118207476828 807.377122127332 299.2090362937428
792 0.005 3.96 3 702.7307050844238 591.574004707451 591.5862379534918 866.2963344579299 942.051482785092 961.9682941303317 625.9538103398199 340.1855812007781 807.4132703898255 299.2092795602788
793 0.005 3.965 1 702.8299007573686 591.7700870991109 591.7825583347693 866.3487268954616 942.0609055265199 961.9722676694362 626.110937889435 340.2518062299812 807.4768280898902 299.2093941778728
794 0.005 3.97 2 702.9353560668488 591.966241411376 591.9788716411217 866.3541413878189 942.0547170388842 961.9683973227759 626.261430717798 340.319350497652 807.5110738758494 299.2093646782041
795 0.005 3.975 2 703.0373976826955 592.1620841626413 592.1748962591346 866.3685886736747 942.0532351806054 961.967825788279 626.4104381331896 340.3866245871705 807.5491201640463 299.2095880059262
796 0.005 3.98 3 703.1403300633669 592.357623784406 592.3706217368181 866.3827392815903 942.0545423630293 961.9692903252691 626.5571266627875 340.4538511610983 807.5851282541074 299.2097943818162
797 0.005 3.985 1 703.2389583446629 592.5524781895097 592.5657123288177 866.4348261475997 942.0639062539216 961.9732376500583 626.7133102390914 340.5198998390729 807.6483151386726 299.2098886051379
798 0.005 3.99 2 703.3438203750983 592.7474038078374 592.7607956886446 866.4402151243762 942.0577507966549 961.9693881727349 626.8628744970202 340.5872911756496 807.6823954629956 299.2098457852825
799 0.005 3.995 2 703.4452447009544 592.9420198532916 592.9555921952625 866.4545410018089 942.0562739978089 961.9688207107569 627.0109702191345 340.6544208167498 807.7202329420214 299.2100563571915
800 0.005 4 3 703.5475852723487 593.1363347084252 593.1500914442098 866.4685817008034 942.0575754634079 961.9702787091941 627.1568132577253 340.7215004556443 807.7560533461826 299.2102442330228
801 0.005 4.005 1 703.6456143801175 593.3299692127711 593.3439602773052 866.5203414975749 942.0668898414146 961.9742099264955 627.3119939053294 340.7873888821408 807.8188694085156 299.2103289489862
802 0.005 4.01 2 703.749871797301 593.523674055753 593.5378216030799 866.5257280419061 942.0607820974483 961.9703884340894 627.4607336809986 340.8546259055197 807.852803908693 299.2102813037261
803 0.005 4.015 2 703.8507192139859 593.7170713251218 593.7313979030041 866.5399835317613 942.0593198424601 961.9698265288479 627.6079724332174 340.9216005782518 807.8904643413013 299.2104858888191
804 0.005 4.02 3 703.9524716153959 593.9101693789004 593.9246788803661 866.5539240351328 942.0606155996437 961.9712775022761 627.7529561038263 340.9885281211601 807.9261006014912 299.2106694010151
805 0.005 4.025 1 704.0499310069836 594.1025914784511 594.1173335512531 866.6053611429892 942.0698764990112 961.9751889203014 627.9072072493353 341.054245606522 807.9885528101453 299.2107559217887
806 0.005 4.03 2 704.1535869313639 594.2950834861959 594.3099807492833 866.6107495186416 942.0638172120995 961.9713955224511 628.0550740612418 341.1213238998115 808.022336978466 299.2107136943787
807 0.005 4.035 2 704.2538540685971 594.4872700201793 594.5023448445148 866.6249322044595 942.0623625099797 961.970834648144 628.2014460868256 341.1881445561009 808.0598198347759 299.2109248867821
808 0.005 4.04 3 704.3550075630719 594.6791592511539 594.6944155459505 866.6387856750199 942.0636532131225 961.9722785329081 628.3455574152301 341.2549269967718 808.095270359152 299.2111199411596
809 0.005 4.045 1 704.4519429208957 594.8703774254802 594.8858644728828 866.6899406712589 942.0728643040222 961.976168985143 628.4988886275005 341.3204869588206 808.1574209632668 299.2112184678796
810 0.005 4.05 2 704.5549665788753 595.0616646405358 595.0773056335548 866.6953069234168 942.0668394770867 961.9723958552374 628.6458724667848 341.3874060854461 808.191017562139 299.2111892311499
811 0.005 4.055 2 704.6546295035129 595.2526483235936 595.2684654815822 866.7094230913908 942.0653997605198 961.9718416272915 628.7913753726079 341.454066207064 808.2283003365396 299.2114146850422
812 0.005 4.06 3 704.7551803594954 595.4433366615051 595.4593338489609 866.7231958476365 942.0666830699034 961.9732770337279 628.9346308457954 341.5206915119779 808.2635719343035 299.2116296209216
813 0.005 4.065 1 704.8515269175574 595.6333584863495 595.6495846697109 866.7740509042059 942.0758475142615 961.9771496462465 629.0870276045955 341.58608110024 808.3253563171062 299.2117437898285
814 0.005 4.07 2 704.9539419617871 595.8234487147409 595.8398276162384 866.7794169246887 942.0698585333178 961.9733958159404 629.2331552438762 341.6528432297555 808.3588057077995 299.2117282025404
815 0.005 4.075 2 705.0530241891255 596.0132374016466 596.02979106818 866.7934701084691 942.0684264190453 961.9728437235627 629.3778028213048 341.7193472639729 808.3959012348469 299.21196410517
816 0.005 4.08 3 705.152995794336 596.2027327136766 596.2194649676047 866.8071721530666 942.0697003341476 961.9742697975352 629.5202229901214 341.7858169786625 808.4309893482128 299.212198922508
817 0.005 4.085 1 705.2487833133875 596.3915661333547 596.4085255900511 866.8577327798995 942.0788252748245 961.9781297219299 629.6716899447285 341.851048384358 808.4924419326545 299.2123264309472
818 0.005 4.09 2 705.3505898463969 596.5804671808702 596.5975781399852 866.8631059470061 942.0728676404487 961.9743918573485 629.816954720332 341.9176444402696 808.5257171023151 299.2123199054435
819 0.005 4.095 2 705.449096847569 596.7690686957848 596.7863530262351 866.8770917427125 942.071442938935 961.9738429886569 629.9607580375299 341.983983898217 808.5626144097621 299.2125647635091
820 0.005 4.1 3 705.5484564830485 596.9573787704181 596.9748402839332 866.8907196512793 942.0727067598492 961.9752594070956 630.1023428286505 342.0502951807934 808.5975251634799 299.2128103251871
821 0.005 4.105 1 705.6437334083236 597.1450313758917 597.162718366958 866.9409606390662 942.0817700147514 961.9790929059703 630.2528814035298 342.1153486257422 808.6586018793751 299.2129447099045
822 0.005 4.11 2 705.7448975437599 597.3327510046635 597.3505882995631 866.9463408337275 942.0758583005912 961.9753822267115 630.3973229427611 342.1817882284332 808.6917286864357 299.2129415499962
823 0.005 4.115 2 705.8428029559124 597.5201731054574 597.5381824010324 866.9602672283444 942.0744457601742 961.9748368202847 630.540287248093 342.2479704628736 808.7284523361417 299.2131889875361
824 0.005 4.12 3 705.9415547273047 597.7073056898529 597.7254907739401 866.9738425418567 942.075699894936 961.9762433671062 630.6810611865022 342.3141231257084 808.7631855845719 299.2134401254521
825 0.005 4.125 1 706.0362608154321 597.8937853405388 597.9121941234409 867.0237141107676 942.0847103389204 961.9800579386833 630.8306938510509 342.3790008847704 808.8239014408915 299.2135757802837
826 0.005 4.13 2 706.1368202977646 598.080331385802 598.0988892929763 867.0291658065244 942.0788418149415 961.9763701658079 630.9743166959722 342.4452786617163 808.8568804083096 299.2135728937342
827 0.005 4.135 2 706.2341411650258 598.2665818619306 598.2853104262263 867.0430593812977 942.077438277704 961.9758273798296 631.1164412813757 342.5112992634113 808.8934279339117 299.2138212934831
828 0.005 4.14 3 706.3323086650338 598.4525447288934 598.4714476995938 867.0565728552574 942.07868311111 961.9772254436353 631.2563510861244 342.5772959002664 808.9279891415382 299.214075157064
829 0.005 4.145 1 706.4264467925241 598.6378590679614 598.6569840452175 867.1061612242071 942.0876473082807 961.981021441717 631.4050880914006 342.6420066271485 808.988359434878 299.2142097407768
830 0.005 4.15 2 706.5264053975484 598.8232392590908 598.8425121712839 867.1116187211785 942.0818140786454 961.9773538950376 631.5478657158145 342.7081213163268 809.021185233642 299.2142064044581
831 0.005 4.155 2 706.6231519735253 599.0083258062668 599.027768037602 867.1254580650638 942.080418126009 961.9768126628541 631.6891621719823 342.773978798013 809.0575508564006 299.2144539418209
832 0.005 4.16 3 706.7207380102931 599.1931266381375 599.2127419006521 867.1389103831347 942.0816538038738 961.9782019815227 631.828265840746 342.8398133805879 809.0919362363962 299.2147082868947
833 0.005 4.165 1 706.8143164681466 599.3772832780736 599.397118870078 867.1882246664698 942.090572084454 961.9819794165758 631.9761236658802 342.9043496580647 809.1519591762453 299.2148416659784
834 0.005 4.17 2 706.9136799129802 599.5615052268877 599.5814875705382 867.193687431336 942.0847725044506 961.9783304300892 632.1180744677819 342.9703054779726 809.1846342008923 299.2148387636399
835 0.005 4.175 2 707.0098555356062 599.7454354957013 599.7655858189778 867.2074708081996 942.0833844139808 961.9777920424683 632.2585496415049 343.0360012376328 809.2208189608072 299.2150849869401
836 0.005 4.18 3 707.1068567250269 599.9290819425249 599.9494039452611 867.2208527441931 942.0846134944269 961.9791740468946 632.3968211652822 343.1016715159157 809.2550349340228 299.215339181018
837 0.005 4.185 1 707.1998651882403 600.112088560869 600.1326291948192 867.2698755455564 942.0934805433628 961.9829307574047 632.5437852078419 343.1660387435618 809.3147033122243 299.215471693027
838 0.005 4.19 2 707.2986362644981 600.2951599590671 600.3158461913919 867.2753727894848 942.0877307373258 961.9793085337066 632.6849064945661 343.2318273676291 809.3472547539717 299.2154705991201
839 0.005 4.195 2 707.3942382347628 600.4779416137785 600.4987945177345 867.2891065214582 942.0863529516636 961.9787741324551 632.824559257061 343.2973575046397 809.3832663688022 299.2157164178567
840 0.005 4.2 3 707.4906614162707 600.660441270177 600.6814645174758 867.3024177866456 942.0875660096775 961.9801431945521 632.962036768061 343.3628651898184 809.4172975006958 299.2159705892514
841 0.005 4.205 1 707.5830781162346 600.8423053039696 600.8635455496265 867.3511468130664 942.09637496195 961.9838744207507 633.108121603577 343.4270725096677 809.4766011748349 299.2161025453562
842 0.005 4.21 2 707.6812671383693 601.0242336294763 601.0456183355462 867.3566565488209 942.0906666053905 961.9802794605841 633.2484321056344 343.4926909062864 809.5090062475294 299.2161031234522
843 0.005 4.215 2 707.7763069504393 601.2058741315058 601.2274242079328 867.3703425857909 942.08930085953 961.9797495399876 633.3872742700809 343.5580511108327 809.5448432393594 299.2163497749424
844 0.005 4.22 3 707.872161137794 601.3872345093835 601.4089535944009 867.3835983922548 942.0905080374897 961.9811116839518 633.5239498431838 343.6233915274321 809.5787098337742 299.2166037264366
845 0.005 4.225 1 707.9640240813897 601.5679635701612 601.5898980005319 867.4320469630786 942.0992691379753 961.9848236476475 633.6691773810707 343.6874221791012 809.6376718427805 299.2167353313858
846 0.005 4.23 2 708.0616189013524 601.7487563320456 601.7708340862633 867.437559572217 942.0935935758181 961.9812485462469 633.808657648583 343.7528742909191 809.669920170874 299.2167377816554
847 0.005 4.235 2 708.1560945594772 601.929263146721 601.9515049859164 867.4511966558944 942.0922349684589 961.9807201789225 633.946691524214 343.8180701747029 809.705577879421 299.2169837398984
848 0.005 4.24 3 708.2513807904826 602.1094917297684 602.1319012491125 867.4644018000643 942.0934344897279 961.9820738120848 634.0825744046718 343.8832444722082 809.7392792333617 299.2172377401845
849 0.005 4.245 1 708.3426962724882 602.2890933920384 602.3117165930493 867.5125663209091 942.1021397926681 961.985760286124 634.2269376453652 343.9471081258229 809.7979028821078 299.2173689205973
850 0.005 4.25 2 708.4397133799365 602.4687581045633 602.491523507248 867.5181003200529 942.0965059860131 961.982211107574 634.365603499557 344.0123894257799 809.8299996316231 299.2173725737197
851 0.005 4.255 2 708.5336284581812 602.6481387631108 602.6710669693612 867.5316951083207 942.0951577025771 961.9816863541316 634.5028349543181 344.0774160819445 809.8654805722875 299.2176177556361
852 0.005 4.26 3 708.628340853178 602.8272430418068 602.850337615388 867.5448447604713 942.0963498790966 961.983032654464 634.6379311007956 344.1424222019002 809.8990112887645 299.2178707382236
853 0.005 4.265 1 708.7191112165979 603.0057247494588 603.029031357553 867.5927332871357 942.1050084658606 961.9867008199473 634.7814203161126 344.2061107433135 809.957296415471 299.218001269478
854 0.005 4.27 2 708.8155407993473 603.1842688474608 603.2077165589827 867.5982702118611 942.0994054415298 961.9831714007105 634.9192688359212 344.2712220555889 809.9892369350345 299.2180053151267
855 0.005 4.275 2 708.9088947105964 603.3625307520213 603.3861400068521 867.6118130148345 942.0980612822076 961.9826451252752 635.0557252062542 344.3360801221662 810.0245399303094 299.2182498547172
856 0.005 4.28 3 709.0030328416951 603.5405180810621 603.5642924127378 867.6249197073622 942.0992490502156 961.9839843227388 635.1900508554869 344.4009209983171 810.0579088478811 299.2185006444659
857 0.005 4.285 1 709.0932659743659 603.7178871901275 603.7418719362494 867.6725405453825 942.1078614915547 961.987633252415 635.3326902886231 344.4644289176371 810.1158678920789 299.2186297502101
858 0.005 4.29 2 709.189112052265 603.8953179899397 603.9194427596378 867.6780914676306 942.1022947725677 961.9841254246436 635.4697471584849 344.5293743146154 810.1476606347803 299.2186340289762
859 0.005 4.295 2 709.2819060318428 604.0724684722152 604.0967535481481 867.6915882868154 942.1009595600365 961.9836027961579 635.605398666622 344.5940635981659 810.1827876724147 299.2188769280124
860 0.005 4.3 3 709.3754747736278 604.2493461729263 604.2737950662473 867.7046392679085 942.1021393587531 961.984934112299 635.7389472689443 344.6587380540966 810.2159905370019 299.2191263376774
861 0.005 4.305 1 709.4651642856235 604.4256096520527 604.4502674531398 867.7519911907993 942.1107076821821 961.9885662083941 635.8807294418415 344.7220666530463 810.2736169418899 299.219255454408
862 0.005 4.31 2 709.5604353181502 604.6019344637177 604.6267311744142 867.7575554244089 942.1051771117961 961.9850795251217 636.0169958674076 344.7868456933627 810.3052680214521 299.2192600123974
863 0.005 4.315 2 709.6526772941114 604.777980804233 604.8029365712043 867.7710057235413 942.1038524896861 961.9845620182956 636.1518618074197 344.8513660143591 810.3402248290599 299.2195004847811
864 0.005 4.32 3 709.7456914694648 604.9537561905007 604.9788744821822 867.7840104582741 942.1050253015843 961.9858844939624 636.2846464071238 344.9158720849004 810.3732674746923 299.2197499963935
865 0.005 4.325 1 709.8348221645117 605.1289216640355 605.1542471428552 867.8310723819965 942.1135357645197 961.9894907301559 636.4255800285191 344.9790101288864 810.4305392177763 299.2198783312334
866 0.005 4.33 2 709.9295383154649 605.3041479593692 605.3296112516879 867.8366486436869 942.1080415914873 961.9860258310841 636.5610632367474 345.0436224228757 810.4620516608192 299.219882381114
867 0.005 4.335 2 710.0212392825048 605.4790975845491 605.5047186950862 867.8500486655955 942.1067283390381 961.985512722428 636.6951448547298 345.1079755932092 810.4968335679637 299.2201216577888
868 0.005 4.34 3 710.1136909053764 605.6537780137561 605.6795603855081 867.8630122554806 942.1078938122473 961.9868252977034 636.8271676358435 345.1723172972823 810.5297138220565 299.2203695830392
869 0.005 4.345 1 710.2022995514598 605.8278527568299 605.8538407088412 867.9097622300631 942.1163450987649 961.9904080297837 636.9672441546722 345.23526917699 810.5866296416177 299.2204972605766
870 0.005 4.350000000000001 2 710.2964417938628 606.0019876678297 606.0281123759199 867.9153792073467 942.1108969118806 961.986968398139 637.1019492642106 345.2997183924052 810.618010745364 299.2205005520425
871 0.005 4.355 2 710.3875853182479 606.1758477626576 606.2021290661907 867.9287474025746 942.1095933618125 961.9864573437957 637.2352603509378 345.3639029090749 810.6526302406457 299.2207386443547
872 0.005 4.36 3 710.4794769454229 606.349440430723 606.3758817555698 867.9416622666217 942.1107467392314 961.9877607860456 637.3665463749002 345.4280787253765 810.6853465988419 299.2209860553376
873 0.005 4.365 1 710.5675261954862 606.5224312174487 606.549076718249 867.9881537973736 942.1191622894145 961.991331331109 637.5057367468422 345.4908683326523 810.7419446466613 299.2211133873366
874 0.005 4.37 2 710.6611114288601 606.6954818980108 606.7222630601058 867.9937814294281 942.1137374843768 961.9879044953325 637.63969927865 345.5551414981489 810.7731708133031 299.2211165772071
875 0.005 4.375 2 710.7517154785024 606.8682595943234 606.8951961309451 868.0071035815931 942.1124387052047 961.9873944501223 637.7722488545515 345.6191529764941 810.807615355939 299.2213537363288
876 0.005 4.38 3 710.8430611253809 607.0407716062368 607.0678669298264 868.0199710856465 942.1135913222139 961.9886942131756 637.9027745628473 345.6831542644326 810.840180437562 299.2216003386859
877 0.005 4.385 1 710.9305770232775 607.212685696111 607.2399837255222 868.0661947593824 942.1219620244484 961.9922467568377 638.0411213371232 345.745769630548 810.8964505531857 299.2217272767743
878 0.005 4.39 2 711.0236001338468 607.3846592366422 607.4120918567191 868.0718375784769 942.1165736205601 961.9888403493987 638.1743179949808 345.8098684707019 810.9275357583252 299.2217305502196
879 0.005 4.395 2 711.1136583648769 607.5563616132516 607.5839483968397 868.0851140490053 942.1152822819417 961.988332017829 638.3061063575676 345.8737078691418 810.9618102207181 299.2219666855233
880 0.005 4.4 3 711.204458990841 607.7278000695951 607.7555444067134 868.0979329641556 942.1164286299655 961.9896253994557 638.4358853769166 345.9375359368007 810.9942140088867 299.222212585404
881 0.005 4.405 1 711.2914489497754 607.8986447859338 607.9265902690184 868.1439077855576 942.1247610701926 961.993163552911 638.5734118494053 345.9999901006466 811.0501734088542 299.2223391323409
882 0.005 4.41 2 711.3839132004283 608.0695483325378 608.0976273660433 868.1495524482106 942.1194018930503 961.9897743119186 638.7058321242132 346.0639083766254 811.0811080653757 299.222342407485
883 0.005 4.415 2 711.4734379829351 608.2401825097711 608.2684145121918 868.162781254487 942.1181176327838 961.9892676431371 638.8368596147999 346.1275702870072 811.1152109948168 299.2225778451069
884 0.005 4.42 3 711.5636943554321 608.4105545103287 608.4389428458331 868.1755507388222 942.1192557578652 961.9905523933966 638.9658973514636 346.1912221749615 811.1474547206308 299.2228232213309
885 0.005 4.425 1 711.6501602643874 608.5803369612277 608.6089248485449 868.2212685260452 942.1275449272024 961.9940732916156 639.1026117144559 346.2534970920152 811.2030953491665 299.2229495630238
886 0.005 4.43 2 711.7420442110108 608.7501776081979 608.778898030019 868.2269227501482 942.1222189610157 961.9907026729355 639.2342624379875 346.317238560944 811.2339008242892 299.2229533102036
887 0.005 4.435 2 711.83103011823 608.919750669887 608.9486228846317 868.2401081805617 942.1209428244164 961.9901980341147 639.364535618013 346.3807268739715 811.2678426668241 299.223188310436
888 0.005 4.44 3 711.9207562905472 609.0890632826781 609.1180906241933 868.2528274238056 942.1220727018596 961.9914741168852 639.4928365371244 346.4442082769633 811.299911484939 299.2234331796334
889 0.005 4.445 1 712.0066755281008 609.2577902297403 609.2870155939108 868.298267432162 942.1303084644426 961.9949716780818 639.6287200538625 346.5063012894382 811.3553385907995 299.2235592470471
890 0.005 4.45 2 712.0980315543264 609.4265749952197 609.4559318538032 868.303942782458 942.1250207856854 961.9916238844567 639.759633217046 346.5698696365367 811.3859034909377 299.2235632015748
891 0.005 4.455 2 712.1865073615807 609.5950939649866 609.6246014341688 868.3170856904895 942.1237539996221 961.9911226909149 639.8891636564506 346.6331853275384 811.4196636671551 299.2237957451339
892 0.005 4.46 3 712.2757000879882 609.7633541979038 609.7930155943594 868.3297593124355 942.1248781891217 961.992392639759 640.0167260301179 346.6964937041465 811.4515739614692 299.2240411104025
893 0.005 4.465 1 712.3611082944043 609.931032509845 609.9608905581014 868.3749348966725 942.1330666309868 961.9958712937129 640.1517913227683 346.7584012106623 811.5066775582304 299.2241683524777
894 0.005 4.47 2 712.4519119045226 610.0987682750197 610.1287567700831 868.3806265251218 942.1278134855469 961.9925421865992 640.2819522917094 346.82179436701 811.5371034582392 299.2241708674915
895 0.005 4.475000000000001 2 712.5398506611765 610.2662400140161 610.296377948482 868.393725396682 942.1265546101591 961.9920428665956 640.4107313633145 346.8849360524323 811.5706983548533 299.2244032892121
896 0.005 4.48 3 712.6285084568741 610.4334547449864 610.4637454093512 868.4063493525925 942.1276706717371 961.9933041731616 640.5375623636577 346.9480741914523 811.60245249992 299.224647618731
897 0.005 4.485 1 712.713402838954 610.6000917491026 610.6305774532279 868.4512716497287 942.1358160734504 961.9967651398044 640.671830746147 347.0098073537387 811.657240286387 299.2247742490887
898 0.005 4.49 2 712.8036798761788 610.7667855562552 610.7974007003676 868.4569791287169 942.1305978420165 961.9934569926156 640.8012374681761 347.0730258616642 811.6875361183249 299.2247765582292
899 0.005 4.495 2 712.8910892178745 610.9332170661976 610.9639805068156 868.470030126512 942.1293464918538 961.9929592815272 640.9292687398009 347.1359919410394 811.7209644975749 299.225007684304
900 0.005 4.5 3 712.9792112121326 611.0993932702081 611.1303082729546 868.4826058584225 942.1304549681622 961.9942127177469 641.0553764244386 347.1989556966981 811.7525641630971 299.2252506932334
901 0.005 4.505 1 713.0635633123472 611.2649955925851 611.2961042426754 868.5272709271587 942.1385562075953 961.9976557927529 641.188832720952 347.2605040985458 811.8070296575921 299.2253766024373
902 0.005 4.51 2 713.1533010599185 611.4306541734661 611.4618912804403 868.5329849997831 942.1333694627342 961.9943655024503 641.317500046669 347.3235491405429 811.8371874679385 299.2253787748734
903 0.005 4.515 2 713.2401971784623 611.5960522253238 611.6274364865441 868.5459935164795 942.1321265573041 961.9938711013245 641.4447949807696 347.386340933645 811.8704535103642 299.22560867337
904 0.005 4.52 3 713.3277978352423 611.7611966801501 611.7927313360937 868.5585247962305 942.1332289795282 961.9951172889524 641.5701834418437 347.449130169215 811.9018985630129 299.2258506394724
905 0.005 4.525 1 713.4116358457223 611.9257708997361 611.957497865026 868.6029262432994 942.1412817689519 961.9985399968135 641.7028303213099 347.5105011928202 811.956042941252 299.2259760245186
906 0.005 4.53 2 713.500838663359 612.0904010704099 612.1222554717045 868.6086571008173 942.1361304764037 961.9952702913286 641.8307638977872 347.573369720738 811.9860652636493 299.2259781715071
907 0.005 4.535 2 713.5872153502207 612.2547724413889 612.2867728525079 868.621621683381 942.134897016199 961.9947801406248 641.9573252575819 347.6359861392999 812.0191663385787 299.2262071907246
908 0.005 4.54 3 713.6742941924894 612.4188919107481 612.4510415388144 868.6341070022304 942.1359908297569 961.996017150962 642.0820024011853 347.6985996358971 812.0504583275651 299.2264486659913
909 0.005 4.545 1 713.7576245795238 612.5824448619614 612.6147854250972 868.678250238275 942.143997685567 961.9994211527999 642.2138480889787 347.7598082659638 812.1042888140294 299.2265738300223
910 0.005 4.55 2 713.8462977557977 612.7460534048679 612.778520391693 868.6839890985963 942.138879617473 961.996171598145 642.3410445166207 347.8224915087414 812.134176532068 299.2265757297184
911 0.005 4.555 2 713.93216213319 612.9094048679134 612.9420167294388 868.6969087180378 942.1376548939171 961.9956845687439 642.4668765441592 347.8849207539345 812.1671156344628 299.2268041351505
912 0.005 4.56 3 714.018710560248 613.0725060877055 613.1052660078476 868.7093555760276 942.1387435717543 961.9969138970831 642.5908475482458 347.9473558912222 812.1982543234142 299.2270449382679
913 0.005 4.565 1 714.1015007037585 613.2350447743498 613.2679941168697 868.7532615381939 942.1467095190868 962.0003008535007 642.7218933107091 348.0083589300709 812.251755764528 299.2271699560434
914 0.005 4.57 2 714.1896420992534 613.3976384589978 613.4307132754427 868.7590012044325 942.1416216026596 961.9970688247363 642.8483646036512 348.070870654214 812.2815316471662 299.2271721929036
915 0.005 4.575 2 714.2749984304903 613.5599767650195 613.5931953503115 868.7718760955029 942.1404030067985 961.9965824893275 642.9734777852125 348.1331334323092 812.3143122560357 299.2273998845634
916 0.005 4.58 3 714.361055975168 613.7220665284649 613.7554320165428 868.7842659552133 942.1414832959143 961.9978053371606 643.0967478719549 348.1953979408813 812.3452854963494 299.2276397405622
917 0.005 4.585 1 714.4433621634909 613.8835979537536 613.9171512657701 868.8279626261439 942.1494183837862 962.0011803431032 643.2270398158431 348.2562222048219 812.3984961100734 299.2277644044484
918 0.005 4.59 2 714.5309763450417 614.0451836441534 614.0788614851327 868.8336944489376 942.1443531922037 961.9979606537855 643.3527717015738 348.3185568918551 812.4281260617116 299.2277662914923
919 0.005 4.595 2 714.6158212135921 614.2065156213285 614.2403361431724 868.8465114547606 942.1431390315551 961.997475640782 643.4771586230053 348.3806420244239 812.460735901329 299.2279929311886
920 0.005 4.600000000000001 1 714.6982389997931 614.3672960180804 614.4013052857821 868.8871910972064 942.150770050168 962.0012516970381 643.6061796520273 348.4414772742172 812.5115972662757 299.2282197425835
921 0.005 4.605 2 714.7859507608507 614.5281311585204 614.5622639121311 868.8904102020765 942.146048599908 961.998472793828 643.7303881463559 348.5037848746955 812.5387707451102 299.2282418505025
922 0.005 4.61 2 714.8706211473152 614.6887138633349 614.7229873029207 868.9030403956716 942.1451528759268 961.9981548403032 643.8539292496579 348.5656689366201 812.5707078175507 299.2284176143701
923 0.005 4.615 1 714.9524776560107 614.8487472549745 614.8832075582741 868.9434508384442 942.1527969415466 962.0019414571073 643.9822598789425 348.6263638915871 812.6211742118328 299.2286527073961
924 0.005 4.62 1 715.0364378441608 615.0085168996185 615.0431441660689 868.9759643122251 942.1565123898449 962.0027604369827 644.1105458880073 348.6871896134142 812.6675929218344 299.2285671602759
925 0.005 4.625 1 715.1212664295797 615.1680378027576 615.2028278732871 869.0027102705025 942.15793757238 962.0025596258399 644.2380965768381 348.7482263492247 812.7105263475927 299.2286467813521
926 0.005 4.63 1 715.206271631603 615.3273112233092 615.3622614094805 869.0256518152765 942.1582594794571 962.0020968158618 644.3647729315936 348.8093946890516 812.7507779789715 299.2288058286056
927 0.005 4.635 1 715.2910994075579 615.4863373879828 615.5214456930701 869.0463671418903 942.1582543301978 962.0017303431395 644.4906427134707 348.8706303639813 812.7892257243099 299.228949018636
928 0.005 4.64 1 715.375629999082 615.6451162973291 615.6803810022187 869.0658985475307 942.1582981366954 962.0015758427013 644.6158858430229 348.9318413326415 812.8265329900581 299.2290630793199
929 0.005 4.645 1 715.4598187302637 615.8036483180761 615.8390678258094 869.0848702223424 942.1585248433188 962.0016159943129 644.7406336625839 348.9930317389739 812.8631716831429 299.2291677669161
930 0.005 4.65 1 715.5436819351562 615.9619339285963 615.9975067825706 869.1036301638496 942.1589469676074 962.0017944348883 644.8649897412191 349.0541835312619 812.8994581523168 299.2292742280802
931 0.005 4.655 1 715.6272717935018 616.119973707449 616.1556985829769 869.1223476810032 942.1595230487995 962.002050969851 644.9890344848648 349.1152953526537 812.9355832770333 299.229384548086
932 0.005 4.66 1 715.7106129605512 616.2777682054423 616.3136439331687 869.1410835642084 942.160199706359 962.002341255753 645.1128051661152 349.176350597106 812.9716450290358 299.2295015833969
933 0.005 4.665 1 715.7937501835748 616.4353178175389 616.4713433742922 869.1598543481632 942.1609357903087 962.0026396912573 645.2363389488495 349.237347573646 813.0076922604325 299.2296264618404
934 0.005 4.67 1 715.8767099291969 616.5926232390838 616.6287977098302 869.1786448319837 942.1616931810128 962.0029275175266 645.3596522635722 349.2982926411505 813.0437284074698 299.2297604155664
935 0.005 4.675 1 715.9595341138892 616.7496851563376 616.7860076689708 869.1974462466497 942.1624555587588 962.0032014730166 645.4827700889311 349.3591880306814 813.0797627384691 299.2299047894338
936 0.005 4.68 1 716.0422213600734 616.906504042889 616.9429738565059 869.216234777168 942.1632104771077 962.0034609657934 645.6056899478805 349.4200355950342 813.1157810168213 299.2300588381593
937 0.005 4.685 1 716.1247790445049 617.0630803578293 617.0996968276328 869.2349945557819 942.1639518031581 962.0037064601688 645.7284159317716 349.4808360166043 813.1517660500232 299.2302223476912
938 0.005 4.69 1 716.2072156720994 617.2194145799994 617.2561771258585 869.2537210251952 942.1646807124879 962.0039423337884 645.8509530687924 349.5415893172836 813.1877137514143 299.230395202557
939 0.005 4.695 1 716.2895384845979 617.3755071904337 617.4124152718705 869.2724038559727 942.1653953107756 962.0041691378423 645.9733214752832 349.60229538584 813.2236151619026 299.2305761847028
940 0.005 4.7 1 716.3717382862874 617.5313584507118 617.5684116606814 869.2910577511426 942.1661112981593 962.004398925161 646.0954991846397 349.6629653789025 813.2594604004468 299.2307648938298
941 0.005 4.705 1 716.4538241995035 617.6869689404305 617.7241668049975 869.3096720764032 942.1668172503322 962.0046219901589 646.2174902872152 349.7235864174627 813.2952542044104 299.2309605920955
942 0.005 4.71 1 716.5357859705719 617.8423388951974 617.8796810872684 869.3282451061889 942.1675126116654 962.004838199215 646.3392872123439 349.7841632337458 813.3309881166986 299.2311631461432
943 0.005 4.715 1 716.6176305824409 617.9974688901619 618.0349550503411 869.3467779016801 942.1681961936503 962.0050470518987 646.4609076700542 349.8446958118794 813.3666586101739 299.2313716898186
944 0.005 4.72 1 716.6993483284189 618.1523591992793 618.1899889786034 869.3652746429894 942.168873249626 962.0052522190475 646.5823468219872 349.9051838067682 813.402265239322 299.2315855611921
945 0.005 4.725000000000001 1 716.7809415931074 618.3070103629498 618.3447833629697 869.383741432648 942.1695461734674 962.0054549317369 646.7036027907619 349.965627043633 813.4378123571942 299.231804182805
946 0.005 4.73 1 716.8624123280314 618.4614228200141 618.4993386579689 869.4021776768249 942.1702147976205 962.0056549708817 646.8246783427981 350.0260269439578 813.4733007281444 299.2320269072372
947 0.005 4.735 1 716.9437635217557 618.6155970137222 618.653655316343 869.4205850314687 942.1708806104202 962.0058535340811 646.9455780011547 350.0863840290189 813.5087327439336 299.2322530450718
948 0.005 4.74 1 717.0250016135758 618.7695335782832 618.8077338817156 869.4389676191335 942.171546175553 962.0060521688353 647.066307331092 350.1466932385664 813.544113554471 299.2324819215926
949 0.005 4.745 1 717.1061172299209 618.9232327940925 618.9615747638376 869.457316647268 942.172207707602 962.0062490713048 647.1868547707105 350.2069583554501 813.5794372221211 299.2327127650274
950 0.005 4.75 1 717.1871112274086 619.0766950514162 619.1151783647537 869.4756337165611 942.1728665330397 962.0064444686287 647.3072217285365 350.2671781617079 813.6147054849623 299.2329447198865
951 0.005 4.755 1 717.2679840572962 619.2299207525475 619.2685450915692 869.4939198330998 942.1735237193859 962.0066400070803 647.4274088056309 350.3273539538034 813.6499197494188 299.2331769637973
952 0.005 4.76 1 717.3487403270656 619.3829101936536 619.4216752757283 869.5121654487796 942.1741619197912 962.0068181937646 647.5473899628148 350.3874872397629 813.6850994215217 299.2334086555559
953 0.005 4.765 1 717.4293747163239 619.5356638885979 619.5745693772658 869.5303843778784 942.1748056469419 962.0070065267664 647.667202907076 350.4475757715344 813.7202179701334 299.2336390161291
954 0.005 4.77 1 717.5098880316299 619.6881822236123 619.7272278158016 869.548575401478 942.1754527167673 962.0071985805859 647.7868426446034 350.5076054853559 813.7552803563919 299.2338672745383
955 0.005 4.775 1 717.5904219023915 619.8404657502205 619.8796511355232 869.5667245215918 942.176095883619 962.0073889717194 647.9063297958505 350.5675959708299 813.7902631051052 299.2340927041078
956 0.005 4.78 1 717.6707714078935 619.9925146878866 620.0318395739845 869.5848551325975 942.1767426540824 962.0075809422134 648.0256298273501 350.6275490158729 813.825207884579 299.2343148317052
957 0.005 4.785 1 717.7509648306713 620.1443294088682 620.1837935138659 869.6029601832912 942.177388648574 962.0077724328632 648.1447491555244 350.6874549746032 813.8601069911703 299.2345327755932
958 0.005 4.79 1 717.8310251958073 620.2959103368238 620.3355133729029 869.6210462271332 942.17803658131 962.0079644816466 648.2636927839758 350.7473158396327 813.8949658200487 299.2347463904865
959 0.005 4.795 1 717.9109576264976 620.4472579464467 620.4869995820191 869.6391079284833 942.1786830112256 962.0081549151022 648.3824624526006 350.807135475867 813.9297767238623 299.2349550359742
960 0.005 4.8 1 717.9907636793148 620.5983725513108 620.6382525173738 869.6571397368488 942.1793255216979 962.0083430014882 648.5010539511273 350.866909601092 813.9645354679938 299.2351587915946
961 0.005 4.805 1 718.0704500638202 620.7492545619625 620.7892725799665 869.6751495636217 942.179969117914 962.0085323697368 648.619469692132 350.926638582028 813.9992504787059 299.2353573217829
962 0.005 4.81 1 718.1500212169288 620.8999045347826 620.9400602192018 869.6931369980476 942.1806128779779 962.008722505179 648.737721908441 350.9863277141942 814.0339161587752 299.2355503299672
963 0.005 4.815 1 718.2294777868763 621.0503227328869 621.0906158232317 869.7110937257379 942.181253819305 962.0089109140879 648.8557945906614 351.0459684404957 814.0685283821084 299.2357382763128
964 0.005 4.82 1 718.3088091395942 621.2005094075915 621.2409396920822 869.7290138547801 942.181888968361 962.0090965257165 648.9736798457642 351.1055655333179 814.1030839262406 299.2359210054036
965 0.005 4.825 1 718.3880347119295 621.3504650357412 621.3910322377445 869.7469085340589 942.1825283430422 962.0092862890874 649.0913955971608 351.1651158995209 814.1375983903371 299.236098538986
966 0.005 4.83 1 718.4671608972567 621.5001897328323 621.5408937113973 869.7647827380719 942.1831694779032 962.0094775321128 649.2089480968388 351.2246189183363 814.1720673941501 299.2362708155989
967 0.005 4.835 1 718.5461616049805 621.649684059209 621.6905245217947 869.7826324918005 942.1838096696556 962.0096683511681 649.3263190144838 351.2840776812316 814.2064848848324 299.2364385945444
968 0.005 4.84 1 718.6250369303328 621.7989485130342 621.8399251226222 869.8004561287325 942.1844476878629 962.0098574155494 649.4435130259407 351.3434957229681 814.2408511474451 299.236601838412
969 0.005 4.845 1 718.7038008486251 621.9479833528233 621.9890958860863 869.8182607585154 942.1850872882723 962.0100480646138 649.5605257313363 351.4028633967101 814.2751792972932 299.2367608707046
970 0.005 4.850000000000001 1 718.7824485161414 622.0967890163209 622.1380371925447 869.8360473527672 942.1857285279419 962.0102398095373 649.6773771006032 351.4621883531565 814.3094612414006 299.2369158846762
971 0.005 4.855 1 718.8609749526611 622.2453661296756 622.2867495267849 869.8538065794282 942.1863676754324 962.0104309652811 649.7940628211089 351.5214727794801 814.3436862811145 299.2370669458938
972 0.005 4.86 1 718.9393867188934 622.393714893858 622.4352332743244 869.8715436373619 942.1870083707583 962.0106239034516 649.910573218639 351.5807092005527 814.3778691858508 299.2372149336174
973 0.005 4.865 1 719.0176795015125 622.5418357708144 622.5834888664079 869.8892509493571 942.1876481373977 962.0108174276641 650.0269041707485 351.6398990868678 814.4120033028439 299.2373595270547
974 0.005 4.87 1 719.0958588795825 622.6897291099535 622.7315166284852 869.9069377616983 942.188289017614 962.0110113187566 650.1430667108441 351.6990460475849 814.4460920031286 299.2375015237735
975 0.005 4.875 1 719.1739218251623 622.8373951907516 622.879316903581 869.9245992757714 942.1889276714082 962.0112040422234 650.2590558542698 351.7581854736495 814.4801306443948 299.2376405584037
976 0.005 4.88 1 719.2518703787467 622.9848342475859 623.0268899942783 869.942242554025 942.1895689645311 962.011398591241 650.374893594207 351.817259845216 814.5141252486465 299.2377774231844
977 0.005 4.885 1 719.3297022989044 623.1320467214349 623.1742362438379 869.959859028478 942.1902066491534 962.0115903685941 650.4905502360234 351.8762765019376 814.5480689319272 299.2379117373363
978 0.005 4.89 1 719.4074195923645 623.2790329913481 623.321356032619 869.9774527148611 942.1908431573686 962.0117815673856 650.6060313323429 351.9352486955432 814.5819653716422 299.2380443032691
979 0.005 4.895 1 719.4850206056309 623.4257934246966 623.4682497314017 869.995020024071 942.191476768262 962.0119713107099 650.7213376037461 351.9941667366086 814.6158112773347 299.2381747476125
980 0.005 4.9 1 719.562498231482 623.5723283613504 623.6149176856396 870.0125639767488 942.1921095495896 962.0121603167283 650.8364679445149 352.0530386731578 814.6496111865069 299.2383038515626
981 0.005 4.905 1 719.6398656096101 623.7186382133034 623.7613602944662 870.030087347916 942.1927439692538 962.0123518306399 650.9514299047033 352.1118641432485 814.6833673536463 299.238431199573
982 0.005 4.91 1 719.7171210179804 623.8647235458851 623.9075780164785 870.0475850882035 942.193376495364 962.012541619044 651.066229045618 352.1706444718911 814.717073137323 299.238557372139
983 0.005 4.915 1 719.7942637180563 624.0105844126072 624.053571130378 870.0650621386201 942.1940094974499 962.012732217916 651.1808605712018 352.2293763626676 814.7507331431555 299.238682786105
984 0.005 4.92 1 719.8711943867445 624.1562211675296 624.1993399129406 870.0825228613996 942.1946438158457 962.0129229735196 651.2953075593683 352.2880649855412 814.7843423358596 299.2388070009537
985 0.005 4.925 1 719.9480598299542 624.301634405145 624.344884863869 870.099956860716 942.1952752809235 962.0131119714029 651.4095928371617 352.3467069385956 814.8179043578858 299.2389306458001
986 0.005 4.93 1 720.0248382035466 624.4468244487878 624.4902063504638 870.1173624900324 942.1959031281901 962.0132994170024 651.523711142034 352.4053063372016 814.8514164706593 299.2390533217867
987 0.005 4.935 1 720.101517815712 624.5917916434697 624.6353047359653 870.1347456873195 942.1965310594981 962.0134874675825 651.6376617664164 352.4638593009317 814.884885178083 299.239175680912
988 0.005 4.94 1 720.1780880514948 624.736536242602 624.7801803261748 870.1521018054547 942.1971571570701 962.0136748622315 651.7514402227918 352.522365024418 814.9183060700134 299.2392972755163
989 0.005 4.945 1 720.2545495811728 624.8810586733522 624.9248334958303 870.1694394787394 942.1977850862073 962.0138638802672 651.8650517124213 352.5808139136889 814.9516861213933 299.2394187550286
990 0.005 4.95 1 720.3309008351314 625.0253592337028 625.0692645741301 870.1867533442116 942.1984121672099 962.0140525639262 651.9784954459357 352.6392216544953 814.9850195469237 299.239539630633
991 0.005 4.955 1 720.4071420586696 625.1694383955064 625.2134739588172 870.2040469997313 942.1990399073992 962.0142418277943 652.0917490994541 352.6975846308152 815.0183099800682 299.2396605277442
992 0.005 4.96 1 720.4832669260937 625.3132965201141 625.3574620291228 870.2213102898114 942.1996620859203 962.0144278084503 652.2048446246628 352.7559071894959 815.0515485062708 299.2397809521906
993 0.005 4.965 1 720.5592794648855 625.4569339397116 625.5012291540104 870.2385533015109 942.2002858661573 962.0146153194245 652.3177770412824 352.8141842616037 815.0847448228496 299.2399014618117
994 0.005 4.97 1 720.6351800863579 625.6003510102464 625.6447756817714 870.2557733874572 942.2009091055472 962.0148028361375 652.4305478488285 352.8724235055282 815.1178938221102 299.2400216323801
995 0.005 4.975000000000001 1 720.7109710071521 625.7435481417499 625.7881019981346 870.2729739582537 942.2015329858349 962.0149909710944 652.5431538946672 352.9306150638957 815.1510002132869 299.240142105679
996 0.005 4.98 1 720.7866494472985 625.8865256025816 625.9312084269725 870.2901509640667 942.20215563849 962.0151785175067 652.6555954937157 352.9887602623163 815.1840588082025 299.240262371567
997 0.005 4.985 1 720.8622175924378 626.0292837730354 626.0740953244531 870.3073083869806 942.2027790660933 962.015366715647 652.7678740397813 353.0468645978195 815.2170745162206 299.2403829972841
998 0.005 4.99 1 720.9376747533721 626.1718230065106 626.2167630455273 870.3244420490396 942.2034008203326 962.0155543597193 652.8799889831662 353.1049204277783 815.250042688974 299.2405033901209
999 0.005 4.995 1 721.0130212081068 626.314143597648 626.3592119146914 870.3415557560344 942.2040229478515 962.0157415782745 652.9919377249696 353.1629315727383 815.282967964426 299.2406240564652
1000 0.005 5 1 721.0882559775084 626.4562459127792 626.5014422737078 870.3586455290663 942.2046432741673 962.015928502869 653.103721295621 353.2208895786742 815.3158460275801 299.2407445353827
1001 0.005 5.005 1 721.1633825343586 626.5981304487345 626.6434545417501 870.3757159632232 942.2052633808538 962.0161150329277 653.2153486707244 353.278802787337 815.3486802327626 299.2408653016578
1002 0.005 5.01 1 721.2383984912046 626.7397975521211 626.7852491048062 870.3927625972595 942.2058817561424 962.0163008103516 653.3268119367048 353.3366773626188 815.3814681775619 299.2409858245195
1003 0.005 5.015 1 721.3133034803185 626.8812475007107 626.9268262995109 870.4097894751619 942.2065021826668 962.0164885196538 653.4381077101862 353.3945041947231 815.4142139390148 299.2411066780467
1004 0.005 5.02 1 721.3880945388378 627.0224806750706 627.0681864384395 870.4267954988695 942.2071201758242 962.0166743147061 653.5492446980167 353.4522846720562 815.4469148181944 299.2412272990614
1005 0.005 5.025 1 721.4627773088926 627.1634974148384 627.2093299208582 870.4437805704951 942.2077383340605 962.0168605698856 653.6602159176842 353.5100183733994 815.4795725346601 299.2413482203681
1006 0.005 5.03 1 721.5373482671378 627.3042980282155 627.3502570644417 870.4607418784657 942.2083546721021 962.0170461586124 653.7709922873073 353.5677051037163 815.5121829936492 299.2414689059141
1007 0.005 5.035 1 721.6118111559545 627.4448829617058 627.4909682572248 870.4776834369143 942.208971596273 962.0172323991495 653.8816231766643 353.6253472464739 815.5447510119404 299.2415898688565
1008 0.005 5.04 1 721.6861636591753 627.5852525172789 627.6314638397063 870.4946008332427 942.2095864769267 962.0174176237846 653.992096332762 353.6829428624117 815.5772725250731 299.2417105824492
1009 0.005 5.045 1 721.760404390198 627.7254070295483 627.771744150115 870.5114940440293 942.210198571958 962.0176009815922 654.1024092315995 353.7404925277982 815.6097464565497 299.2418316426757
1010 0.005 5.05 1 721.8345362958852 627.865346859643 627.9118095443581 870.5283695614216 942.2108117096993 962.0177851159719 654.2125619591828 353.7979967121466 815.6421797300495 299.2419526403147
1011 0.005 5.055 1 721.9085594090379 628.0050723581618 628.0516603678261 870.5452231569054 942.2114243832899 962.0179696110802 654.3225545804463 353.8554582632374 815.6745686717062 299.2420733247667
1012 0.005 5.06 1 721.9824767957194 628.144583775935 628.1912969360377 870.5620603794629 942.2120375364743 962.0181544536833 654.4323871682967 353.9128725011961 815.7069193868582 299.2421943637746
1013 0.005 5.065 1 722.0562845535491 628.2838814772676 628.3307195666771 870.578872734459 942.2126496729231 962.0183394924239 654.5420567293095 353.9702414925382 815.739222758642 299.2423151632845
1014 0.005 5.07 1 722.1299847676482 628.4229659220648 628.4699286608643 870.5956674814397 942.2132635088016 962.0185256140652 654.6515691252547 354.0275636492735 815.7714853994432 299.2424363478059
1015 0.005 5.075 1 722.2035773985619 628.5618374309387 628.6089245822868 870.6124445667682 942.2138769719858 962.0187121445724 654.7609233262471 354.0848397123436 815.8036996410081 299.2425573082224
1016 0.005 5.08 1 722.2770571184923 628.7004962853262 628.7477076329759 870.6291959580544 942.2144868598965 962.0188954790826 654.8701122662385 354.1420688214185 815.835865322194 299.2426785881956
1017 0.005 5.085 1 722.3504296573343 628.8389428541265 628.8862781665109 870.6459313310123 942.2150990489313 962.0190808314633 654.9791426920661 354.1992552549128 815.86799289227 299.2427998785063
1018 0.005 5.09 1 722.423698158546 628.9771774176418 629.0246364849393 870.6626304737545 942.2157073651624 962.0192654844723 655.0880164424908 354.2563916323088 815.9000678348788 299.2429208007056
1019 0.005 5.095 1 722.4968584279984 629.115200461972 629.1627829922799 870.6793164327671 942.2163177408671 962.0194512198912 655.1967311453718 354.3134828117605 815.9321058087157 299.2430420443451
1020 0.005 5.100000000000001 1 722.569908794704 629.2530122502548 629.300718025734 870.695980512612 942.216926073518 962.0196354860557 655.3052835076162 354.3705281286629 815.964100788894 299.243163022652
1021 0.005 5.105 1 722.6428513765011 629.3906131297331 629.4384419219883 870.7126259248868 942.2175352729902 962.0198203699144 655.4136757553761 354.427527478606 815.9960557143008 299.2432842991305
1022 0.005 5.11 1 722.7156846392551 629.5280034272962 629.5759550151962 870.7292480375553 942.2181421004732 962.0200039497897 655.521907513498 354.4844810746109 816.0279654748247 299.2434053386655
1023 0.005 5.115 1 722.7884122199687 629.6651834220356 629.7132576363454 870.7458655248792 942.2187569345998 962.0201926297163 655.6299830593121 354.5413890904595 816.0598422738791 299.2435266422398
1024 0.005 5.12 1 722.8610309108609 629.8021534367542 629.850350070428 870.7624544372168 942.2193659719355 962.0203773066054 655.7378964643984 354.5982527559299 816.091670812696 299.2436476779299
1025 0.005 5.125 1 722.9335421029377 629.9389138323631 629.9872326607971 870.7790210752478 942.2199730488638 962.0205610061955 655.8456506142959 354.6550636654764 816.1234568668078 299.2437689818915
1026 0.005 5.13 1 723.0059465348808 630.0754646766155 630.1239054501084 870.7955554160142 942.2205751469279 962.0207426457948 655.9533802348519 354.7118310056116 816.1551860184239 299.2438900521472
1027 0.005 5.135 1 723.0782466092448 630.2118067360041 630.260369273276 870.8120794600604 942.2211777902144 962.0209240365572 656.0608564462594 354.7685533365433 816.1868802474552 299.2440113037188
1028 0.005 5.14 1 723.1504387289053 630.3479402142787 630.3966242743221 870.8285784807798 942.2217788893204 962.0211051248756 656.168161858863 354.8252296362099 816.2185297485748 299.2441323189578
1029 0.005 5.145 1 723.2225232326822 630.4838654527721 630.5326708022469 870.845057341515 942.2223804030496 962.0212866475078 656.2753010645969 354.8818610978372 816.2501390234958 299.2442535507241
1030 0.005 5.15 1 723.2944854531397 630.6195826315638 630.6685090689941 870.8614758651991 942.2229624603193 962.0214568700354 656.3822533519739 354.9384464876852 816.2816816840401 299.2443744883241
1031 0.005 5.155 1 723.3663416494776 630.7550922216844 630.8041394962432 870.8778883350793 942.2235541286408 962.0216345991116 656.4890669311933 354.9949865707307 816.3131883501193 299.2444954910236
1032 0.005 5.16 1 723.4381070252601 630.8903947581412 630.9395625458709 870.894295893203 942.2241564308482 962.0218190006502 656.5957296581479 355.0514805704415 816.3446655689233 299.2446167524265
1033 0.005 5.165 1 723.5097630831971 631.02549042984 631.0747785181629 870.910685516261 942.2247571272347 962.0220016047585 656.7022302938708 355.1079280173248 816.3760994377916 299.2447377512612
1034 0.005 5.17 1 723.5813044174337 631.1603795405454 631.209787736408 870.9270669330075 942.2253603631433 962.0221846688254 656.8085608609706 355.1643317577856 816.4074945064594 299.2448589048838
1035 0.005 5.175 1 723.6527393880039 631.2950622519093 631.3445904305985 870.9434212454374 942.2259584588298 962.0223648622507 656.9147331250524 355.2206895529688 816.4388448369639 299.2449796812872
1036 0.005 5.18 1 723.7240711292754 631.4295390260521 631.4791869511349 870.9597574363556 942.2265556313355 962.0225446364241 657.0207545602422 355.2770009788404 816.4701553630686 299.2451005992604
1037 0.005 5.185 1 723.7953149167696 631.5638105324604 631.6135778433181 870.9760847590504 942.2271558914915 962.022725611945 657.1266391866264 355.3332600845903 816.5014360490617 299.2452211613405
1038 0.005 5.19 1 723.8664504472646 631.6978768648776 631.7477633583816 870.992386986462 942.2277528398771 962.0229053256442 657.2323650499127 355.3894758132916 816.5326705759719 299.2453418113165
1039 0.005 5.195 1 723.9374778369686 631.8317383163427 631.8817437898903 871.0086632790401 942.2283468097468 962.0230840001853 657.3379329937279 355.4456448989092 816.5638562358873 299.2454620519396
1040 0.005 5.2 1 724.008400640183 631.9653951620303 632.0155194419077 871.0249221089289 942.2289420807281 962.0232636278408 657.4433473587081 355.5017696725258 816.5950005595115 299.2455823686369
1041 0.005 5.205 1 724.079208273077 632.0988476251225 632.1490905355465 871.041148185195 942.2295333278994 962.0234420842418 657.5485392918688 355.5578495120461 816.6260988775965 299.2457023166376
1042 0.005 5.21 1 724.1499087636115 632.2320961254392 632.2824574422098 871.0573523137097 942.2301233822376 962.0236190172085 657.6536015301442 355.6138836662297 816.6571505164553 299.2458223723151
1043 0.005 5.215 1 724.2205072141747 632.3651409953666 632.415620506176 871.0735426586434 942.2307157710275 962.0237985087487 657.7585238800622 355.6698714325482 816.6881635928652 299.2459423050968
1044 0.005 5.22 1 724.2909991347003 632.4979825271389 632.5485800809585 871.0897103096262 942.2313079625528 962.0239780723626 657.8632762505518 355.7258032862057 816.719140450987 299.2460618127528
1045 0.005 5.225000000000001 1 724.3613716481955 632.630621081846 632.6813364296702 871.1058579373262 942.2318982462006 962.0241557478122 657.9678914734793 355.781692921809 816.750066723005 299.2461814820538
1046 0.005 5.23 1 724.4316617688692 632.7630566296262 632.8138896909419 871.1219884605636 942.2324876101185 962.0243326407227 658.0723388493867 355.8375393523689 816.7809551434416 299.2463010233305
1047 0.005 5.235 1 724.5018312642064 632.8952897787041 632.9462403000732 871.1380972017138 942.2330744373721 962.0245077766311 658.1766296646867 355.8933445146729 816.8117959032613 299.2464203715821
1048 0.005 5.24 1 724.5718993876975 633.0273208916434 633.0783886322304 871.1541934758757 942.2336641417728 962.0246859530816 658.2807900939501 355.9491032801493 816.8426017970545 299.246539524019
1049 0.005 5.245 1 724.6418656565403 633.1591502652938 633.2103350090541 871.170268969958 942.2342536746355 962.0248647313288 658.3848035561414 356.0048162248661 816.8733674208949 299.2466581793129
1050 0.005 5.25 1 724.7117411960575 633.290778562087 633.3420799826205 871.1862570675926 942.2348085372867 962.0250260299254 658.4886835738087 356.0604837151203 816.9040796165789 299.2467771045989
1051 0.005 5.255 1 724.7815048686084 633.422205817286 633.4736236496254 871.2022424647874 942.2353777443518 962.025197889712 658.592431534746 356.1161055527346 816.9347354951074 299.2468959526973
1052 0.005 5.26 1 724.851167325104 633.5534324285754 633.6049664606318 871.2182310037329 942.235958871194 962.025375871765 658.6960190412634 356.1716814170645 816.9653613545321 299.2470146273227
1053 0.005 5.265 1 724.9207280461341 633.6844587210353 633.7361087338915 871.2342101580909 942.2365444639896 962.0255562145593 658.7994505117622 356.2272110225496 816.9959517204209 299.2471328838104
1054 0.005 5.27 1 724.9901876914536 633.815285014511 633.8670507974662 871.2501785803233 942.2371337216734 962.0257374272426 658.9027283381599 356.2826946814633 817.0265077785635 299.2472513626033
1055 0.005 5.275 1 725.0595468733027 633.9459115717974 633.9977928940104 871.2661565970087 942.2377262781646 962.0259182452485 659.0058431560356 356.3381317503416 817.0571294403519 299.247369487738
1056 0.005 5.28 1 725.1287883949777 634.0763389314991 634.1283355211461 871.2821052386095 942.238317456082 962.0260987805586 659.108804436701 356.393523386154 817.0876660008149 299.2474878169562
1057 0.005 5.285 1 725.1979329814092 634.2065672270946 634.2586789074279 871.2980256544575 942.2389047126171 962.0262772695892 659.2116195342269 356.4488686879657 817.1181349952431 299.2476057326891
1058 0.005 5.29 1 725.26696088877 634.3365968865994 634.38882340777 871.3139258006372 942.2394903182206 962.0264554197803 659.3142916214669 356.504168072192 817.1485494520982 299.2477238989978
1059 0.005 5.295 1 725.3358942592469 634.4664281405676 634.5187693229035 871.3298025820475 942.2400735930089 962.0266320758398 659.4168109419971 356.5594211190134 817.1789125165955 299.2478416539147
1060 0.005 5.3 1 725.4047292018628 634.5960612780653 634.6485169449123 871.3456597235541 942.2406552791294 962.0268076936761 659.5191791050923 356.6146560492853 817.2092303354988 299.2479596027138
1061 0.005 5.305 1 725.4734629570354 634.7254966170827 634.7780665743142 871.3614947430632 942.2412354255559 962.0269828960779 659.6213950269208 356.6698351756709 817.2395023705139 299.248077223726
1062 0.005 5.31 1 725.5421222147501 634.8547343375378 634.9074184717351 871.3773064753582 942.2418133482859 962.0271567346896 659.7234556730695 356.7249631227068 817.2697342986828 299.2481950485451
1063 0.005 5.315 1 725.6106736263046 634.9837748531052 635.0365729466207 871.3931029045796 942.2423934043653 962.0273330890869 659.8253704896154 356.7800460537023 817.299926784265 299.2483125064856
1064 0.005 5.32 1 725.679118113226 635.1126184647603 635.1655303123423 871.4088771307796 942.242972053673 962.0275080490243 659.9271364266057 356.8350789639215 817.3300744848439 299.2484299516818
1065 0.005 5.325 1 725.7474582882562 635.241265517343 635.2942909013722 871.4246345060919 942.2435508737683 962.0276835763491 660.0287554115642 356.8900634324647 817.3601819689582 299.2485476711572
1066 0.005 5.33 1 725.8157023217183 635.3697165998415 635.4228551779709 871.4403784367728 942.2441296750171 962.0278585012619 660.1302364023709 356.9450010383076 817.3902537474415 299.248665052331
1067 0.005 5.335 1 725.8838412484434 635.4979718492277 635.5512234315887 871.4561053338665 942.2447080528368 962.0280327638768 660.2315679289668 356.999887950082 817.4202838041635 299.2487826015168
1068 0.005 5.34 1 725.9518764743069 635.6260315856357 635.6793959565827 871.4718075706479 942.2452830440101 962.0282051608726 660.3327520960214 357.0547294696439 817.4502691137524 299.2488997657493
1069 0.005 5.345 1 726.0198093197012 635.7538960746241 635.8073730515725 871.48749116435 942.2458580663994 962.0283782771151 660.4337870867139 357.1095251887432 817.4802157289263 299.2490170747979
1070 0.005 5.350000000000001 1 726.0876339659462 635.8815655363474 635.9351549634079 871.5031483134647 942.2464300704574 962.028550433536 660.5346673757102 357.1642803511779 817.5101166639063 299.2491339849285
1071 0.005 5.355 1 726.1553586078185 636.009040352801 636.0627420255 871.5187895566492 942.2470036125358 962.0287236992557 660.6354022508283 357.2189877969139 817.5399803615904 299.2492510061973
1072 0.005 5.36 1 726.2229862116612 636.1363208559681 636.1901345623853 871.534412051333 942.2475768066269 962.0288969722554 660.7359917049066 357.2736477701457 817.5698032398204 299.2493676492101
1073 0.005 5.365 1 726.2905130298228 636.2634073940748 636.3173329069572 871.5500161168684 942.2481497474919 962.0290698500385 660.8364351679035 357.3282593879048 817.5995878744167 299.2494843836514
1074 0.005 5.37 1 726.3579406607341 636.3903002688155 636.4443373776699 871.565599100527 942.2487214377655 962.0292432273728 660.9367324909746 357.382825770409 817.6293312381505 299.2496007440657
1075 0.005 5.375 1 726.425269776311 636.5169997932511 636.5711482910924 871.5811644148441 942.2492936241292 962.0294165870977 661.036884041102 357.4373459171364 817.659036444547 299.2497171909674
1076 0.005 5.38 1 726.4924989469082 636.6435062660411 636.6977659488859 871.5967088301808 942.2498643314889 962.0295891733302 661.1368890550356 357.491820071808 817.6887002388514 299.2498332075299
1077 0.005 5.385 1 726.559588795521 636.7698204606976 636.8241909938558 871.6122375388101 942.2504325338296 962.0297601022129 661.2367624538063 357.5462479385504 817.7183613002442 299.2499493479561
1078 0.005 5.39 1 726.6265974754402 636.8959423419994 636.950423530438 871.6277426105946 942.2509995843893 962.0299309437819 661.3365080740796 357.6006302731714 817.7479569970711 299.2500650711933
1079 0.005 5.395 1 726.6935158278429 637.0218721722194 637.0764638326652 871.6432295201136 942.2515679330209 962.0301031813825 661.4360988640254 357.6549664558883 817.7775059805845 299.2501809182446
1080 0.005 5.4 1 726.7603393623443 637.1476102383435 637.2023121850808 871.6586959784339 942.2521354127875 962.0302749472195 661.5355349498508 357.7092567878481 817.8070107146829 299.2502964072796
1081 0.005 5.405 1 726.8270684439838 637.273156874634 637.3279689032424 871.6741470022108 942.2527042467123 962.0304473277017 661.634824089895 357.7635008998909 817.8364773741122 299.2504119728719
1082 0.005 5.41 1 726.8936999240962 637.3985123696644 637.4534342858974 871.6895771552363 942.2532716313834 962.0306191651214 661.7339651607682 357.8177007036554 817.8659027785 299.2505271785016
1083 0.005 5.415 1 726.9602345490538 637.5236770346627 637.5787086444054 871.7049889375608 942.2538390357113 962.030790993048 661.8329602916957 357.8718540062468 817.8952912897846 299.2506424937962
1084 0.005 5.42 1 727.0266678259859 637.6486511367468 637.7037922512797 871.7203716048996 942.2544008725164 962.0309602670725 661.9318024684748 357.9259612901719 817.9246353055482 299.2507574693904
1085 0.005 5.425 1 727.0930034874254 637.773434973339 637.8286854135677 871.7357398886123 942.2549651595937 962.031130715868 662.0305013425863 357.9800252081848 817.9539431194918 299.2508725696118
1086 0.005 5.43 1 727.1592411008392 637.8980288479967 637.9533884247228 871.7510897360942 942.2555290890513 962.0313018654155 662.1290569955662 358.0340416129471 817.9832106295776 299.2509873065637
1087 0.005 5.435 1 727.2253824898331 638.0224331192761 638.0779016137692 871.7664246998271 942.2560938971442 962.0314730689624 662.2274718706552 358.0880078372678 818.0124415703638 299.2511021608057
1088 0.005 5.44 1 727.2914255401347 638.1466480552879 638.2022252761861 871.7817395574993 942.2566570484739 962.031643293936 662.3257430376908 358.1419292054282 818.0416321972563 299.2512166946967
1089 0.005 5.445 1 727.3573692856887 638.2706739440411 638.3263597089093 871.7970393906256 942.2572213147688 962.0318146820746 662.4238713887604 358.1958018440427 818.0707870044942 299.2513312920219
1090 0.005 5.45 1 727.4232158132573 638.3945111025548 638.4503052129838 871.8123183143961 942.2577835466847 962.0319842420454 662.5218571236893 358.2496302942994 818.0999009246403 299.2514455245136
1091 0.005 5.455 1 727.4889767101214 638.5181596267131 638.5740619576987 871.8275919183475 942.2583502443263 962.0321567423609 662.6197106816703 358.3034129999793 818.1290277238372 299.25155987245
1092 0.005 5.46 1 727.5546381539638 638.6416200241858 638.6976303561106 871.8428385261401 942.2589119513095 962.0323259096747 662.7174164937129 358.3571509658877 818.1580861008322 299.2516738944279
1093 0.005 5.465 1 727.6201989890826 638.7648925751075 638.821010707568 871.8580597679937 942.2594698031369 962.032492777218 662.8149768369399 358.4108435315537 818.1870893188799 299.2517880490731
1094 0.005 5.47 1 727.6856748360118 638.8879776343258 638.9442033488776 871.8732654495319 942.2600291672559 962.0326614409379 662.9123939982609 358.4644905486513 818.21605420521 299.2519020676452
1095 0.005 5.475000000000001 1 727.7510475082904 639.0108754820059 639.0672085762886 871.8884507671665 942.2605871888535 962.0328300796099 663.0096692435568 358.5180909534458 818.2449757833793 299.2520156506752
1096 0.005 5.48 1 727.8163209763751 639.1335864132051 639.1900266901162 871.9036189679273 942.2611461102629 962.0329992376384 663.1068030281377 358.5716465262014 818.2738594929009 299.2521293893716
1097 0.005 5.485 1 727.8814956348315 639.2561107336876 639.3126579921769 871.9187664863034 942.2617040852207 962.0331686432077 663.203795372264 358.6251571892362 818.3027024056069 299.2522428279142
1098 0.005 5.49 1 727.9465610103762 639.3784487317197 639.4351027808136 871.933897260521 942.2622627353154 962.0333382205882 663.3006442370097 358.6786216089394 818.3315076882707 299.2523564581787
1099 0.005 5.495 1 728.0115318769764 639.5006007015584 639.5573613514252 871.9490077379937 942.2628202776464 962.0335074460364 663.3973525497643 358.7320378549589 818.3602728094279 299.2524697788174
1100 0.005 5.5 1 728.0764085339088 639.6225669429775 639.6794340026165 871.9641014983122 942.2633780656068 962.033677111923 663.4939205907307 358.7853988196318 818.3890012602075 299.252583245723
1101 0.005 5.505 1 728.1411898142878 639.744347755871 639.8013210304264 871.9791749329252 942.26393422198 962.0338455894646 663.5903481804577 358.838716155191 818.4176886529876 299.2526964138139
1102 0.005 5.51 1 728.2058744100607 639.8659435506963 639.9230227892401 871.9942318328275 942.2644889637895 962.0340130185075 663.6866404870352 358.8919891182484 818.4463375906722 299.2528097254004
1103 0.005 5.515 1 728.2704641857098 639.9873545466031 640.0445395657215 872.0092683581835 942.2650428190036 962.0341804025288 663.7827914277415 358.9452189192057 818.4749467957542 299.2529227198663
1104 0.005 5.52 1 728.3349598656175 640.1085810437837 640.1658716523407 872.0242879853655 942.2655968348213 962.0343479979778 663.8788022515434 358.9984045549771 818.5035194948661 299.2530358667899
1105 0.005 5.525 1 728.3993570174614 640.2296231177683 640.2870192156028 872.0392880517475 942.2661512377597 962.0345161317623 663.9746219455436 359.0515456665648 818.5320581085737 299.2531486781003
1106 0.005 5.53 1 728.4636416419346 640.3504809538548 640.4079824078262 872.0542781926418 942.2667088755946 962.0346859120988 664.0703264893683 359.1046416814034 818.5605593880217 299.2532616594792
1107 0.005 5.535 1 728.5278450482149 640.4711551696664 640.5287617446788 872.0692479961073 942.2672644170124 962.0348551572486 664.1659023032446 359.1576922721248 818.5890237115224 299.2533743096182
1108 0.005 5.54 1 728.5919533992607 640.5916459898843 640.6493575056512 872.0841983118418 942.2678159004105 962.0350221528969 664.2613572990622 359.210698368659 818.6174428216796 299.2534869072359
1109 0.005 5.545 1 728.6559693757148 640.7119535838957 640.7697699151266 872.0991244724556 942.2683645288918 962.0351870489014 664.3566650329827 359.2636561134809 818.645823865692 299.2535996950471
1110 0.005 5.55 1 728.7198880845013 640.8320784492114 640.889999315051 872.1140120027048 942.2689015773458 962.0353453194745 664.4518298750004 359.3165697421824 818.6741578406421 299.2537121925686
1111 0.005 5.555 1 728.7837127349418 640.9520208240542 641.0100460253552 872.1288892907961 942.2694451580635 962.0355090398148 664.54685717188 359.3694373633789 818.7024562134922 299.2538248450069
1112 0.005 5.56 1 728.8474444613458 641.0717809424142 641.1299103170098 872.1437548084486 942.2699928352042 962.0356757127738 664.6417462322727 359.4222551678471 818.7307204453898 299.2539371905351
1113 0.005 5.565 1 728.9110833965261 641.1913592131344 641.2495925192811 872.158603002962 942.2705408495746 962.0358417258348 664.7365011331101 359.4750291240003 818.7589461487541 299.2540494617916
1114 0.005 5.57 1 728.9746219015428 641.3107562435662 641.3690931999951 872.1734242930792 942.2710832586785 962.0360037719773 664.8311355609617 359.5277612603814 818.7871281602824 299.2541619088292
1115 0.005 5.575 1 729.0380677118236 641.429971864758 641.4884123599209 872.188235848269 942.2716278444977 962.0361677485286 664.9256357075972 359.580445771555 818.8152742888917 299.2542740564095
1116 0.005 5.58 1 729.1014220342744 641.5490064522983 641.607550295444 872.2030327435498 942.2721728655474 962.0363318884632 665.0199910684428 359.6330848813594 818.8433868502757 299.2543863050224
1117 0.005 5.585 1 729.164676856534 641.6678602893002 641.7265073105253 872.2178119893156 942.2727174849592 962.0364957843732 665.1142066226799 359.6856793281397 818.8714624490528 299.254498224729
1118 0.005 5.59 1 729.227840434728 641.7865335907625 641.8452836441627 872.2325720350105 942.2732615095834 962.0366594907674 665.2082781944425 359.7382256968616 818.8995013099076 299.2546102591091
1119 0.005 5.595 1 729.2909106061617 641.9050266743081 641.9638795755108 872.2473176774604 942.2738075946113 962.0368213690539 665.3022102259357 359.7907343964397 818.9275064477832 299.2547219420294
1120 0.005 5.600000000000001 1 729.3538927715057 642.0233398674716 642.0822954219027 872.2620411416244 942.2743502451781 962.0369822909577 665.3959743837976 359.8431955377748 818.9554756463112 299.2548337482635
1121 0.005 5.605 1 729.4167834855191 642.1414734440802 642.2005314595983 872.2767451797915 942.2748919740056 962.0371441153019 665.4896224761482 359.8956097886897 818.9834048020598 299.2549451988647
1122 0.005 5.61 1 729.4795798688027 642.2594275714844 642.3185879172152 872.2914398145149 942.2754377249603 962.0373081784332 665.5831350455417 359.947977369617 819.0112966441359 299.2550567958972
1123 0.005 5.615 1 729.5422835886455 642.3772026437449 642.4364651207916 872.3061130727236 942.2759808424547 962.0374714292911 665.6765156531814 360.000300872463 819.0391498553969 299.2551680555237
1124 0.005 5.62 1 729.6048938374448 642.4947989778595 642.5541633846453 872.3207653309958 942.2765210541201 962.0376328059712 665.7697633104225 360.0525780915444 819.0669626677333 299.2552794160483
1125 0.005 5.625 1 729.6674121500857 642.6122168662508 642.6716830126194 872.3354025951138 942.2770617842624 962.0377953617315 665.8628773989935 360.1048087399176 819.0947412784531 299.2553906473848
1126 0.005 5.63 1 729.7298389694301 642.7294565669679 642.7890242766084 872.3500198532647 942.2776009787038 962.0379571462724 665.955856997162 360.1569928766795 819.1224815067492 299.2555014548547
1127 0.005 5.635 1 729.7921731505077 642.846518382504 642.9061874664161 872.3646165048565 942.2781388097115 962.0381182759465 666.0487014620436 360.2091350890189 819.1501822897225 299.2556124116965
1128 0.005 5.64 1 729.8544149855373 642.9634026022541 643.02317287194 872.3791936236659 942.2786746528031 962.0382782614695 666.1414138939959 360.2612296121339 819.1778439096197 299.2557232500012
1129 0.005 5.645 1 729.9165639149635 643.0801095111057 643.1399807795722 872.3937524471038 942.2792095805529 962.038438140364 666.2339905530134 360.3132776978527 819.2054677598073 299.2558338584255
1130 0.005 5.65 1 729.9786239361703 643.1966394141449 643.2566114928766 872.4082980808837 942.2797465783825 962.038599562271 666.3264389684413 360.3652791670015 819.2330601862528 299.2559442794042
1131 0.005 5.655 1 730.0405938677106 643.3129926027055 643.3730652988983 872.4228257856803 942.2802844116242 962.0387620283325 666.418750817294 360.4172435128697 819.2606176193389 299.2560542763943
1132 0.005 5.66 1 730.1024725270727 643.4291693400113 643.4893424750833 872.4373332401457 942.2808207953832 962.0389237064264 666.5109264125723 360.4691536783275 819.2881367546802 299.2561644738624
1133 0.005 5.665 1 730.1642585887311 643.5451698979547 643.6054432958673 872.4518207865192 942.2813559918793 962.0390845375063 666.6029660124536 360.5210167120032 819.3156169794893 299.256274581169
1134 0.005 5.67 1 730.2259521898235 643.6609945666527 643.7213680439909 872.4662900074921 942.2818897791458 962.0392449103083 666.6948893190586 360.5728348387876 819.3430589034525 299.2563845758564
1135 0.005 5.675 1 730.2875569178881 643.7766436963233 643.8371170408683 872.4807471998593 942.2824261206778 962.0394074317426 666.7866718886959 360.6245960324754 819.3704697267282 299.256494343279
1136 0.005 5.68 1 730.3490739868297 643.8921175857123 643.9526905823325 872.4951834068775 942.2829612525085 962.0395691352868 666.8783140787447 360.6763152292378 819.3978460942012 299.2566036359499
1137 0.005 5.685 1 730.4105014566263 644.0074164880158 644.0680889622564 872.5096045671232 942.2834978366932 962.0397323678249 666.969823216455 360.7279909963789 819.4251880796965 299.2567130966473
1138 0.005 5.69 1 730.4718354032385 644.1225406663459 644.1833124412638 872.5240055471595 942.2840330733749 962.0398953898194 667.0611973713915 360.7796232637186 819.452490169953 299.2568222081661
1139 0.005 5.695 1 730.5330823212025 644.2374903539285 644.298361284006 872.5383913963806 942.2845700465593 962.0400593450045 667.152436910395 360.8312116135837 819.479758836101 299.2569314996923
1140 0.005 5.7 1 730.5942385409003 644.3522658482466 644.4132357601992 872.5527578053311 942.2851046597085 962.0402220423097 667.2435443221661 360.8827552165505 819.5069867088127 299.2570404686232
1141 0.005 5.705 1 730.6553050304136 644.4668674136798 644.5279361343344 872.5671054509847 942.2856376147358 962.0403834614099 667.3345178048455 360.9342536812766 819.534177062785 299.2571495989844
1142 0.005 5.71 1 730.7162788024079 644.5812952876013 644.6424626635794 872.581427563063 942.2861681419624 962.0405436360721 667.4254893542189 360.9857070808173 819.5613284667982 299.2572583968644
1143 0.005 5.715 1 730.7771611187029 644.695549764409 644.7568156287914 872.5957365065684 942.2866990604185 962.040703746506 667.516275082939 361.0371256827408 819.5884441463854 299.2573673534479
1144 0.005 5.72 1 730.837957876743 644.809631164983 644.870995330674 872.6100327459793 942.2872287170032 962.0408620381799 667.6069044290217 361.0884958210362 819.61552708247 299.2574760135328
1145 0.005 5.725000000000001 1 730.8986654994906 644.9235397675282 644.9850020458338 872.6243097999841 942.2877560925635 962.0410192702401 667.6973781507147 361.1398194623163 819.6425712150578 299.2575848511709
1146 0.005 5.73 1 730.9592828080653 645.0372758649789 645.0988360653934 872.6385713127861 942.2882846772134 962.0411781380026 667.7877127966391 361.1910955888296 819.6695801889516 299.2576933853914
1147 0.005 5.735 1 731.0198051360933 645.1508398126225 645.2124977030746 872.6528099560807 942.2888103067528 962.041335491392 667.8779128338745 361.2423248935402 819.6965437183402 299.2578019139137
1148 0.005 5.74 1 731.0802269752852 645.2642318153602 645.3259872288193 872.6670334965989 942.2893366573871 962.0414939590573 667.9679789266211 361.2935078647978 819.7234723954409 299.2579106546344
1149 0.005 5.745 1 731.1405636389721 645.3774521442666 645.4393049101089 872.6812378694385 942.2898616767194 962.0416519034374 668.0579104136418 361.3446448959298 819.7503645695009 299.2580191081216
1150 0.005 5.75 1 731.2008131725355 645.4905010828385 645.5524510256378 872.6954269704341 942.2903863197388 962.0418093055047 668.1477097806796 361.3957361331224 819.777222663589 299.2581276779279
1151 0.005 5.755 1 731.2609748267672 645.6033789449161 645.6654258674681 872.709597486158 942.2909101236949 962.0419665067128 668.237378949252 361.4467738417313 819.8040437999974 299.2582359105077
1152 0.005 5.76 1 731.3210483814394 645.7160859816859 645.778229712181 872.7237522145001 942.2914337084131 962.042123420809 668.3269171865866 361.4977692180033 819.8308305428566 299.2583442534998
1153 0.005 5.765 1 731.381032105391 645.8286222806056 645.8908627341574 872.7378827097988 942.2919537494885 962.0422781648396 668.4163180901583 361.5487257840688 819.8575794264151 299.2584522142403
1154 0.005 5.77 1 731.440927557872 645.9409882418661 646.003325229433 872.7519992848189 942.2924752124304 962.0424348892157 668.5055909082702 361.5996357803779 819.8842958051549 299.258560279131
1155 0.005 5.775 1 731.5007349828915 646.0531841946608 646.1156175097158 872.7660988302262 942.2929965136422 962.0425916277673 668.5947365161064 361.6505000954476 819.910976050621 299.2586679432628
1156 0.005 5.78 1 731.5604499438041 646.1652104653704 646.2277398963065 872.7801895468258 942.2935211990628 962.042750348034 668.6837603079967 361.7013196110603 819.9376241184378 299.2587756924384
1157 0.005 5.785 1 731.6200774812443 646.2770672679678 646.3396926469308 872.7942599913487 942.2940435160394 962.042907489533 668.7726532640894 361.7520936709016 819.9642354396606 299.2588830336541
1158 0.005 5.79 1 731.679618266876 646.3887548831552 646.4514760359964 872.8083130470636 942.2945651713654 962.0430640711498 668.8614166808017 361.8028217912744 819.9908124919104 299.2589904795528
1159 0.005 5.795 1 731.7390720571764 646.5002735702203 646.5630903267025 872.8223467206079 942.2950850360479 962.0432200073247 668.9500501352584 361.8535042864945 820.0173522288875 299.2590975354166
1160 0.005 5.8 1 731.7984411332064 646.6116236325354 646.6745358063797 872.8363646762265 942.2956051096012 962.043376127241 669.0385574108191 361.9041412467666 820.0438583774463 299.2592046331342
1161 0.005 5.805 1 731.8577228261954 646.7228053103247 646.7858127358844 872.8503632107894 942.2961238369866 962.0435321337479 669.1269354194349 361.9547330165148 820.0703272131186 299.2593113303537
1162 0.005 5.81 1 731.9169172778516 646.8338188801505 646.8969213869728 872.8643453401955 942.2966426224741 962.0436882001595 669.2151845150054 362.005279345037 820.0967613091952 299.2594180908491
1163 0.005 5.815 1 731.9760233954072 646.9446645789918 647.0078620097183 872.8783078433052 942.2971597321218 962.043843620021 669.3033038415598 362.0557809141566 820.1231576679245 299.2595244593383
1164 0.005 5.82 1 732.0349665036322 647.0553420092751 647.1186344242082 872.8922587884732 942.2976765948653 962.0439978506796 669.3912719360566 362.1062364280426 820.1495943234604 299.2596308577444
1165 0.005 5.825 1 732.0938600763769 647.1658522431961 647.2292392981996 872.9061879581011 942.2981920542717 962.0441519665784 669.4791345248398 362.1566473061792 820.1759603916564 299.2597369190933
1166 0.005 5.83 1 732.1526806654716 647.2761954315688 647.3396769428321 872.9200997984672 942.2987072446959 962.0443064340047 669.5668693953442 362.2070085942178 820.2022736066587 299.2598430200905
1167 0.005 5.835 1 732.211416570756 647.3863717817569 647.4499475825709 872.9339867397281 942.2992193218631 962.0444598535603 669.6544705569469 362.2573270181884 820.2285351502021 299.2599487951059
1168 0.005 5.84 1 732.2700891123244 647.496381582907 647.5600515103437 872.9478598723737 942.2997335356798 962.0446146879336 669.7419507304621 362.3076005609768 820.2547619176848 299.2600546487479
1169 0.005 5.845 1 732.3286742312109 647.606225164663 647.6699890107127 872.9617163070881 942.3002476385049 962.0447694877287 669.8293048295066 362.3578286874531 820.2809483907045 299.2601601637546
1170 0.005 5.850000000000001 1 732.3871735136254 647.7159027969561 647.7797603754601 872.9755574326213 942.3007614883683 962.0449237687277 669.9165328532596 362.4080121065145 820.3070992507116 299.2602657772542
1171 0.005 5.855 1 732.4455862367332 647.8254147214462 647.8893658601816 872.9893821372636 942.301275208176 962.0450784368273 670.0036352399794 362.4581475183901 820.3332131858051 299.2603710256901
1172 0.005 5.86 1 732.5038745282295 647.9347608657184 647.9988055070805 873.0031975015474 942.3017929190158 962.0452351953529 670.0905988594869 362.5082414011649 820.3593046018034 299.2604763610783
1173 0.005 5.865 1 732.5620920396021 648.0439418032719 648.1080797474779 873.0169912666759 942.3023064558754 962.0453896038921 670.1774413955349 362.5582906785966 820.385355005618 299.2605813348132
1174 0.005 5.87 1 732.6202297886198 648.152957796408 648.2171888597265 873.0307634105691 942.3028161510529 962.0455407265919 670.2641597218391 362.6082954956984 820.4113638164918 299.2606864013997
1175 0.005 5.875 1 732.6782871323267 648.2618091570286 648.3261331440086 873.0445213421724 942.3033260556779 962.0456928710471 670.3507552452405 362.6582530931096 820.4373389269167 299.2607913259213
1176 0.005 5.88 1 732.736261734639 648.3704961244291 648.4349128598266 873.0582607760717 942.303834729046 962.0458447514676 670.4372259577475 362.7081662801174 820.4632773725779 299.2608957984922
1177 0.005 5.885 1 732.7941530399983 648.4790188763635 648.5435282348941 873.0719845062999 942.3043443842357 962.0459979136907 670.523569319512 362.7580334165029 820.4891827818193 299.2610004160638
1178 0.005 5.89 1 732.8519600693086 648.5873778055046 648.6519795692611 873.0856884906441 942.3048526398874 962.0461505054686 670.6097897596928 362.807855953001 820.5150513060264 299.261104729144
1179 0.005 5.895 1 732.9096861521979 648.6955732497729 648.7602671880876 873.0993751949917 942.3053597802148 962.0463022272103 670.695890388877 362.8576312027167 820.5408838849971 299.2612091649648
1180 0.005 5.9 1 732.9673267958666 648.8036053817577 648.8683913439514 873.1130476567114 942.3058672632033 962.0464542444089 670.7818648201895 362.9073637689065 820.566683411867 299.2613135015438
1181 0.005 5.905 1 733.0248820050678 648.9114744595538 648.9763522813873 873.126702241864 942.3063742787344 962.0466066389513 670.8677138884512 362.9570566572508 820.5924476560806 299.2614174172238
1182 0.005 5.91 1 733.0823524992179 649.019180736264 649.0841502607575 873.1403413318172 942.3068815604399 962.0467591552274 670.9534383585487 363.00670696264 820.6181790762296 299.2615214616573
1183 0.005 5.915 1 733.1397362507199 649.1267242988899 649.1917854526978 873.1539601954061 942.3073873681604 962.0469116979644 671.0390323982888 363.0563087465022 820.6438730661465 299.2616251977814
1184 0.005 5.92 1 733.1970309233644 649.2341058544999 649.2992583601281 873.1675574390542 942.3078830098689 962.0470591624088 671.1245062712989 363.1058670296328 820.6694948625453 299.2617290985783
1185 0.005 5.925 1 733.2542361130379 649.3413254537351 649.4065691394228 873.181138265115 942.3083841117218 962.0472112804998 671.2098614251482 363.1553883757593 820.6950944830883 299.2618327521972
1186 0.005 5.93 1 733.3113612298077 649.4483832615516 649.5137179818558 873.1947094543301 942.3088892566822 962.047364200329 671.2950947324712 363.2048595911571 820.7206722418421 299.2619365092908
1187 0.005 5.935 1 733.3684025706654 649.5552795397044 649.6207051384234 873.2082636145411 942.3093938956498 962.0475166816689 671.380203414211 363.2542829711782 820.7462207765893 299.2620399867177
1188 0.005 5.94 1 733.4253794453153 649.6620144877324 649.7275308565893 873.2217998313419 942.3098975238503 962.0476678175939 671.4651918422405 363.3036489938135 820.7717412986308 299.2621435865597
1189 0.005 5.945 1 733.4822573931673 649.7685885898093 649.8341954666181 873.2353213341368 942.3104009439695 962.0478187519585 671.5500671350885 363.3529733463736 820.7972264926802 299.262246904001
1190 0.005 5.95 1 733.5390537847486 649.8750020157789 649.9406992302231 873.2488208645328 942.310899272689 962.0479664434815 671.6348145913312 363.4022534965052 820.8226744656511 299.2623502946075
1191 0.005 5.955 1 733.5957656567024 649.9812550043941 650.0470423957016 873.2623062271775 942.3113986780716 962.0481153745869 671.719433153729 363.4514903512733 820.848089430244 299.262453407305
1192 0.005 5.96 1 733.6523944353575 650.0873477028745 650.1532251755666 873.2757795969089 942.3119002070405 962.0482652922559 671.8039299284001 363.5006835462296 820.8734746340534 299.2625566471093
1193 0.005 5.965 1 733.708944607828 650.1932805010147 650.2592478617399 873.2892367660185 942.3124019310114 962.0484160822469 671.8883053466528 363.5498328209704 820.8988304288824 299.2626596061475
1194 0.005 5.97 1 733.7654105750128 650.2990536002097 650.3651106952648 873.3026732076737 942.3129013098957 962.0485654341047 671.9725560485485 363.5989372401482 820.9241501121055 299.2627625272029
1195 0.005 5.975000000000001 1 733.8217927516738 650.4046672489952 650.470813927518 873.31609366617 942.3134005464983 962.0487150985707 672.0566836288777 363.6479963657678 820.9494366320894 299.262865667559
1196 0.005 5.98 1 733.8780905336374 650.5101216975501 650.5763578015243 873.329494706278 942.3138979409842 962.0488634112061 672.1406880549439 363.6970113913865 820.9746863568001 299.2629684711683
1197 0.005 5.985 1 733.934304604854 650.6154171632398 650.6817425562938 873.3428807903216 942.3143953852809 962.0490120126987 672.2245692634206 363.7459818040082 820.9999033241183 299.2630714052623
1198 0.005 5.99 1 733.9904337835173 650.720553985455 650.7869684730948 873.3562456375298 942.3148907749811 962.0491594562515 672.308330474687 363.7949078570353 821.0250836854329 299.2631740158622
1199 0.005 5.995 1 734.0464792286909 650.8255323040628 650.892035770601 873.3695964909525 942.3153871068461 962.0493075898256 672.3919671817901 363.8437875367012 821.0502314523762 299.2632767383334
1200 0.005 6 1 734.1024417142486 650.9303524087084 650.9969446953193 873.3829297710355 942.3158827357869 962.0494558390969 672.4754824479442 363.8926231391862 821.0753437499403 299.2633791292532
1201 0.005 6.005 1 734.1583232369602 651.0350145024095 651.1016954859841 873.3962570953272 942.3163841489761 962.0496076762967 672.5588789014494 363.9414142762975 821.1004273215144 299.2634816539318
1202 0.005 6.01 1 734.2141221366543 651.1395188013548 651.2062883563129 873.4095638886068 942.3168815691425 962.049756149893 672.6421522372576 363.9901604645681 821.1254752569115 299.2635838649894
1203 0.005 6.015000000000001 1 734.2698334374581 651.2438656540279 651.3107235845034 873.422850680438 942.317376326679 962.0499034918078 672.7253056812471 364.0388625889171 821.1504834412201 299.2636861927898
1204 0.005 6.02 1 734.3254596201605 651.3480553905323 651.4150015035787 873.4361148028075 942.3178669906493 962.0500485047972 672.8083349595983 364.0875205815533 821.1754591716757 299.2637881888301
1205 0.005 6.025 1 734.3810056268447 651.4520881754518 651.5191223205392 873.4493617272258 942.3183571335636 962.0501940093642 672.8912450645396 364.1361342748073 821.2003986431097 299.2638902801429
1206 0.005 6.03 1 734.4364701766618 651.5559641265993 651.6230862184643 873.462595512461 942.3188487525929 962.050340382198 672.9740321122897 364.1847035266769 821.2253072235526 299.2639922243246
1207 0.005 6.035 1 734.4918564313504 651.6596836553715 651.7268934934417 873.4758139134842 942.3193404869658 962.0504872531078 673.0567024801177 364.2332282586104 821.2501833530695 299.264093805558
1208 0.005 6.04 1 734.5471678667089 651.7632469386955 651.8305443894799 873.4890219526595 942.3198355328626 962.0506361610842 673.1392529780381 364.2817127596741 821.2750329951922 299.2641954625545
1209 0.005 6.045 1 734.6024006483965 651.8666541460332 651.9340390467597 873.5022024673077 942.320327388932 962.0507829662511 673.2216898290676 364.3301554172402 821.2998256509489 299.2642969723704
1210 0.005 6.05 1 734.657549978836 651.9699056167636 652.0373778037493 873.5153704692689 942.3208171419558 962.0509274887712 673.3040056378626 364.3785505995726 821.3245897310785 299.2643982926767
1211 0.005 6.055 1 734.7126179655686 652.073001621013 652.1405609322421 873.5285277052316 942.3213086021198 962.0510739837782 673.3862027303708 364.4268995358138 821.3493293340872 299.2644993965347
1212 0.005 6.06 1 734.7676030530313 652.1759422535524 652.2435886112264 873.5416668108228 942.3217992246202 962.0512206835124 673.468275307589 364.4752041118605 821.3740389196007 299.2646000977977
1213 0.005 6.065 1 734.8225062221919 652.2787278444395 652.3464610829783 873.5547852632308 942.3222874363921 962.0513659304875 673.5502291802025 364.5234503496182 821.3987144305859 299.2647009608315
1214 0.005 6.07 1 734.8773278619005 652.3813586724964 652.4491786220634 873.5678871543234 942.3227748930574 962.0515106089944 673.6320655009014 364.5716594943437 821.4233560943895 299.2648017149762
1215 0.005 6.075 1 734.9320708089326 652.483835066346 652.5517415223947 873.5809769521691 942.3232647166199 962.0516571408227 673.7137860006156 364.619825924556 821.4479659092682 299.2649023249862
1216 0.005 6.08 1 734.9867311648318 652.5861572203479 652.654150030808 873.5940494416727 942.3237523468908 962.0518020665626 673.795387957283 364.6679487469181 821.4725416448545 299.2650027974094
1217 0.005 6.085 1 735.0413109905534 652.688325363321 652.7564043869754 873.6071095649353 942.3242417041261 962.0519489170664 673.8768716843615 364.716027800551 821.497089379577 299.2651030896583
1218 0.005 6.09 1 735.0958111153021 652.7903397585239 652.8585048371529 873.6201531986299 942.3247311296761 962.0520962172192 673.9582380457448 364.7640625135653 821.5216056449407 299.2652030329161
1219 0.005 6.095 1 735.15025457381 652.8922007478795 652.9604516878308 873.6331835456032 942.3252220323662 962.0522444259904 674.0394910498325 364.8120531375108 821.5460964324584 299.2653031394338
1220 0.005 6.100000000000001 1 735.2046332317285 652.9939082888607 653.0622449435668 873.6461800761641 942.3257088298652 962.0523917242388 674.1206297031628 364.8599989636073 821.5706128531089 299.2654029428888
1221 0.005 6.105 1 735.2589299043939 653.0954628967864 653.1638850661242 873.6591667368623 942.326196760485 962.0525398520823 674.2016496098274 364.9079003728525 821.5950674942785 299.2655029094237
1222 0.005 6.11 1 735.3131343918591 653.1968647512131 653.265372297213 873.6721376071713 942.3266824060789 962.0526857117762 674.2825500787901 364.9557566762701 821.6194760039892 299.2656026065682
1223 0.005 6.115 1 735.367253225305 653.2981141719596 653.3667069181179 873.6850973946418 942.3271687381849 962.0528318449893 674.3633420642268 365.0035691419403 821.6438429300686 299.2657023988396
1224 0.005 6.12 1 735.4212858344787 653.3992113905864 653.4678891698878 873.698039643932 942.3276525499333 962.0529761820959 674.4440136149009 365.0513374596057 821.6681671820825 299.2658018823005
1225 0.005 6.125 1 735.4752343648935 653.5001565957778 653.5689192797577 873.7109671137415 942.3281361607545 962.0531202626738 674.5245655699831 365.0990508080255 821.6924548648012 299.2659015293819
1226 0.005 6.13 1 735.5290981194903 653.6009500375779 653.6697974802026 873.7238765771838 942.3286179167112 962.0532634373819 674.6049978316429 365.1467274117222 821.7167045699623 299.2660008488591
1227 0.005 6.135 1 735.5828805061694 653.7015918689351 653.7705239720834 873.7367712852654 942.3290995051889 962.0534063432442 674.6853113568133 365.1943592706515 821.7409219240087 299.2661003608934
1228 0.005 6.140000000000001 1 735.6365830638815 653.8020823909503 653.8710989999319 873.7496486483049 942.329579722915 962.0535489022055 674.7655092723777 365.2419479681741 821.7651048776542 299.2661995390882
1229 0.005 6.145 1 735.6902076360145 653.9024218952303 653.9715228374338 873.762511869796 942.3300598594558 962.0536912791823 674.845593580921 365.2894933872214 821.7892569284784 299.2662988725897
1230 0.005 6.15 1 735.7437641797161 654.002610612498 654.0717957389178 873.7753655301264 942.3305445725033 962.0538376914789 674.9255743173591 365.336992909464 821.8133816964358 299.2663979010047
1231 0.005 6.155 1 735.7972407834615 654.1026487896547 654.1719179401513 873.7881987875911 942.3310258765621 962.0539816695538 675.0054348392574 365.3844501763202 821.8374710346524 299.2664968501749
1232 0.005 6.16 1 735.8506367623146 654.2025366316034 654.2718896708585 873.8010142689112 942.3315049715111 962.0541242330427 675.0851762577589 365.4318638158929 821.8615269816481 299.2665960124729
1233 0.005 6.165 1 735.9039597233468 654.3022744062662 654.3717111720584 873.8138072977931 942.3319800132894 962.0542644133066 675.1648106975334 365.47923613873 821.8855453192834 299.266694876797
1234 0.005 6.17 1 735.957200150898 654.4018623645981 654.4713827003551 873.8265870935214 942.3324561359121 962.0544061310239 675.2443253448353 365.5265637401097 821.9095319327147 299.2667938181571
1235 0.005 6.175 1 736.0103588188093 654.5013007148806 654.5709044809516 873.8393508045118 942.3329315363283 962.0545473095694 675.3237218126848 365.5738453528656 821.933485741617 299.2668924209406
1236 0.005 6.18 1 736.0634383545101 654.6005897655642 654.6702767835727 873.8521010434281 942.3334073907379 962.0546887875822 675.4030045348309 365.6210835609915 821.9574095553053 299.2669910459374
1237 0.005 6.185 1 736.1164364289318 654.6997297095057 654.7694998384002 873.8648329962401 942.3338818337263 962.0548294176939 675.4821725929128 365.6682777395412 821.9813005242712 299.2670893442657
1238 0.005 6.19 1 736.1693559338452 654.7987207761598 654.8685738795559 873.8775519503733 942.3343571656022 962.0549704130719 675.56122465519 365.7154337412783 822.0051625703363 299.2671876751731
1239 0.005 6.195 1 736.2221966334409 654.8975632028437 654.9674991361392 873.8902539788481 942.3348315695002 962.0551113363157 675.6401618201612 365.7625441407485 822.0289916113327 299.267285641323
1240 0.005 6.2 1 736.2749771074772 654.9962571914097 655.066275832975 873.9029426691172 942.3353058050864 962.0552522073766 675.7189856381107 365.8096041412981 822.0527912018455 299.2673836376414
1241 0.005 6.205 1 736.3276724718836 655.0948030887459 655.1649042457815 873.9156151629508 942.3357800900914 962.0553935581486 675.7976971934128 365.8566202322496 822.0765574245296 299.2674812796271
1242 0.005 6.21 1 736.3802876022498 655.1932009286921 655.2633845450192 873.9282816651947 942.3362562959198 962.0555355855563 675.8762818055146 365.9035923763389 822.1002944112046 299.2675789168276
1243 0.005 6.215 1 736.432820530852 655.2914510541832 655.3617169706175 873.9409262477946 942.3367294832713 962.055676083811 675.9547577019779 365.9505207523167 822.1239973919556 299.2676761954319
1244 0.005 6.22 1 736.4852745957196 655.3895537244117 655.4599017778239 873.9535540649025 942.3372022137751 962.0558167521878 676.0331229109685 365.9974052988934 822.1476694570357 299.2677735460027
1245 0.005 6.225000000000001 1 736.5376504876054 655.4875091627209 655.5579392008427 873.966161377225 942.3376710757102 962.0559542778419 676.1113758575623 366.0442462695079 822.1713071053443 299.2678705174162
1246 0.005 6.23 1 736.5899487730732 655.5853176029296 655.6558294784704 873.9787539560613 942.338140862315 962.0560931936398 676.1895265089748 366.0910464956905 822.1949132965176 299.2679675479615
1247 0.005 6.235 1 736.6421700117756 655.6829792764765 655.7535728405353 873.9913290788028 942.3386098169525 962.056232390554 676.2675590853012 366.1378035320308 822.2184863117407 299.2680641983237
1248 0.005 6.24 1 736.694299486861 655.7804946096264 655.8511696532299 874.0039172935944 942.3390825239405 962.056372215884 676.3454822112202 366.1845175743342 822.2420427640253 299.2681608866568
1249 0.005 6.245 1 736.7463510751326 655.8778635505145 655.9486199960976 874.0164673266888 942.3395463940773 962.0565072558812 676.4232840247001 366.231185578651 822.265563982217 299.2682572676917
1250 0.005 6.25 1 736.798331160394 655.9750863979424 656.0459241091055 874.0289981599591 942.3400115824338 962.0566445324251 676.5009729078449 366.2778089640681 822.2890530150829 299.2683537028325
1251 0.005 6.255 1 736.8502384381077 656.0721633840169 656.1430822173222 874.0415096296947 942.3404769622787 962.0567824498552 676.5785484867864 366.3243867896919 822.3125066242152 299.268449808892
1252 0.005 6.26 1 736.9020726072707 656.1690947530564 656.2400945646448 874.0540069128515 942.3409436868709 962.0569214019035 676.6560131578417 366.3709203499657 822.3359270415151 299.2685459506808
1253 0.005 6.265000000000001 1 736.9538308377876 656.2658808167446 656.336961406973 874.0664751189202 942.341402485055 962.0570552015038 676.7333668305555 366.4174089040602 822.359303500769 299.2686417556383
1254 0.005 6.27 1 737.0055088297991 656.3625217940637 656.4336829876505 874.0789185591037 942.3418600556835 962.0571867249784 676.8106104091363 366.4638537847933 822.3826447499573 299.268737591154
1255 0.005 6.275 1 737.0571378865527 656.4590190315275 656.5302603916537 874.0913558374199 942.3423207862736 962.0573225873153 676.8877568514984 366.5102556792936 822.4059373364814 299.2688330655221
1256 0.005 6.28 1 737.1086854260207 656.5553716665686 656.6266931531006 874.103779803108 942.3427824710576 962.0574583213692 676.9647867345728 366.5566138376091 822.4292063424467 299.2689286172587
1257 0.005 6.285 1 737.1601565334455 656.6515799245755 656.7229814499343 874.1161948475808 942.3432461655131 962.0575956761796 677.0417035067023 366.6029293913414 822.4524532644002 299.2690239683307
1258 0.005 6.29 1 737.21154908722 656.7476440203922 656.8191254825125 874.1285962250666 942.3437095304533 962.057732655157 677.1185079170974 366.6492014681689 822.4756724381368 299.2691189237716
1259 0.005 6.295 1 737.262865222924 656.8435640123216 656.9151253853684 874.1409839685851 942.3441735067206 962.0578702690839 677.1951968585803 366.6954172494297 822.4988644079541 299.269213978604
1260 0.005 6.3 1 737.3141051383841 656.9393402864883 657.0109814109628 874.1533558717827 942.3446365893143 962.0580073229835 677.2717767431009 366.7415962093903 822.5220256295825 299.2693087226436
1261 0.005 6.305 1 737.3652667284746 657.0349730372773 657.1066937847208 874.1657102037419 942.3450974194089 962.0581432334026 677.3482445158168 366.7877334841522 822.5451530293909 299.2694035910455
1262 0.005 6.31 1 737.4163534118624 657.1304625568104 657.20226276764 874.1780528543999 942.3455593505108 962.0582799911997 677.4246042277952 366.8338288256192 822.5682521074459 299.2694983665946
1263 0.005 6.315 1 737.4673679216277 657.2258090975907 657.2976886098359 874.190383735861 942.3460225253899 962.0584179084854 677.5008596746734 366.8798809626562 822.5913218925955 299.2695927865584
1264 0.005 6.32 1 737.5183082589843 657.3210128410782 657.3929715290549 874.2026997218421 942.3464851598659 962.0585556535633 677.5770027940843 366.9258901118223 822.6143619127516 299.2696873038572
1265 0.005 6.325 1 737.5691734326576 657.416074003128 657.4881117349867 874.2149977673112 942.3469465820841 962.0586928124385 677.6530342054218 366.9718561926238 822.6373696681329 299.2697815370087
1266 0.005 6.33 1 737.6199647264691 657.5109928191667 657.5831094594499 874.2272821684171 942.3474086068215 962.0588305065722 677.7289566636116 367.0177787393922 822.660347570715 299.2698758834897
1267 0.005 6.335 1 737.6706816703251 657.6057695537197 657.6779649434975 874.2395491835339 942.3478686503402 962.0589674614866 677.8047701463389 367.0636592386555 822.6832928073107 299.269970009641
1268 0.005 6.34 1 737.7213242280482 657.7004044002788 657.7726784104632 874.2518015497036 942.3483284509633 962.0591038008963 677.8804737939716 367.1094956357442 822.7062076557417 299.2700642169771
1269 0.005 6.345 1 737.7718897025519 657.7948975473208 657.8672500514408 874.264033530613 942.3487860689578 962.0592396440047 677.9560716523461 367.1552887075886 822.7290886916812 299.2701581376616
1270 0.005 6.350000000000001 1 737.8223812761406 657.8892492543663 657.9616801136833 874.2762523615693 942.3492442559585 962.0593755009603 678.0315577803589 367.2010384267388 822.7519398438827 299.2702522005124
1271 0.005 6.355 1 737.872798585621 657.9834597347906 658.0559688135161 874.2884545758078 942.3497009192985 962.0595102874815 678.1069335663146 367.2467447914821 822.774758274641 299.2703460050141
1272 0.005 6.36 1 737.9231416423811 658.0775292153883 658.1501163786733 874.3006435381546 942.3501577430008 962.0596457770475 678.1822001049215 367.292407705698 822.797547048514 299.2704399126168
1273 0.005 6.365 1 737.9734144881151 658.1714576905422 658.2441229296627 874.3128237550854 942.3506187055569 962.0597842072073 678.2573552101218 367.3380279859607 822.8203093428513 299.2705336273365
1274 0.005 6.37 1 738.0236141879554 658.2652456402589 658.3379887472859 874.3249883658173 942.3510778494356 962.0599212226174 678.3324054389767 367.3836033350893 822.8430409592336 299.2706274376349
1275 0.005 6.375 1 738.0737399166997 658.3588932072799 658.4317140538948 874.3371345943611 942.3515342910506 962.0600558469951 678.4073464845189 367.4291361599503 822.8657396779256 299.270721011285
1276 0.005 6.38 1 738.123791322054 658.4524006301748 658.5252990733673 874.3492650258454 942.3519895899806 962.0601902843835 678.4821787576881 367.4746255717345 822.8884075550014 299.2708147394382
1277 0.005 6.385 1 738.1737699104231 658.5457681723052 658.6187440540516 874.3613815685709 942.3524453779819 962.060325613851 678.5569042659185 367.5200715200256 822.9110465570109 299.2709082335592
1278 0.005 6.390000000000001 1 738.2236746646618 658.6389959988655 658.712049197654 874.3734801923733 942.3528993238863 962.0604600589257 678.6315219426909 367.5654733871304 822.9336526334478 299.2710017141093
1279 0.005 6.395 1 738.273505552967 658.7320843517832 658.8052147292565 874.385563852476 942.3533529174158 962.0605943266464 678.706031636139 367.6108323889144 822.9562280901437 299.2710953711585
1280 0.005 6.4 1 738.3232615168198 658.8250333961732 658.8982408410199 874.3976296667018 942.3538045688052 962.060727236116 678.7804313078522 367.6561479569381 822.9787708541164 299.2711888035794
1281 0.005 6.405 1 738.3729440565919 658.9178433910973 658.9911277628946 874.4096816122648 942.3542563743567 962.0608604719181 678.8547241118521 367.701420368939 823.0012838506203 299.271282319645
1282 0.005 6.41 1 738.4225529120821 659.0105145552715 659.0838757153797 874.4217169551588 942.354706446936 962.0609932146622 678.9289095570934 367.7466497811411 823.0237643974677 299.2713755969053
1283 0.005 6.415 1 738.47208927286 659.1030470827446 659.1764849102552 874.4337397544031 942.3551574190024 962.0611259673234 679.0029875632231 367.791836599745 823.0462160163081 299.2714689365769
1284 0.005 6.42 1 738.5215524651121 659.1954412592398 659.2689555900969 874.4457450818234 942.355606269929 962.0612576638908 679.0769598167349 367.8369811703891 823.068635321664 299.2715620413226
1285 0.005 6.425 1 738.5709431327176 659.2876972250727 659.3612879521262 874.457736530692 942.3560557321675 962.0613901441441 679.1508242352209 367.8820784147963 823.0910257580152 299.2716552401434
1286 0.005 6.43 1 738.6202619352071 659.3798152915869 659.4534822461327 874.4697116717736 942.3565040610882 962.0615217052216 679.2245844661408 367.9271327487965 823.1133851928327 299.2717481576677
1287 0.005 6.435 1 738.669507516033 659.4717956352976 659.5455386853453 874.4816699230746 942.3569504001186 962.0616521270445 679.2982380675244 367.9721450508586 823.1357119366439 299.2718411710072
1288 0.005 6.44 1 738.7186795803538 659.5636385624995 659.637457531637 874.4936142684627 942.3573971209061 962.061783025341 679.3717862103198 368.0171097377655 823.1580092034735 299.2719340420531
1289 0.005 6.445 1 738.7677800188444 659.6553442234926 659.7292389889525 874.5055440710643 942.3578436811887 962.0619145785682 679.4452283214662 368.0620335791473 823.1802769763869 299.2720265739848
1290 0.005 6.45 1 738.8168081899004 659.7469128318098 659.8208832634887 874.5174573463158 942.3582888048379 962.0620447283587 679.5185645974999 368.1069127710022 823.2025129742216 299.2721191909347
1291 0.005 6.455 1 738.8657644685663 659.8383446217883 659.9123905814829 874.5293553049747 942.3587328664623 962.0621744262204 679.5917956801354 368.1517527094209 823.2247177950532 299.2722116651445
1292 0.005 6.46 1 738.9146482975356 659.9296397953588 660.0037611535258 874.5412380077269 942.3591760830267 962.0623033128072 679.6649210513652 368.1965505846836 823.2468916388789 299.272303944227
1293 0.005 6.465 1 738.9634695665287 660.020798470073 660.0949951549035 874.5531068691535 942.3596190132446 962.0624323330666 679.7379467606869 368.2413056905049 823.2690336161271 299.2723960168213
1294 0.005 6.47 1 739.0122176964769 660.1118209257251 660.1860927965714 874.5649609536378 942.3600612411919 962.062561242373 679.8108637111346 368.2860155602571 823.2911465474123 299.272487888521
1295 0.005 6.475000000000001 1 739.0608961455769 660.2027073311895 660.2770542814426 874.57680088244 942.3605031773853 962.0626893700334 679.8836714922036 368.3306842999128 823.3132345058027 299.2725795648104
1296 0.005 6.48 1 739.1094940596314 660.2934580853954 660.3678799471493 874.5886348945811 942.360951090549 962.0628213273926 679.9563680727783 368.3753110940428 823.335299990443 299.2726710564162
1297 0.005 6.485 1 739.1580226944851 660.38407325404 660.4585699129316 874.6004506224498 942.3613958532476 962.062951672477 680.0289626636508 368.4198981541698 823.3573336760074 299.2727623834007
1298 0.005 6.49 1 739.206481127998 660.4745530454335 660.5491243792429 874.6122488186921 942.3618391269515 962.0630817710436 680.101453452807 368.4644407152991 823.379336585012 299.2728535336548
1299 0.005 6.495 1 739.254870926477 660.5648976907299 660.639543567647 874.6240353863544 942.3622844730546 962.0632138637902 680.1738417018756 368.5089382693629 823.4013136516721 299.2729445552533
1300 0.005 6.5 1 739.3031919347708 660.6551074231481 660.7298277015877 874.6358054720723 942.3627298149178 962.0633465862627 680.2461268517128 368.55339308677 823.423261593779 299.2730352243361
1301 0.005 6.505 1 739.3514571150131 660.7451826375769 660.819977118996 874.6475650077476 942.3631770714866 962.0634807812919 680.3183144919163 368.5978176820521 823.4451855356799 299.2731260398883
1302 0.005 6.51 1 739.3996468677719 660.8351233934233 660.9099919588862 874.6593062756352 942.363622808612 962.0636143311626 680.3903961463016 368.6421941466696 823.4670761549321 299.2732165849414
1303 0.005 6.515000000000001 1 739.4477637491842 660.9249298916014 660.9998724171545 874.6710303028998 942.3640659653159 962.063745757544 680.4623728304779 368.6865253758863 823.4889336168745 299.2733072853158
1304 0.005 6.52 1 739.495807769943 661.0146023463716 661.0896187073872 874.68274101491 942.3645084639998 962.0638771234775 680.5342456073481 368.7308123290615 823.5107613767183 299.2733978463892
1305 0.005 6.525 1 739.5437754247338 661.1041409591087 661.1792310308533 874.6944358790197 942.3649498420812 962.0640074279547 680.6060129367997 368.7750549557574 823.5325572457107 299.2734880499942
1306 0.005 6.53 1 739.5916077183591 661.1935451807358 661.2687090767416 874.7061175719548 942.3653942515185 962.0641402073754 680.6776616285777 368.8192464054242 823.5542410861664 299.2735783734119
1307 0.005 6.535 1 739.6393912188646 661.2828159730192 661.3580534593863 874.7177859192209 942.3658365171602 962.0642706949477 680.7492161562781 368.8633981934956 823.5759484113089 299.2736684170991
1308 0.005 6.54 1 739.6871179006378 661.3719535227668 661.4472644462503 874.729439974427 942.3662771993842 962.0644004423631 680.8206699961153 368.9075086773034 823.5976453623722 299.2737586272277
1309 0.005 6.545 1 739.7347849660686 661.4609581521273 661.5363423132291 874.7410775371833 942.3667154035214 962.064528648791 680.8920250166472 368.9515752561709 823.6193194844534 299.2738485960061
1310 0.005 6.55 1 739.7823889674037 661.5498300050313 661.6252872692866 874.7527000984253 942.367152591433 962.0646565881829 680.9632776402477 368.9956005549809 823.6409677720528 299.273938707254
1311 0.005 6.555 1 739.8299274552255 661.638569241399 661.7140994705311 874.7643123507454 942.3675881058257 962.0647838711703 681.0344293303658 369.0395846407271 823.6625851883423 299.2740285947325
1312 0.005 6.56 1 739.8773995549891 661.7271761030955 661.8027791631954 874.775907533389 942.3680231988839 962.0649112998298 681.1054783935116 369.0835262153777 823.684173623458 299.2741186269299
1313 0.005 6.565 1 739.9248028505947 661.815650795573 661.8913265573783 874.7874839714635 942.3684568883557 962.0650377035768 681.176424082698 369.1274258728452 823.705730780742 299.2742083794115
1314 0.005 6.57 1 739.9721380793271 661.9039935381044 661.979741874636 874.7990460627777 942.3688904456843 962.0651647340402 681.2472677347999 369.1712831526891 823.7272588913236 299.2742982732332
1315 0.005 6.575 1 740.0194048279775 661.9922045363037 662.0680253177803 874.8105916187565 942.369323186784 962.0652914649754 681.3180091045339 369.2150981118559 823.7487563261287 299.2743878904408
1316 0.005 6.58 1 740.0666016819514 662.0802838920009 662.1561770480666 874.8221156562869 942.3697536136464 962.0654170843968 681.388646121888 369.2588683893803 823.7702222295688 299.2744776056095
1317 0.005 6.585 1 740.1137276828035 662.168231759592 662.244197194612 874.8336036518855 942.370176873828 962.0655401850337 681.4591806979408 369.3025918649373 823.7916526416876 299.2745670190915
1318 0.005 6.59 1 740.1607836741396 662.2560486685111 662.3320861298021 874.8450900720367 942.3706056903303 962.0656662255756 681.5296206531667 369.3462761360643 823.8130558333633 299.274656452047
1319 0.005 6.595 1 740.2077714387303 662.3437346626112 662.4198440453106 874.8565671180778 942.3710362174453 962.0657932589362 681.5999575618868 369.389919013484 823.8344315397417 299.2747456261876
1320 0.005 6.600000000000001 1 740.2546915600965 662.4312899633667 662.5074711422997 874.8680354441888 942.3714681169752 962.0659200914644 681.6701931181688 369.4335203765557 823.8557808448544 299.2748348269673
1321 0.005 6.605 1 740.3015539663135 662.5187146464913 662.5949675937887 874.8795082428836 942.3719094752969 962.0660535212162 681.7403345108036 369.4770794341965 823.8771136106661 299.274923675789
1322 0.005 6.61 1 740.3483468322659 662.6060089975855 662.6823335740801 874.8909621673266 942.3723451809989 962.0661818861565 681.8103715187045 369.520597766015 823.8984151236033 299.2750125681809
1323 0.005 6.615 1 740.3950779878419 662.6931732443508 662.7695693066617 874.9023955230057 942.372776715246 962.0663082668721 681.8803105815051 369.5640702766117 823.9196826912142 299.275101084991
1324 0.005 6.62 1 740.4417373038724 662.7802075812875 662.8566749987592 874.9138141515875 942.3732067849179 962.0664338398142 681.950145344175 369.6075013428944 823.9409214483098 299.2751895611473
1325 0.005 6.625 1 740.4883259330817 662.8671122103372 662.9436508588428 874.9252159248931 942.3736351143133 962.0665588523382 682.0198774797228 369.6508907360798 823.9621294344123 299.2752777272476
1326 0.005 6.63 1 740.5348501271282 662.9538874591256 663.0304971516091 874.93660475414 942.3740637708223 962.0666841183006 682.0895137086005 369.6942381621811 823.9833095285741 299.2753658750634
1327 0.005 6.635 1 740.5813041782374 663.0405334955044 663.1172140924325 874.9479770536747 942.3744909686692 962.0668091962525 682.1590485502142 369.7375436727038 824.0044591102956 299.2754536670632
1328 0.005 6.640000000000001 1 740.6276884741878 663.1270504905069 663.2038018730278 874.9593354487847 942.3749179881282 962.0669340478908 682.2284819061452 369.7808070019568 824.0255807606289 299.2755414520721
1329 0.005 6.645 1 740.6740030149332 663.2134386386957 663.2902606889241 874.9706778537669 942.3753440253254 962.0670587581646 682.2978140721914 369.8240283590994 824.0466722562073 299.2756289807629
1330 0.005 6.65 1 740.7202461180931 663.2996981462487 663.3765907441306 874.9820096042318 942.3757712321823 962.0671836423841 682.367046056224 369.8672057515325 824.0677362408696 299.2757165920252
1331 0.005 6.655 1 740.7664179248577 663.385829222603 663.4627922497382 874.993324615412 942.3761965718578 962.0673081054531 682.4361782828937 369.9103420680808 824.0887698800501 299.2758038500606
1332 0.005 6.66 1 740.8125244852911 663.4718320905579 663.5488654101827 875.0046267193139 942.3766224833914 962.0674331881401 682.5052123792507 369.953437831502 824.1097774060316 299.2758911907174
1333 0.005 6.665 1 740.858564205877 663.5577069242673 663.6348104190499 875.0159126989068 942.3770472227692 962.0675572684279 682.5741463538775 369.9964902013095 824.1307547921812 299.2759782129291
1334 0.005 6.67 1 740.9045370903368 663.6434539282542 663.720627477559 875.0271851584363 942.3774715418258 962.0676815577109 682.6429810128711 370.0395007427332 824.1517047261981 299.2760652691042
1335 0.005 6.675 1 740.9504428279545 663.7290732913849 663.8063167800073 875.0384415874457 942.3778948069146 962.0678051857132 682.711715900774 370.0824703082555 824.1726252700074 299.2761519813338
1336 0.005 6.68 1 740.9962817937762 663.8145652128437 663.8918785252903 875.0496845283767 942.3783178241795 962.0679288539809 682.7803516424389 370.1253972856476 824.1935179392025 299.2762387728274
1337 0.005 6.685 1 741.0420541743741 663.8999298981809 663.9773129121155 875.0609121084179 942.3787403823798 962.0680523067369 682.8488885520828 370.1682821787572 824.2143804920089 299.2763252265624
1338 0.005 6.69 1 741.0877591206662 663.985167550866 664.0626201413226 875.0721233680955 942.3791607118892 962.0681744184815 682.9173267317263 370.2111254352275 824.235211831936 299.2764117389733
1339 0.005 6.695 1 741.1333980951159 664.0702784490016 664.1478004569992 875.0833236400209 942.3795819147151 962.068297274111 682.98566941416 370.253926823209 824.2560187584498 299.2764980693314
1340 0.005 6.7 1 741.1789707376038 664.1552627934079 664.232854078596 875.0945090561405 942.3800023649129 962.0684198191462 683.0539146840205 370.2966861973199 824.2767977777008 299.2765840467474
1341 0.005 6.705 1 741.2244684502438 664.2401205125661 664.3177810060845 875.1056705061177 942.3804185216869 962.0685399558663 683.1220635770215 370.3394032914694 824.2975518965749 299.2766701004236
1342 0.005 6.71 1 741.2698961297093 664.324851842807 664.4025814906097 875.1168209748952 942.3808355318063 962.0686611385919 683.1901067526973 370.3820781639714 824.318273526673 299.2767560411833
1343 0.005 6.715 1 741.3152602859165 664.4094569229221 664.4872556299684 875.1279637966314 942.3812572760262 962.0687859169486 683.2580534279157 370.4247143400352 824.3389681236376 299.2768416812475
1344 0.005 6.72 1 741.3605808708156 664.4939360132265 664.5718036376209 875.1390674532232 942.3816707210535 962.0689056598492 683.3258976579215 370.4673238530762 824.3596317329724 299.2769274231281
1345 0.005 6.725000000000001 1 741.4058309242135 664.5782894373299 664.6562258371711 875.1501715097869 942.3820887113594 962.0690288470652 683.3936463103704 370.5098834965203 824.3802640577223 299.2770130812979
1346 0.005 6.73 1 741.4510115845985 664.6625173946501 664.7405224418065 875.1612663024677 942.3825070130499 962.0691513281103 683.4612983610457 370.5523931724886 824.4008679586287 299.2770984250816
1347 0.005 6.735 1 741.4961253234541 664.7466201220813 664.8246936755614 875.1723519399669 942.3829266773772 962.0692749052104 683.528855343033 370.5948606757412 824.4214476819465 299.2771838819768
1348 0.005 6.74 1 741.5411717738508 664.8305977999095 664.9087397381828 875.1834237352153 942.3833452586784 962.0693978625367 683.596315260064 370.6372871281017 824.4420002040792 299.2772690629831
1349 0.005 6.745 1 741.5861505957229 664.9144506048456 664.9926608168936 875.1944802389748 942.3837619425519 962.0695195961511 683.6636775729642 370.6796706372434 824.4625241179436 299.2773543577837
1350 0.005 6.75 1 741.6310629507121 664.9981787538704 665.0764571164991 875.2055256166475 942.3841789748473 962.0696415359909 683.7309436919927 370.7220123000395 824.4830227163402 299.2774395323239
1351 0.005 6.755 1 741.6759127450366 665.0817824636365 665.1601288505976 875.2165609853442 942.3845975780368 962.0697644866285 683.7981209358601 370.7643113903839 824.5034952918126 299.2775244164845
1352 0.005 6.76 1 741.7206847722966 665.1652619016249 665.2436762024158 875.2275830979862 942.385015437826 962.0698869102175 683.8651950568793 370.8065687161645 824.5239408813889 299.277609391415
1353 0.005 6.765000000000001 1 741.765393645062 665.2486172904789 665.3270993749085 875.2385878562587 942.3854309378293 962.0700082371058 683.9321735931749 370.848784707534 824.5443574150961 299.2776941473701
1354 0.005 6.77 1 741.810040002641 665.331848843833 665.4103985837303 875.2495792615872 942.3858463290245 962.0701297591315 683.9990566204488 370.890958276186 824.5647483927881 299.2777790055733
1355 0.005 6.775 1 741.8546227735214 665.4149567560677 665.4935740253775 875.2605545867771 942.3862604272424 962.070250593012 684.0658435871401 370.9330914933537 824.5851105493384 299.2778636378683
1356 0.005 6.78 1 741.899141727226 665.4979412130434 665.5766258955634 875.2715167236773 942.3866743388683 962.0703711615266 684.1325344899722 370.9751829919794 824.6054455777005 299.2779483514672
1357 0.005 6.785 1 741.9435964893512 665.5808023725449 665.6595543678867 875.2824631831744 942.3870869423588 962.0704913772004 684.1991286090953 371.0172319701577 824.6257519374766 299.2780328290115
1358 0.005 6.79 1 741.9879871084845 665.6635406398664 665.7423597341837 875.2933971453953 942.3874993290691 962.0706113496603 684.2656323597538 371.0592421406161 824.6460306709313 299.2781174402986
1359 0.005 6.795 1 742.0323135267519 665.7461560730538 665.8250421680204 875.3043163962295 942.3879111141455 962.0707312720569 684.3320391042456 371.1012105691773 824.6662816494616 299.2782018124205
1360 0.005 6.8 1 742.0765756463626 665.8286488707566 665.9076018526914 875.3152222542966 942.388322641317 962.070850693893 684.3983502103748 371.1431360985193 824.6865056327582 299.2782862777186
1361 0.005 6.805 1 742.1207730856862 665.9110192114575 665.99003897009 875.3261127118045 942.3887325999156 962.0709695611143 684.4645653660282 371.1850204069518 824.7067010192512 299.2783705381071
1362 0.005 6.81 1 742.1649062718551 665.9932672881681 666.0723537112394 875.3369902549923 942.3891429200777 962.0710888501305 684.5306852739722 371.2268633888866 824.7268696878348 299.2784549143248
1363 0.005 6.815 1 742.2089749053455 666.0753932874441 666.1545462649526 875.3478527830786 942.3895520627867 962.0712076642043 684.5967097771555 371.2686669255892 824.7470101726324 299.2785390492313
1364 0.005 6.82 1 742.2529791003087 666.1573974027089 666.2366168216396 875.3587026938553 942.3899614040108 962.0713264289974 684.6626394968779 371.3104281781463 824.7671249595631 299.2786232891954
1365 0.005 6.825 1 742.296918814268 666.2392798194592 666.3185655695349 875.3695375083513 942.3903699533266 962.0714454540205 684.7284741957263 371.3521477110261 824.7872121166238 299.2787073022006
1366 0.005 6.83 1 742.3407944492502 666.3210407062388 666.400392685856 875.3803596037417 942.3907781890065 962.0715642390362 684.7942137592361 371.3938257033634 824.8072734285305 299.2787914124992
1367 0.005 6.835 1 742.3846057793887 666.402680270044 666.4820983632723 875.391166766709 942.3911858376961 962.0716824499632 684.8598588593658 371.435462484486 824.827306792246 299.2788753253285
1368 0.005 6.84 1 742.4283523589759 666.4841986937855 666.5636827879429 875.4019581525122 942.3915913986242 962.0717993689971 684.9254093070419 371.4770580518789 824.8473106262386 299.2789593163186
1369 0.005 6.845 1 742.4720266118775 666.5655959482669 666.6451460249644 875.4127418029984 942.3919997907741 962.0719184196587 684.9908543348585 371.5186122355051 824.8672936000893 299.2790431483446
1370 0.005 6.850000000000001 1 742.5156404686583 666.6468724024157 666.7264883277729 875.4235102422062 942.3924064590136 962.072036073462 685.0562102016145 371.5601251506988 824.887247839116 299.2791267201665
1371 0.005 6.855 1 742.5591880189065 666.728028249379 666.8077099014495 875.4342627069292 942.3928116087615 962.0721529511103 685.1214738506541 371.6015972101304 824.9071723300998 299.2792103801642
1372 0.005 6.86 1 742.6026731836366 666.8090636856705 666.8888109430704 875.4449998392998 942.3932146374132 962.0722688060939 685.1866450154473 371.6430289150585 824.92706716778 299.2792938861382
1373 0.005 6.865 1 742.6460959929789 666.8899789035052 666.9697916451804 875.4557233112837 942.3936170850448 962.0723839333668 685.2517233902555 371.6844196015477 824.9469335566544 299.279377244515
1374 0.005 6.87 1 742.6894361521671 666.9707740055883 667.0506521274168 875.4664240200234 942.3940193077108 962.0724992821416 685.3167081421509 371.7257687366105 824.966760976418 299.2794604477378
1375 0.005 6.875 1 742.7327190056059 667.051449269325 667.1313926461377 875.4771170623319 942.3944211654222 962.0726142148824 685.3816004108116 371.7670758656241 824.9865691219818 299.2795434753728
1376 0.005 6.88 1 742.7759439741457 667.1320048829255 667.2120133972915 875.4877983243673 942.3948224237203 962.0727287800515 685.4463998078844 371.8083418719791 825.0063539847456 299.2796263073367
1377 0.005 6.885 1 742.8191103889415 667.2124410400021 667.292514575391 875.4984672806186 942.3952241154703 962.0728445855227 685.5111065669533 371.8495667045923 825.0261139619665 299.279708997968
1378 0.005 6.890000000000001 1 742.8622174941964 667.2927579298523 667.3728963698833 875.5091228189184 942.3956255977033 962.0729606162733 685.5757206333183 371.8907504100974 825.0458481699243 299.2797915099064
1379 0.005 6.895 1 742.9052476897534 667.3729555927542 667.4531588719827 875.5197772328327 942.3960314875796 962.0730783258412 685.6402394037004 371.9318921275811 825.065574024622 299.2798738593846
1380 0.005 6.9 1 742.9482242102027 667.45303434472 667.5333023401663 875.5304121335763 942.3964346160884 962.0731951278723 685.7046667039635 371.9729928313227 825.0852687835808 299.2799560729566
1381 0.005 6.905 1 742.9911435614688 667.5329943801959 667.6133269725765 875.541031397511 942.3968364433773 962.0733114665699 685.7690019697909 372.014054309175 825.1049330436522 299.2800381467733
1382 0.005 6.91 1 743.0340050574753 667.6128358947805 667.6932329675819 875.5516391568182 942.3972398550861 962.0734294844837 685.833245872685 372.0550775332297 825.124570921617 299.2801200956007
1383 0.005 6.915 1 743.0768075908987 667.6925590914612 667.7730205196553 875.5622330329007 942.3976435656447 962.0735483903828 685.8973984926533 372.0960614026762 825.1441810130348 299.2802017219661
1384 0.005 6.92 1 743.1195493079898 667.7721641453136 667.852689812731 875.572811212277 942.3980458583306 962.0736659736768 685.961458782691 372.1370031405757 825.163761288548 299.2802834988827
1385 0.005 6.925 1 743.1622288457726 667.8516512269852 667.9322410266889 875.5833765383493 942.3984482131456 962.0737840980428 686.0254262983892 372.1778975604942 825.1833148934718 299.2803651335603
1386 0.005 6.93 1 743.2048468288002 667.9310205299572 668.0116743490515 875.5939276412648 942.3988495509509 962.0739017542531 686.0893021548752 372.2187529660307 825.2028407202904 299.280446459375
1387 0.005 6.935 1 743.2474016900698 668.0102721985644 668.0909899432231 875.6044630169671 942.3992487589971 962.074017744505 686.1530848163371 372.2595695640442 825.2223374102 299.2805279297565
1388 0.005 6.94 1 743.2898944612292 668.0894064298025 668.1701879942183 875.6149869437456 942.3996479699271 962.0741336221639 686.2167758852549 372.3003450464582 825.241808363494 299.2806093255265
1389 0.005 6.945 1 743.3323251438884 668.1684234224217 668.2492686903684 875.625496766616 942.4000462872904 962.0742494373027 686.2803760751543 372.3410800187068 825.261251701985 299.280690422952
1390 0.005 6.95 1 743.3746940942075 668.2473233465695 668.3282322132462 875.6359939519176 942.4004441856324 962.0743647173551 686.3438847586137 372.3817740824201 825.2806689867256 299.2807716516675
1391 0.005 6.955 1 743.4169981805666 668.3261063363683 668.4070787177044 875.6464759623494 942.4008405326533 962.0744793521228 686.4073002858613 372.4224272054473 825.3000572152856 299.2808526811742
1392 0.005 6.96 1 743.4592420508023 668.4047726919781 668.4858084346907 875.6569459280093 942.4012370617149 962.0745942418897 686.4706278673583 372.4630374713729 825.3194196885597 299.2809338715398
1393 0.005 6.965 1 743.5014247375251 668.4833225479089 668.5644215442551 875.6674008536518 942.4016322788531 962.0747083588092 686.5338642439107 372.5036064047839 825.3387541338775 299.2810148719894
1394 0.005 6.97 1 743.5435556312376 668.5617561252404 668.6429182512956 875.6778440590404 942.4020273477931 962.0748225405154 686.5970133871339 372.5441342526506 825.3580645843801 299.2810960047738
1395 0.005 6.975000000000001 1 743.5856227678094 668.6400735765965 668.7212987233972 875.6882720743018 942.4024211806499 962.0749360391856 686.6600704646341 372.5846222474996 825.377346455805 299.2811769524418
1396 0.005 6.98 1 743.627624932824 668.7182749160326 668.7995630569009 875.6986855311168 942.4028140563571 962.0750493684058 686.7230314398661 372.6250690099483 825.3966009394128 299.2812580188248
1397 0.005 6.985 1 743.6695647961841 668.796360441447 668.8777114542203 875.709085132873 942.4032065113462 962.0751625567574 686.7859028458751 372.6654756391869 825.415828151875 299.2813388270812
1398 0.005 6.99 1 743.7114430717971 668.8743303462387 668.9557441144518 875.7194722771671 942.403598891339 962.0752758026035 686.8486848120941 372.7058421432402 825.4350300462877 299.2814197196552
1399 0.005 6.995 1 743.7532599061649 668.9521848170843 669.0336612251574 875.7298456433199 942.4039904301939 962.0753887552463 686.9113772109881 372.7461680317065 825.4542049880362 299.2815003593753
1400 0.005 7 1 743.7950156885639 669.0299240323175 669.1114629698319 875.7402065247304 942.4043822613272 962.0755018240134 686.9739798240417 372.7864573056171 825.4733545325298 299.2815810599208
1401 0.005 7.005 1 743.8367128110583 669.1075481721507 669.1891495180826 875.750550896568 942.4047721066771 962.0756143107456 687.0364947367199 372.8267051561793 825.4924765397927 299.2816614732138
1402 0.005 7.01 1 743.8783514674243 669.1850574572182 669.2667210921602 875.7608841163217 942.4051623377488 962.0757268443209 687.0989194554535 372.8669123079043 825.5115739746883 299.2817419024614
1403 0.005 7.015000000000001 1 743.9199282132413 669.2624520566964 669.3441778670681 875.7712037719433 942.4055521366986 962.0758392495021 687.1612547093232 372.9070792446139 825.5306445358931 299.281822027608
1404 0.005 7.02 1 743.9614346379273 669.3397320937851 669.4215199979074 875.7815099976893 942.4059403164033 962.0759506615957 687.2235000716955 372.9472058387768 825.5496631868169 299.2819022132989
1405 0.005 7.025 1 744.0028805022362 669.416897814388 669.4987476797947 875.7918058605757 942.4063250752857 962.0760599916078 687.2856647616031 372.9872920013443 825.5686634046492 299.2819821960899
1406 0.005 7.03 1 744.0442678450328 669.49394939 669.5758611045186 875.8020879729005 942.4067113455726 962.0761707427361 687.3477379831986 373.0273378205351 825.5876450573801 299.2820617532136
1407 0.005 7.035 1 744.0855995112574 669.570887184977 669.6528605535051 875.8123590689484 942.4070996202704 962.0762832260563 687.4097258810484 373.0673432229945 825.6066084188101 299.2821413143487
1408 0.005 7.04 1 744.1268715978024 669.6477111961693 669.7297461471936 875.822614816135 942.4074871113017 962.0763952936155 687.4716212819465 373.1073094701742 825.6255477757821 299.2822204906008
1409 0.005 7.045 1 744.1680329094994 669.7244218268944 669.8065182617977 875.8328564582306 942.4078722017593 962.0765060844376 687.5334266920983 373.1472345497319 825.6445295758934 299.2822996213749
1410 0.005 7.05 1 744.209157322753 669.8010190741012 669.8831768852941 875.8430808975854 942.4082558120283 962.0766160525028 687.595143058982 373.1871196897948 825.6634432730835 299.2823784003999
1411 0.005 7.055 1 744.2502336560869 669.8775030860892 669.9597221765581 875.8532911979128 942.4086392516434 962.0767263324672 687.6567697735866 373.2269646395356 825.6823153824405 299.2824571280684
1412 0.005 7.06 1 744.2913105415209 669.9538742733098 670.0361544477714 875.8635009256232 942.4090269000691 962.0768387531809 687.7183235359613 373.2667693536517 825.701173173005 299.2825355724623
1413 0.005 7.065 1 744.3323142290641 670.030132638695 670.112473812596 875.8736933651901 942.4094129123102 962.0769500802415 687.7797824319349 373.3065341749476 825.7199940684345 299.2826136213711
1414 0.005 7.07 1 744.373249892955 670.1062783440947 670.1886804238537 875.8838721953314 942.4097983713813 962.0770614143288 687.8411504406325 373.3462586953698 825.7387854538347 299.2826916562026
1415 0.005 7.075 1 744.4141231914862 670.1823115753243 670.2647744580398 875.8940371674637 942.4101835789379 962.0771725693822 687.9024319524787 373.3859431260358 825.7575487079216 299.2827693381089
1416 0.005 7.08 1 744.4549241298201 670.2582322214088 670.3407558903497 875.9041828681554 942.4105652332883 962.0772822257817 687.9636124755715 373.4255898820455 825.776186109423 299.2828470693949
1417 0.005 7.085 1 744.4956657408964 670.3340406924232 670.4166250286195 875.9143195560532 942.4109482257439 962.0773925725533 688.0247086448381 373.4651968405621 825.7948556134161 299.2829245962641
1418 0.005 7.09 1 744.5363297805804 670.4097371618765 670.4923820887145 875.924440205232 942.4113280027639 962.0775012989869 688.0856981197168 373.5047629499109 825.8135332424011 299.2830017858882
1419 0.005 7.095 1 744.5769486153171 670.4853220686225 670.5680274012267 875.9345765129905 942.4117228447224 962.0776177467452 688.1466258802757 373.5442869816364 825.8323056272036 299.283079033885
1420 0.005 7.100000000000001 1 744.6175012369031 670.5607950732981 670.6435608010278 875.9446610154016 942.4120959454516 962.0777224716262 688.2074478457884 373.5837714316679 825.8508692303752 299.2831561221874
1421 0.005 7.105 1 744.6579978799144 670.6361565955999 670.7189825937496 875.9547382620137 942.4124739589149 962.0778313125345 688.2681892424098 373.6232168431409 825.8694500013792 299.2832329093916
1422 0.005 7.11 1 744.6984337854885 670.7114067801583 670.7942929555912 875.9648054394752 942.412852779123 962.0779402253886 688.3288414306185 373.6626227517374 825.8880167582328 299.2833097839034
1423 0.005 7.115 1 744.7388112202724 670.7865458143959 670.8694920567709 875.974860817657 942.4132318089286 962.0780490364017 688.3894100754025 373.7019886303929 825.9065623923112 299.2833865903814
1424 0.005 7.12 1 744.7791305618177 670.8615738203954 670.9445800527296 875.9849076561489 942.4136119054989 962.078158813482 688.4498934799544 373.7413137953083 825.9250885126146 299.2834632933942
1425 0.005 7.125 1 744.8193838523796 670.9364910125001 671.019557132561 875.9949464501344 942.41399360881 962.0782692096595 688.5102713439518 373.7805981427503 825.9435954041007 299.2835396855382
1426 0.005 7.13 1 744.8595828023184 671.0112975682588 671.0944234679756 876.0049691113491 942.4143731752819 962.0783781113007 688.5705732470306 373.819843195748 825.9620764094755 299.2836162518777
1427 0.005 7.135 1 744.8997266433366 671.085993667934 671.1691792411483 876.0149806312048 942.4147533835871 962.0784880214179 688.6307940771003 373.8590486236312 825.9805346967624 299.283692707042
1428 0.005 7.140000000000001 1 744.9397981323858 671.1605795755029 671.2438246258662 876.0249526972865 942.4151186292938 962.0785894934287 688.6909229488292 373.8982189881803 825.9989479048394 299.2837689514092
1429 0.005 7.145 1 744.9798162981668 671.235055403993 671.3183598407981 876.0349206492289 942.4154905363126 962.0786961803155 688.7509711246137 373.9373470561753 826.0173419960727 299.2838453283472
1430 0.005 7.15 1 745.0198662366031 671.3094215001819 671.3927851530182 876.0448836982032 942.4158654550162 962.078804325059 688.8109646497049 373.9764349633577 826.0357086332741 299.2839216625509
1431 0.005 7.155 1 745.059833827405 671.3836780232845 671.467100780761 876.054857558162 942.4162526986206 962.0789198015997 688.8708763448834 374.0154823900377 826.0540718355785 299.2839977590775
1432 0.005 7.16 1 745.0997255209201 671.4578250259376 671.5413068062174 876.0648107370743 942.4166335124796 962.0790302494507 688.9306923875215 374.0544905441162 826.0724064386843 299.2840739794898
1433 0.005 7.165 1 745.1395480737738 671.5318626750156 671.6154033882286 876.0747496022057 942.4170122649678 962.0791397604008 688.9904175716948 374.0934586006969 826.09071711066 299.2841501139638
1434 0.005 7.17 1 745.1793012597178 671.6057910461909 671.6893906442995 876.0846712451396 942.4173886873798 962.0792479770962 689.0500476611027 374.1323866849835 826.1089999719142 299.2842259913599
1435 0.005 7.175 1 745.2189943589212 671.6796103612818 671.7632687486399 876.0945802779219 942.4177653259778 962.0793567258959 689.1095923531507 374.1712768517441 826.1272592794807 299.2843019938751
1436 0.005 7.18 1 745.2586275938231 671.7533207908685 671.8370378692161 876.1044752806874 942.4181409191539 962.0794649642332 689.1690510613729 374.2101242678659 826.1454919275179 299.2843778116264
1437 0.005 7.185 1 745.29820303743 671.8269224958885 671.9106981754923 876.1143596836965 942.4185173378912 962.0795738271152 689.228424106527 374.2489328759648 826.1637015780613 299.2844537814902
1438 0.005 7.19 1 745.3377199621495 671.9004156432158 671.9842498294422 876.1242291623213 942.4188919785099 962.0796821999151 689.2877116877418 374.2877021392374 826.1818844617003 299.2845295644196
1439 0.005 7.195 1 745.3771790881191 671.9738004091618 672.0576930025637 876.1340869260928 942.4192668595962 962.0797905130044 689.3469144131927 374.3264314965311 826.2000430520801 299.2846054329352
1440 0.005 7.2 1 745.4165800030396 672.04707695642 672.1310278575735 876.1439302784863 942.4196401648832 962.0798979047486 689.4060316124305 374.3651218076047 826.2181752272143 299.2846811006675
1441 0.005 7.205 1 745.4559236202796 672.120245466967 672.2042545742891 876.1537619711978 942.4200134120102 962.0800051978888 689.465064655832 374.4037732030988 826.2362834559901 299.2847569293298
1442 0.005 7.21 1 745.4952096029862 672.1933060977985 672.2773733127668 876.1635795236881 942.4203853285021 962.080111724615 689.5240129659792 374.4423852992056 826.2543655315749 299.2848325325911
1443 0.005 7.215 1 745.5344387332491 672.2662590220883 672.3503842457382 876.1733859014777 942.4207575186623 962.0802186717729 689.5828771627614 374.4809575342275 826.2724236587195 299.2849082313206
1444 0.005 7.22 1 745.5736105861168 672.3391044024321 672.4232875377714 876.1831782408332 942.4211283818245 962.0803249711814 689.6416568682224 374.5194908069085 826.2904561024694 299.2849837684021
1445 0.005 7.225000000000001 1 745.6127114514469 672.4118423240133 672.4960832761727 876.1929401614536 942.4214893449287 962.0804254050859 689.7003397086277 374.5579844818966 826.3084504438934 299.2850593691155
1446 0.005 7.23 1 745.651760147144 672.4844730432743 672.5687717050275 876.2027047715845 942.4218597770584 962.0805325687822 689.758946820241 374.5964389478903 826.3264295740696 299.2851348043162
1447 0.005 7.235 1 745.6907549309793 672.556996715258 672.6413529781618 876.2124597063557 942.4222313278707 962.0806400207492 689.8174718103268 374.6348537454184 826.3443875736344 299.2852103018766
1448 0.005 7.24 1 745.7296947719043 672.6294134868824 672.71382722918 876.2222017353366 942.4226015903339 962.0807465914411 689.8759132663064 374.6732259525822 826.3623212725947 299.2852856076431
1449 0.005 7.245 1 745.7685788832266 672.701723541105 672.7861946051429 876.2319300934842 942.4229700652986 962.0808517784546 689.9342716108877 374.7115609179241 826.3802294298845 299.2853609852451
1450 0.005 7.25 1 745.8074072398041 672.7739270530241 672.8584552336641 876.2416480106817 942.4233384493681 962.0809570656895 689.9925463738457 374.7498570706779 826.3981147296856 299.2854362091626
1451 0.005 7.255 1 745.8461803291276 672.8460241773482 672.9306092433677 876.2513533686218 942.4237065881639 962.0810625324009 690.0507384831623 374.7881132081675 826.4159755494921 299.2855111895564
1452 0.005 7.26 1 745.8849000829804 672.9180150278531 673.0026567172876 876.2610441770028 942.4240726765513 962.0811666115086 690.108861516194 374.8263312586795 826.4338110824024 299.2855862326997
1453 0.005 7.265000000000001 1 745.9235627893302 672.9898998022212 673.0745978526772 876.2707217735099 942.4244379844314 962.081270064514 690.1668953994471 374.8645108052459 826.4516210080054 299.2856611780269
1454 0.005 7.27 1 745.9621684432243 673.0616786782776 673.1464329133761 876.2803857885286 942.4248013268965 962.0813724273426 690.2248432717004 374.9026522261134 826.4694040586189 299.2857359348722
1455 0.005 7.275 1 746.0007174661897 673.1333518029307 673.2181622037872 876.2900383584497 942.4251649436741 962.0814749278682 690.2827064338027 374.9407548347398 826.4871633352249 299.2858105552193
1456 0.005 7.28 1 746.0392108717455 673.2049193244254 673.2897859245465 876.2996794094294 942.4255289320511 962.0815777666696 690.3404865290312 374.978818361704 826.5048995531699 299.2858850312034
1457 0.005 7.285 1 746.0776482999291 673.2763814158618 673.3613042795316 876.3093088703258 942.4258928611404 962.0816813277945 690.398182807652 375.0168427263614 826.522612553873 299.2859593413799
1458 0.005 7.29 1 746.1160306148685 673.3477382669882 673.4327174296125 876.3189260558424 942.4262567375828 962.0817848449653 690.4557966697352 375.054830246773 826.5403021394304 299.2860334801967
1459 0.005 7.295 1 746.154358287985 673.418990062318 673.504025547976 876.3285319706166 942.4266209304759 962.0818885577254 690.5133287528935 375.092778604351 826.5579690022108 299.2861075004696
1460 0.005 7.3 1 746.1926309865765 673.4901369576305 673.5752287962745 876.3381253794491 942.4269850334058 962.0819928756987 690.5707781112097 375.1306873183815 826.5756123572532 299.286181351252
1461 0.005 7.305 1 746.2308496740943 673.5611791329401 673.6463273316051 876.3477065732844 942.427348816125 962.0820970640859 690.6281455110512 375.1685569528067 826.5932326109555 299.2862550844226
1462 0.005 7.31 1 746.2690134585633 673.6321167575512 673.7173213120357 876.3572759629433 942.4277127194478 962.0822011650832 690.6854305845794 375.2063864799852 826.610828871912 299.286328689928
1463 0.005 7.315 1 746.3071222072571 673.7029500007203 673.7882108970655 876.3668327005939 942.4280759368307 962.0823053823693 690.7426341852301 375.2441767524315 826.6284011793518 299.2864021962506
1464 0.005 7.32 1 746.345176078893 673.7736790407639 673.8589962428587 876.3763772237045 942.4284391848056 962.0824094253319 690.7997556147228 375.2819285957859 826.6459496920015 299.2864755969065
1465 0.005 7.325 1 746.3831760140416 673.8443040639617 673.9296775160835 876.3859130502956 942.4288042319283 962.0825155406438 690.8567957468199 375.3196419806804 826.6634779807079 299.2865488244661
1466 0.005 7.33 1 746.4211225362018 673.9148252438258 674.0002548756137 876.3954360122134 942.4291691491857 962.0826215976431 690.9137544432111 375.3573154745936 826.6809830048694 299.2866217838734
1467 0.005 7.335 1 746.4590142871369 673.9852427370332 674.070728476016 876.4049453646134 942.4295330854326 962.0827269854684 690.9706311910162 375.3949507621855 826.6984632733347 299.2866948944467
1468 0.005 7.34 1 746.4968516412991 674.055556711443 674.1410984774201 876.4144440142267 942.4298969825326 962.0828321536263 691.0274267333302 375.4325506660408 826.715920848128 299.286767879155
1469 0.005 7.345 1 746.5346342195692 674.125767332716 674.2113650403774 876.4239295824152 942.4302599069553 962.0829368879969 691.0841410983357 375.4701111785839 826.7333538665852 299.2868406069375
1470 0.005 7.350000000000001 1 746.5723611206892 674.1958747523194 674.2815283226926 876.4334009479026 942.430620394403 962.0830399990282 691.1407736956131 375.5076326234026 826.7507605320742 299.2869134664005
1471 0.005 7.355 1 746.6100330658313 674.2658791403287 674.3515884847418 876.4428615913607 942.4309811706595 962.0831431741117 691.1973253429146 375.5451197784738 826.7681445340546 299.2869862866721
1472 0.005 7.36 1 746.6476499455398 674.3357806551171 674.4215456854199 876.4523091550407 942.4313407031076 962.0832458086456 691.2537958642248 375.5825662178089 826.7855036031573 299.2870588414697
1473 0.005 7.365 1 746.6852249445631 674.4055794671399 674.4914000856814 876.4617347733788 942.4316970665255 962.0833472840529 691.3101855412849 375.6199728961168 826.8028387783187 299.2871315079075
1474 0.005 7.37 1 746.7227405325059 674.4752757330475 674.561151852478 876.4711515853018 942.4320538167822 962.0834494308018 691.366493944696 375.6573404860496 826.8201483572632 299.2872040331246
1475 0.005 7.375 1 746.7601994676911 674.5448696269546 674.6308011508871 876.4805594664641 942.4324117912306 962.0835518028885 691.4227221916199 375.6946673649591 826.8374350082407 299.2872766935035
1476 0.005 7.38 1 746.7976010195102 674.6143612305183 674.7003481003145 876.4899571342552 942.4327669725701 962.0836512614759 691.478865810257 375.7319557980845 826.8546936229382 299.2873491829598
1477 0.005 7.385 1 746.834940153053 674.6837506285766 674.7697927944138 876.4993375341952 942.4331201086475 962.0837508501037 691.5349241243675 375.7692052175511 826.8719245486487 299.2874218364001
1478 0.005 7.390000000000001 1 746.8722259930912 674.7530380709618 674.8391354307029 876.5087070837801 942.4334733700222 962.0838508466513 691.5909050569722 375.8064170221667 826.8891342710772 299.2874942585912
1479 0.005 7.395 1 746.9094586555292 674.822223726263 674.9083761808456 876.5180675205565 942.4338282756814 962.0839520712183 691.6468079180174 375.8435906602861 826.9063233645691 299.2875667885667
1480 0.005 7.4 1 746.9466377697488 674.8913077719259 674.9775152232677 876.5274183278874 942.4341835283839 962.0840532935638 691.7026354422937 375.8807245136343 826.9234897276946 299.2876391081545
1481 0.005 7.405 1 746.9837632555327 674.9602903797013 675.0465527254952 876.5367405374651 942.4345339910777 962.0841524418731 691.7583824055521 375.9178210582975 826.9406246530904 299.2877114736796
1482 0.005 7.41 1 747.0208330750286 675.029171673055 675.1154888241972 876.5460599206262 942.4348867899195 962.0842529456179 691.8140489062536 375.9548793969316 826.9577393144941 299.2877837324861
1483 0.005 7.415 1 747.057850480451 675.097951845598 675.1843236927463 876.555370485711 942.4352402558188 962.0843538818849 691.8696363994733 375.9919000738865 826.9748326700133 299.2878556788238
1484 0.005 7.42 1 747.0948155506669 675.1666310380477 675.2530574923984 876.56467193984 942.4355943687697 962.0844549281359 691.9251439770482 376.028881764813 826.9919055049926 299.2879276252561
1485 0.005 7.425 1 747.1317377156408 675.2352091998537 675.3216902174343 876.5739584459174 942.4359479097706 962.0845558932429 691.9805643889405 376.0658258167243 827.0089599389778 299.2879993290983
1486 0.005 7.43 1 747.1685991433815 675.3036867886142 675.3902222651163 876.5832270603509 942.4362977182615 962.0846549580191 692.0358996227181 376.10273573851 827.0259837015312 299.2880710502112
1487 0.005 7.435 1 747.2054061377814 675.3720638894 675.4586537057977 876.5924872434688 942.4366484863466 962.0847551490968 692.0911611211214 376.1396058203037 827.042985619699 299.2881426078947
1488 0.005 7.44 1 747.2421594020482 675.4403406498902 675.5269847082188 876.6017375457915 942.4369996965023 962.0848554655566 692.146346291628 376.1764370756601 827.0599646890917 299.2882138374784
1489 0.005 7.445 1 747.278858821874 675.5085172204581 675.5952154265661 876.6109761606413 942.4373503048928 962.0849551690292 692.2014538001818 376.2132300178716 827.0769196979539 299.2882851110944
1490 0.005 7.45 1 747.3155053414495 675.5765937637717 675.6633460219606 876.6202058733992 942.4377013203232 962.0850552088978 692.2564837509237 376.2499847055008 827.0938531411573 299.2883561659771
1491 0.005 7.455 1 747.3520780105472 675.6445704080919 675.7313766614974 876.6294466003676 942.4380609608202 962.0851597642569 692.3114469569942 376.2867014440668 827.1107654506757 299.2884269264684
1492 0.005 7.46 1 747.3886044940474 675.7124472903201 675.7993074541275 876.6386645549895 942.4384139523967 962.0852597476237 692.3663312439526 376.3233826773393 827.1276544761055 299.2884976941259
1493 0.005 7.465 1 747.425083639893 675.7802246438791 675.8671385976671 876.6478680111001 942.438765088277 962.0853593784468 692.4211347068273 376.3600251365488 827.1445224682808 299.2885683241642
1494 0.005 7.47 1 747.4615137770847 675.8479025939099 675.9348702434629 876.6570551679903 942.4391145813887 962.0854589041708 692.4758568586643 376.3966290079934 827.1613670111058 299.2886386222187
1495 0.005 7.475000000000001 1 747.4978935702295 675.9154813044514 676.0025025517958 876.6662268785112 942.4394625063169 962.0855574509432 692.5304991534405 376.4331951014736 827.1781869320344 299.2887089767445
1496 0.005 7.48 1 747.5342227768748 675.9829609294301 676.0700356809299 876.6753873227805 942.4398107753749 962.0856569707792 692.5850625602757 376.4697222810699 827.1949848697037 299.288779157207
1497 0.005 7.485 1 747.5705007750275 676.0503416040401 676.1374697733553 876.6845346509052 942.4401588637164 962.0857571490023 692.6395467982873 376.5062112865461 827.2117593117993 299.2888490674465
1498 0.005 7.49 1 747.6067267696119 676.1176234869209 676.2048049818696 876.6936683054729 942.4405058832446 962.0858562275603 692.6939524924692 376.5426623848299 827.2285089673996 299.288919021205
1499 0.005 7.495 1 747.6429016814251 676.1848067632945 676.2720414792951 876.7027920683551 942.4408535980442 962.0859563364484 692.7482810171317 376.5790763286662 827.2452373848172 299.2889888362981
1500 0.005 7.5 1 747.6790247107867 676.2518915681341 676.3391794166533 876.7119034219237 942.4412005431021 962.0860557606695 692.8025314810304 376.6154521800086 827.2619426017226 299.2890583379573
1501 0.005 7.505 1 747.7150952348453 676.3188780486802 676.406218939238 876.7210013771675 942.4415464055207 962.0861547816464 692.8567038755183 376.6517900782973 827.2786232096578 299.2891279225644
1502 0.005 7.51 1 747.751113074739 676.3857663687066 676.4731602073966 876.7300867621215 942.4418908713288 962.0862529623743 692.9107991229313 376.688090037656 827.2952797704211 299.2891973790344
1503 0.005 7.515000000000001 1 747.7870796102975 676.4525567118368 676.5400033963435 876.7391650509603 942.4422367086364 962.0863517918618 692.9648193146296 376.7243515438977 827.3119168032548 299.2892666758858
1504 0.005 7.52 1 747.8229940834834 676.5192492003564 676.6067486453469 876.748229932744 942.4425816462461 962.0864505153232 693.018761630403 376.7605753812294 827.3285310228659 299.2893356656813
1505 0.005 7.525 1 747.8588566995601 676.5858439991507 676.6733961115641 876.7572817383975 942.4429258779498 962.0865491857351 693.0726272172768 376.7967639205671 827.3451211980373 299.2894047702408
1506 0.005 7.53 1 747.8946800119246 676.6523413556943 676.7399459926406 876.7663180958731 942.4432714996187 962.0866493337693 693.126413834523 376.8329141090168 827.3617067977473 299.289473801796
1507 0.005 7.535 1 747.9304513363397 676.7187413895506 676.8063984635712 876.7753470050237 942.4436164833921 962.0867483861069 693.1801271036063 376.8690260795038 827.3782645740364 299.2895427238414
1508 0.005 7.54 1 747.9661693650293 676.7850442142305 676.8727536448954 876.7843628948949 942.4439603079347 962.0868471292893 693.233763463435 376.9050997085502 827.3947947319577 299.2896114073296
1509 0.005 7.545 1 748.0018337252485 676.851249965228 676.9390116747301 876.7933655163832 942.4443030186166 962.0869452958003 693.28732262177 376.9411364787924 827.4112979412173 299.2896802359459
1510 0.005 7.55 1 748.0374444120794 676.917358785932 677.0051726932197 876.80235582927 942.4446442503444 962.0870424956881 693.3408047447789 376.977135179878 827.4277753321837 299.2897489941803
1511 0.005 7.555 1 748.0730024306566 676.9833708356781 677.0712368553372 876.8113375676595 942.4449865769247 962.0871409393571 693.3942104673073 377.0130964830179 827.4442314904666 299.2898176637635
1512 0.005 7.56 1 748.1085084102723 677.0492862561575 677.1372043056651 876.8203078963791 942.4453287403056 962.0872394790243 693.447539832277 377.0490200410418 827.4606647392266 299.2898861210189
1513 0.005 7.565 1 748.1439621853058 677.1151051949106 677.2030751895993 876.8292657830573 942.445670332055 962.0873374704697 693.500792900757 377.084910566533 827.4770743963592 299.2899547125556
1514 0.005 7.57 1 748.1793643268481 677.1808278034204 677.2688496586961 876.8382142806253 942.446012191138 962.0874358716391 693.5539699466267 377.1207620711733 827.4934632999223 299.2900232580802
1515 0.005 7.575 1 748.2147400371487 677.2464541708459 677.3345278446337 876.8471440478601 942.4463516940006 962.08753330864 693.6070662792363 377.1565764226931 827.509821825657 299.2900915615484
1516 0.005 7.58 1 748.2500522090388 677.3119844734192 677.4001098747002 876.8560642336844 942.4466911673697 962.0876305452 693.6600877975312 377.1923524219785 827.5261604603679 299.2901599985777
1517 0.005 7.585 1 748.2853082500258 677.3774188688438 677.4655959078261 876.8649766030023 942.4470317027493 962.0877289225308 693.7130345506289 377.2280903676488 827.5424802910586 299.2902283761086
1518 0.005 7.59 1 748.3205096423641 677.4427575041753 677.5309860925078 876.8738777850081 942.4473716455216 962.0878264605983 693.765906014475 377.2637906037879 827.5587784657635 299.2902965515222
1519 0.005 7.595 1 748.3556584331836 677.5080005430106 677.5962805903133 876.8827695268825 942.4477119858149 962.0879244462602 693.8187027148407 377.2994518427876 827.5750561743929 299.2903648434615
1520 0.005 7.600000000000001 1 748.3907550001119 677.5731481189868 677.6614795411663 876.8916487548311 942.4480513082792 962.0880216452238 693.8714237805274 377.3350761026242 827.5913112444081 299.2904329364458
1521 0.005 7.605 1 748.42579531861 677.6382003635417 677.7265830791409 876.9005143857463 942.4483887623644 962.0881174745513 693.9240730342783 377.37066327453 827.6075420310356 299.2905011330242
1522 0.005 7.61 1 748.4607860604847 677.7031574426525 677.7915913621382 876.9093701470593 942.4487260910083 962.0882136853064 693.9766455825932 377.4062134760061 827.623751959077 299.2905692715024
1523 0.005 7.615 1 748.4957277530494 677.7680195340507 677.8565045586661 876.91821475122 942.4490635871831 962.0883102463845 694.0291439492182 377.4417265586339 827.639939785631 299.2906372082574
1524 0.005 7.62 1 748.5306195693157 677.8327867675592 677.9213228107108 876.9270484771934 942.4494008329374 962.0884065709016 694.0815666038015 377.4772025238138 827.6561063694 299.290705207266
1525 0.005 7.625 1 748.56546166569 677.8974592863875 677.9860462625857 876.9358697249093 942.4497372382025 962.0885028642497 694.1339138077424 377.5126414655705 827.6722503316416 299.2907730378824
1526 0.005 7.63 1 748.6002537102794 677.9620372492426 678.0506750695827 876.9446801499332 942.4500736937711 962.0885990495397 694.1861862937143 377.5480434007566 827.6883729320255 299.2908409720313
1527 0.005 7.635 1 748.6349952746839 678.026520763476 678.1152093561558 876.9534773939915 942.4504091340847 962.088694676204 694.2383825294891 377.5834082705292 827.7044724123543 299.2909087412615
1528 0.005 7.640000000000001 1 748.6696865504326 678.0909099661742 678.1796492600841 876.962263906123 942.4507442678594 962.0887906437979 694.2905033425806 377.6187425911252 827.7205506502362 299.2909765574969
1529 0.005 7.645 1 748.7043277504727 678.155205022718 678.2439949302957 876.9710384479753 942.4510789784119 962.0888862515446 694.3425498826458 377.6540374526326 827.7366061039057 299.2910442157887
1530 0.005 7.65 1 748.7389156460613 678.2194060625313 678.3082465075338 876.9798002167366 942.4514120016123 962.088980265453 694.394521316314 377.6892941022209 827.7526375982816 299.2911119496807
1531 0.005 7.655 1 748.7734563709167 678.2835132522953 678.3724041453477 876.9885526265316 942.4517453004964 962.0890751035516 694.44641957533 377.7245127396615 827.7686493378615 299.2911795974173
1532 0.005 7.66 1 748.8079471676921 678.3475267407503 678.4364679907114 876.9972930313187 942.4520778285843 962.0891692229646 694.4982436040004 377.7596934594243 827.7846384644616 299.2912470169908
1533 0.005 7.665 1 748.8423877136217 678.4114466602534 678.5004381850139 877.0060208600863 942.4524093716019 962.0892629876193 694.5499929701579 377.7948374290469 827.8006041749672 299.2913145075335
1534 0.005 7.67 1 748.8767781471055 678.4752731664539 678.5643148776413 877.01473673384 942.4527397550306 962.0893564795912 694.6016687184132 377.8299461348388 827.8165471338881 299.2913819018023
1535 0.005 7.675 1 748.9111189836746 678.5390064048541 678.6280982133608 877.0234416408982 942.453069787867 962.0894491183531 694.653271277274 377.8650176241372 827.8324677631609 299.2914491706252
1536 0.005 7.68 1 748.9454180305595 678.6026465801103 678.6917883759518 877.0321358434917 942.4533992523769 962.0895413884465 694.7048011781932 377.9000523070461 827.8483667162992 299.2915163342758
1537 0.005 7.685 1 748.9796635378115 678.6661937840048 678.7553854919197 877.0408184187711 942.4537284488996 962.0896340597085 694.7562573392464 377.9350501688895 827.8642439979524 299.2915833470588
1538 0.005 7.69 1 749.01385758731 678.7296480840349 678.8188896611954 877.0494895851967 942.4540573324495 962.0897265007545 694.807637556896 377.9700053831544 827.8800995296688 299.291650196704
1539 0.005 7.695 1 749.048001916914 678.7930096824626 678.8823010365426 877.0581504193409 942.45438693636 962.0898195913741 694.8589450529031 378.0049262981523 827.8959347333979 299.2917169431538
1540 0.005 7.7 1 749.0820970608748 678.8562787267279 678.945619772492 877.0668002578624 942.4547164453239 962.0899132407973 694.9101797156931 378.039811354558 827.9117490093267 299.29178359461
1541 0.005 7.705 1 749.1161433950141 678.9194553614761 679.0088460130636 877.0754393626527 942.4550458488395 962.0900069994379 694.9613414896412 378.074660506512 827.9275424183802 299.2918501040983
1542 0.005 7.71 1 749.1501442361074 678.9825397030769 679.0719798901029 877.084067715291 942.4553752066757 962.0901005451045 695.0124287829316 378.1094742496752 827.9433154182655 299.291916490091
1543 0.005 7.715 1 749.1840952365752 679.0455319136056 679.1350215491655 877.0926849616604 942.4557046732075 962.0901946123339 695.0634439400405 378.1442511585655 827.9590669633723 299.2919827641941
1544 0.005 7.72 1 749.2179968633641 679.1084321375671 679.1979711375468 877.1012911060434 942.456033459172 962.0902881804235 695.1143866365413 378.1789913119847 827.974797047606 299.2920489350224
1545 0.005 7.725000000000001 1 749.2518492681756 679.1712405173333 679.2608287963453 877.1098864825028 942.4563625534463 962.0903821508747 695.165256599175 378.2136948742014 827.9905058910258 299.2921150076417
1546 0.005 7.73 1 749.2856532297135 679.2339572489336 679.3235946988416 877.1184710331463 942.456691072125 962.0904760486926 695.2160558385506 378.2483570021676 828.0061933659753 299.2921809849072
1547 0.005 7.735 1 749.3194101243151 679.2965824272077 679.3862689725931 877.1270428076805 942.4570180993252 962.0905689901413 695.26678225286 378.282984809607 828.0218593396338 299.292246847626
1548 0.005 7.74 1 749.3531186476907 679.3591162045857 679.4488517630163 877.1356064132146 942.457346817045 962.0906630727291 695.3174364361965 378.3175769478628 828.0375065105592 299.2923126272801
1549 0.005 7.745 1 749.3867790386814 679.4215587215305 679.5113432114349 877.1441590233952 942.45767605151 962.0907579679691 695.3680183972452 378.3521329621136 828.0531331695074 299.2923780961349
1550 0.005 7.75 1 749.4203906591947 679.4839101132669 679.5737434538049 877.1526993071834 942.4580038528109 962.0908515229293 695.4185279669789 378.3866530225133 828.0687375026595 299.2924437052662
1551 0.005 7.755 1 749.4539530781977 679.5461705374843 679.636052640981 877.1612299234262 942.458332249207 962.090946149543 695.4689639873625 378.4211397381654 828.0843217443245 299.2925092328774
1552 0.005 7.76 1 749.4874731686466 679.6083404022987 679.6982710597698 877.1697531609836 942.4586612585309 962.0910407569236 695.5193376257955 378.4555891930736 828.0998877841607 299.2925744945713
1553 0.005 7.765000000000001 1 749.520943240953 679.6704196426371 679.760398797982 877.1782617386683 942.4589873973134 962.0911331565486 695.5696372181113 378.490002053769 828.1154287610094 299.292639860741
1554 0.005 7.77 1 749.5543639301785 679.7324083945483 679.822435975598 877.1867595585118 942.4593128022595 962.0912258670243 695.6198642791203 378.5243728748698 828.1309480932955 299.2927051993158
1555 0.005 7.775 1 749.5877359463876 679.794306769367 679.8843827128293 877.1952451257528 942.4596374533825 962.0913180109787 695.6700189749015 378.5587095588714 828.1464446842264 299.292770330923
1556 0.005 7.78 1 749.6210592970441 679.8561149132719 679.9462391452582 877.203719966469 942.4599616875381 962.0914100084565 695.7201017594681 378.5930110622065 828.161920307708 299.29283557246
1557 0.005 7.785 1 749.6543340477047 679.9178327665738 680.0080053129843 877.2121830646655 942.4602859275112 962.0915023232857 695.7701067476828 378.6272763103011 828.1773757825965 299.2929005683667
1558 0.005 7.79 1 749.6875605128954 679.9794606238877 680.0696813795914 877.2206356652417 942.4606095917537 962.0915943417629 695.820042605381 378.661507005367 828.192809411115 299.2929656796437
1559 0.005 7.795 1 749.7207381795851 680.0409986111553 680.131267493232 877.2290758811849 942.4609322810318 962.09168578959 695.869907151222 378.6957016172947 828.2082205495918 299.2930306024937
1560 0.005 7.8 1 749.7538676948933 680.1024468693405 680.1927637971098 877.2375056897996 942.4612547522719 962.0917775022725 695.9197010675811 378.7298602240004 828.2236102016101 299.2930956269059
1561 0.005 7.805000000000001 1 749.7869490967093 680.1638055362046 680.2541704277693 877.2459237528731 942.4615759491568 962.0918686747898 695.969424094123 378.7639828336341 828.2389776471139 299.2931604884014
1562 0.005 7.81 1 749.8199818380918 680.2250747444069 680.3154875200966 877.25432916773 942.4618956759028 962.0919581725317 696.0190759798637 378.7980695281242 828.2543217960874 299.2932254783979
1563 0.005 7.815 1 749.8529674865007 680.2862546554437 680.3767152297611 877.2627277062284 942.4622171098096 962.0920493153941 696.0686578665789 378.8321200026583 828.2696476935838 299.2932903601512
1564 0.005 7.82 1 749.885904839009 680.3473453746579 680.4378536761667 877.271113475262 942.4625371168083 962.0921399428403 696.118167899631 378.8661342400026 828.2849514722611 299.2933549738196
1565 0.005 7.825 1 749.9187942704987 680.4083471203069 680.4989030421021 877.279487871489 942.4628562662367 962.0922296813859 696.1676023824136 378.9001126582097 828.300233482362 299.2934196563346
1566 0.005 7.83 1 749.9516367088096 680.4692599625689 680.5598634347359 877.2878528978101 942.4631753587543 962.0923197865657 696.2169692974051 378.9340550952718 828.315495754679 299.2934842211648
1567 0.005 7.835 1 749.9844324077212 680.5300840398234 680.6207349864256 877.2962063714032 942.4634945853704 962.0924102516544 696.2662673378982 378.9679637607254 828.3307371216835 299.2935485015948
1568 0.005 7.84 1 750.0171808320557 680.5908194826428 680.6815178281236 877.3045472011219 942.4638121128972 962.0924996626778 696.3154955301623 379.0018357254165 828.3459563831699 299.2936128115822
1569 0.005 7.845 1 750.0498826298881 680.6514664332533 680.7422121014022 877.3128790090984 942.4641306613318 962.0925900322691 696.3646542668953 379.0356713534653 828.3611566089312 299.2936769901135
1570 0.005 7.850000000000001 1 750.0825415524897 680.7120250278175 680.8028179535999 877.3211964015087 942.4644474134108 962.0926794285893 696.4137391204429 379.0694718637905 828.3763416824838 299.2937408785189
1571 0.005 7.855 1 750.115151494467 680.7724953859519 680.8633354912938 877.3295023570404 942.4647638199702 962.0927686892578 696.4627551130106 379.1032364928002 828.3915014244266 299.2938048188549
1572 0.005 7.86 1 750.1477125568882 680.8328776446525 680.923764854621 877.3377995577166 942.4650811047595 962.092859010383 696.5117014319407 379.1369673633941 828.4066398792162 299.2938686000009
1573 0.005 7.865 1 750.1802242422812 680.8931718427988 680.9841061266015 877.3460856310055 942.4653987358945 962.0929492018714 696.5605762809333 379.1706607905232 828.4217565487511 299.2939320896
1574 0.005 7.87 1 750.2126893009677 680.9533781863053 681.04435945662 877.3543607722598 942.4657152647237 962.0930389733314 696.6093826190569 379.2043180950478 828.4368514360274 299.2939955918932
1575 0.005 7.875 1 750.2451087107389 681.0134968279709 681.1045250021853 877.3626300613923 942.4660324563787 962.0931286924973 696.6581213949463 379.2379392420881 828.4519282183982 299.2940589786427
1576 0.005 7.88 1 750.2774823629771 681.0735279085903 681.1646028994516 877.3708873296904 942.4663484527744 962.0932179660382 696.7067913615131 379.2715250293836 828.4669839547591 299.2941220774724
1577 0.005 7.885 1 750.3098105631049 681.1334716442616 681.2245933295247 877.379132140208 942.4666632221101 962.0933061368136 696.7553946139769 379.3050751907886 828.4820178529939 299.2941852089151
1578 0.005 7.890000000000001 1 750.342092681945 681.1933281143124 681.2844964206402 877.3873673173321 942.4669781292563 962.0933955735601 696.8039283994921 379.3385892508633 828.4970322852221 299.2942481803589
1579 0.005 7.895 1 750.3743289181223 681.2530974461948 681.344312298046 877.3955901175315 942.4672923716261 962.0934848979316 696.8523924847877 379.3720674970026 828.5120259180336 299.2943109090702
1580 0.005 7.9 1 750.4065169214871 681.3127797794277 681.4040410945428 877.4037993543528 942.4676048860658 962.0935726674611 696.9007862562678 379.405510109003 828.526996476642 299.2943736961396
1581 0.005 7.905 1 750.4386714364168 681.3723752922641 681.4636829745263 877.4119987542208 942.4679177972874 962.0936613103139 696.9491191894017 379.4389165968531 828.5419453996715 299.2944363644846
1582 0.005 7.91 1 750.4707751556552 681.43188407997 681.5232380560218 877.4201884264832 942.4682310644331 962.0937501125039 696.9973805937033 379.4722926890759 828.5568750877619 299.2944987755168
1583 0.005 7.915 1 750.502830410172 681.4913062673374 681.5827064646062 877.4283670380393 942.4685436637285 962.0938382893008 697.0455715759854 379.5056316268779 828.5717841496551 299.2945612347099
1584 0.005 7.92 1 750.5348375460748 681.5506419806433 681.6420883271568 877.436534671283 942.4688549704744 962.0939258963799 697.0936925827637 379.5389318501181 828.586671887943 299.2946235837559
1585 0.005 7.925 1 750.5667982850613 681.6098913790174 681.7013837924635 877.4446944117732 942.4691671692473 962.0940145006963 697.1417455149347 379.572196917536 828.6015419210058 299.2946857779871
1586 0.005 7.930000000000001 1 750.5987129040597 681.6690545816446 681.7605929884941 877.4528434026959 942.4694790429257 962.0941027398009 697.1897297090478 379.6054271146463 828.6163918878157 299.2947476942916
1587 0.005 7.935 1 750.6305812696396 681.7281317102345 681.819716039849 877.4609804451818 942.4697900612541 962.0941902552352 697.2376451087609 379.6386223606158 828.6312208833024 299.2948096683299
1588 0.005 7.94 1 750.6624034064516 681.7871229021337 681.8787530782341 877.4691062018759 942.470100157881 962.0942771569354 697.285492144162 379.6717821031453 828.6460284794691 299.294871588396
1589 0.005 7.945 1 750.6941916034394 681.8460282281753 681.9377042392514 877.477238577307 942.470418622264 962.0943691900409 697.3332796591512 379.7049065151177 828.6608280172151 299.2949333832265
1590 0.005 7.95 1 750.7259352221052 681.9048479810245 681.9965696827597 877.4853575117377 942.4707335203246 962.0944586496176 697.3810007293794 379.7379958435542 828.6756064054899 299.2949950685418
1591 0.005 7.955 1 750.7576313485232 681.9635822069605 682.055349528861 877.4934607461765 942.4710454605981 962.0945466817208 697.4286506527213 379.771049934482 828.6903616691835 299.2950565128554
1592 0.005 7.96 1 750.7892797732009 682.0222310223959 682.1140438930281 877.5015490468047 942.4713552616844 962.0946337131927 697.4762302986535 379.8040686551195 828.7050932963427 299.2951181220959
1593 0.005 7.965 1 750.8208805920116 682.0807945559224 682.1726529015027 877.5096238047316 942.4716635029836 962.0947203140203 697.5237406317108 379.8370522605459 828.7198021550706 299.2951796883529
1594 0.005 7.97 1 750.8524346599839 682.1392729430444 682.2311766893303 877.5176891447859 942.4719725243223 962.0948078866884 697.5711826952352 379.8700007922655 828.7344918196461 299.2952411727296
1595 0.005 7.975000000000001 1 750.8839426203748 682.1976663114033 682.2896153850434 877.525743664792 942.4722815137801 962.0948955671871 697.6185565203742 379.9029147968496 828.7491614597083 299.295302449613
1596 0.005 7.98 1 750.9154040388956 682.2559747724893 682.3479691076303 877.5337856217933 942.4725894210402 962.0949824845032 697.6658619940721 379.9357944028803 828.763809724311 299.2953638243192
1597 0.005 7.985 1 750.9468191751139 682.3141984657199 682.4062379845541 877.5418164562884 942.4728964860847 962.0950691412529 697.7130997555986 379.9686384154205 828.778436723285 299.2954251718358
1598 0.005 7.99 1 750.978195177539 682.3723375384701 682.4644221591735 877.5498384465083 942.4732038987825 962.0951564725664 697.7602854645406 380.0014468898432 828.7930451186119 299.2954864313891
1599 0.005 7.995 1 751.0095235293774 682.4303921025694 682.5225217519285 877.5578490025721 942.4735106175449 962.095243029679 697.8073957347324 380.0342201426957 828.8076331422102 299.2955474707891
1600 0.005 8 1 751.040805970492 682.4883622970724 682.5805368990498 877.5658505191174 942.4738182017087 962.0953305584355 697.8544366966311 380.0669581230547 828.8222030076274 299.2956086281325
1601 0.005 8.005000000000001 1 751.0720430202566 682.5462482503293 682.6384677307288 877.5738413153 942.4741254777121 962.0954179748154 697.9014090619399 380.0996609525438 828.8367526651185 299.2956696397741
1602 0.005 8.01 1 751.1032342527091 682.6040500920615 682.6963143750097 877.581820266012 942.4744312833374 962.0955042616251 697.9483135968554 380.1323294597174 828.8512808795085 299.2957307722864
1603 0.005 8.015000000000001 1 751.1343803232386 682.6617679530323 682.7540769644881 877.5897905698739 942.4747371540684 962.0955906558886 697.9951510235103 380.1649629037105 828.8657904564296 299.2957918773063
1604 0.005 8.02 1 751.1654813961989 682.7194019560275 682.811755625712 877.5977497283586 942.4750421165104 962.0956766869457 698.0419214254473 380.1975603151712 828.8802794755678 299.2958528029774
1605 0.005 8.025 1 751.1965425003403 682.7769521737775 682.8693504336921 877.6056971503189 942.4753485937857 962.0957635013779 698.0886248669175 380.2301233400831 828.8947579418622 299.2959138179563
1606 0.005 8.029999999999999 1 751.2275574214012 682.8344187820931 682.9268615592907 877.6136343182055 942.4756532731302 962.0958493747439 698.1352614429419 380.2626545370826 828.909211568436 299.2959746888698
1607 0.005 8.035 1 751.2585272755466 682.8918019149353 682.9842891368957 877.6215621820634 942.475957826679 962.0959355817926 698.1818318323517 380.2951495367456 828.9236443602406 299.2960356386515
1608 0.005 8.040000000000001 1 751.2894505364759 682.9491016017082 683.041633243132 877.6294790528879 942.4762616080828 962.0960212866289 698.2283325027606 380.32760880698 828.9380551351521 299.2960964471893
1609 0.005 8.045 1 751.3203292246702 683.0063180422363 683.0988940214526 877.637386901466 942.4765655134778 962.0961071514714 698.2747681500592 380.3600333477876 828.9524464323268 299.2961573353655
1610 0.005 8.050000000000001 1 751.3511631777791 683.0634513684823 683.1560716037584 877.645281814559 942.4768678659103 962.0961924286293 698.3211360317198 380.392420647759 828.966816429664 299.2962180695454
1611 0.005 8.055 1 751.3819520062447 683.1205017008406 683.2131661193739 877.6531659875905 942.4771691987864 962.0962766659619 698.3674387700089 380.4247735832706 828.9811650494403 299.2962789079758
1612 0.005 8.06 1 751.4126961811417 683.1774691779746 683.2701777037702 877.6610416153762 942.4774703175015 962.0963604448685 698.4136766447779 380.4570924889582 828.9954949885514 299.2963396915903
1613 0.005 8.065 1 751.4433962775578 683.2343539345642 683.3271064897976 877.668907004643 942.4777713419014 962.0964448887873 698.4598495834153 380.4893803710975 829.0098052250434 299.2964002717263
1614 0.005 8.07 1 751.4740541114065 683.2911561181517 683.3839526156895 877.6767615522765 942.4780712594996 962.0965288047545 698.5059590667222 380.521633121066 829.0240949983515 299.2964608745291
1615 0.005 8.074999999999999 1 751.504667061567 683.3478758369175 683.4407162036541 877.6846054428346 942.4783703329208 962.0966115952668 698.5520024785069 380.5538501132731 829.0383642708957 299.2965214293374
1616 0.005 8.08 1 751.5352400637489 683.404513134848 683.4973973065054 877.6924444676165 942.4786711210761 962.0966958613928 698.5979852980034 380.5860325769323 829.0526175610029 299.2965818422646
1617 0.005 8.085000000000001 1 751.5657688235115 683.4610682305112 683.5539961300827 877.7002716128148 942.4789711579309 962.0967799692979 698.6439009099352 380.6181802441365 829.0668515461501 299.2966420753603
1618 0.005 8.09 1 751.5962540038638 683.517541235633 683.6105127920989 877.7080867676741 942.4792705459166 962.0968635746555 698.6897506226599 380.6502934953207 829.0810645038486 299.2967023740752
1619 0.005 8.095000000000001 1 751.6266938631036 683.5739322819096 683.6669474235123 877.7158905474946 942.479568818587 962.09694693898 698.7355337768514 380.6823725116781 829.0952578184746 299.2967625859814
1620 0.005 8.1 1 751.6570888858598 683.6302414635154 683.7233001326775 877.7236832401295 942.4798660771124 962.0970298457008 698.7812504868424 380.7144197158165 829.1094308168833 299.2968226904027
1621 0.005 8.105 1 751.6874395113405 683.6864689258151 683.7795710473933 877.7314658944674 942.4801635184291 962.0971127950035 698.8269021823008 380.7464313743357 829.1235840377079 299.2968826899615
1622 0.005 8.109999999999999 1 751.7177462593662 683.7426148240503 683.8357603111099 877.7392383346321 942.4804602675913 962.0971954347787 698.8724897516377 380.7784062031765 829.1377179424226 299.2969425380367
1623 0.005 8.115 1 751.7480073995287 683.7986793277316 683.8918680957576 877.7469989214674 942.4807566829489 962.097277946643 698.9180107966072 380.81034774008 829.1518320236268 299.2970022958992
1624 0.005 8.120000000000001 1 751.7782255117392 683.8546624875148 683.94789447029 877.7547507992589 942.4810531335152 962.0973605605125 698.9634678771604 380.8422545702829 829.1659276184077 299.2970618963441
1625 0.005 8.125 1 751.8083995292371 683.9105644256783 684.0038395583853 877.762494451349 942.481349524611 962.0974427699297 699.0088604598352 380.874127135353 829.1800055766704 299.2971214178207
1626 0.005 8.130000000000001 1 751.8385310317946 683.9663852704294 684.059703482469 877.7702277142981 942.4816458128175 962.0975254859835 699.0541893546531 380.905965233609 829.1940647251363 299.2971808159709
1627 0.005 8.135 1 751.8686204005312 684.0221251731635 684.1154863837771 877.7779510984116 942.4819421939933 962.0976085815054 699.0994546197605 380.9377679805031 829.2081050293109 299.2972401122147
1628 0.005 8.140000000000001 1 751.8986670352385 684.0777842345127 684.1711883777348 877.7856639671098 942.4822377827045 962.097690953452 699.1446552445508 380.9695392491391 829.2221259602884 299.2972992862715
1629 0.005 8.145 1 751.9286712403563 684.1333625868716 684.2268095927694 877.7933667161237 942.4825334309828 962.0977737518833 699.189791807536 381.0012759017858 829.2361280903743 299.2973583759061
1630 0.005 8.15 1 751.9586337620999 684.1888603648865 684.2823501589125 877.8010617818213 942.4828302930249 962.0978580250107 699.2348650160136 381.032982025399 829.2501136918384 299.2974173668882
1631 0.005 8.154999999999999 1 751.9885548487765 684.2442776867824 684.3378101988503 877.8087466080252 942.4831275351057 962.0979428255155 699.2798745563756 381.0646524345065 829.2640808008925 299.297476099126
1632 0.005 8.16 1 752.0184335650877 684.2996146726987 684.3931898339553 877.816420207314 942.483423845312 962.0980268744801 699.3248200788673 381.096287898416 829.2780277322809 299.2975348828016
1633 0.005 8.165000000000001 1 752.0482700734971 684.3548714318998 684.4484891793333 877.8240849234148 942.4837204018811 962.0981115000874 699.3697138697742 381.127889018251 829.2919565160211 299.2975935940175
1634 0.005 8.17 1 752.0780638813141 684.4100480974913 684.5037083598269 877.8317388238052 942.4840158362568 962.0981944798743 699.4145366165566 381.1594557569588 829.305865802821 299.2976520857719
1635 0.005 8.175000000000001 1 752.1078141046822 684.4651448410799 684.5588475190849 877.8393800446881 942.4843085899128 962.098276111728 699.4592955367261 381.1909886174533 829.3197512846739 299.2977106487378
1636 0.005 8.18 1 752.1375239968058 684.5201617668347 684.6139067933282 877.8470138261446 942.484602199018 962.0983588128425 699.5039898328558 381.2224860823532 829.3336198348477 299.2977691333915
1637 0.005 8.185 1 752.1671909624862 684.5750989828798 684.6688862896874 877.8546367258098 942.484894990073 962.0984410018891 699.5486193943427 381.25394941577 829.3474692042622 299.2978274387454
1638 0.005 8.19 1 752.196814589109 684.6299566040549 684.7237861237249 877.8622481529898 942.4851862065487 962.0985220216842 699.5931847283538 381.2853792536209 829.3612982123492 299.2978858534424
1639 0.005 8.195 1 752.2263948136948 684.6847347102257 684.778606393967 877.8698469448918 942.4854754243523 962.0986019970899 699.6376843649077 381.3167716000601 829.3751072605197 299.2979442113888
1640 0.005 8.199999999999999 1 752.2559322445675 684.7394334511265 684.8333472293536 877.8774365617726 942.485765379134 962.0986830681646 699.6821212621161 381.3481328073205 829.3888975124532 299.2980023753124
1641 0.005 8.205 1 752.2854276627307 684.7940529643314 684.8880087619045 877.8850184848849 942.4860563215566 962.0987647220384 699.7264959716404 381.3794620682216 829.402670430313 299.2980606348072
1642 0.005 8.210000000000001 1 752.3148807680546 684.8485933656934 684.942591112023 877.8925901062323 942.4863465896251 962.0988456398044 699.7708079989906 381.4107574663124 829.4164241459716 299.2981187567104
1643 0.005 8.215 1 752.3442914238367 684.9030547705121 684.9970943984597 877.9001512412451 942.4866359858229 962.0989265865428 699.8150571044702 381.4420190958872 829.4301578329622 299.2981769494111
1644 0.005 8.220000000000001 1 752.3736595835366 684.9574373008497 685.0515187426851 877.907703614746 942.4869256053209 962.0990073638602 699.8592433916237 381.4732468505234 829.4438735494784 299.2982351167653
1645 0.005 8.225 1 752.4029857724775 685.0117410571827 685.1058642531517 877.9152462138405 942.4872146710151 962.0990883941132 699.9033668256409 381.5044386900056 829.4575703615102 299.2982930459896
1646 0.005 8.23 1 752.4322653789256 685.0659661437278 685.1601310299711 877.9227756162253 942.4875023456194 962.0991682623945 699.9474272307839 381.5355978163312 829.4712438083934 299.2983509916364
1647 0.005 8.234999999999999 1 752.4615042588729 685.1201127122904 685.21431921727 877.9302982659816 942.4877910193144 962.0992488918509 699.9914257110279 381.5667235569015 829.4849017247902 299.2984088694825
1648 0.005 8.24 1 752.4907024306968 685.174180885441 685.2684289372239 877.9378114588934 942.4880793113859 962.0993295515204 700.0353620894334 381.5978159328055 829.4985418944747 299.2984665260073
1649 0.005 8.245000000000001 1 752.5198593723069 685.2281707793495 685.3224603099075 877.9453140900131 942.4883667345896 962.0994095514444 700.0792362487354 381.6288748431573 829.5121630529709 299.2985242034676
1650 0.005 8.25 1 752.5489730004003 685.282082449531 685.3764134159378 877.9528027026338 942.4886519688387 962.0994883750435 700.123042387818 381.6599002618901 829.5257633676117 299.298581785256
1651 0.005 8.255000000000001 1 752.5780459706351 685.3359160668163 685.4302883961074 877.9602854155481 942.4889386990391 962.0995688985961 700.1667886078477 381.6908920661832 829.5393474736441 299.2986392149788
1652 0.005 8.26 1 752.6070782238098 685.3896717488583 685.4840853720036 877.9677585242704 942.4892255299072 962.0996494230111 700.2104738718833 381.7218505704885 829.5529137277581 299.2986963509823
1653 0.005 8.265000000000001 1 752.6360696821433 685.4433496175333 685.5378044634567 877.9752219016725 942.4895120611678 962.0997296830219 700.2540978880614 381.7527754874084 829.5664609020743 299.2987534972459
1654 0.005 8.27 1 752.665019790066 685.4969497911451 685.5914457920969 877.9826749518439 942.4897971109385 962.0998086687384 700.2976604706424 381.7836670562991 829.579988768798 299.2988105784486
1655 0.005 8.275 1 752.6939291737409 685.5504723942997 685.6450094802435 877.9901204231875 942.4900835607965 962.0998889095896 700.3411620077522 381.8145247108298 829.5935001946796 299.298867486378
1656 0.005 8.279999999999999 1 752.7227977030943 685.6039175446959 685.6984956476306 877.9975560094775 942.4903695496344 962.0999695798141 700.3846021367353 381.8453490364391 829.6069932260386 299.2989241440245
1657 0.005 8.285 1 752.7516251629884 685.6572853595783 685.7519044101838 878.0049811130908 942.4906546248861 962.1000493358255 700.4279808689247 381.8761400735436 829.6204672315466 299.2989808503871
1658 0.005 8.290000000000001 1 752.7804112153667 685.7105759541294 685.8052358857802 878.0123955140446 942.4909385545731 962.1001281340383 700.4712980589753 381.9068973352606 829.6339217536116 299.2990374364027
1659 0.005 8.295 1 752.8091566808189 685.7637894643792 685.8584902040947 878.019802415748 942.4912233874308 962.1002079897949 700.514554574027 381.9376205393222 829.6473597032133 299.2990939053529
1660 0.005 8.300000000000001 1 752.8378613523329 685.816925998079 685.9116674773028 878.0271996061331 942.491507895551 962.1002880667822 700.5577498584851 381.9683110949564 829.6607793350712 299.2991501310834
1661 0.005 8.305 1 752.8665248925066 685.8699856253946 685.9647678031389 878.0345854960277 942.4917916963717 962.1003674732999 700.600882488509 381.9989694134274 829.6741798478586 299.2992064206739
1662 0.005 8.31 1 752.8951476567252 685.9229685214929 686.0177913110924 878.0419618576619 942.4920745301456 962.1004461937401 700.6439552666053 382.0295960553586 829.6875599394624 299.2992626527591
1663 0.005 8.315 1 752.9237300731844 685.9758747929338 686.0707381286799 878.0493303416921 942.4923579123443 962.100525689702 700.686967342861 382.0601888110531 829.7009233138151 299.2993187650413
1664 0.005 8.32 1 752.9522720449381 686.0287045531686 686.1236083674638 878.0566885614062 942.4926411274316 962.1006050910465 700.7299184671593 382.0907480835276 829.7142683317588 299.299374660171
1665 0.005 8.324999999999999 1 752.9807729821871 686.0814579292793 686.1764021498469 878.0640358918288 942.492922993632 962.1006836316759 700.77280847396 382.1212740904426 829.7275942855138 299.2994306020954
1666 0.005 8.33 1 753.0092329030792 686.1341350264013 686.2291195876405 878.0713726471714 942.493204068164 962.1007617080916 700.8156376304958 382.1517668907075 829.740900483131 299.2994864621293
1667 0.005 8.335000000000001 1 753.0376516380857 686.1867359641901 686.2817607988534 878.078699683011 942.4934843655853 962.1008395416385 700.8584061678037 382.1822266564163 829.7541878942184 299.2995422196871
1668 0.005 8.34 1 753.0660292336846 686.2392608559528 686.3343258979517 878.0860171579856 942.4937639238154 962.1009164243488 700.9011140762515 382.212655612755 829.7674566091124 299.2995978379776
1669 0.005 8.345000000000001 1 753.0943669068199 686.2917098245921 686.3868150078929 878.093327726374 942.4940448012195 962.1009949993181 700.9437619636855 382.2430501521161 829.7807098754647 299.2996533278734
1670 0.005 8.35 1 753.1226648288859 686.3440829853848 686.4392282439049 878.1006284848252 942.4943259287361 962.101073832372 700.9863497353568 382.2734111262874 829.793945693044 299.2997086156923
1671 0.005 8.355 1 753.1509229034276 686.3963804543915 686.4915657211847 878.1079191264196 942.4946062530211 962.1011523400158 701.0288773828922 382.3037388713931 829.8071631087255 299.2997640129791
1672 0.005 8.359999999999999 1 753.1791381759458 686.4486023301201 686.5438275488705 878.1151985796807 942.4948853451681 962.1012299325488 701.071342868281 382.334033216028 829.8203613419803 299.2998194187146
1673 0.005 8.365 1 753.2073135451392 686.5007487344582 686.5960138372533 878.1224684384443 942.4951642283336 962.1013074612006 701.1137487582914 382.3642946899918 829.833540708266 299.2998747752076
1674 0.005 8.370000000000001 1 753.2354485834483 686.5528197817366 686.6481247033278 878.1297288673089 942.4954421587606 962.1013847842838 701.156094903096 382.3945231255785 829.8467012240377 299.299930043679
1675 0.005 8.375 1 753.263543430824 686.6048155975342 686.7001602701492 878.1369804557089 942.4957201335347 962.1014621961767 701.198381540514 382.4247191490338 829.8598438411052 299.2999852617012
1676 0.005 8.380000000000001 1 753.2916003751618 686.6567362974001 686.7521206562146 878.1442209625682 942.4959968540159 962.101539184688 701.2406070846622 382.4548818938004 829.8729698149892 299.3000403613577
1677 0.005 8.385 1 753.3196181441358 686.7085819906436 686.8040059719657 878.1514532495599 942.4962751898661 962.1016172036494 701.2827732818087 382.4850116234776 829.8860795787766 299.3000953186142
1678 0.005 8.390000000000001 1 753.3475967578347 686.7603527949677 686.8558163299492 878.1586749151124 942.4965527089682 962.1016948634489 701.3248801575234 382.5151107849466 829.8991709251267 299.3001503700284
1679 0.005 8.395 1 753.3755309637578 686.8120488122598 686.907551842414 878.1658823980922 942.4968264889345 962.1017703879559 701.3669226498231 382.545176449386 829.9122461711994 299.3002053988288
1680 0.005 8.4 1 753.4034271971279 686.8636701641551 686.9592126246123 878.1730835121639 942.497102348903 962.1018475045977 701.4089076447299 382.5752089030772 829.9253031970509 299.3002603621446
1681 0.005 8.404999999999999 1 753.4312841932872 686.9152169441126 687.0107987782989 878.1802765775013 942.4973792762974 962.1019254556946 701.4508338381073 382.6052090259088 829.9383418165118 299.3003152128867
1682 0.005 8.41 1 753.4591009088144 686.9666892743779 687.0623104167596 878.1874597168799 942.4976554239904 962.1020025540845 701.492701221133 382.6351761142707 829.9513611441851 299.3003701460826
1683 0.005 8.415000000000001 1 753.4868781766899 687.0180872740902 687.1137476597958 878.1946363027531 942.4979323658625 962.1020807857404 701.5345103956317 382.6651102931605 829.9643640121025 299.3004250617942
1684 0.005 8.42 1 753.5146161759436 687.0694110542917 687.1651106188538 878.2018034255632 942.4982089727305 962.1021584507125 701.5762608500328 382.6950119237036 829.9773487175382 299.3004798615144
1685 0.005 8.425000000000001 1 753.5423143930036 687.1206607253745 687.2163994038939 878.2089603507349 942.4984843785847 962.1022351772152 701.6179523852524 382.7248809499945 829.9903147248226 299.3005347894947
1686 0.005 8.43 1 753.5699733202081 687.1718364077964 687.2676141368588 878.2161095698197 942.4987595291838 962.1023115554085 701.6595854745664 382.7547170402713 830.0032639589724 299.300589692441
1687 0.005 8.435 1 753.5975928798038 687.2229382107989 687.3187549245671 878.2232491462591 942.4990346638364 962.1023883758702 701.7011597996526 382.7845206245501 830.0161951821935 299.30064444943
1688 0.005 8.44 1 753.6251736073046 687.2739662486451 687.3698218834472 878.2303797573894 942.4993094421649 962.1024652169635 701.7426756723601 382.8142915895289 830.0291095413824 299.3006993394558
1689 0.005 8.445 1 753.6527150989832 687.3249206315407 687.4208151232202 878.2375006665493 942.4995836099738 962.1025417862436 701.7841327759849 382.8440302533979 830.0420058522856 299.3007540990208
1690 0.005 8.449999999999999 1 753.6802166553392 687.3758014591077 687.471734752433 878.2446119338962 942.4998565842941 962.102617207254 701.8255307064281 382.8737359480627 830.0548835553533 299.3008089562834
1691 0.005 8.455 1 753.7076789069494 687.426608853472 687.5225808832059 878.2517146127049 942.5001296432433 962.1026931119441 701.8668704079824 382.9034095532956 830.0677440118911 299.3008637808593
1692 0.005 8.460000000000001 1 753.7351019538751 687.4773429228159 687.5733536266332 878.2588068794781 942.5004023392615 962.1027691407007 701.9081515940455 382.9330510160555 830.0805861724182 299.3009184777181
1693 0.005 8.465 1 753.7624857566302 687.5280037872619 687.6240530973479 878.2658887756288 942.5006738495094 962.1028441524916 701.9493747066557 382.9626610990885 830.0934097018431 299.3009731951054
1694 0.005 8.470000000000001 1 753.7898318213857 687.5785916079261 687.6746794324022 878.2729632899647 942.5009454330858 962.1029191520842 701.9905495565826 382.9922385386354 830.1062168010724 299.3010278749443
1695 0.005 8.475 1 753.8171384806852 687.6291064599576 687.725232741054 878.2800278789535 942.5012169374792 962.1029945645294 702.0316618337645 383.0217835604522 830.1190063866454 299.3010823946935
1696 0.005 8.48 1 753.8444054983039 687.6795484466304 687.7757131244607 878.28708202654 942.5014875390771 962.1030692308855 702.0727137186454 383.0512964086474 830.1317771277747 299.3011370127587
1697 0.005 8.484999999999999 1 753.8716329579962 687.7299176699048 687.8261206864639 878.2941262489206 942.5017571228412 962.103143561896 702.1137060317144 383.0807746023349 830.1445292915457 299.3011915328934
1698 0.005 8.49 1 753.8988207937264 687.7802142412958 687.8764555368848 878.3011607482288 942.5020260764742 962.1032174341999 702.15463957825 383.1102215497958 830.1572634942124 299.3012459629372
1699 0.005 8.495000000000001 1 753.9259693356342 687.8304382723721 687.9267177862489 878.308185934534 942.5022948008257 962.103291188104 702.1955149045051 383.139637189517 830.1699800762008 299.3013002783856
1700 0.005 8.5 1 753.953078927338 687.8805898716859 687.9769075421912 878.3152025261236 942.5025629854241 962.1033646661912 702.2363321994338 383.1690208679312 830.182679319446 299.3013545023869
1701 0.005 8.505000000000001 1 753.9801498726665 687.9306691505324 688.0270249155677 878.3222100922833 942.5028313091049 962.1034382888793 702.2770917262399 383.1983725571098 830.1953616535019 299.3014086320692
1702 0.005 8.51 1 754.0071822568016 687.980676217898 688.0770700180924 878.3292086421271 942.5030997410906 962.1035123883291 702.3177936336851 383.2276922256605 830.2080271214527 299.3014626293337
1703 0.005 8.515000000000001 1 754.0341766386858 688.0306111844139 688.1270429577596 878.336198329327 942.5033682321571 962.1035868471661 702.3584380778121 383.2569798454555 830.2206761066635 299.3015165407517
1704 0.005 8.52 1 754.0611325442375 688.0804741583244 688.1769438432995 878.343178936126 942.5036365565554 962.1036608854841 702.3990251408825 383.2862354563767 830.2333081686918 299.3015703557267
1705 0.005 8.525 1 754.0880504054653 688.1302652493138 688.2267727845351 878.3501507274551 942.5039049601986 962.1037351373922 702.439554940995 383.3154590557983 830.2459234738919 299.301624107894
1706 0.005 8.529999999999999 1 754.1149302147734 688.1799845651962 688.276529891536 878.3571134113631 942.50417323773 962.103809845903 702.4800274344476 383.3446506346567 830.2585215001326 299.3016777496215
1707 0.005 8.535 1 754.1417617672121 688.2296321116869 688.3262151929302 878.3640525804958 942.5044334251077 962.1038796579815 702.5204326609693 383.373810415593 830.2710918237497 299.3017312759572
1708 0.005 8.540000000000001 1 754.1685573950069 688.2792080779321 688.3758288477875 878.3709884373359 942.504697624901 962.1039521592406 702.5607843179282 383.4029382943501 830.2836493348909 299.3017847317181
1709 0.005 8.545 1 754.1953166789457 688.3287125805756 688.4253709755287 878.3779192652007 942.5049637824362 962.1040266722227 702.6010810691654 383.4320342673599 830.2961921295075 299.3018381122318
1710 0.005 8.550000000000001 1 754.2220392558023 688.3781457258523 688.4748416840713 878.3848432856387 942.5052307306115 962.1041010314317 702.6413220292661 383.4610982284476 830.3087195925708 299.3018914235346
1711 0.005 8.555 1 754.24872375114 688.4275076960942 688.5242411218675 878.3917619554517 942.505498878767 962.1041765371893 702.6815133184168 383.4901304933265 830.3212313051293 299.3019446406674
1712 0.005 8.56 1 754.2753718279965 688.4767985594054 688.5735693939878 878.3986717494739 942.5057661231016 962.1042508117066 702.7216467171789 383.5191308541702 830.3337265921183 299.3019977695946
1713 0.005 8.565 1 754.3019824942712 688.5260184213158 688.6228266090043 878.4055752621972 942.5060344215528 962.1043261661823 702.7617244085678 383.5480992970996 830.3462076297387 299.3020508108171
1714 0.005 8.57 1 754.3285570490669 688.5751673958383 688.6720128723915 878.4124685119806 942.5063021440944 962.1044009236221 702.8017456577296 383.5770362427936 830.3586722487569 299.3021036005359
1715 0.005 8.575000000000001 1 754.3550903860117 688.6242455392364 688.7211282585145 878.4193502289988 942.5065683248572 962.1044745606528 702.8417103345614 383.6059413985538 830.371118361757 299.3021564670555
1716 0.005 8.58 1 754.3815881364879 688.6732529996963 688.7701728978677 878.4262237786938 942.5068345398978 962.1045488681508 702.8816176945816 383.6348147025918 830.3835484087541 299.3022092519709
1717 0.005 8.585000000000001 1 754.4080494701242 688.7221898824153 688.8191469005545 878.4330878755527 942.507100098205 962.1046228374048 702.9214682481903 383.6636563614491 830.3959612556132 299.3022618331536
1718 0.005 8.59 1 754.4344736237465 688.7710562909417 688.8680503670822 878.4399413074497 942.5073642424539 962.1046959824027 702.9612618418073 383.6924664698579 830.4083551911436 299.3023145206307
1719 0.005 8.595000000000001 1 754.460860653688 688.8198523418772 688.9168834119075 878.4467871499675 942.5076286307759 962.1047695280402 703.0009991517529 383.7212448805773 830.4207327575994 299.3023671580617
1720 0.005 8.6 1 754.4872102256475 688.8685781314365 688.9656461382073 878.4536231648896 942.5078919812748 962.1048425486556 703.0406799910542 383.7499960019938 830.4330925880713 299.3024196013388
1721 0.005 8.605 1 754.513522004502 688.9172337660777 689.014338650426 878.4604489000874 942.5081542773453 962.1049148263349 703.080304402181 383.7787153409325 830.4454340970877 299.302472177314
1722 0.005 8.609999999999999 1 754.5397963552139 688.9658193546948 689.0629610565055 878.4672671811136 942.508416695142 962.1049874148363 703.1198728741725 383.8074018596654 830.4577593711471 299.3025247386598
1723 0.005 8.615 1 754.5660334213395 689.0143350013865 689.1115134611446 878.4740758448477 942.5086790495103 962.1050599729043 703.159385396834 383.8360561018632 830.4700675856192 299.3025770994292
1724 0.005 8.620000000000001 1 754.5922334685221 689.0627808198415 689.1599959755573 878.4808763378605 942.5089411711851 962.105132665375 703.1988424367988 383.8646772142326 830.4823595118098 299.3026295612037
1725 0.005 8.625 1 754.6183963939195 689.1111569086137 689.2084087017058 878.4876673965377 942.5092030405933 962.1052053704717 703.2382435971649 383.8932670199609 830.4946342692515 299.3026818566985
1726 0.005 8.630000000000001 1 754.6445228568273 689.1594634246048 689.256751772198 878.4944487667316 942.509463879333 962.1052773131072 703.2775907232309 383.9218253275384 830.5068911831681 299.3027342156442
1727 0.005 8.635 1 754.6706112013728 689.2077004791871 689.3050253013503 878.5012193550878 942.5097226711208 962.1053478660895 703.3168827909259 383.9503527124978 830.5191291539651 299.3027865336896
1728 0.005 8.640000000000001 1 754.6966620799911 689.2558681472854 689.3532293925151 878.5079829850457 942.5099821361272 962.1054191832311 703.3561190812932 383.9788480199255 830.5313517419112 299.3028387346613
1729 0.005 8.645 1 754.7226762774646 689.3039665454397 689.4013641499364 878.5147385968091 942.5102420558318 962.1054912984965 703.3953004173517 384.0073121394279 830.5435581588711 299.3028906892214
1730 0.005 8.65 1 754.7486530529878 689.3519957549368 689.4494296686917 878.5214837705063 942.5105010247307 962.1055624215015 703.4344257643542 384.035744301936 830.5557471807274 299.3029426930437
1731 0.005 8.654999999999999 1 754.7745925784402 689.3999558792692 689.4974260475885 878.528219877057 942.5107593883573 962.1056333949138 703.4734954276744 384.0641453245543 830.567918818876 299.3029945884392
1732 0.005 8.66 1 754.8004953523815 689.447847022642 689.5453533931104 878.5349490586318 942.511018289449 962.1057050886056 703.5125100395285 384.0925148849523 830.5800755225843 299.3030463870417
1733 0.005 8.665000000000001 1 754.826361674171 689.495669271412 689.5932117974158 878.5416690110125 942.5112774152341 962.1057769414781 703.5514691231365 384.1208536690023 830.5922162677095 299.3030978944093
1734 0.005 8.67 1 754.8521914742604 689.5434227616703 689.6410013720939 878.5483794511761 942.511535548982 962.1058482907805 703.5903738661186 384.1491626314171 830.6043396609114 299.3031494655676
1735 0.005 8.675000000000001 1 754.8779843819918 689.5911075772015 689.6887222211119 878.5550805947499 942.511793147035 962.105919629945 703.6292234681739 384.1774397558229 830.6164458178281 299.3032009377291
1736 0.005 8.68 1 754.9037406192992 689.6387238235936 689.7363744414956 878.5617727409813 942.5120497711945 962.1059899798867 703.6680180999377 384.2056856232099 830.6285347092261 299.3032522689628
1737 0.005 8.685 1 754.9294606824595 689.6862716107581 689.783958145422 878.5684582371463 942.512307571466 962.1060613008177 703.7067584645243 384.2339002287861 830.6406090709452 299.3033034383684
1738 0.005 8.69 1 754.9551443088258 689.7337510377632 689.8314734335351 878.5751347899213 942.5125653811291 962.1061329914094 703.7454442775696 384.2620836044943 830.6526673101702 299.3033543809664
1739 0.005 8.695 1 754.9807916513191 689.7811622056639 689.8789204039099 878.5818017026783 942.5128222338601 962.1062041199378 703.7840756365513 384.2902360022143 830.6647087849213 299.3034053704103
1740 0.005 8.700000000000001 1 755.0064022597509 689.828505215779 689.9262991619488 878.5884593508182 942.5130782241717 962.1062746312117 703.8226524254051 384.3183575658546 830.6767327538284 299.3034562754208
1741 0.005 8.705 1 755.0319760964273 689.8757801673465 689.9736098064218 878.595107899657 942.5133335430203 962.1063448168752 703.8611745475681 384.3464481748923 830.6887399143333 299.3035070565427
1742 0.005 8.710000000000001 1 755.0575137502407 689.9229871690311 690.0208524429481 878.6017494521046 942.5135897897084 962.106415566285 703.8996426867759 384.3745076383424 830.7007323105587 299.3035577438025
1743 0.005 8.715 1 755.0830157674226 689.9701263342641 690.0680271799147 878.608382384401 942.5138457538902 962.106486706384 703.9380570329012 384.4025371121207 830.7127089319667 299.3036082166959
1744 0.005 8.720000000000001 1 755.1084773729077 690.0171977482128 690.115134110098 878.6150047098563 942.5141009986688 962.1065573254911 703.9764146551518 384.430535368372 830.7246671219048 299.3036587510515
1745 0.005 8.725 1 755.1339040487477 690.0642015119903 690.1621733369641 878.6216181078615 942.5143555458528 962.1066274700447 704.0147189753931 384.4585015717178 830.736609032142 299.3037092097569
1746 0.005 8.73 1 755.1592950609273 690.1111377286807 690.2091449611777 878.6282227051493 942.5146090238965 962.1066969022648 704.0529696564578 384.4864375938079 830.7485337054011 299.3037595954384
1747 0.005 8.734999999999999 1 755.1846507198343 690.158006503144 690.2560490871164 878.634820676778 942.514863556838 962.1067676990807 704.0911668154565 384.5143449367118 830.7604442080552 299.3038098626474
1748 0.005 8.74 1 755.2099711066287 690.2048079256075 690.3028858086792 878.641409798247 942.5151181134219 962.1068386705728 704.1293100639336 384.5422179683965 830.7723387922787 299.3038599073849
1749 0.005 8.745000000000001 1 755.2352561247194 690.2515421370819 690.3496552487655 878.6479897611141 942.5153720395127 962.106908829227 704.1674006586965 384.5700610490925 830.7842168055136 299.3039099892681
1750 0.005 8.75 1 755.2605151250449 690.2982093492255 690.3963575774442 878.6545566789682 942.5156232607155 962.1069774677328 704.205452539204 384.5978737047051 830.7960724568389 299.3039600203235
1751 0.005 8.755000000000001 1 755.2857349236276 690.3448095470752 690.442992847847 878.66111632586 942.5158747715457 962.1070468072381 704.2434439541599 384.6256556869082 830.807913044657 299.3040099575782
1752 0.005 8.76 1 755.3109165682384 690.3913428248674 690.4895611499613 878.667668048421 942.5161258108258 962.1071153067137 704.2813785878849 384.6534070926183 830.8197380361959 299.3040597998568
1753 0.005 8.765000000000001 1 755.336060731193 690.4378092818366 690.5360625816423 878.674211775354 942.5163767102367 962.1071836518107 704.3192579573334 384.6811279124443 830.8315473004463 299.3041095575174
1754 0.005 8.77 1 755.3611675364434 690.484208998153 690.5824972301951 878.6807465639673 942.5166273671683 962.1072525164323 704.3570821287747 384.708818146288 830.8433406358398 299.3041592641899
1755 0.005 8.775 1 755.3862374038409 690.5305420055871 690.6288651552052 878.687272935833 942.5168780467225 962.107321209879 704.3948502255724 384.7364776210151 830.8551186082818 299.3042089008686
1756 0.005 8.779999999999999 1 755.4112714202087 690.576808460707 690.6751664682666 878.6937914358101 942.5171284958755 962.1073902622833 704.4325653678422 384.7641064683487 830.8668809771173 299.3042584522003
1757 0.005 8.785 1 755.436271253483 690.6230084696672 690.721401279176 878.700305072962 942.5173808841632 962.107460739556 704.470229817245 384.7917044828736 830.8786307392093 299.3043079671576
1758 0.005 8.790000000000001 1 755.4612366519123 690.6691421468012 690.7675696965861 878.7068099152307 942.5176333134889 962.1075309469294 704.5078411652017 384.8192717320401 830.8903652220959 299.3043573476187
1759 0.005 8.795 1 755.4861668670549 690.7152095833418 690.8136718177846 878.7133048991578 942.5178851386282 962.1076008979047 704.5453989803847 384.8468085183725 830.9020831645738 299.3044068322096
1760 0.005 8.800000000000001 1 755.5110618691782 690.7612108879566 690.8597077463215 878.7197905144614 942.5181358366448 962.107670559385 704.582903668772 384.8743145844076 830.9137840282486 299.3044562824708
1761 0.005 8.805 1 755.5359208344897 690.8071461399958 690.9056775745842 878.7262670376897 942.5183859131714 962.1077399331166 704.6203546766359 384.9017900391921 830.9254684307111 299.304505711923
1762 0.005 8.81 1 755.5607439327707 690.853015444918 690.951581400015 878.7327345419781 942.5186348534457 962.1078085021431 704.6577526635909 384.9292353856141 830.9371357265775 299.3045550730712
1763 0.005 8.815 1 755.5855113558673 690.8988187461695 690.9974192175629 878.7391951583145 942.518885008941 962.1078782033007 704.6950895648338 384.9566503501689 830.948785975096 299.3046043497502
1764 0.005 8.82 1 755.6102514251561 690.9445562811586 691.0431911997644 878.7456476001086 942.5191352031471 962.1079477436369 704.7323774403889 384.9840349367901 830.9604226161184 299.3046535069214
1765 0.005 8.825000000000001 1 755.6349614061737 690.9902281426158 691.0888974528541 878.752091875901 942.5193848397934 962.108016853777 704.7696149359615 385.0113893608731 830.9720446562977 299.3047027751989
1766 0.005 8.83 1 755.659638613002 691.0358344399889 691.1345380800957 878.7585262481131 942.5196330910517 962.1080851431354 704.8068006344832 385.0387135618403 830.9836498434867 299.3047519802468
1767 0.005 8.835000000000001 1 755.6842831697629 691.0813752789639 691.1801131894129 878.7649535564692 942.5198815996223 962.1081539373384 704.8439347232161 385.0660074452298 830.9952403621755 299.3048011751733
1768 0.005 8.84 1 755.7088940079515 691.1268507569675 691.2256228777843 878.771371496834 942.5201295269899 962.1082223909513 704.8810166879646 385.0932711053509 831.0068148471124 299.304850244272
1769 0.005 8.845000000000001 1 755.7334704902198 691.1722609715772 691.2710672449103 878.7777797383648 942.5203766594628 962.1082905665969 704.9180464570876 385.1205046878716 831.0183724112285 299.3048994104398
1770 0.005 8.85 1 755.7580126263333 691.2176060153653 691.3164463896302 878.7841804760018 942.5206240733598 962.1083588927335 704.9550240216818 385.1477084494554 831.0299144341802 299.3049485394635
1771 0.005 8.855 1 755.7825202249866 691.2628859930584 691.3617604111465 878.7905725826963 942.5208711521035 962.1084269810293 704.9919495907557 385.1748820171308 831.0414404426716 299.3049975687439
1772 0.005 8.859999999999999 1 755.8069933858343 691.3081010531604 691.4070094337922 878.796955379867 942.5211170190234 962.1084942958709 705.0288245469508 385.2020257205775 831.0529494170011 299.3050466645183
1773 0.005 8.865 1 755.8314298487971 691.3532512022375 691.4521935185942 878.8033284564563 942.5213622148643 962.1085617286794 705.0656443817747 385.2291393159334 831.0644421757445 299.3050957229739
1774 0.005 8.870000000000001 1 755.8558321030248 691.3983365796463 691.4973127707806 878.8096934458554 942.5216073770736 962.108628948823 705.1024132452081 385.2562226775794 831.0759192028725 299.3051446722198
1775 0.005 8.875 1 755.8801996376836 691.4433572777668 691.5423672914711 878.8160498298708 942.5218521741759 962.108696123586 705.1391304577562 385.2832769211304 831.0873799888853 299.3051937177497
1776 0.005 8.880000000000001 1 755.904530722621 691.4883133818021 691.5873571667786 878.8223968110316 942.5220957957064 962.1087624964305 705.1757909269112 385.3103008034827 831.0988241647342 299.3052427117867
1777 0.005 8.885 1 755.928827903852 691.5332050052745 691.6322825069377 878.8287377791507 942.5223406090145 962.108829632466 705.2124024448877 385.3372943246621 831.1102542886431 299.3052916784249
1778 0.005 8.890000000000001 1 755.9530913845488 691.5780322445047 691.677143404774 878.835070493147 942.5225850650028 962.1088969898244 705.2489636831068 385.3642577299409 831.1216692104638 299.3053404927822
1779 0.005 8.895 1 755.9773208035845 691.6227951913677 691.7219399583445 878.8413940593433 942.5228289011576 962.1089637942991 705.2854739014023 385.3911905933298 831.1330679674593 299.3053893682473
1780 0.005 8.9 1 756.0015157307771 691.6674939440097 691.7666722640054 878.8477086457038 942.5230718736061 962.1090300071204 705.3219331017655 385.4180936353705 831.1444505007826 299.3054381949179
1781 0.005 8.904999999999999 1 756.0256761595032 691.7121285812666 691.8113404079048 878.8540148147982 942.5233142622992 962.1090957546108 705.3583405874439 385.4449682093899 831.1558169630496 299.3054869665169
1782 0.005 8.91 1 756.0498034841264 691.7566992381743 691.8559445100842 878.860314590343 942.5235567138769 962.1091617217753 705.3946959264894 385.4718129648786 831.1671684504448 299.3055356492477
1783 0.005 8.915000000000001 1 756.0738961864517 691.8012059913016 691.9004846549843 878.8666055321372 942.5237988925981 962.1092278164689 705.4310011123164 385.4986276314859 831.1785041519315 299.3055842522235
1784 0.005 8.92 1 756.0979545907395 691.8456489363441 691.9449609369631 878.8728874652079 942.5240404003373 962.1092933085275 705.4672556238401 385.5254128322014 831.1898241286092 299.3056327725171
1785 0.005 8.925000000000001 1 756.1219796530208 691.8900281401478 691.989373437087 878.8791613641206 942.5242817420055 962.1093589316467 705.5034590557436 385.5521677226691 831.2011291662968 299.3056812237419
1786 0.005 8.93 1 756.1459704620037 691.9343437216547 692.0337222591249 878.8854268821898 942.5245229576564 962.1094246568869 705.5396117419436 385.5788925841795 831.2124186347846 299.3057295844596
1787 0.005 8.935 1 756.169927292995 691.9785957781754 692.0780075011041 878.8916841465854 942.5247642813321 962.109490796214 705.5757137847402 385.6055874333859 831.2236933096293 299.3057778546245
1788 0.005 8.94 1 756.193850270015 692.0227844079801 692.1222292608758 878.8979332550842 942.5250052963138 962.1095569374045 705.6117650695188 385.632252325726 831.2349526378538 299.3058260609736
1789 0.005 8.945 1 756.2177413319731 692.0669098073953 692.1663876886167 878.904175039837 942.5252467962425 962.1096231343925 705.6477686497943 385.658887845338 831.246197553815 299.3058741631344
1790 0.005 8.950000000000001 1 756.2415982778996 692.1109719989606 692.2104828620755 878.9104083469542 942.5254877794951 962.1096891294135 705.6837208850187 385.6854935802016 831.2574270955091 299.3059221639867
1791 0.005 8.955 1 756.2654213060963 692.154971073478 692.2545148702503 878.9166332031937 942.5257286924045 962.1097553156651 705.7196221409847 385.7120696641077 831.2686411841772 299.3059701164172
1792 0.005 8.960000000000001 1 756.2892100995844 692.1989070700487 692.29848377755 878.922849815929 942.5259689522535 962.1098212988953 705.7554714056555 385.7386159422584 831.2798399209788 299.3060179961264
1793 0.005 8.965 1 756.3129652726493 692.2427801329477 692.3423896878089 878.9290580026923 942.5262091488644 962.1098872325554 705.7912707336103 385.7651375801729 831.2910234616172 299.3060657856591
1794 0.005 8.970000000000001 1 756.336686449887 692.2865903378367 692.3862326933082 878.9352579419229 942.5264488739124 962.1099529987881 705.82701922758 385.7916268474447 831.3021916686163 299.3061134872022
1795 0.005 8.975 1 756.3603739546423 692.330337786919 692.4300128914418 878.9414498234398 942.5266885414291 962.1100191052842 705.862717519808 385.8180857405981 831.3133446299527 299.3061610804488
1796 0.005 8.98 1 756.3840285297997 692.3740226280864 692.4737304056358 878.947636687056 942.5269289937746 962.110085690907 705.8983714423367 385.8445123896059 831.3244843759907 299.3062085929417
1797 0.005 8.984999999999999 1 756.4076502798297 692.4176449212107 692.5173853212758 878.9538146747545 942.5271694182395 962.110151987049 705.933973525342 385.8709096254659 831.3356094926351 299.3062558484591
1798 0.005 8.99 1 756.4312386500151 692.461204633381 692.5609776650864 878.9599826796123 942.5274086302967 962.1102178715548 705.9695209861158 385.8972778641887 831.3467183123113 299.3063031698468
1799 0.005 8.995000000000001 1 756.4547927443327 692.5047019379272 692.6045075434482 878.9661416718657 942.5276474647343 962.1102836989387 706.0050159844134 385.9236169686964 831.3578111784896 299.306350445575
1800 0.005 9 1 756.4783140365366 692.5481369504871 692.6479750677252 878.972294481537 942.5278863818337 962.11034982212 706.0404625894975 385.9499236381926 831.3688897766026 299.3063976050137
1801 0.005 9.005000000000001 1 756.5018021876637 692.5915097712524 692.6913803400794 878.9784386995212 942.5281248491506 962.110415511209 706.0758602469708 385.9762027050892 831.3799530195907 299.3064446053128
1802 0.005 9.01 1 756.5252565995931 692.6348204805971 692.734723448639 878.9845735929564 942.5283618416936 962.1104802135249 706.1112080146925 386.002455917414 831.3909996505894 299.3064916921256
1803 0.005 9.015000000000001 1 756.5486777202481 692.6780691760098 692.7780044907724 878.9907012909733 942.5285991515799 962.1105452912577 706.146506272249 386.0286753537385 831.4020317115015 299.3065387360809
1804 0.005 9.02 1 756.5720655050275 692.7212559413441 692.8212235550192 878.9968203417639 942.5288358451827 962.1106102017313 706.1817546685616 386.0548672838079 831.4130481899692 299.3065856515952
1805 0.005 9.025 1 756.5954195975637 692.7643808688354 692.8643807298588 879.0029301441689 942.5290717014203 962.1106746912552 706.2169531999436 386.0810304032642 831.4240485080469 299.3066326376459
1806 0.005 9.029999999999999 1 756.6187405948947 692.8074440629555 692.9074761167006 879.0090329745922 942.5293073387396 962.1107390997711 706.2521026117641 386.1071648113286 831.4350341095571 299.3066795816401
1807 0.005 9.035 1 756.6420285055879 692.8504456061813 692.9505098035144 879.015127560762 942.5295429568102 962.1108035212806 706.2872025104497 386.1332699944992 831.4460045833318 299.3067263804444
1808 0.005 9.040000000000001 1 756.6652830704901 692.8933855927506 692.9934818804818 879.0212127321595 942.5297772521571 962.1108672733744 706.3222529839725 386.1593461399996 831.4569590545659 299.3067732452999
1809 0.005 9.045 1 756.6885042378153 692.9362641155898 693.0363924439592 879.0272896899932 942.5300107699193 962.1109305177891 706.3572540520877 386.1853932662863 831.4678974951383 299.3068200440528
1810 0.005 9.050000000000001 1 756.711692428541 692.9790812709565 693.0792415870909 879.0333600767417 942.5302450220481 962.110994735793 706.3922062250866 386.211411283038 831.4788222090078 299.3068667224033
1811 0.005 9.055 1 756.7348480979626 693.0218371459802 693.1220294004017 879.0394225855166 942.530479198382 962.1110591667751 706.4271094358298 386.2374003193719 831.4897323050768 299.3069132103017
1812 0.005 9.06 1 756.7579710569785 693.0645318350133 693.1647559743558 879.0454761128943 942.5307125241087 962.1111226311328 706.4619634575089 386.2633609594979 831.5006269448821 299.3069597732924
1813 0.005 9.065 1 756.7810610352217 693.1071654331348 693.2074214040925 879.0515212496036 942.5309453522374 962.1111858509786 706.4967685066449 386.2892924796868 831.5115059306894 299.3070062196842
1814 0.005 9.07 1 756.8041178976018 693.1497380269835 693.2500257815642 879.0575582240195 942.5311771862968 962.1112488960333 706.5315244602418 386.3151947921781 831.5223694043659 299.3070525810122
1815 0.005 9.075000000000001 1 756.8271414955199 693.1922497092785 693.2925691965978 879.0635889199518 942.5314102830652 962.1113126305654 706.5662313538735 386.3410681405515 831.5332197189143 299.3070988095948
1816 0.005 9.08 1 756.8501331066354 693.2347005831045 693.3350517480135 879.0696117790844 942.5316433597128 962.1113769315904 706.6008900041817 386.3669124840969 831.5440558666353 299.3071447896913
1817 0.005 9.085000000000001 1 756.8730924497388 693.2770907234582 693.377473519405 879.0756260804757 942.5318758164609 962.1114405387926 706.6354996514543 386.3927282062118 831.5548769356523 299.307190842974
1818 0.005 9.09 1 756.8960192957919 693.3194202264326 693.4198346017743 879.0816316511207 942.5321074514864 962.1115037019514 706.67006067131 386.4185149329092 831.5656824367273 299.3072367910571
1819 0.005 9.095000000000001 1 756.9189134121303 693.361689182982 693.4621350875858 879.0876292635911 942.5323386390025 962.1115667805723 706.7045730062146 386.444272742706 831.5764727551646 299.3072826868628
1820 0.005 9.1 1 756.9417743583041 693.4038976833631 693.5043750673093 879.09361912947 942.5325694793244 962.1116296784535 706.7390363415857 386.4700016403298 831.5872479161579 299.3073284645826
1821 0.005 9.105 1 756.9646033661694 693.4460458232082 693.5465546363902 879.0996030797741 942.5328011135492 962.1116934529518 706.7734517787759 386.495701595377 831.5980104533854 299.307374100646
1822 0.005 9.109999999999999 1 756.9874007655681 693.4881336920953 693.5886738819737 879.1055789492269 942.5330328401628 962.1117572675525 706.8078192503358 386.5213726562747 831.6087586732203 299.3074195338104
1823 0.005 9.115 1 757.0101661949477 693.5301613793901 693.6307328965544 879.1115461696021 942.5332640013092 962.1118206650928 706.8421384207046 386.5470149372363 831.619492000509 299.3074650253631
1824 0.005 9.120000000000001 1 757.0328995431149 693.5721289733848 693.6727317685982 879.1175047899147 942.5334938979773 962.1118833091371 706.8764091830823 386.572629572842 831.6302098151084 299.3075104929566
1825 0.005 9.125 1 757.0556004373169 693.6140365639553 693.7146705858221 879.1234550676339 942.5337234990695 962.1119458784763 706.910631696698 386.5982155261132 831.6409123188864 299.3075558630709
1826 0.005 9.130000000000001 1 757.0782732159619 693.6558843273076 693.7565494930448 879.1294004681904 942.5339554884121 962.1120103735838 706.9448100250464 386.6237730396943 831.6516034453073 299.3076011303667
1827 0.005 9.135 1 757.1009146999571 693.6976720554632 693.7983683478897 879.1353226445209 942.5341974367569 962.1120775717376 706.9789382011003 386.6493017606699 831.6623431227397 299.3076462917165
1828 0.005 9.140000000000001 1 757.123526439534 693.7394000523657 693.8401274041551 879.1412514933669 942.534429975997 962.1121396213593 707.0130186932668 386.6748009891781 831.6730503153153 299.3076913972725
1829 0.005 9.145 1 757.1461067587915 693.7810684298189 693.8818267862895 879.1471741480002 942.5346594769845 962.1122014893236 707.0470513878646 386.7002715441446 831.683728035256 299.3077363962154
1830 0.005 9.15 1 757.1686548286702 693.8226772754906 693.9234665862318 879.1530872273229 942.5348875357785 962.1122635523428 707.0810360637422 386.7257134659296 831.694379554834 299.3077811997987
1831 0.005 9.154999999999999 1 757.1911701642499 693.8642266753018 693.9650468919768 879.1589906769292 942.5351149258682 962.1123256772582 707.1149728122169 386.7511269303498 831.7050077514662 299.3078260872773
1832 0.005 9.16 1 757.2136523599784 693.9057167149284 694.006567789617 879.1648850416519 942.5353420145846 962.1123878502626 707.14886154648 386.7765119841384 831.7156150470073 299.3078709333045
1833 0.005 9.165000000000001 1 757.2361013550883 693.9471474812981 694.0480293654462 879.1707716954834 942.5355687052437 962.112449911176 707.1827024753737 386.801868640647 831.7262039952108 299.3079157236049
1834 0.005 9.17 1 757.2585173532243 693.9885190523619 694.0894317056749 879.176651005703 942.5357953952343 962.1125121020833 707.2164953775012 386.8271942832145 831.7367760173811 299.3079604146802
1835 0.005 9.175000000000001 1 757.2808997000334 694.0298314724582 694.1307748689902 879.1825220730996 942.5360216775827 962.1125737853282 707.2502392249086 386.85249286236 831.747332134996 299.3080050502499
1836 0.005 9.18 1 757.3032498214211 694.0710848752993 694.1720589600728 879.1883881564385 942.5362480949925 962.112635358081 707.2839301369731 386.8777636471347 831.7578733946629 299.3080496222322
1837 0.005 9.185 1 757.32556784155 694.1122793438492 694.2132840665644 879.1942459087783 942.5364741242815 962.1126967998151 707.317577309789 386.9030063748575 831.7684002663744 299.3080941583616
1838 0.005 9.19 1 757.3478597427006 694.1534149647662 694.2544502803157 879.2000967654195 942.536700383786 962.1127588617629 707.351175148129 386.9282209553525 831.7789155612493 299.3081386482867
1839 0.005 9.195 1 757.3701149286468 694.1944917527225 694.2955576453533 879.2059392727911 942.5369265031547 962.1128203823898 707.3847256891409 386.9534056243214 831.7894145524577 299.3081830602355
1840 0.005 9.200000000000001 1 757.3923382649185 694.2355098438696 694.3366062614169 879.2117738031054 942.537152151372 962.1128822196177 707.4182305574341 386.9785625968533 831.7998990696155 299.3082274264395
1841 0.005 9.205 1 757.4145300175111 694.2764693330895 694.3775962222737 879.217600542204 942.5373773434548 962.1129437819689 707.4516895713821 387.0036915910503 831.810369151692 299.3082717541126
1842 0.005 9.210000000000001 1 757.436690525463 694.3173703095164 694.418527619331 879.2234192397569 942.5376021323426 962.1130048052225 707.4851022056613 387.0287924953558 831.8208251153844 299.3083160432371
1843 0.005 9.215 1 757.4588198143307 694.3582128634649 694.4594005431284 879.2292302505773 942.5378268268358 962.1130665549086 707.5184684435594 387.0538654311774 831.8312668490086 299.3083603028616
1844 0.005 9.220000000000001 1 757.4809184509936 694.3989970801397 694.5002150807619 879.2350349972937 942.5380524353824 962.1131286969389 707.5517881301555 387.0789095224088 831.8416960385962 299.3084045003182
1845 0.005 9.225 1 757.5029867878116 694.4397230530745 694.5409713229354 879.2408322056549 942.5382780084612 962.1131913989981 707.5850615054861 387.1039244552234 831.852111845866 299.3084485356656
1846 0.005 9.23 1 757.5250248398596 694.4803909128883 694.5816693827231 879.2466184379964 942.5385022807322 962.1132530866831 707.6182833962356 387.1289119542384 831.8625125331706 299.3084926993178
1847 0.005 9.234999999999999 1 757.547031549186 694.5210007119518 694.6223093353044 879.2523967623621 942.5387260962452 962.1133148315739 707.6514602464321 387.153871883523 831.8728983997648 299.308536828014
1848 0.005 9.24 1 757.5690066817865 694.5615525371776 694.6628912659611 879.2581677888627 942.5389491430931 962.113375727801 707.6845916158044 387.1788050129293 831.8832690521059 299.3085809409875
1849 0.005 9.245000000000001 1 757.5909499877333 694.602046471937 694.7034152602988 879.2639314969329 942.5391720296585 962.1134366114125 707.7176770764894 387.2037096487081 831.8936249596352 299.3086250320515
1850 0.005 9.25 1 757.6128622526128 694.6424826120865 694.7438814091302 879.2696893948465 942.5393953781372 962.1134979392671 707.7507169500665 387.2285875945493 831.9039681859477 299.3086690234331
1851 0.005 9.255000000000001 1 757.6347438512643 694.6828610414486 694.7842897995746 879.2754400804992 942.5396186270816 962.1135590316986 707.7837110306226 387.2534358840318 831.9142978394601 299.3087129234667
1852 0.005 9.26 1 757.6565944058481 694.7231818433386 694.8246405141905 879.2811818614589 942.5398408813203 962.113619571488 707.816658862143 387.2782565100106 831.924612830065 299.3087569213287
1853 0.005 9.265000000000001 1 757.6784144700796 694.7634451129176 694.8649336463034 879.2869174785258 942.5400635921832 962.1136808653667 707.8495610493453 387.3030485336824 831.9349146033087 299.308800883823
1854 0.005 9.27 1 757.7002033498774 694.8036509136024 694.9051692722163 879.2926445603588 942.5402859599624 962.1137420244362 707.8824162057864 387.3278127540573 831.9452021750855 299.3088447904786
1855 0.005 9.275 1 757.7219613967235 694.8437993398517 694.9453474760821 879.2983630039674 942.5405073028601 962.1138023243952 707.9152255412503 387.3525494318963 831.9554747281958 299.3088887465727
1856 0.005 9.279999999999999 1 757.7436892250955 694.8838905346677 694.9854683729825 879.3040750970441 942.5407284866162 962.1138625676389 707.9479908867335 387.3772584868348 831.9657335623759 299.3089326958448
1857 0.005 9.285 1 757.7653862068862 694.9239245398967 695.0255320401919 879.3097792021085 942.5409491849036 962.1139227202704 707.9807097683549 387.4019397933902 831.9759782334255 299.3089765662889
1858 0.005 9.290000000000001 1 757.7870522134763 694.96390144048 695.0655385575716 879.3154745769419 942.5411690030434 962.1139821606558 708.0133823939206 387.4265932711212 831.9862076857515 299.3090204913364
1859 0.005 9.295 1 757.8086858773272 695.0038212998952 695.1054879969274 879.3211598546224 942.5413869272259 962.1140405168265 708.0460075109305 387.4512187874024 831.9964212389841 299.3090643957565
1860 0.005 9.300000000000001 1 757.8302886167792 695.0436842153583 695.1453804443971 879.3268379565332 942.5416048107131 962.1140988462847 708.0785870879947 387.4758167075792 832.0066201765324 299.3091082329487
1861 0.005 9.305 1 757.8518615365942 695.0834903652434 695.1852160429846 879.3325263594144 942.5418279575351 962.1141607072349 708.1111243482706 387.5003870212528 832.0168050153376 299.3091520208807
1862 0.005 9.31 1 757.873403673112 695.1232397673117 695.2249948556431 879.3382009677807 942.5420486566464 962.1142205533373 708.1436154754126 387.5249297411453 832.0269766354106 299.3091957423489
1863 0.005 9.315 1 757.8949151295296 695.1629324751066 695.2647169436126 879.3438645236674 942.5422681124571 962.1142798842468 708.1760598054479 387.5494448019468 832.0371350984587 299.3092394413468
1864 0.005 9.32 1 757.9163964303427 695.2025685932499 695.3043823956118 879.3495186237674 942.5424866199889 962.1143386111703 708.2084586759805 387.573932400002 832.0472801097907 299.3092830420542
1865 0.005 9.325000000000001 1 757.9378478109167 695.2421481896384 695.3439912872822 879.3551641819624 942.5427049033029 962.1143977179621 708.2408117853903 387.5983923599197 832.0574120016752 299.3093266022259
1866 0.005 9.33 1 757.9592692676779 695.2816713602248 695.3835437049182 879.3608014639801 942.5429228287551 962.11445656816 708.2731196595271 387.6228244409258 832.0675303965575 299.3093701043818
1867 0.005 9.335000000000001 1 757.9806607825991 695.3211381890127 695.4230397348222 879.3664307147262 942.5431405285967 962.1145158581672 708.3053822971752 387.6472290154092 832.0776353288418 299.3094135200718
1868 0.005 9.34 1 758.0020222635372 695.360548762055 695.4624794616822 879.3720519603072 942.5433581749992 962.1145751847318 708.3375995412531 387.6716049532846 832.0877264413969 299.3094568720953
1869 0.005 9.345000000000001 1 758.0233538946452 695.399903161152 695.5018629712583 879.3776658891634 942.5435757466342 962.1146346346292 708.3697717835713 387.6959538835142 832.0978040455541 299.309500157277
1870 0.005 9.35 1 758.0446555474798 695.4392014694449 695.5411903419078 879.3832721476225 942.5437928858016 962.1146935031289 708.4018988599381 387.7202754885481 832.1078677337812 299.3095433939416
1871 0.005 9.355 1 758.0659272204434 695.4784437686827 695.5804616600519 879.3888709787587 942.5440100714984 962.1147527640503 708.4339808114931 387.7445698569795 832.1179180351397 299.3095865723714
1872 0.005 9.359999999999999 1 758.0871701027318 695.5176301702985 695.619677022033 879.3944629077779 942.5442269882711 962.114811421747 708.4660190441506 387.7688389524766 832.1279545710661 299.3096296633673
1873 0.005 9.365 1 758.1083828675733 695.5567607390273 695.6588365063562 879.4000471281252 942.5444436197508 962.1148704092363 708.4980120046004 387.793079674722 832.1379773076184 299.3096726982845
1874 0.005 9.370000000000001 1 758.1295654916568 695.5958355556809 695.6979401944131 879.4056237128076 942.5446599991935 962.1149293296301 708.5299612324307 387.8172922608179 832.147986435659 299.3097156759729
1875 0.005 9.375 1 758.150718996208 695.6348547687073 695.7369882017259 879.4111936842156 942.5448760548067 962.1149884686422 708.5618694810138 387.8414776520483 832.1579821233538 299.3097585779945
1876 0.005 9.380000000000001 1 758.1718423734807 695.6738184156646 695.7759806045982 879.4167558157916 942.5450918257036 962.1150470151168 708.5937314376529 387.8656354088097 832.1679639516999 299.3098014197224
1877 0.005 9.385 1 758.1929357901904 695.7127265820252 695.8149174808385 879.4223105424364 942.5453072127357 962.1151053168351 708.6255476981797 387.8897660351327 832.1779321716861 299.3098441991924
1878 0.005 9.390000000000001 1 758.2139992009024 695.75157934299 695.8537989092362 879.4278574029926 942.545522206942 962.1151636589461 708.6573185123317 387.9138693622783 832.1878865154889 299.3098868866787
1879 0.005 9.395 1 758.2350333180683 695.7903767846927 695.8926249756802 879.4333987604892 942.5457376572108 962.1152224396516 708.6890446308582 387.9379453598858 832.197829018921 299.3099294617696
1880 0.005 9.4 1 758.256038082409 695.8291189864484 695.9313957579765 879.4389322989434 942.5459531555255 962.1152814319446 708.7207260383241 387.9619941390561 832.2077580940097 299.3099717844781
1881 0.005 9.404999999999999 1 758.2770133681619 695.8678060275048 695.9701113373989 879.4444576869912 942.5461679974796 962.1153398053448 708.7523628572843 387.9860158087675 832.2176731540188 299.3100142048283
1882 0.005 9.41 1 758.2979580089461 695.9064378917559 696.0087717413051 879.4499744929792 942.5463817568309 962.1153978377589 708.7839526715787 388.0100103335786 832.2275733945264 299.3100565776361
1883 0.005 9.415000000000001 1 758.3188732131197 695.9450147319372 696.0473770698929 879.4554854002079 942.5465960857645 962.1154565706955 708.8154988862932 388.033977781743 832.2374610391715 299.3100988734246
1884 0.005 9.42 1 758.3397589713187 695.9835366326436 696.0859274114729 879.4609888139596 942.5468097837597 962.1155149103461 708.8470010294833 388.0579181479815 832.2473346308632 299.3101409987165
1885 0.005 9.425000000000001 1 758.3606147430125 696.0220036752555 696.1244228487462 879.4664841588921 942.5470230328783 962.115572721289 708.8784590168 388.0818315710973 832.2571938302789 299.3101832138715
1886 0.005 9.43 1 758.3814403826666 696.0604159411477 696.1628634622573 879.4719717415768 942.5472350782278 962.1156300869052 708.9098729163567 388.1057179851632 832.2670385240879 299.3102254004987
1887 0.005 9.435 1 758.4022367343211 696.098773516681 696.2012493384648 879.4774532608557 942.5474473614001 962.1156876746205 708.9412430958604 388.1295773822843 832.2768706501934 299.3102675485848
1888 0.005 9.44 1 758.4230036664745 696.1370764830995 696.2395805607501 879.4829273794886 942.5476596445728 962.1157455997438 708.9725694078895 388.1534158670049 832.2866892208499 299.3103095209984
1889 0.005 9.445 1 758.4437411371918 696.175324920285 696.2778572086174 879.4883937323316 942.547871086197 962.115802715668 709.003851746874 388.1772241166009 832.2964937902294 299.3103515622753
1890 0.005 9.450000000000001 1 758.4644490989359 696.2135189074078 696.3160793604924 879.4938517577341 942.548081907903 962.1158595054387 709.0350902518262 388.201004411708 832.3062839438071 299.3103935438125
1891 0.005 9.455 1 758.4851274364989 696.2516585261122 696.3542470998029 879.4993026887446 942.5482918608157 962.1159158682256 709.0662849164604 388.2247572247094 832.3160602483915 299.3104354841976
1892 0.005 9.460000000000001 1 758.5057790943317 696.2897439581669 696.3923605704738 879.5047431436034 942.5485018440866 962.1159725343969 709.0974318176156 388.2484827671107 832.325824700741 299.3104773108411
1893 0.005 9.465 1 758.5263919776881 696.3277752249775 696.4304198366628 879.5101792362243 942.5487126978494 962.1160302798414 709.128535846664 388.2721811178546 832.3355764148884 299.3105189212763
1894 0.005 9.470000000000001 1 758.5469805335484 696.3657523585127 696.4684249454104 879.5156101259406 942.548924414477 962.1160882051317 709.159597982984 388.2958523043717 832.345315249 299.3105606174963
1895 0.005 9.475 1 758.5675427232499 696.4036754224803 696.5063759537281 879.5210327483752 942.549134371451 962.1161451048528 709.1906417756297 388.319496619254 832.3550397197098 299.3106022205025
1896 0.005 9.48 1 758.5880758998043 696.4415445261734 696.5442729530383 879.5264477638307 942.5493437196577 962.1162013788268 709.2216261796503 388.343114144064 832.3647498905331 299.3106437619434
1897 0.005 9.484999999999999 1 758.6085799867772 696.4793597502121 696.582116028441 879.5318555769438 942.549552569236 962.1162581163136 709.2525625991127 388.3667049792049 832.374446373364 299.3106852061307
1898 0.005 9.49 1 758.6290548510372 696.5171211742105 696.6199052585707 879.5372561111573 942.549760909202 962.1163144519272 709.2834541626205 388.3902691012707 832.384129590141 299.3107264980025
1899 0.005 9.495000000000001 1 758.6495007208276 696.554828879108 696.6576407249704 879.5426496799222 942.5499689704072 962.1163702104668 709.3143019178146 388.4138064946873 832.3937994041754 299.3107677123997
1900 0.005 9.5 1 758.6699175296069 696.5924829424481 696.6953225075206 879.5480363537658 942.5501765456851 962.1164258691617 709.345106054283 388.4373176909353 832.4034560145906 299.3108087938839
1901 0.005 9.505000000000001 1 758.6903055408378 696.6300834284083 696.7329506776185 879.5534158381041 942.550384536699 962.116482012042 709.3758665169685 388.4608021128026 832.4130998910692 299.3108498135081
1902 0.005 9.51 1 758.7106654913039 696.667630432248 696.7705253193561 879.5587900377205 942.5505931862986 962.1165393806807 709.4065842943925 388.4842595912428 832.4227324223266 299.3108907398544
1903 0.005 9.515000000000001 1 758.7309975559123 696.705124028691 696.8080465116165 879.5641571085758 942.5508021516373 962.1165967795782 709.4372591884817 388.5076903450898 832.4323528323905 299.3109314894061
1904 0.005 9.52 1 758.7513012941615 696.7425642987209 696.8455143309696 879.5695161603472 942.5510107019654 962.1166535507617 709.4678911114777 388.5310944670867 832.4419594618878 299.310972296981
1905 0.005 9.525 1 758.7715766387339 696.7799513217609 696.8829288615739 879.5748680026904 942.551218871053 962.1167106098338 709.4984802178517 388.5544719557319 832.4515527190076 299.3110130365365
1906 0.005 9.529999999999999 1 758.7918230847076 696.8172851760655 696.9202901796657 879.5802120065795 942.5514257053223 962.1167665907931 709.5290263404746 388.5778230327027 832.4611317494897 299.3110537411752
1907 0.005 9.535 1 758.8120410849674 696.8545659996809 696.9575983949914 879.5855492743391 942.5516320328519 962.1168224024429 709.5595313160902 388.6011469235389 832.4706974102598 299.3110943845102
1908 0.005 9.540000000000001 1 758.8322300599294 696.8917938299024 696.994853578383 879.5908789491284 942.5518379229602 962.1168778103712 709.5899930671382 388.624444747396 832.4802494415399 299.3111349202337
1909 0.005 9.545 1 758.8523901878434 696.9289687449125 697.0320558033932 879.5962018560244 942.5520436315034 962.116933408489 709.6204120812214 388.6477173288411 832.489788453103 299.3111753661566
1910 0.005 9.550000000000001 1 758.8725215215528 696.9660908202385 697.0692051497085 879.601517588439 942.552248555467 962.1169885394788 709.6507883510932 388.6709629251247 832.4993142553811 299.3112157479661
1911 0.005 9.555 1 758.8926230833919 697.0031600789754 697.1063016631917 879.6068260237453 942.5524537708218 962.1170439873721 709.6811202691587 388.6941819849804 832.5088268655495 299.3112560760821
1912 0.005 9.56 1 758.9126965733147 697.0401766376525 697.1433454296302 879.6121276663381 942.5526587122613 962.1170992741023 709.711410151942 388.7173775176314 832.5183267096189 299.3112963252692
1913 0.005 9.565 1 758.9327422000586 697.0771405784483 697.1803365344005 879.61742221192 942.5528638369515 962.1171547650234 709.7416580123377 388.7405455749818 832.5278138825452 299.3113365128808
1914 0.005 9.57 1 758.9527598987891 697.1140519791003 697.2172750555288 879.6227101157596 942.5530683083063 962.1172101834128 709.7718637033529 388.7636866745958 832.5372881478478 299.311376622061
1915 0.005 9.575000000000001 1 758.9727496819689 697.1509109188203 697.254161072456 879.6279906655602 942.5532728895537 962.117265429434 709.8020272372802 388.7868010819883 832.5467496070366 299.3114166337479
1916 0.005 9.58 1 758.992711386737 697.1877174671661 697.2909946589996 879.6332643369656 942.553476968327 962.1173205037425 709.8321483920462 388.809888449876 832.5561980803323 299.3114565687545
1917 0.005 9.585000000000001 1 759.0126453233541 697.2244717230029 697.3277759005392 879.6385312257181 942.55368087287 962.1173760713267 709.8622279435507 388.8329512155227 832.5656337712562 299.3114964490947
1918 0.005 9.59 1 759.0325512183591 697.2611737540423 697.3645048772865 879.6437910307468 942.5538844569355 962.117431073483 709.8922653686803 388.8559867702668 832.575056464051 299.3115363156131
1919 0.005 9.595000000000001 1 759.0524291054162 697.29782363236 697.4011816604394 879.6490437549988 942.5540879131177 962.1174864460485 709.9222604781094 388.8789958370579 832.5844662202051 299.3115761427207
1920 0.005 9.6 1 759.0722790243357 697.3344214384318 697.437806328976 879.6542895226072 942.5542910940246 962.1175413799973 709.9522136691564 388.9019786868337 832.5938632507184 299.3116159053432
1921 0.005 9.605 1 759.0921008218678 697.3709672387089 697.4743789549295 879.659528563738 942.5544942240446 962.1175967606599 709.9821246599053 388.9249353260562 832.6032475477127 299.3116556492012
1922 0.005 9.609999999999999 1 759.1118948078421 697.407461117642 697.5108996157403 879.6647604877214 942.5546972651172 962.1176520022797 710.0119939373865 388.947865860351 832.6126187793845 299.3116953302649
1923 0.005 9.615 1 759.131661260623 697.4439031650335 697.5473683993289 879.6699867637924 942.554899301738 962.1177062979299 710.0418232196348 388.9707702031027 832.6219769634441 299.3117349951722
1924 0.005 9.620000000000001 1 759.1513997544947 697.4802934521215 697.5837853793605 879.6752057064281 942.5551012052578 962.1177609424991 710.0716102547343 388.9936489265378 832.6313223365541 299.3117746572532
1925 0.005 9.625 1 759.17111062169 697.5166320529783 697.6201506316745 879.6804172590878 942.5553031005965 962.1178156266262 710.101355274312 389.0165016020831 832.6406552027751 299.3118142681508
1926 0.005 9.630000000000001 1 759.19079382836 697.5529190429398 697.656464232155 879.6856217401441 942.5555046662962 962.1178702085931 710.131058415226 389.0393280942736 832.6499751649279 299.3118538715033
1927 0.005 9.635 1 759.2104492041592 697.5891544993742 697.6927262570564 879.6908193393167 942.5557060581074 962.1179246453412 710.1607198716557 389.0621285171489 832.6592826148531 299.311893416595
1928 0.005 9.640000000000001 1 759.2300770013327 697.6253384953318 697.7289367802788 879.6960097140513 942.5559073886302 962.1179794090964 710.1903396892185 389.084901919195 832.6685768764812 299.3119329412573
1929 0.005 9.645 1 759.2496775761967 697.6614711135464 697.7650958847694 879.7011948236312 942.5561093104783 962.1180348117504 710.2199183298143 389.1076496448746 832.6778603044748 299.3119724179405
1930 0.005 9.65 1 759.2692512158459 697.6975524266153 697.8012036433006 879.7063729183523 942.5563113302313 962.118090242288 710.2494555902279 389.1303714517286 832.6871314784307 299.3120118195988
1931 0.005 9.654999999999999 1 759.288797562114 697.733582510631 697.8372601303284 879.7115434779146 942.5565127020668 962.1181454099233 710.2789515167351 389.1530674821403 832.6963898474835 299.3120513212409
1932 0.005 9.66 1 759.3083162202896 697.7695614397301 697.873265421409 879.7167063682579 942.5567132285743 962.1182000142488 710.3084060199417 389.1757377221057 832.7056344204817 299.3120908377056
1933 0.005 9.665000000000001 1 759.3278072253466 697.805489318508 697.9092196073543 879.7218620299321 942.5569130166355 962.1182539898017 710.33781990301 389.1983826417931 832.7148657465378 299.3121303375333
1934 0.005 9.67 1 759.3472702682152 697.8413662087449 697.9451227616808 879.7270106402292 942.5571122764414 962.11830746421 710.3671925927885 389.2210024525062 832.7240836829737 299.3121697951108
1935 0.005 9.675000000000001 1 759.3667106839569 697.8771922140281 697.9809749961239 879.7321504581154 942.5573106192821 962.1183607316083 710.3965254719927 389.2435961467861 832.7332900970666 299.3122092092515
1936 0.005 9.68 1 759.3861219452255 697.9129673655333 698.0167763398281 879.7372846363689 942.5575093924629 962.118414604555 710.4258163898758 389.2661638861533 832.7424835678421 299.3122485297479
1937 0.005 9.685 1 759.4055046656752 697.9486917400147 698.052526865442 879.742412287722 942.5577083399475 962.1184686703651 710.4550659766007 389.2887057200131 832.7516641844556 299.3122879315239
1938 0.005 9.69 1 759.4248592369664 697.9843654116502 698.0882266481186 879.7475331444208 942.5579067090816 962.118522101462 710.4842743210653 389.3112215524575 832.7608316369152 299.312327350565
1939 0.005 9.695 1 759.4441862228739 698.0199884601667 698.1238757664382 879.7526486141237 942.5581056399392 962.1185761352634 710.5134419914333 389.3337116581743 832.7699877599124 299.3123666856325
1940 0.005 9.700000000000001 1 759.4634858636407 698.05556095875 698.1594742951889 879.7577573501527 942.5583041319757 962.1186298866337 710.5425687520302 389.3561757381218 832.7791316739268 299.312405982147
1941 0.005 9.705 1 759.4827581518789 698.0910829811545 698.1950223073828 879.7628586647807 942.5585019395342 962.1186830796001 710.5716547338855 389.3786146880784 832.7882626121079 299.3124453398227
1942 0.005 9.710000000000001 1 759.5020028986426 698.1265546006515 698.2305198761899 879.7679523424454 942.5586989932572 962.1187359170622 710.6006998705446 389.4010281718309 832.7973802612772 299.3124846746682
1943 0.005 9.715 1 759.5212201459286 698.1619758931929 698.2659670783595 879.7730395940316 942.558895485463 962.1187885636848 710.6297043832592 389.4234160745513 832.8064849261759 299.3125239628718
1944 0.005 9.720000000000001 1 759.5404149602316 698.1973469499127 698.3013639962995 879.7781189403181 942.5590911271127 962.1188406090919 710.6586720745078 389.4457785602703 832.8155769801012 299.3125632280722
1945 0.005 9.725 1 759.5595803505937 698.2326678261087 698.3367106968304 879.7831920610621 942.5592870294447 962.1188929104017 710.6875971643287 389.468114907604 832.8246564218701 299.3126023898066
1946 0.005 9.73 1 759.5787174494639 698.2679385962635 698.3720072535568 879.7882585564821 942.5594824847719 962.118945257318 710.7164810580547 389.4904260168856 832.8337233829931 299.3126415387322
1947 0.005 9.734999999999999 1 759.5978269268998 698.303159335214 698.4072537395236 879.7933186872928 942.5596779544355 962.1189977033637 710.7453241842668 389.5127117668427 832.8427783985574 299.3126806203157
1948 0.005 9.74 1 759.6169085613795 698.3383301321978 698.4424502332322 879.7983716515271 942.5598734407102 962.1190500044451 710.7741263956847 389.5349734285216 832.8518207073163 299.3127196561778
1949 0.005 9.745000000000001 1 759.6359635107327 698.3734510510911 698.4775968133606 879.8034184998273 942.5600692507198 962.1191025548311 710.8028884330648 389.5572092186907 832.8608515174799 299.3127586358204
1950 0.005 9.75 1 759.6549919424859 698.4085221648012 698.5126935483261 879.8084587296299 942.5602645246322 962.1191550291595 710.8316105141716 389.5794193916516 832.8698702490732 299.3127975427637
1951 0.005 9.755000000000001 1 759.6739938607612 698.44354354732 698.5477405129928 879.8134926819932 942.5604600543342 962.1192079734229 710.8602924973128 389.6016040754122 832.8788771115669 299.312836401734
1952 0.005 9.76 1 759.6929693038121 698.4785152686527 698.5827377777043 879.8185199326774 942.5606551180065 962.119260584146 710.8889343396744 389.6237634388692 832.8878717676614 299.3128751864244
1953 0.005 9.765000000000001 1 759.7119183831097 698.5134373970549 698.6176854132464 879.8235407242861 942.5608503311532 962.1193132864597 710.9175360851607 389.645897324957 832.8968543498046 299.3129139479386
1954 0.005 9.77 1 759.7308409648826 698.5483100105695 698.6525834952428 879.8285545507564 942.5610453969832 962.1193661734223 710.9460979486425 389.6680058985233 832.9058246974932 299.3129526008817
1955 0.005 9.775 1 759.7497399569312 698.5831331899589 698.68743209986 879.8335616035506 942.5612397342838 962.1194183161024 710.9746228625397 389.6900890658399 832.9147826733335 299.3129911929835
1956 0.005 9.779999999999999 1 759.7686118816036 698.6179070018993 698.7222312971238 879.8385617088334 942.5614336869763 962.1194702237592 711.0031066460393 389.7121468746445 832.9237283171556 299.3130297545084
1957 0.005 9.785 1 759.7874498046309 698.6526314010388 698.7569810853643 879.843555962417 942.5616281148402 962.1195227335586 711.0315463688852 389.7341795279233 832.9326623034943 299.3130682489885
1958 0.005 9.790000000000001 1 759.8062635626877 698.6873065724321 698.7916815956178 879.8485432923226 942.5618221024305 962.119575398048 711.0599474727632 389.7561869821224 832.9415840595933 299.3131066848533
1959 0.005 9.795 1 759.8250519568207 698.7219325843485 698.8263329002573 879.8535239086183 942.5620157289175 962.1196275126612 711.0883093477155 389.7781677700481 832.9504940343279 299.3131450390583
1960 0.005 9.800000000000001 1 759.8438146135079 698.7565095151311 698.8609350814127 879.8584979780549 942.5622093949829 962.1196794894265 711.1166316539027 389.8001240299249 832.9593915333891 299.3131833168039
1961 0.005 9.805 1 759.8625512946235 698.7910374505492 698.8954882195884 879.8634655051425 942.5624024442853 962.1197315327805 711.1449150174625 389.822055482219 832.968276858297 299.3132214482712
1962 0.005 9.81 1 759.8812621757139 698.8255164689878 698.929992390841 879.8684275182815 942.5625960066747 962.1197839975983 711.1731595999888 389.8439653550404 832.9771512913102 299.3132595030485
1963 0.005 9.815 1 759.8999470836678 698.8599466115796 698.9644476581756 879.8733829240946 942.562789581086 962.1198365248574 711.2013641501308 389.8658489070831 832.9860140325496 299.3132973604982
1964 0.005 9.82 1 759.9186059251158 698.8943279637305 698.9988540938391 879.8783309636093 942.5629826152933 962.1198887580628 711.2295293828217 389.8877068494022 832.9948637804125 299.313335251331
1965 0.005 9.825000000000001 1 759.9372382835586 698.9286605970755 699.0332117699879 879.8832716084651 942.5631747904393 962.1199405836395 711.2576552218706 389.9095395642324 833.0037007935944 299.3133731320655
1966 0.005 9.83 1 759.9558440740699 698.9629445829875 699.067520758996 879.8882054913562 942.5633661369927 962.1199917359575 711.2857417489067 389.9313472099336 833.0125248280132 299.3134109669029
1967 0.005 9.835000000000001 1 759.9744236774495 698.9971799977661 699.1017811363012 879.8931342476317 942.5635580419275 962.120043898932 711.3137893059501 389.9531296544286 833.0213376932077 299.3134487172005
1968 0.005 9.84 1 759.9929772519246 699.0313669113665 699.1359929734904 879.8980561330777 942.5637495885876 962.1200958366371 711.3417976612903 389.9748870905694 833.0301385451259 299.3134862802634
1969 0.005 9.845000000000001 1 760.011504578527 699.0655053947197 699.1701563394079 879.9029708523605 942.563940570259 962.1201470777984 711.3697669142387 389.9966196338067 833.0389265840629 299.3135239504364
1970 0.005 9.85 1 760.0300056558926 699.0995955291361 699.204271313999 879.90787847893 942.5641307792074 962.1201978292737 711.397697297428 390.018326521384 833.0477019802755 299.3135615866934
1971 0.005 9.855 1 760.0484803849934 699.133637377916 699.2383379633709 879.9127795780327 942.5643204267553 962.1202487331617 711.4255885443432 390.0400084984244 833.0564647743159 299.3135991907561
1972 0.005 9.859999999999999 1 760.0669292120606 699.1676310151867 699.2723563632845 879.9176751574439 942.5645103962648 962.120299575673 711.453441114381 390.0616658313163 833.0652164044075 299.3136367285123
1973 0.005 9.865 1 760.0853523549355 699.2015765102662 699.3063265834048 879.922564464599 942.564700709185 962.1203510997428 711.4812547287179 390.0832980814901 833.0739566429058 299.3136740738491
1974 0.005 9.870000000000001 1 760.1037497375188 699.2354739291609 699.3402486907481 879.9274462900117 942.5648902950707 962.1204019824198 711.5090294369485 390.104905940313 833.0826843276064 299.3137115127454
1975 0.005 9.875 1 760.1221210796741 699.2693233460425 699.3741227567581 879.9323213138358 942.5650793257895 962.1204530319294 711.5367653638795 390.1264891904806 833.0913995037196 299.3137488809786
1976 0.005 9.880000000000001 1 760.1404662388221 699.3031248140704 699.407948842981 879.9371894190516 942.565267571499 962.1205033204553 711.5644619798586 390.1480458214156 833.100102243386 299.3137861709114
1977 0.005 9.885 1 760.1587853754841 699.3368784164271 699.4417270241362 879.9420511841978 942.5654556497171 962.1205536508382 711.592120039682 390.1695787627939 833.1087929483874 299.313823358961
1978 0.005 9.890000000000001 1 760.1770784617407 699.37058422391 699.4754573706221 879.9469063242266 942.5656433456314 962.1206034984851 711.6197395359078 390.1910875700047 833.1174714253925 299.3138604848446
1979 0.005 9.895 1 760.1953462118273 699.4042423370882 699.5091399712272 879.9517557948689 942.5658307921459 962.1206535971272 711.6473214592338 390.2125692742261 833.1261385153894 299.3138975221326
1980 0.005 9.9 1 760.2135882232255 699.437852805633 699.542774890878 879.9565985558992 942.5660180294549 962.1207033632968 711.6748647095376 390.2340275339204 833.1347937181226 299.3139344710007
1981 0.005 9.904999999999999 1 760.2318047706824 699.4714157005175 699.5763622004969 879.9614352025596 942.5662054111887 962.120753654431 711.7023694714146 390.2554618263253 833.1434374955558 299.313971314654
1982 0.005 9.91 1 760.2499958869558 699.5049310906765 699.6099019662101 879.9662653188421 942.5663925839929 962.1208038327369 711.7298358324234 390.2768720089375 833.1520695265657 299.3140080891989
1983 0.005 9.915000000000001 1 760.268161579122 699.5383990469323 699.6433942608822 879.9710892282609 942.5665797548365 962.1208544377959 711.7572639467494 390.2982578800695 833.1606900416704 299.3140447848719
1984 0.005 9.92 1 760.2863025575527 699.5718197037099 699.676839186561 879.9759067841302 942.5667668134712 962.1209047428576 711.7846555859541 390.3196188698316 833.1692991012695 299.3140813672894
1985 0.005 9.925000000000001 1 760.3044180980877 699.605193085412 699.7102368050328 879.9807182423331 942.5669538327602 962.1209551652835 711.812008630299 390.3409557996725 833.1778965867589 299.3141179263277
1986 0.005 9.93 1 760.3225082624937 699.6385192581768 699.7435871796293 879.9855227889688 942.5671403544942 962.1210052132786 711.8393232489562 390.3622684584337 833.1864822470811 299.3141543864026
1987 0.005 9.935 1 760.3405729686655 699.671798290023 699.7768903780552 879.9903211312052 942.567326854005 962.1210557439096 711.8665996532674 390.3835566177993 833.1950563878854 299.3141907781747
1988 0.005 9.94 1 760.358612247206 699.7050302491075 699.8101464679703 879.9951132338388 942.5675130494997 962.1211057285648 711.8938379062132 390.4048205417955 833.2036186630999 299.3142270903137
1989 0.005 9.945 1 760.3766262388687 699.7382152041215 699.8433555191046 879.9998989850531 942.5676992165353 962.1211561194905 711.9210380213854 390.4260601166172 833.2121692522995 299.3142633983675
1990 0.005 9.950000000000001 1 760.3946150055901 699.7713532277916 699.8765175985124 880.0046781546757 942.5678849358279 962.1212063500462 711.9482003461259 390.4472754938959 833.2207082175107 299.3142996173257
1991 0.005 9.955 1 760.4125784237281 699.8044443859472 699.909632777607 880.0094511393112 942.5680703971053 962.1212564381095 711.9753246803851 390.4684665744271 833.2292356473857 299.3143358015255
1992 0.005 9.960000000000001 1 760.4305169949836 699.8374887475983 699.9427011219747 880.0142173934505 942.5682554416385 962.1213060262514 712.0024113657561 390.4896335393439 833.2377510413274 299.3143719608551
1993 0.005 9.965 1 760.4484303609256 699.870486380951 699.9757227030227 880.0189775474164 942.5684404232728 962.1213560257446 712.0294601767501 390.5107761814589 833.2462548370941 299.3144080338348
1994 0.005 9.970000000000001 1 760.4663184840568 699.903437353381 700.0086975866706 880.0237312012304 942.5686250598418 962.1214057611006 712.0564711526358 390.5318944893381 833.2547468409521 299.31444403538
1995 0.005 9.975 1 760.4841815715168 699.9363417337886 700.041625841737 880.0284786485252 942.5688098489494 962.1214553305451 712.0834444595311 390.5529885329405 833.263227440706 299.3144800041018
1996 0.005 9.98 1 760.5020193892144 699.969199589789 700.0745075369211 880.0332195500705 942.5689937417375 962.1215045514482 712.1103800794527 390.5740583474732 833.2716962327636 299.3145159093938
1997 0.005 9.984999999999999 1 760.5198318123294 700.0020109695926 700.1073427278848 880.037954536811 942.5691777363882 962.1215542154655 712.1372778617599 390.5951039030791 833.2801535114165 299.3145517343271
1998 0.005 9.99 1 760.5376191913361 700.0347759547119 700.1401314866636 880.0426830410472 942.5693612941208 962.121603517945 712.1641381806344 390.6161253178902 833.2885991349644 299.3145875150838
1999 0.005 9.995000000000001 1 760.5553809548491 700.067494607709 700.1728738786799 880.0474041601502 942.5695442051581 962.1216524663628 712.1909619101997 390.6371226602495 833.297032601636 299.3146232727919
2000 0.005 10 1 760.5731178834864 700.1001670022987 700.2055699736246 880.052119501975 942.5697271223403 962.1217016287666 712.2177477281091 390.6580958538427 833.3054545198089 299.3146589642056
2001 0.005 10.005 1 760.5908277105091 700.1327931354754 700.2382198013065 880.0568278196586 942.5699097541158 962.121750728326 712.2444939527193 390.679044889229 833.3138636949686 299.3146946518227
2002 0.005 10.01 1 760.608516144905 700.1653732093346 700.270823491818 880.0615313284242 942.5700926419287 962.1217996381921 712.2712056826202 390.6999699350974 833.3222636197394 299.3147302862432
2003 0.005 10.015 1 760.6261768649008 700.1979071564028 700.3033810587673 880.0662276820774 942.5702749161779 962.121848661882 712.2978775229027 390.7208708407036 833.3306503025071 299.3147659332666
2004 0.005 10.02 1 760.6438134757385 700.2303951007287 700.3358925783417 880.0709178741647 942.5704570215413 962.1218977293354 712.3245126214358 390.7417477054168 833.3390259014477 299.3148015642479
2005 0.005 10.025 1 760.6614259694793 700.2628371263845 700.3683581352352 880.075602525905 942.5706389115531 962.1219469100728 712.3511111539813 390.7626002863889 833.3473905196014 299.3148371352145
2006 0.005 10.03 1 760.6790139702134 700.2952332843557 700.4007777903157 880.0802810317604 942.5708208218352 962.1219958019016 712.3776724182266 390.7834297096132 833.3557438723413 299.3148726750356
2007 0.005 10.035 1 760.6965776357913 700.3275836491429 700.4331516133424 880.0849531605731 942.5710026917769 962.1220448148792 712.4041968214475 390.8042347365217 833.3640861534976 299.314908191981
2008 0.005 10.04 1 760.714116759421 700.3598882878277 700.4654796749097 880.0896191495447 942.5711837871243 962.1220932551961 712.4306842096795 390.8250157391548 833.3724168215971 299.3149436863561
2009 0.005 10.045 1 760.7316315638689 700.3921472683614 700.4977620405728 880.0942790196236 942.5713653428542 962.122142570862 712.4571348009733 390.8457728031756 833.3807362528722 299.3149791215226
2010 0.005 10.05 1 760.7491219105228 700.424360664476 700.5299987811387 880.098932665662 942.5715461443186 962.1221913770131 712.4835486809463 390.8665061140426 833.3890442710695 299.3150145114299
2011 0.005 10.055 1 760.7665877828291 700.456528540377 700.5621899647076 880.1035801083301 942.5717267590733 962.1222401127417 712.5099258042151 390.887215513224 833.3973410559167 299.3150499214448
2012 0.005 10.06 1 760.7840291304681 700.4886509468563 700.5943356499462 880.1082211479505 942.5719071150527 962.122288367492 712.5362655927354 390.9079010783983 833.4056261964354 299.3150853033895
2013 0.005 10.065 1 760.8014461840914 700.5207279623042 700.6264359059389 880.1128560888211 942.5720874102165 962.1223370151616 712.5625688230352 390.9285628805076 833.413900371325 299.315120600638
2014 0.005 10.07 1 760.8188389138603 700.5527596537481 700.6584908013693 880.1174846850478 942.5722670520674 962.1223851902973 712.5888354715731 390.9492009030146 833.4221630549112 299.3151558921475
2015 0.005 10.075 1 760.8362075816692 700.5847460851548 700.6905004030975 880.1221083491678 942.5724477321057 962.1224340842815 712.6150655803899 390.9698108267014 833.4304160560091 299.3151911421049
[truncated: 195,342 more chars]
