# Supplementary material for: Thermocouple Sensor Response in Hot Airstream
Source: Sensors (Basel). 2025 Jul 26;25(15):4634. doi: 10.3390/s25154634 (PMC12349096; doi:10.3390/s25154634)
Supplement: Supplementary file 1 [file sensors-25-04634-s001.zip › report-file-tc_11bR55.out]

"report-file-tc"
"Time Step" "delta-time etc.."
("TimeStep" "delta-time" "flow-time" "iters-per-timestep" "t_1" "t_sensor" "t0" "t1" "t2" "t3" "ty_1" "ty_10" "ty1" "ty10")
0 0.005 0 0 292.9999999999999 292.9999999999999 292.9999999999999 292.9999999999999 292.9999999999999 292.9999999999999 292.9999999999999 292.9999999999999 292.9999999999999 292.9999999999999
1 0.005 0.005 20 294.5090346797387 293.0087894580055 293.0056622494683 317.1040478621606 342.7100395879616 366.0362319616789 299.8871200236176 293.129936739214 305.995317316243 293.4770734838893
2 0.005 0.01 20 304.6669161996642 293.0687870260699 293.047488990616 437.5069447483434 542.9942175503305 617.2792068697869 333.4917742173271 294.0989914609584 379.8829697286741 298.6968741767274
3 0.005 0.015 20 339.1713475800558 293.2878861789526 293.2108879037851 698.1135354699414 859.2081046876639 929.3290978808427 405.2915286245069 297.1959491046295 565.6860979915434 320.1090759576459
4 0.005 0.02 20 412.7519005504914 293.7616948045011 293.5952308071863 938.2272784551317 1038.998802510068 1061.75116990567 485.9556150815133 302.6645734012674 789.960181542393 351.2211090567222
5 0.005 0.025 20 505.8127760065469 294.4510100899507 294.209679556112 1035.050202760749 1080.655841756182 1086.037664509092 544.1694663411557 308.7675813362339 913.9961599999261 366.4176561823351
6 0.005 0.03 20 575.9440562331688 295.2802670399971 294.9975943441177 1060.717173346149 1085.597846036211 1088.117567180117 585.4533180903493 313.2398643736617 960.880065742077 360.7978276622381
7 0.005 0.035 20 611.4846747269985 296.2034622443044 295.9017534218041 1067.473877636398 1085.130183281749 1087.524179051296 619.4342080603747 315.0084063278807 983.3285774525533 346.7561926753319
8 0.005 0.04 20 625.0266974149234 297.1943061344647 296.8837674918589 1069.066524781768 1083.947407228482 1086.63126843515 648.6253456343992 314.3998438779296 996.559104458205 332.8232873032851
9 0.005 0.045 20 628.8499876198614 298.2358229666943 297.9198762123402 1068.825338092363 1082.59855542165 1085.564580448864 673.1506542017827 312.3212947098584 1003.824018143034 321.7798663941243
10 0.005 0.05 20 629.5102505812276 299.3166894757575 298.9953179008596 1067.997344630267 1081.347429955703 1084.578410096927 693.28229119024 309.6127013433735 1007.081064387574 313.749090961185
11 0.005 0.055 20 629.9185676595505 300.429472507481 300.1010265631681 1067.188639105811 1080.378634325879 1083.817448925719 709.5870096317991 306.8269454952354 1008.023269225052 308.0586169754961
12 0.005 0.06 20 631.2126639504523 301.569518601022 301.2317086533323 1066.780745055297 1079.81270018485 1083.419104464318 722.7811293441951 304.2640642552904 1007.956097757298 304.0787278553543
13 0.005 0.065 20 633.4793144105678 302.7335517234142 302.3842164113896 1066.65583082405 1079.507761503857 1083.243799038759 733.3495232336599 302.0479275941282 1007.726431888491 301.3191494840744
14 0.005 0.07000000000000001 20 636.4097958740662 303.9190526463826 303.5564873142005 1066.757947330192 1079.485931822985 1083.298531858695 741.6891087009977 300.2042723206356 1007.990855562895 299.4467185395978
15 0.005 0.075 20 639.6084714038769 305.1237607910866 304.7468663802534 1066.91671701473 1079.545927770784 1083.379057117072 748.1913540480074 298.7146630077422 1008.677151296885 298.1856658256233
16 0.005 0.08 20 642.7418053783514 306.345539200405 305.9538029321871 1067.046729585773 1079.595127366485 1083.426503366918 753.2388607811077 297.5418319716167 1009.363715071078 297.3291199151872
17 0.005 0.08500000000000001 20 645.6078907653095 307.5824566025146 307.175820208563 1067.132268848498 1079.611929001495 1083.440714113778 757.157809727667 296.637878130416 1009.858893787694 296.7560370779844
18 0.005 0.09 20 648.1281291209793 308.832851361381 308.4115578541785 1067.185315385557 1079.608656616048 1083.439124062237 760.2004375472229 295.9553120368983 1010.170987268847 296.3796685945091
19 0.005 0.095 20 650.2955409753509 310.0953042407955 309.6597857783494 1067.218101400114 1079.598819707643 1083.433163410267 762.5591352944909 295.4496259524584 1010.366244175492 296.1431711757224
20 0.005 0.1 19 652.0968042505923 311.3685253072071 310.9193567588236 1067.237982148185 1079.590118442223 1083.42830225646 764.3203170975703 295.0822572307659 1010.491711264994 296.0091709725988
21 0.005 0.105 18 653.5901051097833 312.6514162566064 312.18923032713 1067.249508788439 1079.583677040085 1083.424735333651 765.6459299813495 294.8202005953652 1010.577672419315 295.9510028648906
22 0.005 0.11 17 654.8413890560051 313.9430483166969 313.4684905947011 1067.255523858448 1079.579162035298 1083.422022261506 766.6562902290723 294.6367871954249 1010.641795163286 295.9518850284547
23 0.005 0.115 17 655.925955812681 315.2426622239677 314.7563576945452 1067.259969976561 1079.577299915115 1083.420895947784 767.4628597325227 294.511380297989 1010.698645154842 295.9990445756949
24 0.005 0.12 16 656.8791095804502 316.5495900204655 316.0521490914034 1067.262270303223 1079.576686496017 1083.42042844128 768.0971423296087 294.4286485137063 1010.748821183487 296.0806159154182
25 0.005 0.125 16 657.7329527367465 317.8632535629018 317.3552642109802 1067.263645443842 1079.577100143907 1083.420487791895 768.6175110170714 294.3772641941915 1010.795824011502 296.1856486579515
26 0.005 0.13 16 658.5170021826779 319.1831432347034 318.6651663030951 1067.264338761119 1079.578261780608 1083.421006200099 769.0508374420618 294.3490301596476 1010.839522960871 296.3060118323553
27 0.005 0.135 15 659.249611092785 320.5087993643743 319.9813679316348 1067.263635761063 1079.579349699804 1083.421371031264 769.4160639200613 294.3380419423752 1010.877720181099 296.4362865629938
28 0.005 0.14 15 659.9430051486743 321.8398013134653 321.3034226173605 1067.263552207727 1079.581697594552 1083.42266968334 769.7323823188635 294.3398390031637 1010.912720910186 296.5697136378374
29 0.005 0.145 15 660.6098961136537 323.1757627251293 322.6309160900191 1067.262192919951 1079.58371139465 1083.423632601028 770.0101899757482 294.3510847784951 1010.942296156589 296.701269056681
30 0.005 0.15 14 661.2624364768508 324.5163360470588 323.9634695069674 1067.260757551805 1079.586085908324 1083.42487170438 770.2632117934453 294.3692723658966 1010.968222954041 296.8269622196318
31 0.005 0.155 14 661.9012259289262 325.8611871417883 325.3007271013847 1067.259067200838 1079.588712332468 1083.426289299865 770.4919634578439 294.3923862259551 1010.99038722173 296.9435716023564
32 0.005 0.16 14 662.5303461738291 327.210005551492 326.642354996205 1067.25714078383 1079.591501594601 1083.42779422401 770.7012906881159 294.4188846169108 1011.009181393229 297.048470800072
33 0.005 0.165 13 663.1600850564379 328.5625178963669 327.9880500669854 1067.255834651731 1079.594755434018 1083.429725048541 770.9045224055928 294.4475538851196 1011.027180291444 297.1398695177838
34 0.005 0.17 13 663.785367395449 329.9184481958704 329.3375217660079 1067.253341964486 1079.597297885749 1083.431050517025 771.0938858049848 294.4774132206896 1011.041615742994 297.2169590929746
35 0.005 0.175 12 664.4119299472378 331.2775561152039 330.690504662104 1067.251100128326 1079.599838886681 1083.432408031225 771.2827953891446 294.5077367065911 1011.055361021242 297.2796730129804
36 0.005 0.18 12 665.039803367115 332.6395998148584 332.0467437785924 1067.248813135217 1079.602465169032 1083.433824181697 771.4623742156775 294.5379683665575 1011.067600670856 297.3283786426319
37 0.005 0.185 11 665.6688390552273 334.0043684536519 333.4060068230903 1067.247359925042 1079.605468250379 1083.435566736755 771.6447759172335 294.5677482213395 1011.081101228359 297.3640693788643
38 0.005 0.19 11 666.3019306610662 335.3716441839197 334.7680655046473 1067.244788112299 1079.607794148474 1083.436774790509 771.8203546952734 294.5968266391147 1011.092633917259 297.3879952420418
39 0.005 0.195 10 666.9287616604182 336.741232073852 336.1327089849939 1067.242690879082 1079.610210705431 1083.438052099147 771.9998116117154 294.625080974506 1011.105201667945 297.4017255392799
40 0.005 0.2 10 667.5664018333373 338.1129404444545 337.4997325564955 1067.240488576638 1079.612604706993 1083.439340758036 772.175975677929 294.6524724856276 1011.117038251247 297.4067664916386
41 0.005 0.205 9 668.1943801003039 339.4865889412174 338.8689448227034 1067.239140815025 1079.615591960518 1083.44108595103 772.357347735508 294.6790273319855 1011.131058004462 297.4048109722873
42 0.005 0.21 9 668.8383532578796 340.8620083407543 340.2401620538881 1067.236843629976 1079.617726423882 1083.442159899668 772.536575644629 294.7048214319108 1011.143910548734 297.3973438062828
43 0.005 0.215 8 669.4745805440311 342.2390330403492 341.613208822821 1067.234808602744 1079.620130992581 1083.44344895928 772.7239999939351 294.7299628812679 1011.158093201725 297.385830739348
44 0.005 0.22 8 670.1284444567439 343.6175145944102 342.987922531769 1067.232795109765 1079.622336330653 1083.444652123278 772.9106974216766 294.754584119454 1011.172149081694 297.3714355089286
45 0.005 0.225 8 670.78631926353 344.9972941736685 344.3641413670438 1067.230799071704 1079.624607254585 1083.445905327596 773.0920312671616 294.7788519782254 1011.186106191993 297.3552268096628
46 0.005 0.23 7 671.445128084845 346.3782371244897 345.7417141402784 1067.229438027172 1079.6274254864 1083.447594198022 773.2862259365464 294.8028944475005 1011.202303728255 297.3380938567932
47 0.005 0.235 7 672.1073218376648 347.7602027227684 347.1204975682384 1067.227094147365 1079.629296048464 1083.448549936053 773.4755456939256 294.8268557060959 1011.217551734418 297.3207194279136
48 0.005 0.24 7 672.7713381492238 349.1430554626298 348.5003508460523 1067.225949525889 1079.63191416546 1083.45010939838 773.6616569067641 294.850878615166 1011.233938980546 297.3036386944301
49 0.005 0.245 6 673.4427140631806 350.526678884991 349.8811385850385 1067.223983796603 1079.634357714566 1083.451534979809 773.8644397952642 294.8750593561667 1011.250589343446 297.2872371495171
50 0.005 0.25 6 674.106434695658 351.9109441073206 351.2627379147754 1067.222533943001 1079.636663690409 1083.45283075949 774.0602696871219 294.8995120824956 1011.268082836489 297.2718410986745
51 0.005 0.255 6 674.7761457006745 353.2957316813509 352.6450206259034 1067.220775011034 1079.638754409093 1083.45399210641 774.2535425472429 294.9243381526043 1011.284958024023 297.2575496064516
52 0.005 0.26 6 675.4422490057816 354.680916251425 354.02785948872 1067.219059185892 1079.641014468296 1083.455247810888 774.4423592216682 294.9496327299195 1011.301889500384 297.2444853061976
53 0.005 0.265 5 676.1189218464935 356.066421797894 355.4111481863997 1067.216422271875 1079.64236455678 1083.45604296888 774.6520980551485 294.9754278857334 1011.319061280388 297.2326587990552
54 0.005 0.27 5 676.7810995807615 357.4521210683665 356.7947831826129 1067.215365879624 1079.644897031233 1083.45754461321 774.8544376775022 295.0017903755252 1011.338295646317 297.2221032167221
55 0.005 0.275 5 677.4523133137964 358.8379115307194 358.1786490895037 1067.213490842501 1079.64660724462 1083.458377429179 775.0551042737319 295.0287750924403 1011.356738386039 297.2127571001074
56 0.005 0.28 5 678.1242868388489 360.2236871285214 359.5626346870678 1067.212471498098 1079.649104088806 1083.459848766521 775.2527229189368 295.0564244464551 1011.375927457726 297.2045389922193
57 0.005 0.285 4 678.8005246377633 361.6093988642531 360.9466532051289 1067.21245056082 1079.650393564068 1083.460402717724 775.4677972776617 295.084741485392 1011.397517914264 297.1973524991312
58 0.005 0.29 4 679.4650524258574 362.994923557282 362.3306263322969 1067.211239215109 1079.652541017662 1083.461617608886 775.6816700338992 295.1137554362442 1011.418598376519 297.1911745179223
59 0.005 0.295 4 680.1338999958368 364.3801723226058 363.7144465252758 1067.210193880371 1079.654601857432 1083.462757554111 775.8928542658532 295.143492632845 1011.439838110498 297.1859152413637
60 0.005 0.3 4 680.8108402491797 365.7650548635999 365.0980138312874 1067.20856725512 1079.656608370771 1083.463872486617 776.1038963968391 295.1739694389822 1011.460162355098 297.1814627882268
61 0.005 0.305 4 681.4840487558948 367.1494814335641 366.4812368799336 1067.207728898725 1079.658661825057 1083.464985393912 776.3089483776063 295.2052039167514 1011.481265336765 297.1777339919311
62 0.005 0.31 4 682.160085488702 368.5333699991407 367.8640272289076 1067.206394276542 1079.660632337317 1083.466055193564 776.5147080221732 295.2372052084513 1011.501852152504 297.1746350411065
63 0.005 0.315 4 682.8352075218837 369.9166289478772 369.2462940086893 1067.205075201154 1079.662648759481 1083.467151813352 776.7150865862646 295.2699823479134 1011.522058347982 297.1720769344773
64 0.005 0.32 4 683.5105381919843 371.2991819067388 370.6279540717908 1067.203815454173 1079.664710599322 1083.468284116389 776.9150706026096 295.3035392930306 1011.542530060463 297.1699809320145
65 0.005 0.325 3 684.1835540718363 372.6810061364694 372.0089352790255 1067.203370987709 1079.667893676988 1083.469020909502 777.1290912033835 295.3378749440357 1011.565357892641 297.1682390547169
66 0.005 0.33 3 684.8585315404277 374.0620212998136 373.3892245431477 1067.202810816956 1079.670235858725 1083.470461654675 777.3543795386043 295.3729368005978 1011.588675729614 297.1668149041899
67 0.005 0.335 3 685.5248887112857 375.4421436112916 374.7687248040359 1067.20147716422 1079.671838109791 1083.471221015177 777.5753928550903 295.4087487375922 1011.611984446265 297.1656814278101
68 0.005 0.34 3 686.1957221395354 376.8213075833511 376.1473544812025 1067.201140626262 1079.674152610836 1083.472626345347 777.7953247582802 295.445322669839 1011.636211824423 297.1647922048995
69 0.005 0.345 3 686.8748976778085 378.19944924067 377.5250418344838 1067.19967957208 1079.675519429686 1083.47323858009 778.0145797431867 295.48265595052 1011.659311345589 297.1640754624898
70 0.005 0.35 3 687.5513383051567 379.5764966493766 378.9017160588546 1067.199062492697 1079.67777579297 1083.474606660812 778.2318765957752 295.5207541245046 1011.682871150299 297.1635072447505
71 0.005 0.355 3 688.2246306869694 380.9523819379397 380.2773075643484 1067.197551652807 1079.679254412202 1083.475284591765 778.4463656114168 295.5596207194429 1011.70546339189 297.1630779959865
72 0.005 0.36 3 688.8997474819014 382.3270461639289 381.6517525450475 1067.197025092533 1079.681555417485 1083.476676506875 778.6598828691181 295.5992588331149 1011.729013204809 297.1627715624387
73 0.005 0.365 3 689.5760980687278 383.7004271671843 383.0249879942673 1067.195492539536 1079.683009392831 1083.477337762139 778.8717352065273 295.6396714933492 1011.751584287107 297.1625702601203
74 0.005 0.37 3 690.2521698843783 385.0724679939994 384.3969543124297 1067.194988024753 1079.685296822568 1083.478724264771 779.0825742531838 295.6808602908901 1011.775034778481 297.1624589540782
75 0.005 0.375 3 690.9278207766619 386.4431109284262 385.7675921051564 1067.193494467672 1079.686765793106 1083.47942127338 779.2916934524685 295.7228269069402 1011.79759530993 297.1624246986033
76 0.005 0.38 3 691.6026793487204 387.8123009669075 387.1368441548483 1067.192988266346 1079.689073913528 1083.480849394835 779.4993290505753 295.7655757448717 1011.820827515752 297.1624596734169
77 0.005 0.385 3 692.2796460960352 389.1799886769348 388.5046570372974 1067.191572548976 1079.690548697328 1083.48158858723 779.7065653752455 295.8091025879455 1011.843536326956 297.1625277235194
78 0.005 0.39 3 692.9552375333615 390.546121443835 389.8709781269002 1067.191084162156 1079.692805876285 1083.482984279336 779.9131874638069 295.8534092595378 1011.867099281315 297.1626226317888
79 0.005 0.395 2 693.61891291391 391.9107908609819 391.2357918738504 1067.154374423623 1079.691681776036 1083.485459760753 780.2283182160018 295.8985766596693 1011.88737256229 297.1626832296207
80 0.005 0.4 2 694.290403790228 393.273894724043 392.5991681327 1067.152411334783 1079.693632434014 1083.48597459596 780.4673016180227 295.944461383489 1011.911364381807 297.1627812024043
81 0.005 0.405 2 694.9528202476052 394.635355321284 393.9609936147083 1067.152591166968 1079.695452351158 1083.487106351393 780.7045032956742 295.9910659369498 1011.938766075994 297.1629507172621
82 0.005 0.41 2 695.6145635072357 395.9951300105433 395.3211930027241 1067.153209664808 1079.697288880351 1083.488147962522 780.939401311895 296.0384015141244 1011.96778458089 297.1631613876316
83 0.005 0.415 2 696.2809833075765 397.3531737148293 396.6797097543775 1067.152889574449 1079.698884066012 1083.489025823085 781.1752451202844 296.0864774927194 1011.995503382341 297.163424678835
84 0.005 0.42 2 696.9514106845784 398.7094422784069 398.0364973258268 1067.1529321661 1079.700547499393 1083.489969357192 781.4119366046253 296.1353064862267 1012.0232019727 297.1637274880158
85 0.005 0.425 2 697.6184346189198 400.0638870706371 399.3915077027548 1067.152379227904 1079.702234113789 1083.490917893135 781.6474957393033 296.1849070186259 1012.050326698673 297.1641031575397
86 0.005 0.43 2 698.2870613063039 401.4164710436058 400.744701182052 1067.152563250523 1079.703969852214 1083.491892567363 781.8804027366399 296.2352784340925 1012.078075572366 297.1645112546534
87 0.005 0.435 2 698.9551702245175 402.7671520079435 402.0960360023457 1067.15205412456 1079.705584602262 1083.492792728607 782.1137132378186 296.286420849974 1012.105156178134 297.1649656435471
88 0.005 0.44 2 699.6223084081957 404.1158898898667 403.4454722389474 1067.15177411049 1079.707325570012 1083.493805203253 782.3455835411771 296.3383415659134 1012.1321697471 297.165465305046
89 0.005 0.445 2 700.2895176774205 405.4626475995272 404.7929714081378 1067.151549816114 1079.709047847109 1083.494816560396 782.5749390716688 296.3910471586087 1012.159253444037 297.1659977114303
90 0.005 0.45 2 700.9571335586971 406.8073895203083 406.1384966753583 1067.151331509068 1079.710762717747 1083.495814846705 782.804558765679 296.444537072501 1012.186357460144 297.166547908532
91 0.005 0.455 2 701.6248471695994 408.1500801346623 407.48201219984 1067.151171993169 1079.712464393291 1083.496810418306 783.033487745634 296.4988151005106 1012.213512881583 297.1671005033016
92 0.005 0.46 2 702.2920636649825 409.4906853209754 408.8234826909207 1067.150992390453 1079.714175556599 1083.49781693349 783.261571940564 296.5538769561878 1012.240548295812 297.1676415196165
93 0.005 0.465 2 702.9592946442916 410.829173485104 410.1628747604557 1067.1507134916 1079.715848550083 1083.498775869472 783.4895341855467 296.609732274264 1012.267608363559 297.1681558119868
94 0.005 0.47 2 703.6253278339319 412.165511086958 411.5001548971108 1067.150493878311 1079.71761128285 1083.499808744835 783.7163006977745 296.6663814515308 1012.294570551082 297.1686356428993
95 0.005 0.475 2 704.2915335001268 413.4996676196318 412.8352913225304 1067.150370883613 1079.719338144757 1083.500827042473 783.9421457191789 296.7238213633698 1012.321668994724 297.1690666256574
96 0.005 0.48 2 704.9569262686579 414.8316135119524 414.1682533287828 1067.150297804772 1079.721045172627 1083.501825296353 784.1670163303652 296.7820533927648 1012.348780640395 297.1694374743604
97 0.005 0.485 2 705.6217650976432 416.1613204721986 415.4990111173184 1067.150163880894 1079.722740966947 1083.50282758382 784.3919240308172 296.8410785066913 1012.375803278864 297.1697416760381
98 0.005 0.49 2 706.2864377438981 417.4887607605688 416.827536198707 1067.150006031602 1079.724433195697 1083.50377733787 784.6165501754219 296.900887749818 1012.402942520858 297.1699747570186
99 0.005 0.495 2 706.9494825437744 418.8139054248854 418.153799445597 1067.15016848617 1079.726209591906 1083.504798533654 784.8396821255285 296.9614951083505 1012.430280050272 297.1701442434693
100 0.005 0.5 2 707.6112390811209 420.1367289970865 419.4777738609763 1067.150192595082 1079.727964852086 1083.505808670393 785.0616589492193 297.0228964868795 1012.457558499773 297.1702545946741
101 0.005 0.505 2 708.2724295438328 421.4572064429549 420.799433965783 1067.150173225978 1079.729743562832 1083.506829943526 785.2839914132342 297.0850880891367 1012.484834525362 297.1703148639938
102 0.005 0.51 2 708.933280866401 422.7753129878587 422.118753301409 1067.150787600372 1079.731487657388 1083.507820015095 785.5062055033019 297.148067673436 1012.512313673805 297.1703352560479
103 0.005 0.515 2 709.5939970007847 424.091025212268 423.4357073047444 1067.15075690358 1079.733209372225 1083.508821156174 785.7277493983456 297.2118381157072 1012.539850569297 297.1703294342385
104 0.005 0.52 2 710.2529117876825 425.4043174284633 424.7502704287407 1067.150936581459 1079.734964459929 1083.509819589806 785.9491619027922 297.2763985466457 1012.567206854221 297.1703216798169
105 0.005 0.525 2 710.9126687521858 426.7151729437555 426.0624229716565 1067.151398968299 1079.736631100698 1083.510770918562 786.1698631204841 297.3417413443675 1012.59522423071 297.1702989626568
106 0.005 0.53 2 711.5706373826797 428.0235671467765 427.3721411552206 1067.151224679717 1079.738307818665 1083.511755108133 786.3909000958662 297.4078690240194 1012.622704303045 297.1702873625021
107 0.005 0.535 2 712.2265639025165 429.3294776000706 428.6794023776301 1067.151322589706 1079.740039795056 1083.512764024458 786.610730055163 297.4747840631777 1012.650509043075 297.1703011117643
108 0.005 0.54 2 712.8821514096589 430.6328842909281 429.9841855913077 1067.151527642464 1079.741758427723 1083.513766952636 786.8300078255884 297.5424843434658 1012.678624810331 297.1703425878346
109 0.005 0.545 2 713.5374248716406 431.9337671394468 431.2864705895209 1067.151734072962 1079.743470918283 1083.514781738673 787.0504832051614 297.6109667139215 1012.706879432513 297.1704149369468
110 0.005 0.55 2 714.1916785801137 433.2321093386462 432.5862372093037 1067.152024338982 1079.745193418736 1083.51579834232 787.2700925771105 297.6802297349034 1012.735020738009 297.1705194341747
111 0.005 0.555 2 714.8439989514668 434.5278898943968 433.8834654368604 1067.152042016565 1079.746928993683 1083.516819558223 787.48985702212 297.7502771290224 1012.763143922894 297.1706642855668
112 0.005 0.5600000000000001 2 715.4971326327985 435.821096615071 435.1781403891849 1067.152591954417 1079.74860077572 1083.517783758428 787.7082106620309 297.8211010600866 1012.791803520149 297.1708237585174
113 0.005 0.5650000000000001 2 716.1475645457422 437.1117071580862 436.4702417844047 1067.152698794669 1079.750337208574 1083.518829454326 787.926784429751 297.8927097825635 1012.820004817694 297.1710201289769
114 0.005 0.5700000000000001 2 716.7973715268497 438.3997093883874 437.7597549376902 1067.153201096857 1079.752036089377 1083.519802930035 788.1452197667641 297.9650961432317 1012.848740480815 297.1712341692425
115 0.005 0.5750000000000001 2 717.4465009434423 439.6850888673123 439.0466644519036 1067.153557815702 1079.753737601491 1083.520817809926 788.3646239273478 298.0382587414227 1012.877621271526 297.1714620027225
116 0.005 0.58 2 718.0945882872564 440.96783043211 440.330954892194 1067.15397941563 1079.755441656161 1083.5218200094 788.5825367428258 298.1121973659193 1012.906455115627 297.1716997853303
117 0.005 0.585 2 718.7415123628058 442.2479199725797 441.6126110396452 1067.154572233068 1079.757157622082 1083.52282618297 788.8006213490361 298.1869122708894 1012.935519715661 297.1719436893632
118 0.005 0.59 2 719.3875159229719 443.5253455411063 442.8916199733466 1067.155007185119 1079.7588541932 1083.523826744036 789.0187158274149 298.2623957885371 1012.964549924918 297.1721896035144
119 0.005 0.595 2 720.032898824915 444.8000953798262 444.167968947279 1067.155603568643 1079.760527651582 1083.524812273214 789.2364391280892 298.3386672850703 1012.993721643312 297.1724343438839
120 0.005 0.6 2 720.6770941457017 446.0721575346523 445.4416453222183 1067.156091677674 1079.762216078479 1083.52581740169 789.4538897557386 298.4157073211358 1013.02290241626 297.1726753863621
121 0.005 0.605 2 721.3198480813667 447.3415202197515 446.7126368868416 1067.156630261841 1079.763931313193 1083.526826097026 789.671660186941 298.4935080917951 1013.052354881963 297.1729107408815
122 0.005 0.61 2 721.9608709560694 448.6081738109954 447.9809325140379 1067.157079073643 1079.765625033989 1083.527829148067 789.8896452998334 298.5720893380559 1013.081792656802 297.1731472805096
123 0.005 0.615 2 722.6025802865458 449.8721127328465 449.2465248499697 1067.157873754499 1079.767242650856 1083.528764368485 790.1069244047724 298.6514298480087 1013.111710214615 297.1733627181175
124 0.005 0.62 2 723.2412964858523 451.133323335753 450.5094017446777 1067.158289565397 1079.768950684892 1083.529802174033 790.3250527783048 298.7315449015758 1013.141202955548 297.1735817913025
125 0.005 0.625 2 723.8804990492059 452.3918026884305 451.7695567670236 1067.159068928599 1079.77056601849 1083.530735652739 790.5424014921705 298.8124181941096 1013.171283785749 297.1737818092658
126 0.005 0.63 2 724.5173907045435 453.6475404278013 453.0269806116376 1067.159550808311 1079.772271888736 1083.531769196107 790.7599495269415 298.8940653406077 1013.201058100722 297.1739873643546
127 0.005 0.635 2 725.1543358958004 454.9005325091474 454.2816672925009 1067.160495640341 1079.773894043304 1083.532701333918 790.97726075343 298.9764645389179 1013.231414187355 297.1741759450642
128 0.005 0.64 2 725.7888740849122 456.1507679445337 455.5336070074587 1067.160985195363 1079.77558618383 1083.533731481434 791.1950627648069 299.0596414238892 1013.261439330492 297.1743723165695
129 0.005 0.645 2 726.4237141479407 457.3982442424089 456.7827956983575 1067.161970442628 1079.77719543294 1083.534655090513 791.4119523731454 299.1435647315075 1013.29202508344 297.1745541354074
130 0.005 0.65 2 727.0566940516941 458.6429544420845 458.0292260349227 1067.162570847968 1079.778826217823 1083.535632322348 791.6300027101823 299.2282565125041 1013.322317940104 297.1747363609965
131 0.005 0.655 2 727.6870813017997 459.8848913377939 459.2728913953662 1067.163408641236 1079.780539837981 1083.536658898264 791.8469112897483 299.3137230646993 1013.352872963773 297.1749317135383
132 0.005 0.66 2 728.3188376329607 461.1240547253911 460.5137885418408 1067.164378878309 1079.782114377661 1083.537573564297 792.0644280962803 299.3999267006383 1013.383676800332 297.17511143287
133 0.005 0.665 2 728.9483673930687 462.3604375847782 461.751911434262 1067.164976997208 1079.783724403195 1083.538536046234 792.2826342488233 299.48689227707 1013.414291806619 297.1752930772733
134 0.005 0.67 2 729.5749802901878 463.594035344756 462.9872551698886 1067.165911018074 1079.785446545833 1083.539559736676 792.5002623713734 299.5746238381629 1013.445221078952 297.175490014292
135 0.005 0.675 2 730.2019824087361 464.8248476632028 464.2198173807556 1067.166913247984 1079.78701888454 1083.540473331925 792.7182131004186 299.6631008777804 1013.476407977979 297.1756817478504
136 0.005 0.68 2 730.8282177050233 466.0528705858621 465.4495944473359 1067.167881591329 1079.788629292085 1083.54141691107 792.9369891231725 299.7523263032942 1013.507560577273 297.1758730899409
137 0.005 0.6850000000000001 2 731.4528153606162 467.2780984904643 466.6765822344832 1067.168847356966 1079.790217727311 1083.542365281603 793.1554467500696 299.8423055269466 1013.538615430561 297.1760657968258
138 0.005 0.6900000000000001 2 732.0760114379439 468.5005312205482 467.900778731486 1067.169763063406 1079.791825220199 1083.543333238477 793.3737553437535 299.9330385821278 1013.569951477999 297.1762603073262
139 0.005 0.6950000000000001 2 732.6982226542067 469.7201665991965 469.1221810828139 1067.170744002861 1079.793421820894 1083.54428737518 793.592109941494 300.0245148021184 1013.601374114369 297.1764564680027
140 0.005 0.7000000000000001 2 733.3192480964874 470.9370064643518 470.3407899843617 1067.171788520999 1079.795008567159 1083.54523044641 793.8104706983027 300.116733499744 1013.632994088632 297.1766538720334
141 0.005 0.705 2 733.939060990522 472.1510456327251 471.5566091755633 1067.172854693754 1079.796580411355 1083.546166183891 794.0293040050182 300.2096627672435 1013.664719010203 297.1768527423206
142 0.005 0.71 2 734.5573835672336 473.3622768150015 472.769680253853 1067.173896550506 1079.798166358566 1083.547120591155 794.2477376104598 300.3033133254829 1013.696567083342 297.1770529689119
143 0.005 0.715 2 735.1744785653532 474.5707059689478 473.9800434633561 1067.174965583121 1079.799738516189 1083.548058497433 794.4663823995668 300.3976746258571 1013.728346280789 297.1772545057133
144 0.005 0.72 2 735.7901713310613 475.7763241219922 475.1876342497591 1067.176164478718 1079.801309897701 1083.54899408416 794.6855002027496 300.4927508901092 1013.760545151086 297.1774572129739
145 0.005 0.725 2 736.4049802601852 476.9791164765115 476.3924159370157 1067.17725066256 1079.802860693077 1083.549923908567 794.9044741903565 300.5885518948177 1013.792707808537 297.1776609851387
146 0.005 0.73 2 737.0181197633412 478.1790725387892 477.594372772527 1067.178410568651 1079.804405959199 1083.550847670294 795.1239962539281 300.6850450446966 1013.824964639579 297.1778659179317
147 0.005 0.735 2 737.6299051657485 479.3761846667973 478.7934948355133 1067.179607665602 1079.805947641861 1083.551768874914 795.3423888254471 300.7822371729657 1013.857352941229 297.1780717399167
148 0.005 0.74 2 738.2404166275583 480.570445707399 479.9897741167735 1067.180731838651 1079.807474126444 1083.552682582225 795.5618327600356 300.8801327285811 1013.889729582699 297.178278559878
149 0.005 0.745 2 738.8498277791196 481.7618498155043 481.1832042840347 1067.182031239287 1079.809010437823 1083.553596787497 795.7820055782399 300.9787254768549 1013.922325953479 297.1784868451093
150 0.005 0.75 2 739.4575344801876 482.9503902242402 482.3737790367947 1067.183285850908 1079.810542873081 1083.554510070962 796.0015258346598 301.0780154661443 1013.955179555177 297.1786959015739
151 0.005 0.755 2 740.063661148124 484.1360649464271 483.5614943823405 1067.184493924058 1079.812042406482 1083.555402727077 796.2217010072886 301.1779969217989 1013.987909337343 297.1789061763295
152 0.005 0.76 2 740.6687715827542 485.3188689354674 484.7463453047473 1067.185914628826 1079.813558506011 1083.556301193514 796.44156313041 301.2786652085554 1014.020799143732 297.1791177888366
153 0.005 0.765 2 741.2723434924465 486.4987981632696 485.9283272279459 1067.187185532745 1079.815055065287 1083.55719655346 796.6615081937873 301.3800217906568 1014.053751028704 297.1793305992559
154 0.005 0.77 2 741.8745470962433 487.6758482665098 487.1074354760383 1067.188636169504 1079.816551175902 1083.558079683431 796.8822594608957 301.482060687229 1014.086837898885 297.1795445234799
155 0.005 0.775 2 742.4754770399126 488.8500154453723 488.2836660833236 1067.19000770042 1079.818037312513 1083.558963154431 797.103790123856 301.5847790368195 1014.119995746574 297.1797592756575
156 0.005 0.78 2 743.0749557613966 490.0212981096238 489.4570163114024 1067.191452497862 1079.819509292167 1083.559835850378 797.3250669966529 301.6881730872057 1014.153296037575 297.1799747382215
157 0.005 0.785 2 743.6729223292181 491.1896932071381 490.627483084175 1067.192897844551 1079.820974884996 1083.560707877373 797.5461144508915 301.7922405746506 1014.186665092964 297.1801908558223
158 0.005 0.79 2 744.2693474171691 492.3551981557279 491.7950632829363 1067.194465343318 1079.822457587158 1083.561583540743 797.7671875268068 301.8969782465746 1014.220210204614 297.1804073336182
159 0.005 0.795 2 744.8643073372092 493.5178105300175 492.9597543245279 1067.196011446835 1079.823916523592 1083.562451145306 797.9886600116504 302.0023875603679 1014.253767617548 297.1806239000483
160 0.005 0.8 2 745.4579597678501 494.6775285245974 494.1215541997922 1067.197481994709 1079.825358510143 1083.563307815145 798.2103196351028 302.1084567394616 1014.287366512756 297.1808404127918
161 0.005 0.805 2 746.0501980147903 495.8343497491749 495.2804603511868 1067.199086145619 1079.826818595266 1083.564178807073 798.4323582822017 302.2151840160169 1014.321186440873 297.1810565411677
162 0.005 0.8100000000000001 2 746.6408287694672 496.9882738574523 496.4364715362967 1067.200662626821 1079.828275761103 1083.565057922173 798.6545635648673 302.3225661641467 1014.35477460658 297.1812732053568
163 0.005 0.8150000000000001 2 747.2297271635774 498.1392998334927 497.5895863428182 1067.202328655849 1079.829737255701 1083.565936087868 798.8770749124815 302.4306064995846 1014.38873929029 297.1814883757422
164 0.005 0.8200000000000001 2 747.817532503328 499.2874266315542 498.7398035030578 1067.203962461543 1079.83119116642 1083.566819776393 799.0993417008415 302.539296537791 1014.422799488465 297.1817023273844
165 0.005 0.8250000000000001 2 748.4040032617459 500.4326535584241 499.8871222681227 1067.205617071374 1079.832643622395 1083.567710841641 799.3220662577827 302.6486313877605 1014.456908316834 297.1819150041851
166 0.005 0.8300000000000001 2 748.9889616934802 501.5749800410588 501.0315417635703 1067.207389657633 1079.834092108989 1083.568599617732 799.5449997028352 302.7586028354418 1014.491114437263 297.1821260929502
167 0.005 0.835 2 749.5724790819452 502.7144058025936 502.1730612017615 1067.209119318291 1079.835532153063 1083.569485848278 799.7684998208523 302.8692165952939 1014.525419257903 297.1823351917358
168 0.005 0.84 2 750.1540559264712 503.850929897965 503.3116796412136 1067.210750813656 1079.836978546441 1083.570374172262 799.9920643787443 302.9804768371964 1014.559717620275 297.1825484451775
169 0.005 0.845 2 750.7355129058024 504.9845538852475 504.4473980405206 1067.212637291596 1079.838371211995 1083.571213201983 800.2156708239095 303.0923477541477 1014.594552038779 297.182748148127
170 0.005 0.85 2 751.3142855030255 506.1152750017961 505.5802144932596 1067.214330455597 1079.839841067355 1083.572137379968 800.4398587257938 303.2048677947378 1014.628852438591 297.1829573661071
171 0.005 0.855 2 751.8922602506088 507.2430959866801 506.7101309340176 1067.216250865528 1079.841274575962 1083.573009663967 800.6639106092182 303.3180016061805 1014.663345708568 297.18316162146
172 0.005 0.86 2 752.4696071527269 508.3680196794488 507.8371475513806 1067.218137121642 1079.842650854614 1083.573841504451 800.8883836890047 303.4317437195913 1014.69810757366 297.183352691075
173 0.005 0.865 2 753.0434150013599 509.4900441238496 508.9612650464452 1067.22009661725 1079.844111010872 1083.574745529302 801.1132700962247 303.5461292140394 1014.732809149004 297.1835548185127
174 0.005 0.87 2 753.6170169903329 510.6091717760407 510.0824853025572 1067.222068057719 1079.845524130378 1083.575609121379 801.3376422559869 303.661116020706 1014.767781528683 297.1837546657017
175 0.005 0.875 2 754.1900846115989 511.7254041728773 511.2008093344261 1067.224047457848 1079.846869330681 1083.576420061605 801.5628226631122 303.7766958589452 1014.802783352866 297.1839423085515
176 0.005 0.88 2 754.7601195608935 512.8387395914418 512.3162364119124 1067.225859731644 1079.848315638442 1083.577314358112 801.7882317446823 303.8929045833287 1014.83762342685 297.1841415542298
177 0.005 0.885 2 755.3293916534682 513.9491819463965 513.4287692107223 1067.227946561108 1079.849707845298 1083.578163148192 802.0133252692117 304.0097091653598 1014.87281654136 297.1843396099264
178 0.005 0.89 2 755.8976422429168 515.0567334973816 514.5384096708112 1067.229932031526 1079.851033742475 1083.578967679869 802.2392133296232 304.1270932452221 1014.908028240059 297.1845271101737
179 0.005 0.895 2 756.4631761541051 516.1613936839034 515.6451579100633 1067.231802657937 1079.852447109449 1083.579845045018 802.465366421812 304.2450985847392 1014.943139116979 297.1847268497522
180 0.005 0.9 2 757.0278646355387 517.2631657455401 516.749016232057 1067.233944678062 1079.853813000309 1083.580674164768 802.6918565393432 304.3636880175208 1014.978562292585 297.1849263803452
181 0.005 0.905 2 757.59248778347 518.3620532322834 517.8499876739028 1067.235980821412 1079.855112323127 1083.581459501457 802.9183886371064 304.482851962669 1015.014043331065 297.18511566595
182 0.005 0.91 2 758.1540510199401 519.4580547761753 518.9480724106126 1067.237973193627 1079.85650974199 1083.582328286047 803.1450693260136 304.6026254961145 1015.049402256247 297.1853175625067
183 0.005 0.915 2 758.714939234748 520.551175529175 520.0432732288956 1067.240130585783 1079.857861430132 1083.583154568132 803.3717265085066 304.7229603631266 1015.085085646499 297.1855198534883
184 0.005 0.92 2 759.2753506723757 521.6414172482001 521.1355929352605 1067.242235828156 1079.859156110025 1083.583933733698 803.5989148224257 304.8438493266274 1015.120730068315 297.1857127116998
185 0.005 0.925 2 759.8326629562705 522.7287802904142 522.2250324177379 1067.244278234235 1079.860536575253 1083.584789386554 803.8261800318199 304.9653358259347 1015.156311565342 297.1859183124823
186 0.005 0.93 2 760.3896280941625 523.8132699827238 523.3115953805039 1067.246537759607 1079.861839499795 1083.585567855531 804.0534950459179 305.0873663977647 1015.192244453506 297.1861155008393
187 0.005 0.9350000000000001 2 760.9444757338315 524.8948875522887 524.3952833587998 1067.248619666699 1079.863212336505 1083.586422276092 804.2810011150634 305.2099762334439 1015.227953921273 297.1863229120898
188 0.005 0.9400000000000001 2 761.4989043490846 525.9736371681996 525.4761005437915 1067.250996438894 1079.864505628391 1083.5871930492 804.50861665769 305.3331182174913 1015.264046449237 297.1865210762453
189 0.005 0.9450000000000001 2 762.0510068002378 527.0495191381917 526.5540480323676 1067.253111287379 1079.865859920979 1083.58804077889 804.7370754937766 305.4568429168816 1015.299950707824 297.186729432228
190 0.005 0.9500000000000001 2 762.6027501423248 528.1225398789392 527.629130930637 1067.255523485271 1079.86715278996 1083.588802343749 804.9649156079795 305.5810978518767 1015.33619461367 297.1869281743579
191 0.005 0.9550000000000001 2 763.1520889624258 529.1926996648168 528.7013506326062 1067.257746829394 1079.868508861543 1083.58963845108 805.1935450719587 305.7059212706538 1015.372289214291 297.1871365655012
192 0.005 0.96 2 763.7010085043738 530.260004554078 529.7707118841769 1067.260187517768 1079.869793065874 1083.59039509584 805.4220604481073 305.8312679556122 1015.40867051431 297.1873349209851
193 0.005 0.965 2 764.2481117994074 531.3244559039045 530.8372167008487 1067.262451976554 1079.871110651417 1083.591196472353 805.6509160451955 305.9571664361411 1015.444964583756 297.1875349502527
194 0.005 0.97 2 764.7932439672977 532.3860561944048 531.9008673038198 1067.264806362546 1079.872462202339 1083.592022451633 805.8797695046949 306.0836197842489 1015.481264413629 297.1877448091499
195 0.005 0.975 2 765.338419412681 533.4448142382944 532.961670419499 1067.267334474103 1079.873719796215 1083.59276654393 806.1090274075456 306.2105694974953 1015.517790958207 297.1879415949878
196 0.005 0.98 2 765.8815186061439 534.5007285643561 534.0196275812054 1067.269635644293 1079.875013188572 1083.593558369051 806.3386388817472 306.3380631134709 1015.554179078315 297.188138062654
197 0.005 0.985 2 766.4222060372639 535.5538018150729 535.0747417838545 1067.272108942543 1079.876353597801 1083.594385050721 806.5681697763508 306.4660991878093 1015.590825383591 297.1883435148613
198 0.005 0.99 2 766.9628055766349 536.6040427448021 536.1270186377832 1067.274701095746 1079.877589898766 1083.595128589618 806.797936433116 306.5946206154464 1015.627697464839 297.1885354557482
199 0.005 0.995 2 767.5012617432659 537.6514507252358 537.1764594937388 1067.277090672764 1079.878904914681 1083.595947962626 807.0277955416504 306.7236793853781 1015.664359150864 297.1887353216235
200 0.005 1 2 768.0392962404659 538.6960328722289 538.2230701937724 1067.279711697396 1079.880157427453 1083.596696749411 807.2576277720517 306.853227534501 1015.701306060416 297.1889249577321
201 0.005 1.005 2 768.5752061072538 539.7377904521387 539.2668532140837 1067.282155372647 1079.881457054198 1083.597513078319 807.4879758578122 306.9833044956204 1015.737789592097 297.189124094308
202 0.005 1.01 2 769.1105794410398 540.7767303985099 540.3078141482418 1067.284890776034 1079.882712072831 1083.598253962525 807.718486079215 307.1138669131188 1015.774704099191 297.1893134902138
203 0.005 1.015 2 769.6442274101529 541.8128546495304 541.345955487309 1067.287370606541 1079.883976540429 1083.59903145635 807.9492185182282 307.2449414437513 1015.811581808937 297.1895048477408
204 0.005 1.02 2 770.1758105945481 542.8461673701391 542.3812812354407 1067.289963500875 1079.885279720236 1083.599835884851 808.1801952445837 307.3765308972592 1015.848634855672 297.1897063190664
205 0.005 1.025 2 770.7074077918872 543.8766756926428 543.4137974600385 1067.292587873915 1079.886486560572 1083.600556603384 808.4113541363988 307.5085785452926 1015.885825809437 297.1898961712112
206 0.005 1.03 2 771.2368644928206 544.9043813968567 544.4435075408243 1067.294977640788 1079.88771563724 1083.601316799855 808.6427308095241 307.6411261022891 1015.923074935407 297.1900882645825
207 0.005 1.035 2 771.7642566135073 545.9292881647392 545.4704151568168 1067.297455385563 1079.888983852563 1083.602104053319 808.8734788925697 307.774179093527 1015.960165631157 297.1902912469716
208 0.005 1.04 2 772.2915019689054 546.9514034931774 546.4945262021208 1067.300255011669 1079.890179580158 1083.60281568732 809.1047617254376 307.9076736208049 1015.997528429415 297.1904828394291
209 0.005 1.045 2 772.8167378322556 547.9707300379724 547.5158442462149 1067.302825306098 1079.891397186818 1083.60355285862 809.3366291001017 308.0416614715577 1016.034763104882 297.1906764900421
210 0.005 1.05 2 773.3400375459903 548.9872724220274 548.5343739697346 1067.305579312402 1079.892667781005 1083.604333838933 809.5686102000759 308.1761512419117 1016.072160038943 297.1908806415279
211 0.005 1.055 2 773.8634647797137 550.0010373798897 549.5501210987765 1067.308413758394 1079.893826845061 1083.605050445651 809.8004987592661 308.3110641294855 1016.109650990364 297.1910738579741
212 0.005 1.06 2 774.3850163716711 551.0120270688253 550.5630889557935 1067.311039358102 1079.895066215113 1083.605835112096 810.032594631923 308.4464728423042 1016.146903601888 297.1912758995675
213 0.005 1.065 2 774.905275764688 552.0202488278662 551.5732838222041 1067.313929792036 1079.896257957561 1083.606586709903 810.2644897234999 308.582314074845 1016.184492293572 297.1914678577261
214 0.005 1.07 2 775.423583785524 553.0257041092025 552.5807087995346 1067.316721816727 1079.897547967078 1083.607424788578 810.4957461832391 308.7186400456061 1016.22207498625 297.1916688548328
215 0.005 1.075 2 775.9415346754326 554.0284014967513 553.5853703979915 1067.31970732194 1079.898747431623 1083.608188642496 810.7279363883091 308.8553904111843 1016.259835715237 297.1918606720497
216 0.005 1.08 2 776.457228417167 555.028343779836 554.5872723637344 1067.322432678061 1079.89999476145 1083.609013121538 810.9605935464149 308.9926221256048 1016.297350159349 297.1920611538735
217 0.005 1.085 2 776.9724502536177 556.0255382090779 555.5864211918698 1067.325489215518 1079.90117161374 1083.609758067058 811.1928877471576 309.1302689243383 1016.33518443049 297.192251530155
218 0.005 1.09 2 777.4857762115533 557.0199878779625 556.5828208368936 1067.328264559548 1079.902383488753 1083.610548858844 811.4256310339101 309.2683731953042 1016.372833394279 297.1924426387775
219 0.005 1.095 2 777.997181342816 558.011697261988 557.5764758451405 1067.331194779196 1079.90363674366 1083.611367547609 811.6584947013616 309.4069324770466 1016.410509056008 297.1926421440739
220 0.005 1.1 2 778.5087607764897 559.0006741923082 558.5673929621919 1067.334243987803 1079.9048031109 1083.612117334073 811.891461495525 309.5458893894473 1016.448424254998 297.1928285184936
221 0.005 1.105 2 779.0183039396741 559.9869227623869 559.5555764520115 1067.337123745565 1079.905988759534 1083.612905076125 812.1247774571663 309.6852924680734 1016.486009458846 297.1930149125527
222 0.005 1.11 2 779.5257885435216 560.9704474958235 560.5410312220387 1067.340135979558 1079.907214934243 1083.613727672108 812.358192285315 309.8251494958878 1016.524109623592 297.1932095453838
223 0.005 1.115 2 780.0333053964258 561.9512559600322 561.5237640020187 1067.343295752024 1079.908371860238 1083.614477637429 812.5914840357294 309.965382094047 1016.562226904977 297.1933917851795
224 0.005 1.12 2 780.5389191322147 562.9293508611946 562.5037786418826 1067.346172843497 1079.909562129403 1083.615262496181 812.8251551016589 310.1060546905662 1016.600114503416 297.193574202335
225 0.005 1.125 2 781.0425843757137 563.9047377178837 563.4810805694353 1067.349208513746 1079.910805805483 1083.616084872204 813.0581269119496 310.2471618851943 1016.638145973963 297.1937650391856
226 0.005 1.13 2 781.5462255728871 564.8774239763558 564.4556764141582 1067.352320907338 1079.911973725357 1083.616830069023 813.2916115008694 310.3886413340009 1016.676273759271 297.1939440362947
227 0.005 1.135 2 782.0477464719133 565.8474123658497 565.4275700320427 1067.355427587862 1079.913167131682 1083.617599963024 813.5255516107314 310.5305456627437 1016.714224747929 297.1941233470168
228 0.005 1.14 2 782.5473169451742 566.8147092427812 566.3967670697583 1067.358554620233 1079.914380833366 1083.618405021959 813.759240744307 310.6728773357946 1016.752373556764 297.1943111580528
229 0.005 1.145 2 783.0469187608045 567.779322561508 567.3632745463225 1067.361740447702 1079.915519564254 1083.61913578452 813.9931224098815 310.8155708231492 1016.790651856712 297.194487255928
230 0.005 1.15 2 783.5446924040087 568.7412553142642 568.3270958949108 1067.364751358939 1079.916685829632 1083.619899422882 814.2272811093388 310.958675159517 1016.828752089776 297.1946639561873
231 0.005 1.155 2 784.0404105421592 569.7005141256737 569.2882379739051 1067.36788198517 1079.917894978585 1083.620703486225 814.4613211192761 311.1021990056081 1016.866976832252 297.1948497415132
232 0.005 1.16 2 784.5361912651061 570.6571061528887 570.2467076213438 1067.371149207628 1079.919032847921 1083.62144218079 814.6952239110151 311.2460714455471 1016.905363791992 297.1950242489897
233 0.005 1.165 2 785.0300180508143 571.6110348295714 571.2025090397543 1067.374231731344 1079.920201302155 1083.622218964154 814.9298516848745 311.3903455951678 1016.943574993869 297.1951997205671
234 0.005 1.17 2 785.5219955923991 572.5623057680586 572.1556479286529 1067.377410886626 1079.921413191158 1083.623037711166 815.1639717678163 311.535024388013 1016.981895264454 297.1953842931773
235 0.005 1.175 2 786.0139794520343 573.5109266852228 573.1061309128006 1067.380707841737 1079.922547147374 1083.623780608173 815.3979929901791 311.6800407775347 1017.020365021603 297.1955578279813
236 0.005 1.18 2 786.5042071482295 574.4569016786443 574.053962747366 1067.383889487137 1079.923702462226 1083.62454878067 815.6324169840153 311.8254496340622 1017.058689356223 297.1957323011089
237 0.005 1.185 2 786.9924886689553 575.4002366431714 574.9991495871421 1067.387153181751 1079.924900173555 1083.625353857005 815.8666517548097 311.9712558951544 1017.097146916398 297.1959154563704
238 0.005 1.19 2 787.4805913394404 576.340938630932 575.9416977024579 1067.390519018673 1079.926018299486 1083.626086380753 816.1012062648994 312.1173836690377 1017.135680940454 297.1960875382604
239 0.005 1.195 2 787.9669971627333 577.2790119838005 576.881612127335 1067.393699019195 1079.927161896069 1083.626851102609 816.3360800907435 312.2638945763134 1017.174053631609 297.19626027892
240 0.005 1.2 2 788.4514048640456 578.2144623253087 577.8188985342823 1067.397007371761 1079.928351391753 1083.627651915566 816.5706913978935 312.4107972319983 1017.21258773552 297.1964415823013
241 0.005 1.205 2 788.9358088403992 579.1472975639205 578.7535638554829 1067.400423575985 1079.929463919208 1083.628381811117 816.8053049730646 312.5580033537611 1017.25122611107 297.1966116100848
242 0.005 1.21 2 789.4184605305002 580.0775216826386 579.6856129839233 1067.403661490335 1079.930589693357 1083.6291339853 817.0402464494056 312.7055531598501 1017.289679631236 297.1967823518611
243 0.005 1.215 2 789.89907898377 581.0051398508341 580.6150513210039 1067.407025713606 1079.931768430097 1083.629926229062 817.2747196171032 312.853486528109 1017.328227251635 297.1969617102417
244 0.005 1.22 2 790.3799883079878 581.9301597686657 581.5418853799298 1067.410476886439 1079.932872466231 1083.630649367954 817.5092227974006 313.0017268614671 1017.366846716104 297.1971303406178
245 0.005 1.225 2 790.858912292741 582.8525865892827 582.4661208547562 1067.413692568343 1079.933992491222 1083.631393491328 817.7440368732656 313.1503325614304 1017.405363065545 297.1972997941455
246 0.005 1.23 2 791.3358411682619 583.7724258712836 583.387763606257 1067.417063460237 1079.935141933573 1083.632171605116 817.9787791748535 313.2993144313153 1017.444007781977 297.1974779467788
247 0.005 1.235 2 791.8129352665285 584.6896862091536 584.3068207970621 1067.420561564538 1079.936216617339 1083.632877526669 818.2138028013218 313.4485966571869 1017.482778835853 297.1976453359439
248 0.005 1.24 2 792.2880864536802 585.6043709936881 585.2232973712889 1067.423859391064 1079.937315485905 1083.633611580635 818.4489257504563 313.5982194035691 1017.521332254609 297.1978136275486
249 0.005 1.245 2 792.7614524546582 586.5164864076817 586.137199357653 1067.427217190969 1079.938447469912 1083.634380399067 818.6837976709129 313.7481992189591 1017.559953928081 297.197990689958
250 0.005 1.25 2 793.2345705140461 587.4260405338023 587.0485338484106 1067.43077033438 1079.939522250834 1083.635086659632 818.9187361930202 313.8984559907692 1017.598806584988 297.1981574419836
251 0.005 1.255 2 793.7059107272814 588.3330379568944 587.9573063904467 1067.434175996465 1079.940640675211 1083.635834268222 819.1537842785924 314.0490579296145 1017.637518145535 297.1983253603506
252 0.005 1.26 2 794.1754005613326 589.2374839898521 588.8635224570608 1067.437651888653 1079.941787642009 1083.636611452012 819.3888224938237 314.2000088430515 1017.676295966811 297.1985021900115
253 0.005 1.265 2 794.6447311217315 590.1393878386938 589.7671898236761 1067.441253290978 1079.942857843999 1083.637316203166 819.62386386128 314.3512205027223 1017.715213823017 297.198668787414
254 0.005 1.27 2 795.1122528430021 591.038753057569 590.6683134422198 1067.444666148606 1079.943953181864 1083.638050659187 819.859091132268 314.5027686179833 1017.753948314455 297.1988367036428
255 0.005 1.275 2 795.5780291065259 591.9355851327698 591.5668989755817 1067.448059115116 1079.94507474786 1083.638824582995 820.0938978665221 314.6546556303861 1017.79267491879 297.1990135696523
256 0.005 1.28 2 796.0435676926379 592.8298929285902 592.462953934656 1067.451775141917 1079.946142200533 1083.639521156069 820.3287634459308 314.8067970817708 1017.831671816365 297.1991805876229
257 0.005 1.285 2 796.5074716203241 593.7216802123936 593.3564829354772 1067.455210313432 1079.947225986808 1083.640249500585 820.5639741635241 314.9592640580713 1017.87044858459 297.1993489981003
258 0.005 1.29 2 796.9696604406774 594.610952906695 594.2474921065501 1067.458749211587 1079.94834847304 1083.641006636686 820.7988747536813 315.1120585450512 1017.909331041158 297.1995263097886
259 0.005 1.295 2 797.4316800277081 595.4977191720444 595.1359888637303 1067.462431170014 1079.949404937916 1083.641694774849 821.0338966544872 315.2650908916627 1017.9483177823 297.1996936544585
260 0.005 1.3 2 797.8919762641295 596.3819830968795 596.0219783327863 1067.465957185771 1079.950493677637 1083.642414896908 821.2690967678404 315.4184362308058 1017.987147032557 297.1998620866947
261 0.005 1.305 2 798.3504555764164 597.2637513811015 596.9054671337938 1067.469614204782 1079.951642656806 1083.643172735779 821.503805756575 315.5721034197788 1018.026111212049 297.2000386582245
262 0.005 1.31 2 798.8087438770031 598.143031564663 597.7864617328235 1067.473388451008 1079.95269622044 1083.643858494553 821.7387011131051 315.7260038285415 1018.06514116716 297.2002049963581
263 0.005 1.315 2 799.2653889690438 599.0198283287826 598.6649674922957 1067.476980901441 1079.953810591066 1083.644583230441 821.9738603195178 315.8802104984084 1018.10399549485 297.200372980197
264 0.005 1.32 2 799.7201637943948 599.8941475197986 599.5409905307148 1067.48060160571 1079.954922399907 1083.645366722751 822.2087329413802 316.0347105538644 1018.142940846843 297.2005500891185
265 0.005 1.325 2 800.1748320806518 600.7659967838281 600.4145377969294 1067.484568249782 1079.956008043256 1083.646093857309 822.4434304650471 316.1894383129168 1018.18206689148 297.2007171651723
266 0.005 1.33 2 800.627728135406 601.6353817468088 601.2856149282438 1067.48816584995 1079.957092502953 1083.64684978888 822.6784962855576 316.3444599648889 1018.22096341532 297.2008847727119
267 0.005 1.335 2 801.0790495163525 602.5023080867195 602.1542281672107 1067.491862300058 1079.958207233317 1083.647635069121 822.9131323872302 316.4997910100531 1018.259938371195 297.2010601804109
268 0.005 1.34 2 801.5302554775803 603.3667830184027 603.0203841638099 1067.495490380364 1079.959226821123 1083.648344168898 823.1477152127751 316.6553363252422 1018.298889449222 297.2012250704958
269 0.005 1.345 2 801.9796936758654 604.2288115239432 603.8840884843114 1067.499110927227 1079.960287835386 1083.649087916428 823.3830414063177 316.8111705033708 1018.337799447089 297.2013903470009
270 0.005 1.35 2 802.4274196076329 605.0883997815197 604.7453472879116 1067.50284601926 1079.961393103985 1083.64986462165 823.6177122370786 316.967297433161 1018.376788074167 297.2015635502438
271 0.005 1.355 2 802.8749417057517 605.9455564087577 605.6041680447502 1067.506712756623 1079.962421868131 1083.650569537757 823.8523416410122 317.1236218628101 1018.415878262148 297.2017262297875
272 0.005 1.36 2 803.3207901651803 606.8002859377877 606.460556338612 1067.5104052427 1079.963478131106 1083.651306755376 824.0870541240406 317.2802265510209 1018.454811454346 297.2018897149899
273 0.005 1.365 2 803.7649517000115 607.6525941337295 607.3145181348503 1067.514156590976 1079.96456910787 1083.652073206207 824.321721669295 317.4371081250906 1018.493817266399 297.2020610967456
274 0.005 1.37 2 804.2090422308167 608.5024894700416 608.1660609429938 1067.5180761069 1079.965581794841 1083.652766070828 824.5560265575734 317.5941701868514 1018.533049218678 297.2022220630623
275 0.005 1.375 2 804.6513446067053 609.349975966603 609.0151898925787 1067.521802009982 1079.966624288835 1083.653493542455 824.7905473928123 317.7515631092959 1018.572002879471 297.2023834543634
276 0.005 1.38 2 805.0919558009615 610.1950599706911 609.8619110199885 1067.525625351058 1079.967702141099 1083.654249983755 825.0251139929245 317.9091952107131 1018.611050786265 297.2025522634657
277 0.005 1.385 2 805.5323502976141 611.0377492079892 610.7062314146796 1067.529531886597 1079.968709313701 1083.65493912994 825.2595354018874 318.0670011960815 1018.650095563296 297.2027110415736
278 0.005 1.39 2 805.9711513787446 611.8780490351212 611.548157006544 1067.533316615562 1079.969739206653 1083.65565599313 825.4941537243536 318.2250673240033 1018.689034462066 297.2028703078457
279 0.005 1.395 2 806.4081743278222 612.7159651779787 612.3876938362266 1067.537124746403 1079.970806146798 1083.656406820854 825.7286459774749 318.3834014177538 1018.727871585752 297.2030371064592
280 0.005 1.4 2 806.8450747898 613.5515047610701 613.224847917298 1067.541112077833 1079.971803546075 1083.657089066555 825.9630974192486 318.5419042664441 1018.766984231761 297.2031936570665
281 0.005 1.405 2 807.2804360872033 614.3846739951596 614.059625894789 1067.544949880827 1079.972799741206 1083.657791664858 826.1976976583708 318.7006595101103 1018.805943883048 297.2033507147899
282 0.005 1.41 2 807.7140795473423 615.2154782102739 614.8920339247699 1067.548814262877 1079.973851718977 1083.658530241947 826.431688610383 318.8596744493158 1018.844977305272 297.2035152951849
283 0.005 1.415 2 808.1473744367914 616.0439256427619 615.7220792963659 1067.552809235006 1079.974830659896 1083.659199787937 826.6653506163913 319.0188583828635 1018.884098059244 297.2036696567806
284 0.005 1.42 2 808.5789925632536 616.8700214814581 616.5497678703564 1067.556682078494 1079.975833452145 1083.659898243372 826.8993701295082 319.1782923135748 1018.923075829487 297.2038243677731
285 0.005 1.425 2 809.0091106541521 617.6937709623057 617.3751051315852 1067.56059060535 1079.976880909012 1083.660634544065 827.1331109147208 319.3379639342416 1018.962135160092 297.203985239973
286 0.005 1.43 2 809.4388549798691 618.5151823248968 618.1980986976661 1067.564611553322 1079.977859053826 1083.661304540468 827.3666150005921 319.4977877840939 1019.001224480242 297.2041370301766
287 0.005 1.435 2 809.8670035543817 619.3342602547767 619.0187538488317 1067.568525768352 1079.978849748465 1083.661996426838 827.6004340344882 319.6578475951554 1019.040137776656 297.2042895667681
288 0.005 1.44 2 810.2937030988475 620.1510105302801 619.837076045003 1067.572450750921 1079.979877233555 1083.66272077108 827.8338093577144 319.8181484991792 1019.079027206173 297.2044495909946
289 0.005 1.445 2 810.7201358622513 620.9654419293522 620.6530729201196 1067.576503393609 1079.980833101514 1083.663375635568 828.0672436682831 319.9785893490134 1019.118112346735 297.2045995890236
290 0.005 1.45 2 811.1450191093562 621.7775586523975 621.4667498680094 1067.580402257012 1079.981814399153 1083.66405986512 828.3005476098359 320.1392607090847 1019.157052036406 297.2047501190037
291 0.005 1.455 2 811.5682910218402 622.587366159224 622.278112527123 1067.584424805311 1079.982840246247 1083.664777752245 828.5336702871733 320.3001676513437 1019.196058725853 297.204908125328
292 0.005 1.46 2 811.9912030204828 623.3948725469368 623.0871685174229 1067.588511407726 1079.983791648469 1083.665430128731 828.7668236641676 320.4612098271624 1019.23512362259 297.2050566593185
293 0.005 1.465 2 812.412520964023 624.2000831995709 623.8939234064023 1067.592421640979 1079.984763886209 1083.666108422635 829.0000169936978 320.6224773087834 1019.274038366839 297.205205937074
294 0.005 1.47 2 812.8322851647384 625.0030037997846 624.6983831329831 1067.59644074584 1079.985773570329 1083.666815397519 829.2328290915636 320.7839787476959 1019.313026787407 297.2053629387522
295 0.005 1.475 2 813.2516560185769 625.8036422215282 625.5005548355841 1067.600547824217 1079.986721212166 1083.667459585091 829.4657197419929 320.9455955028131 1019.352067996248 297.2055104794097
296 0.005 1.48 2 813.669517791721 626.60200342236 626.3004440054386 1067.604487555506 1079.987690843648 1083.668128767226 829.6986291011098 321.1074258016044 1019.390901153118 297.2056586998866
297 0.005 1.485 2 814.0858849630461 627.3980938691338 627.0980571992376 1067.608594800187 1079.988674201816 1083.668822754566 829.9312409037638 321.269474298481 1019.429896447327 297.205814555806
298 0.005 1.49 2 814.5019251989125 628.191920741413 627.8934013273666 1067.612722904291 1079.989619630033 1083.669461865653 830.1638000937787 321.4316353793209 1019.468907252811 297.2059616522629
299 0.005 1.495 2 814.9164486620886 628.9834888497379 628.6864816816012 1067.616693851095 1079.990582832377 1083.670123939574 830.3961368656675 321.5940030219585 1019.507773551907 297.2061093440111
300 0.005 1.5 2 815.3293767277574 629.7728040533208 629.4773041563659 1067.620787604143 1079.991598409966 1083.670827011607 830.6282229610875 321.7565830058043 1019.546711334801 297.2062643996458
301 0.005 1.505 2 815.7420410176935 630.5598741553207 630.2658758371728 1067.624959017445 1079.992555938269 1083.671465418674 830.860404555218 321.9192680986048 1019.585695282377 297.2064100624154
302 0.005 1.51 2 816.1531226052945 631.3447045621558 631.0522023854184 1067.628977914836 1079.993534686849 1083.67212934269 831.0924715629233 322.0821546254373 1019.624518810302 297.206556312142
303 0.005 1.515 2 816.5624985334736 632.1273007082259 631.8362897709848 1067.633139094064 1079.994555524976 1083.672824771758 831.3239793517333 322.2452450600446 1019.663415758763 297.2067100977458
304 0.005 1.52 2 816.9717115929037 632.9076699567091 632.6181448124911 1067.637304148882 1079.995510798713 1083.673465805476 831.5556764415244 322.4084280573006 1019.702336279548 297.2068546531877
305 0.005 1.525 2 817.379461868755 633.6858175055798 633.3977730623104 1067.641338806112 1079.996485275253 1083.674127571809 831.7873822459582 322.5718068379634 1019.741145216654 297.2070000411252
306 0.005 1.53 2 817.7859058792519 634.4617495909121 634.1751807820443 1067.645460986219 1079.997485828157 1083.674816754944 832.0188560377786 322.7353828537118 1019.78003711361 297.2071530144415
307 0.005 1.535 2 818.1918208758731 635.2354735474503 634.9503748774674 1067.649694950811 1079.998433649543 1083.675446956146 832.250112214408 322.8990427621553 1019.818951624336 297.2072968885202
308 0.005 1.54 2 818.5963214310572 636.0069942273533 635.7233606775467 1067.653818352855 1079.999401931762 1083.67610174833 832.4814228532897 323.0628931205412 1019.857749724437 297.2074415970026
309 0.005 1.545 2 818.9993754200686 636.7763176837572 636.4941442402528 1067.657966060271 1080.000394170521 1083.676783768997 832.7132550509165 323.2269346495347 1019.89655528241 297.2075931843042
310 0.005 1.55 2 819.4020606071119 637.5434512617478 637.2627325093147 1067.662220454837 1080.00132738799 1083.677406129854 832.9444881808552 323.3910604725338 1019.935416196113 297.2077366290499
311 0.005 1.555 2 819.8031962245011 638.3083999473758 638.0291309531207 1067.666341512478 1080.002280570343 1083.678051940506 833.1753210062476 323.5553678649625 1019.974143003664 297.2078816820576
312 0.005 1.56 2 820.2030825898204 639.0711699574093 638.7933456510747 1067.670512007392 1080.003239316151 1083.67870155327 833.4059452357945 323.7198312396065 1020.012897905917 297.2080292693303
313 0.005 1.565 2 820.6020589465403 639.8317676327953 639.5553828381128 1067.674717090466 1080.004202728883 1083.67935398319 833.6362280870422 323.8844261034356 1020.051669536903 297.2081778492243
314 0.005 1.57 2 820.9999721527938 640.5901988104237 640.3152484044865 1067.678948504653 1080.005161632013 1083.679996547787 833.8666193759366 324.0491617026585 1020.090410224543 297.2083268576291
315 0.005 1.575 2 821.39679290913 641.3464696086469 641.0729484235072 1067.683133844867 1080.006121787338 1083.680639968974 834.096854398529 324.2140337973275 1020.129098599721 297.2084764520861
316 0.005 1.58 2 821.7926115720508 642.1005858198002 641.8284888558413 1067.68731062356 1080.007106319556 1083.681292339368 834.3267030485491 324.3790291678098 1020.167756448627 297.2086270070881
317 0.005 1.585 2 822.1872754076666 642.8525542198186 642.5818761288651 1067.691561662028 1080.008060924984 1083.68192844165 834.556566587457 324.5441657787682 1020.206425604599 297.2087783411598
318 0.005 1.59 2 822.5808330907751 643.6023806603203 643.3331164239946 1067.695870094267 1080.009020039119 1083.682559084562 834.7862022013808 324.709435755239 1020.245095775764 297.2089304087301
319 0.005 1.595 2 822.9733305542123 644.3500712815807 644.0822158845472 1067.700121541032 1080.009968537944 1083.683190534753 835.015829098997 324.8748383419817 1020.283729526173 297.2090830406344
320 0.005 1.6 2 823.3648173919231 645.0956321391157 644.8291805531546 1067.704383797109 1080.010912111801 1083.68381857418 835.2452237389489 325.0403608804793 1020.322347022124 297.2092361737584
321 0.005 1.605 2 823.7553090017826 645.8390695560286 645.5740166586764 1067.708645430995 1080.011848731004 1083.684442467364 835.4744921973723 325.2060061561385 1020.360939276405 297.2093895510849
322 0.005 1.61 2 824.1445760640154 646.5803893793726 646.3167302853594 1067.712933664763 1080.012783553392 1083.685062020147 835.7035976558941 325.3717727091558 1020.399548386952 297.2095429879101
323 0.005 1.615 2 824.5327389420243 647.319597399576 647.0573271196148 1067.717232359441 1080.013721192997 1083.685684336756 835.932492226494 325.5376430324974 1020.43809134369 297.2096961185735
324 0.005 1.62 2 824.9198132763031 648.0566995439546 647.7958131998616 1067.721499311195 1080.014652072459 1083.686304524073 836.1611637733175 325.7036410011241 1020.476658360108 297.2098486766853
325 0.005 1.625 2 825.3059790301359 648.7917018373521 648.5321944620214 1067.725758202809 1080.015576173496 1083.686924493701 836.3899662972615 325.8697556380858 1020.515103747276 297.2100004337015
326 0.005 1.63 2 825.6907923143518 649.5246104404627 649.2664769829009 1067.729924834088 1080.016501087183 1083.687546550621 836.6184158495939 326.0359742931212 1020.553368540958 297.2101513193791
327 0.005 1.635 2 826.0744931278972 650.2554311757769 649.9986667757147 1067.734309264077 1080.017417650409 1083.688161243651 836.8465696320209 326.2023020508204 1020.591511934267 297.2103011041464
328 0.005 1.64 2 826.4572363892771 650.9841701505426 650.7287698583767 1067.738653238112 1080.018351300668 1083.688786236523 837.0745770334458 326.3687493270988 1020.629999154349 297.2104496400841
329 0.005 1.645 2 826.8390976823321 651.7108331606935 651.4567920987731 1067.742980644222 1080.019275041276 1083.68940568479 837.3024573907917 326.5353046505246 1020.668427759547 297.2105969654402
330 0.005 1.65 2 827.2200219398826 652.4354263720179 652.1827394999526 1067.747297398301 1080.020197441377 1083.690025667506 837.5300359349094 326.7019590861519 1020.706829581944 297.2107429585582
331 0.005 1.655 2 827.5999237356866 653.1579553405668 652.9066177889152 1067.751639139153 1080.02111623882 1083.690642396099 837.7571007275208 326.8687208543348 1020.7452006559 297.2108877451241
332 0.005 1.66 2 827.9788375747515 653.8784260747315 653.6284330535414 1067.755966866879 1080.022022905261 1083.691251410337 837.984298058517 327.0355848622455 1020.783566468523 297.2110311937162
333 0.005 1.665 2 828.3566945095192 654.5968440169644 654.348190863678 1067.760290683676 1080.022929823688 1083.691860435482 838.2119778466219 327.2025467538121 1020.821812467534 297.211173389304
334 0.005 1.67 2 828.7333861518426 655.3132153153541 655.0658972130502 1067.764642677241 1080.02383510575 1083.692465163188 838.439014668705 327.3696021126881 1020.860111423298 297.2113145638003
335 0.005 1.675 2 829.109261560657 656.0275463778549 655.781558369326 1067.768892918889 1080.02472287828 1083.693070359145 838.6656620128615 327.5367517576306 1020.898358068906 297.2114548138439
336 0.005 1.68 2 829.4839970378341 656.7398424211229 656.4951799506549 1067.773261443332 1080.025606179471 1083.693667662397 838.8920462986341 327.7039682850091 1020.936611139952 297.2115941569963
337 0.005 1.685 2 829.8576978177491 657.4501093692348 657.2067677820841 1067.777609266222 1080.026501206279 1083.694266556134 839.1182883378286 327.8712885258774 1020.974827593613 297.2117329478492
338 0.005 1.69 2 830.2303707587856 658.1583534503812 657.9163278647609 1067.782002233447 1080.027400341686 1083.694866343768 839.344498501093 328.0386996415365 1021.013029173249 297.2118712605282
339 0.005 1.695 2 830.6020197849177 658.8645803218601 658.6238659757121 1067.7863684381 1080.028291490975 1083.695463393493 839.5704404548821 328.2061990964504 1021.051194387021 297.2120090867318
340 0.005 1.7 2 830.9726636417953 659.5687956626515 659.3293878369581 1067.790738947181 1080.029177839582 1083.69605717841 839.7962068675755 328.3737834927301 1021.089331884185 297.2121464566679
341 0.005 1.705 2 831.3422706399519 660.2710049744497 660.032899057618 1067.79506513288 1080.030079329847 1083.696652989058 840.02162781869 328.5414488061591 1021.127389178307 297.2122832814438
342 0.005 1.71 2 831.7108539758243 660.9712141970942 660.7344055791755 1067.799474806902 1080.030965987778 1083.69724487025 840.2467488289201 328.7091875903527 1021.16547158922 297.2124195359375
343 0.005 1.715 2 832.0784690720991 661.6694290999665 661.4339131455 1067.803872559708 1080.031841345744 1083.697831427804 840.4719367067463 328.8770023783161 1021.20354096981 297.2125550112235
344 0.005 1.72 2 832.445091352388 662.3656559448017 662.1314279207911 1067.808544382285 1080.032679992225 1083.698416312141 840.696995024017 329.0449008951402 1021.2415951318 297.2126897722674
345 0.005 1.725 2 832.810713150076 663.0598998660504 662.8269554472662 1067.812919742579 1080.033557574272 1083.698998901974 840.9214076861249 329.2128790931694 1021.279613494664 297.2128238318612
346 0.005 1.73 2 833.1752995219716 663.7521661233985 663.5205008673601 1067.817328350206 1080.034428710995 1083.699579364431 841.1459088787129 329.3809297579309 1021.317530359189 297.2129571902517
347 0.005 1.735 2 833.5388427156544 664.4424605551652 664.21206992823 1067.821761992604 1080.035293062224 1083.70015839813 841.3700814678127 329.5490553616258 1021.355467881704 297.2130907315981
348 0.005 1.74 2 833.9014601280759 665.1307886687722 664.9016681016739 1067.826182680484 1080.036156945787 1083.700735635498 841.5937317328472 329.7172441812415 1021.393394274864 297.2132231348822
349 0.005 1.745 2 834.2630991353847 665.8171560664722 665.5893009319991 1067.830618253778 1080.037008259788 1083.701304481045 841.8178444865346 329.8854948815147 1021.431304334726 297.2133541562995
350 0.005 1.75 2 834.6237659618887 666.5015685092374 666.2749741569354 1067.835041593564 1080.037859999908 1083.701874763829 842.0417656166793 330.0538120816826 1021.469164281255 297.2134840639495
351 0.005 1.755 2 834.9834399798718 667.184031396019 666.9586933921378 1067.839470080923 1080.038713495838 1083.70244516456 842.2653276850411 330.2221927162988 1021.507007695458 297.2136130702229
352 0.005 1.76 2 835.342063920492 667.8645503542793 667.6404641546457 1067.843909626537 1080.039557517882 1083.703008541596 842.4886239669528 330.3906357055061 1021.544836343087 297.2137410942252
353 0.005 1.765 2 835.6997788050999 668.5431305225724 668.3202918673901 1067.848312259408 1080.040408441848 1083.703578318781 842.7115170121057 330.5591357946032 1021.582608388444 297.2138682528148
354 0.005 1.77 2 836.0565001799309 669.2197775578645 668.9981820247349 1067.852746388994 1080.041247845567 1083.704140163017 842.9342594253785 330.7276893699844 1021.620344712285 297.2139947511175
355 0.005 1.775 2 836.412243583042 669.8944967052184 669.6741400411993 1067.857184722848 1080.042086683515 1083.704700919286 843.1568158064528 330.8962965805841 1021.658047219378 297.2141207064038
356 0.005 1.78 2 836.7670080915582 670.5672931291356 670.3481711639322 1067.861627968841 1080.042924241097 1083.705260824364 843.3791605805902 331.064960158601 1021.695717913431 297.2142462852411
357 0.005 1.785 2 837.1208064326615 671.2381719027421 671.0202805657769 1067.866072928708 1080.043756337306 1083.705817425456 843.6013011764641 331.2336782684223 1021.733351219404 297.214371629127
358 0.005 1.79 2 837.4736428187749 671.9071378071417 671.6904732125995 1067.870503133388 1080.044589891525 1083.70637824946 843.8231184384076 331.4024445613119 1021.770935868913 297.2144966289542
359 0.005 1.795 2 837.8254727312215 672.5741950099545 672.3587529486107 1067.874988440941 1080.045421049064 1083.706931633999 844.04468626486 331.5712565988445 1021.808476335685 297.2146216974504
360 0.005 1.8 2 838.1765265054634 673.2393476939238 673.0251171727 1067.879459929618 1080.046238758709 1083.707477793662 844.266176523031 331.7401177051985 1021.846014222185 297.2147470507279
361 0.005 1.805 2 838.5263477177172 673.90259922946 673.6895679316265 1067.883906181063 1080.047054296309 1083.708022802947 844.4874560793224 331.9090231514026 1021.883526342037 297.2148728578869
362 0.005 1.81 2 838.8752067151778 674.5639552492462 674.3521175009885 1067.888353032891 1080.047872199848 1083.708570153722 844.7084547572643 332.0779726219677 1021.920959975756 297.2149991809739
363 0.005 1.815 2 839.2231424434125 675.2234227800936 675.0127743706225 1067.892817945769 1080.04868775317 1083.709113951439 844.9293604900183 332.2469739937261 1021.958381370696 297.2151261145258
364 0.005 1.82 2 839.5701621046704 675.8810084172206 675.6715452107435 1067.897294130863 1080.049505564743 1083.709660203152 845.1499286746 332.4160073055771 1021.99577948947 297.2152537153287
365 0.005 1.825 2 839.9162418645044 676.5367183086863 676.3284361076516 1067.901758212034 1080.050314486823 1083.710201056371 845.3702782979955 332.585079588831 1022.033119671701 297.2153820326922
366 0.005 1.83 2 840.2612993179309 677.1905580889639 676.9834528273915 1067.906219542073 1080.051118732121 1083.710739072769 845.5905152129245 332.7541812422976 1022.070429585247 297.2155110393842
367 0.005 1.835 2 840.6054483704124 677.842533694907 677.6366010485417 1067.91069687102 1080.051922158708 1083.71127468862 845.8105223819773 332.9233172705121 1022.107726709112 297.2156407026532
368 0.005 1.84 2 840.9486522840408 678.4926512337856 678.2878869593051 1067.915157658668 1080.052721751981 1083.711809992908 846.0301445866454 333.0924878121779 1022.144978090165 297.2157710362894
369 0.005 1.845 2 841.2908942010471 679.140916633813 678.9373163112213 1067.919659762941 1080.053529433819 1083.712346135531 846.2496027726413 333.2616889671119 1022.182132877131 297.2159019903992
370 0.005 1.85 2 841.6322428359356 679.7873355791285 679.5848948676609 1067.92414665261 1080.054324555052 1083.712876341751 846.4687251541294 333.4309190773815 1022.219306258766 297.2160330376857
371 0.005 1.855 2 841.9726684648955 680.4319135054329 680.2306281701791 1067.928624375376 1080.055113701748 1083.713404376971 846.6875905893913 333.6001776462488 1022.256465154293 297.2161644255422
372 0.005 1.86 2 842.312225291749 681.0746564538271 680.8745220949123 1067.933080802584 1080.055899830027 1083.713931490633 846.9062274182949 333.7694630777079 1022.293574026239 297.2162961244921
373 0.005 1.865 2 842.6508890025763 681.7155701331319 681.5165824270827 1067.937553827716 1080.056686221036 1083.714456511419 847.1246476669157 333.9387684547018 1022.330643860739 297.2164279678269
374 0.005 1.87 2 842.9886131926064 682.3546600379311 682.1568146635865 1067.942035119821 1080.057467618444 1083.714978584713 847.3427745056098 334.1081101233537 1022.367672167717 297.2165597689175
375 0.005 1.875 2 843.3253273803816 682.9919316081173 682.7952243298433 1067.946502920081 1080.058247639251 1083.715502192886 847.5603222060147 334.2774683327823 1022.404654506194 297.2166912967072
376 0.005 1.88 2 843.6612090716785 683.6273907250169 683.4318173319032 1067.950999216673 1080.059023758188 1083.716020553466 847.7778087943499 334.4468470754921 1022.441615788332 297.2168225062817
377 0.005 1.885 2 843.9961815974627 684.2610427351004 684.0665991362464 1067.955480810152 1080.059800901229 1083.716540714395 847.9950555604294 334.6162475772744 1022.478540560887 297.2169537269132
378 0.005 1.89 2 844.3302940256591 684.8928931381021 684.6995752410588 1067.959983523897 1080.060577099675 1083.717058704588 848.2120969851861 334.78566137683 1022.515414987223 297.2170843620802
379 0.005 1.895 2 844.6633597016177 685.522947455077 685.3307511741925 1067.964475119615 1080.0613455721 1083.717573581828 848.4290786898424 334.9550909651251 1022.552256187786 297.2172142015919
380 0.005 1.9 2 844.9955524373258 686.1512112658501 685.960132511132 1067.968960982693 1080.062109345963 1083.718089823058 848.6457085879279 335.124540034061 1022.58905950034 297.2173433207945
381 0.005 1.905 2 845.3268046944698 686.7776897578073 686.5877245650389 1067.973416830765 1080.062878332867 1083.718612184937 848.8620296940222 335.2939995659982 1022.625825745858 297.2174717805006
382 0.005 1.91 2 845.6570989448335 687.4023879816383 687.2135325675281 1067.977861715926 1080.063641797726 1083.719130612687 849.0775286545711 335.4634761984179 1022.662548777867 297.2175994434159
383 0.005 1.915 2 845.986488550681 688.0253125918751 687.837562619916 1067.982362278339 1080.064397683105 1083.719651342083 849.2933059434914 335.6329531752599 1022.699301699902 297.2177263564996
384 0.005 1.92 2 846.3149847608024 688.6464681586983 688.4598196479636 1067.986905152364 1080.065156627068 1083.720171886185 849.5088849568851 335.8024385796703 1022.735966484136 297.2178525878465
385 0.005 1.925 2 846.6426003601918 689.2658597355196 689.0803086832609 1067.991341157985 1080.065920993503 1083.720697406884 849.724260251927 335.9719322437423 1022.77249957669 297.2179780154947
386 0.005 1.93 2 846.9693316751528 689.8834932856582 689.6990356442832 1067.995852700292 1080.066679048437 1083.721214571382 849.9392433079014 336.1414394700232 1022.809025770028 297.2181027029376
387 0.005 1.935 2 847.2951811884659 690.4993741766084 690.3160059788017 1068.000365288413 1080.067432772982 1083.721730339041 850.1540033865675 336.3109482176259 1022.84555226893 297.2182265887761
388 0.005 1.94 2 847.6200533100599 691.1135074520437 690.9312248675171 1068.00488005771 1080.068184420511 1083.722244283088 850.368534902636 336.4804576344847 1022.882049787075 297.2183497627843
389 0.005 1.945 2 847.9441536530534 691.7258986315106 691.5446977692536 1068.009390590534 1080.06893316748 1083.722756217932 850.5827702269303 336.6499654944059 1022.918511830276 297.2184723106302
390 0.005 1.95 2 848.2673312301736 692.3365528558347 692.1564297993857 1068.013899462236 1080.069676670559 1083.723264101567 850.7967106519933 336.8194752137243 1022.954930523831 297.2185942680536
391 0.005 1.955 2 848.5896150521028 692.9454757047772 692.7664265082013 1068.018414647426 1080.070422460289 1083.723772631556 851.010496796684 336.9889841686365 1022.991288097112 297.2187156649547
392 0.005 1.96 2 848.9109833560078 693.5526725127205 693.3746932983414 1068.022931243573 1080.071165164356 1083.72428064132 851.2238901073031 337.1584897322111 1023.027629442644 297.2188365337017
393 0.005 1.965 2 849.2315413783474 694.158148326297 693.9812351472416 1068.027450824062 1080.071901792409 1083.72478289267 851.437195379037 337.3279882632886 1023.063948808863 297.2189568169047
394 0.005 1.97 2 849.5511814847415 694.7619085232708 694.5860575805368 1068.031972325649 1080.072636344644 1083.72528484525 851.6500413083447 337.49748100251 1023.100202382875 297.2190765688385
395 0.005 1.975 2 849.8699602632914 695.363958142572 695.189165630709 1068.036489078845 1080.073373699816 1083.725786883224 851.8626772731316 337.6669653574724 1023.13641176065 297.2191958200691
396 0.005 1.98 2 850.1878544232585 695.9643024680813 695.7905645618664 1068.041020499303 1080.0741109664 1083.726285723722 852.0750591821673 337.8364428624602 1023.172586417095 297.2193144899383
397 0.005 1.985 2 850.5050342235818 696.5629469787222 696.3902597790978 1068.045563343724 1080.074845569839 1083.726783311755 852.2871206063027 338.005908488009 1023.208715953962 297.2194326112476
398 0.005 1.99 2 850.8212563719507 697.1598964030895 696.9882562903118 1068.050099329614 1080.075579021069 1083.727279757475 852.4989376977178 338.1753608177696 1023.244815199847 297.2195499071861
399 0.005 1.995 2 851.1365609826322 697.7551559962856 697.5845591886048 1068.054634370333 1080.07630781902 1083.727773795531 852.7105463893646 338.3448019238589 1023.280863167715 297.2196670380944
400 0.005 2 2 851.4509532205282 698.348730679317 698.1791735036558 1068.059141574527 1080.077038473293 1083.728270500088 852.9218184061765 338.5142226623974 1023.31686046711 297.2197835216973
401 0.005 2.005 2 851.7644130861361 698.9406259187714 698.7721044783665 1068.063673900742 1080.077762715241 1083.728760218894 853.1328332505101 338.6836365562247 1023.352905231955 297.2198991572081
402 0.005 2.01 2 852.0771338184434 699.5308467254964 699.3633572638095 1068.068203363054 1080.078486725385 1083.729250179224 853.3435294542392 338.8530346771382 1023.388806352163 297.2200140008972
403 0.005 2.015 2 852.3890603988665 700.1193980213212 699.9529368480414 1068.07273289871 1080.079208763735 1083.729738039271 853.5540005776047 339.0224193265985 1023.424676942809 297.2201283482391
404 0.005 2.02 2 852.7002039016231 700.7062847092261 700.5408480661446 1068.077253714365 1080.079928831 1083.730225319456 853.7641974786434 339.1917803812926 1023.460490783333 297.2202424625363
405 0.005 2.025 2 853.0104273288686 701.2915119376102 701.1270961704369 1068.081791905408 1080.080651764335 1083.730710472694 853.9740148643965 339.3611184571114 1023.496281356589 297.2203563281791
406 0.005 2.03 2 853.3197253806704 701.875084730972 701.7116863198052 1068.086334474003 1080.081374636738 1083.73119887276 854.1837560763555 339.5304336750345 1023.5320323418 297.2204698661094
407 0.005 2.035 2 853.6281459946197 702.4570083708987 702.2946236603195 1068.090902813662 1080.082103843092 1083.731697147882 854.3931529369421 339.6997379666583 1023.567763525943 297.2205831608
408 0.005 2.04 2 853.9357095864005 703.0372876450525 702.8759130573043 1068.095427712599 1080.082828264276 1083.732198821099 854.602212984575 339.8690063005604 1023.60344349207 297.2206960688412
409 0.005 2.045 2 854.2424866153018 703.6159277874137 703.4555596396162 1068.099967511133 1080.083547115834 1083.732693815437 854.8110571548699 340.0382527143481 1023.639061432565 297.2208086741787
410 0.005 2.05 2 854.548427643627 704.1929333873791 704.033568133423 1068.104492919597 1080.084262829331 1083.733189702816 855.0195101287436 340.2074740058083 1023.674668741255 297.2209210275598
411 0.005 2.055 2 854.8535653000438 704.7683096673202 704.6099438048717 1068.109019892197 1080.084981970876 1083.733691730505 855.2276109410566 340.3766698984864 1023.710179674447 297.2210331744857
412 0.005 2.06 2 855.1577677454067 705.3420614328016 705.1846913563271 1068.113570437629 1080.085698824205 1083.734194345145 855.4354862062811 340.5458390428963 1023.745659284976 297.2211452034834
413 0.005 2.065 2 855.4611757885347 705.9141936081519 705.7578157632155 1068.118113421642 1080.086415052517 1083.734697708117 855.6431533327194 340.7149735996888 1023.781098170182 297.2212570746746
414 0.005 2.07 2 855.7637786470407 706.484711186083 706.3293219854401 1068.122657849932 1080.087125936519 1083.735197760173 855.8505270687227 340.8840758326498 1023.816495615163 297.2213688154644
415 0.005 2.075 2 856.0655329179608 707.0536189666354 706.8992149228542 1068.127201260045 1080.087835700591 1083.735698586474 856.0575982068999 341.0531526688387 1023.851854235897 297.2214804345547
416 0.005 2.08 2 856.3664462829819 707.6209216061546 707.4674992491254 1068.131749234201 1080.088541757804 1083.736194618631 856.2645265625715 341.2221984323347 1023.887163638935 297.221591880572
417 0.005 2.085 2 856.6665540688407 708.1866243510764 708.0341801701402 1068.136280102235 1080.089242883727 1083.736689821136 856.471041427018 341.3912091947125 1023.922434038846 297.2217029549371
418 0.005 2.09 2 856.9657613494186 708.7507318689164 708.5992624731423 1068.140825055497 1080.089946463837 1083.737184306179 856.6772506657925 341.5601787768115 1023.957659696336 297.2218138161423
419 0.005 2.095 2 857.2642170588715 709.3132489504056 709.1627508727696 1068.145368897749 1080.090647666593 1083.737677568675 856.8831704377246 341.7291123912632 1023.992845744345 297.2219245826843
420 0.005 2.1 2 857.5618813437005 709.8741803379987 709.7246501198267 1068.149904567129 1080.091343222399 1083.738166868757 857.0889029325662 341.8980133900114 1024.027979962416 297.2220352697009
421 0.005 2.105 2 857.8587512367026 710.4335308220726 710.2849650822167 1068.15444909517 1080.092038133104 1083.738655547347 857.2943998270083 342.0668743112577 1024.06308071307 297.2221460406473
422 0.005 2.11 2 858.1547964063616 710.9913051607888 710.8437004990056 1068.158981210328 1080.092728533139 1083.739141136852 857.499481826035 342.2356964305447 1024.098127361647 297.2222568494004
423 0.005 2.115 2 858.4499583502964 711.5475083358716 711.4008613537535 1068.163524055714 1080.09341811861 1083.739626506787 857.7042463964935 342.4044757602798 1024.133134017016 297.2223677704808
424 0.005 2.12 2 858.7443501329141 712.1021451357977 711.9564523953886 1068.168080118499 1080.094109090541 1083.740110877398 857.9087116903986 342.5732093750469 1024.168135463046 297.22247898134
425 0.005 2.125 2 859.0379655221655 712.6552203259615 712.5104783468859 1068.172617247648 1080.094795961609 1083.740593999213 858.1128715652575 342.7418961902582 1024.203051034998 297.2225904844854
426 0.005 2.13 2 859.3308193779591 713.2067385705177 713.0629439516798 1068.177158248687 1080.095478276871 1083.741073283985 858.3169641623817 342.910541021096 1024.237918695062 297.2227021583107
427 0.005 2.135 2 859.62287289889 713.7567044878347 713.6138538637874 1068.181693033561 1080.096159891552 1083.741552810348 858.5205531869861 343.0791348509218 1024.272730289637 297.2228140800763
428 0.005 2.14 2 859.9141252592258 714.3051227952728 714.1632128271095 1068.186223353584 1080.096836093243 1083.742028243664 858.7238093982928 343.2476903301268 1024.307497391187 297.2229263124511
429 0.005 2.145 2 860.2045992509157 714.8519981498043 714.7110254999392 1068.190757307632 1080.097512695341 1083.742504348895 858.9267860267346 343.416205460202 1024.342223530319 297.2230388405418
430 0.005 2.15 2 860.494316034162 715.3973351384693 715.2572964432991 1068.195282305151 1080.098185479193 1083.742977563999 859.1294746456362 343.5846705649714 1024.376891935801 297.2231516225416
431 0.005 2.155 2 860.7832259398718 715.9411385106304 715.8020304470504 1068.199813562884 1080.098856250198 1083.743449449951 859.3318446771196 343.7530820657205 1024.411527598004 297.2232644864642
432 0.005 2.16 2 861.071336482337 716.4834128814296 716.345232220651 1068.204344391322 1080.099525834232 1083.743920134668 859.5339099421227 343.921441412582 1024.446094779006 297.2233774809039
433 0.005 2.165 2 861.3585992275929 717.0241630159923 716.8869064169071 1068.208876260002 1080.10019167452 1083.744389059489 859.7357099784466 344.0897475559615 1024.480693041107 297.2234904485364
434 0.005 2.17 2 861.6451145421807 717.5633933947344 717.4270576715464 1068.213392467625 1080.100855447753 1083.744855600115 859.93718865014 344.2580025156613 1024.515178850496 297.223603303576
435 0.005 2.175 2 861.9308512414408 718.1011086796817 717.9656905560769 1068.217913455691 1080.101515459338 1083.745320157824 860.1384671908637 344.4262113917753 1024.549610123648 297.2237160838031
436 0.005 2.18 2 862.2158309583091 718.637313427802 718.502809639273 1068.222439222827 1080.102173315655 1083.745783058194 860.3393836054641 344.5943569570396 1024.583998967615 297.223828683967
437 0.005 2.185 2 862.5000349178005 719.1720122840234 719.038419542971 1068.226950297532 1080.102829573873 1083.746244725693 860.5401137301952 344.7624473325725 1024.61835010219 297.2239411907336
438 0.005 2.19 2 862.7834921835208 719.7052096299529 719.5725247318353 1068.231438026444 1080.103482926382 1083.746705835514 860.7404168142953 344.9304818306025 1024.652624818468 297.2240535745689
439 0.005 2.195 2 863.0660422827932 720.2369098726763 720.1051296243459 1068.235927731224 1080.104133857818 1083.747164104102 860.9402987126149 345.0984618858003 1024.686860634062 297.224165652135
440 0.005 2.2 2 863.3479112070696 720.7671178350387 720.6362389090673 1068.240444623399 1080.104786924254 1083.74762346155 861.1399785981796 345.2663836543102 1024.721055652293 297.2242774457263
441 0.005 2.205 2 863.6289792614592 721.2958378303009 721.1658571607327 1068.244958023571 1080.105431720459 1083.748077103975 861.3391243113664 345.4342482415071 1024.755206350678 297.2243887355567
442 0.005 2.21 2 863.9092767112223 721.8230744635993 721.6939888886168 1068.249474307603 1080.106075467547 1083.74853024452 861.5382342471586 345.6020503497037 1024.789309187258 297.2244995253139
443 0.005 2.215 2 864.1887856477766 722.3488320326062 722.2206385208344 1068.254006567686 1080.106718560877 1083.748980955479 861.7368954573685 345.7697911273061 1024.823381365595 297.2246098439296
444 0.005 2.22 2 864.4674982386066 722.8731149268057 722.7458105071391 1068.258505010624 1080.107357522855 1083.749431574215 861.9355929018587 345.9374716650179 1024.857387660819 297.2247197383725
445 0.005 2.225 2 864.7455321232964 723.3959279469503 723.2695093955739 1068.263013104073 1080.107994841336 1083.749878947749 862.1337789199224 346.1050914265863 1024.89137406908 297.2248288017821
446 0.005 2.23 2 865.0227841978581 723.9172754072691 723.7917395843425 1068.267520897517 1080.108629064135 1083.750326983317 862.3316416234179 346.2726436130582 1024.925301837856 297.2249372983208
447 0.005 2.235 2 865.2993088683937 724.4371617546552 724.3125055119353 1068.272033269555 1080.109261362136 1083.750770993389 862.529212399819 346.4401353450821 1024.959168320031 297.2250453522863
448 0.005 2.24 2 865.5751006944706 724.9555913660789 724.8318116047279 1068.276535926967 1080.109892243335 1083.751216129104 862.7265198722625 346.607565418904 1024.992987701744 297.225153261642
449 0.005 2.245 2 865.8501426830958 725.4725686593582 725.3496622771091 1068.281040058105 1080.110522566345 1083.751660231891 862.9235193604175 346.7749244415053 1025.026770125654 297.2252607030962
450 0.005 2.25 2 866.1244154238476 725.9880979992845 725.8660618993918 1068.285541648951 1080.111149232879 1083.752101995248 863.1201613979486 346.9422147916076 1025.060502204222 297.2253676720831
451 0.005 2.255 2 866.3979674083487 726.5021838133871 726.3810149045568 1068.290045037004 1080.111777702389 1083.752542404365 863.3165113713357 347.1094343475519 1025.09420367405 297.2254740741919
452 0.005 2.26 2 866.6707870148248 727.0148303195334 726.8945256000258 1068.294548259892 1080.112405468282 1083.7529858933 863.5125200918585 347.2765851026696 1025.127828251151 297.2255798473309
453 0.005 2.265 2 866.9428519821161 727.52604199378 727.4065983964219 1068.299041647968 1080.113029214938 1083.753424595865 863.7082724626159 347.4436629633335 1025.161405759345 297.2256850248845
454 0.005 2.27 2 867.2142081852461 728.0358230872416 727.9172375721241 1068.303537777218 1080.113654785248 1083.753864847553 863.9037486316853 347.6106687730607 1025.194930715599 297.2257895297125
455 0.005 2.275 2 867.4848068453673 728.5441778561326 728.4264474175117 1068.308024673948 1080.114273008354 1083.754300270733 864.0988961347788 347.7776032487971 1025.22840676722 297.2258932511193
456 0.005 2.28 2 867.7546726245888 729.0511108327798 728.9342324346264 1068.312515055937 1080.114892123027 1083.754735401722 864.2937420559374 347.9444650008807 1025.261853913667 297.225996100323
457 0.005 2.285 2 868.0237856008673 729.5566261729932 729.4405968540661 1068.31700660713 1080.115506780813 1083.755167248798 864.4882480558034 348.1112512996654 1025.295248147201 297.2260980425066
458 0.005 2.29 2 868.2921551558979 730.0607280536863 729.945544887405 1068.321494366453 1080.116120475678 1083.755598471408 864.6824689024567 348.2779671705499 1025.328588332875 297.226199077806
459 0.005 2.295 2 868.5598186451014 730.563420694128 730.4490807171841 1068.325981853239 1080.116733699888 1083.756029743317 864.8763287944153 348.444619746701 1025.361885047778 297.2262991606694
460 0.005 2.3 2 868.826819046271 731.0647084739126 730.951208693635 1068.330469581682 1080.117347008256 1083.756460003545 865.0699183291154 348.6111877202457 1025.395131309971 297.2263984148416
461 0.005 2.305 2 869.0930446980706 731.564595559477 731.4519330697312 1068.334956378699 1080.117960052661 1083.756889993711 865.2631922058399 348.7776738950717 1025.42833150786 297.2264968734442
462 0.005 2.31 2 869.3585618250335 732.063086116931 731.9512580490184 1068.339426330724 1080.118566045255 1083.757316510839 865.4561756834512 348.9440787942921 1025.461484240268 297.2265947042339
463 0.005 2.315 2 869.6233489061619 732.5601842907521 732.4491877676384 1068.343898805487 1080.119170129207 1083.757742416525 865.6488145021113 349.1104032133927 1025.494584169275 297.2266919625443
464 0.005 2.32 2 869.8873998259108 733.0558943892152 732.9457264359582 1068.348388279338 1080.119779603468 1083.75816023313 865.8412191024605 349.2766492965291 1025.527547004902 297.2267886621361
465 0.005 2.325 2 870.150754513384 733.5502206136478 733.4408782958112 1068.352874057276 1080.120379664991 1083.758582911277 866.0333017512106 349.4428168652123 1025.560545727216 297.226884938408
466 0.005 2.33 2 870.4133708770834 734.043167081696 733.9346475356083 1068.357342348538 1080.120978981032 1083.759003865379 866.2250569749255 349.608908100038 1025.593502437385 297.2269810223137
467 0.005 2.335 2 870.6752637631591 734.5347378564711 734.4270382595708 1068.361803756716 1080.121590183999 1083.759430918684 866.416438182167 349.7749106214706 1025.626395370319 297.2270769886811
468 0.005 2.34 2 870.936450161839 735.024937230157 734.9180546245283 1068.366267384698 1080.122182469348 1083.75984712512 866.6075579515705 349.9408352948764 1025.659251726885 297.2271726853439
469 0.005 2.345 2 871.1969648721577 735.5137694355734 735.4077009093842 1068.370724688557 1080.12277570607 1083.76026507905 866.7983681317395 350.1066714734411 1025.692049507344 297.2272681971409
470 0.005 2.35 2 871.4567487061572 736.0012384793497 735.8959811963474 1068.375178952426 1080.12336424376 1083.760677577071 866.9888818409412 350.2724239657014 1025.724804614982 297.2273638201551
471 0.005 2.355 2 871.7158381758078 736.4873484414941 736.3828996077281 1068.379628981797 1080.12395398866 1083.761091296034 867.1790810364068 350.4381068270328 1025.757507294815 297.2274594211711
472 0.005 2.36 2 871.9742146790267 736.9721033724625 736.8684601989989 1068.384080082933 1080.124540881769 1083.761504200364 867.3689347550087 350.6037170300624 1025.790161601005 297.2275550146524
473 0.005 2.365 2 872.2318733562995 737.4555074066687 737.3526670673546 1068.38853104308 1080.125127929522 1083.761917005467 867.5584880686761 350.7692261418501 1025.822767276382 297.2276506360807
474 0.005 2.37 2 872.4888238324809 737.9375646757604 737.8355243058733 1068.392975156338 1080.125714884174 1083.762329758914 867.7477257740018 350.934641912773 1025.855322665068 297.2277462526802
475 0.005 2.375 2 872.7450903836403 738.4182784777943 738.3170356721203 1068.397426289704 1080.126300321715 1083.762740542067 867.9366478773386 351.099965203074 1025.887826274367 297.2278418233924
476 0.005 2.38 2 873.0007067998008 738.897651857603 738.7972046655436 1068.401860505789 1080.126884798618 1083.763151798219 868.1253015320526 351.2652051433606 1025.920278495732 297.2279373770415
477 0.005 2.385 2 873.2556046871285 739.3756909734387 739.2760357903163 1068.406307873246 1080.127465212188 1083.76355942258 868.3136300129446 351.4303562131953 1025.952830635222 297.2280328515346
478 0.005 2.39 2 873.5098074847399 739.8523998440068 739.7535336638713 1068.410710083985 1080.128031471624 1083.763957345981 868.5016831652954 351.595417886136 1025.985435167272 297.2281282423487
479 0.005 2.395 2 873.7633554414745 740.3277824510593 740.2297023177722 1068.415138210197 1080.128609934801 1083.764363347148 868.6893774354621 351.7603884627828 1026.017771304217 297.2282235182921
480 0.005 2.4 2 874.0161419856605 740.8018425502675 740.7045457173027 1068.419561147626 1080.129184682483 1083.764767602729 868.8767741291211 351.9252662751688 1026.050021134113 297.228318637191
481 0.005 2.405 2 874.2682581117566 741.274584012282 741.1780677158996 1068.423985869518 1080.129761304323 1083.765172667967 869.0639934064676 352.0900552990798 1026.082219681996 297.2284135981866
482 0.005 2.41 2 874.5197334380549 741.7460108867214 741.6502723217519 1068.428428720354 1080.130334717379 1083.765573732474 869.2508896471261 352.2547495018401 1026.114343974534 297.2285084704947
483 0.005 2.415 2 874.7705446117026 742.2161269401767 742.1211634422859 1068.432841097323 1080.130911857795 1083.765977672279 869.4374278791701 352.4193419576351 1026.146358552784 297.2286034199385
484 0.005 2.42 2 875.0206518421205 742.6849362433087 742.590745138905 1068.437263003494 1080.131477906482 1083.766374818175 869.6236292313273 352.5838459082874 1026.178397176141 297.2286983559871
485 0.005 2.425 2 875.2700758899529 743.1524427621877 743.0590214057161 1068.441668949184 1080.132044420116 1083.766772551422 869.8094973162864 352.7482550729857 1026.210382198043 297.2287934857372
486 0.005 2.43 2 875.5187827156458 743.6186501734246 743.5259960991272 1068.446113483948 1080.132618745265 1083.76717190603 869.9949544258183 352.912564698613 1026.242258159846 297.2288888533693
487 0.005 2.435 2 875.7668927921734 744.0835625811234 743.9916731417874 1068.450471553749 1080.133188235932 1083.76757315724 870.1801315233151 353.0767815821025 1026.274156346942 297.2289845969347
488 0.005 2.44 2 876.014314630066 744.547183955829 744.4560565014672 1068.454880131899 1080.133751250591 1083.767966943778 870.3650178065467 353.2409034985282 1026.3059850989 297.2290806760811
489 0.005 2.445 2 876.2610683693417 745.0095180224241 744.9191499063912 1068.459271175652 1080.134311986748 1083.768360022378 870.5496068090176 353.4049284448071 1026.3377648299 297.2291771397645
490 0.005 2.45 2 876.5071077405241 745.4705687837585 745.3809573073469 1068.463662004304 1080.134869302078 1083.768750563577 870.7338786308798 353.5688517011773 1026.369494875726 297.2292738548152
491 0.005 2.455 2 876.7524847084848 745.930339915949 745.8414825279125 1068.468057342936 1080.135426487543 1083.769140941354 870.9178609653994 353.73268063493 1026.401176159585 297.229370897515
492 0.005 2.46 2 876.9972146278546 746.3888353070715 746.3007294309014 1068.472433573017 1080.135980316646 1083.769529483833 871.1014354412965 353.8964059235928 1026.432803198391 297.2294682143302
493 0.005 2.465 2 877.2412762611613 746.8460588349043 746.7587018622114 1068.47680666225 1080.136531616401 1083.769916821012 871.2847718907439 354.0600354038979 1026.464377617282 297.2295658313233
494 0.005 2.47 2 877.4846869133685 747.3020143104467 747.2154036636434 1068.481175737875 1080.137082021393 1083.770303896433 871.4677895348308 354.2235654808559 1026.495902676124 297.2296636569201
495 0.005 2.475 2 877.7274808248326 747.7567053767161 747.6708385886376 1068.485553359143 1080.137633279824 1083.770689640412 871.6505497543433 354.3870020610586 1026.527388436145 297.2297616495553
496 0.005 2.48 2 877.9696103998259 748.2101359566135 748.1250104626617 1068.489908156539 1080.138179368887 1083.771072963793 871.8330640632 354.5503302620493 1026.558809166846 297.2298598269063
497 0.005 2.485 2 878.2110329257184 748.6623099411617 748.5779231500641 1068.494268578846 1080.138724230787 1083.771454642707 872.0153436671393 354.7135540570714 1026.59017763544 297.2299580477195
498 0.005 2.49 2 878.4518179455368 749.1132311513476 749.0295804713535 1068.498618420309 1080.13926759836 1083.771836419614 872.1972879062083 354.8766734952396 1026.621481179063 297.230056225671
499 0.005 2.495 2 878.6919795874735 749.5629031934628 749.4799861315138 1068.502975418325 1080.139812323653 1083.772217505029 872.3787366493058 355.0396915717406 1026.652742039116 297.2301542511275
500 0.005 2.5 2 878.9315298451837 750.0113297808471 749.9291437993609 1068.507323886178 1080.140352718738 1083.772597032044 872.5598635336654 355.2026058578083 1026.683940870611 297.2302520027571
501 0.005 2.505 2 879.1703919620895 750.4585146067041 750.3770572517384 1068.511667020221 1080.140891984023 1083.772975269161 872.7406763883552 355.3654165164067 1026.715103245409 297.2303494544537
502 0.005 2.51 2 879.4085808902612 750.9044612979228 750.8237302024893 1068.516018483995 1080.141427412509 1083.773349809518 872.9211857535961 355.5281187269874 1026.746218303043 297.2304464795219
503 0.005 2.515 2 879.6459156728838 751.3491738106451 751.2691664543214 1068.520351212011 1080.14196073321 1083.773724739531 873.1013964850415 355.6907075364192 1026.777271342283 297.2305430241755
504 0.005 2.52 2 879.8828071732717 751.7926558880756 751.7133696674794 1068.524681843081 1080.142491966789 1083.774097610815 873.2811342958408 355.8531938851069 1026.808280090877 297.230638971668
505 0.005 2.525 2 880.1191127598916 752.2349112646004 752.1563435966885 1068.528984948892 1080.143007618969 1083.774463977892 873.4607214619928 356.0155736164159 1026.83921898443 297.2307344193551
506 0.005 2.53 2 880.3547574569285 752.6759434296251 752.5980919151598 1068.533304439092 1080.143536060589 1083.774833994217 873.6399830543977 356.1778434216343 1026.870117732405 297.2308292554935
507 0.005 2.535 2 880.5897538335469 753.1157560176401 753.0386182375232 1068.5376146329 1080.144061093794 1083.775203263528 873.8189279845008 356.3400096646736 1026.900961130227 297.2309233817345
508 0.005 2.54 2 880.8241160087914 753.5543528526218 753.4779263737731 1068.541945703985 1080.144587550848 1083.775571769669 873.9975552286635 356.5020689419203 1026.931762578989 297.2310167470278
509 0.005 2.545 2 881.05786909647 753.991737484382 753.9160199209871 1068.546275941497 1080.145112687287 1083.775940014003 874.1758199558265 356.6640204016556 1026.962508188948 297.2311093577629
510 0.005 2.55 2 881.2909472538648 754.4279133619873 754.3529023273926 1068.550601652577 1080.145634957641 1083.776305719355 874.3538072455991 356.8258613835113 1026.99319620468 297.2312011386343
511 0.005 2.555 2 881.523411985372 754.862884331787 754.7885773596454 1068.554922219695 1080.146155589053 1083.776670769531 874.531503070662 356.9875915700142 1027.023836439954 297.2312918942816
512 0.005 2.56 2 881.7552282199367 755.2966538871124 755.2230485676919 1068.559239703144 1080.146668196866 1083.777030971354 874.7088410280091 357.1492118819991 1027.054417602086 297.2313817001848
513 0.005 2.565 2 881.9864382845603 755.7292257283834 755.6563196513197 1068.563543901447 1080.147185167984 1083.777393406431 874.8859054926262 357.310718254531 1027.084938432988 297.2314706390706
514 0.005 2.57 2 882.2170508519168 756.1606036496356 756.0883942630456 1068.56784387827 1080.147701988057 1083.777757698365 875.0628536584454 357.4721121895234 1027.115403988597 297.2315587482684
515 0.005 2.575 2 882.4470766112132 756.5907909905966 756.5192759335263 1068.572150056319 1080.148216933164 1083.778118399888 875.2392592849749 357.6333986609343 1027.145819314711 297.2316459533897
516 0.005 2.58 2 882.6764812127349 757.0197913367202 756.9489682503842 1068.576464205057 1080.148728758758 1083.778476561428 875.4153488886346 357.7945707177037 1027.176185803434 297.2317322326958
517 0.005 2.585 2 882.905226709866 757.4476082069506 757.3774747646883 1068.580738753927 1080.149235230019 1083.778833897597 875.591185795512 357.9556267523119 1027.206479888551 297.231817789314
518 0.005 2.59 1 883.1231419101304 757.8728764410228 757.8036030456396 1068.632704341428 1080.151545590246 1083.778324139974 875.8590858695624 358.1129919904548 1027.28926491435 297.2318553154633
519 0.005 2.595 2 883.3613830769626 758.2983536094029 758.2296688693542 1068.58758822148 1080.15013729556 1083.779552327774 875.9721343980087 358.2759677443689 1027.270544882248 297.2319422788124
520 0.005 2.6 1 883.5774982720953 758.7212820123385 758.6534306043469 1068.639621841882 1080.153088337155 1083.779328743056 876.2289931972985 358.4337516009153 1027.350020536087 297.2320209750125
521 0.005 2.605 2 883.8140403277467 759.1444288002041 759.0771455984104 1068.597156398654 1080.151725512491 1083.780753777377 876.3305706589267 358.5968123718799 1027.332170621087 297.2321684032383
522 0.005 2.61 1 884.0288310985113 759.5650412858397 759.4985753020514 1068.647790897573 1080.153901571965 1083.779908627019 876.5849796883728 358.7541881866697 1027.410764416803 297.2322776560776
523 0.005 2.615 1 884.2511374681312 759.984446659897 759.9187081950271 1068.657499630995 1080.149694665471 1083.777681300803 876.8149858938024 358.9118993731771 1027.460129180756 297.2323639659074
524 0.005 2.62 1 884.4753584605129 760.4026951410015 760.3376682719273 1068.656416182696 1080.148405455152 1083.778066221389 877.0254221997792 359.0700227793167 1027.49425739027 297.232450923306
525 0.005 2.625 1 884.6997900988463 760.8197997831976 760.7554728170671 1068.656843400395 1080.149967043386 1083.779501664758 877.2230247453376 359.2284308545289 1027.52467568588 297.2325519649403
526 0.005 2.63 1 884.9232122867285 761.2357665146469 761.1721302054293 1068.659296931525 1080.151220178401 1083.780005370714 877.4123548828712 359.3870535266647 1027.554208225802 297.2326723646306
527 0.005 2.635 1 885.1456695785998 761.6506029221284 761.5876483024737 1068.663728289567 1080.152320656691 1083.780488936957 877.5966437809716 359.545804646221 1027.584523637324 297.2328142077691
528 0.005 2.64 1 885.366971775652 762.0643115547203 762.0020313668039 1068.667995061298 1080.152479694835 1083.780467536575 877.7777248760701 359.7045498546715 1027.614448357931 297.2329780486793
529 0.005 2.645 1 885.5876451092435 762.47689816309 762.4152853972236 1068.672783784906 1080.153031830704 1083.78094385025 877.9570879867346 359.8632734918767 1027.644906958781 297.2331655708383
530 0.005 2.65 1 885.807599061079 762.8883652106041 762.8274141894173 1068.676872091971 1080.153122548989 1083.781043653596 878.1352296899125 360.0219209099758 1027.674773167932 297.2333762855281
531 0.005 2.655 1 886.0273225237221 763.2987178590686 763.2384216615754 1068.681536374145 1080.15377734201 1083.781585363755 878.3129044824599 360.1804750333119 1027.705420311156 297.2336091401326
532 0.005 2.66 1 886.2463678531182 763.7079592985065 763.6483134341343 1068.685502035363 1080.153932656959 1083.781663413168 878.4904074694446 360.3389020261125 1027.735128167468 297.2338622541581
533 0.005 2.665 1 886.4649967332521 764.1160952166834 764.0570953592303 1068.68996558251 1080.154589293035 1083.782162279256 878.6672034140739 360.4972023203459 1027.765161818711 297.2341335140572
534 0.005 2.67 1 886.6829400028358 764.5231268885775 764.4647695809699 1068.693810427611 1080.154690111922 1083.782166458639 878.843282361267 360.6553789689631 1027.794530838796 297.2344194977685
535 0.005 2.675 1 886.9004787618233 764.9290587158039 764.8713404224522 1068.698227508807 1080.15530573956 1083.782628779658 879.0190453241458 360.813439668488 1027.824333708173 297.2347181371442
536 0.005 2.68 1 887.1172891061578 765.3338918728249 765.2768098872483 1068.702112288946 1080.155425320871 1083.782668362423 879.1943165952714 360.9713730215698 1027.853585759057 297.2350259835621
537 0.005 2.685 1 887.3337267123791 765.7376315749933 765.6811826917905 1068.706559112416 1080.156092167057 1083.783196492539 879.3691839677231 361.1291758511127 1027.883329470289 297.2353408633369
538 0.005 2.69 1 887.5494584260457 766.140279579967 766.0844612108792 1068.71047143892 1080.156270828785 1083.783292054587 879.5435876382883 361.2868586649851 1027.912524011444 297.2356593770006
539 0.005 2.695 1 887.7648179298059 766.5418401119591 766.486649608375 1068.714970340865 1080.156978405764 1083.783843138711 879.7177270772232 361.4444245358542 1027.942135823543 297.2359794547024
540 0.005 2.7 1 887.9794946719675 766.9423152501118 766.8877502825252 1068.71889812745 1080.157166147769 1083.783936247715 879.8911375725963 361.6018838613446 1027.971217011724 297.2362979072129
541 0.005 2.705 1 888.1937209061364 767.3417084304008 767.2877668903516 1068.723363220402 1080.157862553003 1083.784476714938 880.0642430697652 361.7592076125455 1028.000744220537 297.2366129403532
542 0.005 2.71 1 888.4072425777409 767.7400219990667 767.6867017109022 1068.727268848149 1080.158051472345 1083.784570699315 880.2369039565378 361.9164143838234 1028.029722994351 297.236921743757
543 0.005 2.715 1 888.6204177094218 768.1372607886827 768.0845592080984 1068.731700796661 1080.158739365622 1083.785103907988 880.4093035492327 362.0734999641313 1028.059134890644 297.2372229119972
544 0.005 2.72 1 888.8328818102949 768.5334260847688 768.4813412204915 1068.73558169936 1080.158923344273 1083.78519315452 880.5810208825607 362.2304626663993 1028.087957360631 297.2375139912542
545 0.005 2.725 1 889.0449498556512 768.9285215054463 768.8770512037441 1068.740018383492 1080.159606514027 1083.785719895331 880.7525168145986 362.387299985877 1028.117203696924 297.2377939256107
546 0.005 2.73 1 889.2563177858549 769.3225496680884 769.2716918140671 1068.743860585465 1080.1597801926 1083.785800379314 880.9234926855974 362.5440237752471 1028.145858885828 297.2380605786768
547 0.005 2.735 1 889.4672797657921 769.7155139705415 769.6652666439368 1068.748260509195 1080.160458639827 1083.786322950114 881.0941842236964 362.7006206247389 1028.174964678139 297.2383131601762
548 0.005 2.74 1 889.6775666205111 770.1074161525036 770.0577776926046 1068.752137112593 1080.16063638132 1083.78640421264 881.264392724258 362.8570872403021 1028.20351004555 297.2385496888228
549 0.005 2.745 1 889.887452128061 770.4982613777318 770.4492294389652 1068.756537910377 1080.161302467594 1083.786919300304 881.4341562851747 363.0134300024513 1028.232480905799 297.2387695714439
550 0.005 2.75 1 890.0962968668648 770.8880505410392 770.8396235341457 1068.760405422225 1080.161476237458 1083.787001695008 881.6034369941653 363.1696509716859 1028.260905298399 297.2389711843856
551 0.005 2.755 1 890.3049285600123 771.2767883036084 771.2289639961095 1068.764786366232 1080.162142732236 1083.787517901327 881.7725026974774 363.3257492876652 1028.289749842957 297.2391541739506
552 0.005 2.76 1 890.5128743588728 771.6644796527661 771.6172553695559 1068.768631763585 1080.16231520614 1083.787599209963 881.9411891776687 363.4817247892389 1028.318035524464 297.2393173101161
553 0.005 2.765 1 890.7205467595943 772.0511261905334 772.0044999213945 1068.773000867025 1080.162986050964 1083.788118276022 882.1095722823318 363.6375686705878 1028.346759674448 297.2394606979161
554 0.005 2.77 1 890.9275719184578 772.4367279224242 772.3906983901152 1068.776883408318 1080.163158946657 1083.788198026712 882.2776228233586 363.7932745988182 1028.37493233584 297.23958358078
555 0.005 2.775 1 891.1342244941129 772.8212900497055 772.7758552661392 1068.78126198487 1080.163832096516 1083.788718981315 882.4452993118019 363.948848929927 1028.403544058968 297.2396866634427
556 0.005 2.78 1 891.340241586093 773.2048144475917 773.1599725236888 1068.785079142776 1080.164007610589 1083.788802682991 882.6124322187325 364.1042945003881 1028.431596817812 297.2397697107418
557 0.005 2.785 1 891.5458648422232 773.5873051545785 773.5430540951451 1068.789428510331 1080.16468556547 1083.789326151434 882.7792352575249 364.2596124244147 1028.460057401997 297.2398340805243
558 0.005 2.79 1 891.750796353938 773.9687634623397 773.925101583066 1068.793196870391 1080.164827145259 1083.789395327395 882.9455354293937 364.4147903668688 1028.487878033992 297.2398800682555
559 0.005 2.795 1 891.9553217831294 774.349194410016 774.3061193953898 1068.797521473726 1080.165491678944 1083.789915743411 883.1115086547812 364.5698749844927 1028.51608683114 297.2399095341763
560 0.005 2.8 1 892.1591446221701 774.7285983984666 774.6861088277794 1068.801305221656 1080.165663439791 1083.789997901759 883.2769565575065 364.7248187119521 1028.543737084007 297.2399232285946
561 0.005 2.805 1 892.3626135179267 775.1069813441679 775.0650747560589 1068.805638301887 1080.166337621649 1083.790515361447 883.4419697029804 364.8796222387592 1028.571853758782 297.2399234068315
562 0.005 2.81 1 892.565379487605 775.4843437351844 775.4430184752006 1068.809354182216 1080.166490170111 1083.790583713131 883.6066608401869 365.0342866833442 1028.59937115479 297.2399111944065
563 0.005 2.815 1 892.7677702586875 775.860689056105 775.8199434998825 1068.81366035595 1080.167160726916 1083.791100942151 883.771068899905 365.1888427514255 1028.627346923511 297.2398890732225
564 0.005 2.82 1 892.9694808224529 776.2360194188741 776.1958517341477 1068.817436149915 1080.167326453857 1083.791173036616 883.9350122354858 365.3432573029972 1028.65477558137 297.2398583499936
565 0.005 2.825 1 893.1708219377908 776.6103391316806 776.5707472859143 1068.821733956682 1080.167982013665 1083.791678758458 884.0988115720575 365.4975315531903 1028.682639424472 297.2398215692039
566 0.005 2.83 1 893.3714835271803 776.9836496337599 776.9446320340154 1068.825540570623 1080.16815146909 1083.7917536716 884.2620551475986 365.6516713067264 1028.710235193175 297.2397801045733
567 0.005 2.835 1 893.5718191731556 777.3559550576443 777.317509754371 1068.829847936557 1080.16881034997 1083.792260280956 884.4249733510627 365.8056792412611 1028.738066658248 297.2397364308283
568 0.005 2.84 1 893.7714992555216 777.7272565773761 777.6893819186973 1068.833592457685 1080.168966985804 1083.792327780385 884.5873955975399 365.9595519140298 1028.765275140158 297.2396918128004
569 0.005 2.845 1 893.9707772549053 778.097558348995 778.0602524487841 1068.837872268201 1080.169622592512 1083.79283259488 884.7495327847295 366.1132765097855 1028.792910767133 297.2396485959229
570 0.005 2.85 1 894.1684155412291 778.4668582384163 778.4301203758762 1068.841558635248 1080.169766981447 1083.79289382584 884.9111194054757 366.2668659544133 1028.819927044848 297.2396078268609
571 0.005 2.855 1 894.3661066290989 778.8351644847273 778.7989921761991 1068.845828517745 1080.170424866345 1083.793400129872 885.0725043870416 366.4203382596154 1028.847437321059 297.2395715340788
572 0.005 2.86 1 894.5633289332754 779.2024769673825 779.1668689435064 1068.84954893851 1080.170579968391 1083.793465249149 885.2332233742086 366.5736693894258 1028.874418742983 297.2395404799474
573 0.005 2.865 1 894.7602999021059 779.5688007830655 779.5337549688325 1068.853782728265 1080.171234672395 1083.793969667536 885.3937066895105 366.7268625849219 1028.901868991085 297.2395163260072
574 0.005 2.87 1 894.9566729895448 779.9341370982522 779.899651779999 1068.857486112096 1080.171390067762 1083.794034682687 885.553791463848 366.8799390313777 1028.928753061143 297.2394993669482
575 0.005 2.875 1 895.1527287100587 780.2984913028956 780.2645642004433 1068.861739022796 1080.172135753688 1083.794586579311 885.7136439388289 367.032868052312 1028.956034738653 297.2394909405324
576 0.005 2.88 1 895.3481177831114 780.6618641838993 780.6284935945711 1068.86557707102 1080.172324174991 1083.794651644796 885.8731845927372 367.1856935282355 1028.982811921693 297.2394909565614
577 0.005 2.885 1 895.5431584816894 781.0242592288479 780.9914434397404 1068.86990199056 1080.172969726531 1083.795143084734 886.0324904744173 367.3383789583757 1029.010038817424 297.2395002748145
578 0.005 2.89 1 895.7374318308987 781.3856773741286 781.3534149669529 1068.873659322569 1080.173096047691 1083.795195633328 886.190719229951 367.4909155840851 1029.036910141268 297.2395183935677
579 0.005 2.895 1 895.9313722998428 781.7461237199001 781.7144123749526 1068.877976371196 1080.173727998116 1083.795688914805 886.3490282335881 367.6433069918975 1029.064069340518 297.2395459151808
580 0.005 2.9 1 896.1246805785928 782.1055996084716 782.0744378466572 1068.881690313056 1080.1738748344 1083.795752095684 886.5069523351086 367.7955404524004 1029.090656547098 297.2395819878756
581 0.005 2.905 1 896.3176532056352 782.4641085619461 782.4334946714741 1068.885901504259 1080.174518539345 1083.796249391597 886.6646497912483 367.9476432811668 1029.117669202599 297.2396269052252
582 0.005 2.91 1 896.5099760430212 782.8216516344993 782.7915841728045 1068.889563015467 1080.174663870258 1083.79630737146 886.8219189012889 368.0996071628203 1029.144125167948 297.2396795926521
583 0.005 2.915 1 896.701960644121 783.1782333126903 783.1487103784001 1068.893763142271 1080.175307336341 1083.796803575164 886.9789192743432 368.2514364095128 1029.171028369566 297.2397400535227
584 0.005 2.92 1 896.8932851589822 783.53385461862 783.5048747113478 1068.897419498476 1080.17544937659 1083.796859193691 887.1354521415601 368.4031204290054 1029.197382218876 297.239807048876
585 0.005 2.925 1 897.0842525052155 783.888519355557 783.8600808355274 1068.901611444149 1080.176088051084 1083.797352337304 887.2917041719948 368.5547628025638 1029.224182852842 297.2398804421146
586 0.005 2.93 1 897.2745631965873 784.2422288828776 784.214330224914 1068.905260281793 1080.176228645456 1083.797408141878 887.4475059443948 368.7062169735694 1029.250436496599 297.2399588836748
587 0.005 2.935 1 897.4645547985938 784.5949879718881 784.5676273288237 1068.909499098463 1080.176893195468 1083.797917805722 887.6031233920293 368.8574724648651 1029.277176489084 297.2400421561522
588 0.005 2.94 1 897.6538794257491 784.9467968845331 784.919972912203 1068.913126240265 1080.177021092969 1083.797963580201 887.7582394324844 369.0085992567146 1029.303325924183 297.2401289050688
589 0.005 2.945 1 897.8429437509897 785.2976593300624 785.2713702016707 1068.917112353229 1080.1776465717 1083.798457074418 887.9130516119158 369.1596073970206 1029.329938055157 297.2402189400778
590 0.005 2.95 1 898.0312682946402 785.6475766971199 785.6218209171838 1068.920730724936 1080.177799496982 1083.798519343478 888.067415826288 369.3104650308597 1029.355979970875 297.2403109202705
591 0.005 2.955 1 898.2192684756216 785.99655166028 785.9713281111034 1068.924909021951 1080.17843044399 1083.799003834444 888.2213473071931 369.4611906901168 1029.382540004063 297.2404047369197
592 0.005 2.96 1 898.4065531762124 786.3445863773856 786.3198936573862 1068.928561033647 1080.178569661164 1083.799057541184 888.3749274444297 369.6117629750994 1029.408510495159 297.2404991420915
593 0.005 2.965 1 898.5934868756174 786.6916867923082 786.6675225187032 1068.932711256193 1080.179198482237 1083.799544768388 888.528406602746 369.7621917058279 1029.434904837948 297.2405941666563
594 0.005 2.97 1 898.7797801078112 787.0378527370619 787.0142154761577 1068.936308898078 1080.17933126661 1083.799596492705 888.6814233472076 369.912479050067 1029.460752519219 297.2406885832115
595 0.005 2.975 1 898.9658691105361 787.3830865910272 787.3599741540602 1068.940573804324 1080.17997105538 1083.800084598447 888.8345901093118 370.0626088085194 1029.487131867656 297.2407824850133
596 0.005 2.98 1 899.1513057261909 787.7273911861988 787.7048021796893 1068.944171468806 1080.180091420331 1083.800128456597 888.9870407607712 370.2126022635261 1029.512892919926 297.240874911856
597 0.005 2.985 1 899.3363055614556 788.0707703669221 788.0487031327023 1068.948263186911 1080.180708928259 1083.800611236194 889.1391854314683 370.3624044413201 1029.539047997031 297.240966054368
598 0.005 2.99 1 899.5206669748601 788.4132262857123 788.3916791239139 1068.951850389642 1080.180849003511 1083.800667170835 889.2908931411248 370.5120992886229 1029.564685278057 297.2410551035063
599 0.005 2.995 1 899.7046816119984 788.7547627492327 788.7337338051738 1068.955972043211 1080.181480652645 1083.801154560132 889.4423026650392 370.6616566136697 1029.590768886991 297.2411423871567
600 0.005 3 1 899.8881936189422 789.0953778784722 789.0748671346744 1068.960555239516 1080.181609525798 1083.801193637085 889.5930676147385 370.8110764586992 1029.61659758246 297.2412271864409
601 0.005 3.005 1 900.0713201885159 789.4350794754645 789.4150843229661 1068.964702567646 1080.182203056742 1083.801667010361 889.7436288985722 370.9603649292151 1029.642671472354 297.2413100199603
602 0.005 3.01 1 900.2537245886923 789.7738677453196 789.7543866101131 1068.968191871022 1080.182326323522 1083.801718202285 889.8937700090129 371.1095293590711 1029.668120972756 297.2413902712651
603 0.005 3.015 1 900.4358148568431 790.1117471689914 790.0927780204606 1068.972211140714 1080.182954341644 1083.802204723177 890.0436324893112 371.2585570569278 1029.693990262732 297.2414685241063
604 0.005 3.02 1 900.6172584850567 790.4487182389465 790.4302596535572 1068.975728920132 1080.183095133291 1083.802258524305 890.1930955140723 371.4074268294947 1029.719311910806 297.2415442846844
605 0.005 3.025 1 900.7983719485109 790.7847840373016 790.7668345746736 1068.979791636223 1080.183720769412 1083.802739079665 890.3422706507497 371.5561612107796 1029.744883151615 297.241618216636
606 0.005 3.03 1 900.978822911587 791.1199460871114 791.1025043719861 1068.983321212846 1080.183840428863 1083.80278029949 890.4908301438389 371.7047483711166 1029.769999365256 297.2416898338639
607 0.005 3.035 1 901.1589480696291 791.4542084145687 791.4372727481367 1068.987388750861 1080.184463762133 1083.803264899219 890.6392936032074 371.853185975715 1029.79563802581 297.2417599342375
608 0.005 3.04 1 901.3385304749155 791.7875723167725 791.7711411748556 1068.990927350111 1080.184591978767 1083.803311924133 890.7874176311828 372.0014645415323 1029.820779451133 297.2418280931964
609 0.005 3.045 1 901.5178177215226 792.1200418725256 792.1041133495388 1068.994992784616 1080.185211690832 1083.803790982574 890.9353686429045 372.1496033219196 1029.846346902158 297.2418951328859
610 0.005 3.05 1 901.6964295194514 792.4516180805733 792.4361906994116 1068.998510912303 1080.18533402419 1083.803835034218 891.0829134298489 372.2975386744817 1029.871378753161 297.2419606141196
611 0.005 3.055 1 901.874695808444 792.7823049446866 792.7673769550723 1069.002559231889 1080.185952595122 1083.804314867783 891.2302229575596 372.4453522974886 1029.896862618176 297.2420253299248
612 0.005 3.06 1 902.0524072843161 793.1121060428403 793.097675318056 1069.006070726617 1080.186074060814 1083.804357306644 891.3771640809041 372.5930268775534 1029.921589748391 297.2420888369634
613 0.005 3.065 1 902.2297245085093 793.4410249320814 793.4270894544969 1069.010124410514 1080.186689339951 1083.804834520515 891.5238423907324 372.740566545265 1029.946926783771 297.2421518363395
614 0.005 3.07 1 902.4063151879727 793.7690606671459 793.7556193860277 1069.013618469432 1080.18680841774 1083.804877534533 891.6700632608557 372.8879767836576 1029.971794899661 297.2422138748993
615 0.005 3.075 1 902.5825793861968 794.0962183159629 794.0832693739254 1069.017657143169 1080.187430745443 1083.805360207199 891.8161119435123 373.0352698599376 1029.997161337466 297.2422756980216
616 0.005 3.08 1 902.7582267181684 794.4224947750137 794.4100375957371 1069.021185076558 1080.187559766624 1083.805405513229 891.9616993846653 373.1823966539646 1030.022066606119 297.2423367818184
617 0.005 3.085 1 902.9336091017874 794.7478969666524 794.7359297349979 1069.02519516964 1080.18816998076 1083.805880728629 892.1069954110808 373.3293728469923 1030.047353145437 297.242397865083
618 0.005 3.09 1 903.1084075203665 795.0724259409436 795.0609471617925 1069.028667857723 1080.188288929668 1083.80592427796 892.251969460704 373.4761968187577 1030.072050357893 297.2424584789864
619 0.005 3.095 1 903.2829148719698 795.3960856459454 795.385093570367 1069.032674325118 1080.188905966741 1083.806403665037 892.3967076374574 373.6228761440652 1030.097168765315 297.24251932947
620 0.005 3.1 1 903.4567966479841 795.7188764593635 795.7083699067357 1069.036139930688 1080.189019854322 1083.806440446108 892.5409870739376 373.7694082376329 1030.121735557129 297.2425799197978
621 0.005 3.105 1 903.6303911242219 796.0408029221303 796.0307800989247 1069.040135094076 1080.1896331064 1083.806917643859 892.685078034399 373.9157943353828 1030.146743518909 297.2426409231905
622 0.005 3.11 1 903.8033877497797 796.3618659243903 796.3523254108716 1069.043589606857 1080.189749169857 1083.806957945209 892.8287721032111 374.0620357966552 1030.171207252731 297.2427018183091
623 0.005 3.115 1 903.9760720368579 796.6820711854757 796.6730108932902 1069.047504690652 1080.190354139276 1083.807432279816 892.9722954607629 374.2081315193458 1030.196055668569 297.242763236084
624 0.005 3.12 1 904.1481517375123 797.0014180195058 796.9928366502699 1069.050940669008 1080.190473068607 1083.807473518405 893.1153839812722 374.3540792197778 1030.220407103565 297.2428246382204
625 0.005 3.125 1 904.3199372223207 797.3199103019833 797.3118062221097 1069.054926153667 1080.19108883921 1083.807949969723 893.2582581918494 374.4998941083014 1030.245225395777 297.2428865833461
626 0.005 3.13 1 904.4911693585593 797.6375493222365 797.6299210169079 1069.058364877894 1080.191197310231 1083.807983782574 893.4008230446507 374.645548225044 1030.269498640805 297.2429485352311
627 0.005 3.135 1 904.662125868723 797.9543392137299 797.9471848555129 1069.062324260007 1080.191802051829 1083.808455720771 893.5431230659536 374.7910366032669 1030.294216871166 297.24301109602
628 0.005 3.14 1 904.8323997731375 798.2702807599669 798.2635991662504 1069.065757320678 1080.191916722032 1083.808495159293 893.6849516662049 374.9363896275029 1030.318399959747 297.243073579842
629 0.005 3.145 1 905.0024152102845 798.5853773983645 798.5791669712055 1069.069726384515 1080.192527315442 1083.808968868391 893.8265620145372 375.0815969126167 1030.343046941681 297.243136629919
630 0.005 3.15 1 905.1718431232199 798.8996299408726 798.8938893941709 1069.07314148814 1080.192634705246 1083.809002713466 893.9677686845969 375.2266626500402 1030.367143928235 297.2431995786829
631 0.005 3.155 1 905.3409857967157 799.2130423306199 799.2077700503874 1069.077078950458 1080.193239303701 1083.809474513156 894.1087533078029 375.3715632067651 1030.391678506259 297.2432629586633
632 0.005 3.16 1 905.5097129284277 799.5256136769328 799.5208088658096 1069.080467492772 1080.193342824511 1083.809506905475 894.2493095520254 375.5163171326918 1030.415685254576 297.2433261461584
633 0.005 3.165 1 905.6780973222784 799.8373491025379 799.8330101269813 1069.084394594868 1080.193946423493 1083.809977004042 894.3897287431123 375.6609263430384 1030.44011504396 297.2433897042749
634 0.005 3.17 1 905.8458309980755 800.1482496400156 800.144375110287 1069.087778646102 1080.194050814191 1083.810008560972 894.5297330539828 375.8053904834297 1030.463995824799 297.2434530003106
635 0.005 3.175 1 906.0135199826074 800.4583176746791 800.4549065198551 1069.091704235472 1080.194655136905 1083.810478363749 894.6694094054593 375.9497439029745 1030.488331794673 297.2435165524314
636 0.005 3.18 1 906.1804322813193 800.7675552897663 800.7646060762011 1069.095070757931 1080.194750367749 1083.810503768636 894.8087368033254 376.0939574664299 1030.512117524953 297.2435797602882
637 0.005 3.185 1 906.3470054056074 801.0759664543342 801.0734774794236 1069.098964646964 1080.195348606707 1083.810971870418 894.9481265867561 376.2379997117458 1030.536355485808 297.2436431973341
638 0.005 3.19 1 906.5129542053359 801.3835526966858 801.3815223166165 1069.102337588073 1080.195453012774 1083.811003584137 895.0873572006658 376.3818769915623 1030.560057024123 297.2437062220617
639 0.005 3.195 1 906.6787194083372 801.6903165792227 801.688743465028 1069.106220918303 1080.196054110543 1083.811472821272 895.2261087570779 376.5256132905066 1030.584215601304 297.2437694186673
640 0.005 3.2 1 906.8436119901999 801.9962634735386 801.9951452717426 1069.109496560125 1080.196157393584 1083.811506528636 895.3644394373267 376.6692366284087 1030.607711070472 297.2438321831102
641 0.005 3.205 1 907.0082677962682 802.3013927927041 802.3007283740217 1069.113365479941 1080.196758572409 1083.811973377629 895.5024616328453 376.8126824023365 1030.631736990149 297.2438951107124
642 0.005 3.21 1 907.1723519952012 802.6057059265823 802.6054941503543 1069.116717586878 1080.196861789542 1083.812003873382 895.6400534788261 376.9559585320791 1030.655260634184 297.2439575681066
643 0.005 3.215 1 907.3361975403627 802.909206525689 802.9094459692463 1069.120604849534 1080.197460006527 1083.812469453671 895.7774031352044 377.09908137396 1030.679235807534 297.2440201179887
644 0.005 3.22 1 907.4994913634363 803.2118954442902 803.2125848583729 1069.123936001948 1080.197555051531 1083.812495387647 895.9143555859118 377.2420546156989 1030.702662444483 297.2440821534581
645 0.005 3.225 1 907.6625173376679 803.5137769636132 803.5149145944271 1069.127793655882 1080.198148384918 1083.812959327576 896.0511051878671 377.3848584818245 1030.726536606812 297.2441442791534
646 0.005 3.23 1 907.8249708532401 803.8148516021079 803.8164363588245 1069.131158446257 1080.198243162331 1083.812982919897 896.1878684725372 377.5275183834813 1030.749905213907 297.2442059134141
647 0.005 3.235 1 907.9871635556425 804.1151240028661 804.1171539480414 1069.135017259483 1080.198834919268 1083.813445977863 896.3241799763176 377.6700355558232 1030.773700068533 297.2442676195615
648 0.005 3.24 1 908.1487749210086 804.4145939675853 804.4170680243201 1069.138326613728 1080.198929187216 1083.813471007408 896.4600105148138 377.812389000176 1030.796944236311 297.2443288776478
649 0.005 3.245 1 908.3101058346876 804.7132653556638 804.7161820080747 1069.142149670012 1080.199516624705 1083.813930817373 896.595560645019 377.9545961220765 1030.820627020206 297.2443902413768
650 0.005 3.25 1 908.4709221975775 805.0111382291843 805.0144965567505 1069.145473561851 1080.199612977014 1083.813955445373 896.7306201312416 378.0966550436651 1030.843788195475 297.2444512058332
651 0.005 3.255 1 908.6314375528674 805.3082168130072 805.3120152749509 1069.149300843857 1080.20019898691 1083.814413231684 896.8655702213034 378.2385693106651 1030.867391607647 297.2445123093801
652 0.005 3.26 1 908.7913641554907 805.6045016331005 805.608739086178 1069.152588565172 1080.200289297752 1083.814435757586 897.0001458631205 378.3803291697371 1030.890459409136 297.2445729883431
653 0.005 3.265 1 908.9510256049285 805.899996609704 805.9046715675233 1069.15640402235 1080.200877605615 1083.81489626964 897.1345271567227 378.5219352372285 1030.913972101859 297.2446338425259
654 0.005 3.27 1 909.1101120343993 806.1947031962649 806.1998140681615 1069.159667960504 1080.200961766485 1083.814914493023 897.2685332531239 378.663393219268 1030.936939668237 297.2446943070051
655 0.005 3.275 1 909.2687357064095 806.4886231959375 806.4941686974065 1069.163455265681 1080.201548085309 1083.815374224109 897.4024098051129 378.804695518008 1030.96027397857 297.2447549459882
656 0.005 3.28 1 909.4267841181612 806.7817586093666 806.7877374704202 1069.166730845516 1080.201640811017 1083.815396420026 897.5358904257718 378.9458457100258 1030.983153310424 297.2448151708654
657 0.005 3.285 1 909.5846667945765 807.0741131540127 807.0805238560426 1069.170526962035 1080.202223845128 1083.815851773889 897.6691502739806 379.086850446167 1031.006490340927 297.2448756248749
658 0.005 3.29 1 909.7420398333601 807.3656874363116 807.3725288031762 1069.173783703608 1080.202309791306 1083.815871068593 897.8020233512168 379.2277003839909 1031.029284162102 297.2449356503411
659 0.005 3.295 1 909.8991788052188 807.6564848351129 807.663755470575 1069.177548577287 1080.202885202764 1083.816323118019 897.9347032762387 379.3683957104282 1031.052493245728 297.244995912422
660 0.005 3.3 1 910.0557809260232 807.9465060434961 807.954204804967 1069.180807346843 1080.202915106913 1083.81631593634 898.0669638491341 379.5089374226263 1031.075229422529 297.2450557697279
661 0.005 3.305 1 910.2121450262169 808.2357557846802 808.2438809831262 1069.184510690683 1080.203486428645 1083.816775026933 898.1990216524291 379.6493333784325 1031.098374068886 297.2451158975952
662 0.005 3.31 1 910.3679348635883 808.5242331824624 808.5327840221239 1069.187735872983 1080.203581694466 1083.816799440981 898.3306962941177 379.7895727573768 1031.120990347776 297.2451756789901
663 0.005 3.315 1 910.5234716030667 808.8119428385312 808.8209176573081 1069.191494401795 1080.204165940504 1083.817252752162 898.462203172712 379.9296672425638 1031.144042975537 297.2452357246773
664 0.005 3.32 1 910.6784620613876 809.0988850826941 809.1082827652285 1069.194717788055 1080.204248493216 1083.817268242776 898.5933497209858 380.0696055216699 1031.166557099707 297.2452954600467
665 0.005 3.325 1 910.8332008891404 809.3850629031914 809.3948820993122 1069.1984654105 1080.204826313281 1083.817720495818 898.724304446114 380.209381950888 1031.189522461384 297.2453554683341
666 0.005 3.33 1 910.9873644616285 809.6704776772885 809.6807171511284 1069.20167301778 1080.204904388671 1083.817734000257 898.8546859624562 380.3490061867337 1031.211914598992 297.2454151434969
667 0.005 3.335 1 911.1412792509839 809.9551341873429 809.9657920688741 1069.205417702588 1080.205481946643 1083.818185939471 898.9849929407904 380.4884916674881 1031.2347578714 297.2454750911521
668 0.005 3.34 1 911.2946321708778 810.2390314515555 810.2501067675803 1069.208592233393 1080.205551349062 1083.818194208674 899.1150244993721 380.6278239169105 1031.257036537966 297.2455346870548
669 0.005 3.345 1 911.4477167482308 810.5221730630927 810.5336645460579 1069.212361325725 1080.206130892092 1083.818645649239 899.2448850126652 380.7669950745262 1031.279830834115 297.2455945144372
670 0.005 3.35 1 911.6002865197521 810.8045605355724 810.816466932345 1069.215563192125 1080.206199067317 1083.818653347659 899.3744016174379 380.9060220518623 1031.302084725898 297.2456539820852
671 0.005 3.355 1 911.7526025641728 811.0861976210831 811.0985173623902 1069.219266287179 1080.206768356245 1083.819102467276 899.5037034316751 381.0448931274564 1031.324761262074 297.2457136461714
672 0.005 3.36 1 911.9044687415611 811.3670838974846 811.379816044399 1069.222450654348 1080.206843491341 1083.819115717208 899.6326287439273 381.1836074133527 1031.346926882156 297.2457729333854
673 0.005 3.365 1 912.0560368873817 811.6472222655087 811.6603655696288 1069.226385648968 1080.207432360125 1083.819568990769 899.7613257839392 381.3221637823646 1031.369710578711 297.2458323987458
674 0.005 3.37 1 912.2070445343065 811.9266124700432 811.9401661082828 1069.229626032761 1080.207503889442 1083.819575986401 899.8898559748135 381.460565247902 1031.39184032932 297.2458914460966
675 0.005 3.375 1 912.357794167709 812.205260372786 812.21922271935 1069.2332921235 1080.208065660769 1083.820021209741 900.0181081613363 381.5987981952206 1031.414347744254 297.2459506815047
676 0.005 3.38 1 912.5078352186837 812.4831673008482 812.4975369954758 1069.236441972325 1080.208145603607 1083.820036484354 900.1459079096592 381.7369050406049 1031.436315942481 297.2460095047944
677 0.005 3.385 1 912.6577659838273 812.760335885001 812.7751115755443 1069.240106894469 1080.208720662171 1083.820487444685 900.2735172244379 381.8748558460506 1031.458706660538 297.246068493771
678 0.005 3.39 1 912.8071385575573 813.036766891873 813.0519474107826 1069.243238570012 1080.208792629171 1083.820496016216 900.4007703932264 382.0126447547556 1031.480561824657 297.24612700021
679 0.005 3.395 1 912.9562940446996 813.312464069976 813.3280479080659 1069.246903633068 1080.20936204934 1083.82094222816 900.5278356396577 382.1502741001133 1031.502868279063 297.2461856339406
680 0.005 3.4 1 913.1046437962891 813.5874306828998 813.6034161796401 1069.250046635766 1080.20943196051 1083.820948914552 900.6545640128815 382.2877478052763 1031.524666422502 297.246243736832
681 0.005 3.405 1 913.2528735234204 813.8616679119225 813.8780535729285 1069.25372741913 1080.210003607373 1083.821396828443 900.7812505145833 382.4250589666644 1031.546898395002 297.2463018376795
682 0.005 3.41 1 913.4006291971612 814.1351759398049 814.1519608028369 1069.256836849117 1080.210066671734 1083.821400178753 900.9074541356401 382.5622368797721 1031.568581051456 297.2463593748422
683 0.005 3.415 1 913.548181390202 814.4079579313516 814.4251408309972 1069.260454839521 1080.210618921172 1083.821835823935 901.0334170070948 382.6992518048139 1031.5906983018 297.2464168186159
684 0.005 3.42 1 913.6952271757012 814.6800147240309 814.6975945957649 1069.263553450732 1080.210682650003 1083.821840369512 901.1590107140888 382.836107961694 1031.612287919334 297.2464735140155
685 0.005 3.425 1 913.8420738830873 814.9513498535263 814.9693253597125 1069.267179133944 1080.211246284817 1083.822283478996 901.2845220431167 382.9728067899022 1031.634329067352 297.2465300735694
686 0.005 3.43 1 913.9883701089251 815.2219647493637 815.2403343797188 1069.270254289083 1080.211302698312 1083.822282496477 901.4095114182193 383.1093484838664 1031.655815587311 297.2465858768934
687 0.005 3.435 1 914.1355463622994 815.4918621182561 815.5106244168836 1069.273865913216 1080.211869191713 1083.82272836305 901.5342773748719 383.2457466926623 1031.677715129332 297.2466414989121
688 0.005 3.44 1 914.2813985697873 815.7610415987185 815.7801960353645 1069.276969424781 1080.211941488127 1083.822735011927 901.6587195045619 383.3819743804786 1031.699116904804 297.2466963465507
689 0.005 3.445 1 914.4269306802646 816.0295075205091 816.0490526389382 1069.280586379153 1080.212501235407 1083.823174015388 901.7830293549313 383.518041338816 1031.720971590118 297.2467510311455
690 0.005 3.45 1 914.5718325288276 816.2972607999467 816.31719538457 1069.283681112843 1080.212568095016 1083.82317930038 901.9070472229154 383.653971372822 1031.742309388035 297.2468049480572
691 0.005 3.455 1 914.7164730559664 816.5643046964807 816.5846274129975 1069.287289277035 1080.213126783312 1083.823617960772 902.0308777495003 383.7897455235063 1031.764097017294 297.2468586971143
692 0.005 3.46 1 914.8605771093983 816.830640492132 816.8513499710182 1069.290369016167 1080.213189735524 1083.823619567338 902.1543730627175 383.9253599439943 1031.785363582147 297.2469117008314
693 0.005 3.465 1 915.0044367673221 817.0962711315781 817.1173660644986 1069.293960549486 1080.213745538529 1083.824056242626 902.2776764012127 384.0608055282036 1031.807064060417 297.2469645655995
694 0.005 3.47 1 915.1477565327467 817.361197222754 817.3826765152759 1069.297021219755 1080.213805570013 1083.824056874183 902.4007282595809 384.1961090191546 1031.828228590615 297.2470166862598
695 0.005 3.475 1 915.2908389852765 817.625420772297 817.647283703544 1069.300603651688 1080.214364317985 1083.824495925273 902.5234933547362 384.331239383517 1031.849842594824 297.2470687378203
696 0.005 3.48 1 915.4333752150287 817.8889435759744 817.9111890355288 1069.303647797856 1080.214421680884 1083.824494314461 902.6458889422884 384.4662394600774 1031.870919153091 297.2471201929363
697 0.005 3.485 1 915.5757059742357 818.1517692102452 818.1743956459869 1069.307217003978 1080.214976364439 1083.824930568642 902.7681081729738 384.6010756382271 1031.892442093971 297.2471717280717
698 0.005 3.49 1 915.7175268778179 818.4138973317979 818.4369038253081 1069.310256762853 1080.215037028797 1083.82493110839 902.8899953397607 384.7357523775249 1031.913438054964 297.2472228147575
699 0.005 3.495 1 915.8591299383357 818.6753318040846 818.6987169643821 1069.313819702709 1080.215591170572 1083.825365855604 903.011690122903 384.8702705245771 1031.934863943247 297.24727405799
700 0.005 3.5 1 916.0002056159065 818.936073129597 818.959835919332 1069.316847099806 1080.215646908132 1083.82536328955 903.1330278044692 385.0046445228805 1031.955748403989 297.2473249563701
701 0.005 3.505 1 916.1410790423707 819.1961247313512 819.2202638066422 1069.320385694092 1080.216196011814 1083.82579615236 903.2543249233703 385.1388607757046 1031.977068997294 297.2473760538118
702 0.005 3.51 1 916.2814308286438 819.4554870713629 819.4800014277467 1069.323400968953 1080.216250146622 1083.825791815734 903.3751907763253 385.2729107836814 1031.997864198246 297.2474268451068
703 0.005 3.515 1 916.4215362256913 819.7141644242872 819.7390524941592 1069.327032583069 1080.216799798783 1083.826222992012 903.4958929281906 385.4068003885975 1032.019151106769 297.2474779071911
704 0.005 3.52 1 916.5611343343961 819.9721572208545 819.9974179201668 1069.330042272595 1080.216846821404 1083.826216828634 903.6161987862773 385.5405370163813 1032.039919682014 297.2475286235158
705 0.005 3.525 1 916.7005289257655 820.2294682728966 820.2551003577295 1069.333557954135 1080.217393165747 1083.826648028476 903.7363251501833 385.6741140152761 1032.061110362441 297.2475796362237
706 0.005 3.53 1 916.8394812618063 820.4860979185621 820.5121004145233 1069.336539221546 1080.217444575426 1083.826642399286 903.85610054047 385.8075347331243 1032.081758374243 297.2476303858371
707 0.005 3.535 1 916.9781839103156 820.7420506105466 820.7684219626433 1069.340017582083 1080.217984312915 1083.827069536741 903.9757046871318 385.9407998122385 1032.102829290296 297.2476814234982
708 0.005 3.54 1 917.1163542464076 820.9973257961757 821.024065092314 1069.342993399559 1080.218039220349 1083.827066841612 904.0949509065956 386.0739054723501 1032.123385058457 297.247732212083
709 0.005 3.545 1 917.2543410160089 821.2519270495037 821.279032942977 1069.346497458152 1080.21858475588 1083.827495253423 904.2140752837038 386.2068545497284 1032.144382227239 297.2477833454523
710 0.005 3.55 1 917.3918038658007 821.5058547081532 821.5333262518591 1069.349463282417 1080.218630518446 1083.827485859375 904.3328353814402 386.3396369787002 1032.164851197441 297.2478342553995
711 0.005 3.555 1 917.5290558200531 821.7591116919345 821.7869478237559 1069.352963294153 1080.21917550351 1083.827914586516 904.4513852440583 386.4722534331682 1032.18577397453 297.2478854801672
712 0.005 3.56 1 917.6657993727246 822.0116985546342 822.0398983325424 1069.355930189104 1080.219225061155 1083.827907463055 904.5696131927403 386.6047187787464 1032.206170444144 297.2479364955905
713 0.005 3.565 1 917.8023157767057 822.2636191680263 822.2921811450005 1069.359416153169 1080.219767897881 1083.828334650281 904.6875644099375 386.7370474500462 1032.22701220074 297.2479878301689
714 0.005 3.57 1 917.9383235595234 822.5148733710635 822.543796699283 1069.362364464505 1080.219812938009 1083.828324877313 904.8052377169435 386.8692293689406 1032.247322959717 297.2480389613703
715 0.005 3.575 1 918.0741275992006 822.7654648265988 822.7947481588103 1069.365836715038 1080.220355746283 1083.828752839031 904.9227837673377 387.0012668821412 1032.268077764955 297.2480904165241
716 0.005 3.58 1 918.209430141 823.0153934705139 823.0450359900797 1069.368775512561 1080.22039942211 1083.828741101709 905.0399934130547 387.1331386511725 1032.288305459809 297.2481416035267
717 0.005 3.585 1 918.3445878150013 823.2646637174361 823.2946640118428 1069.372185915044 1080.220935957798 1083.829166171393 905.1570845643612 387.2648500608755 1032.308952360649 297.2481930974807
718 0.005 3.59 1 918.4792242115262 823.5132751228322 823.5436322435329 1069.375103693902 1080.220977112828 1083.829153098249 905.2738022464381 387.3963969775921 1032.329079963989 297.2482442170954
719 0.005 3.595 1 918.6136436588448 823.7612309981317 823.7919437310438 1069.378557508844 1080.221517892748 1083.829579484476 905.3904148123578 387.5277841604685 1032.349662714614 297.248295624923
720 0.005 3.6 1 918.7475648886635 824.0085317520986 824.0395990736669 1069.381462439307 1080.221555995633 1083.829565377611 905.5067700353474 387.6590131159445 1032.369706680718 297.2483466482087
721 0.005 3.605 1 918.8813003099783 824.2551812664807 824.2866017292073 1069.384906042655 1080.222095955271 1083.829990826795 905.6228812923193 387.7900850027345 1032.390212846296 297.2483979298768
722 0.005 3.61 1 919.0145668637224 824.50117956116 824.5329521664132 1069.387809316227 1080.222133953575 1083.829975046262 905.7386383153851 387.9209597463579 1032.410182145744 297.2484487860993
723 0.005 3.615 1 919.1476271363512 824.7465299989406 824.7786534507438 1069.391233244419 1080.222667223685 1083.830396081944 905.854222179569 388.0516914588479 1032.430599788908 297.2484998238789
724 0.005 3.62 1 919.280134241628 824.9912331380524 825.0237064258539 1069.394114101533 1080.222703780688 1083.830380547318 905.9693891437483 388.1822612939585 1032.450487814094 297.2485504637833
725 0.005 3.625 1 919.4124682221573 825.2352919133118 825.2681139385199 1069.397538018143 1080.223240542926 1083.83080284401 906.0843963397216 388.3126868611269 1032.47082974983 297.2486012651373
726 0.005 3.63 1 919.5445470651563 825.4787078096283 825.5118774121725 1069.400419684098 1080.223272364072 1083.830783038928 906.1991041073707 388.4429675654021 1032.490626106828 297.2486515828012
727 0.005 3.635 1 919.6763094787063 825.7214828256072 825.754999026432 1069.403828537189 1080.223803593254 1083.831202349056 906.3136080593961 388.5730815866931 1032.510878203572 297.2487020601263
728 0.005 3.64 1 919.8075227505483 825.9636167717043 825.9974788950152 1069.406711810919 1080.223842021127 1083.831187328353 906.4276928030303 388.7030615835119 1032.530613408988 297.2487521003169
729 0.005 3.645 1 919.9384674260079 826.2051147411318 826.2393209962047 1069.409436013197 1080.224377796198 1083.831613983979 906.5416286066986 388.8328665324823 1032.550629785092 297.2488022912159
730 0.005 3.65 1 920.06893518088 826.4459742960072 826.4805244672414 1069.412331501706 1080.22444134709 1083.831606012648 906.6552995073699 388.9624987387375 1032.570265812227 297.2488520297825
731 0.005 3.655 1 920.1992378861622 826.6862005822275 826.7210929291573 1069.415777332758 1080.224976148868 1083.832024100336 906.7688529249266 389.091951359926 1032.590369959144 297.2489018979086
732 0.005 3.66 1 920.3290523737276 826.9257934098728 826.961027125334 1069.418655598192 1080.225002271977 1083.832001996915 906.8820483856596 389.2212657378529 1032.609924600354 297.2489513500209
733 0.005 3.665 1 920.4586808154324 827.1647560487032 827.2003300016843 1069.422054518349 1080.225531046792 1083.8324221775 906.995084311409 389.3504282199819 1032.629934881243 297.2490009279838
734 0.005 3.67 1 920.5878212079527 827.4030888727667 827.4390021664718 1069.424905039128 1080.225561401671 1083.832402405057 907.1078029248011 389.4794861896301 1032.649417987227 297.2490500774833
735 0.005 3.675 1 920.7167781131873 827.6407950415947 827.6770465818477 1069.428275564736 1080.226088506696 1083.832818878609 907.2203492850798 389.6083750717203 1032.669349865424 297.2490994178024
736 0.005 3.68 1 920.8452594617456 827.877875004474 827.9144638786346 1069.431109827452 1080.226117855114 1083.832797023197 907.3325749478935 389.7370866807302 1032.688757865191 297.2491483645096
737 0.005 3.685 1 920.9735815133005 828.1143320192815 828.1512569934989 1069.434465862065 1080.226642277022 1083.833211304831 907.4446465010029 389.8656367801089 1032.708608933528 297.2491975197436
738 0.005 3.69 1 921.1013453636908 828.3501660618996 828.3874263397563 1069.437289965423 1080.226670471882 1083.833189126772 907.556401136402 389.9940263235194 1032.727926394561 297.2492462581078
739 0.005 3.695 1 921.2289867707892 828.5853806810311 828.6229750641119 1069.440654934818 1080.227192149019 1083.833600601693 907.6680272318371 390.1222549826512 1032.747718333595 297.2492952354573
740 0.005 3.7 1 921.3561426571897 828.8199760698004 828.8579036071566 1069.443490593266 1080.227216641488 1083.833575275752 907.7793253493909 390.2503327247898 1032.766955704299 297.2493438370234
741 0.005 3.705 1 921.4830822673038 829.0539550034129 829.0922145760937 1069.446820124389 1080.22774957601 1083.83399188622 907.8903926030765 390.3782475132646 1032.786622356798 297.2493926833436
742 0.005 3.71 1 921.6095891090409 829.2873179497359 829.3259086171635 1069.44963202762 1080.227777514005 1083.833966237209 908.0011958940539 390.5059986260276 1032.805772285474 297.2494412085035
743 0.005 3.715 1 921.7359147875469 829.5200689728531 829.5589892889899 1069.452965368029 1080.22829852417 1083.834377610466 908.1118372851972 390.6335942459738 1032.825372752462 297.2494899705502
744 0.005 3.72 1 921.8617836579012 829.7522080768958 829.7914570948295 1069.455741847194 1080.228317778587 1083.834349812649 908.2221838405053 390.7610229581762 1032.844445227406 297.2495384404215
745 0.005 3.725 1 921.9874701933363 829.983738150601 830.0233148311394 1069.459052272502 1080.228837886404 1083.834761931314 908.3322992820753 390.8882974102694 1032.863964536514 297.2495871629383
746 0.005 3.73 1 922.1126866229203 830.2146599566557 830.254563348714 1069.461829523323 1080.228857822789 1083.834733828257 908.4420918259761 391.0154022697935 1032.882961583971 297.2496356077043
747 0.005 3.735 1 922.2377247306176 830.4449761458902 830.4852052220923 1069.465132735583 1080.229377508413 1083.835145649548 908.5517272701285 391.1423645550011 1032.902408579511 297.2496843962005
748 0.005 3.74 1 922.3622922043452 830.6746873614401 830.7152411646285 1069.467906691901 1080.229399192229 1083.835118114253 908.6610520113331 391.2691679245981 1032.921344526605 297.249732865843
749 0.005 3.745 1 922.4867086881111 830.9037971290824 830.944674339066 1069.471201488497 1080.22991678022 1083.835527816063 908.7702895685987 391.3958156062864 1032.940719178641 297.2497816721039
750 0.005 3.75 1 922.6105755184823 831.1323048585891 831.1735047754646 1069.473949635542 1080.229934664633 1083.835499103905 908.8791504011648 391.5223051323862 1032.959546906203 297.2498301388365
751 0.005 3.755 1 922.7342970358449 831.3602148024323 831.4017361287222 1069.477231582244 1080.230451557284 1083.835908758826 908.9877647776519 391.6486113395788 1032.978839943091 297.2498789505074
752 0.005 3.76 1 922.8575670351649 831.5875263253949 831.6293683039247 1069.479975378143 1080.230469458158 1083.835879142831 909.0961000422858 391.7747726355986 1032.997605073898 297.249927442119
753 0.005 3.765 1 922.9806809059296 831.8142419642317 831.8564037854831 1069.483245678974 1080.230983956049 1083.836286262191 909.2042799027663 391.9007781036945 1033.016819192003 297.2499762252962
754 0.005 3.77 1 923.1033616825929 832.0403624562558 832.0828433230456 1069.485998311212 1080.230999812933 1083.83625466211 909.3121499830982 392.0266288474916 1033.035512525955 297.250024734397
755 0.005 3.775 1 923.2258501394206 832.2658906754658 832.3086896481116 1069.489269403757 1080.231513434192 1083.836662010821 909.4198978143327 392.1523231688222 1033.054649383609 297.2500734862775
756 0.005 3.78 1 923.3478784797469 832.4908270342352 832.5339431881446 1069.491989602851 1080.231527021575 1083.8366303433 909.5273382201146 392.2778646438261 1033.07325369407 297.2501219218275
757 0.005 3.785 1 923.4697303513898 832.715174860017 832.7586069456489 1069.495242368367 1080.23204094429 1083.837035418152 909.6346339794045 392.403253900336 1033.092298221727 297.2501705902895
758 0.005 3.79 1 923.5911238387163 832.9389339450782 832.9826812031138 1069.497957706541 1080.232055488399 1083.837003008036 909.7416258624989 392.52849566546 1033.110825257183 297.2502189276372
759 0.005 3.795 1 923.7123528079626 833.162107248237 833.2061686713762 1069.501197999143 1080.232566939859 1083.8374081038 909.8484600264367 392.6535728275272 1033.129802805417 297.2502674929798
760 0.005 3.8 1 923.8330784107164 833.3846951967656 833.4290699507391 1069.503886885156 1080.232575758459 1083.837372817077 909.9549726254876 392.7784872226668 1033.148247022135 297.2503157004957
761 0.005 3.805 1 923.9535794333076 833.6067010836563 833.6513879871957 1069.507118533534 1080.233088026185 1083.837779363546 910.061340079001 392.9032468364944 1033.167177356856 297.2503641222749
762 0.005 3.81 1 924.0738081167692 833.8281241563265 833.8731226087306 1069.509796629486 1080.233095320405 1083.837742666233 910.1674091641675 393.0278369453329 1033.18551793589 297.2504121252636
763 0.005 3.815 1 924.1938275630929 834.0489683568718 834.0942770904385 1069.513014940531 1080.233604777469 1083.838146368359 910.2732921675927 393.1522731547263 1033.204329108246 297.2504603103082
764 0.005 3.82 1 924.3131861281685 834.2692334087778 834.3148517854652 1069.515694484658 1080.23361350808 1083.838110649737 910.3788405997697 393.2765499280089 1033.222606047638 297.2505080285132
765 0.005 3.825 1 924.4324518420964 834.4889226147908 834.5348495001302 1069.518905864307 1080.234126372014 1083.83851758695 910.4842663666533 393.4006874745356 1033.241359415401 297.2505559117006
766 0.005 3.83 1 924.5513434832263 834.7080364425092 834.7542708199566 1069.521569708688 1080.234125401465 1083.838475356862 910.5894299393763 393.524657353536 1033.259586178253 297.2506033078374
767 0.005 3.835 1 924.670054338577 834.9265770748431 834.9731179648828 1069.524787087363 1080.234637469118 1083.838880410573 910.6944735517274 393.6484707316483 1033.278247268338 297.2506508019873
768 0.005 3.84 1 924.7883313465711 835.1445452601195 835.1913917877521 1069.527445324387 1080.234639644903 1083.838839433816 910.7991827910564 393.7721267588151 1033.296375569358 297.2506977970572
769 0.005 3.845 1 924.9064621784599 835.3619444081074 835.4090954549088 1069.53062916471 1080.235145428022 1083.83924190139 910.9037328498259 393.8956205385199 1033.314956576456 297.2507449027029
770 0.005 3.85 1 925.0241520828026 835.5787742508079 835.6262290758295 1069.533272060769 1080.235150775005 1083.839203070155 911.0079980254238 394.0189538486316 1033.333008969095 297.2507914562405
771 0.005 3.855 1 925.1416836364675 835.7950379733385 835.8427954579234 1069.536442583631 1080.235654389084 1083.839603141475 911.1120974220215 394.1421519442194 1033.351514650187 297.2508380553192
772 0.005 3.86 1 925.2587688769636 836.0107355495667 836.0587949167987 1069.539072053033 1080.235654374926 1083.83956129917 911.2158686260576 394.2651831748516 1033.369495283833 297.2508841034752
773 0.005 3.865 1 925.3757040314084 836.225870304621 836.2742303911497 1069.542233289469 1080.236156813758 1083.839960894448 911.3194900034271 394.3880598081424 1033.387928462265 297.2509301405279
774 0.005 3.87 1 925.492187432915 836.4404421631489 836.4891021886207 1069.544856069609 1080.23615732356 1083.839919236402 911.422795197252 394.5107761885093 1033.405832999528 297.2509755474525
775 0.005 3.875 1 925.6085692764922 836.6544549524069 836.7034136052025 1069.548026643336 1080.236666782406 1083.840323849779 911.5259855027118 394.6333078052517 1033.424219704503 297.2510209337955
776 0.005 3.88 1 925.7244828127028 836.867908189755 836.9171647087584 1069.550641981574 1080.236665732245 1083.840281010247 911.6288527538995 394.7557019753471 1033.44205341259 297.25106564776
777 0.005 3.885 1 925.8402426302371 837.080804800125 837.1303582574529 1069.553800179131 1080.237172566471 1083.840683237611 911.7314945701112 394.8779541353762 1033.460348427006 297.251110358066
778 0.005 3.89 1 925.9555067188112 837.2931446316254 837.3429943490645 1069.556404222089 1080.237170270534 1083.840639332647 911.8338439360707 395.0000340272828 1033.478103703127 297.2511544018921
779 0.005 3.895 1 926.0706382959054 837.5049310993868 837.5550759384485 1069.559538168487 1080.237669809293 1083.841036210265 911.9360975516502 395.1219271819665 1033.496309388023 297.2511983654439
780 0.005 3.9 1 926.1853312360632 837.7161641745348 837.766603342728 1069.562129544984 1080.237665130613 1083.840990287396 912.038059581502 395.2436768929987 1033.513985134087 297.2512416907493
781 0.005 3.905 1 926.2998803902119 837.9268470133903 837.9775794125444 1069.565251841435 1080.238162786141 1083.841386081034 912.1398854560604 395.3652800540733 1033.532112337788 297.251284983661
782 0.005 3.91 1 926.4139859632227 838.136979401552 838.1880043279273 1069.567830482539 1080.238156859727 1083.841339997973 912.2414006597156 395.4867211955737 1033.549711680858 297.2513276062683
783 0.005 3.915 1 926.5279548053492 838.3465646362918 838.3978809826257 1069.570944164027 1080.238655557331 1083.841736766557 912.3427855222017 395.6080079034557 1033.567765107843 297.2513701927159
784 0.005 3.92 1 926.6414813971036 838.5556025502945 838.6072095955034 1069.573514258027 1080.238649218662 1083.841690086216 912.4438593046958 395.7291406776731 1033.585289551325 297.251412172433
785 0.005 3.925 1 926.7548693723422 838.7640962640304 838.8159929616544 1069.576617404607 1080.239146446134 1083.84208596331 912.5447957135608 395.8501080768437 1033.603270363079 297.2514542380218
786 0.005 3.93 1 926.867816398322 838.9720456706603 839.0242313051716 1069.579178706741 1080.23913982359 1083.842039219006 912.6454234031424 395.9709281780208 1033.620722944866 297.2514958058171
787 0.005 3.935 1 926.980640205267 839.1794541057748 839.23192754996 1069.582272309118 1080.239634097369 1083.842432081131 912.7459331828372 396.0916009646104 1033.638635927501 297.2515375360865
788 0.005 3.94 1 927.093020708992 839.3863212876962 839.4390818536473 1069.584822649362 1080.239625475253 1083.842383847227 912.8461246093494 396.2121042199334 1033.656015597622 297.2515788465734
789 0.005 3.945 1 927.2052602286756 839.5926506310026 839.6456971518021 1069.587899811567 1080.240116189631 1083.842774597131 912.9461811429046 396.3324567084624 1033.673843350421 297.2516203357219
790 0.005 3.95 1 927.31706348911 839.7984418624591 839.8517736417389 1069.5904375734 1080.240104936197 1083.842724296802 913.0459315379877 396.452665342012 1033.691145645277 297.2516614114523
791 0.005 3.955 1 927.4287256677486 840.0036980485374 840.0573140357641 1069.593500522237 1080.240597951305 1083.843117453374 913.1455609925844 396.5727142064533 1033.708903382523 297.2517026985277
792 0.005 3.96 1 927.5399135518026 840.2084191584356 840.2623186314561 1069.596034221526 1080.240589584151 1083.843068985552 913.2448868612764 396.6926020360115 1033.7261343092 297.251743603268
793 0.005 3.965 1 927.6510113135427 840.4126085980622 840.4667905013202 1069.599096323318 1080.241079715404 1083.843459483988 913.3440889891111 396.8123302289097 1033.743824859968 297.2517847300546
794 0.005 3.97 1 927.7616465177258 840.6162669265171 840.6707304499698 1069.601611522706 1080.241064441829 1083.84340769449 913.4431824021835 396.9318940641539 1033.760983916654 297.251825525536
795 0.005 3.975 1 927.8721581466183 840.8193965347268 840.8741405929729 1069.604660715158 1080.241555987371 1083.843799570215 913.5420675153872 397.0512957318552 1033.778597042174 297.2518665929818
796 0.005 3.98 1 927.9822412192472 841.0219970728386 841.0770210071252 1069.60716732852 1080.241542356827 1083.843747391689 913.6405988765968 397.1705262061958 1033.795696294806 297.2519073494461
797 0.005 3.985 1 928.0922936497066 841.2240714888593 841.279374338729 1069.610225901737 1080.24203716665 1083.844139965549 913.7389730912204 397.2896181471925 1033.813295760857 297.2519484080254
798 0.005 3.99 1 928.2018949321485 841.4256195664288 841.4812006684004 1069.61272097856 1080.242019428899 1083.844085227531 913.8370192087176 397.4085221461511 1033.830332873958 297.2519891679196
799 0.005 3.995 1 928.3113335899073 841.6266443386507 841.6825027292529 1069.615744956927 1080.24250511333 1083.844473531738 913.9349223990234 397.5272755165234 1033.847820920668 297.2520302003311
800 0.005 4 1 928.4203279613846 841.8271459085267 841.8832808420063 1069.618227954147 1080.242488685948 1083.844420093566 914.0324955619146 397.6458923439507 1033.864788410757 297.2520709208798
801 0.005 4.005 1 928.5291825399979 842.0271272548513 842.0835377384469 1069.621248009308 1080.242975981435 1083.844808111462 914.1299417470766 397.7643624586491 1033.88221474495 297.2521119310923
802 0.005 4.01 1 928.6376029096248 842.2265881438803 842.2832735330419 1069.623727100592 1080.242958250373 1083.844752731591 914.227096377972 397.8826773427618 1033.899114572361 297.2521526132661
803 0.005 4.015 1 928.7459366422689 842.4255323140658 842.482491432491 1069.626783198501 1080.243451810632 1083.845147015451 914.3242241645273 398.0008367300658 1033.916488812498 297.2521935349062
804 0.005 4.02 1 928.8538879004586 842.6239593851692 842.6811915090202 1069.629248291252 1080.243428932541 1083.845090026497 914.4210100840279 398.1188624668705 1033.933349493571 297.2522341549196
805 0.005 4.025 1 928.9617257080255 842.8218718527418 842.8793760469531 1069.632233205587 1080.243908527446 1083.845475042622 914.5176229676925 398.2367216948313 1033.950647539751 297.2522750394513
806 0.005 4.03 1 929.0690652722745 843.0192691974197 843.0770450031503 1069.63465236635 1080.243878291438 1083.845414057866 914.6139093254216 398.3544204390679 1033.96739030022 297.2523156038033
807 0.005 4.035 1 929.1762701173662 843.2161542648299 843.2742005654312 1069.637676730494 1080.244369158222 1083.845802296873 914.7100894378184 398.4719638386209 1033.984658620616 297.2523564754048
808 0.005 4.04 1 929.2830467227174 843.4125275791921 843.4708436971649 1069.640131260385 1080.24434609377 1083.845743561712 914.8059702622594 398.5893454947737 1034.001416182038 297.2523970068843
809 0.005 4.045 1 929.3897020001774 843.6083923467672 843.6669772233888 1069.643106852401 1080.244822756249 1083.846124554535 914.9017331149431 398.7065784520671 1034.018596536442 297.2524378303656
810 0.005 4.05 1 929.495903694602 843.8037494455841 843.8626021894116 1069.645556030762 1080.244801179554 1083.846066657003 914.9972719678208 398.8236569018426 1034.035230502156 297.25247828453
811 0.005 4.055 1 929.6019914424425 843.9986004032987 844.0577202977308 1069.648524190171 1080.245279710645 1083.846449144917 915.0926419738358 398.9405935212276 1034.052320982498 297.2525190102657
812 0.005 4.06 1 929.7076276676751 844.1929447133388 844.2523312494591 1069.650943613881 1080.245257267297 1083.84639209647 915.1876138491003 399.0573683189878 1034.068877652864 297.2525593606574
813 0.005 4.065 1 929.813114950946 844.3867859375041 844.4464380028541 1069.653906103854 1080.245738406448 1083.846775520281 915.2825303988874 399.173989823151 1034.085995231734 297.2525999413033
814 0.005 4.07 1 929.9182058720849 844.5801239000414 844.6400408548166 1069.656317354437 1080.245713692172 1083.846716219167 915.3771606340886 399.2904652162571 1034.102490589856 297.2526401409032
815 0.005 4.075 1 930.023189469369 844.7729614592234 844.8331424126471 1069.659265970484 1080.246190766324 1083.847096668291 915.4716632144367 399.4067742156022 1034.119418246923 297.2526805850633
816 0.005 4.08 1 930.1277674698531 844.9652983822737 845.0257427675211 1069.661655916496 1080.246163446364 1083.847036437979 915.5658372315186 399.5229271332722 1034.135811021657 297.2527206525512
817 0.005 4.085 1 930.232235124425 845.1571378198969 845.2178446262466 1069.664596432963 1080.24664153715 1083.847417813342 915.659909315143 399.6389124916286 1034.152666913835 297.2527609322078
818 0.005 4.09 1 930.3362903078536 845.3484793656692 845.4094480108512 1069.666992580641 1080.2466139027 1083.847355887448 915.7536910180447 399.754743165156 1034.168999593365 297.2528008626662
819 0.005 4.095 1 930.4402335399378 845.5393259693556 845.6005555458362 1069.669918380919 1080.247084725782 1083.847732534205 915.8473561351044 399.870414943942 1034.185785097146 297.2528410361259
820 0.005 4.1 1 930.5437612765488 845.7296777155149 845.7911674695448 1069.672292097729 1080.24705101725 1083.847668659108 915.9407344901946 399.9859312735921 1034.202039751087 297.2528807933538
821 0.005 4.105 1 930.6471878481951 845.9195374839037 845.9812864623352 1069.67521080395 1080.247526021019 1083.8480487363 916.034000461308 400.1012959439979 1034.218757602434 297.2529207882222
822 0.005 4.11 1 930.7501723676828 846.1089050470574 846.170912658832 1069.677592887695 1080.247497666216 1083.847986052107 916.1269696278788 400.2165243284853 1034.234951619578 297.252960371041
823 0.005 4.115 1 930.8530099314492 846.297783393897 846.3600486669875 1069.680502125445 1080.247969051663 1083.848362583755 916.2198245320728 400.3315975432257 1034.251598069816 297.2530001780837
824 0.005 4.12 1 930.955428523136 846.4861727659571 846.5486948461561 1069.682865873983 1080.247938344695 1083.848298998259 916.3123767073483 400.446517956981 1034.267718452332 297.2530396100224
825 0.005 4.125 1 931.0577820336997 846.6740762259207 846.7368540703783 1069.685773964305 1080.248411547609 1083.848676632106 916.4048321375881 400.5612981560038 1034.284301891794 297.2530792478858
826 0.005 4.13 1 931.1597313458523 846.8614924605926 846.9245257306317 1069.688130702386 1080.248380753246 1083.848612653369 916.4969806627214 400.6759196787139 1034.3003541905 297.2531185526378
827 0.005 4.135 1 931.2615831945966 847.048424950471 847.1117126446626 1069.691021741231 1080.248851518894 1083.848989110516 916.5890160795775 400.7903872013519 1034.316861944802 297.2531581492727
828 0.005 4.14 1 931.3630167546276 847.2348729979867 847.2984146652407 1069.69336964023 1080.248819816778 1083.848924895448 916.6807608967086 400.9047012406047 1034.33284526442 297.2531974061595
829 0.005 4.145 1 931.4643588393468 847.4208398870927 847.4846345444463 1069.696249853527 1080.249289226041 1083.849300722668 916.7723968710078 401.0188620855019 1034.349284245254 297.2532369727062
830 0.005 4.15 1 931.565290834391 847.6063251642893 847.6703722546354 1069.698583629265 1080.249254370852 1083.84923421759 916.8637336438293 401.1328691044379 1034.365193782181 297.253276270118
831 0.005 4.155 1 931.6661267308308 847.7913320405786 847.8556305603719 1069.701453970015 1080.24972217263 1083.849608264796 916.9549601112977 401.2467297430156 1034.381561533768 297.2533158401966
832 0.005 4.16 1 931.7664960819844 847.9758605357792 848.0404097507409 1069.703783802578 1080.249685451604 1083.84954010658 917.0459027997407 401.360441702003 1034.39741472489 297.253355133943
833 0.005 4.165 1 931.8667803706074 848.1599131305705 848.2247121877389 1069.70663880034 1080.250150981721 1083.849913687748 917.13671020365 401.4739993464174 1034.413726257095 297.2533947200833
834 0.005 4.17 1 931.9666665360536 848.343489402896 848.408537753327 1069.708937402795 1080.250111068119 1083.849844450255 917.2273157415563 401.5874049831206 1034.429492803047 297.2534340011755
835 0.005 4.175 1 932.0664673569671 848.5265925483333 848.5918892301223 1069.711784376188 1080.250579018906 1083.850219455127 917.3177800270249 401.7006642803638 1034.44571916302 297.2534735921705
836 0.005 4.18 1 932.1658684814263 848.709222188666 848.7747666244085 1069.71409077234 1080.250541930715 1083.850150704363 917.4079374232939 401.8137703458713 1034.461422066171 297.2535129125787
837 0.005 4.185 1 932.2651713792358 848.8913813950489 848.9571726155139 1069.716940123258 1080.251008077044 1083.850523319309 917.4979962292673 401.9267249526838 1034.477580648299 297.2535525358653
838 0.005 4.19 1 932.3640747957279 849.0730698232042 849.1391072270364 1069.719238407347 1080.250968244641 1083.850453073428 917.5877578437889 402.0395259595536 1034.493214864423 297.2535919261884
839 0.005 4.195 1 932.4628842558816 849.2542903414035 849.3205730320734 1069.722065859498 1080.251429298905 1083.85082294377 917.6773986695551 402.1521818424394 1034.509303107062 297.2536316598306
840 0.005 4.2 1 932.5612641727289 849.4350418280339 849.5015695124175 1069.724406735623 1080.251396130879 1083.850755521274 917.7667383300367 402.2646837895904 1034.52491004833 297.2536711136226
841 0.005 4.205 1 932.6595510658397 849.6153274800465 849.6820993240173 1069.727233189722 1080.251857529198 1083.851125202669 917.855962535688 402.3770232375522 1034.540959957522 297.2537109147262
842 0.005 4.21 1 932.7575354864688 849.7951474939362 849.8621625708829 1069.729502017756 1080.251815735899 1083.851054012946 917.9448977572184 402.4892005673308 1034.55648352546 297.2537504435534
843 0.005 4.215 1 932.8554377568901 849.9745045017464 850.0417619224045 1069.732298773435 1080.252274852458 1083.851422744978 918.0337289028013 402.6012400400562 1034.572440235068 297.2537903069108
844 0.005 4.22 1 932.9529069231132 850.1533981334035 850.2208974006523 1069.734560203611 1080.252233611127 1083.851351915795 918.122269840246 402.7131321125248 1034.58786224199 297.2538298615063
845 0.005 4.225 1 933.0502671336417 850.3318314846772 850.3995717623924 1069.737372921173 1080.252692353759 1083.851718641414 918.2108726756509 402.8248767360286 1034.603744681946 297.2538697172798
846 0.005 4.23 1 933.1472087853107 850.5098042410264 850.5777849333766 1069.739631185283 1080.25264790604 1083.851646056332 918.2991253614855 402.9364733014472 1034.61910372552 297.2539092405119
847 0.005 4.235 1 933.2439595597327 850.6873190665602 850.7555392516017 1069.742387563911 1080.253091066354 1083.852005751589 918.387095300629 403.0479146416943 1034.634912105009 297.2539490747915
848 0.005 4.24 1 933.3403333356489 850.8643756686697 850.9328348547103 1069.744624941741 1080.253047559095 1083.851934728551 918.474814716403 403.1592091689848 1034.650205090657 297.2539885286973
849 0.005 4.245 1 933.4365929565035 851.0409768194953 851.1096741252542 1069.747399134578 1080.253503688922 1083.852300447494 918.5624543078175 403.2703545167824 1034.665943745175 297.2540282247974
850 0.005 4.25 1 933.5324823125515 851.2171228945933 851.2860575471642 1069.74962978584 1080.253454386735 1083.852223347399 918.6498297964772 403.3813392527384 1034.681150037254 297.2540675296691
851 0.005 4.255 1 933.628333888401 851.3928160114724 851.4619873511182 1069.752407283519 1080.253912551429 1083.852590984675 918.7371580429221 403.4921793995418 1034.696845466053 297.2541070640446
852 0.005 4.26 1 933.7237993866136 851.5680561431674 851.6374636046116 1069.754642738933 1080.253867639369 1083.852517310628 918.8242473908339 403.6028962701043 1034.712011153822 297.2541461350439
853 0.005 4.265 1 933.8191747815429 851.742846256131 851.8124888972314 1069.757406669347 1080.254322750711 1083.852882927456 918.9112106631917 403.7134553408399 1034.727628600054 297.2541853895355
854 0.005 4.27 1 933.9141456059444 851.9171857035009 851.9870630492172 1069.7596223907 1080.254274108016 1083.852806721911 918.9978591314745 403.8238519899505 1034.742719898751 297.2542241695533
855 0.005 4.275 1 934.0090234082994 852.0910779801382 852.1611889166497 1069.762362701942 1080.254722675299 1083.853167574538 919.0844010707395 403.9341029034831 1034.7582499057 297.2542630617477
856 0.005 4.28 1 934.1035239181448 852.2645219954189 852.3348661665393 1069.764579568525 1080.254679957601 1083.853095339498 919.1706375512044 404.0442053718519 1034.773289915686 297.2543014792519
857 0.005 4.285 1 934.1979217378722 852.437521256712 852.5080975873974 1069.767315791955 1080.255128530533 1083.853455598954 919.2567703825385 404.1541704811677 1034.788757844802 297.254340037008
858 0.005 4.29 1 934.2919450865886 852.6100750707125 852.6808830850296 1069.769519077811 1080.255081162998 1083.85338066278 919.3425883524201 404.2639763886161 1034.803725227207 297.2543781014186
859 0.005 4.295 1 934.385880259953 852.7821863406375 852.8532251370415 1069.772250865575 1080.255533501718 1083.85374565099 919.4283131765534 404.3736391682041 1034.819141086338 297.2544162626436
860 0.005 4.3 1 934.4794498198618 852.9538550391338 853.0251239915673 1069.774453408955 1080.255488779732 1083.8536731009 919.5138922315156 404.4831531165509 1034.834046689413 297.2544538176725
861 0.005 4.305 1 934.5729344060405 853.1250835877593 853.1965818770892 1069.777180489664 1080.255940595731 1083.8540364155 919.5994044699967 404.5925151336647 1034.849400586462 297.2544914222365
862 0.005 4.31 1 934.6660651575939 853.2958718008117 853.3675988306602 1069.779365429958 1080.255890697684 1083.853960311306 919.6845754389051 404.7017220053574 1034.864230969494 297.2545284440462
863 0.005 4.315 1 934.7590923647832 853.4662223256395 853.5381772660232 1069.782077265924 1080.256339910351 1083.854322607595 919.7695899742938 404.81078933373 1034.879514246655 297.2545654425396
864 0.005 4.32 1 934.8517055983164 853.6361345110743 853.7083169190744 1069.784238611732 1080.256286153204 1083.854244801275 919.8542989718293 404.9197051877927 1034.894264201404 297.2546017878224
865 0.005 4.325 1 934.944236980505 853.8056117212419 853.8780206308629 1069.786905285835 1080.25673347845 1083.854607399312 919.9388789870341 405.0284696046819 1034.909459479077 297.2546381412898
866 0.005 4.33 1 935.0363757200975 853.9746531511461 854.0472881139968 1069.789066968519 1080.256684544222 1083.854531713172 920.0231866496104 405.1370840228605 1034.924148376564 297.2546738570188
867 0.005 4.335 1 935.1284314532169 854.1432616754651 854.2161218524371 1069.791765199918 1080.257132768111 1083.854892306992 920.107399385796 405.2455498255422 1034.939298452057 297.2547095280715
868 0.005 4.34 1 935.2201000801696 854.311436826315 854.3845217378059 1069.793922597856 1080.257078552605 1083.854812617834 920.1913406395611 405.3538657578416 1034.953930760932 297.254744556738
869 0.005 4.345 1 935.3116880997043 854.4791815992101 854.5524903402169 1069.79660781415 1080.257524039429 1083.855172354273 920.2751881391407 405.4620357963387 1034.969017216155 297.2547795343312
870 0.005 4.350000000000001 1 935.4028969418463 854.6464950478201 854.7200273123935 1069.798757246075 1080.257471897985 1083.855094742213 920.3587566886556 405.5700635268331 1034.983590451757 297.2548138724479
871 0.005 4.355 1 935.4940230724799 854.8133800538644 854.8871350621671 1069.801434063294 1080.257919401078 1083.855456036591 920.4422253207653 405.6779254412517 1034.998615185864 297.2548481996661
872 0.005 4.36 1 935.5847654313217 854.9798362692754 855.0538135271472 1069.803569500117 1080.257864388919 1083.855376255595 920.5254121659646 405.7856474188761 1035.013119426199 297.2548819210238
873 0.005 4.365 1 935.6754306981828 855.1458665831095 855.2200652241301 1069.806234479748 1080.25830876178 1083.855734940128 920.6085109749146 405.8932203712728 1035.02807829968 297.2549157302981
874 0.005 4.37 1 935.7657147999992 855.3114703713343 855.3858899580482 1069.808353805884 1080.258252375737 1083.855654923174 920.6913342778716 406.0006493441211 1035.042518109929 297.2549490604853
875 0.005 4.375 1 935.8559229989813 855.4766505877902 855.5512902501894 1069.81100861739 1080.258697328077 1083.856014070469 920.7740635119404 406.1079291655332 1035.057414668658 297.2549825801801
876 0.005 4.38 1 935.9457547287348 855.641407025861 855.7162661520538 1069.813124735167 1080.258639546185 1083.855931746986 920.8565293020848 406.2150634866393 1035.071791173951 297.255015690599
877 0.005 4.385 1 936.0355116442955 855.8057422463623 855.8808200333563 1069.815770912438 1080.259081618665 1083.856288695568 920.9388964873973 406.3220466653559 1035.086623209162 297.2550490405654
878 0.005 4.39 1 936.1248876234019 855.9696559426785 856.0449518439818 1069.817876912089 1080.259022879573 1083.856206523564 921.0209954259361 406.428880949792 1035.100934989257 297.2550820259792
879 0.005 4.395 1 936.2141934583204 856.1331508997858 856.208664060019 1069.820516907868 1080.259466019676 1083.856564424221 921.102999298512 406.5355688939175 1035.115709508621 297.2551152655268
880 0.005 4.4 1 936.3030670500239 856.2962265503213 856.3719565573851 1069.822632150903 1080.259411945377 1083.856483757366 921.1847189605061 406.6421076585199 1035.129986768016 297.2551481190517
881 0.005 4.405 1 936.3918795838772 856.4588856215839 856.5348317308735 1069.825267652702 1080.259852208539 1083.856839730347 921.2663618444656 406.7484972504724 1035.144690699356 297.2551812434288
882 0.005 4.41 1 936.4803431784231 856.621127422817 856.6972891396418 1069.827383845859 1080.259795174564 1083.856756778785 921.3477465066155 406.8547389777509 1035.158890601223 297.2552139569665
883 0.005 4.415 1 936.568752649721 856.7829556747391 856.8593319008544 1069.829991469407 1080.260213999196 1083.85710151734 921.429058426836 406.9608052596789 1035.173558998937 297.2552468678327
884 0.005 4.42 1 936.6567910447804 856.9443688843537 857.0209593921207 1069.832054308105 1080.260145942556 1083.8570162646 921.5099126361852 407.0667328281834 1035.187687670157 297.2552794225692
885 0.005 4.425 1 936.7447583786568 857.1053702729848 857.1821741537822 1069.83465192278 1080.260586493923 1083.857373513985 921.5907573385182 407.1725705438357 1035.202267311798 297.2553121677772
886 0.005 4.43 1 936.8323324332572 857.2659590446062 857.3429759473488 1069.836715299567 1080.260525540285 1083.857288256387 921.6713571591821 407.2782431498584 1035.216332091707 297.2553445572858
887 0.005 4.435 1 936.9198451124026 857.4261381292877 857.5033672057166 1069.839315090054 1080.260966469279 1083.857643640867 921.751888724359 407.3837505709978 1035.230853367391 297.2553771807641
888 0.005 4.44 1 937.0069924029686 857.5859070781077 857.6633478150337 1069.841374391935 1080.260903582389 1083.857557552504 921.8321602033529 407.4891108069421 1035.24485585628 297.2554094768587
889 0.005 4.445 1 937.0940744372272 857.7452686407228 857.8229202094909 1069.843965203013 1080.261341426149 1083.857911178689 921.9123481980495 407.5943255036273 1035.25931343042 297.2554420324927
890 0.005 4.45 1 937.1807736966084 857.9042221539777 857.9820841132813 1069.84600634131 1080.261275466405 1083.857824122175 921.9922548236525 407.6993826414649 1035.273244420046 297.2554742803742
891 0.005 4.455 1 937.2673962950886 858.062770140305 858.1408417896878 1069.848578273892 1080.261709672225 1083.858175501075 922.0720538005436 407.804299671742 1035.287626224622 297.2555068572398
892 0.005 4.46 1 937.3536611682705 858.2209123847024 858.2991932344387 1069.85062452036 1080.261646991657 1083.858089212074 922.1516091698137 407.9090690528716 1035.301504961343 297.2555391381663
893 0.005 4.465 1 937.439859425228 858.3786514844786 858.4571407797116 1069.853202871359 1080.262084383776 1083.858442145744 922.2310710755472 408.0136749739995 1035.315841648023 297.255571734888
894 0.005 4.47 1 937.5256999547258 858.5359870166184 858.6146842895647 1069.855241682919 1080.262020361572 1083.858355442831 922.310277670312 408.1181431438936 1035.329663230331 297.2556040329102
895 0.005 4.475000000000001 1 937.6114796636323 858.6929218987785 858.7718262633955 1069.857806109221 1080.262454621093 1083.858706692237 922.3894020257944 408.2224702664311 1035.343935380208 297.2556366021612
896 0.005 4.48 1 937.6968887434476 858.8494553194328 858.9285663517891 1069.859830318043 1080.262389394967 1083.858619661931 922.4682773866894 408.3266544964456 1035.357689674958 297.2556688411891
897 0.005 4.485 1 937.782208256066 859.005590014393 859.0849069691324 1069.862389447396 1080.262825707489 1083.858971811389 922.5470217724044 408.4306947456376 1035.371900065222 297.2557013627164
898 0.005 4.49 1 937.8671719525943 859.1613255048027 859.2408479424179 1069.864404538067 1080.262756623021 1083.858880555218 922.6255205096115 408.5345914260721 1035.38559525876 297.2557335318833
899 0.005 4.495 1 937.9520806991422 859.31666470358 859.3963917623231 1069.866950604021 1080.263190465811 1083.859231739504 922.70394008723 408.6383433109776 1035.399746520189 297.2557659635983
900 0.005 4.5 1 938.0366264873701 859.4716066448544 859.5515380276109 1069.868957745603 1080.263121971754 1083.859141631575 922.7820937429656 408.741949478351 1035.413380190695 297.2557980707384
901 0.005 4.505 1 938.1211078853261 859.6261543279564 859.7062892227491 1069.871491008845 1080.263552577537 1083.859490195721 922.8601709718206 408.8454085996483 1035.427467174859 297.2558303855894
902 0.005 4.51 1 938.2052996658264 859.78030744842 859.8606451856508 1069.873505600763 1080.263483743397 1083.859400438843 922.9379917815173 408.9487296650794 1035.441108049991 297.2558623654317
903 0.005 4.515 1 938.2893991358007 859.9340684447468 860.0146083200385 1069.876027682511 1080.263915809182 1083.859750576217 923.0157402128824 409.0519048884024 1035.455177226135 297.2558946551757
904 0.005 4.52 1 938.3731228722856 860.087436993494 860.1681785118046 1069.87800761934 1080.263844829414 1083.85965852035 923.0932108160523 409.1549373413219 1035.468705511089 297.2559266010785
905 0.005 4.525 1 938.4567836701201 860.2404156525923 860.3213580727805 1069.880523359294 1080.264275148876 1083.860006492783 923.1706010760354 409.2578230137473 1035.482677421788 297.255958844934
906 0.005 4.53 1 938.5400839020953 860.3930040304041 860.4741468670414 1069.882503025166 1080.264204252453 1083.859914884903 923.2477317566552 409.36056390506 1035.49613002162 297.2559907606836
907 0.005 4.535 1 938.6233126150454 860.54520420259 860.6265468907909 1069.885006163553 1080.264632310313 1083.860262284339 923.3247605580258 409.4631594640613 1035.510028012692 297.256022975063
908 0.005 4.54 1 938.7062315670925 860.6970157182166 860.778557826025 1069.886989433142 1080.264562694614 1083.860170775741 923.4015305841041 409.5656106874525 1035.523416596644 297.2560549093297
909 0.005 4.545 1 938.7890756268233 860.8484415629908 860.930182297823 1069.889494045565 1080.264991793075 1083.860518347676 923.4782188188145 409.667917510979 1035.537269044232 297.2560871786415
910 0.005 4.55 1 938.8715461982616 860.9994806897773 861.0814198012215 1069.89145853055 1080.264920127933 1083.860426048635 923.554654549115 409.7700806269714 1035.550617495515 297.2561191782382
911 0.005 4.555 1 938.9539671472339 861.1501362264599 861.2322728776618 1069.893949575495 1080.265346705067 1083.860771582534 923.6310068894807 409.8720875974865 1035.564420651511 297.2561515105036
912 0.005 4.56 1 939.0360250411346 861.3004075065747 861.3827412846252 1069.89590288061 1080.26527272428 1083.860677498353 923.7070980083508 409.9739549386244 1035.577708417582 297.2561835455838
913 0.005 4.565 1 939.1180212726434 861.4502972427932 861.5328273742771 1069.89838549822 1080.265699252226 1083.861022850755 923.7831029576429 410.0756865650106 1035.591450530844 297.2562159502125
914 0.005 4.57 1 939.1996632042052 861.5998049605296 861.6825309775005 1069.900328463474 1080.265623714213 1083.860927994454 923.8588545184683 410.177272060225 1035.604679193764 297.2562480657089
915 0.005 4.575 1 939.2812306430549 861.748933060054 861.8318541037613 1069.902754631099 1080.266047854987 1083.861273868227 923.9349637536509 410.2787191984373 1035.618345704667 297.2562804997512
916 0.005 4.58 1 939.3624473913195 861.8976812281121 861.9807968763018 1069.904677514107 1080.265975492899 1083.861180346672 924.0106401542221 410.3800223545098 1035.631512403649 297.2563126521944
917 0.005 4.585 1 939.4436245032679 862.0460524666274 862.1293618520841 1069.907143005195 1080.266402136043 1083.861525261149 924.0861602221229 410.4811807965368 1035.645141103413 297.2563451553106
918 0.005 4.59 1 939.5244493350363 862.1940458731913 862.2775486312211 1069.909071782834 1080.266324697659 1083.861428400726 924.1613447734455 410.5821972135018 1035.658256048757 297.2563773472571
919 0.005 4.595 1 939.6052253192407 862.3416639869558 862.4253594389916 1069.91153377024 1080.266749999342 1083.861773206573 924.2363992642554 410.6830705334955 1035.671827407537 297.2564098677285
920 0.005 4.600000000000001 1 939.6856485818483 862.4889062281685 862.572794001128 1069.913455420642 1080.266672864498 1083.861677135167 924.311173000902 410.7838055997301 1035.684883679708 297.2564420819212
921 0.005 4.605 1 939.7662977817554 862.6357756410974 862.719854763129 1069.915880946027 1080.267089345954 1083.862016604508 924.3859127053427 410.8843970084715 1035.698351306253 297.2564746361275
922 0.005 4.61 1 939.8463437696691 862.7822711201819 862.8665413419573 1069.917782860679 1080.267009549028 1083.861918987469 924.460376201956 410.9848452361094 1035.711322541843 297.2565069421794
923 0.005 4.615 1 939.9263646126127 862.9283954572119 863.0128560638523 1069.920223772854 1080.26743203206 1083.862261130177 924.5347663161475 411.0851484376396 1035.724766639504 297.2565395695298
924 0.005 4.62 1 940.0060109734977 863.0741479563516 863.1587985883481 1069.922120291576 1080.267351184584 1083.862162519699 924.6088667661604 411.1853301169836 1035.737701638184 297.2565719308478
925 0.005 4.625 1 940.0855970149223 863.2195315982131 863.3043714084201 1069.924546866632 1080.267771028063 1083.862503424798 924.682874856457 411.2853636829021 1035.751092829445 297.2566045955551
926 0.005 4.63 1 940.1648250933778 863.3645456632831 863.4495742462357 1069.926437945536 1080.267691969103 1083.862406550568 924.7566234578276 411.385250659235 1035.763971860629 297.2566370350856
927 0.005 4.635 1 940.2439938251852 863.5091924633757 863.5944092102043 1069.928856842075 1080.268111989089 1083.862747705277 924.8302773485884 411.4850077663454 1035.77730468965 297.2566698227833
928 0.005 4.64 1 940.3228120680287 863.6534711632564 863.7388758378692 1069.930741587216 1080.268031293225 1083.862648637512 924.9036757715575 411.5846218015552 1035.7901258729 297.2567023511386
929 0.005 4.645 1 940.40158411165 863.7973847147459 863.8829765488805 1069.933156276702 1080.26845056105 1083.862988739566 924.9769975138574 411.6840850964572 1035.803403250706 297.2567352444319
930 0.005 4.65 1 940.4800248312333 863.9409319026731 864.0267106756971 1069.935018830171 1080.268365108241 1083.862887206202 925.0500538582685 411.7834037980002 1035.816160522722 297.2567678707757
931 0.005 4.655 1 940.5584180008202 864.0841159390335 864.1700808352824 1069.937419970103 1080.268783230152 1083.863226876268 925.1230374846145 411.8825562346567 1035.829377124738 297.2568008274615
932 0.005 4.66 1 940.6364598014652 864.2269362754055 864.313086830568 1069.939284490761 1080.268700252932 1083.8631267321 925.1957773862324 411.9815740745416 1035.842080777881 297.2568335132098
933 0.005 4.665 1 940.7144529542689 864.3693953491688 864.4557308773058 1069.941680790317 1080.269117543028 1083.863465386821 925.268440467705 412.0804553841679 1035.855243067741 297.2568664845015
934 0.005 4.67 1 940.7921017022142 864.5114926446585 864.5980127305219 1069.943555980344 1080.269041754782 1083.863369225076 925.340916920291 412.1792238680263 1035.86789812605 297.2568991900155
935 0.005 4.675 1 940.8697064518176 864.6532301997 864.7399343536428 1069.94595094068 1080.269458860856 1083.863707104793 925.4132523532934 412.2778250338953 1035.881007950739 297.2569322013133
936 0.005 4.68 1 940.9469669172291 864.7946077434999 864.8814955542437 1069.947801606573 1080.269374407819 1083.863606482653 925.4853424934257 412.3762906188988 1035.893602289253 297.2569648755835
937 0.005 4.685 1 941.0241783057103 864.9356279906826 865.0226986842281 1069.950182563106 1080.269791242204 1083.863945247185 925.5573539646341 412.4746133058069 1035.906656534367 297.2569978465178
938 0.005 4.69 1 941.1010463099201 865.0762900794122 865.1635433346789 1069.952023462414 1080.26970583973 1083.863843152659 925.6291199692492 412.5727875256488 1035.919197128991 297.2570304416857
939 0.005 4.695 1 941.1778761541218 865.2165968794658 865.30403190423 1069.954394986057 1080.270120921827 1083.864180166362 925.7008211314309 412.6708252881146 1035.932193282214 297.2570633071904
940 0.005 4.7 1 941.2543858059496 865.356547769294 865.4441641713252 1069.956223739173 1080.270034198688 1083.864077173376 925.7723229117845 412.7687396573186 1035.944670115081 297.2570957862713
941 0.005 4.705 1 941.3308473810959 865.4961452316255 865.5839422947481 1069.958584672423 1080.270447314605 1083.864412758523 925.8437173115825 412.8665104400181 1035.957604263981 297.2571285082755
942 0.005 4.71 1 941.4069683759261 865.6353887152134 865.7233660021594 1069.960380997922 1080.270357261266 1083.864309576549 925.9148545969489 412.9641101725742 1035.97001879704 297.2571608111613
943 0.005 4.715 1 941.4829650062612 865.774280721825 865.8624375336075 1069.962729923546 1080.27077423725 1083.864648454887 925.9859142601136 413.0615767562768 1035.98289392681 297.257193301355
944 0.005 4.72 1 941.55865067655 865.9128205699069 866.001156553672 1069.964543499175 1080.270686749257 1083.864544223648 926.0567209109057 413.1588674325334 1035.995259072605 297.2572253918588
945 0.005 4.725000000000001 1 941.6343418189565 866.0510101934674 866.1395248106596 1069.966887639765 1080.271099078699 1083.864879253 926.1274540277967 413.2560437885105 1036.008078607103 297.2572576362699
946 0.005 4.73 1 941.7096921367453 866.1888498631918 866.277542559508 1069.968691461232 1080.271007859874 1083.86477280855 926.1979453713309 413.3530857912161 1036.020387861654 297.2572893776702
947 0.005 4.735 1 941.7850040979623 866.3263417624071 866.4152118954587 1069.971028347613 1080.271419590085 1083.865107787494 926.2683642527378 413.4499872020876 1036.033157916545 297.257321269886
948 0.005 4.74 1 941.8599756594823 866.4634853704058 866.5525325516857 1069.972828819964 1080.271328597327 1083.865001469132 926.3385852207361 413.5467603838076 1036.045413687774 297.2573526537718
949 0.005 4.745 1 941.934912774485 866.6002835368635 866.6895070053422 1069.975170392157 1080.271737584165 1083.86533449775 926.4087471912595 413.6433950460844 1036.058136622611 297.2573840658841
950 0.005 4.75 1 942.0095051827842 866.7367351402801 866.8261346190939 1069.976961994694 1080.271646835792 1083.865229158934 926.4786097964484 413.7399076762431 1036.070346782785 297.2574149281805
951 0.005 4.755 1 942.0840728658729 866.8728430168852 866.9624177583497 1069.979284366908 1080.272056904667 1083.86556267004 926.5484093084175 413.8362743043772 1036.083011315973 297.2574457386945
952 0.005 4.76 1 942.1583041504024 867.0086063328414 867.0983560032309 1069.981064372412 1080.271964459309 1083.865456119886 926.617959228843 413.9325004312226 1036.095159123763 297.2574759401461
953 0.005 4.765 1 942.2325038630414 867.1440279562828 867.2339517518076 1069.983376500734 1080.272374411074 1083.865790772396 926.6874405783965 414.0285875106215 1036.107763908104 297.2575060831718
954 0.005 4.77 1 942.3063681320363 867.2791069729103 867.3692045660039 1069.985149108277 1080.272283067988 1083.865686042721 926.7566786021659 414.1245435618201 1036.119854782825 297.25753555414
955 0.005 4.775 1 942.3801985377586 867.4138459257365 867.5041166433541 1069.987453623535 1080.272693293279 1083.866020930144 926.825844360689 414.2203457702608 1036.132404196898 297.2575649624144
956 0.005 4.78 1 942.4536991108444 867.5482432908593 867.63868702103 1069.989226755007 1080.272604817942 1083.865916430658 926.8946028750397 414.3160342457379 1036.144441574182 297.2575937099156
957 0.005 4.785 1 942.5271955374425 867.6823023120413 867.7729182248024 1069.991525847526 1080.27301433327 1083.86625044485 926.9634099728022 414.4115824754049 1036.156934602582 297.257622358349
958 0.005 4.79 1 942.6002953314297 867.816022773169 867.9068104833209 1069.993276887004 1080.272923164226 1083.866145753 927.0319838231114 414.5069842553344 1036.168906963458 297.2576503273559
959 0.005 4.795 1 942.6733805719515 867.9494070047929 868.0403657737944 1069.995568244101 1080.273333232913 1083.866480135175 927.1005076653288 414.6022612394774 1036.181351741096 297.2576782273637
960 0.005 4.8 1 942.7460820987932 868.0824540563867 868.1735837321817 1069.997328912933 1080.273242347438 1083.866374126622 927.1687948432922 414.6973858555181 1036.193292123453 297.2577054673594
961 0.005 4.805 1 942.8187846144938 868.2151665655873 868.3064664324219 1069.999612452856 1080.273648789171 1083.866705795584 927.2370264320091 414.7923692763279 1036.205686874022 297.257732702753
962 0.005 4.81 1 942.8911716910409 868.3475437763836 868.4390134861311 1070.001351174222 1080.273552924446 1083.866597750937 927.3050246481073 414.8872100083739 1036.217563184234 297.2577593942314
963 0.005 4.815 1 942.9635377601359 868.4795882989907 868.571227134757 1070.003620299619 1080.273960262265 1083.866931301172 927.3729538784256 414.9819182053309 1036.229894266822 297.257786172921
964 0.005 4.82 1 943.0355766993406 868.6112991089699 868.7031068335727 1070.005350551939 1080.273864808451 1083.866822768029 927.4406442306124 415.07648608408 1036.241713290075 297.2578124663238
965 0.005 4.825 1 943.1075899846599 868.742678934791 868.8346548486592 1070.007612959562 1080.274270408471 1083.867153876055 927.5082696101093 415.1709134065492 1036.253991264034 297.2578389163359
966 0.005 4.83 1 943.1792713894516 868.8737271401569 868.9658708617709 1070.009331802074 1080.274174314143 1083.867045488164 927.5756309745991 415.2651789242297 1036.265755464552 297.2578648878371
967 0.005 4.835 1 943.2509262528456 869.0044461291495 869.096757009656 1070.011586903269 1080.274581247397 1083.867377857262 927.6429260144329 415.3593255075876 1036.277979732593 297.2578910309007
968 0.005 4.84 1 943.3222590037618 869.134835322409 869.2273129795703 1070.013303366304 1080.274483178878 1083.867266823697 927.7100087127347 415.4533369844893 1036.289692308666 297.2579167315914
969 0.005 4.845 1 943.3935654089237 869.2648971989064 869.3575409582761 1070.015551072569 1080.274887234096 1083.867597238772 927.777026621619 415.5472134562153 1036.301862793548 297.2579426230282
970 0.005 4.850000000000001 1 943.4645281893472 869.3946306735612 869.487440340528 1070.017260360109 1080.274790423709 1083.86748801411 927.8437735340946 415.6409596135878 1036.313521832393 297.2579681272716
971 0.005 4.855 1 943.5354795373779 869.5240388693902 869.6170136154587 1070.019501402733 1080.275194399317 1083.867818103124 927.9104693939868 415.7345678714591 1036.325641813118 297.2579938696115
972 0.005 4.86 1 943.6061077645691 869.6531209993104 869.7462604297195 1070.021201269997 1080.275094871379 1083.867706898488 927.9769500537242 415.828034478126 1036.337247729097 297.2580192478282
973 0.005 4.865 1 943.6767095041662 869.7818792684369 869.875182802923 1070.023431202338 1080.275497532841 1083.86803663016 928.043369115086 415.9213674217063 1036.349312614553 297.2580449027941
974 0.005 4.87 1 943.7469851290937 869.9103129226716 870.0037802774661 1070.025121849173 1080.275398789446 1083.867926465608 928.1095551976848 416.0145657679558 1036.360867456069 297.258070210601
975 0.005 4.875 1 943.8172686044616 870.0384239979885 870.1320545971925 1070.027355306805 1080.275803395636 1083.868256552777 928.1757140815074 416.107630804852 1036.372902577936 297.2580958354256
976 0.005 4.88 1 943.8872140812857 870.1662119645246 870.2600055550525 1070.029037732045 1080.275701283807 1083.868143134201 928.24161813235 416.2005624265761 1036.384407920558 297.2581212158958
977 0.005 4.885 1 943.9571295430237 870.2936795114647 870.3876354105496 1070.031247916921 1080.276101944723 1083.868471874687 928.3074440476079 416.293356642358 1036.396367345949 297.2581468907179
978 0.005 4.89 1 944.0266767350682 870.4208274860487 870.5149449703056 1070.032924143823 1080.276000287053 1083.868358731897 928.3730535582255 416.3860135350861 1036.407817620609 297.2581723413529
979 0.005 4.895 1 944.0962206298742 870.547656893277 870.6419354487698 1070.035132301248 1080.276401278289 1083.86868700219 928.4385949142568 416.4785356388866 1036.419729375609 297.2581981230296
980 0.005 4.9 1 944.1654583334406 870.674166542066 870.7686060846127 1070.03681195386 1080.276306506786 1083.868578555491 928.5038938648784 416.570920979837 1036.431135852697 297.258223670844
981 0.005 4.905 1 944.2346783274528 870.8003593897321 870.8949592151405 1070.039012961677 1080.276704650638 1083.868903835462 928.5691392438175 416.6631711146292 1036.442995176705 297.2582495833141
982 0.005 4.91 1 944.3035728591742 870.9262344848455 871.0209943396948 1070.040670650633 1080.276601457209 1083.868790615714 928.6341465504515 416.7552866799931 1036.45434039724 297.2582752430233
983 0.005 4.915 1 944.3724474969947 871.0517943622741 871.1467136174107 1070.042860836789 1080.277000967653 1083.869118089671 928.6990905775084 416.8472851467997 1036.466146034713 297.2583012782603
984 0.005 4.92 1 944.4410129038658 871.1770385511812 871.2721168079318 1070.044496472207 1080.276887707765 1083.868998854128 928.7638265837605 416.9391418889724 1036.477447306906 297.2583270662664
985 0.005 4.925 1 944.509563973696 871.3019692816367 871.3972059330753 1070.046667951208 1080.277283565388 1083.869324723758 928.8284910775201 417.0308613930355 1036.489200700368 297.2583532163395
986 0.005 4.93 1 944.577770233194 871.4265863029927 871.5219808956936 1070.048295988615 1080.277177357558 1083.869210180355 928.8929535280847 417.1224324492459 1036.50043259027 297.2583790846648
987 0.005 4.935 1 944.6459563049279 871.5508916534297 871.6464435846544 1070.050471309967 1080.277576892782 1083.869536714053 928.9573385321324 417.2138741992226 1036.512133606046 297.2584053173819
988 0.005 4.94 1 944.7138268416463 871.6748844186193 871.7705934588101 1070.05210727473 1080.277471805641 1083.869421141754 929.0214836108626 417.3051766731646 1036.523324432965 297.2584312875985
989 0.005 4.945 1 944.7816830280942 871.7985672569629 871.8944327421708 1070.054274857551 1080.277867960978 1083.869745697411 929.0855653160709 417.3963515492842 1036.534977035144 297.2584575576032
990 0.005 4.95 1 944.8492241915948 871.9219391957399 872.01796089128 1070.05589980145 1080.277760702776 1083.869629058682 929.1494124073776 417.4873918350663 1036.546116267445 297.2584835828479
991 0.005 4.955 1 944.9167503508643 872.045002485743 872.1411798934246 1070.058056373767 1080.278157092874 1083.869954329071 929.2131896008697 417.5782985669389 1036.557717135021 297.2585099286551
992 0.005 4.96 1 944.9839577205548 872.1677560941301 872.2640890875956 1070.059675011858 1080.278050866666 1083.869838314917 929.2767309925702 417.669072573993 1036.568806625332 297.2585360251983
993 0.005 4.965 1 945.0511497360998 872.2902027841915 872.3866907177403 1070.061828668564 1080.278447498627 1083.870163294294 929.3402171833618 417.7597130306462 1036.58035935969 297.2585624394191
994 0.005 4.97 1 945.1180323750044 872.4123418841937 872.5089844189006 1070.063422184563 1080.278337602513 1083.870045004674 929.4034621218236 417.8502256554708 1036.591380674794 297.2585885798987
995 0.005 4.975000000000001 1 945.184898239628 872.5341754896964 872.6309719716813 1070.065697850425 1080.278736016353 1083.870369406526 929.4666768647454 417.940602279784 1036.602918404811 297.2586150624035
996 0.005 4.98 1 945.2514586671672 872.6557033882598 872.7526532777483 1070.06732270109 1080.278622824366 1083.870248829832 929.5296747834798 418.0308426398443 1036.613938812672 297.2586412563563
997 0.005 4.985 1 945.3180014946003 872.7769277560318 872.8740302757872 1070.069456268586 1080.279015877755 1083.870572850978 929.5926163535493 418.1209508064357 1036.625403217866 297.2586677632762
998 0.005 4.99 1 945.384228315075 872.8978476370403 872.9951022116206 1070.071043349319 1080.278906402216 1083.870454644662 929.6553177984373 418.2109118139076 1036.63634670549 297.2586940112067
999 0.005 4.995 1 945.4504389461664 873.018465552177 873.1158711511308 1070.073164053867 1080.279300534141 1083.870777892279 929.7179614330818 418.3007463999668 1036.647748321692 297.2587205292435
1000 0.005 5 1 945.5163326323232 873.1387805033314 873.2363367216926 1070.074747583609 1080.279191897347 1083.870660031401 929.7803740764269 418.3904498024216 1036.658638340888 297.2587467412712
1001 0.005 5.005 1 945.5821916001872 873.2587949308166 873.3565013614809 1070.076853270723 1080.279579215658 1083.870978506865 929.842681945132 418.4800237251565 1036.669981411366 297.2587732612235
1002 0.005 5.01 1 945.6477429577645 873.378508030211 873.4763647499204 1070.078426279817 1080.279466880828 1083.870858493569 929.9047799790882 418.5694663779512 1036.680814243849 297.2587994902888
1003 0.005 5.015 1 945.7132868864242 873.4979223133533 873.5959290305552 1070.080537666641 1080.279859179639 1083.871180491375 929.966835051275 418.6587775868911 1036.692112847403 297.2588260616818
1004 0.005 5.02 1 945.7785244902439 873.6170369609117 873.7151936911553 1070.082110182598 1080.279747403973 1083.871060476414 930.0286740349454 418.7479562480772 1036.702902016172 297.2588523286011
1005 0.005 5.025 1 945.8437449734135 873.7358542638184 873.8341606726935 1070.084210717408 1080.280136963513 1083.871380820249 930.0904600897518 418.8370158049135 1036.714149802519 297.2588789131613
1006 0.005 5.03 1 945.908657543504 873.8543735085449 873.9528295520427 1070.085774459262 1080.280025205326 1083.8712613369 930.1520229976348 418.9259445968037 1036.724886928845 297.2589052618895
1007 0.005 5.035 1 945.9735609157442 873.9725973361005 874.0712025112263 1070.087872202267 1080.280415615987 1083.871581642419 930.2135357632288 419.0147377905303 1036.736087561678 297.2589319759363
1008 0.005 5.04 1 946.0381495883262 874.090524973277 874.1892789032509 1070.089408809937 1080.280301135064 1083.871459533197 930.2748535934002 419.1033979361628 1036.746783652182 297.2589584276234
1009 0.005 5.045 1 946.1027321525354 874.2081586849723 874.3070609236638 1070.091493926356 1080.280691325909 1083.871779930241 930.3361050792855 419.1919402313873 1036.757937828451 297.2589852114695
1010 0.005 5.05 1 946.1670026326409 874.32549790092 874.4245482198614 1070.093019522364 1080.280577393512 1083.871659959616 930.3970839748242 419.2803449431646 1036.768575452116 297.259011801731
1011 0.005 5.055 1 946.2312663586563 874.4425447434373 874.5417426762341 1070.095100986788 1080.280968443353 1083.871980345833 930.4580227061973 419.3686166429501 1036.779679547309 297.2590387603383
1012 0.005 5.06 1 946.2952157911208 874.5592975879181 874.6586431488632 1070.096644739042 1080.280853214658 1083.871857258843 930.518729111675 419.4567553446653 1036.790277200139 297.2590655167755
1013 0.005 5.065 1 946.359159943436 874.675759665901 874.7752522456165 1070.098721339213 1080.281241040981 1083.872176145102 930.5793984382959 419.5447630921049 1036.801332842842 297.2590926283704
1014 0.005 5.07 1 946.4227957457397 874.7919298783636 874.8915693386824 1070.100254979277 1080.281124261018 1083.872052673695 930.6398464980761 419.6326206763552 1036.811875610756 297.2591195622347
1015 0.005 5.075 1 946.4864093203539 874.9078109381733 875.0075966332538 1070.102322716997 1080.281512303134 1083.872371763334 930.7002529004582 419.7203743145595 1036.822883204232 297.2591468849652
1016 0.005 5.08 1 946.5497285695612 875.0234020086591 875.1233336638073 1070.103849416272 1080.281396163954 1083.872248725966 930.7604420279694 419.8079895689166 1036.833387204939 297.2591740073821
1017 0.005 5.085 1 946.6130438695233 875.1387052910225 875.2387824045559 1070.105909553232 1080.281783133659 1083.872566660395 930.8205694998236 419.8954731531641 1036.844357212635 297.2592015408503
1018 0.005 5.09 1 946.6760567807615 875.2537200084107 875.3539423314907 1070.107428477892 1080.281666721756 1083.872443498569 930.8804813102792 419.9828258431605 1036.854817065188 297.2592288451012
1019 0.005 5.095 1 946.739067836347 875.3684486335086 875.4688155613325 1070.109480559037 1080.282052646348 1083.872760714766 930.9403445681831 420.0700565021672 1036.865738730296 297.2592565582931
1020 0.005 5.100000000000001 1 946.8017743646488 875.482890309478 875.5834015772732 1070.110992126326 1080.281934706155 1083.872635984517 930.9999886935075 420.1571516499945 1036.876150046411 297.2592840387829
1021 0.005 5.105 1 946.8644795488635 875.5970474718183 875.6977024740055 1070.113038443064 1080.282321126813 1083.87295386184 931.0595835487266 420.2441236643242 1036.887025340659 297.2593118791112
1022 0.005 5.11 1 946.9268826096763 875.7109192239125 875.8117177200893 1070.114546143444 1080.282202721548 1083.872828989737 931.1189331154404 420.3309632181481 1036.897391002605 297.2593394919308
1023 0.005 5.115 1 946.9892824832164 875.8245081748315 875.9254494898432 1070.116585395114 1080.282587582226 1083.873145563698 931.1782518352301 420.4176700135915 1036.908217826091 297.2593674288705
1024 0.005 5.12 1 947.0513738394841 875.9378132698215 876.038897182259 1070.118081811345 1080.282468996616 1083.873020903402 931.2373540328522 420.5042465406715 1036.918533284131 297.2593951021271
1025 0.005 5.125 1 947.1134640474523 876.0508369286554 876.1520628617061 1070.120113615616 1080.282854880743 1083.873338257403 931.2964089139268 420.5906934169097 1036.929313173652 297.2594230917051
1026 0.005 5.13 1 947.1752590699728 876.1635782974246 876.2649459978807 1070.121600246473 1080.282733618442 1083.873211078309 931.3552453000649 420.6770181180498 1036.939581038502 297.2594507627325
1027 0.005 5.135 1 947.2370562741655 876.2760397020442 876.37754861649 1070.123619162535 1080.283116241538 1083.873526218327 931.4140242999174 420.763211014498 1036.950308809866 297.2594787357783
1028 0.005 5.14 1 947.2985447908068 876.3882201654803 876.48987009845 1070.125100866119 1080.282996857841 1083.873400952294 931.4725845205355 420.8492729699181 1036.960528025881 297.2595064312601
1029 0.005 5.145 1 947.3600290988903 876.5001221878197 876.6019125471735 1070.127111536768 1080.283377895449 1083.873714513706 931.5310685271223 420.9352094215425 1036.971210629766 297.2595343980628
1030 0.005 5.15 1 947.4212098229251 876.6117448080241 876.7136753735512 1070.128585651179 1080.283256281415 1083.873587139055 931.5893470151946 421.0210158811805 1036.981383825062 297.2595620009695
1031 0.005 5.155 1 947.482390578724 876.7230906934624 876.8251607869873 1070.13059885557 1080.283641491694 1083.873903628267 931.6475912101091 421.1066975671056 1036.99202430782 297.2595898094561
1032 0.005 5.16 1 947.5432694056574 876.8341585587302 876.9363680233748 1070.132069048471 1080.28351959888 1083.873775776743 931.7056184733996 421.1922493135434 1037.002153196281 297.2596172415634
1033 0.005 5.165 1 947.604148324419 876.9449510024508 877.0472992441414 1070.134072229837 1080.28390198845 1083.874090999654 931.7636055826849 421.2776722768384 1037.012746164718 297.259644849822
1034 0.005 5.17 1 947.6647176432294 877.0554669619521 877.1579537845894 1070.135531419242 1080.28377914479 1083.873963164519 931.8213786575369 421.3629685882524 1037.022825580337 297.2596720179595
1035 0.005 5.175 1 947.7252986128128 877.1657088230997 877.2683336927317 1070.137522314762 1080.284159273138 1083.874276499379 931.8790980412822 421.4481251923921 1037.0333678318 297.2596993082789
1036 0.005 5.18 1 947.7856332294723 877.2756758093863 877.3784384524206 1070.138974644963 1080.284036901829 1083.874148865799 931.9366200280928 421.5331643694799 1037.043400827617 297.2597260738708
1037 0.005 5.185 1 947.8459522370164 877.3853705687844 877.4882702823246 1070.140954918543 1080.284417565517 1083.874463029381 931.9940814005971 421.6180738537767 1037.053897367048 297.2597529228741
1038 0.005 5.19 1 947.9059578130133 877.4947919322376 877.5978285239753 1070.142398924287 1080.284293745433 1083.874333917031 932.0513274551888 421.7028738964189 1037.063890595322 297.2597791765817
1039 0.005 5.195 1 947.9659654684881 877.6039424373128 877.7071153218342 1070.144376525544 1080.284673039271 1083.874646256271 932.1084811368519 421.7875391326952 1037.074347469327 297.2598053999361
1040 0.005 5.2 1 948.0256638286407 877.7128207982942 877.8161298577272 1070.145813522938 1080.284547509636 1083.874515997505 932.1654373319553 421.8720753723326 1037.084291647882 297.2598309757013
1041 0.005 5.205 1 948.0853657903817 877.8214296509155 877.9248742762301 1070.147787698724 1080.284927140691 1083.874828883358 932.2223685986158 421.956481899571 1037.094701756467 297.2598565031728
1042 0.005 5.21 1 948.1447866547019 877.9297678268566 878.0333478465267 1070.149222951625 1080.28480114418 1083.874698430859 932.279062522015 422.0407600827227 1037.104635622547 297.2598813271418
1043 0.005 5.215 1 948.2042015343095 878.0378378951895 878.1415527342765 1070.151189664747 1080.285180411871 1083.875011271234 932.3357464297746 422.1249124076905 1037.115000944793 297.2599060587752
1044 0.005 5.22 1 948.2633125971205 878.1456388693277 878.2494883219387 1070.152613013196 1080.285053682881 1083.874880255999 932.392221198539 422.2089322734107 1037.124848468726 297.2599300953664
1045 0.005 5.225000000000001 1 948.3224274458368 878.2531731901695 878.3571566764842 1070.154573606551 1080.285433410409 1083.875193311836 932.4486577452105 422.2928199709635 1037.135164508146 297.2599540396106
1046 0.005 5.23 1 948.3812463764539 878.3604398366514 878.4645571578658 1070.155991529622 1080.285307337101 1083.875062919063 932.5048824525398 422.3765814647959 1037.144971237131 297.2599772071575
1047 0.005 5.235 1 948.4400731141694 878.4674412282172 878.5716918177034 1070.157943694053 1080.285684958785 1083.875374162403 932.5610668497799 422.4602190128077 1037.155243015564 297.2600001893837
1048 0.005 5.24 1 948.4986049653463 878.5741763630645 878.6785600230821 1070.159354767703 1080.28555875843 1083.875243913582 932.6170381139756 422.543732153034 1037.165005336858 297.2600224218446
1049 0.005 5.245 1 948.5571454029116 878.6806476471851 878.7851638163305 1070.161299978311 1080.285935859328 1083.875554876113 932.672968765571 422.6271196527364 1037.175233026114 297.2600444833705
1050 0.005 5.25 1 948.6153933862079 878.7868542606299 878.8915026827675 1070.162709001125 1080.28580733333 1083.875421931638 932.7288477299669 422.7103820382421 1037.184950293555 297.260065833889
1051 0.005 5.255 1 948.6736516558606 878.8927987459699 878.9975787789987 1070.164647404458 1080.286182964477 1083.875731870965 932.7846232770581 422.7935197299203 1037.195137806982 297.2600871438451
1052 0.005 5.26 1 948.7316124460982 878.9984796562603 879.1033912048954 1070.166043190703 1080.286055353402 1083.875600767325 932.8401509456219 422.8765325179618 1037.204814817682 297.2601078222533
1053 0.005 5.265 1 948.7895944015098 879.1038995455375 879.2089420375365 1070.167973149874 1080.286431839326 1083.875911470655 932.895618055674 422.9594194525902 1037.214951188784 297.2601285929032
1054 0.005 5.27 1 948.8472906099208 879.209057351035 879.3142306182596 1070.169362349481 1080.286303421823 1083.875779328251 932.9508546623115 423.0421814324538 1037.224581204385 297.2601488238482
1055 0.005 5.275 1 948.9049922350188 879.3139554790104 879.4192589781134 1070.171285677584 1080.286677658581 1083.876087616824 933.0060408500505 423.1248127693968 1037.23467803949 297.2601691984807
1056 0.005 5.28 1 948.9624003658674 879.4185929139904 879.5240264611812 1070.172669468424 1080.286547724711 1083.875954455413 933.0610355959096 423.2073129418175 1037.244265014959 297.2601891240902
1057 0.005 5.285 1 949.019815257288 879.5229721047898 879.6285351337415 1070.174587394392 1080.286922156044 1083.876263755097 933.1159759223431 423.2897207331214 1037.254318552589 297.2602092254107
1058 0.005 5.29 1 949.0769344085589 879.6270920184512 879.7327843415306 1070.175962704544 1080.286791774843 1083.876130537659 933.1706983918391 423.371990057721 1037.263861937439 297.2602289221309
1059 0.005 5.295 1 949.1340631456341 879.7309549166978 879.8367760347829 1070.177871489301 1080.287164795318 1083.876438463621 933.2253749359694 423.4541307838746 1037.273869785918 297.2602488451279
1060 0.005 5.3 1 949.1908972554124 879.8345598582715 879.9405095797385 1070.17923776215 1080.287032593905 1083.876303342515 933.2798344401504 423.5361454686571 1037.28336673988 297.2602683671573
1061 0.005 5.305 1 949.2477431638928 879.9379092722751 880.0439870332748 1070.181139185597 1080.287404941652 1083.876611040592 933.3342585386011 423.618030307983 1037.293329792801 297.2602881486013
1062 0.005 5.31 1 949.3043226646922 880.0410019761977 880.1472076439286 1070.182500150947 1080.287275331116 1083.87647836387 933.3884731864024 423.6997850367842 1037.302793112517 297.2603076222388
1063 0.005 5.315 1 949.3609059698787 880.1438404655734 880.2501734831286 1070.184393015725 1080.287647112438 1083.876785363928 933.4426520414939 423.7814194724336 1037.312715725289 297.2603274067134
1064 0.005 5.32 1 949.417262008039 880.2464235931302 880.3528837105451 1070.185732042254 1080.28751216853 1083.876649632785 933.4966317234175 423.8629192148663 1037.322107470592 297.2603468874424
1065 0.005 5.325 1 949.4735941574162 880.3487537574557 880.4553404735735 1070.18762008428 1080.287885776277 1083.876958086955 933.5505662110393 423.9442930277734 1037.331973723535 297.2603667330392
1066 0.005 5.33 1 949.5296173341487 880.4508301976035 880.5575432542856 1070.188966487917 1080.28775052677 1083.876820605296 933.6042883367604 424.0255614018674 1037.341336519534 297.2603863133264
1067 0.005 5.335 1 949.5856347721335 880.5526554028409 880.6594941907498 1070.190847533246 1080.288121092703 1083.877127576995 933.6580247601419 424.1067073698529 1037.351160730113 297.2604063001907
1068 0.005 5.34 1 949.641357583166 880.654227980366 880.7611924030357 1070.192190250643 1080.287988380083 1083.876992573028 933.711539254261 424.1877308116898 1037.360483324177 297.2604260546518
1069 0.005 5.345 1 949.6971084585839 880.7555502508312 880.862639802898 1070.19406167265 1080.288357456566 1083.877297633046 933.7649902588861 424.2686355357029 1037.370280129837 297.2604462538123
1070 0.005 5.350000000000001 1 949.7525640029074 880.8566212880264 880.9638358014978 1070.195391107449 1080.288221436771 1083.877159864819 933.8182358543472 424.3494173061379 1037.379560303492 297.2604662631503
1071 0.005 5.355 1 949.8080376962037 880.9574432976946 881.0647823124536 1070.197257936865 1080.288591864796 1083.877466454931 933.8714414228948 424.4301091665167 1037.38930610825 297.2604867046695
1072 0.005 5.36 1 949.8632176016929 881.0580154611436 881.1654787785457 1070.198580256509 1080.288461319745 1083.877331692386 933.9244857330032 424.5106643155434 1037.398540028717 297.260506965824
1073 0.005 5.365 1 949.9184084784899 881.158340073399 881.2659271203113 1070.200429169955 1080.288829582775 1083.877635523115 933.9774888233009 424.591067544137 1037.40823475234 297.2605276337779
1074 0.005 5.37 1 949.9732843633547 881.2584162211119 881.3661268354041 1070.201752454611 1080.288695952165 1083.877499500169 934.0302513280872 424.671353647616 1037.417444040066 297.2605481041023
1075 0.005 5.375 1 950.0281921220788 881.3582461051772 881.4660797852151 1070.203606670737 1080.289064206633 1083.877804228026 934.0829748436074 424.7515197905698 1037.427111034276 297.2605690112694
1076 0.005 5.38 1 950.0828245299167 881.4578287307202 881.5657853085359 1070.204919646858 1080.288928085988 1083.877666793254 934.135492801285 424.8315650036866 1037.4362660445 297.2605897572753
1077 0.005 5.385 1 950.1374819739008 881.5571664386979 881.6652453793325 1070.206768293918 1080.289297460847 1083.877972477544 934.1879755208903 424.9114889714363 1037.445886552109 297.2606108890377
1078 0.005 5.39 1 950.1918589294349 881.6562580390341 881.764459241786 1070.208079110738 1080.289162669563 1083.877835400437 934.2402568810332 424.9912900930688 1037.455000380598 297.2606318620664
1079 0.005 5.395 1 950.2462582850026 881.7551061580633 881.8634290074315 1070.209920291638 1080.289529002366 1083.878138412508 934.292508430034 425.0709690528667 1037.464578357315 297.2606531954967
1080 0.005 5.4 1 950.3003734392375 881.8537095873226 881.9621539418523 1070.211220343858 1080.289391530492 1083.878000123532 934.3445542106073 425.150526479167 1037.473647612029 297.2606743429553
1081 0.005 5.405 1 950.3545088199664 881.9520706876917 882.0606360173442 1070.213056136839 1080.289760351351 1083.878306087645 934.3965647939459 425.2299634763381 1037.483184650921 297.2606958598843
1082 0.005 5.41 1 950.4083595920368 882.0501883471196 882.1588745168897 1070.214348269598 1080.289620846789 1083.878165699821 934.4483718175535 425.3092781110647 1037.492211527139 297.2607171674716
1083 0.005 5.415 1 950.4622290444659 882.1480650006845 882.2568714533654 1070.216173390816 1080.28998673743 1083.878469519198 934.5001420389493 425.3884734689362 1037.501703929622 297.2607388354689
1084 0.005 5.42 1 950.515815300441 882.2456995526289 882.3546261328688 1070.217460171544 1080.289849194732 1083.878331045587 934.5517122604745 425.4675489608446 1037.51068945382 297.2607602545079
1085 0.005 5.425 1 950.569423555961 882.3430943593526 882.4521405329518 1070.219282409206 1080.290216152126 1083.878634698303 934.6032504249005 425.5465038515595 1037.520142482036 297.2607820583015
1086 0.005 5.43 1 950.6227498565671 882.4402483426297 882.5494139541319 1070.220563837677 1080.290078193265 1083.878495798437 934.6545880629716 425.6253391075216 1037.529087744538 297.2608036290099
1087 0.005 5.435 1 950.6760984632674 882.5371636662112 882.6464482624061 1070.222378975958 1080.290444872023 1083.878799673593 934.7058879007144 425.7040797723046 1037.538500368128 297.2608255445144
1088 0.005 5.44 1 950.7291652847294 882.6338394711797 882.7432428473463 1070.223653608043 1080.290306189631 1083.878660379667 934.7569902317898 425.7826922297136 1037.547403637493 297.2608472219117
1089 0.005 5.445 1 950.7822536257801 882.7302780205841 882.8397996608824 1070.225461727863 1080.290670493747 1083.87896219819 934.8080609055199 425.8611859555426 1037.556773142106 297.2608692501721
1090 0.005 5.45 1 950.8350537858324 882.8264779391852 882.9361178183974 1070.226680188191 1080.290533715819 1083.878824072475 934.8589413642223 425.9395425838819 1037.565611176974 297.2608910383939
1091 0.005 5.455 1 950.88788191038 882.9224418105211 883.032199384158 1070.228488314039 1080.290898996971 1083.879126156619 934.9097892587444 426.0177798409159 1037.574931572884 297.2609131663506
1092 0.005 5.46 1 950.9404335184101 883.0181687528199 883.1280437757772 1070.229755269262 1080.29075865528 1083.878985610158 934.9604390488139 426.0958857762567 1037.583751917208 297.2609350422874
1093 0.005 5.465 1 950.9930097234056 883.113660933636 883.2236528962644 1070.231553890734 1080.291121475849 1083.879286479295 935.0110544871028 426.1738736511217 1037.59304174059 297.2609572890564
1094 0.005 5.47 1 951.0453017105303 883.2089171572669 883.3190259516713 1070.232807398549 1080.290979788484 1083.879145287957 935.0614656921947 426.2517457501873 1037.601820302383 297.2609793255077
1095 0.005 5.475000000000001 1 951.0976209099938 883.3039398621719 883.4141649560186 1070.23459824229 1080.291344747309 1083.879448128743 935.1118470346912 426.329500941174 1037.61106933022 297.2610016888042
1096 0.005 5.48 1 951.149662552623 883.3987279470514 883.5090691929475 1070.235848460489 1080.291204521629 1083.879307621965 935.1620300586741 426.4071139294553 1037.619811879204 297.2610238570371
1097 0.005 5.485 1 951.2017340593004 883.4932838507407 883.6037406828431 1070.237631746468 1080.291567301413 1083.879608355478 935.212190663118 426.484618354641 1037.629020102552 297.2610463453607
1098 0.005 5.49 1 951.253535252182 883.5876059649812 883.6981784215494 1070.238849407518 1080.291424569697 1083.879468113721 935.2621307295749 426.5620094942231 1037.637756412965 297.2610686569082
1099 0.005 5.495 1 951.3053568893907 883.6816968175874 883.7923843952306 1070.240618332991 1080.291788842356 1083.879770635338 935.3120449803259 426.6392858907134 1037.646928973958 297.2610913434472
1100 0.005 5.5 1 951.3568981694974 883.7755553532651 883.8863579217718 1070.24185445179 1080.291648982364 1083.879629688838 935.3617670759933 426.7164464446382 1037.65558742667 297.261113817346
1101 0.005 5.505 1 951.4084637931212 883.8691841226813 883.9801010791799 1070.243626178645 1080.292011084901 1083.879929427392 935.4114626253285 426.7934911336342 1037.664711775763 297.2611367317865
1102 0.005 5.51 1 951.459749640862 883.9625819198543 884.0736131267363 1070.244855139403 1080.291867922938 1083.879786936647 935.4609619507173 426.8704188470377 1037.673328698382 297.261159462393
1103 0.005 5.515 1 951.5110624224056 884.055751083328 884.1668960178191 1070.246620509163 1080.292230630899 1083.880088202539 935.5104347084997 426.9472271925837 1037.682414702096 297.2611826002866
1104 0.005 5.52 1 951.5620983687995 884.1486905116054 884.2599490278673 1070.247842880845 1080.292086926519 1083.879944840335 935.5597117016694 427.0239176424465 1037.690993019996 297.2612056024768
1105 0.005 5.525 1 951.61316953395 884.2414025242474 884.3527741187843 1070.249606039164 1080.292450415694 1083.880245962206 935.6089565787011 427.1004884970597 1037.700046782066 297.2612290571628
1106 0.005 5.53 1 951.663960278154 884.3338860527628 884.4453705641953 1070.250822079108 1080.292305884068 1083.880102072004 935.6580112177181 427.1769420460853 1037.708585903074 297.2612523280374
1107 0.005 5.535 1 951.7147774320385 884.4261432798943 884.5377402365788 1070.25257450437 1080.292667003309 1083.880401580933 935.7070446901834 427.2532783496711 1037.717593735197 297.2612760440845
1108 0.005 5.54 1 951.7653187142956 884.5181731637547 884.6298824213505 1070.253784510026 1080.292523902388 1083.880259210031 935.7558819877644 427.3294986250041 1037.726093563689 297.2612995457244
1109 0.005 5.545 1 951.8158903635673 884.6099780186667 884.7217990667489 1070.255530558198 1080.2928848725 1083.880558606716 935.80469158893 427.4056023630637 1037.735061609362 297.2613234734627
1110 0.005 5.55 1 951.8661870164752 884.7015566994978 884.8134894144094 1070.256734506508 1080.292740915697 1083.880415315278 935.8533045223978 427.481590985924 1037.743522372236 297.2613471830849
1111 0.005 5.555 1 951.9165136191466 884.792911542844 884.904955411013 1070.258473288559 1080.293099858122 1083.880712999402 935.9018907021481 427.5574622497346 1037.752449971489 297.2613712683819
1112 0.005 5.56 1 951.9665713339527 884.884041603472 884.9961966078261 1070.259733500403 1080.292954550215 1083.880568190109 935.9502384209499 427.6332309361897 1037.760901063014 297.2613951251569
1113 0.005 5.565 1 952.0166583160856 884.9749490803456 885.0872146675451 1070.261471820841 1080.29331288594 1083.880866734006 935.9985757193928 427.7088772666523 1037.769803867793 297.2614193209505
1114 0.005 5.57 1 952.0664708946712 885.0656328123779 885.1780088365398 1070.262660750223 1080.293167735978 1083.880723056916 936.0467280703473 427.7844095974202 1037.778191055491 297.2614432563371
1115 0.005 5.575 1 952.1163139440082 885.1560950773091 885.268581024641 1070.264384694676 1080.293526881133 1083.881021049635 936.0948620664094 427.8598216012499 1037.787041509901 297.2614674889637
1116 0.005 5.58 1 952.1658794441553 885.24633485956 885.3589306025461 1070.265596417239 1080.293386457066 1083.880877323219 936.1428149164453 427.935117502881 1037.795401943549 297.2614914240998
1117 0.005 5.585 1 952.2154706018052 885.3363544314358 885.4490594480525 1070.267325204175 1080.293744284782 1083.881174104767 936.1907209370411 428.0102983535749 1037.804220886273 297.2615156261872
1118 0.005 5.59 1 952.26479058271 885.4261524310995 885.5389666327981 1070.268502769052 1080.293596618338 1083.881028911012 936.238437809634 428.0853619874046 1037.812524926062 297.2615394604842
1119 0.005 5.595 1 952.3141449619867 885.5157313241838 885.6286541813168 1070.27021478534 1080.293954326936 1083.881326197636 936.2861413836066 428.1603092098378 1037.821295169123 297.2615635503012
1120 0.005 5.600000000000001 1 952.3632308024497 885.6050899703474 885.7181213504177 1070.271386818151 1080.293807543983 1083.881180216585 936.333657591311 428.2351408970863 1037.829560220325 297.2615872245834
1121 0.005 5.605 1 952.4123500290876 885.6942306296 885.8073700376453 1070.273094273251 1080.294164964269 1083.881477099887 936.381151760248 428.3098560974269 1037.838293836864 297.2616110474596
1122 0.005 5.61 1 952.4611991285087 885.7831519955469 885.8963993728235 1070.27426164801 1080.29401826217 1083.881332172782 936.4284553268669 428.3844463288783 1037.846522691636 297.2616344619834
1123 0.005 5.615 1 952.5100817593471 885.8718564123702 885.9852112806517 1070.275963214692 1080.294375265681 1083.881629529908 936.4757335602037 428.4589353649271 1037.855218580873 297.261657951744
1124 0.005 5.62 1 952.5587008412867 885.9603428731366 886.0738050872644 1070.277138581406 1080.294233072349 1083.881486887807 936.5228325464506 428.5333195779208 1037.863416494293 297.2616809849357
1125 0.005 5.625 1 952.6073553167488 886.0486137376646 886.1621827505478 1070.278839573553 1080.294590081669 1083.881783838814 936.5699121489663 428.6075829656259 1037.872078288346 297.2617040855918
1126 0.005 5.63 1 952.6557379238361 886.1366677391253 886.2503434522558 1070.279993777795 1080.29444069648 1083.881637463635 936.616794837362 428.6817283643692 1037.880230149819 297.2617265510353
1127 0.005 5.635 1 952.7041533058112 886.2245071507737 886.3382890810944 1070.281682664217 1080.294797843802 1083.881935827901 936.6636516620279 428.7557503396116 1037.888849881622 297.2617490431381
1128 0.005 5.64 1 952.752297710025 886.3121307353852 886.4260188135233 1070.282832300122 1080.294651368293 1083.881791716242 936.7103145934099 428.8296590583493 1037.896963855757 297.2617708250546
1129 0.005 5.645 1 952.8004719091555 886.3995407421608 886.5135345037926 1070.284508825567 1080.295006271055 1083.882087894232 936.7568901693844 428.9034538956345 1037.905544239595 297.2617925100276
1130 0.005 5.65 1 952.848378919326 886.4867360781888 886.6008354167323 1070.285651492925 1080.29485797044 1083.881941601613 936.8032997780532 428.9771415857823 1037.913620114381 297.261813444565
1131 0.005 5.655 1 952.8963225650656 886.5737190161022 886.6879234485601 1070.287329459764 1080.295212800861 1083.882237433385 936.8497037527894 429.0507137939292 1037.922163421307 297.2618341987074
1132 0.005 5.66 1 952.9439990842619 886.6604883909251 886.774797819209 1070.288467344029 1080.29506403264 1083.88209183786 936.8959265688343 429.1241782040284 1037.930202282912 297.2618541651743
1133 0.005 5.665 1 952.9917116621506 886.7470464298555 886.861460388719 1070.290137761952 1080.295417834529 1083.882387403535 936.9421340571623 429.1975268813179 1037.938707819625 297.2618739034017
1134 0.005 5.67 1 953.0391578501183 886.8333920351347 886.9479104073117 1070.291268700816 1080.295268699227 1083.882241663915 936.9881573924632 429.2707594093166 1037.946707458596 297.2618928206486
1135 0.005 5.675 1 953.0866422861401 886.9195275389388 887.03414980811 1070.292934910014 1080.295623690746 1083.882537774411 937.0341652334262 429.3438760783982 1037.95517655745 297.2619115195224
1136 0.005 5.68 1 953.1338667495003 887.0054517069944 887.1201777876822 1070.29406187058 1080.295474362905 1083.88239134577 937.0799860478515 429.4168781756108 1037.963140658316 297.2619294251285
1137 0.005 5.685 1 953.1811268985568 887.0911668024588 887.2059962169222 1070.295721924613 1080.295828324644 1083.882686562376 937.1257857478824 429.489766635959 1037.971573116211 297.2619471084791
1138 0.005 5.69 1 953.228119531422 887.1766718206045 887.2916043995668 1070.296839695526 1080.295676833982 1083.882538932563 937.1713993824762 429.5625417003585 1037.979497405305 297.2619640618287
1139 0.005 5.695 1 953.2751482557991 887.2619689055713 887.3770041844642 1070.298492144888 1080.29602974908 1083.882833671058 937.216993155864 429.6352036349249 1037.987890841941 297.2619809842083
1140 0.005 5.7 1 953.3219125874507 887.3470569060898 887.4621947845847 1070.299605985785 1080.295879719169 1083.882687045774 937.2624001884237 429.7077512146282 1037.995781550488 297.2619972720156
1141 0.005 5.705 1 953.3687148732937 887.4319380961639 887.5471780869889 1070.301253530543 1080.296232666704 1083.882981674602 937.3077892056039 429.7802008712781 1038.004139591311 297.2620136020889
1142 0.005 5.71 1 953.4152516315568 887.5166110841161 887.6319531753826 1070.302360807664 1080.296080655462 1083.882833125893 937.3529875455189 429.8525158945352 1038.011992985833 297.2620294468786
1143 0.005 5.715 1 953.4618275106424 887.6010782715567 887.7165219686948 1070.304002920193 1080.296433438938 1083.883127926025 937.398183840404 429.9247231042682 1038.020315390296 297.2620453913977
1144 0.005 5.72 1 953.5081422307602 887.685338598775 887.8008837600566 1070.305104939835 1080.296281828831 1083.882980096362 937.443191184768 429.996832109993 1038.028132866559 297.2620608824569
1145 0.005 5.725000000000001 1 953.5544904676505 887.7693943802537 887.8850404690838 1070.306739408832 1080.296632879938 1083.883273368374 937.4881868479905 430.0688275991112 1038.036417050002 297.2620765516189
1146 0.005 5.73 1 953.6005763463588 887.8532443450541 887.9689912756661 1070.307834352014 1080.296479729426 1083.8831240981 937.5329897078946 430.1407087381303 1038.04419681319 297.2620918130038
1147 0.005 5.735 1 953.646702943465 887.9368906640553 888.0527379988091 1070.309463690727 1080.296830817446 1083.88341748897 937.5777685636854 430.2124756387262 1038.052445335155 297.2621073030211
1148 0.005 5.74 1 953.6925681924864 888.0203322054135 888.1362798511678 1070.310552925828 1080.296677316069 1083.883268128317 937.6223598258927 430.2841312951517 1038.060189754832 297.2621224131349
1149 0.005 5.745 1 953.7384754929702 888.1035712337399 888.2196187131007 1070.312177038422 1080.297028500079 1083.883561739819 937.6669334928872 430.3556672883255 1038.06840337062 297.2621377602283
1150 0.005 5.75 1 953.7841250985462 888.1866058571206 888.3027533046148 1070.313257963396 1080.296873625016 1083.883411474199 937.7113244979265 430.4270947521339 1038.076095283543 297.2621527954871
1151 0.005 5.755 1 953.829815565404 888.2694388964712 888.3856858000947 1070.314874721765 1080.297224111059 1083.883704567918 937.7556955552017 430.4984121960956 1038.084266449967 297.262168146761
1152 0.005 5.76 1 953.8752404001814 888.3520692958799 888.4684154998367 1070.315952824515 1080.297069237682 1083.883553830633 937.7998993757524 430.5696195493703 1038.091936501324 297.2621832274271
1153 0.005 5.765 1 953.9207060834391 888.4344992045638 888.550944240998 1070.317564592186 1080.297418982403 1083.883846503745 937.8440791385624 430.6407160459026 1038.100077106658 297.2621987044782
1154 0.005 5.77 1 953.9659113987601 888.5167275513128 888.6332712845586 1070.318636413012 1080.297264448539 1083.883696502085 937.8880704338953 430.711697492387 1038.107714031251 297.2622139308406
1155 0.005 5.775 1 954.0111585665478 888.5987564986698 888.7153984626085 1070.320242209756 1080.297613382496 1083.883988233061 937.9320436140322 430.7825375641301 1038.115819467928 297.2622295767663
1156 0.005 5.78 1 954.0561449733954 888.6805848584573 888.7973249633858 1070.321308336763 1080.297458050813 1083.883837577845 937.9758318990231 430.853280612224 1038.12341984611 297.2622450239025
1157 0.005 5.785 1 954.1011750337168 888.7622147486393 888.8790525742544 1070.322909039703 1080.297807057199 1083.88412958046 938.0196018341901 430.9239199621226 1038.131490146978 297.2622609242425
1158 0.005 5.79 1 954.1459287091967 888.8436449300087 888.9605804177226 1070.323975955888 1080.297651540963 1083.883978274734 938.063187146225 430.9944531260571 1038.139068920214 297.2622767396093
1159 0.005 5.795 1 954.1907283203549 888.924877725919 889.0419104086342 1070.325572448035 1080.297998804753 1083.884268743808 938.1067586291924 431.0648810471617 1038.147108815685 297.2622930051822
1160 0.005 5.8 1 954.2352735486954 889.005911983504 889.1230417626167 1070.3266277896 1080.297842361301 1083.884117481078 938.1501484800693 431.1352013370536 1038.154642176195 297.2623091267978
1161 0.005 5.805 1 954.2798650156049 889.0867499030926 889.2039763167642 1070.328215816297 1080.298189716945 1083.884408217919 938.1935229249954 431.2054254430096 1038.162640606534 297.2623257452971
1162 0.005 5.81 1 954.3242048769683 889.1673906449413 889.284713467217 1070.329261120053 1080.298032721675 1083.884256883405 938.2366978708153 431.2755352924145 1038.170135819914 297.2623422220508
1163 0.005 5.815 1 954.3685932705167 889.2478361836777 889.3652549757791 1070.330843473864 1080.298380498396 1083.884547943715 938.2798661030946 431.3455344471026 1038.178100281829 297.2623591253085
1164 0.005 5.82 1 954.412718807578 889.3280853660815 889.4456000201124 1070.33187849185 1080.298219188712 1083.884392872204 938.3228495209914 431.4154244764725 1038.185555098592 297.262375824895
1165 0.005 5.825 1 954.4568883527243 889.4081403392404 889.5257504202456 1070.333453687973 1080.298565470505 1083.884682966642 938.3658235237514 431.4852041376644 1038.193482054223 297.2623929518068
1166 0.005 5.83 1 954.5008015344551 889.4879999368767 889.6057053620088 1070.334492235742 1080.298408686779 1083.884531389415 938.4086207242007 431.5548627156277 1038.200907690546 297.2624098508312
1167 0.005 5.835 1 954.5447599824126 889.5676663310142 889.6854666609335 1070.336064008991 1080.298754554777 1083.884820841755 938.4514066033457 431.6244167080977 1038.208801978252 297.2624271291419
1168 0.005 5.84 1 954.5884626295484 889.6471383412658 889.7650335043098 1070.337097286139 1080.298597652693 1083.884669322184 938.4940128829644 431.6938643649363 1038.216193847006 297.2624441748313
1169 0.005 5.845 1 954.6322109261293 889.7264181441759 889.8444076989151 1070.338661953907 1080.29894205784 1083.884957450136 938.5366070812369 431.7632045891161 1038.22405264915 297.262461584968
1170 0.005 5.850000000000001 1 954.6757032294367 889.8055045504821 889.9235884217439 1070.339688821126 1080.298784043717 1083.884805243699 938.5790226193145 431.8324380897877 1038.23140755186 297.2624788014096
1171 0.005 5.855 1 954.7192445597706 889.8843997114701 890.0025774827903 1070.34125892046 1080.299133962071 1083.885097446721 938.6214308696058 431.9015636044762 1038.239239088685 297.2624963835578
1172 0.005 5.86 1 954.7625297640407 889.9631024363379 890.0813740389622 1070.342282635047 1080.298974592305 1083.884943243589 938.6636574479267 431.9705855763437 1038.24656430715 297.2625137256387
1173 0.005 5.865 1 954.8058484754753 890.0416145673211 890.1599797893401 1070.343731911183 1080.299318420893 1083.885233925552 938.7058576135332 432.0394983129753 1038.254296789996 297.2625314928571
1174 0.005 5.87 1 954.848914594254 890.1199351232564 890.2383938233457 1070.344730048076 1080.299165042321 1083.885083324574 938.7478807080211 432.108301986667 1038.261556505513 297.2625490194673
1175 0.005 5.875 1 954.8920288688934 890.1980661649694 890.3166179349631 1070.346282664324 1080.299511601535 1083.885371821845 938.7898911297759 432.1769980905812 1038.269303871878 297.2625669188241
1176 0.005 5.88 1 954.9348912582539 890.2760066486601 890.394651373179 1070.347297727748 1080.299350526103 1083.88521659457 938.831724695797 432.2455898733888 1038.276554109024 297.2625846091736
1177 0.005 5.885 1 954.9778026904779 890.3537587652246 890.472495983082 1070.348845200081 1080.299693592117 1083.885504477074 938.8735482913512 432.3140736351272 1038.284277078347 297.2626026764307
1178 0.005 5.89 1 955.0204629923444 890.4313213375254 890.5501509609097 1070.349851722891 1080.29953252664 1083.885350029954 938.9151979564277 432.3824486597946 1038.291497228121 297.2626205409786
1179 0.005 5.895 1 955.0631719650577 890.5086965488774 890.6276181207226 1070.351390992252 1080.299876199623 1083.885638384066 938.9568351729954 432.4507225111273 1038.299188190719 297.2626387999024
1180 0.005 5.9 1 955.1056280357061 890.5858831772184 890.7048966259725 1070.352391823768 1080.299717069804 1083.885485592594 938.9982941618456 432.5188807893508 1038.306375119149 297.2626568266552
1181 0.005 5.905 1 955.1481321184871 890.6628832767498 890.7819882153594 1070.35392705385 1080.300061076327 1083.885773760731 939.0397414093637 432.5869320256864 1038.314033042918 297.2626752413724
1182 0.005 5.91 1 955.1903873201105 890.7396957184246 890.8588920694276 1070.354923168435 1080.299900073756 1083.885619252203 939.0810133159825 432.6548766086278 1038.321187049199 297.2626934718843
1183 0.005 5.915 1 955.2326784591122 890.816322916262 890.9356101447463 1070.356453376375 1080.300244535645 1083.885908230647 939.1222744259006 432.7227060081071 1038.328811263842 297.2627120735648
1184 0.005 5.92 1 955.2747254849914 890.8927635525549 891.0121415854364 1070.357442446422 1080.300083447473 1083.885753711386 939.1633750399192 432.7904325552149 1038.335930433567 297.2627305206308
1185 0.005 5.925 1 955.316823320077 890.9690197536326 891.0884881585828 1070.358964944551 1080.300427045961 1083.886042221698 939.2044573946099 432.8580568774339 1038.343519633276 297.26274943163
1186 0.005 5.93 1 955.3586731399396 891.0450903200932 891.1646490312236 1070.359949811888 1080.300267293011 1083.885888696147 939.2453605835244 432.9255751658118 1038.350606021226 297.2627681431914
1187 0.005 5.935 1 955.4005823795859 891.120977189334 891.2406258732047 1070.361474149722 1080.300611840058 1083.886176966473 939.2862229229931 432.9929887151376 1038.358166436912 297.2627872922434
1188 0.005 5.94 1 955.4422365174181 891.1966792829234 891.316417864749 1070.362454389663 1080.300449499629 1083.886021211438 939.3269191418246 433.0602963298208 1038.365221150187 297.2628063061921
1189 0.005 5.945 1 955.4839375156708 891.2721987786857 891.3920268224219 1070.363965804316 1080.300791000113 1083.886308239647 939.3676111873942 433.1274981801168 1038.372745176705 297.2628257778774
1190 0.005 5.95 1 955.5253857031253 891.3475344611135 891.4674519001981 1070.364937543013 1080.300628788377 1083.886153406263 939.4081217933943 433.1945932358547 1038.37976473965 297.2628451444529
1191 0.005 5.955 1 955.5668832404593 891.4226885058542 891.5426949058984 1070.366443880714 1080.300971088589 1083.886440934396 939.4486301664896 433.2615822700761 1038.387255645902 297.2628649631772
1192 0.005 5.96 1 955.6081303083319 891.4976597001588 891.6177549935801 1070.367412753953 1080.300810623714 1083.886287808652 939.488967215324 433.3284655641539 1038.39424433738 297.2628846579545
1193 0.005 5.965 1 955.6494272408991 891.5724500948673 891.6926338969595 1070.36891622675 1080.301154430544 1083.886576892175 939.5292962805254 433.3952524093314 1038.401704533797 297.2629048394667
1194 0.005 5.97 1 955.6904749199017 891.6470585673375 891.7673307997882 1070.369879970337 1080.300992460807 1083.886422101336 939.5694530739871 433.4619294843282 1038.40866036638 297.2629248845437
1195 0.005 5.975000000000001 1 955.731574617526 891.7214872777845 891.8418475031893 1070.371377336493 1080.301335045158 1083.886710457188 939.6096035073099 433.5285008253035 1038.41608692335 297.2629454171307
1196 0.005 5.98 1 955.7724257174958 891.7957350248656 891.9161831717388 1070.372334604144 1080.301171554074 1083.886554525187 939.6495807622179 433.5949689873422 1038.423009781406 297.2629657911067
1197 0.005 5.985 1 955.8133289216589 891.8698039361485 891.9903395797151 1070.373826086687 1080.301513519563 1083.886842551745 939.6895505151301 433.6613315663575 1038.430402848289 297.2629866078071
1198 0.005 5.99 1 955.8539919677701 891.9436927993105 892.0643158714432 1070.374778546218 1080.301351035878 1083.886687799599 939.7293625382754 433.727589190112 1038.437293383176 297.2630072458423
1199 0.005 5.995 1 955.8947054269 892.0174037992837 892.1381138582111 1070.376264268898 1080.301691905625 1083.886974825383 939.7691566381553 433.7937391389407 1038.444654629996 297.2630282917622
1200 0.005 6 1 955.9351694842201 892.0909357075736 892.2117326883451 1070.377212385215 1080.301529196136 1083.886819754025 939.8087737239041 433.859787068348 1038.451513088351 297.2630490955953
1201 0.005 6.005 1 955.9756855295611 892.1642906488665 892.2851741341367 1070.378694082953 1080.301869976812 1083.887106724191 939.8483828424932 433.9257313487084 1038.458842415 297.2630702361486
1202 0.005 6.01 1 956.0159532214479 892.2374673762018 892.3584373204933 1070.379637703391 1080.301707192613 1083.88695166354 939.8878179866937 433.9915716855606 1038.465668762892 297.263091130482
1203 0.005 6.015000000000001 1 956.0562756903149 892.3104682598187 892.4315241574562 1070.38111485642 1080.302048067996 1083.887238660636 939.9272506049421 434.0572904707865 1038.472967185483 297.2631123392746
1204 0.005 6.02 1 956.0963503134655 892.3832919078711 892.5044337215514 1070.382052812588 1080.301884250597 1083.887082767559 939.9665100264394 434.1229128299127 1038.479761479419 297.263133236092
1205 0.005 6.025 1 956.1364791014926 892.4559404610676 892.5771677748896 1070.383523518604 1080.302223628128 1083.887368576013 940.005763318982 434.1884371344393 1038.4870264084 297.2631544052418
1206 0.005 6.03 1 956.1763613626852 892.5284126804006 892.6497254465519 1070.384456146482 1080.302059610497 1083.887212872407 940.0448446443075 434.2538600514079 1038.493789203368 297.2631752263917
1207 0.005 6.035 1 956.2162977536696 892.6007106871062 892.7221084975968 1070.385921123278 1080.302398332299 1083.887497939113 940.0839197832377 434.3191847736927 1038.501021923455 297.2631962241686
1208 0.005 6.04 1 956.2559878418684 892.6728332668538 892.7943160653922 1070.386848565169 1080.302234144561 1083.887341905984 940.1228233814819 434.3844002456988 1038.507753101352 297.2632168181091
1209 0.005 6.045 1 956.295733133353 892.7447825588133 892.8663499275721 1070.388309769043 1080.302573758155 1083.887628178553 940.1617224663441 434.4495108290153 1038.51495510307 297.263237603855
1210 0.005 6.05 1 956.3352333558018 892.8165573165891 892.9382092079506 1070.389233295247 1080.30241021675 1083.887472674588 940.2004504404052 434.5145200518655 1038.521655992362 297.2632579207413
1211 0.005 6.055 1 956.3747875137873 892.8881594261817 893.0098955247146 1070.390688263173 1080.302747968195 1083.887757015362 940.2391719174378 434.5794283727656 1038.52882622287 297.2632783125299
1212 0.005 6.06 1 956.4140982185386 892.9595878390967 893.081408075432 1070.391605337573 1080.302582452217 1083.887599926688 940.2777232383384 434.6442353360637 1038.53549467363 297.263298164578
1213 0.005 6.065 1 956.453464466612 893.0308447632541 893.1527486885645 1070.393057431752 1080.30292178771 1083.887885854416 940.3162723307368 434.708940455053 1038.542634693627 297.2633179922626
1214 0.005 6.07 1 956.4925876905301 893.1019289083555 893.2239164722897 1070.393969514879 1080.302755489339 1083.887728031914 940.3546503963686 434.7735441222395 1038.549272224424 297.2633371706042
1215 0.005 6.075 1 956.5317705410806 893.1728426350473 893.2949133279717 1070.395414623117 1080.303092539978 1083.88801212052 940.3930283308354 434.8380467298081 1038.556379327223 297.2633562874418
1216 0.005 6.08 1 956.5707084659658 893.2435845382112 893.3657383233596 1070.396320259139 1080.302925492747 1083.887853951588 940.4312347112253 434.9024478135925 1038.562983755748 297.2633746274402
1217 0.005 6.085 1 956.6097038565987 893.3141565129552 893.4363930387035 1070.397778197904 1080.303263527875 1083.888137816102 940.4694376114949 434.9667597766341 1038.570094739993 297.2633927827354
1218 0.005 6.09 1 956.6484562820864 893.3845574703743 893.5068767012391 1070.398682263005 1080.303096235084 1083.887979856086 940.5074697247908 435.0309634743185 1038.57668615645 297.2634101995832
1219 0.005 6.095 1 956.6872687719416 893.4547899039895 893.577191288317 1070.40011735535 1080.303433603671 1083.888264707064 940.5454928468533 435.0950635906517 1038.583738389532 297.2634274150635
1220 0.005 6.100000000000001 1 956.7258365898128 893.5248522867442 893.6473358103113 1070.401012336472 1080.303265188556 1083.88810509734 940.5833483277136 435.1590603855024 1038.590283008248 297.2634438303519
1221 0.005 6.105 1 956.7644611087833 893.5947467251456 893.7173119949794 1070.40244294559 1080.303602569765 1083.888389516026 940.6212020879749 435.2229553454146 1038.597297893011 297.2634600344121
1222 0.005 6.11 1 956.802763283073 893.6644715022409 893.7871186436128 1070.403330130725 1080.303432535741 1083.888229082144 940.6588965050347 435.2867450034529 1038.603801276144 297.2634754864854
1223 0.005 6.115 1 956.8411618385804 893.7340291031173 893.8567576853158 1070.40475217378 1080.303767712405 1083.888512081903 940.696576326263 435.3504389079217 1038.61078138392 297.2634907159422
1224 0.005 6.12 1 956.8793348984481 893.8034182922215 893.9262282584075 1070.405637636978 1080.303599669025 1083.888353291534 940.7340892753812 435.4140330074472 1038.617262100026 297.2635051735326
1225 0.005 6.125 1 956.9175745294708 893.8726412989462 893.995532197585 1070.407059240224 1080.303936797454 1083.888637646311 940.7715977225647 435.4775253437198 1038.624215888331 297.2635194499005
1226 0.005 6.13 1 956.9555816583614 893.9416968135303 894.0646685941972 1070.407942417928 1080.303768842139 1083.888478383533 940.8089432003969 435.5409168670292 1038.630668281015 297.2635329681615
1227 0.005 6.135 1 956.9936527999469 894.0105870062106 894.1336392326202 1070.409357890406 1080.304103517396 1083.888760542145 940.8462897191008 435.6042061629884 1038.637589872102 297.2635463863502
1228 0.005 6.140000000000001 1 957.0314859137552 894.0793106199072 894.2024432354981 1070.410238708807 1080.303935718561 1083.888601751995 940.8834754684235 435.6673959883436 1038.644012059919 297.2635591477633
1229 0.005 6.145 1 957.0693802869364 894.1478697507785 894.2710823436655 1070.411649374297 1080.304269827549 1083.888883856155 940.920658982852 435.7304863379152 1038.650902377171 297.2635719572979
1230 0.005 6.15 1 957.1070330043981 894.2162631070995 894.3395556449873 1070.412520540961 1080.304100382526 1083.888723973464 940.9576727933454 435.7934764578957 1038.657292042917 297.263584258598
1231 0.005 6.155 1 957.1447476913329 894.2844927994817 894.4078648836228 1070.413925953751 1080.30443577678 1083.889007433246 940.9946853778491 435.8563670217289 1038.664153331931 297.263596697509
1232 0.005 6.16 1 957.1822483666828 894.3525578682587 894.4760093848286 1070.414797116343 1080.304267411005 1083.888847936611 941.0315318808687 435.9191573938485 1038.670528237379 297.2636086939256
1233 0.005 6.165 1 957.219798477431 894.420460100111 894.5439906920002 1070.416196766349 1080.304600886641 1083.889129336592 941.0683764842998 435.9818481283373 1038.677360674177 297.2636208492257
1234 0.005 6.17 1 957.257100771167 894.4881982077978 894.6118078598764 1070.417057617091 1080.30443067154 1083.888968960614 941.1050534276668 436.0444432387252 1038.683689383901 297.2636326284581
1235 0.005 6.175 1 957.2944486359405 894.5557742477579 894.6794626013751 1070.418453446208 1080.304764608073 1083.889250646436 941.1417085398931 436.1069374940887 1038.690490405435 297.2636446621233
1236 0.005 6.18 1 957.3315594730473 894.6231869685857 894.7469540034742 1070.41931114196 1080.304594620445 1083.889090182706 941.1782100390644 436.1693313189195 1038.696791537471 297.26365633482
1237 0.005 6.185 1 957.3687354938493 894.6904385242984 894.8142838353551 1070.420701163866 1080.304926929882 1083.889370454543 941.214717290967 436.2316257754893 1038.703563581874 297.263668327189
1238 0.005 6.19 1 957.4056724811601 894.7575275882976 894.8814511582075 1070.421553132487 1080.304756440076 1083.889210038598 941.2510596433036 436.2938214692533 1038.709833743665 297.2636800114847
1239 0.005 6.195 1 957.4426730059755 894.8244563049961 894.9484577309806 1070.422938826697 1080.305089431629 1083.889491180734 941.287404297225 436.3559183645907 1038.716575943857 297.2636920342899
1240 0.005 6.2 1 957.4794350942375 894.8912233282246 895.0153025856721 1070.42377714349 1080.304917466568 1083.889329195479 941.3236269404465 436.4179163505669 1038.722815329608 297.2637038670723
1241 0.005 6.205 1 957.5162574991076 894.9578310520244 895.0819877117135 1070.425152509654 1080.305249655783 1083.88960975014 941.3598295148779 436.4798139927059 1038.729528537983 297.2637160792621
1242 0.005 6.21 1 957.5528416755096 895.0242778834478 895.1485119616771 1070.425995273736 1080.305078365361 1083.889448150314 941.3958563536015 436.5416100763185 1038.735740943177 297.2637281130885
1243 0.005 6.215 1 957.5894917410983 895.0905661407019 895.2148771785164 1070.4273723297 1080.3054096232 1083.889727795806 941.4318839443464 436.6033133303332 1038.74242444578 297.2637405846014
1244 0.005 6.22 1 957.6259038919038 895.1566943399896 895.2810823582006 1070.428210879446 1080.305237498465 1083.889565919967 941.4677410373878 436.6649178389275 1038.748607788635 297.263752929099
1245 0.005 6.225000000000001 1 957.6623812076161 895.2226646435055 895.3471292478105 1070.429583547758 1080.305570047619 1083.889847015859 941.5035985593405 436.7264267846057 1038.755263673752 297.2637657056512
1246 0.005 6.23 1 957.6985806977449 895.2884756622342 895.4130167739123 1070.430403837298 1080.30539583112 1083.889684034431 941.5392897713879 436.7878376559697 1038.761371102907 297.2637783307409
1247 0.005 6.235 1 957.7348784946248 895.354129386396 895.4787465950068 1070.431773902051 1080.305729711331 1083.88996563334 941.5749850633252 436.8491475924422 1038.768151385787 297.2637914125613
1248 0.005 6.24 1 957.7709492679437 895.4196246894101 895.5443179556224 1070.43260135227 1080.305555725157 1083.889801985754 941.6105138808501 436.9103616152802 1038.774390109881 297.2638043478817
1249 0.005 6.245 1 957.8070889886321 895.4849637519226 895.609732681578 1070.433963880482 1080.305887579382 1083.890082394874 941.646047230496 436.9714785846434 1038.78103839599 297.263817741569
1250 0.005 6.25 1 957.8429900861663 895.5501452598904 895.6749898368965 1070.434786367639 1080.305714816276 1083.889920398996 941.681416506132 437.0324981982127 1038.787148421432 297.2638309753952
1251 0.005 6.255 1 957.8789568723861 895.615171328179 895.7400911687563 1070.436145125027 1080.306046178908 1083.890200091594 941.7167896736782 437.0934200828797 1038.793715362003 297.263844622861
1252 0.005 6.26 1 957.9146844761165 895.6800406541893 895.8050357394503 1070.436962080722 1080.305871200612 1083.890036113508 941.7519991206459 437.1542451986861 1038.799777026232 297.2638580969515
1253 0.005 6.265000000000001 1 957.9504572831269 895.7447551820819 895.8698251976456 1070.43831680885 1080.306203187649 1083.890316744691 941.7872146412834 437.2149730380037 1038.806313170431 297.2638719985253
1254 0.005 6.27 1 957.9860035796235 895.8093137253995 895.9344586432351 1070.439128529826 1080.3060272835 1083.890151600445 941.8222633744432 437.2756042968754 1038.812349814087 297.2638857168812
1255 0.005 6.275 1 958.0216227556377 895.8737184359773 895.998937854773 1070.440478082091 1080.306357879146 1083.89043101203 941.8573501558481 437.3361388174038 1038.818860984321 297.2638998263425
1256 0.005 6.28 1 958.0570061491884 895.9379679405613 896.0632618528942 1070.441285410703 1080.306182390627 1083.890266603607 941.8922561806572 437.3965779785084 1038.824870978431 297.2639137339475
1257 0.005 6.285 1 958.0924593531048 896.0020643961325 896.1274324029679 1070.442630562126 1080.306513495826 1083.890546346697 941.9271609738037 437.4569214517693 1038.83135590993 297.2639280236608
1258 0.005 6.29 1 958.1276769138487 896.0660064575627 896.1914485430364 1070.443433112174 1080.306337180895 1083.890381186552 941.9618993307457 437.5171674478258 1038.837339092411 297.2639421096574
1259 0.005 6.295 1 958.1629628259454 896.1297962374886 896.2553120143791 1070.444772779163 1080.306667199456 1083.890660389153 941.9966408235516 437.577317113563 1038.843794183747 297.2639565864489
1260 0.005 6.3 1 958.1980117766639 896.1934323414987 896.3190218182605 1070.445570026374 1080.3064900029 1083.890494385188 942.0312172815517 437.6373720536955 1038.849747230558 297.2639708431493
1261 0.005 6.305 1 958.2331306849026 896.2569169401976 896.3825797236525 1070.446904672692 1080.306819444641 1083.890773041556 942.0657990694035 437.697330476319 1038.856174418555 297.263985492913
1262 0.005 6.31 1 958.2680135237009 896.3202486848871 896.4459847630895 1070.447698381626 1080.306643528857 1083.890608464953 942.1002184446406 437.7571929173105 1038.862100555806 297.2639999169674
1263 0.005 6.315 1 958.3029648420026 896.3834295905997 896.5092386144389 1070.449028599798 1080.306973280018 1083.89088739492 942.1346417811828 437.8169610583278 1038.868499963471 297.2640147023121
1264 0.005 6.32 1 958.3376810758992 896.4464584364714 896.572340371907 1070.44981779417 1080.306796379034 1083.890721568294 942.1689044279489 437.8766337052826 1038.87439843031 297.2640292784218
1265 0.005 6.325 1 958.3724742489372 896.5093374492711 896.6352918846163 1070.451144084612 1080.307124081459 1083.890998455634 942.2031958543207 437.9362108136763 1038.880771360969 297.2640442508128
1266 0.005 6.33 1 958.4070351039593 896.5720651352825 896.6980920726652 1070.451928637686 1080.306947213919 1083.890833341631 942.2373115268282 437.9956925730329 1038.886642558104 297.264059028596
1267 0.005 6.335 1 958.4416649197752 896.6346435963487 896.7607426602051 1070.453249460158 1080.307275775089 1083.891111229489 942.2714291868401 438.0550809658101 1038.892986844648 297.2640741812142
1268 0.005 6.34 1 958.4760629611333 896.6970715885197 896.8232427406144 1070.45403098644 1080.307098634388 1083.890945218741 942.3053864964775 438.1143734291317 1038.898833074839 297.2640891415896
1269 0.005 6.345 1 958.5105271844185 896.759351104199 896.8855939873863 1070.455347524883 1080.307426534431 1083.891222430344 942.3393479375429 438.173573605107 1038.905151316354 297.2641045126431
1270 0.005 6.350000000000001 1 958.5447550254841 896.8214807761461 896.9477954036341 1070.456124519647 1080.307250094066 1083.891057393312 942.3731479466088 438.2326796710425 1038.910969220161 297.2641197001249
1271 0.005 6.355 1 958.579052934151 896.8834627596124 897.009848746108 1070.457436977223 1080.307578010418 1083.891334771873 942.4069558412341 438.2916898052105 1038.917259828752 297.2641353467824
1272 0.005 6.36 1 958.6131099134831 896.9452956730365 897.0717530225024 1070.458206869769 1080.307398957531 1083.891167482297 942.4405906423206 438.3506056094681 1038.92304526563 297.2641508194689
1273 0.005 6.365 1 958.6472408873649 897.006981700486 897.1335100045175 1070.459512584472 1080.307725567597 1083.89144402769 942.4742420858965 438.4094264152062 1038.929306343241 297.2641667763958
1274 0.005 6.37 1 958.6811385807758 897.0685194144481 897.1951186825385 1070.460277421432 1080.307546187133 1083.891276644802 942.5077350763926 438.4681620897563 1038.935067057615 297.2641825734643
1275 0.005 6.375 1 958.7151158285441 897.1299109189582 897.2565807791337 1070.461580641291 1080.307873760627 1083.891553742877 942.5412325983579 438.5267997677513 1038.941303368902 297.2641988543922
1276 0.005 6.38 1 958.7488560167147 897.1911549329042 897.3178953526568 1070.462341261627 1080.307693510529 1083.891385559067 942.5745751424813 438.5853406211387 1038.94703664472 297.2642149977066
1277 0.005 6.385 1 958.7826686548754 897.2522535922842 897.3790641678198 1070.463639887569 1080.308020738044 1083.891662806023 942.6079289046777 438.6437870097965 1038.953245489049 297.2642316490465
1278 0.005 6.390000000000001 1 958.8162476855717 897.3132054161332 897.4400861825869 1070.464398935013 1080.307843020985 1083.891497001845 942.6411311599393 438.7021381604345 1038.958954712552 297.2642481700307
1279 0.005 6.395 1 958.8499002154099 897.3740125459143 897.5009631252924 1070.465694229902 1080.308170507759 1083.891773863108 942.6743386316999 438.760395111177 1038.965137877646 297.264265166835
1280 0.005 6.4 1 958.883320154666 897.4346736241522 897.5616940116371 1070.466446285978 1080.307989411481 1083.891604606463 942.7073848142384 438.8185588653823 1038.970819027325 297.264282057892
1281 0.005 6.405 1 958.9168145003513 897.4951907791379 897.6222805883658 1070.467735533998 1080.30831479376 1083.891879880826 942.7404393248373 438.876627500959 1038.976974087758 297.2642994167793
1282 0.005 6.41 1 958.9500615707429 897.5555628208796 897.6827220440531 1070.46848745275 1080.308134228698 1083.89171150816 942.7733339955035 438.9346038784201 1038.982642526236 297.2643166723357
1283 0.005 6.415 1 958.9833907216032 897.615791698041 897.7430199669764 1070.469773006049 1080.308460147061 1083.89198762484 942.806238056591 438.9924874967897 1038.988774351172 297.2643343910458
1284 0.005 6.42 1 959.0165015179437 897.6758760442424 897.8031733510339 1070.47051645281 1080.308278971684 1083.891818647766 942.8389848713759 439.0502787888248 1038.99440490766 297.2643519594445
1285 0.005 6.425 1 959.0496827043796 897.7358179210498 897.8631838975517 1070.471797376892 1080.308604300655 1083.892094062675 942.8717396083188 439.1079776750581 1039.000506926496 297.2643700025457
1286 0.005 6.43 1 959.0826308775462 897.7956159558263 897.9230506033373 1070.47253669522 1080.308422447161 1083.891924526463 942.9043357525147 439.1655843533355 1039.006107754779 297.2643878565187
1287 0.005 6.435 1 959.1156535466143 897.8552722385749 897.9827751880963 1070.473814294998 1080.30874828383 1083.892200684834 942.9369424396416 439.2230988510933 1039.012184015618 297.2644060999621
1288 0.005 6.44 1 959.1484435357959 897.9147853570767 898.0423566290183 1070.474549202087 1080.308566189971 1083.892031282022 942.9693901715141 439.2805209674629 1039.017758023348 297.2644241663474
1289 0.005 6.445 1 959.1813088485405 897.974157410291 898.1017966440387 1070.475822940202 1080.308892560998 1083.892307768987 943.0018488871932 439.3378587108007 1039.023806812541 297.2644425985899
1290 0.005 6.45 1 959.2139442456743 898.0333870757156 898.1610942576721 1070.476554411716 1080.308710244686 1083.892137681294 943.0341510280388 439.3951017377096 1039.029355633038 297.2644607625385
1291 0.005 6.455 1 959.2466547857269 898.0924763796587 898.2202511564825 1070.477822950735 1080.309035083973 1083.892412991473 943.0664632977887 439.4522513871399 1039.035379571536 297.2644792561648
1292 0.005 6.46 1 959.2791352964846 898.1514239818326 898.2792663514897 1070.478549374376 1080.308852718126 1083.89224327835 943.0986189499649 439.5093158825086 1039.040903506169 297.2644974302299
1293 0.005 6.465 1 959.3116846647395 898.210231962834 898.3381415570593 1070.479814075179 1080.309177520642 1083.892518510342 943.1307834684432 439.5662852097825 1039.046903615501 297.2645158578497
1294 0.005 6.47 1 959.3439887937075 898.2688990158022 898.396875802669 1070.480547800008 1080.309000140528 1083.892351610926 943.1627857674493 439.6231597392032 1039.05241402943 297.2645338783234
1295 0.005 6.475000000000001 1 959.3763825285644 898.327427310419 898.4554708841794 1070.481810897474 1080.309324005491 1083.892625502351 943.1948084341417 439.6799421346104 1039.058393010419 297.264552084284
1296 0.005 6.48 1 959.4085528317889 898.3858153759393 898.5139257520398 1070.482529525719 1080.309139846093 1083.892454094339 943.2266769193046 439.7366245472298 1039.063867566875 297.2645698126397
1297 0.005 6.485 1 959.4408026356151 898.4440653027414 898.5722421134348 1070.48378372128 1080.30946260439 1083.892728006916 943.2585571362875 439.7932196103171 1039.069814036989 297.2645876384652
1298 0.005 6.49 1 959.4728229665016 898.5021756928273 898.6304189491475 1070.484497439398 1080.309279413499 1083.892558019754 943.2902809385005 439.8497234031763 1039.075261367256 297.2646049042298
1299 0.005 6.495 1 959.5049223604907 898.5601486520578 898.6884579840258 1070.48574889524 1080.309603527481 1083.892832944374 943.3220178017698 439.9061377245524 1039.081185448015 297.2646221816186
1300 0.005 6.5 1 959.5367906747774 898.6179828404074 898.7463582367895 1070.486458719363 1080.309420012566 1083.892662078955 943.3536115914509 439.9624620618969 1039.086610996129 297.2646388973121
1301 0.005 6.505 1 959.5687396017257 898.6756802923845 898.8041213941455 1070.487705082872 1080.309742370624 1083.892935461559 943.3852088874137 440.0186963952127 1039.09251059093 297.2646556120331
1302 0.005 6.51 1 959.600459375079 898.7332396183449 898.8617464378625 1070.488410956429 1080.309558554703 1083.892764568865 943.4166476087523 440.0748409127656 1039.097910032228 297.2646716895057
1303 0.005 6.515000000000001 1 959.6322579255592 898.7906628143809 898.9192350236132 1070.489652800407 1080.309880916111 1083.893038206563 943.4480965784402 440.1308952350143 1039.103782138868 297.2646877103636
1304 0.005 6.52 1 959.6638267628235 898.8479486126923 898.9765861914443 1070.490352918557 1080.309695891909 1083.892866574409 943.4793910779612 440.1868601060838 1039.109154533446 297.2647030591518
1305 0.005 6.525 1 959.6954763662635 898.9050990574259 899.0338016481468 1070.491591670739 1080.310018488208 1083.893140184184 943.5106997299441 440.2427349029802 1039.115003552279 297.2647182566708
1306 0.005 6.53 1 959.7268955448586 898.962112684931 899.0908803148138 1070.492277613513 1080.309832589551 1083.892967649588 943.5418606604608 440.2985230821595 1039.120348901142 297.2647327276356
1307 0.005 6.535 1 959.7583951572102 899.0189916189888 899.1478239260273 1070.493508233665 1080.310154955565 1083.893241076542 943.5730341089271 440.3542199213747 1039.12617006092 297.2647470254199
1308 0.005 6.54 1 959.7896690407825 899.0757345316802 899.2046314995466 1070.494201383161 1080.309971553115 1083.89307059413 943.6040464403171 440.4098361107247 1039.131492881648 297.2647605694402
1309 0.005 6.545 1 959.8210218922901 899.1323434258419 899.2613047126163 1070.495431393966 1080.310292313741 1083.89334255229 943.6350746652124 440.4653587861722 1039.137289690447 297.264773940048
1310 0.005 6.55 1 959.8521435619002 899.1888168970775 899.3178425253832 1070.496119172278 1080.310106274457 1083.8931703134 943.6659483512234 440.5207904313166 1039.142585368546 297.2647865426615
1311 0.005 6.555 1 959.8833476279118 899.245157107183 899.3742466939328 1070.497345328018 1080.310427314283 1083.893442883934 943.6968387118873 440.5761336737789 1039.148357413458 297.2647989240725
1312 0.005 6.56 1 959.9143249600871 899.3013626129808 899.4305161777221 1070.498030470123 1080.310242240278 1083.893271240499 943.7275747387544 440.6313867389022 1039.153630648927 297.2648105467931
1313 0.005 6.565 1 959.9453841045881 899.3574354657632 899.4866526626892 1070.499252390601 1080.310562978162 1083.893543277416 943.7583246420731 440.6865517643972 1039.159378320412 297.264821969457
1314 0.005 6.57 1 959.9762136591144 899.4133744057076 899.5426551972051 1070.499928254717 1080.310373446982 1083.893368218959 943.788923581844 440.7416272402484 1039.164621815816 297.2648326740763
1315 0.005 6.575 1 960.0071239869086 899.4691814085216 899.5985254490049 1070.501142887802 1080.310693188453 1083.893640191689 943.8195353497922 440.7966121845656 1039.170341199273 297.2648432231882
1316 0.005 6.58 1 960.037819679159 899.5248549970386 899.6542623395127 1070.501820720829 1080.31050837377 1083.89346870468 943.849995202573 440.8515082703719 1039.175567048042 297.2648531682312
1317 0.005 6.585 1 960.0685901476379 899.5803971992261 899.7098675219909 1070.503033345552 1080.310828157317 1083.893739983208 943.88046583364 440.9063154050569 1039.18126427271 297.2648631435382
1318 0.005 6.59 1 960.0991333659658 899.6358066835769 899.7653399998001 1070.503706655594 1080.310642122039 1083.893567247223 943.9107851369961 440.9610345001591 1039.186464313793 297.2648726041838
1319 0.005 6.595 1 960.1297631340456 899.6910856005492 899.8206815320632 1070.504924243483 1080.310964850761 1083.893839890533 943.9411199281833 441.0156658478386 1039.192148302031 297.2648821941465
1320 0.005 6.600000000000001 1 960.1601630392496 899.7462325218513 899.875891072139 1070.505595332836 1080.310777493595 1083.893666237856 943.9713031554751 441.0702094803309 1039.197326867092 297.2648913850778
1321 0.005 6.605 1 960.1906419684832 899.8012494878418 899.9309703033102 1070.506799168147 1080.311096460827 1083.893937726989 944.0015018863088 441.124665142264 1039.2029749678 297.2649008386052
1322 0.005 6.61 1 960.2208966803299 899.8561350773354 899.9859181841721 1070.507464279261 1080.310910135193 1083.893765179239 944.0315452162764 441.1790329790643 1039.208127319504 297.2649099336157
1323 0.005 6.615 1 960.251232187414 899.9108913701629 900.0407364112466 1070.508664061412 1080.311228900817 1083.894035898075 944.0616068825981 441.2333131433264 1039.213751207843 297.2649192916002
1324 0.005 6.62 1 960.2813257579631 899.9655167954332 900.0954238567701 1070.509329922343 1080.311042178404 1083.893862015333 944.0915149876479 441.2875048218656 1039.218877826931 297.2649283803763
1325 0.005 6.625 1 960.3115071096051 900.0200135223428 900.1499822418165 1070.510523839666 1080.311359014045 1083.894131578228 944.1214412054254 441.3416070162654 1039.22447437906 297.2649377719114
1326 0.005 6.63 1 960.3414845018639 900.0743800313351 900.2044104514623 1070.511183745755 1080.311173175289 1083.893960031666 944.1512213630596 441.3956199620292 1039.229580546155 297.2649469329253
1327 0.005 6.635 1 960.3715406734834 900.1286184868173 900.258710240492 1070.512372100742 1080.311490087991 1083.894229660236 944.1810144164241 441.4495469080843 1039.23515421397 297.2649564541292
1328 0.005 6.640000000000001 1 960.4013719273576 900.1827275196355 900.3128806156686 1070.513024368196 1080.311301646376 1083.894054930382 944.2106574091885 441.5033876955529 1039.240232725191 297.2649657615341
1329 0.005 6.645 1 960.4312800981153 900.2367091001239 900.3669232079016 1070.514209512055 1080.31161938482 1083.894325372711 944.2403150133715 441.557140913549 1039.245780920469 297.2649754261836
1330 0.005 6.65 1 960.4609712978737 900.2905619287313 900.4208370465241 1070.514861232284 1080.311432685748 1083.894151925556 944.2698422545471 441.6108085609 1039.250838178926 297.2649849058309
1331 0.005 6.655 1 960.4907443625865 900.3442880304716 900.4746237988835 1070.516042386173 1080.311747940593 1083.894419935625 944.2993756913688 441.6643886576828 1039.256363345036 297.2649947814405
1332 0.005 6.66 1 960.5202946474144 900.3978859978317 900.5282824394953 1070.516689126347 1080.311560482049 1083.894246402723 944.3287557175214 441.7178832770822 1039.261395467486 297.2650044972777
1333 0.005 6.665 1 960.5499266335726 900.4513578615137 900.5818146306143 1070.517866966864 1080.311877100837 1083.894516028607 944.3581490494993 441.7712828233145 1039.266896618543 297.2650146923012
1334 0.005 6.67 1 960.5793380115268 900.504702203022 900.6352193318953 1070.518510859073 1080.311689917629 1083.894342279837 944.3873925165242 441.8246011342187 1039.271907276654 297.2650247083622
1335 0.005 6.675 1 960.6088308959982 900.5579210830225 900.6884982193259 1070.519684000156 1080.312005236904 1083.894610712023 944.416651437896 441.8778354403854 1039.277384937637 297.265035173986
1336 0.005 6.68 1 960.6381138579046 900.6110129956622 900.741650083826 1070.520341045404 1080.311816234505 1083.894435724391 944.4457632439479 441.9309850295341 1039.282377325524 297.2650455285491
1337 0.005 6.685 1 960.6674773477432 900.6639800990964 900.7946768172005 1070.521509520241 1080.312130022875 1083.894703790841 944.4748898632577 441.9840496096454 1039.287833711696 297.2650563667722
1338 0.005 6.69 1 960.6966161774756 900.7168209768199 900.8475773647864 1070.522139923174 1080.311941501039 1083.894529787204 944.50386758218 442.0370328321461 1039.292795040776 297.2650670798585
1339 0.005 6.695 1 960.7258361662709 900.7695377167391 900.9003534185715 1070.523303239506 1080.312258134876 1083.894799410943 944.5328632857274 442.0899285528524 1039.298225475416 297.265078225244
1340 0.005 6.7 1 960.7548346585163 900.8221288980958 900.9530039380952 1070.523934112552 1080.312070527272 1083.894625453153 944.5617118825046 442.1427385584274 1039.303163574444 297.2650892401838
1341 0.005 6.705 1 960.7839095403173 900.874596417159 901.0055304940981 1070.525095305512 1080.312385167061 1083.894892970258 944.5905871903185 442.1954628403075 1039.30857134878 297.2651006586983
1342 0.005 6.71 1 960.8127679260087 900.9269389735327 901.057932107929 1070.525721730921 1080.312195417078 1083.894717357227 944.6193059548069 442.2481019087504 1039.313486708104 297.2651119001623
1343 0.005 6.715 1 960.8417118013658 900.9791586647559 901.1102104851381 1070.526879135745 1080.31250984022 1083.89498524753 944.6480417021916 442.3006502801452 1039.318871680851 297.265123567213
1344 0.005 6.72 1 960.8704372057028 901.0312540230981 901.162364566461 1070.527503739778 1080.312320368123 1083.894809916414 944.6766161456862 442.3531160725047 1039.323764608817 297.2651350088066
1345 0.005 6.725000000000001 1 960.8992467515836 901.083227076614 901.214396003563 1070.528658495074 1080.31263567918 1083.89507878932 944.7052146000591 442.4054981568861 1039.329127459521 297.2651468432641
1346 0.005 6.73 1 960.92783597527 901.1350763161504 901.2663036971257 1070.529277654003 1080.312445914907 1083.894903383804 944.7336679668382 442.4578009377861 1039.33399717984 297.2651584863904
1347 0.005 6.735 1 960.9565099610597 901.186803850801 901.3180893355125 1070.530428153572 1080.312760665634 1083.895171270694 944.7621418620412 442.510018007964 1039.339336875712 297.265170484753
1348 0.005 6.74 1 960.9849642347483 901.2384082475663 901.3697518710975 1070.531043186598 1080.312570081792 1083.894995020235 944.7904703768659 442.5621483516245 1039.344183470285 297.2651823021226
1349 0.005 6.745 1 961.013503529228 901.2898915693452 901.4212929823016 1070.532189461284 1080.312884335683 1083.895262661648 944.8188173036992 442.6141951022558 1039.349500223355 297.265194494726
1350 0.005 6.75 1 961.0418248883395 901.3412524345669 901.4727116466499 1070.532801558414 1080.312694461703 1083.895087252446 944.8470192883379 442.6661564972185 1039.354325457205 297.2652064870076
1351 0.005 6.755 1 961.070231460365 901.3924928370016 901.5240095130073 1070.533943612309 1080.313008022337 1083.895354359709 944.8752397556041 442.7180344937111 1039.359619503928 297.2652188766928
1352 0.005 6.76 1 961.0984195304744 901.443611355666 901.5751855260022 1070.53455146647 1080.312817494099 1083.895178450317 944.9033142855723 442.7698285107442 1039.364421843645 297.2652310625467
1353 0.005 6.765000000000001 1 961.1266937942621 901.4946100219728 901.6262413470819 1070.535691031746 1080.313131995825 1083.895446311526 944.9314081458624 442.821538542069 1039.369694048694 297.2652436227557
1354 0.005 6.77 1 961.1547518022558 901.5454875220443 901.6771759974392 1070.536291707386 1080.31293927277 1083.895268594525 944.9593472043998 442.8731644408002 1039.374471687356 297.2652560422804
1355 0.005 6.775 1 961.1828953201498 901.5962458075774 901.7279911152689 1070.537431812251 1080.313252826144 1083.895535616068 944.9873654198585 442.9247069032073 1039.379721746039 297.2652688438992
1356 0.005 6.78 1 961.2108207958546 901.6468834380247 901.7786856117209 1070.538032715929 1080.313060976838 1083.895358724469 945.015225809341 442.9761658943019 1039.384478441349 297.2652814646567
1357 0.005 6.785 1 961.238832212064 901.6974024337485 901.8292611373168 1070.539163123897 1080.313374132691 1083.895625807246 945.0430909252669 443.0275415368795 1039.38970447596 297.2652945072891
1358 0.005 6.79 1 961.266626129428 901.7478013532818 901.8797166266219 1070.539758893364 1080.313182847568 1083.89544915063 945.0708023744648 443.078833754716 1039.394438312578 297.2653074014801
1359 0.005 6.795 1 961.2945063715637 901.7980822120886 901.9300537254381 1070.540885196959 1080.313494884933 1083.895714735049 945.0985274161102 443.1300426598957 1039.399641653511 297.2653207230125
1360 0.005 6.8 1 961.3221693855178 901.8482436018867 901.9802713875483 1070.541477421081 1080.313302818636 1083.895537564666 945.1261051110428 443.1811689798886 1039.404353564814 297.2653338860109
1361 0.005 6.805 1 961.3499195471895 901.898287542738 902.0303712621759 1070.542600711544 1080.313615483436 1083.895804226367 945.1537000482922 443.2322124182943 1039.409534758458 297.2653475153467
1362 0.005 6.81 1 961.3774529846484 901.9482125875096 902.080352286077 1070.543189033693 1080.31342250686 1083.895625991061 945.1811492558801 443.2831728934962 1039.414223559022 297.2653609949061
1363 0.005 6.815 1 961.4050734957534 901.9980207685193 902.1302161091776 1070.544308397439 1080.313734551572 1083.895892121182 945.2086176606813 443.3340509406839 1039.419382587851 297.2653749394408
1364 0.005 6.82 1 961.4324776093353 902.0477106741369 902.1799616849172 1070.544894055017 1080.313542708519 1083.895715110157 945.23594282103 443.3848471921266 1039.424051145501 297.2653887703844
1365 0.005 6.825 1 961.4599693328089 902.0972843107934 902.2295906577749 1070.5460098351 1080.313854284243 1083.895980686001 945.2632874871367 443.4355609036394 1039.429187964114 297.2654030581727
1366 0.005 6.83 1 961.4872467355373 902.146740271639 902.2791020005935 1070.546596006205 1080.313662995481 1083.895803820285 945.2904980073273 443.4861924437329 1039.433837442913 297.2654172340988
1367 0.005 6.835 1 961.514609047571 902.1960805092501 902.3284972964849 1070.547707558929 1080.313974090314 1083.896069412584 945.3177237689166 443.5367428966498 1039.438952910879 297.2654318172392
1368 0.005 6.84 1 961.5417569549026 902.245303622017 902.37777550445 1070.548286032684 1080.313782614845 1083.895893428492 945.3448057861796 443.5872107202711 1039.443577797209 297.2654462408366
1369 0.005 6.845 1 961.5689935370747 902.2944116430948 902.4269382790861 1070.549396354238 1080.314095881587 1083.896160920033 945.3719098843379 443.6375960837574 1039.448673285878 297.2654611217469
1370 0.005 6.850000000000001 1 961.5960148256346 902.3434031337288 902.4759845616071 1070.549972593408 1080.313904812089 1083.895984754198 945.398869994055 443.687899556347 1039.453277361203 297.2654759092905
1371 0.005 6.855 1 961.62312446547 902.3922801089375 902.524915994778 1070.551078451316 1080.314216292819 1083.896250226046 945.4258493326807 443.738121139085 1039.45835170943 297.2654911700174
1372 0.005 6.86 1 961.6500172280869 902.4410410815174 902.5737314805268 1070.551647441803 1080.314020490362 1083.896069676767 945.4526781212319 443.7882611478421 1039.462930829551 297.265506210096
1373 0.005 6.865 1 961.6770000091615 902.4896881161254 902.6224326890306 1070.552748669769 1080.314330425683 1083.896333829074 945.4795313146801 443.8383186792321 1039.467979787775 297.2655216877118
1374 0.005 6.87 1 961.703768395261 902.5382197482646 902.671018543023 1070.553315062383 1080.314134822996 1083.896153046771 945.5062438525379 443.8882946053147 1039.472537004445 297.2655369615568
1375 0.005 6.875 1 961.7306238029969 902.5866379968867 902.7194906843147 1070.554410972371 1080.314443087439 1083.896415811371 945.5329780740724 443.9381895542429 1039.477562386764 297.2655525723711
1376 0.005 6.88 1 961.7572671715127 902.634941449859 902.7678480624205 1070.554976178409 1080.314251518859 1083.896239969826 945.5595723508318 443.9880029912957 1039.482099987558 297.2655679207937
1377 0.005 6.885 1 961.7840004081939 902.6831320767878 902.8160922959667 1070.55607165754 1080.314562470442 1083.896505315407 945.5861879303126 444.0377349732404 1039.48710829199 297.2655835394692
1378 0.005 6.890000000000001 1 961.8105167959734 902.7312084832505 902.8642223400736 1070.556620637489 1080.314362672446 1083.896323067241 945.6126657122013 444.0873865544253 1039.491618180376 297.2655987025347
1379 0.005 6.895 1 961.8371225659861 902.7791726121797 902.912239793848 1070.557706479724 1080.314671119866 1083.896586442562 945.6391634309366 444.1369582207673 1039.496600094265 297.2656140958995
1380 0.005 6.9 1 961.8635112730984 902.8270231389299 902.9601436684294 1070.558260636706 1080.31447531301 1083.896405977296 945.6655218929524 444.1864495948377 1039.501086506265 297.2656290720439
1381 0.005 6.905 1 961.8899904335404 902.8747619767452 903.007935537465 1070.559347814253 1080.314785501435 1083.896670649957 945.6919005070941 444.2358597862487 1039.50604838268 297.2656441333125
1382 0.005 6.91 1 961.9162591312615 902.922387611975 903.0556142819111 1070.559901205299 1080.314591228335 1083.896491981748 945.7181368405764 444.2851900458546 1039.510522610262 297.2656587449586
1383 0.005 6.915 1 961.9426205168613 902.9699022126097 903.1031816196069 1070.560986533417 1080.314902395343 1083.896758216181 945.7443972938773 444.3344405777597 1039.515467526141 297.2656735231938
1384 0.005 6.92 1 961.9687663359661 903.0173042559258 903.1506364500195 1070.561534610762 1080.314706779342 1083.896578701109 945.7705166860229 444.3836111514166 1039.519915817978 297.2656878440607
1385 0.005 6.925 1 961.9950039911819 903.0645957488376 903.1979804052519 1070.56261435183 1080.315015151609 1083.896841548764 945.7966582419082 444.432701943026 1039.524835002834 297.2657023077851
1386 0.005 6.93 1 962.0210294338056 903.111775246762 903.2452124123669 1070.563159075531 1080.314818175017 1083.89666010428 945.8226600043554 444.4817129366585 1039.529263582809 297.2657163718177
1387 0.005 6.935 1 962.0471444892211 903.1588447287844 903.2923340857859 1070.564235631589 1080.315127179597 1083.896923938342 945.8486840542914 444.5306446636705 1039.534162488608 297.2657305730259
1388 0.005 6.94 1 962.0730490432155 903.2058028064667 903.3393443831741 1070.564778882635 1080.314932812382 1083.896745551817 945.8745696570249 444.5794972712569 1039.538573387809 297.2657443983462
1389 0.005 6.945 1 962.0990453724753 903.2526514498526 903.3862449236605 1070.565852928217 1080.315242463029 1083.897010304082 945.900477991772 444.6282701064745 1039.543453934058 297.2657584187406
1390 0.005 6.95 1 962.1248268800025 903.2993891997538 903.4330346234145 1070.566390253523 1080.315046104776 1083.896830413177 945.9262465052244 444.6769635928696 1039.547839569213 297.265771926652
1391 0.005 6.955 1 962.1507012917206 903.3460180635623 903.4797151118255 1070.567459910179 1080.315354237974 1083.897093227068 945.95203844796 444.7255776428518 1039.552696891188 297.2657855698543
1392 0.005 6.96 1 962.1763639137134 903.3925365754151 903.5262853015474 1070.567994232495 1080.315156666677 1083.896911380294 945.9776911798924 444.7741109453506 1039.557062837977 297.265798715386
1393 0.005 6.965 1 962.2021163549132 903.438946737068 903.57274681884 1070.569059768782 1080.31546445927 1083.897174173468 946.0033671693584 444.8225653965958 1039.561898148226 297.2658118310702
1394 0.005 6.97 1 962.2276570964971 903.4852470650086 903.6190985637385 1070.569589333944 1080.315266589763 1083.896992796491 946.0289035637466 444.8709408790064 1039.566241881886 297.2658242772492
1395 0.005 6.975000000000001 1 962.253290005249 903.5314396307105 903.6653422164775 1070.570656278022 1080.315573084769 1083.897254805855 946.0544726700144 444.9192407029451 1039.571058392392 297.2658366499564
1396 0.005 6.98 1 962.2787130944781 903.5775229498155 903.7114766740402 1070.571184480707 1080.315376202298 1083.897074532494 946.0799023745351 444.9674662153192 1039.575383731139 297.2658483391348
1397 0.005 6.985 1 962.3042288414964 903.6234990189334 903.7575035555302 1070.572244075152 1080.315685025386 1083.897338587112 946.1053552356791 445.0156100604395 1039.580179706559 297.2658598503853
1398 0.005 6.99 1 962.3295320999748 903.6693663875964 903.8034217824955 1070.572766625483 1080.315487241571 1083.897157309335 946.1306673874035 445.0636742714655 1039.584482403556 297.2658705906876
1399 0.005 6.995 1 962.3549296690391 903.7151270454217 903.8492329750377 1070.57382205313 1080.315794899524 1083.897420425444 946.1560027734582 445.1116593887311 1039.589257173054 297.2658811806504
1400 0.005 7 1 962.380117323047 903.7607795352518 903.8949360497444 1070.574343677938 1080.315598374786 1083.897240222889 946.1811992901487 445.1595658839654 1039.593542114061 297.2658910244845
1401 0.005 7.005 1 962.4053966847169 903.8063258444881 903.9405326248079 1070.575396699957 1080.315906316348 1083.897503393822 946.2064194930597 445.2073939339487 1039.598297386636 297.2659006453269
1402 0.005 7.01 1 962.4304645603335 903.8517645195184 903.9860216150192 1070.575912793988 1080.315707804008 1083.897321915647 946.2315014479721 445.2551396717671 1039.602559161975 297.2659094763009
1403 0.005 7.015000000000001 1 962.4556200884319 903.8970976325214 904.0314046997611 1070.576955859541 1080.316015247759 1083.897585242357 946.2566047717798 445.302809827943 1039.607289639851 297.2659182155344
1404 0.005 7.02 1 962.4805668467707 903.9423236004595 904.0766807075291 1070.577465114022 1080.315815403621 1083.897402023452 946.2815699020956 445.3504012555544 1039.611528898738 297.2659262268454
1405 0.005 7.025 1 962.5056085791621 903.9874444879562 904.1218512980715 1070.578509885427 1080.316121487959 1083.897663373597 946.306560851497 445.3979161149769 1039.616240988224 297.2659342314031
1406 0.005 7.03 1 962.5304434409178 904.032458822288 904.1669153877845 1070.579021813903 1080.315923719199 1083.897482076238 946.3314157994416 445.4453538397947 1039.620465637554 297.2659417538266
1407 0.005 7.035 1 962.5553723995146 904.0773686124975 904.2118746051012 1070.580064903895 1080.316230760796 1083.897744934187 946.3562972713324 445.4927158979217 1039.625160791699 297.2659493846623
1408 0.005 7.04 1 962.5800902346648 904.1221723570699 904.2567278394487 1070.580572164269 1080.316032749722 1083.897564402254 946.3810443650463 445.5399993191762 1039.629364222115 297.2659566126133
1409 0.005 7.045 1 962.6049047675011 904.1668720613932 904.3014767176616 1070.58161257394 1080.316340452478 1083.89782780864 946.4058174592986 445.5872056820665 1039.634041488925 297.2659640778895
1410 0.005 7.05 1 962.6295107128386 904.2114662468537 904.3461201379673 1070.582117397848 1080.316142472964 1083.897646502652 946.4304532238104 445.6343353657364 1039.638227434136 297.2659712539285
1411 0.005 7.055 1 962.6542094263574 904.2559568972068 904.3906597091191 1070.583153396104 1080.316449743919 1083.89790974365 946.4551141324596 445.6813881093321 1039.642882738033 297.2659786866425
1412 0.005 7.06 1 962.678698103629 904.3003425380347 904.4350943312925 1070.583652929531 1080.316250220809 1083.897727183559 946.4796380279568 445.7283640474935 1039.6470460214 297.2659857535573
1413 0.005 7.065 1 962.7032834222848 904.3446251617883 904.4794256241039 1070.58468642051 1080.316557493608 1083.897990053631 946.5041883133474 445.7752596753707 1039.651682951622 297.265993134391
1414 0.005 7.07 1 962.7276565024696 904.3888031608261 904.5236524009104 1070.585180949669 1080.316355385135 1083.897804812897 946.5285992788698 445.8220770016385 1039.655823420502 297.2660001688305
1415 0.005 7.075 1 962.7521248766765 904.4328786262039 904.567776320224 1070.586208827611 1080.316659821356 1083.89806489271 946.5530375849133 445.8688186989132 1039.660437009874 297.2660075272834
1416 0.005 7.08 1 962.776386950487 904.4768500973654 904.6117962975098 1070.586703557565 1080.316461224865 1083.897883346593 946.5773407210239 445.9154855070478 1039.66456245793 297.2660146681981
1417 0.005 7.085 1 962.8007429223964 904.5207196102835 904.6557139793205 1070.587729676486 1080.316768798089 1083.898146959178 946.60166253127 445.9620762637392 1039.669159701384 297.2660221854966
1418 0.005 7.09 1 962.8248886884228 904.5644855640355 904.699528197071 1070.588219559338 1080.316568994833 1083.897964491438 946.6258503361259 446.008594900151 1039.67326377036 297.2660294606224
1419 0.005 7.095 1 962.8491331935624 904.6081500194277 904.7432405920617 1070.589242774383 1080.316874849123 1083.898226461625 946.6500690029034 446.055037504693 1039.6778415324 297.266037147503
1420 0.005 7.100000000000001 1 962.8731674302675 904.6517114856603 904.7868500559664 1070.589727831341 1080.316672359335 1083.898041362157 946.6741529673462 446.1014050953817 1039.681923821068 297.2660446233132
1421 0.005 7.105 1 962.8972971196116 904.6951719597864 904.8303582104957 1070.590746521224 1080.316976989997 1083.898301993098 946.6982655085117 446.1476978943434 1039.686477830556 297.2660525102801
1422 0.005 7.11 1 962.9212215971435 904.7385299784478 904.8737639655675 1070.591230733541 1080.316776618321 1083.898118653249 946.7222435540457 446.1939159406129 1039.690544309489 297.2660602997451
1423 0.005 7.115 1 962.9452417358928 904.7817875187163 904.9170689263182 1070.592247278848 1080.317082373665 1083.898380852547 946.7462475492223 446.24005732553 1039.695082645524 297.266068524489
1424 0.005 7.12 1 962.9690535942001 904.8249430747138 904.9602719726788 1070.592727630719 1080.316882682642 1083.898198877718 946.7701158907506 446.2861229498907 1039.699129635717 297.2660765979375
1425 0.005 7.125 1 962.9929629206893 904.8679986908325 905.0033747450011 1070.593741320242 1080.317188904583 1083.898461230296 946.7940131382649 446.3321130877339 1039.70364912485 297.2660851488815
1426 0.005 7.13 1 963.0166648455801 904.9109528689081 905.0463761379516 1070.594218340546 1080.316987670956 1083.898277357599 946.8177748149762 446.3780256684691 1039.707675898106 297.2660935712163
1427 0.005 7.135 1 963.040465054837 904.9538075842559 905.0892777545108 1070.595228210839 1080.317292314588 1083.89853823708 946.8415649637316 446.423864022298 1039.712176222572 297.2661025048258
1428 0.005 7.140000000000001 1 963.0640558397326 904.9965613379181 905.1320784755537 1070.595699802104 1080.317089000351 1083.898352295947 946.865220028337 446.4696279381484 1039.716181617264 297.2661113149399
1429 0.005 7.145 1 963.087730320367 905.0392159937555 905.1747798200738 1070.596710774671 1080.317394896033 1083.898613155229 946.8888922186655 446.515317098116 1039.720670055865 297.2661205875027
1430 0.005 7.15 1 963.1112061305013 905.0817701909156 905.2173807605008 1070.597185278703 1080.317194629282 1083.898429583305 946.9124386949823 446.5609318347359 1039.724664559604 297.2661297792677
1431 0.005 7.155 1 963.1347822633719 905.1242259695063 905.2598829439792 1070.598189677873 1080.317499124968 1083.898690634953 946.9360172199538 446.6064719589436 1039.729129006761 297.2661394334662
1432 0.005 7.16 1 963.1581556607341 905.1665818982107 905.3022853035031 1070.598657638607 1080.317297633923 1083.898507093623 946.9594642733085 446.6519376795739 1039.733102693625 297.2661489581689
1433 0.005 7.165 1 963.1816285073929 905.2088399077113 905.3445894357278 1070.599659894083 1080.317603507634 1083.898769252922 946.9829416581066 446.6973306381772 1039.737555992372 297.2661588966362
1434 0.005 7.17 1 963.2048912321903 905.2509984066932 905.386794145818 1070.600122293863 1080.317401011601 1083.898584821653 947.006280952061 446.7426489878399 1039.741518060756 297.2661686236845
1435 0.005 7.175 1 963.2282544341905 905.2930594303665 905.4289010754179 1070.601119591687 1080.31770492351 1083.898844997813 947.0296512040687 446.7878897896462 1039.745954496669 297.2661787708876
1436 0.005 7.18 1 963.2514085048736 905.335021447004 905.4709090701949 1070.601579441341 1080.3175032928 1083.898661609191 947.0528850006139 446.8330564120492 1039.749896931825 297.2661887541905
1437 0.005 7.185 1 963.2746638414651 905.3768864878917 905.5128197757281 1070.602574536938 1080.31780731267 1083.898921510179 947.0761507480399 446.8781500227464 1039.754313993878 297.2661991828233
1438 0.005 7.19 1 963.2977121908721 905.4186530309238 905.5546320485963 1070.603033909147 1080.317606749824 1083.898738257562 947.0992860139091 446.9231704991901 1039.758241848065 297.2662094772546
1439 0.005 7.195 1 963.3208611576725 905.460323083387 905.5963475205632 1070.604026333584 1080.317911663323 1083.898999538904 947.1224510291431 446.9681176870827 1039.762642322443 297.2662201954976
1440 0.005 7.2 1 963.3438013313374 905.5018950960336 905.6379650287805 1070.604479886285 1080.317708904754 1083.898814803251 947.1454787748648 447.0129912269996 1039.766549124199 297.2662307168212
1441 0.005 7.205 1 963.3668428093723 905.5433710846002 905.6794862071636 1070.605468298275 1080.318012951919 1083.899075282789 947.1685374897745 447.0577918086325 1039.770930525256 297.2662416334214
1442 0.005 7.21 1 963.3896741994557 905.5847495688317 905.7209099248303 1070.605915513097 1080.317808959536 1083.898889405601 947.191460745677 447.1025194090201 1039.77481240697 297.2662523233348
1443 0.005 7.215 1 963.4126079851526 905.6260325181772 905.7622378028937 1070.606897036077 1080.31811044683 1083.899148264961 947.2144149454907 447.1471735872985 1039.77917080479 297.266263453917
1444 0.005 7.22 1 963.4353345590033 905.667218312076 905.8034686395962 1070.60734625296 1080.317908498741 1083.898963457075 947.2372348538979 447.1917557913287 1039.783038805557 297.2662743582557
1445 0.005 7.225000000000001 1 963.4581630802337 905.7083090284137 905.844604080974 1070.608325423846 1080.318208186197 1083.899219966477 947.2600862372379 447.2362653328136 1039.787380980471 297.2662856209071
1446 0.005 7.23 1 963.4807837395711 905.7493032727157 905.8856430695441 1070.608768988651 1080.318004610147 1083.899034497379 947.2828042138476 447.2807029236849 1039.79123011599 297.2662966634217
1447 0.005 7.235 1 963.5035071667306 905.7902029429794 905.9265871853059 1070.609744379648 1080.318304367999 1083.899291528166 947.3055539477474 447.3250673218787 1039.795553292264 297.2663080472522
1448 0.005 7.24 1 963.5260272621883 905.8310065564825 905.9674353196266 1070.610202838344 1080.318106929685 1083.899109542617 947.3281704997881 447.369358802639 1039.799392780695 297.2663192010739
1449 0.005 7.245 1 963.5486486932157 905.8717160687017 906.0081890482099 1070.61118099949 1080.318407551064 1083.899366879576 947.3508191311111 447.4135817629417 1039.803700824293 297.2663307375191
1450 0.005 7.25 1 963.5710632164373 905.912329968383 906.0488472341773 1070.611622364741 1080.318203917006 1083.899181057811 947.3733346950886 447.4577341926718 1039.80751544333 297.2663420059922
1451 0.005 7.255 1 963.5935794079284 905.9528502212253 906.0894114727786 1070.612592536167 1080.318504251538 1083.899438977612 947.3958826812358 447.5018116770869 1039.811802162186 297.2663536151391
1452 0.005 7.26 1 963.6158889175923 905.9932753069506 906.1298806234366 1070.613030061926 1080.318301918773 1083.899254263798 947.4182973845208 447.5458158797076 1039.81559815688 297.2663650012514
1453 0.005 7.265000000000001 1 963.6383008128006 906.033607212839 906.1702562887979 1070.613996173132 1080.318601365972 1083.899511201367 947.4407445365594 447.5897471970505 1039.819866271349 297.2663767532247
1454 0.005 7.27 1 963.6605059397474 906.0738443830784 906.2105373092792 1070.614429049771 1080.318397320194 1083.899325062196 947.4630580268609 447.6336046022704 1039.823641950482 297.2663883241696
1455 0.005 7.275 1 963.682814369115 906.1139888274237 906.2507252963569 1070.61539263125 1080.318697720571 1083.899583159179 947.4854046357682 447.6773902447193 1039.827891852127 297.2664003252515
1456 0.005 7.28 1 963.7049170613658 906.1540390428762 906.2908191225856 1070.615823421256 1080.3184946317 1083.899397947813 947.5076187457429 447.7211040477353 1039.831651234874 297.2664121782927
1457 0.005 7.285 1 963.7271230755549 906.1939970783648 906.3308204316293 1070.616783927688 1080.31879451668 1083.899655438007 947.5298673453151 447.7647466090677 1039.835883255667 297.2664245139247
1458 0.005 7.29 1 963.7491237666201 906.2338613421242 906.3707280574497 1070.617212286333 1080.318591212872 1083.899469742976 947.5519830242376 447.8083170746322 1039.839625375357 297.2664367701283
1459 0.005 7.295 1 963.7712272665021 906.273633814333 906.4105435909099 1070.618168650432 1080.318889427105 1083.899725579804 947.5741313380846 447.8518162462088 1039.843839404473 297.2664495354103
1460 0.005 7.3 1 963.7931254378155 906.3133129328032 906.4502658658187 1070.618593312334 1080.318686043098 1083.899540533844 947.5961466066226 447.8952473905808 1039.847562923889 297.2664622728784
1461 0.005 7.305 1 963.8151275108216 906.3529007116972 906.489896493483 1070.619547565623 1080.318985190729 1083.899797413474 947.6181957580412 447.9386059775621 1039.851759824625 297.2664754904092
1462 0.005 7.31 1 963.8369240901758 906.392395593948 906.5294343146193 1070.619969569282 1080.318781674739 1083.899612097614 947.6401128000284 447.9818930393051 1039.85546501529 297.2664886261709
1463 0.005 7.315 1 963.8588255660628 906.4317996736069 906.568880989287 1070.620921048197 1080.319080931082 1083.899869193642 947.6620660323202 448.0251088848065 1039.85964391934 297.2665022473397
1464 0.005 7.32 1 963.8805222996862 906.4711113556763 906.6082353511118 1070.62134070784 1080.318877603309 1083.89968382711 947.6838865679474 448.0682524866667 1039.863332441247 297.2665157292922
1465 0.005 7.325 1 963.9023232639083 906.5103326246889 906.647498997805 1070.62228980206 1080.319176521472 1083.899940172609 947.7057407126946 448.1113258933941 1039.867494436404 297.2665296238071
1466 0.005 7.33 1 963.9239195645262 906.5494619278098 906.6866707681959 1070.622704301814 1080.318970715452 1083.899752685218 947.7274654570717 448.1543273080593 1039.871163952096 297.2665432946484
1467 0.005 7.335 1 963.9456200391691 906.5885012528312 906.7257522588678 1070.62364947073 1080.31926923032 1083.900009107523 947.7492228803455 448.1972587154316 1039.875307142347 297.266557282812
1468 0.005 7.34 1 963.9671160665758 906.6274490445593 906.764742306672 1070.624062170886 1080.319064700538 1083.899822832627 947.770847632098 448.240118777795 1039.878960384588 297.2665709699012
1469 0.005 7.345 1 963.9887153966926 906.6663071693371 906.8036424373502 1070.625004719362 1080.319363199204 1083.900079243788 947.7925035803903 448.2829092289974 1039.883087026589 297.266584925996
1470 0.005 7.350000000000001 1 964.0101480136921 906.70507393641 906.8424513584948 1070.625414221865 1080.319158426552 1083.899892732473 947.814015228117 448.3256301730549 1039.886723074314 297.2665984686965
1471 0.005 7.355 1 964.0316668728307 906.7437515274039 906.8811707849261 1070.62635385026 1080.319456365735 1083.900148606238 947.8355695838019 448.3682808602222 1039.890832471574 297.266612160256
1472 0.005 7.36 1 964.0529747334099 906.7823384476721 906.9197996034402 1070.626762335467 1080.319252757175 1083.89996348456 947.8569976729711 448.4108616615137 1039.894452319312 297.2666253574764
1473 0.005 7.365 1 964.0743801040456 906.8208366917398 906.9583394271779 1070.627698500897 1080.319550389795 1083.900219257233 947.878463158652 448.4533726722726 1039.898543987324 297.2666386083899
1474 0.005 7.37 1 964.0955810036064 906.8592447199454 906.9967891108739 1070.62810364363 1080.319346341064 1083.900033536008 947.8997919121786 448.4958139982055 1039.902145957691 297.2666512899494
1475 0.005 7.375 1 964.1168838803809 906.8975644215641 907.035150191831 1070.629037641065 1080.319644572992 1083.900289651998 947.9211571904274 448.5381849640742 1039.906220272302 297.2666639211079
1476 0.005 7.38 1 964.1379849712588 906.9357943295217 907.0734215528047 1070.629439178284 1080.319438623443 1083.900101937961 947.9423950237073 448.5804866860888 1039.909804550523 297.2666759230745
1477 0.005 7.385 1 964.1591902726658 906.973936407401 907.1116047808803 1070.630370435432 1080.319736985907 1083.900358620081 947.9636683041682 448.622719069848 1039.913862716352 297.2666878481725
1478 0.005 7.390000000000001 1 964.1801938366638 907.0119891426464 907.1496987410625 1070.630769213908 1080.319531622928 1083.900171591451 947.9848129101543 448.6648822161597 1039.917430409943 297.2666991105102
1479 0.005 7.395 1 964.2013015423577 907.0499544869355 907.1877050107312 1070.631695942807 1080.319827775566 1083.90042610788 948.0059918734348 448.7069762317776 1039.921470179539 297.2667103020551
1480 0.005 7.4 1 964.2222075433884 907.0878309231839 907.2256224503956 1070.632091151315 1080.319622356932 1083.900239616026 948.0270417077447 448.7490040575108 1039.925019456748 297.2667208100814
1481 0.005 7.405 1 964.2432185247438 907.1256204068466 907.263452637816 1070.633016373118 1080.319920091471 1083.900495542824 948.0481266300274 448.7909667043973 1039.929043356237 297.2667312097269
1482 0.005 7.41 1 964.2640280221273 907.1633214203621 907.3011944364291 1070.633408872653 1080.319714407458 1083.900308750769 948.069082518768 448.8328578458678 1039.932576093723 297.2667408638753
1483 0.005 7.415 1 964.2849418902645 907.2009359507125 907.338849438315 1070.634331101464 1080.320011885215 1083.900564456011 948.0900740131675 448.874679900193 1039.936582430219 297.2667504238034
1484 0.005 7.42 1 964.3056563810412 907.2384624018827 907.376416466395 1070.634724233236 1080.319807653746 1083.900378482677 948.1109440680623 448.9164332222528 1039.940100301638 297.2667592768921
1485 0.005 7.425 1 964.3264760311405 907.2759027532489 907.4138970982967 1070.635644484009 1080.320104830773 1083.900633688308 948.1318465747258 448.9581177262899 1039.944090663641 297.2667680114763
1486 0.005 7.43 1 964.3470941817139 907.3132555151442 907.4512902114787 1070.636031066445 1080.319898310811 1083.900446022475 948.1526192129832 448.9997329115099 1039.947589107366 297.2667760556429
1487 0.005 7.435 1 964.3678175846068 907.3505226156453 907.4885973713394 1070.636947092864 1080.320194930413 1083.900701070508 948.1734258896083 449.0412789347527 1039.951561669149 297.266784002725
1488 0.005 7.44 1 964.3883403484684 907.387702551533 907.5258174437826 1070.637332740237 1080.319989953601 1083.900514769809 948.1941053361181 449.0827563119496 1039.955044735757 297.2667913277472
1489 0.005 7.445 1 964.4089670100248 907.4247971441207 907.5629519221093 1070.638247422471 1080.320287322734 1083.900770298791 948.2148165092555 449.1241645642868 1039.959000524883 297.266798623063
1490 0.005 7.45 1 964.429394212169 907.4618049653718 907.5999997029538 1070.638630082732 1080.320081906491 1083.900583593098 948.2354004445252 449.1655047937767 1039.96246659124 297.2668052815562
1491 0.005 7.455 1 964.4499276158999 907.4987279543454 907.6369623545313 1070.63954142661 1080.320378066517 1083.900838043148 948.2560201882758 449.206772359 1039.966406760284 297.2668119223954
1492 0.005 7.46 1 964.4702613814771 907.5355645513854 907.6738387115041 1070.639920590803 1080.320171980884 1083.900651007206 948.2765118091475 449.2479736631532 1039.9698567438 297.2668179694196
1493 0.005 7.465 1 964.4907003764057 907.5723167279092 907.7106303518108 1070.640828001178 1080.320467333665 1083.900904961107 948.2970391961321 449.2891086874529 1039.973778934187 297.2668241223983
1494 0.005 7.47 1 964.5109422614642 907.6089830291538 907.7473361795338 1070.641204512904 1080.320260612031 1083.900717167208 948.3174412856158 449.3301767027223 1039.977212528667 297.2668297686309
1495 0.005 7.475000000000001 1 964.5312895325385 907.6455653457629 907.7839577310249 1070.642109337399 1080.320556169723 1083.900971491323 948.3378781575856 449.3711776836447 1039.98111828954 297.2668355675646
1496 0.005 7.48 1 964.5514373052741 907.6820621655037 907.8204938680041 1070.64248387997 1080.320351115865 1083.900785085747 948.3581874536981 449.4121114954252 1039.98453633732 297.2668409768119
1497 0.005 7.485 1 964.571691429611 907.7184754797086 907.8569461776813 1070.643384919454 1080.320645689496 1083.901038297411 948.3785364496077 449.4529757930404 1039.988424993571 297.2668466337809
1498 0.005 7.49 1 964.591745797364 907.7548037229099 907.8933135076803 1070.643754544615 1080.320438531717 1083.900850289048 948.3987560198465 449.4937737601551 1039.99182419239 297.2668520149299
1499 0.005 7.495 1 964.6119064195696 907.7910487982426 907.929597393926 1070.644654475979 1080.320734634269 1083.901105006774 948.4190109165744 449.5345038389837 1039.995698820463 297.2668576778319
1500 0.005 7.5 1 964.6318678311467 907.8272092112693 907.9657967010569 1070.645021456407 1080.320526172166 1083.900915652018 948.4391389775701 449.5751677971254 1039.999082860799 297.2668630508883
1501 0.005 7.505 1 964.6519361254099 907.8632868970858 908.0019129907978 1070.645918933002 1080.320822718 1083.901171138648 948.4593037177949 449.6157653393294 1040.002940702346 297.2668687273847
1502 0.005 7.51 1 964.6718052237874 907.8992803347522 908.0379451160054 1070.646283363555 1080.32061475912 1083.900982109752 948.4793420466125 449.6562964327362 1040.006307418971 297.2668741985746
1503 0.005 7.515000000000001 1 964.6917806463572 907.9351914028587 908.0738946052401 1070.647177147956 1080.320909949113 1083.90123611973 948.4994163965081 449.696761022128 1040.010147356826 297.2668799934425
1504 0.005 7.52 1 964.711557782614 907.9710186217536 908.1097603259668 1070.647539568304 1080.320702683168 1083.901048055907 948.51936426526 449.7371591756192 1040.01349841766 297.2668855707297
1505 0.005 7.525 1 964.7314413429598 908.006763901735 908.1455438254488 1070.648430499896 1080.320997141702 1083.901301355611 948.5393491100472 449.7774908150353 1040.017322057897 297.266891521668
1506 0.005 7.53 1 964.7511271733342 908.042425736934 908.1812439627321 1070.648789337891 1080.320788913024 1083.901112671837 948.5592083752807 449.8177561906793 1040.020656191008 297.2668972926637
1507 0.005 7.535 1 964.7709204680929 908.0780060532793 908.2168622938244 1070.649677899792 1080.321083978685 1083.901366775675 948.5791051579532 449.857955352024 1040.024464026094 297.2669034709342
1508 0.005 7.54 1 964.7905160656549 908.1135033341953 908.252397672903 1070.650034438646 1080.320876059016 1083.901178329373 948.598876112123 449.8980864966181 1040.027782255831 297.2669094976988
1509 0.005 7.545 1 964.8102200025927 908.1489195835221 908.2878517029501 1070.650920766309 1080.32117111733 1083.901432100051 948.6186862687908 449.9381510059964 1040.031575035496 297.2669159486105
1510 0.005 7.55 1 964.8297261426816 908.1842532008068 908.3232231999605 1070.651275188376 1080.32096319793 1083.90124329377 948.6383701107703 449.9781519873462 1040.03487821549 297.2669222691317
1511 0.005 7.555 1 964.8493397632802 908.2195061015 908.3585137035336 1070.65215836927 1080.321257368366 1083.901496433625 948.6580913303303 450.0180892281154 1040.038654376897 297.2669290415139
1512 0.005 7.56 1 964.8687554139008 908.2546767779368 908.3937220685744 1070.652509835087 1080.321049273687 1083.901307583738 948.67768702997 450.0579598900322 1040.04194098135 297.2669357345525
1513 0.005 7.565 1 964.8882791184349 908.2897671534759 908.4288498481167 1070.653390281679 1080.321343121367 1083.90156039304 948.6973204858513 450.0977642848515 1040.045702042979 297.2669429148033
1514 0.005 7.57 1 964.9076048805786 908.3247756684082 908.4638958689834 1070.653738495212 1080.321134494724 1083.901371349378 948.7168279052061 450.137502905516 1040.048973512036 297.2669500015328
1515 0.005 7.575 1 964.9270412563651 908.3597042659101 908.4988616800449 1070.654562659449 1080.321429179502 1083.901625547633 948.7363725696584 450.1771758649854 1040.052724095401 297.2669575662576
1516 0.005 7.58 1 964.9462796024311 908.3945514178322 908.5337461369863 1070.654891883759 1080.321220891906 1083.901436069331 948.7557922643579 450.2167833413467 1040.055983415205 297.2669650447589
1517 0.005 7.585 1 964.965624996875 908.4293190485002 908.5685507880422 1070.655761786503 1080.321515108149 1083.901689008009 948.7752505105145 450.2563255338998 1040.059714357068 297.2669730048795
1518 0.005 7.59 1 964.9847734074497 908.4640056337946 908.6032744816285 1070.656102754848 1080.321305299723 1083.901498595367 948.7945838678112 450.2958025816941 1040.062956788769 297.2669808426159
1519 0.005 7.595 1 965.0040301408835 908.4986130925643 908.6379187687256 1070.656974335517 1080.321598038498 1083.901750895536 948.8139559388267 450.3352147451458 1040.066670044177 297.2669891756381
1520 0.005 7.600000000000001 1 965.0230903475187 908.5331398987294 908.6724824910877 1070.657314509376 1080.321388867934 1083.901561922167 948.8332036559631 450.3745619010431 1040.069894551213 297.2669973665223
1521 0.005 7.605 1 965.0422586548833 908.567587889892 908.7069671497563 1070.658184118056 1080.321681636376 1083.901814437865 948.8524897965464 450.4138434353255 1040.073591824995 297.2670060148413
1522 0.005 7.61 1 965.061231388883 908.6019556256548 908.7413716262679 1070.658523492916 1080.321474343956 1083.90162710755 948.8716519636954 450.4530571626009 1040.076801981507 297.267014548524
1523 0.005 7.615 1 965.0803128126543 908.6362450098089 908.7756974663431 1070.659390896192 1080.321767446012 1083.90187981034 948.8908529511053 450.4922067857858 1040.080484028374 297.267023513833
1524 0.005 7.62 1 965.099198091272 908.6704545124271 908.8099435152885 1070.659725668001 1080.321557478411 1083.901690010269 948.90992949989 450.5312930410394 1040.083677057595 297.2670323299249
1525 0.005 7.625 1 965.1181922501447 908.7045860530538 908.8441113188979 1070.660589914902 1080.321850126846 1083.901942663316 948.9290451764383 450.5703154446342 1040.087343154989 297.2670416248343
1526 0.005 7.63 1 965.1369915023445 908.7386383589698 908.8781998727279 1070.660924682204 1080.321641301876 1083.90175403871 948.9480419530639 450.609274788559 1040.090519815697 297.2670507613676
1527 0.005 7.635 1 965.1559010011317 908.7726131572165 908.9122106560158 1070.661787155097 1080.321934285731 1083.902007127046 948.9670764522849 450.648169403008 1040.094171324926 297.2670603382418
1528 0.005 7.640000000000001 1 965.1746139985285 908.8065088991386 908.9461424848103 1070.662118064775 1080.321725435842 1083.901818191657 948.9859862050864 450.6870001869447 1040.097334559495 297.2670697737765
1529 0.005 7.645 1 965.1934379189441 908.8403274798347 908.9799968863377 1070.662977954929 1080.322018280848 1083.902070733208 949.0049355864796 450.72576524073 1040.100971987418 297.267079614638
1530 0.005 7.65 1 965.2120652653729 908.874067376681 909.0137726992931 1070.663306217776 1080.321809191823 1083.901881926103 949.0237606304914 450.7644670416526 1040.10412045141 297.2670892996202
1531 0.005 7.655 1 965.2308020323468 908.9077305006514 909.0474714654258 1070.664162922029 1080.322101804339 1083.902134522929 949.0426248503626 450.803105494874 1040.107742015626 297.2670994122073
1532 0.005 7.66 1 965.2493430737977 908.941315321415 909.0810920218771 1070.664488129414 1080.32189200599 1083.901945002606 949.061365812026 450.8416779827114 1040.110875251124 297.2671093256472
1533 0.005 7.665 1 965.2679940598747 908.9748237443134 909.1146359034884 1070.665341587516 1080.322183681636 1083.902196805056 949.0801460280219 450.8801877867811 1040.114481343366 297.2671196738409
1534 0.005 7.67 1 965.2864498990126 909.008254231822 909.148101947749 1070.665664823047 1080.32197470153 1083.902008215798 949.0988031980272 450.9186347040572 1040.117599885871 297.2671298093307
1535 0.005 7.675 1 965.3050161429471 909.0416087101938 909.1814916997823 1070.666517110611 1080.322267430262 1083.902260679098 949.1175006067884 450.9570186270163 1040.121192408812 297.2671403201653
1536 0.005 7.68 1 965.3233862254965 909.0748856310761 909.2148039907097 1070.666834905042 1080.322056544155 1083.902070168511 949.1360709067511 450.9953395681768 1040.124294552308 297.2671506309398
1537 0.005 7.685 1 965.3418678039988 909.108086958604 909.2480403902679 1070.667682965195 1080.322348148947 1083.902321885191 949.154682516861 451.0335974941854 1040.127870569338 297.2671613770347
1538 0.005 7.69 1 965.3601553520368 909.1412112202183 909.2811998326155 1070.667994209312 1080.322137442556 1083.902131984973 949.1731064116165 451.0717934330619 1040.130958367667 297.267171912833
1539 0.005 7.695 1 965.378552692235 909.1742601817466 909.3142837061943 1070.668839783131 1080.322429673491 1083.902384248613 949.1915977609592 451.1099258028227 1040.134519894346 297.2671828073441
1540 0.005 7.7 1 965.3967550510412 909.2072323041357 909.3472908449614 1070.669155999054 1080.322219691698 1083.90219441429 949.2099822200771 451.14799506478 1040.137593858945 297.2671935052164
1541 0.005 7.705 1 965.4150669700591 909.2401295962657 909.380222840905 1070.670001874855 1080.322510585845 1083.902445642694 949.2284232846226 451.1859981507046 1040.14113894001 297.2672045701864
1542 0.005 7.71 1 965.4331853721828 909.2729504360429 909.4130784931177 1070.670315636634 1080.322300489837 1083.902256182976 949.2467458054506 451.2239399641528 1040.144198020906 297.2672153926675
1543 0.005 7.715 1 965.4514181218285 909.3056967143177 909.4458593184562 1070.671160180337 1080.322591451408 1083.902506917075 949.2651085538662 451.2618197670454 1040.147734984675 297.2672265294786
1544 0.005 7.72 1 965.4694566664217 909.3383669078678 909.4785641543971 1070.671471847372 1080.322381278767 1083.902317269224 949.2833520251943 451.2996385258297 1040.15078168947 297.2672373913342
1545 0.005 7.725000000000001 1 965.4876049420279 909.3709628145018 909.5111944723897 1070.672310751204 1080.322672242362 1083.902568577757 949.3016356617312 451.3373944841124 1040.154298735839 297.2672485299531
1546 0.005 7.73 1 965.50555894785 909.4034829765189 909.5437491358813 1070.672618390368 1080.322461367459 1083.902378284493 949.3197984900081 451.3750881379154 1040.157328296601 297.2672593570346
1547 0.005 7.735 1 965.5236238207058 909.4359292390294 909.5762296475961 1070.6734548724 1080.3227525684 1083.90262990729 949.3380022378559 451.4127211879476 1040.160831423131 297.2672704568207
1548 0.005 7.74 1 965.5414949807329 909.4683001185416 909.608634865422 1070.673760163702 1080.322542060078 1083.9024399404 949.356084582183 451.4502882150106 1040.163846138059 297.267281262434
1549 0.005 7.745 1 965.5594784580101 909.5005975251918 909.6409663295875 1070.674595302919 1080.322834152699 1083.902692316716 949.3742088545166 451.4877946885418 1040.167335201809 297.2672923665745
1550 0.005 7.75 1 965.5772680055184 909.5328199133656 909.6732228734223 1070.674898225084 1080.322622855999 1083.902501559852 949.3922111993221 451.5252398565295 1040.170335765223 297.2673031914919
1551 0.005 7.755 1 965.595169439737 909.5649691876931 909.7054060274198 1070.675729829341 1080.322913283788 1083.9027523958 949.4102552700697 451.5626229228568 1040.173809282586 297.2673142636341
1552 0.005 7.76 1 965.6128778056823 909.5970438154103 909.7375146284671 1070.676030084992 1080.322701569911 1083.902561265388 949.4281779385939 451.5999442771806 1040.176795428418 297.267324998125
1553 0.005 7.765000000000001 1 965.6306982207018 909.6290457094225 909.7695502134998 1070.676858138525 1080.322991350717 1083.902811872985 949.4461424080051 451.6372041555415 1040.180255087924 297.2673359891683
1554 0.005 7.77 1 965.6483246690483 909.660973314899 909.8015116068732 1070.677154679832 1080.322779105284 1083.902620537082 949.4639851807369 451.6744026587802 1040.183225592124 297.2673466347329
1555 0.005 7.775 1 965.6660641751884 909.6928285337747 909.8334003426655 1070.677980857411 1080.323069531658 1083.90287172681 949.4818715194291 451.7115444840767 1040.186670326234 297.2673575074153
1556 0.005 7.78 1 965.6836111181232 909.7246098821755 909.8652152830978 1070.678276405218 1080.322857533377 1083.902680147557 949.4996369235886 451.7486232294647 1040.189628136402 297.2673680332769
1557 0.005 7.785 1 965.7012704946673 909.7563192122763 909.8969579359526 1070.679100444996 1080.323147268921 1083.902930474678 949.5174434526874 451.7856396529898 1040.193059100395 297.2673787523051
1558 0.005 7.79 1 965.7187368251002 909.7879549690435 909.9286271212214 1070.679393140857 1080.322935177204 1083.902739168994 949.5351285980962 451.8225944618622 1040.196001827297 297.2673890903289
1559 0.005 7.795 1 965.7363154465535 909.8195190549895 909.9602243634454 1070.680213974102 1080.323224580782 1083.902989369801 949.5528555508999 451.8594879109008 1040.19941785103 297.2673995789162
1560 0.005 7.8 1 965.7537006516512 909.851009933386 909.9917484968558 1070.680504443471 1080.323013124274 1083.902798835438 949.5704658647936 451.8963202241059 1040.202346700032 297.2674096474695
1561 0.005 7.805000000000001 1 965.7711989105923 909.8824294479199 910.0232010149975 1070.681323931072 1080.323302921583 1083.903049144741 949.5881167022769 451.9330951491049 1040.205750092512 297.2674198852011
1562 0.005 7.81 1 965.7885047982958 909.9137760886189 910.054580756043 1070.681611079148 1080.323090049297 1083.902857352758 949.6056462549969 451.9698080840731 1040.208664220785 297.2674296792096
1563 0.005 7.815 1 965.8059240115211 909.9450517547075 910.0858892499385 1070.682427961834 1080.323379941489 1083.903107858953 949.6232179002764 452.0064596163339 1040.212052296677 297.2674396128014
1564 0.005 7.82 1 965.8231511363608 909.976254901594 910.1171253230458 1070.682714100629 1080.323168461141 1083.902917410883 949.6406687379491 452.0430501900472 1040.214953554574 297.267449083934
1565 0.005 7.825 1 965.8405031361266 910.0073873607381 910.148290424657 1070.683529397797 1080.323457344348 1083.903166861803 949.6581646385531 452.0795799047403 1040.218353928001 297.2674586628584
1566 0.005 7.83 1 965.8576578880082 910.0384477068519 910.1793834945227 1070.68381159163 1080.32324439934 1083.902974923222 949.675539683047 452.1160490996398 1040.221243991765 297.2674677443803
1567 0.005 7.835 1 965.8749229694148 910.0694377503987 910.2104060161888 1070.684622968335 1080.323533685886 1083.903225238142 949.6929557660253 452.1524576639226 1040.224603118408 297.267476950015
1568 0.005 7.84 1 965.8919950055796 910.1003559678779 910.241356810344 1070.684903620893 1080.323320779208 1083.903033138142 949.7102514062102 452.1888055911303 1040.227475147794 297.2674856371257
1569 0.005 7.845 1 965.9091807844618 910.1312042653318 910.2722374154729 1070.68571390113 1080.323610584336 1083.903283644259 949.7275899079358 452.2250934705808 1040.230822413733 297.2674943823953
1570 0.005 7.850000000000001 1 965.9261738331684 910.1619810768502 910.303046637182 1070.685991235295 1080.323396256244 1083.903090325118 949.7448109317709 452.2613216270583 1040.23368012905 297.2675025568694
1571 0.005 7.855 1 965.9432805325119 910.1926883077094 910.3337860068849 1070.686798024525 1080.323685102367 1083.903340059391 949.7620734097567 452.297489727903 1040.23701213602 297.2675107603988
1572 0.005 7.86 1 965.9601946534933 910.2233243834636 910.3644543317209 1070.687073351452 1080.323471735219 1083.903148049413 949.7792148715424 452.3335974757275 1040.239856357365 297.2675183485479
1573 0.005 7.865 1 965.9772236273772 910.2538912208224 910.3950531471595 1070.687878013685 1080.323760174429 1083.903397243181 949.7964001854373 452.3696457868833 1040.243174883628 297.2675258954554
1574 0.005 7.87 1 965.9940612890853 910.2843872434751 910.4255812576203 1070.688152235248 1080.323547594593 1083.903205751994 949.8134656575641 452.4056347034489 1040.246006803832 297.2675328295466
1575 0.005 7.875 1 966.0110134591459 910.3148143721372 910.4560401985232 1070.688954908184 1080.323836177533 1083.903455214695 949.8305752608063 452.4415650921563 1040.249311326983 297.267539717559
1576 0.005 7.88 1 966.0277738163355 910.3451710521275 910.4864287882406 1070.689225872233 1080.323622146718 1083.903262375631 949.8475659967633 452.4774366395862 1040.252127973973 297.2675459867179
1577 0.005 7.885 1 966.0446495390809 910.3754591378515 910.5167485336657 1070.690027245015 1080.323911314765 1083.903512314598 949.8646001543715 452.5132484001912 1040.255420210611 297.2675521773662
1578 0.005 7.890000000000001 1 966.0613299043217 910.4056770899355 910.5469982403556 1070.690291456766 1080.323695035441 1083.903317765586 949.8815120775079 452.5490014279897 1040.258220635426 297.267557692834
1579 0.005 7.895 1 966.0781261575625 910.4358268119977 910.5771794470088 1070.691087265038 1080.32398272703 1083.903567057721 949.8984689155693 452.5846949292376 1040.261497241187 297.2675631241996
1580 0.005 7.9 1 966.0947331155296 910.4659067257292 910.6072909602743 1070.691354033508 1080.323769157025 1083.90337444277 949.9153078233538 452.62032419255 1040.264287501499 297.2675678983491
1581 0.005 7.905 1 966.1114550853486 910.4959187384484 910.6373343018561 1070.692148700881 1080.324056288831 1083.903623047398 949.9321906723997 452.6558969845198 1040.267550422712 297.2675726986301
1582 0.005 7.91 1 966.1279870442326 910.5258612911484 910.6673082888203 1070.692414349534 1080.323843776564 1083.903431755323 949.9489558144797 452.6914117933753 1040.270327465121 297.2675769308186
1583 0.005 7.915 1 966.1446339867117 910.5557362774287 910.6972144403568 1070.693207420289 1080.324131516401 1083.903680724432 949.9657648050955 452.7268683173771 1040.273578675381 297.2675812749498
1584 0.005 7.92 1 966.1610911714916 910.5855421461316 910.72705157853 1070.693471747394 1080.323919668746 1083.903489736373 949.98245609623 452.7622665898162 1040.276344339749 297.2675851833369
1585 0.005 7.925 1 966.1776634360999 910.6152807829719 910.7568212177092 1070.694262509312 1080.324206261365 1083.903737264603 949.9991914338204 452.7976064155274 1040.279583177651 297.2675893155285
1586 0.005 7.930000000000001 1 966.1940457039132 910.6449505963367 910.7865221517606 1070.694523001851 1080.323992766634 1083.903545047551 950.0158082994501 452.8328878652555 1040.28233475859 297.267593137681
1587 0.005 7.935 1 966.2105420077684 910.6745534958249 910.8161559028833 1070.695310838055 1080.324279326763 1083.903792884828 950.0324686776955 452.8681110263423 1040.285559189398 297.2675972176107
1588 0.005 7.94 1 966.2268488925608 910.7040879252802 910.8457212887381 1070.695568693751 1080.324065187538 1083.903599861471 950.0490117502083 452.9032760060331 1040.288296990839 297.2676010114277
1589 0.005 7.945 1 966.2432707353224 910.7335557718137 910.8752198261484 1070.696353927657 1080.324351738321 1083.903847856984 950.0655990174599 452.9383830565095 1040.291507869025 297.267605142844
1590 0.005 7.95 1 966.2595032119549 910.7629554832484 910.9046503312004 1070.69660950317 1080.324137522698 1083.903654977918 950.0820690605476 452.9734319963224 1040.294232464026 297.2676090035777
1591 0.005 7.955 1 966.2758504524595 910.7922889016921 910.9340142923958 1070.697391952434 1080.324423506632 1083.903902598209 950.098582187878 453.0084220413355 1040.297430195981 297.2676132239158
1592 0.005 7.96 1 966.292009094551 910.8215544974649 910.9633105344343 1070.697646339804 1080.324210701813 1083.903711113703 950.114978672121 453.0433544542095 1040.30014299561 297.2676172210867
1593 0.005 7.965 1 966.3082827340545 910.8507541601564 910.9925405762992 1070.698427591928 1080.324497160492 1083.903958825342 950.1314194979137 453.0782272984761 1040.303327624582 297.2676215881349
1594 0.005 7.97 1 966.3243678649168 910.8798863281025 911.0217032281377 1070.698678931061 1080.324282555815 1083.90376537276 950.1477433994613 453.1130432469566 1040.306026559646 297.2676257910923
1595 0.005 7.975000000000001 1 966.3405682862362 910.9089528838072 911.0508000035779 1070.699457476527 1080.324568302886 1083.904012507134 950.1641118559396 453.1478019337983 1040.309198781787 297.2676304419352
1596 0.005 7.98 1 966.3565796716479 910.9379522726935 911.0798297159411 1070.699705386034 1080.324352417393 1083.903818097094 950.1803636906136 453.1825002307951 1040.311883511467 297.2676349565962
1597 0.005 7.985 1 966.3727065709317 910.9668863716392 911.108793873154 1070.700481180482 1080.324638267806 1083.904065891363 950.1966600646185 453.2171427334125 1040.31504115839 297.2676399371136
1598 0.005 7.99 1 966.3886459808834 910.9957536224632 911.137691289924 1070.700727624172 1080.324424351588 1083.903873471653 950.2128391010024 453.2517287213479 1040.317713814491 297.2676448310755
1599 0.005 7.995 1 966.4047009419376 911.0245559065589 911.1665234751933 1070.701501798618 1080.324710046623 1083.904120664156 950.2290630499001 453.286257825724 1040.320859476252 297.2676502268262
1600 0.005 8 1 966.4205669237338 911.0532916686905 911.1952892451347 1070.701746097246 1080.324495147837 1083.903927228146 950.2451705149128 453.320731808445 1040.323518519599 297.2676555794172
1601 0.005 8.005000000000001 1 966.4365488676594 911.081962779399 911.2239901016195 1070.702518413097 1080.324780965182 1083.904174602595 950.2613232346625 453.3551480505648 1040.326651351028 297.2676614500685
1602 0.005 8.01 1 966.4523432657419 911.1105676887026 911.2526248623288 1070.702761284811 1080.324566081723 1083.903981086993 950.2773601085386 453.389507507588 1040.329299425183 297.2676672842048
1603 0.005 8.015000000000001 1 966.4682530871967 911.1391082664214 911.2811950290318 1070.703530631235 1080.324851121647 1083.904228003875 950.2934421233894 453.4238097071784 1040.332419407534 297.2676736449172
1604 0.005 8.02 1 966.4839758410184 911.1675829538087 911.3096994145571 1070.703771288031 1080.324636749484 1083.90403527205 950.3094081690184 453.4580546840892 1040.335053643958 297.2676799746636
1605 0.005 8.025 1 966.49981466818 911.1959936250496 911.3381395227618 1070.704539261918 1080.324922379025 1083.904282396966 950.3254193776002 453.4922427304598 1040.338161865697 297.2676868209191
1606 0.005 8.029999999999999 1 966.5154650600491 911.2243387095815 911.3665141556945 1070.704777686337 1080.324707845226 1083.904089327717 950.3413140203223 453.5263741940709 1040.34078435038 297.2676936195267
1607 0.005 8.035 1 966.5312312247182 911.2526200890147 911.3948248228962 1070.705543128465 1080.32499275452 1083.904335703435 950.3572545346851 453.5604491057699 1040.34388015738 297.2677009206456
1608 0.005 8.040000000000001 1 966.5468091318787 911.2808361916386 911.4230703256781 1070.70577954227 1080.324777902048 1083.90414221324 950.3730791227927 453.5944676155434 1040.346490459722 297.2677081598462
1609 0.005 8.045 1 966.5625036853095 911.3089888988807 911.4512521710143 1070.706542835409 1080.32506266886 1083.904388703675 950.3889495059963 453.6284298291151 1040.349573287989 297.2677158616058
1610 0.005 8.050000000000001 1 966.5780105958238 911.3370766436404 911.4793691638638 1070.706776213334 1080.324846652285 1083.904194238941 950.4047040950288 453.6623358133298 1040.352170616576 297.2677234436866
1611 0.005 8.055 1 966.5936341909146 911.365101308754 911.5074228145858 1070.707536713611 1080.325131331795 1083.904441011427 950.4205047043864 453.6961854899715 1040.355241211844 297.2677314908424
1612 0.005 8.06 1 966.6090703038448 911.3930613220383 911.5354119247296 1070.707767900213 1080.324915718015 1083.904247062502 950.436189632436 453.7299792441237 1040.357826188787 297.2677394094252
1613 0.005 8.065 1 966.6246239153179 911.4209585594048 911.5633379977126 1070.708526946016 1080.325200824919 1083.904493932461 950.4519205997148 453.763717057333 1040.36088533056 297.2677477728957
1614 0.005 8.07 1 966.6399901945437 911.4487914594945 911.5911998444464 1070.708756541543 1080.324985466483 1083.904300182741 950.4675362347519 453.7973994834115 1040.363457661535 297.2677559857094
1615 0.005 8.074999999999999 1 966.6554738743647 911.4765618970995 911.6189989654836 1070.70951400557 1080.325270492309 1083.904546762255 950.4831984531603 453.8310258957476 1040.36650389308 297.2677646436143
1616 0.005 8.08 1 966.6707698488433 911.5042682505065 911.6467341353805 1070.709740767506 1080.32505394469 1083.904351963695 950.498744048245 453.8645978622462 1040.369063118295 297.2677731176506
1617 0.005 8.085000000000001 1 966.6861837778312 911.5319124910366 911.6744069052339 1070.71049597688 1080.325339182276 1083.904599126731 950.5143374702453 453.8981134043681 1040.372096284246 297.267782037895
1618 0.005 8.09 1 966.7014099391744 911.5594930386933 911.7020160811149 1070.710720093988 1080.325122179082 1083.904403849439 950.5298158440813 453.9315734974736 1040.374642944739 297.2677907592242
1619 0.005 8.095000000000001 1 966.7167542409505 911.5870117438925 911.7295631591206 1070.711472358276 1080.325406415431 1083.904650120338 950.5453408345941 453.9649778696286 1040.377663308214 297.267799877984
1620 0.005 8.1 1 966.7319119587463 911.6144670209339 911.7570469284723 1070.711695277356 1080.325190150606 1083.904455620025 950.5607505445386 453.9983268664617 1040.380199347457 297.2678087984809
1621 0.005 8.105 1 966.7471875701491 911.6418607505982 911.7844688930383 1070.712445417886 1080.325474033305 1083.904701481727 950.576206943328 454.0316204253575 1040.383208507362 297.2678180863106
1622 0.005 8.109999999999999 1 966.7622761032615 911.6691913234607 911.8118278265724 1070.712665597274 1080.325257017343 1083.904506197229 950.5915478496752 454.0648587104552 1040.385731034632 297.2678271506859
1623 0.005 8.115 1 966.7774821658783 911.6964606683504 911.8391252602717 1070.713413334274 1080.325541110714 1083.904752583977 950.6069358710353 454.0980419449417 1040.388726431184 297.2678366032996
1624 0.005 8.120000000000001 1 966.7925019741436 911.7236671932267 911.8663599880477 1070.713631106469 1080.325323718068 1083.904557028613 950.622209196773 454.131170019762 1040.391236707016 297.2678457842301
1625 0.005 8.125 1 966.8076406693377 911.7508127718727 911.893533511901 1070.714378241175 1080.325608766174 1083.904804071461 950.6375299351936 454.164243195849 1040.394222623099 297.2678552853681
1626 0.005 8.130000000000001 1 966.822593061307 911.7778958342014 911.9206446312398 1070.714594422809 1080.325391480634 1083.904608578928 950.652736157649 454.1972616158525 1040.39672129486 297.2678644924605
1627 0.005 8.135 1 966.8376634551199 911.8049182418487 911.9476948405774 1070.715338684711 1080.325675582165 1083.904854925007 950.667989444365 454.2302251880572 1040.399693233688 297.2678739516014
1628 0.005 8.140000000000001 1 966.852547794247 911.8318784294686 911.9746829425247 1070.715552759631 1080.325457867454 1083.904659227387 950.6831287228274 454.263134310204 1040.402179725993 297.2678831240991
1629 0.005 8.145 1 966.8675506035239 911.8587782687378 912.0016104352616 1070.716295083089 1080.325742348472 1083.904905994828 950.6983153717866 454.2959888001941 1040.405139360205 297.2678925867963
1630 0.005 8.15 1 966.8823674443038 911.8856161887578 912.028476119553 1070.71650710844 1080.325524771006 1083.904710164865 950.7133882659115 454.3287889914976 1040.407612213078 297.2679016909201
1631 0.005 8.154999999999999 1 966.8973031062136 911.9123940531416 912.0552814947953 1070.71724729348 1080.325808687657 1083.904956121279 950.728508073511 454.3615347456088 1040.410560716691 297.2679110749484
1632 0.005 8.16 1 966.9120527394929 911.9391102927741 912.0820253569751 1070.717457438089 1080.325591274503 1083.904760662885 950.7435138629597 454.3942257372344 1040.41302431358 297.2679201223953
1633 0.005 8.165000000000001 1 966.9269217348153 911.965766782308 912.1087092089783 1070.718196030846 1080.32587518364 1083.90500676525 950.7585675478457 454.4268604019589 1040.415962774216 297.2679294493777
1634 0.005 8.17 1 966.9416044108926 911.9923618795401 912.1353318088959 1070.718403862543 1080.325657170233 1083.904810923344 950.7735061209086 454.4594423455204 1040.418414559909 297.2679384656141
1635 0.005 8.175000000000001 1 966.9564061955616 912.0188974937053 912.1618946649683 1070.7191397691 1080.325940601856 1083.905056671242 950.7884929521473 454.491970828802 1040.421340305489 297.2679477653596
1636 0.005 8.18 1 966.9710248483283 912.0453720151999 912.1883965588904 1070.719346959137 1080.325723819544 1083.904862255705 950.8033660827214 454.5244452564786 1040.423780758418 297.2679568042922
1637 0.005 8.185 1 966.9857616931206 912.0717873500278 912.2148390018414 1070.720080882385 1080.326006693706 1083.905107636057 950.8182872657405 454.5568660373636 1040.426694513061 297.2679661462425
1638 0.005 8.19 1 967.0003126449778 912.0981419062626 912.2412207818874 1070.720284447269 1080.32578863369 1083.904912118664 950.8330944865526 454.5892333689768 1040.429122403216 297.2679751742614
1639 0.005 8.195 1 967.0149821534262 912.124437564376 912.2675434039426 1070.721016555035 1080.326072405346 1083.90515859685 950.8479502809224 454.6215471449029 1040.432024727351 297.2679844967661
1640 0.005 8.199999999999999 1 967.0294663944201 912.1506727394175 912.2938056582808 1070.721219168028 1080.325855249593 1083.904963763833 950.8626928624118 454.6538074698466 1040.434441422246 297.267993511852
1641 0.005 8.205 1 967.044070218156 912.1768492974923 912.3200090384737 1070.721949027725 1080.326138221881 1083.905209340012 950.8774836985532 454.6860143146981 1040.437331823339 297.2680027904003
1642 0.005 8.210000000000001 1 967.0584888657202 912.2029656561265 912.3461523391695 1070.722149013809 1080.325920171379 1083.905013731284 950.8921612332804 454.7181678352364 1040.439736233532 297.2680117557705
1643 0.005 8.215 1 967.0730265974037 912.2290236817568 912.3722370519749 1070.722876100252 1080.326202459566 1083.905258835193 950.9068868286215 454.7502679767032 1040.442614764326 297.2680209355025
1644 0.005 8.220000000000001 1 967.0873793733183 912.2550217797721 912.398261958248 1070.723074107229 1080.325984958371 1083.905064048583 950.9214991019903 454.7823149462336 1040.445007772684 297.2680297965954
1645 0.005 8.225 1 967.1018516632671 912.2809618304335 912.4242285604546 1070.723799028672 1080.326267200546 1083.905309147974 950.9361598890849 454.8143093629878 1040.447873792184 297.2680388909376
1646 0.005 8.23 1 967.1161401016301 912.3068422515502 912.4501356503474 1070.723996451707 1080.326050837609 1083.905115256655 950.950708124248 454.84625062733 1040.450255594251 297.2680476000068
1647 0.005 8.234999999999999 1 967.1305481603101 912.3326649090779 912.4759847215813 1070.724720800302 1080.326333720479 1083.905360611916 950.9653050518102 454.8781388301506 1040.453111001316 297.2680565269775
1648 0.005 8.24 1 967.1447720300667 912.3584282180661 912.5017745618826 1070.724915334413 1080.326115542686 1083.905164994241 950.9797892306808 454.9099740912492 1040.455481249357 297.2680650600564
1649 0.005 8.245000000000001 1 967.1591152526453 912.3841340390962 912.5275066616531 1070.725637018649 1080.326398041473 1083.905410329122 950.9943219883089 454.941759223797 1040.458324386669 297.2680738190578
1650 0.005 8.25 1 967.1732739274368 912.4097807895521 912.553179808753 1070.725827688421 1080.326177995453 1083.905212985804 951.0087418718866 454.9734909000404 1040.460681815563 297.2680821710358
1651 0.005 8.255000000000001 1 967.1875527160671 912.4353703515246 912.57879550682 1070.72654685769 1080.326460208095 1083.905458150627 951.0232111173138 455.0051698517872 1040.463513386556 297.2680907175586
1652 0.005 8.26 1 967.2016475383143 912.4609011271376 912.6043525398999 1070.726737646916 1080.326242800233 1083.905263356204 951.0375677990997 455.0367956225173 1040.465860948479 297.2680988799019
1653 0.005 8.265000000000001 1 967.2158628091141 912.4863749806693 912.6298523970717 1070.727455377419 1080.326524725456 1083.905508181678 951.0519736289978 455.0683686084084 1040.468681243109 297.2681071889956
1654 0.005 8.27 1 967.2298934980236 912.5117903007225 912.6552938507227 1070.727643104126 1080.326305596524 1083.905311929207 951.0662664049015 455.0998889060414 1040.471015928263 297.2681150487358
1655 0.005 8.275 1 967.2440451795138 912.5371489843993 912.6806784073491 1070.728359797199 1080.326588679431 1083.905557867418 951.0806091567802 455.1313566797635 1040.473826007061 297.268123033491
1656 0.005 8.279999999999999 1 967.2580125207334 912.5624494380138 912.7060048520545 1070.728545289337 1080.326369311352 1083.905361277633 951.0948395357794 455.162771876254 1040.476149026906 297.2681305581356
1657 0.005 8.285 1 967.2721010028868 912.587693524719 912.7312746774955 1070.729259913987 1080.326652227422 1083.905607095802 951.1091195483777 455.1941386985807 1040.478947542431 297.2681381887805
1658 0.005 8.290000000000001 1 967.2860058292936 912.612879653467 912.7564866638648 1070.729444148718 1080.326433013827 1083.905410483558 951.1232873322958 455.2254518292962 1040.481260928576 297.2681452931146
1659 0.005 8.295 1 967.3000312280385 912.6380096847734 912.7816423029936 1070.730156041612 1080.326714841738 1083.905655327671 951.137504590632 455.2567121201487 1040.484047534863 297.2681524116738
1660 0.005 8.300000000000001 1 967.3138727355928 912.6630820279483 912.8067403744633 1070.730338077855 1080.32649591957 1083.905459277485 951.1516097085524 455.2879195699936 1040.486348441581 297.2681589489109
1661 0.005 8.305 1 967.3278350076835 912.6880985479349 912.8317823705712 1070.731047759501 1080.326777086311 1083.905703288029 951.1657646542001 455.319075102673 1040.489123054954 297.2681654240986
1662 0.005 8.31 1 967.341622722294 912.7130578854416 912.8567672459006 1070.731227380711 1080.32655760608 1083.905506935769 951.1798142240744 455.3501788920613 1040.491410766962 297.2681712812346
1663 0.005 8.315 1 967.3555284385998 912.7379617130406 912.8816963706521 1070.73193618623 1080.326839444958 1083.905751637115 951.1939122567243 455.3812309381295 1040.494174210087 297.2681770493745
1664 0.005 8.32 1 967.3692475378405 912.7628084102927 912.9065684977617 1070.732114400244 1080.32662016167 1083.905555295462 951.2078962153353 455.4122315417159 1040.496452119697 297.2681821841119
1665 0.005 8.324999999999999 1 967.3830879329412 912.7875998528872 912.9313851210907 1070.732820458476 1080.326901443136 1083.905799759082 951.2219297053673 455.4431806620084 1040.49920467324 297.2681872548064
1666 0.005 8.33 1 967.3967436439739 912.8123344338237 912.9561450118467 1070.732997327551 1080.32668227096 1083.905603341231 951.2358506892492 455.4740785690644 1040.50147273811 297.2681916633412
1667 0.005 8.335000000000001 1 967.410521541988 912.8370140133562 912.9808496575558 1070.733702018583 1080.326963963105 1083.905848114706 951.2498217336362 455.5049273686767 1040.504215234622 297.2681960231815
1668 0.005 8.34 1 967.4241146270581 912.8616369876814 913.0054978244883 1070.733876621528 1080.326744513668 1083.905651620133 951.263680601674 455.5357227571998 1040.506471614073 297.2681997364339
1669 0.005 8.345000000000001 1 967.4378316784565 912.886205241794 913.0300910173027 1070.734579748127 1080.327026130933 1083.905896214311 951.2775911234488 455.5664669072325 1040.509203582185 297.2682034097778
1670 0.005 8.35 1 967.4513644285068 912.9107171597354 913.054628000465 1070.734751852944 1080.326805443538 1083.90569845834 951.2913889484179 455.5971601435641 1040.511449455515 297.2682065368693
1671 0.005 8.355 1 967.4650195569682 912.935174613447 913.07911027048 1070.735451788647 1080.327085979941 1083.905942491939 951.3052376458267 455.6278017644073 1040.514169573663 297.2682097084881
1672 0.005 8.359999999999999 1 967.4784897399097 912.9595759874341 913.1035365872776 1070.735621424549 1080.326865357659 1083.905745176221 951.3189742583339 455.6583941719291 1040.516403037478 297.268212402994
1673 0.005 8.365 1 967.4920831936781 912.9839231495846 913.1279084464023 1070.736321094277 1080.327147806984 1083.905990546355 951.3327621323754 455.688935518712 1040.51911321813 297.2682152657503
1674 0.005 8.370000000000001 1 967.5054916008741 913.008214463846 913.1522245945741 1070.736490054785 1080.326928218165 1083.905793766154 951.3464373638241 455.7194258025303 1040.521337834271 297.2682178001374
1675 0.005 8.375 1 967.5190250005716 913.0324518649275 913.176486565344 1070.737187304572 1080.327208968841 1083.906037581841 951.3601653803267 455.7498655854058 1040.524037409325 297.2682205899208
1676 0.005 8.380000000000001 1 967.5323732771388 913.0566336816689 913.2006930891509 1070.737353997723 1080.326988863871 1083.905840578417 951.373780659693 455.7802546836279 1040.526251028119 297.2682230839187
1677 0.005 8.385 1 967.5458462514321 913.080761845071 913.2248456965729 1070.738049063874 1080.32726914829 1083.906084029663 951.3874485991836 455.8105935211516 1040.528938741676 297.2682258869967
1678 0.005 8.390000000000001 1 967.5591345143225 913.104834686657 913.2489431192996 1070.738213827038 1080.327048659209 1083.905886662663 951.4010039633893 455.8408818566498 1040.531141863087 297.2682284711998
1679 0.005 8.395 1 967.5725478627962 913.1288541364065 913.2729868862763 1070.738907058093 1080.327329351421 1083.906130920669 951.4146122127861 455.8711201144031 1040.533819741792 297.2682313918071
1680 0.005 8.4 1 967.5857757598561 913.1528185213057 913.2969757284455 1070.739069586555 1080.327108886074 1083.905933633901 951.4281076757416 455.90130799751 1040.536010988428 297.2682341070387
1681 0.005 8.404999999999999 1 967.5991288190909 913.1767297745488 913.3209111753285 1070.739760706384 1080.327388974842 1083.906177054579 951.4416562917246 455.9314456134583 1040.538677617282 297.2682372148859
1682 0.005 8.41 1 967.6122972077291 913.2005862219822 913.3447919556178 1070.739921626963 1080.32716843392 1083.905979447826 951.4550924790459 455.9615332852168 1040.540858815827 297.2682401781366
1683 0.005 8.415000000000001 1 967.625591041502 913.2243898052093 913.3686196049132 1070.740611647251 1080.327449265424 1083.906223451994 951.4685822069818 455.991571129689 1040.543515103333 297.2682435878667
1684 0.005 8.42 1 967.6386999684365 913.2481388164999 913.3923928328861 1070.740770775385 1080.327228406038 1083.906025688241 951.4819591612835 456.02155976943 1040.545685386364 297.2682468935701
1685 0.005 8.425000000000001 1 967.6519352741425 913.2718352530356 913.4161132036057 1070.741458962594 1080.327508570809 1083.906269196409 951.4953906013305 456.0514965619512 1040.548331335722 297.2682507039931
1686 0.005 8.43 1 967.6649855258912 913.295477445478 913.4397794549191 1070.741615248193 1080.327286490757 1083.906070363112 951.5087102345466 456.0813844453785 1040.550490569529 297.2682544311468
1687 0.005 8.435 1 967.6781612067771 913.3190672443925 913.4633930758038 1070.742301161815 1080.327567129973 1083.906314779613 951.5220818524143 456.1112233297147 1040.553125915079 297.268258721787
1688 0.005 8.44 1 967.6911523317843 913.3426030573769 913.4869528281207 1070.74245594443 1080.327345430848 1083.906116335176 951.535342525145 456.1410147014146 1040.555274900617 297.2682629903022
1689 0.005 8.445 1 967.7042696761938 913.3660867316869 913.5104602008289 1070.743140582375 1080.327626313026 1083.906360640233 951.5486555970795 456.1707557911551 1040.557900187232 297.2682677955847
1690 0.005 8.449999999999999 1 967.717202827276 913.3895166684679 913.533913959844 1070.743294573747 1080.327405357358 1083.906162834711 951.5618580548889 456.2004380305245 1040.560039143732 297.2682725766051
1691 0.005 8.455 1 967.7302622160951 913.4128946776412 913.5573155592458 1070.743977930865 1080.327685009149 1083.906405734969 951.5751184150422 456.2300735437206 1040.562652089078 297.2682779212131
1692 0.005 8.460000000000001 1 967.7431384473936 913.4362191857633 913.5806637832048 1070.744129776645 1080.327463584477 1083.906207779492 951.5882656054604 456.2596617745708 1040.564779767788 297.2682832450331
1693 0.005 8.465 1 967.7561392277306 913.4594920741747 913.6039601354279 1070.744809476437 1080.327742921238 1083.906450557854 951.6014645113052 456.289202216665 1040.567382872978 297.2682891251044
1694 0.005 8.470000000000001 1 967.7689574017397 913.4827117126931 913.6272033683533 1070.744959633805 1080.327521634532 1083.906252721746 951.6145521823498 456.3186941264972 1040.569500809807 297.2682949688398
1695 0.005 8.475 1 967.7818996353561 913.5058799749247 913.6503949742058 1070.745638122069 1080.327801672798 1083.90649621265 951.6276921765725 456.3481377261767 1040.572093918791 297.2683013445394
1696 0.005 8.48 1 967.7946597169145 913.5289952419814 913.6735337132495 1070.74578719853 1080.327580607641 1083.906298305031 951.6407215436188 456.3775330424987 1040.57420283607 297.2683076469046
1697 0.005 8.484999999999999 1 967.8075445910835 913.5520593747673 913.6966210723349 1070.746464203167 1080.32786030394 1083.906541326609 951.6538035940654 456.4068796357561 1040.576786727893 297.2683144392313
1698 0.005 8.49 1 967.8202463386932 913.5750707547422 913.7196558077621 1070.746610218815 1080.327637887013 1083.906342239587 951.6667752895316 456.4361778175376 1040.578884474996 297.2683211595593
1699 0.005 8.495000000000001 1 967.8330729012416 913.5980312510113 913.7426394129482 1070.747284173521 1080.327916351968 1083.906584283393 951.6797999347884 456.4654274331362 1040.581458007224 297.2683283240817
1700 0.005 8.5 1 967.845717113603 913.6209392421327 913.7655706410305 1070.747428215593 1080.327694380002 1083.906385970602 951.6927144475343 456.4946286635435 1040.583545566326 297.2683353509581
1701 0.005 8.505000000000001 1 967.8584862917625 913.6437965930652 913.7884509845677 1070.748101229806 1080.327974114938 1083.906629388663 951.7056819898523 456.5237813607521 1040.586108210843 297.2683427919396
1702 0.005 8.51 1 967.8710738160793 913.6666017049129 913.81127920863 1070.748245037453 1080.327752800837 1083.906431254183 951.7185404430795 456.5528855911305 1040.588185981891 297.2683500761936
1703 0.005 8.515000000000001 1 967.8837869047292 913.6893564313366 913.8340568011608 1070.748917089362 1080.328032042167 1083.90667380662 951.7314521339889 456.5819415384093 1040.590740247583 297.2683577622403
1704 0.005 8.52 1 967.8963177314046 913.7120591392194 913.8567825088215 1070.749057546636 1080.327808767245 1083.906474067346 951.7442539393012 456.6109480344058 1040.592808312511 297.2683652772404
1705 0.005 8.525 1 967.9089740310571 913.7347117132384 913.8794578324056 1070.749727267674 1080.328088171146 1083.906717256091 951.7571093280784 456.6399071769169 1040.59535201353 297.2683731922331
1706 0.005 8.529999999999999 1 967.921448999885 913.757312521496 913.9020815198573 1070.749866319076 1080.327865576023 1083.906518218738 951.769855040711 456.6688185898998 1040.597410812768 297.2683809101351
1707 0.005 8.535 1 967.934048623727 913.7798634251345 913.9246550577199 1070.750533291095 1080.328144015076 1083.906760535666 951.782654162145 456.6976820316049 1040.599942895189 297.2683889780797
1708 0.005 8.540000000000001 1 967.9464669227102 913.8023628058397 913.9471772033465 1070.750671980735 1080.327923317464 1083.906563186642 951.7953440849983 456.7264977369787 1040.601991141224 297.2683967460288
1709 0.005 8.545 1 967.9590111218629 913.8248125259761 913.969649444421 1070.751338159607 1080.328201914826 1083.906805255694 951.8080874054102 456.7552656367973 1040.604514502052 297.2684048132095
1710 0.005 8.550000000000001 1 967.971374354303 913.8472109543078 913.9920705254334 1070.751475572283 1080.32798083094 1083.906607390941 951.8207216584153 456.783984225134 1040.606553296035 297.2684125699813
1711 0.005 8.555 1 967.9838633431741 913.8695599620665 914.0144419418074 1070.752140286057 1080.32825944188 1083.906849408338 951.8334095812274 456.8126558100635 1040.609067372826 297.2684205701376
1712 0.005 8.56 1 967.9961700679306 913.8918579187182 914.0367624370948 1070.752273147785 1080.328035800556 1083.906649764871 951.8459879023383 456.8412803139053 1040.611093832146 297.2684282064309
1713 0.005 8.565 1 968.0086028911563 913.9141066954136 914.059033506278 1070.75293599519 1080.328315006889 1083.906892593797 951.8586202325442 456.8698560359168 1040.613596854693 297.2684361180795
1714 0.005 8.57 1 968.0208547866381 913.9363046670579 914.0812539001256 1070.753068674838 1080.328091942847 1083.906692783908 951.8711437952247 456.8983852965149 1040.615614652915 297.2684436858441
1715 0.005 8.575000000000001 1 968.0332327375163 913.9584536932969 914.1034251061182 1070.753729405529 1080.328370199281 1083.906934835496 951.8837211913773 456.9268674081051 1040.618107747485 297.2684515293786
1716 0.005 8.58 1 968.0454292068715 913.9805521500464 914.1255458715448 1070.753860455847 1080.328147518723 1083.906735860794 951.8961897164869 456.9553026056219 1040.620116610333 297.2684590422779
1717 0.005 8.585000000000001 1 968.0577518432519 914.0026018996361 914.1476176868782 1070.754519407845 1080.328425544881 1083.906977864807 951.9087124789735 456.9836912167854 1040.622599751639 297.2684668274982
1718 0.005 8.59 1 968.0698941326026 914.0246013185682 914.1696393014147 1070.754648520998 1080.328202515521 1083.906778428816 951.9211266494815 457.0120347899283 1040.624597596873 297.2684743070994
1719 0.005 8.595000000000001 1 968.0821628645581 914.046552268166 914.1916122035674 1070.755306478416 1080.328481209819 1083.907020852231 951.9335950247576 457.0403308563917 1040.627071355743 297.2684820745448
1720 0.005 8.6 1 968.0942503475504 914.0684531171115 914.2135351375053 1070.755433492597 1080.328257380902 1083.906820526307 951.9459546259384 457.0685791337465 1040.629059279029 297.2684895421517
1721 0.005 8.605 1 968.1064639750977 914.0903057184807 914.2354095822448 1070.756089272433 1080.328535597095 1083.907062703279 951.9583680900304 457.0967797331541 1040.631522653677 297.2684973168305
1722 0.005 8.609999999999999 1 968.1184971704962 914.1121084627771 914.2572343000604 1070.756215615724 1080.328313115112 1083.906863890687 951.9706736848188 457.1249335502433 1040.633501337309 297.2685047941454
1723 0.005 8.615 1 968.1306569358384 914.1338632029286 914.279010769741 1070.756869642403 1080.328590733934 1083.907105338356 951.9830338483498 457.1530402838379 1040.635954991215 297.2685125801167
1724 0.005 8.620000000000001 1 968.1426365995055 914.1555683123819 914.300737741959 1070.7569935872 1080.328367101937 1083.906905400242 951.9952855846483 457.1810934635843 1040.63792405888 297.2685200691339
1725 0.005 8.625 1 968.1547427488193 914.1772256494547 914.3224166984957 1070.757645611005 1080.328644432438 1083.907146614161 952.0075918754384 457.2091029212359 1040.640368425384 297.2685278534586
1726 0.005 8.630000000000001 1 968.1666689863029 914.1988335818612 914.3440463833283 1070.757767639391 1080.3284210293 1083.906947233053 952.0197895783032 457.2370669744947 1040.64232756527 297.2685353851593
1727 0.005 8.635 1 968.1787213394647 914.22039397112 914.3656282841818 1070.75841805561 1080.328698581705 1083.907188841576 952.0320426959702 457.2649854022465 1040.644761548494 297.2685432498329
1728 0.005 8.640000000000001 1 968.1905929959426 914.2419051775039 914.3871611388668 1070.758539364463 1080.328475796899 1083.906989770544 952.0441870304842 457.2928579669933 1040.646711479026 297.2685508624163
1729 0.005 8.645 1 968.202592151006 914.2633690712131 914.4086464361595 1070.759189196637 1080.328753912498 1083.907231598989 952.0563862758551 457.3206845518051 1040.649137493754 297.2685587665887
1730 0.005 8.65 1 968.2144109184018 914.2847840186954 914.4300829207326 1070.759307601939 1080.328529357662 1083.907030853482 952.0684774924854 457.348470692578 1040.65107735479 297.2685664048065
1731 0.005 8.654999999999999 1 968.2263567885303 914.3061518883618 914.4514720811982 1070.75995441828 1080.328806827235 1083.907272535404 952.0806236053737 457.3762082633014 1040.653491808816 297.2685743245501
1732 0.005 8.66 1 968.2381205186869 914.3274710296702 914.4728126564231 1070.760072772408 1080.328584033385 1083.907073347303 952.0926593940726 457.4038986857661 1040.655422925045 297.2685819793611
1733 0.005 8.665000000000001 1 968.2500117505966 914.3487432900921 914.4941061141565 1070.760718836485 1080.328861350594 1083.907314474541 952.1047515743695 457.4315433715834 1040.65782900786 297.2685899166115
1734 0.005 8.67 1 968.2617244215031 914.3699670531911 914.5153512080026 1070.760835162027 1080.328637442351 1083.907114312345 952.1167367435565 457.4591415003572 1040.659750320367 297.2685975668704
1735 0.005 8.675000000000001 1 968.2735639576093 914.3911441752475 914.5365494176809 1070.76147889611 1080.32891432272 1083.907355371381 952.1287771795063 457.4866933766335 1040.662146051949 297.2686054713538
1736 0.005 8.68 1 968.2852240408157 914.4122730284538 914.5576994898666 1070.761592880711 1080.328690437916 1083.907155456603 952.1407101005191 457.514199400538 1040.664057829002 297.2686130682497
1737 0.005 8.685 1 968.297011910082 914.4333554694838 914.5788029104306 1070.762235465235 1080.328967662798 1083.907396745002 952.1526983526786 457.5416595010516 1040.666445314427 297.2686209130691
1738 0.005 8.69 1 968.3086201734978 914.4543898649583 914.5998584173456 1070.762347998609 1080.3287434851 1083.907196435668 952.1645790953706 457.5690739801311 1040.668347764198 297.2686284373864
1739 0.005 8.695 1 968.3203557023813 914.4753780698044 914.6208674937501 1070.762988285028 1080.329019911558 1083.907437025656 952.1765151731598 457.5964427803131 1040.670724435945 297.2686361729928
1740 0.005 8.700000000000001 1 968.3319123393587 914.4963184530321 914.6418288804103 1070.76309854621 1080.328795024674 1083.907236017473 952.1883441987399 457.6237661066061 1040.672615592625 297.2686435326369
1741 0.005 8.705 1 968.343596278303 914.5172128711862 914.6627440634545 1070.763737842298 1080.329071951644 1083.907477045507 952.2002285743664 457.6510438975126 1040.674982828646 297.2686510922533
1742 0.005 8.710000000000001 1 968.3551007003016 914.538059701133 914.6836117869105 1070.763847245385 1080.328847858611 1083.907276966121 952.2120059109435 457.6782766110067 1040.676865804615 297.2686582385023
1743 0.005 8.715 1 968.3667304000269 914.5588608160875 914.7044335516896 1070.764483483724 1080.329124567883 1083.907517950769 952.223837161408 457.705470529095 1040.679223408691 297.2686655083094
1744 0.005 8.720000000000001 1 968.3781816528996 914.5796145548478 914.7252080760094 1070.764591357265 1080.328900454167 1083.907317634559 952.2355619866938 457.7326173289795 1040.68109688518 297.2686723101104
1745 0.005 8.725 1 968.3897613609882 914.6003227742635 914.7459368429736 1070.765227818961 1080.329177160765 1083.907558284072 952.2473429653597 457.7597175854867 1040.683446668053 297.2686791955363
1746 0.005 8.73 1 968.4011610234172 914.6209837906479 914.7666185594356 1070.765333339466 1080.328951903962 1083.907356973577 952.2590163546413 457.7867718345643 1040.685310457016 297.2686855766289
1747 0.005 8.734999999999999 1 968.4126904368775 914.6415995447745 914.7872547525158 1070.765967954177 1080.329228474372 1083.90759800649 952.2707467314851 457.8137831021523 1040.68765061946 297.2686919861737
1748 0.005 8.74 1 968.4240398497799 914.6621683194588 914.8078441211082 1070.766072251997 1080.32900408504 1083.907397760243 952.2823694339151 457.8407479246879 1040.689505280636 297.2686978468042
1749 0.005 8.745000000000001 1 968.4355188292174 914.6826920485527 914.8283881865111 1070.766705740013 1080.3292810041 1083.907638717904 952.2940493491266 457.8676671737643 1040.691836243457 297.2687036602146
1750 0.005 8.75 1 968.4468181132614 914.7031690184186 914.8488856464475 1070.766808953162 1080.32905665421 1083.907438201036 952.3056218712052 457.8945411311528 1040.693682562447 297.2687088530502
1751 0.005 8.755000000000001 1 968.4582467877646 914.7236011622409 914.8693380206051 1070.767439834352 1080.329331889169 1083.907677643806 952.3172511620206 457.9213699101934 1040.696003797448 297.2687140112606
1752 0.005 8.76 1 968.4694955243536 914.7439867628378 914.8897440080789 1070.767541445311 1080.329107790303 1083.907477832291 952.328772809601 457.9481539195736 1040.69784074454 297.2687185048539
1753 0.005 8.765000000000001 1 968.4808733382187 914.7643277520551 914.9101051256415 1070.76817095901 1080.329383348728 1083.907717572928 952.3403515158218 457.9748933862258 1040.700150451213 297.2687229681652
1754 0.005 8.77 1 968.49206938846 914.7846224202115 914.9304200757895 1070.768271346183 1080.329159158885 1083.907517370204 952.3518221597035 458.0015884870393 1040.701977147539 297.2687267503794
1755 0.005 8.775 1 968.5033956704145 914.8048726932903 914.9506903740236 1070.768898952544 1080.329434077957 1083.907756641359 952.3633507557381 458.0282392863331 1040.70427841509 297.2687304613729
1756 0.005 8.779999999999999 1 968.5145427665609 914.8250768574649 914.9709147197996 1070.76899706425 1080.329209192022 1083.907555861194 952.3747721105394 458.0548457805518 1040.706095701372 297.2687335385787
1757 0.005 8.785 1 968.5258191469283 914.8452368043645 914.9910946052715 1070.769622921947 1080.329484476472 1083.907795921292 952.3862509165177 458.0814084572257 1040.708385377831 297.268736555827
1758 0.005 8.790000000000001 1 968.5369170231274 914.8653508732376 915.0112287528335 1070.76971964571 1080.329259812025 1083.907595067308 952.3976221026367 458.1079267151976 1040.710195762654 297.2687389491408
1759 0.005 8.795 1 968.5481442530296 914.885420877622 915.0313186070711 1070.770344511552 1080.329534566076 1083.907834218772 952.4090500108359 458.1344005972724 1040.712478322335 297.2687413424599
1760 0.005 8.800000000000001 1 968.5591927936836 914.9054452155888 915.0513629308086 1070.770440261098 1080.329310448261 1083.907634207054 952.4203707675633 458.1608304545375 1040.714280485448 297.2687432158905
1761 0.005 8.805 1 968.5703707473541 914.9254257692405 915.0713632249395 1070.771063525053 1080.329585434318 1083.907873661773 952.4317499684468 458.1872162866545 1040.716554020461 297.2687452782253
1762 0.005 8.81 1 968.5813702381719 914.9453608701187 915.0913182075697 1070.771157795944 1080.329361234533 1083.907673406012 952.4430216039968 458.2135583222288 1040.718347806325 297.2687469257446
1763 0.005 8.815 1 968.5924986420137 914.9652523960052 915.1112293714438 1070.771778460534 1080.329635291438 1083.907912142029 952.4543513168185 458.2398568318638 1040.720611556809 297.2687488246573
1764 0.005 8.82 1 968.6034486625198 914.9850986794327 915.1310954324575 1070.771871296346 1080.329410937891 1083.90771160145 952.4655738900429 458.2661115775541 1040.722396170638 297.2687504054234
1765 0.005 8.825000000000001 1 968.6145276924018 915.0049015981917 915.1509178879572 1070.772490259494 1080.329684849316 1083.907950237588 952.47685435583 458.2923226047023 1040.724650830646 297.26875229489
1766 0.005 8.83 1 968.6254288566754 915.024659485804 915.1706954519227 1070.772581499858 1080.329460253153 1083.907749492193 952.4880278148671 458.3184908617302 1040.726427611027 297.2687539372057
1767 0.005 8.835000000000001 1 968.6364591658026 915.0443742181966 915.1904296224117 1070.773198743803 1080.329733991031 1083.907988181253 952.4992594118028 458.3446152933187 1040.728673949564 297.2687559692689
1768 0.005 8.84 1 968.6473115229589 915.0640441273644 915.2101191078663 1070.773288416869 1080.329509900617 1083.907788110242 952.5103840626508 458.3706961203504 1040.730440992038 297.2687577763279
1769 0.005 8.845000000000001 1 968.6582936717787 915.0836710923456 915.2297654103729 1070.773905012933 1080.329784402743 1083.908027284168 952.5215670483828 458.396733557391 1040.732679375899 297.2687599891181
1770 0.005 8.85 1 968.6690979680727 915.1032534498693 915.2493672432887 1070.773993330261 1080.329560016485 1083.907826752156 952.5326432452749 458.4227278765532 1040.734438629433 297.2687620359853
1771 0.005 8.855 1 968.6800314515476 915.1227930612474 915.2689260933263 1070.774607264323 1080.329833106985 1083.908064648875 952.5437777439707 458.4486785555852 1040.736667546004 297.2687645461008
1772 0.005 8.859999999999999 1 968.6907868686512 915.1422882701797 915.2884406818589 1070.774694669974 1080.329609332837 1083.907864659103 952.5548055039834 458.4745868251692 1040.738418119934 297.2687669450823
1773 0.005 8.865 1 968.7016731036465 915.1617409741323 915.3079125126709 1070.775308809338 1080.329883562438 1083.908103023401 952.5658915168161 458.5004518486975 1040.740641472002 297.2687698370502
1774 0.005 8.870000000000001 1 968.7123810985281 915.1811494554099 915.3273402794434 1070.775392377204 1080.329657210961 1083.907901200941 952.5768709173777 458.5262738136655 1040.742379233753 297.2687726507935
1775 0.005 8.875 1 968.7232190982946 915.2005156276824 915.3467254846599 1070.776004822017 1080.329931922556 1083.908140478244 952.5879086862407 458.552052907772 1040.744592495904 297.2687759980057
1776 0.005 8.880000000000001 1 968.7338792146005 915.2198377701986 915.3660668216177 1070.776088132935 1080.329706549376 1083.907939349214 952.598840701251 458.5777895310337 1040.746322650218 297.2687793164127
1777 0.005 8.885 1 968.7446697904145 915.2391178186242 915.3853658081867 1070.776698449641 1080.329980405576 1083.908177775778 952.6098311008077 458.6034834054176 1040.748526915628 297.2687831735685
1778 0.005 8.890000000000001 1 968.7552820860767 915.2583540425193 915.4046211304125 1070.776779696254 1080.329754315584 1083.907976052368 952.6207152248118 458.6291342871181 1040.750248490924 297.2687870046456
1779 0.005 8.895 1 968.7660252655895 915.2775483735654 915.4238343029973 1070.777388925928 1080.330028482213 1083.908215040695 952.6316580917058 458.6547425021511 1040.752445001199 297.2687913919965
1780 0.005 8.9 1 968.7765913549745 915.2966991421266 915.4430040539131 1070.777469134711 1080.32980240842 1083.908013237028 952.6424961963393 458.6803083142451 1040.754157746802 297.2687957683506
1781 0.005 8.904999999999999 1 968.7872873527391 915.3158081846091 915.4621318432214 1070.778076781989 1080.330076853833 1083.908252344813 952.6533917033017 458.7058315690117 1040.756345761764 297.2688007003875
1782 0.005 8.91 1 968.7978057070341 915.3348738463105 915.4812163957087 1070.778154476565 1080.329849785663 1083.908049656856 952.6641818479512 458.7313126099248 1040.758049054197 297.268805599322
1783 0.005 8.915000000000001 1 968.808454037337 915.3538979787206 915.5002591852872 1070.778760637728 1080.330124168896 1083.908288674496 952.6750297121037 458.7567510662363 1040.760228664265 297.2688109990666
1784 0.005 8.92 1 968.8189242448326 915.3728789502684 915.519258946735 1070.77883714767 1080.329898071026 1083.908087228611 952.685774407068 458.7821471039672 1040.761924413162 297.2688163112003
1785 0.005 8.925000000000001 1 968.8295253815553 915.3918186040052 915.5382171542242 1070.779442451938 1080.330172581592 1083.908326339177 952.6965764337755 458.8075017299779 1040.764096286856 297.2688221199915
1786 0.005 8.93 1 968.8399499642549 915.4107152903069 915.5571325364826 1070.779518259674 1080.329946069946 1083.908124233072 952.7072738452136 458.8328140145384 1040.765783652153 297.268827799204
1787 0.005 8.935 1 968.8505048908928 915.4295708459872 915.5760065561564 1070.780121906739 1080.330220119186 1083.90836279004 952.7180287593502 458.8580838034125 1040.767946365596 297.2688339436631
1788 0.005 8.94 1 968.8608817460123 915.4483836041668 915.594837926365 1070.780194287372 1080.329992748503 1083.908160224634 952.7286772734967 458.8833113400148 1040.769624241913 297.268839929364
1789 0.005 8.945 1 968.8713931813772 915.4671554590885 915.6136281500026 1070.78079934311 1080.330268175255 1083.908399706971 952.7393872531146 458.9084970122126 1040.771781016476 297.2688463089505
1790 0.005 8.950000000000001 1 968.8817228061952 915.4858847055455 915.6323759160715 1070.780869599337 1080.330040617986 1083.908197204031 952.7499893885441 458.933640941279 1040.773448746704 297.2688524694317
1791 0.005 8.955 1 968.8921887169263 915.5045732466248 915.6510827345578 1070.781472761017 1080.330315426229 1083.908436189041 952.7606531014612 458.9587430172062 1040.775597217382 297.2688589748031
1792 0.005 8.960000000000001 1 968.9024717366864 915.5232193348292 915.6697472655256 1070.781537645418 1080.33008463449 1083.908231518479 952.7712070647488 458.9838034309093 1040.777256082212 297.268865242825
1793 0.005 8.965 1 968.9128901099705 915.541824899256 915.6883710263016 1070.782137442892 1080.330358726625 1083.908470044377 952.7818229284978 459.0088221368292 1040.779395490209 297.2688718015868
1794 0.005 8.970000000000001 1 968.9231277485658 915.5603882382977 915.7069527128856 1070.782203562231 1080.33013083049 1083.90826749973 952.7923315346036 459.0337983881904 1040.78104650992 297.2688780436766
1795 0.005 8.975 1 968.9335006833319 915.5789112504928 915.7254938287234 1070.78280430065 1080.33040646064 1083.908507128676 952.8029024147407 459.0587334560912 1040.783178064956 297.2688845516888
1796 0.005 8.98 1 968.9436926842714 915.5973922505729 915.7439930752812 1070.782869571923 1080.330177669074 1083.908303392024 952.8133666648018 459.0836251026912 1040.784820739794 297.2688907437573
1797 0.005 8.984999999999999 1 968.9540202072637 915.6158331230097 915.762451955203 1070.783468989722 1080.33045282635 1083.908542683963 952.8238929780055 459.108476272584 1040.786943537626 297.2688971991728
1798 0.005 8.99 1 968.9641671101797 915.634232165875 915.7808691536037 1070.783533453078 1080.330224590695 1083.908339676327 952.8343119916912 459.1332866305436 1040.788578229776 297.2689033185595
1799 0.005 8.995000000000001 1 968.9744494944035 915.6525913705306 915.7992462319163 1070.784131734804 1080.33050010237 1083.908579251787 952.8447932888357 459.158056062938 1040.790694612218 297.2689097316929
1800 0.005 9 1 968.9845507757612 915.6709089591328 915.8175818537316 1070.784193537636 1080.330270870976 1083.908375472108 952.8551670487176 459.1827847063894 1040.79232123063 297.2689158162379
1801 0.005 9.005000000000001 1 968.994788052269 915.6891868249929 915.8358775178766 1070.7847896888 1080.330545775749 1083.908614612721 952.8656030401262 459.2074723263091 1040.794428139068 297.2689221724967
1802 0.005 9.01 1 969.0048449602605 915.7074232692357 915.8541319106071 1070.784851623917 1080.330317962058 1083.908411864359 952.8759319364677 459.2321183499607 1040.796047532905 297.268928223368
1803 0.005 9.015000000000001 1 969.0150378334258 915.7256201755614 915.8723465284534 1070.785446521599 1080.330592288158 1083.908650099143 952.8863230655428 459.2567205010126 1040.79814690262 297.2689345445146
1804 0.005 9.02 1 969.0250499609693 915.7437758388161 915.8905200563554 1070.785505710402 1080.33036287848 1083.908446080353 952.8966067630854 459.2812829176538 1040.799757138675 297.268940572312
1805 0.005 9.025 1 969.0351979662315 915.761892147165 915.9086539943735 1070.786099142337 1080.330637511508 1083.90868498823 952.9069525589128 459.3058046789467 1040.801848544802 297.268946867643
1806 0.005 9.029999999999999 1 969.0451656386889 915.7799673990277 915.9267470272532 1070.786157084861 1080.330408272519 1083.908481251184 952.9171913540074 459.3302865202878 1040.803451011856 297.2689529010108
1807 0.005 9.035 1 969.0552694258242 915.7980034890667 915.9448006604147 1070.786749586239 1080.330683291043 1083.908720341344 952.9274926388107 459.3547280990782 1040.805534716389 297.2689592151007
1808 0.005 9.040000000000001 1 969.0651926282304 915.8159987098437 915.9628135759987 1070.786805977468 1080.330453725933 1083.908516288147 952.9376869642484 459.379129441535 1040.80712876615 297.2689652504083
1809 0.005 9.045 1 969.0752518668583 915.8339549541138 915.9807872762863 1070.787396564812 1080.330728255802 1083.908755188878 952.9479438378665 459.4034903853541 1040.809203667278 297.2689715911994
1810 0.005 9.050000000000001 1 969.085130883092 915.8518705245521 915.9987204521886 1070.787451718548 1080.330498754815 1083.908551376463 952.9580940225559 459.4278123063855 1040.810789595674 297.2689776607692
1811 0.005 9.055 1 969.0951464789576 915.8697473089956 916.0166146020854 1070.788041462018 1080.330773581925 1083.908790360479 952.9683067267024 459.4520932710074 1040.812857238359 297.26898409465
1812 0.005 9.06 1 969.1049814813331 915.8875835531597 916.0344683851936 1070.788095495097 1080.330544260511 1083.908586367191 952.9784117178708 459.4763337660733 1040.814436454482 297.2689902868706
1813 0.005 9.065 1 969.1149521129115 915.9053812242576 916.0522833329923 1070.788682832634 1080.330818427769 1083.908824721582 952.9885797212245 459.5005347024717 1040.816495601595 297.2689968563519
1814 0.005 9.07 1 969.1247432734118 915.9231385875576 916.0700581273979 1070.788734932426 1080.330588471614 1083.908620238536 952.998641311274 459.5246950928211 1040.818066013278 297.2690031729816
1815 0.005 9.075000000000001 1 969.1346709223118 915.9408575356215 916.0877942699426 1070.789321435126 1080.330862877876 1083.908859006432 953.0087659016434 459.5488153170177 1040.820117242553 297.2690098774674
1816 0.005 9.08 1 969.144418901539 915.95853636008 916.1054904401085 1070.789373182974 1080.330633754603 1083.908655246736 953.0187841560075 459.5728952199283 1040.821680477977 297.2690163574537
1817 0.005 9.085000000000001 1 969.1543036115038 915.9761769516869 916.123148138828 1070.789958519831 1080.330907853543 1083.908893661066 953.0288654061877 459.5969350487547 1040.823723711972 297.2690232213195
1818 0.005 9.09 1 969.1640080818045 915.993777542846 916.1407660129564 1070.790008818041 1080.330678260598 1083.908689294565 953.0388400668585 459.6209349020472 1040.825278902137 297.2690298819723
1819 0.005 9.095000000000001 1 969.1738493430119 916.0113401264819 916.1583456151945 1070.790592113882 1080.330952082432 1083.908927655864 953.0488777163686 459.6448946898908 1040.827314020327 297.2690369273186
1820 0.005 9.1 1 969.1835107958642 916.0288628961655 916.175885581233 1070.790641151357 1080.330722312409 1083.908723146635 953.0588090326042 459.6688147408322 1040.828862260723 297.2690437459381
1821 0.005 9.105 1 969.1933093956445 916.0463478360556 916.1933874559693 1070.791223196055 1080.330996225331 1083.908961826097 953.0688033309393 459.6926949828259 1040.830889916629 297.2690508993121
1822 0.005 9.109999999999999 1 969.2029279417868 916.0637931599787 916.2108498847472 1070.791270146968 1080.330765678872 1083.908756564625 953.0786916057925 459.7165358318161 1040.832429535483 297.2690578173995
1823 0.005 9.115 1 969.2126834142011 916.0812008250227 916.2282743985564 1070.791850536377 1080.331039525594 1083.908995128413 953.0886427781481 459.7403369276046 1040.834448707515 297.269065054016
1824 0.005 9.120000000000001 1 969.2222596597812 916.0985690560454 916.2456596496701 1070.791897267146 1080.330810037284 1083.90879076905 953.0984882135833 459.7640985595349 1040.835982092077 297.269072024163
1825 0.005 9.125 1 969.2319759673746 916.1158997948006 916.2630071590845 1070.792475375828 1080.331082492906 1083.909028175395 953.1083972108963 459.7878204451315 1040.837993294208 297.2690792416338
1826 0.005 9.130000000000001 1 969.2415113638348 916.1331913056291 916.280315597861 1070.792520508939 1080.330853168424 1083.908824215305 953.118200532318 459.8115038211483 1040.83951791763 297.2690861303486
1827 0.005 9.135 1 969.2511829005877 916.1504455076334 916.2975864792492 1070.793098388989 1080.33112657061 1083.909062177888 953.1280661336341 459.8351470383386 1040.841521794633 297.2690932330849
1828 0.005 9.140000000000001 1 969.2606754492604 916.1676606523267 916.3148184676791 1070.793142026759 1080.330896127953 1083.908857105273 953.1378265940092 459.8587511472689 1040.843038220327 297.2690999843423
1829 0.005 9.145 1 969.2703016619607 916.1848386352415 916.3320130595903 1070.793716102104 1080.331167931935 1083.909094328853 953.1476494427919 459.8823160281584 1040.845029252729 297.2691069039171
1830 0.005 9.15 1 969.2797521727983 916.2019777603081 916.3491689436587 1070.793760192472 1080.330939429261 1083.908890986532 953.157367492243 459.905841674717 1040.846540681793 297.2691134323915
1831 0.005 9.154999999999999 1 969.2893363814869 916.2190799042205 916.3662876101237 1070.79433354394 1080.331211084958 1083.909127722385 953.1671482254055 459.929328284677 1040.848524515419 297.2691201138973
1832 0.005 9.16 1 969.298745560933 916.2361433693361 916.3833677501242 1070.794376738317 1080.330982379632 1083.908923974656 953.1768242215938 459.9527758235839 1040.850030025336 297.2691263539349
1833 0.005 9.165000000000001 1 969.3082884950462 916.2531700287919 916.4004108511015 1070.794948120848 1080.331253322551 1083.909160217487 953.1865626947058 459.9761844562493 1040.852007157236 297.2691327476883
1834 0.005 9.17 1 969.3176556227825 916.2701581425645 916.4174155736007 1070.794990069706 1080.331024722201 1083.90895651774 953.1961959390603 459.9995545198818 1040.853505039743 297.2691386612599
1835 0.005 9.175000000000001 1 969.3271556470864 916.2871096709524 916.4343834521064 1070.795560858684 1080.331296370564 1083.909193300996 953.2058934734538 460.0228855554229 1040.855474169818 297.2691446738711
1836 0.005 9.18 1 969.3364807561641 916.3040228743666 916.4513131612105 1070.795601706338 1080.331068080455 1083.908989926294 953.2154862010935 460.0461776947854 1040.856964401752 297.2691501123406
1837 0.005 9.185 1 969.345940119952 916.3208996089332 916.4682061765889 1070.79617111079 1080.331339578748 1083.909226513275 953.2251411489812 460.0694313436871 1040.85892663238 297.2691555730593
1838 0.005 9.19 1 969.3552243881653 916.337738187547 916.4850611861801 1070.796209877694 1080.331110240355 1083.90902244733 953.2346917431522 460.0926462372279 1040.860409080816 297.2691604213175
1839 0.005 9.195 1 969.3646429870877 916.3545404970953 916.5018796882198 1070.796778585613 1080.331382398413 1083.909259762753 953.2443057096931 460.1158226820647 1040.862364475044 297.2691652253309
1840 0.005 9.200000000000001 1 969.3738863358242 916.3713048243045 916.5186603621909 1070.796815453925 1080.331152103641 1083.909054791538 953.2538149089532 460.1389611074363 1040.86383926565 297.2691694202181
1841 0.005 9.205 1 969.383263754503 916.3880330484122 916.5354046987312 1070.797382210588 1080.331423930709 1083.909291959234 953.2633873558553 460.1620608759488 1040.865785940989 297.2691735426696
1842 0.005 9.210000000000001 1 969.3924664030782 916.4047234921649 916.5521114008134 1070.797419370341 1080.331195091894 1083.909088073984 953.2728550293069 460.1851220890653 1040.867253465924 297.2691770239895
1843 0.005 9.215 1 969.4018033838008 916.4213780120091 916.5687819469117 1070.797984856295 1080.331465896237 1083.909323985551 953.2823865646355 460.2081464740771 1040.869193321689 297.2691804412048
1844 0.005 9.220000000000001 1 969.4109649085856 916.4379949009833 916.5854150140416 1070.79801935529 1080.33123581174 1083.909119204341 953.2918139087325 460.2311319298441 1040.87065281734 297.2691832489409
1845 0.005 9.225 1 969.4202609189954 916.4545760343412 916.602012094325 1070.798583398031 1080.331507206859 1083.909355824564 953.3013046658012 460.2540789041483 1040.87258445217 297.2691859845834
1846 0.005 9.23 1 969.4293817605095 916.4711197050761 916.6185718655169 1070.798616602498 1080.331277387341 1083.909151216119 953.3106911597968 460.276987256007 1040.874035533313 297.269188084872
1847 0.005 9.234999999999999 1 969.438637956607 916.4876277923556 916.6350958210559 1070.799180912297 1080.33154962184 1083.909388323765 953.3201431533844 460.2998577768228 1040.875961943864 297.2691901681508
1848 0.005 9.24 1 969.4477186450639 916.5040985810896 916.6515826349463 1070.799212617212 1080.331318970889 1083.909182929756 953.3294897279741 460.3226903802359 1040.877407404524 297.2691917061235
1849 0.005 9.245000000000001 1 969.4569343184055 916.5205339537441 916.6680337987926 1070.799774875709 1080.331590743197 1083.909420059448 953.3388995277834 460.3454848228305 1040.879325436855 297.2691933680665
1850 0.005 9.25 1 969.4659747490554 916.5369322023678 916.6844479924239 1070.799806032343 1080.331361088524 1083.909215329168 953.3482050990119 460.3682413924308 1040.880763451351 297.2691946034786
1851 0.005 9.255000000000001 1 969.4751501398177 916.5532952049492 916.7008267069983 1070.800366516442 1080.331631693806 1083.909451172232 953.3575741381067 460.3909602679282 1040.882674146877 297.2691960915625
1852 0.005 9.26 1 969.484150763631 916.5696212534311 916.7171686208889 1070.800396409783 1080.331402160689 1083.909246887376 953.3668390194952 460.4136414258064 1040.884105026859 297.2691972615501
1853 0.005 9.265000000000001 1 969.4932866461519 916.5859122261459 916.7334752270554 1070.800956171468 1080.331673562286 1083.909483531602 953.3761676375143 460.4362850000234 1040.886009342376 297.2691987391173
1854 0.005 9.27 1 969.5022470177214 916.6021664098066 916.7497451981792 1070.800983798081 1080.331442865026 1083.909278326673 953.3853922259046 460.4588909520757 1040.887432109798 297.2691999628781
1855 0.005 9.275 1 969.5113426592504 916.6183856839594 916.7659800279902 1070.801542193064 1080.331714391149 1083.909515102873 953.3946807438925 460.481459432722 1040.889328729896 297.2692015437
1856 0.005 9.279999999999999 1 969.520263762259 916.6345683403423 916.7821783922268 1070.801569312406 1080.331484154746 1083.909310058202 953.4038653935277 460.5039903908122 1040.890746043246 297.2692029306748
1857 0.005 9.285 1 969.5293200415991 916.6507162532378 916.798341782919 1070.802125654838 1080.331754682149 1083.909545938582 953.4131137864742 460.5264839590552 1040.892636302449 297.2692047058897
1858 0.005 9.290000000000001 1 969.5382017759665 916.6668277132613 916.8144688731139 1070.802151504345 1080.331524794245 1083.909341364139 953.4222585574108 460.5489402125759 1040.894045950047 297.2692063092069
1859 0.005 9.295 1 969.5472185055545 916.6829045949526 916.830561155181 1070.802706784244 1080.331795527535 1083.909577443641 953.431467271821 460.5713592417366 1040.8959281347 297.269208328436
1860 0.005 9.300000000000001 1 969.5560603237607 916.6989451891526 916.846617303191 1070.802731073081 1080.331565045323 1083.909372232324 953.4405711144532 460.5937409360197 1040.897330003218 297.2692101980327
1861 0.005 9.305 1 969.5650378317516 916.7149513724511 916.8626388084174 1070.803285420892 1080.331835859683 1083.909608313325 953.44973923534 460.6160860350545 1040.899205179586 297.2692125276992
1862 0.005 9.31 1 969.57384876521 916.7309214657323 916.8786243666129 1070.80330823933 1080.331604612918 1083.909402471899 953.4588100765508 460.6383938234371 1040.900599248795 297.2692147580416
1863 0.005 9.315 1 969.5827948668858 916.7468572951451 916.8945754416434 1070.803863480101 1080.331876326568 1083.909638854749 953.4679415318601 460.6606641752098 1040.902471034623 297.2692174707191
1864 0.005 9.32 1 969.5915619202037 916.7627572312734 916.9104907495205 1070.803883909218 1080.331644920526 1083.909433392403 953.476969715316 460.6828979642269 1040.90385587099 297.2692200946485
1865 0.005 9.325000000000001 1 969.6004664941785 916.7786230613303 916.9263717439538 1070.804438161771 1080.331917172457 1083.909670314895 953.4860605751821 460.7050944087325 1040.905720494645 297.2692232256136
1866 0.005 9.33 1 969.609192328157 916.7944531011151 916.9422170984916 1070.804456499754 1080.331684957757 1083.909464078353 953.4950476751867 460.7272542720739 1040.907097635206 297.2692263143051
1867 0.005 9.335000000000001 1 969.6180560027443 916.8102492139446 916.9580283019814 1070.805009138953 1080.331956740242 1083.909700725114 953.5040993417621 460.7493762642351 1040.908955088284 297.2692299031643
1868 0.005 9.34 1 969.6267408541091 916.8260096811747 916.9738040184269 1070.805025446639 1080.331724222747 1083.909494612438 953.5130462530777 460.7714618361721 1040.910323265776 297.2692334371486
1869 0.005 9.345000000000001 1 969.6355657448296 916.8417364171726 916.9895457628046 1070.805577820889 1080.331996344948 1083.909731290537 953.5220605093065 460.7935113024351 1040.91217405672 297.2692374776319
1870 0.005 9.35 1 969.6442123076629 916.8574276709144 917.0052521866573 1070.805594043979 1080.331764930077 1083.90952608328 953.5309695840755 460.8155242178296 1040.91353717085 297.2692414471492
1871 0.005 9.355 1 969.6529988463192 916.8730852811356 917.0209247605821 1070.806146352621 1080.332037982515 1083.909763442693 953.5399440332122 460.837500259709 1040.915382951443 297.2692458828824
1872 0.005 9.359999999999999 1 969.6616071192991 916.8887075539988 917.036562151864 1070.806161012078 1080.331805746645 1083.909557432241 953.5488137176559 460.8594398986208 1040.916738887647 297.269250162098
1873 0.005 9.365 1 969.6703559174252 916.9042964046416 917.0521658777774 1070.806711530761 1080.33207770337 1083.909793842634 953.5577509180429 460.8813432287324 1040.918576966018 297.2692548786085
1874 0.005 9.370000000000001 1 969.6789259128202 916.919850081392 917.0677345915003 1070.806723677644 1080.331844049609 1083.909586699398 953.56658293783 460.903210126729 1040.919924071469 297.2692593625259
1875 0.005 9.375 1 969.6876361579424 916.9353704625184 917.0832697837246 1070.807273872516 1080.332117005863 1083.909824060595 953.5754831808515 460.9250406634047 1040.921755474404 297.2692641998734
1876 0.005 9.380000000000001 1 969.6961684339884 916.9508558239218 917.0987701143256 1070.807285475798 1080.331883343813 1083.909616599322 953.5842780463546 460.9468350179559 1040.92309702396 297.2692687990866
1877 0.005 9.385 1 969.7048414652858 916.9663080511988 917.1142370820761 1070.807832630796 1080.332155076897 1083.909853144207 953.5931392634984 460.9685930417464 1040.924920231442 297.2692736707195
1878 0.005 9.390000000000001 1 969.7133357569101 916.9817254141529 917.1296693443634 1070.807842164133 1080.331921412199 1083.909645930718 953.601895119168 460.9903149862229 1040.926254081869 297.2692782589776
1879 0.005 9.395 1 969.7219713054857 916.9971098354816 917.1450684221153 1070.808388222801 1080.332193096179 1083.909882590609 953.6107214919477 461.0120009276188 1040.9280702596 297.2692831457227
1880 0.005 9.4 1 969.7304285805569 917.0124595708298 917.1604329705109 1070.808397366963 1080.331960188648 1083.909676106751 953.6194411813534 461.0336509126357 1040.929397695921 297.2692877369187
1881 0.005 9.404999999999999 1 969.739026989119 917.0277765126735 917.1757644890666 1070.808943658346 1080.332233138991 1083.90991356797 953.6282271705611 461.0552649519555 1040.931208874153 297.2692926126803
1882 0.005 9.41 1 969.7474476023101 917.0430589179661 917.1910616329845 1070.808952556553 1080.332000389076 1083.909707007141 953.6369080459456 461.076843126059 1040.932530759771 297.2692972340174
1883 0.005 9.415000000000001 1 969.7560084423878 917.0583086835509 917.2063259028114 1070.809496590652 1080.332271602949 1083.909943021694 953.6456557527702 461.098385419932 1040.934334349791 297.2693021202099
1884 0.005 9.42 1 969.7643910201108 917.0735240648532 917.2215559504516 1070.809502917926 1080.332037484268 1083.909735585563 953.6542988528038 461.119891970659 1040.935648121288 297.269306701877
1885 0.005 9.425000000000001 1 969.7729148742394 917.0887069653195 917.2367532834903 1070.810046423056 1080.332309886966 1083.909972742468 953.6630090861413 461.141362756813 1040.937445825558 297.2693115821297
1886 0.005 9.43 1 969.7812606134594 917.1038556363236 917.251916547171 1070.810051585313 1080.332075814079 1083.909765007928 953.6716147336596 461.1627979003887 1040.938753111813 297.2693161633091
1887 0.005 9.435 1 969.7897471381382 917.1189719775454 917.2670472491466 1070.810593552525 1080.332347938404 1083.910002034099 953.680287637443 461.1841956536753 1040.940543272195 297.2693210309781
1888 0.005 9.44 1 969.7980561360594 917.1340542700326 917.2821440526761 1070.810597306052 1080.33211345882 1083.909793964171 953.6888565440202 461.2055575933963 1040.941843671323 297.2693256002029
1889 0.005 9.445 1 969.8065065322588 917.1491043986161 917.2972084605266 1070.811138856238 1080.332386193091 1083.910031657453 953.6974929465988 461.2268848355729 1040.943628296723 297.2693304755603
1890 0.005 9.450000000000001 1 969.8147787808007 917.1641206115912 917.3122391167548 1070.811141245853 1080.33215116094 1083.909822980845 953.7060244746443 461.2481772048394 1040.944921907249 297.2693350453966
1891 0.005 9.455 1 969.8231927649264 917.1791048130299 917.3272375272632 1070.811681576507 1080.332424056828 1083.910060898261 953.7146236721691 461.2694346551966 1040.946700320521 297.2693399361881
1892 0.005 9.460000000000001 1 969.8314291512609 917.1940552058478 917.342202306914 1070.811685178516 1080.332189489641 1083.909851970564 953.7231170529756 461.2906568590939 1040.947986886635 297.2693445304607
1893 0.005 9.465 1 969.8398063578319 917.2089737306655 917.3571349820973 1070.812224980156 1080.332461989077 1083.910089429095 953.7316782417191 461.3118435983617 1040.949758601124 297.2693494585455
1894 0.005 9.470000000000001 1 969.8480056368279 917.2238586341732 917.372034200101 1070.812225788431 1080.3322272362 1083.909881473732 953.7401354357241 461.3329950137901 1040.95103901464 297.2693541532682
1895 0.005 9.475 1 969.85634672792 917.2387118261857 917.3869014704662 1070.812763901719 1080.332499915287 1083.910119052074 953.7486607061377 461.3541114669978 1040.952805184271 297.2693591813829
1896 0.005 9.48 1 969.8645115459906 917.2535316309063 917.4017354870763 1070.812764544326 1080.332265599772 1083.909910986351 953.7570844457097 461.3751931461444 1040.954080836525 297.2693639631103
1897 0.005 9.484999999999999 1 969.8728158998429 917.2683198132953 917.4165376821577 1070.813299055174 1080.332536123189 1083.910146763732 953.7655725048043 461.3962396999493 1040.955837365986 297.2693691102393
1898 0.005 9.49 1 969.8809442768959 917.2830747586136 917.4313067681186 1070.813298657328 1080.332302341554 1083.909939253848 953.7739597068944 461.4172515911688 1040.957106191033 297.2693740594817
1899 0.005 9.495000000000001 1 969.8892122234935 917.2977982312954 917.4460441839501 1070.813831844508 1080.332572714466 1083.910174964618 953.7824113593418 461.4382283912486 1040.958855712952 297.2693793918336
1900 0.005 9.5 1 969.8973044966043 917.3124885971529 917.4607486301591 1070.813830516876 1080.332339147159 1083.909967659136 953.7907619479191 461.4591705181043 1040.960117625952 297.2693845599759
1901 0.005 9.505000000000001 1 969.90553760911 917.3271476584184 917.4754215635692 1070.814363956647 1080.332610659701 1083.910204104865 953.7991777916574 461.4800778050899 1040.961861820999 297.2693901260774
1902 0.005 9.51 1 969.9135945253989 917.3417737738309 917.4900616833041 1070.814360401765 1080.332375304293 1083.909995158758 953.8074927748426 461.5009507234452 1040.963116898938 297.2693955289606
1903 0.005 9.515000000000001 1 969.9217918678472 917.3563687338881 917.5046704428305 1070.814892139776 1080.332646842334 1083.910232042434 953.8158727290328 461.5217889096953 1040.964854526736 297.2694013675555
1904 0.005 9.52 1 969.9298125512105 917.3709308650504 917.5192465162713 1070.814886708382 1080.332411227215 1083.910022905044 953.8241492171358 461.542593437149 1040.966102746028 297.26940704311
1905 0.005 9.525 1 969.9379737859351 917.3854619876096 917.5337913737596 1070.815417292409 1080.332682701382 1083.910259718231 953.832491688307 461.5633630439407 1040.967834090638 297.2694131494639
1906 0.005 9.529999999999999 1 969.9459598548814 917.3999604526206 917.5483037107076 1070.815412825651 1080.332448689275 1083.910052096607 953.8407339107146 461.5840981831644 1040.969077532515 297.269419084286
1907 0.005 9.535 1 969.954083922173 917.4144281327046 917.5627850221097 1070.815938835718 1080.332717572307 1083.910287163817 953.8490427093377 461.6047989761928 1040.970796535981 297.2694253905871
1908 0.005 9.540000000000001 1 969.9620360152292 917.4288632811692 917.5772339642286 1070.815934981073 1080.33248489353 1083.91008022283 953.8572502076169 461.6254653096394 1040.972035589853 297.2694315128885
1909 0.005 9.545 1 969.9701258237473 917.4432677635195 917.591652015079 1070.816460367754 1080.332753192698 1083.910314493494 953.8655238528148 461.6460972509722 1040.973749839785 297.2694379640588
1910 0.005 9.550000000000001 1 969.97804359679 917.4576398595502 917.6060378388183 1070.816455680806 1080.3325208089 1083.910108099734 953.8736961784761 461.6666948868988 1040.974984049442 297.269444168858
1911 0.005 9.555 1 969.9860986053897 917.4719814321734 917.6203929149301 1070.816979555209 1080.332789083154 1083.910342496873 953.8819346420163 461.6872583379753 1040.976691050611 297.2694506846043
1912 0.005 9.56 1 969.9939817250903 917.4862907637458 917.6347159095451 1070.816975180264 1080.332558168645 1083.910137186987 953.890072041058 461.7077875370177 1040.97791946473 297.2694569067496
1913 0.005 9.565 1 970.0020024068233 917.5005697171079 917.6490082987677 1070.817498187801 1080.332825693756 1083.910370505845 953.8982755635755 461.7282827354037 1040.979620699417 297.2694634348981
1914 0.005 9.57 1 970.0098507445829 917.5148165721058 917.6632687521435 1070.817491732578 1080.332593588367 1083.910164263844 953.9063778941224 461.7487439051014 1040.980841511029 297.2694696650194
1915 0.005 9.575000000000001 1 970.0178366996415 917.529033185332 917.6774987393292 1070.818014271655 1080.332862183955 1083.910398642912 953.9145464580947 461.7691713690817 1040.982536629869 297.2694761769549
1916 0.005 9.58 1 970.0256505690403 917.5432178111713 917.6916969112646 1070.818006506687 1080.332629432366 1083.910191812774 953.9226132814623 461.7895646795909 1040.983751360535 297.269482347668
1917 0.005 9.585000000000001 1 970.0336016073087 917.5573723348625 917.7058647540966 1070.818527321731 1080.332897387008 1083.910425816449 953.9307466371905 461.8099240991864 1040.985439607822 297.2694887842603
1918 0.005 9.59 1 970.0413811592089 917.5714950407013 917.7200009353066 1070.81851850031 1080.332664883464 1083.910219240876 953.938779077246 461.8302497166262 1040.986648119433 297.2694948193473
1919 0.005 9.595000000000001 1 970.0492989844422 917.5855877944779 917.7341069380118 1070.819039516234 1080.332934079555 1083.910454160768 953.9468780595137 461.8505415950263 1040.988331586201 297.2695010412649
1920 0.005 9.6 1 970.0570441092524 917.5996488554571 917.7481814130052 1070.819028689311 1080.332700307362 1083.910246307503 953.9548754751952 461.8707994685849 1040.98953288066 297.2695068640268
1921 0.005 9.605 1 970.0649271083247 917.6136801126455 917.7622258534765 1070.819547120215 1080.332968180585 1083.910480343421 953.9629400071732 461.8910240915591 1040.991208043052 297.2695128265155
1922 0.005 9.609999999999999 1 970.0726384793168 917.6276798455358 917.7762389261445 1070.819536465599 1080.332735600059 1083.910273584704 953.970903783538 461.9112150792868 1040.992404749134 297.2695183832879
1923 0.005 9.615 1 970.0804876730462 917.6416499163161 917.7902221078888 1070.820054068751 1080.333003363352 1083.910507536236 953.9789340547071 461.9313725258342 1040.994074344543 297.2695240363872
1924 0.005 9.620000000000001 1 970.0881649132581 917.6555885966162 917.8041740600545 1070.820041277135 1080.332770151831 1083.910300619133 953.9868634602892 461.9514965480594 1040.995263107368 297.2695291861506
1925 0.005 9.625 1 970.0959806689253 917.6694977549747 917.8180962663773 1070.820558925633 1080.333039397256 1083.910535848811 953.9948598734097 461.9715874004908 1040.996926665219 297.2695343843666
1926 0.005 9.630000000000001 1 970.1036251847665 917.6833756681978 917.8319873860238 1070.820546701919 1080.33280703073 1083.910329074307 954.0027555596733 461.9916447718491 1040.998111116866 297.2695390133586
1927 0.005 9.635 1 970.1114072665897 917.697224195781 917.8458488954633 1070.821062471892 1080.333074657984 1083.910562519891 954.0107177280356 462.0116689300693 1040.999768614458 297.2695436417728
1928 0.005 9.640000000000001 1 970.1190175010369 917.7110416303141 917.8596794648959 1070.821047705935 1080.332841118318 1083.91035504826 954.0185794057788 462.0316598338833 1041.000945929387 297.2695476970488
1929 0.005 9.645 1 970.1267659897654 917.7248298257 917.8734805722876 1070.821562360279 1080.333108993774 1083.910588906328 954.0265078647986 462.051617608236 1041.00259696129 297.26955174061
1930 0.005 9.65 1 970.1343432076601 917.7385870473377 917.887250871879 1070.821547891385 1080.332876830589 1083.910382626377 954.0343356703021 462.0715421979861 1041.003769373479 297.2695551621179
1931 0.005 9.654999999999999 1 970.1420585098152 917.7523151630028 917.9009918404748 1070.82206089023 1080.333143677821 1083.9106155015 954.0422301048699 462.0914337582092 1041.005414786862 297.2695585685143
1932 0.005 9.66 1 970.1496023615549 917.7660124512079 917.9147021416683 1070.822044345406 1080.33291055574 1083.910408550005 954.0500241699691 462.1112922149777 1041.006580141731 297.2695613818834
1933 0.005 9.665000000000001 1 970.1572840751493 917.7796807703166 917.9283832487645 1070.822556054982 1080.333177495671 1083.910641678093 954.0578851173298 462.1311177836817 1041.00821787916 297.2695641935696
1934 0.005 9.67 1 970.1647947267033 917.7933184027496 917.9420338298139 1070.822539492588 1080.332945611359 1083.910435712124 954.0656458712083 462.1509105018884 1041.009377202118 297.2695663954094
1935 0.005 9.675000000000001 1 970.1724433920813 917.80692720551 917.9556553570933 1070.823050993611 1080.33321291594 1083.910668750395 954.0734737093131 462.1706704835411 1041.011009676015 297.2695685836347
1936 0.005 9.68 1 970.1799213126118 917.8205054476325 917.9692464875135 1070.823033089066 1080.332979880255 1083.910461434616 954.0812009505837 462.190397639871 1041.012163528385 297.2695702103349
1937 0.005 9.685 1 970.1875374792235 917.8340549968841 917.9828086991133 1070.823543261222 1080.333247168398 1083.910695074411 954.0889953643962 462.2100921317431 1041.013790230736 297.2695719106186
1938 0.005 9.69 1 970.1949826065853 917.847574129692 917.9963406552878 1070.8235238847 1080.333013715479 1083.910487609572 954.0966895549811 462.229753879137 1041.014937911622 297.2695731703219
1939 0.005 9.695 1 970.2025661558401 917.8610647109057 918.0098438355664 1070.824033777034 1080.333281710944 1083.910721766162 954.1044509505654 462.2493836427839 1041.01655953101 297.2695746333775
1940 0.005 9.700000000000001 1 970.2099785561998 917.8745250126977 918.0233168957978 1070.824012174113 1080.333046802072 1083.910512975812 954.1121120737057 462.2689806278221 1041.017699910719 297.2695757588149
1941 0.005 9.705 1 970.217529382361 917.8879568957566 918.0367613130329 1070.824520920415 1080.33331530386 1083.910747599566 954.1198404071332 462.2885450648099 1041.019315468319 297.2695771876303
1942 0.005 9.710000000000001 1 970.2249092454318 917.9013586283955 918.0501757451664 1070.824498516548 1080.333080880956 1083.910539229226 954.1274683838776 462.3080763665325 1041.020450818457 297.2695783734965
1943 0.005 9.715 1 970.232427628261 917.9147320802902 918.0635616697633 1070.825005399029 1080.3333480535 1083.910772597967 954.1351636592639 462.3275761771616 1041.022060639245 297.2695798780198
1944 0.005 9.720000000000001 1 970.2397748385513 917.9280755369966 918.0769177571788 1070.824982295311 1080.333114219661 1083.910564947335 954.1427591814042 462.3470434806113 1041.023189519768 297.2695811520637
1945 0.005 9.725 1 970.2472610598318 917.9413908484851 918.0902454736491 1070.825488896678 1080.333382042993 1083.910798752732 954.1504220303567 462.3664784990854 1041.024793973981 297.2695827808487
1946 0.005 9.73 1 970.2545761087904 917.9546762873294 918.1035434825092 1070.825465110482 1080.33314841207 1083.910591158503 954.1579848597519 462.3858812658998 1041.025917647773 297.2695841907527
1947 0.005 9.734999999999999 1 970.2620300362037 917.9679337120556 918.1168132534798 1070.82596975585 1080.333414967633 1083.910823858484 954.1656150115338 462.4052518657493 1041.027515204153 297.2695859720172
1948 0.005 9.74 1 970.2693133749584 917.9811613974038 918.1300534461934 1070.825945199962 1080.33318162883 1083.910616671292 954.1731452078817 462.4245902982019 1041.028633811316 297.2695875652648
1949 0.005 9.745000000000001 1 970.2767352867919 917.9943612021258 918.1432655357695 1070.82644887274 1080.333448382493 1083.910849633007 954.1807430358976 462.4438980236811 1041.030225412142 297.269589574548
1950 0.005 9.75 1 970.2839866557654 918.0075314005982 918.1564481800656 1070.826423409105 1080.33321503806 1083.910642460571 954.1882410355887 462.4631731344829 1041.031337863446 297.2695914181267
1951 0.005 9.755000000000001 1 970.2913795157556 918.0206738342357 918.1696028470014 1070.82692970447 1080.333483929078 1083.910876691599 954.1958066374759 462.4824152569479 1041.032929490258 297.2695937064155
1952 0.005 9.76 1 970.2985985557423 918.0337868537742 918.1827282332069 1070.826901085512 1080.333248795559 1083.910668099893 954.2032735382716 462.5016257203335 1041.03403296128 297.2695958599543
1953 0.005 9.765000000000001 1 970.3059587869852 918.0468722271327 918.1958257725342 1070.827405398659 1080.333517428971 1083.910902479383 954.2108071870676 462.5208040695697 1041.035616522154 297.2695984483976
1954 0.005 9.77 1 970.3131456398647 918.0599282995676 918.2088941535058 1070.827375745833 1080.333282588851 1083.91069425587 954.2182419515485 462.5399509233284 1041.036713626419 297.2696008924117
1955 0.005 9.775 1 970.320474022357 918.0729568337637 918.2219348028839 1070.827879266508 1080.333551518062 1083.910928857024 954.2257431254061 462.5590657350621 1041.038291473163 297.2696037739547
1956 0.005 9.779999999999999 1 970.3276290521236 918.0859561936466 918.2349464177975 1070.827848269547 1080.333316219728 1083.910720077722 954.2331456836187 462.5781491318427 1041.039382925454 297.2696065116118
1957 0.005 9.785 1 970.3349262966285 918.0989281611345 918.2479304409752 1070.82835103319 1080.333584944595 1083.910954320417 954.2406152271769 462.5972006352402 1041.04095565968 297.2696096349601
1958 0.005 9.790000000000001 1 970.342048940433 918.1118710224 918.2608855207411 1070.828317813774 1080.3333486266 1083.910744911977 954.2479839787951 462.6162205407124 1041.042039268785 297.2696125419966
1959 0.005 9.795 1 970.3493153914297 918.1247866674385 918.2738131566962 1070.828820067479 1080.333617164481 1083.910978743305 954.2554226553898 462.6352093575334 1041.043607102818 297.2696157997999
1960 0.005 9.800000000000001 1 970.3564070197989 918.137673338518 918.2867119854982 1070.828786092764 1080.333381202182 1083.910769780366 954.2627602378227 462.6541665752384 1041.044685480281 297.2696188105559
1961 0.005 9.805 1 970.3636425911611 918.1505329241005 918.2995834998927 1070.829287574982 1080.333649984144 1083.911004088725 954.270167909124 462.6730923660908 1041.046247788596 297.2696221760313
1962 0.005 9.81 1 970.3707034215225 918.1633636646803 918.3124263373081 1070.829252820559 1080.333413942527 1083.910795196591 954.2774743598407 462.6919872886008 1041.047320482781 297.2696252752655
1963 0.005 9.815 1 970.3779080660748 918.1761674486195 918.3252419894652 1070.829753220354 1080.333682525274 1083.911029210251 954.2848509236411 462.7108507123107 1041.048876308136 297.2696286936285
1964 0.005 9.82 1 970.3849382215699 918.1889425321086 918.3380291050742 1070.829717541094 1080.33344689664 1083.910820676792 954.2921263141676 462.7296825541291 1041.049942966501 297.2696318380825
1965 0.005 9.825000000000001 1 970.3921122332295 918.2016907919224 918.3507891686176 1070.83021731187 1080.33371570898 1083.911054681271 954.2994718283279 462.7484831376075 1041.051493631294 297.2696352926705
1966 0.005 9.83 1 970.3991112678922 918.2144104663072 918.3635208184518 1070.830180208015 1080.333479353681 1083.910845385764 954.3067158562496 462.7672524986612 1041.052554840038 297.269638481781
1967 0.005 9.835000000000001 1 970.4062544089328 918.22710344695 918.376225543692 1070.830678684264 1080.33374789254 1083.911079372002 954.3140302852747 462.7859919715654 1041.054099905533 297.2696419564621
1968 0.005 9.84 1 970.4132230970202 918.2397679719967 918.3889019836895 1070.830640666375 1080.333511408837 1083.910870067958 954.3212433488424 462.8046999258774 1041.0551557212 297.2696451327359
1969 0.005 9.845000000000001 1 970.4203360185547 918.2524059186991 918.4015516195082 1070.831138776623 1080.333780665517 1083.911104812323 954.328526598783 462.8233766875172 1041.056695586325 297.2696486072647
1970 0.005 9.85 1 970.4272739929974 918.2650155311563 918.4141730913149 1070.83109936957 1080.333543604233 1083.910894987164 954.3357085791021 462.842022314019 1041.057745410537 297.2696517830066
1971 0.005 9.855 1 970.4343562677391 918.2775986984308 918.4267678909276 1070.831596818724 1080.333813252851 1083.91112996515 954.342960980385 462.8606381902922 1041.059280268092 297.2696552660093
1972 0.005 9.859999999999999 1 970.4412643941275 918.2901536566621 918.4393346535419 1070.831556871915 1080.333576196042 1083.910919885482 954.3501122056122 462.8792221667373 1041.060325505733 297.2696584501659
1973 0.005 9.865 1 970.4483163934055 918.3026822917112 918.4518748641866 1070.832052556484 1080.333845123333 1083.911154360764 954.3573337504999 462.8977751090345 1041.061854895096 297.2696619732847
1974 0.005 9.870000000000001 1 970.4551953526047 918.3151829008883 918.4643871970579 1070.832013286623 1080.333609582934 1083.910945583925 954.3644565292992 462.9162973303525 1041.06289649957 297.2696651946953
1975 0.005 9.875 1 970.4622166230369 918.3276572692697 918.4768730883628 1070.832506509407 1080.333876817898 1083.9111784708 954.3716468253925 462.9347884576282 1041.06441830011 297.2696687256744
1976 0.005 9.880000000000001 1 970.4690649009328 918.3401037341175 918.4893312214037 1070.832466179421 1080.333641533426 1083.910970082868 954.3787387250575 462.9532491663251 1041.065453740247 297.2696719843317
1977 0.005 9.885 1 970.4760559334009 918.3525240824704 918.5017630367288 1070.832958339231 1080.333908581501 1083.911202848715 954.3858982782749 462.9716789409209 1041.066970205157 297.2696755865919
1978 0.005 9.890000000000001 1 970.4828746836345 918.3649166482385 918.5141672164069 1070.832916840988 1080.333672695547 1083.910993980731 954.3929596102645 462.9900783754443 1041.068001141597 297.2696789184609
1979 0.005 9.895 1 970.4898360675055 918.3772832278124 918.5265452037241 1070.833407870836 1080.333939848254 1083.911227147842 954.4000889572144 463.0084470613006 1041.06951194007 297.2696825785586
1980 0.005 9.9 1 970.4966248760327 918.3896221476004 918.5388956806892 1070.833365384141 1080.333704082473 1083.911018385414 954.4071199932986 463.026785539112 1041.070536453422 297.2696859914133
1981 0.005 9.904999999999999 1 970.5035562213793 918.4019352014234 918.5512200871985 1070.833855928664 1080.333971404098 1083.911251477255 954.4142191045855 463.0450933528978 1041.07204201183 297.2696897860961
1982 0.005 9.91 1 970.5103155506835 918.4142207187629 918.5635171045868 1070.833812639591 1080.333735714854 1083.911042707437 954.42122014745 463.0633710359552 1041.0730608856 297.2696933707737
1983 0.005 9.915000000000001 1 970.5172196124062 918.426480469633 918.5757881665777 1070.834304699985 1080.334004478744 1083.911276547709 954.4282907545002 463.0816183304953 1041.074563140273 297.2696973499122
1984 0.005 9.92 1 970.523947120464 918.4387127467473 918.58803191366 1070.834257468788 1080.333766515765 1083.911066088628 954.4352594566893 463.0998355415043 1041.075574774727 297.2697011299298
1985 0.005 9.925000000000001 1 970.5308190652371 918.4509194496401 918.6002498572088 1070.834745600393 1080.334033567924 1083.911299267046 954.4423002482156 463.1180225053951 1041.077066900468 297.2697053476206
1986 0.005 9.93 1 970.5375182565004 918.4630987965731 918.6124406167769 1070.834699968616 1080.333797501426 1083.911090189535 954.449239383623 463.1361793235836 1041.078076750558 297.2697094006793
1987 0.005 9.935 1 970.5443620193761 918.4752527211195 918.6246057130389 1070.835187788774 1080.33406473506 1083.911323506916 954.4562511475285 463.1543060841637 1041.079565063735 297.2697138739579
1988 0.005 9.94 1 970.5510329081792 918.4873794201271 918.6367437568889 1070.83514137525 1080.333828325216 1083.911113807874 954.4631610808026 463.1724028637014 1041.080569974639 297.2697181995974
1989 0.005 9.945 1 970.5578476420671 918.4994807937313 918.6488562499984 1070.835628190698 1080.334095546473 1083.911347009266 954.4701428851159 463.190469592817 1041.082052971658 297.2697229576429
1990 0.005 9.950000000000001 1 970.5644890017516 918.5115550597167 918.6609418057028 1070.835579646214 1080.333857934739 1083.911136500489 954.4770230094952 463.2085064228532 1041.083050611428 297.2697275403332
1991 0.005 9.955 1 970.5712741801278 918.5236041207542 918.6730019312839 1070.83606560259 1080.33412546943 1083.911370120378 954.4839753374921 463.2265134262627 1041.084527486859 297.2697325380245
1992 0.005 9.960000000000001 1 970.577887021121 918.5356261911882 918.6850352377962 1070.836017256144 1080.333888987355 1083.91116055365 954.4908260710014 463.2444904775365 1041.085521720908 297.2697373904744
1993 0.005 9.965 1 970.5846433017924 918.5476231745646 918.6970432336046 1070.836502255031 1080.334156256849 1083.911394042759 954.497749008327 463.2624378209336 1041.086993606169 297.2697426459814
1994 0.005 9.970000000000001 1 970.5912272463698 918.5595932896995 918.7090245304933 1070.836453116566 1080.333919757974 1083.91118448027 954.5045704607967 463.2803554305456 1041.087982758358 297.2697477436014
1995 0.005 9.975 1 970.5979550402511 918.5715384271832 918.7209806290958 1070.836937034363 1080.334186517324 1083.911417317719 954.5114639868881 463.298243517086 1041.08944918183 297.269753268847
1996 0.005 9.98 1 970.6045098264796 918.5834568136809 918.7329101457731 1070.836886691468 1080.33394975184 1083.911207390031 954.5182562973979 463.3161008922202 1041.090432210961 297.2697586081343
1997 0.005 9.984999999999999 1 970.6112095240377 918.5953503523629 918.7448145887666 1070.837370200106 1080.33421674376 1083.911440379528 954.525121219112 463.3339290737469 1041.091894687549 297.2697643420792
1998 0.005 9.99 1 970.6177364320637 918.6072172564593 918.7566925689825 1070.837318663411 1080.333979660422 1083.911230288621 954.5318845039744 463.3517278848292 1041.092872537131 297.2697698526286
1999 0.005 9.995000000000001 1 970.6244071949128 918.619059429312 918.7685455908864 1070.837800858101 1080.334246721326 1083.911463705371 954.5387202322673 463.3694974191475 1041.094328622589 297.2697757263894
2000 0.005 10 1 970.6309054129388 918.6308750879091 918.7803722697461 1070.837749884494 1080.334011231692 1083.911254963173 954.5454549445774 463.387237652483 1041.095301322438 297.2697813766601
2001 0.005 10.005 1 970.637547472208 918.6426661315652 918.79217411129 1070.838231488268 1080.334278214449 1083.911487980324 954.5522618554934 463.4049485378439 1041.096751889073 297.2697873660314
2002 0.005 10.01 1 970.644017306767 918.6544307790414 918.8039497249141 1070.838179288925 1080.334041812101 1083.911278339922 954.5589678388566 463.4226300803343 1041.097720525633 297.2697930708701
2003 0.005 10.015 1 970.6506320525381 918.6661709290287 918.8157006182316 1070.838659798655 1080.334308422815 1083.91151119172 954.5657461318292 463.4402823759556 1041.099167280625 297.2697990815769
2004 0.005 10.02 1 970.6570743206743 918.6778847963337 918.8274254004165 1070.838605511383 1080.334071083166 1083.911300893219 954.5724232731505 463.4579054192563 1041.100129920884 297.269804785016
2005 0.005 10.025 1 970.6636607242871 918.6895742605392 918.8391255623947 1070.839084798635 1080.33433780547 1083.911534017196 954.5791725713865 463.4754968983561 1041.101571047636 297.2698107686149
2006 0.005 10.03 1 970.6700745204424 918.7012375766092 918.8507997367882 1070.839029930889 1080.334100611183 1083.911323767289 954.585821252119 463.4930603608098 1041.102528338008 297.269816395622
2007 0.005 10.035 1 970.6766326884137 918.7128766225003 918.8624494213585 1070.839508682383 1080.334367897624 1083.91155741169 954.5925423392239 463.5105952179373 1041.103964281485 297.2698222492112
2008 0.005 10.04 1 970.683018556437 918.7244896188539 918.8740732269015 1070.839453786766 1080.334131373743 1083.911347530905 954.5991626378246 463.5281012348277 1041.104917534725 297.2698277076025
2009 0.005 10.045 1 970.6895491688153 918.7360784643597 918.8856726570928 1070.839931779554 1080.3343982396 1083.911580607254 954.6058556805227 463.5455785071674 1041.106348525513 297.26983337691
2010 0.005 10.05 1 970.6959071431324 918.7476413725457 918.8972463215167 1070.839875117545 1080.334160874638 1083.911370160989 954.6124475924258 463.5630270127612 1041.107296259906 297.2698386416857
2011 0.005 10.055 1 970.7024094885234 918.7591802445235 918.9087957264019 1070.840351776079 1080.334427433684 1083.911603067074 954.6191123054975 463.5804466767096 1041.108721340607 297.2698440764626
2012 0.005 10.06 1 970.7087398303885 918.7706932956198 918.9203194827952 1070.840294431579 1080.334190094572 1083.911392714628 954.6256763433531 463.5978374588281 1041.109664338082 297.2698490617069
2013 0.005 10.065 1 970.7152149392871 918.782182425243 918.9318190910325 1070.840770641679 1080.334457106344 1083.911626046334 954.632313132361 463.615199551599 1041.111085396537 297.269854188622
2014 0.005 10.07 1 970.7215169648314 918.7936458457102 918.943293162959 1070.840716864455 1080.334220060611 1083.911415565865 954.6388488817776 463.6325328732359 1041.112019199103 297.2698587952489
2015 0.005 10.075 1 970.7279645402076 918.8050854618622 918.9547432064338 1070.841192986824 1080.334486948442 1083.91164868832 954.6454577360417 463.6498374908245 1041.113434165964 297.269863444279
2016 0.005 10.08 1 970.7342398082164 918.8164994814432 918.9661678268847 1070.841135131048 1080.334249793206 1083.911438325913 954.6519658887984 463.6671134899723 1041.114366393012 297.2698675552965
[truncated: 195,171 more chars]
