# Supplementary material for: Thermocouple Sensor Response in Hot Airstream
Source: Sensors (Basel). 2025 Jul 26;25(15):4634. doi: 10.3390/s25154634 (PMC12349096; doi:10.3390/s25154634)
Supplement: Supplementary file 1 [file sensors-25-04634-s001.zip › report-file-tc_11bR59.out]

"report-file-tc"
"Time Step" "delta-time etc.."
("TimeStep" "delta-time" "flow-time" "iters-per-timestep" "t_1" "t_sensor" "t0" "t1" "t2" "t3" "ty_1" "ty_10" "ty1" "ty10")
0 0.005 0 0 292.9999999999999 292.9999999999999 292.9999999999999 292.9999999999999 292.9999999999999 292.9999999999999 292.9999999999999 292.9999999999999 292.9999999999999 292.9999999999999
1 0.005 0.005 20 480.775813715334 294.6871517772926 293.8913093237008 966.3684169086988 996.1378724947602 1012.898388525219 905.6558049484379 522.6087385542755 936.4368125563739 539.4240729510284
2 0.005 0.01 20 594.4221211765304 298.015016010405 296.1741658357413 1098.217629491509 1098.714374248694 1098.97841518528 1091.13280578794 391.0250685890198 1096.883976159152 347.4413609812559
3 0.005 0.015 20 719.0245543235873 302.3217382430101 299.7120183915652 1100.383097883108 1100.108265469527 1100.032877469039 1099.394098930456 323.34052611284 1099.890667813397 311.1625678288048
4 0.005 0.02 20 669.2796432590455 307.1214889840734 304.1181018677851 1100.330884569276 1100.069503924423 1100.013444338907 1099.514620767333 310.375819825709 1099.725967083724 302.3087085877822
5 0.005 0.025 20 712.6009490471928 312.3212645492623 309.0850968038379 1100.29981580606 1100.052588674112 1100.009778820038 1099.338501961841 314.5237308059399 1099.630127436747 300.6034599095493
6 0.005 0.03 20 762.7557165328797 317.7878988644846 314.3936436082149 1100.273435143781 1100.032592821868 1099.993333027227 1099.196578462618 305.356553967811 1099.566515911135 300.9680880470527
7 0.005 0.035 20 777.6239763670314 323.4329882905975 319.9071971792104 1100.265165035513 1100.027924487112 1099.992023326261 1099.134504148379 299.1956272635949 1099.545657548144 301.9717576226859
8 0.005 0.04 20 782.1947828762154 329.1769151317151 325.5366791468277 1100.275726591157 1100.037577704764 1100.002064144658 1099.123061748105 296.8112749547345 1099.584904600259 302.7884645778079
9 0.005 0.045 20 781.2558666705613 334.9672333055609 331.2255603128727 1100.274094043876 1100.036638547811 1099.999260731261 1099.1357375763 295.6431250807223 1099.575357755767 303.3882851478603
10 0.005 0.05 20 778.462171697783 340.7708007043541 336.9404036311223 1100.267004181453 1100.029300919318 1099.991274641985 1099.152326175429 294.9176745427754 1099.557255112559 303.8095202584184
11 0.005 0.055 20 776.1161573870464 346.5730921536991 342.6635777954329 1100.276483202968 1100.038799984542 1100.000647945382 1099.172585298751 294.5035661948115 1099.579180516111 304.0937447987931
12 0.005 0.06 20 773.9439120160265 352.3667123026137 348.3860468727135 1100.283663285456 1100.044618889696 1100.005166763507 1099.190863391094 294.3241920894516 1099.591012283509 304.2636706199797
13 0.005 0.065 20 772.7030605238879 358.1479398400973 354.103204210982 1100.272989199126 1100.033038675088 1099.993101364217 1099.198121691959 294.3128062517499 1099.568832698231 304.3420544745008
14 0.005 0.07000000000000001 20 772.5339272837147 363.9155908890235 359.8131298547662 1100.28402131852 1100.043865502472 1100.004442827326 1099.211140691492 294.3684284651827 1099.583119416213 304.3495043548613
15 0.005 0.075 20 773.1806289811723 369.669556697479 365.5151402938035 1100.289464531454 1100.048089358642 1100.007777613864 1099.220532000131 294.2775600318076 1099.601012502157 304.2989071550077
16 0.005 0.08 20 774.4411694166453 375.4093541278982 371.2086390336118 1100.280227711627 1100.037660831969 1099.996656316964 1099.222132488856 294.1443725003686 1099.585200106757 304.1960985899757
17 0.005 0.08500000000000001 20 776.1126890578425 381.1341656987509 376.8926805229809 1100.281646802708 1100.040947662541 1100.000150062803 1099.22686411791 294.1283874525117 1099.579603460333 304.0533053391336
18 0.005 0.09 20 778.0479919405205 386.8426373523436 382.5658637003487 1100.292739871204 1100.050488256938 1100.009593168734 1099.234411180387 294.1968295925443 1099.604778462964 303.8802200323753
19 0.005 0.095 20 780.1045532068724 392.5331093800996 388.2264201779728 1100.286959959252 1100.043188226281 1100.001789426053 1099.23440312253 294.2954690211243 1099.598207249006 303.6868679525836
20 0.005 0.1 20 782.2250997990527 398.2037955876395 393.872303193926 1100.283104726092 1100.041691260012 1100.000466480328 1099.236545914212 294.3877943643753 1099.578018917513 303.4814797374754
21 0.005 0.105 20 784.3571501487456 403.8530757360555 399.5015209202505 1100.29486212787 1100.052148352133 1100.011065274439 1099.242377445703 294.4571398232128 1099.606229235975 303.2665491962086
22 0.005 0.11 20 786.4611017539373 409.479200290995 405.1120309360589 1100.287861433363 1100.044623283956 1100.001224917109 1099.242945809142 294.504408295797 1099.592105783287 303.0494033217404
23 0.005 0.115 20 788.5044925745316 415.0805659393786 410.7018985896325 1100.284603572915 1100.042435527255 1100.000884144361 1099.244204503825 294.5357475627377 1099.576047255362 302.8353836459013
24 0.005 0.12 20 790.5245128273197 420.6557251639913 416.2693263162274 1100.296183145639 1100.052601946548 1100.011018541047 1099.248070224276 294.5570300170803 1099.609183918991 302.6255103369581
25 0.005 0.125 20 792.4913795500744 426.2032885174713 421.8126671885458 1100.292506637028 1100.049340519304 1100.006829895938 1099.25204462903 294.5721658887293 1099.596521683929 302.4193519944619
26 0.005 0.13 20 794.4359126495023 431.7221223166787 427.3304378257255 1100.283373052279 1100.040306319743 1099.998108579972 1099.250631587921 294.5831164965733 1099.574111835506 302.2218157500236
27 0.005 0.135 20 796.3299207041441 437.2112777710673 432.8213341922922 1100.293230571524 1100.050340444434 1100.008603161237 1099.256152259956 294.5912977107439 1099.594650401383 302.0315484878354
28 0.005 0.14 20 798.1861273495845 442.6699006400498 438.2842210974084 1100.296359276389 1100.052662575442 1100.009517482801 1099.260781173481 294.5976292276878 1099.60031350128 301.8474561998991
29 0.005 0.145 20 800.0052899792382 448.0972218604037 443.7180696292593 1100.285521080169 1100.041069997847 1099.998045663036 1099.258600366239 294.6029130925779 1099.577526241956 301.6721149933519
30 0.005 0.15 20 801.8079876552473 453.4926850073232 449.1220314010625 1100.295250915497 1100.051089553157 1100.008847926368 1099.264020452302 294.6078310641886 1099.590852835985 301.5049544073459
31 0.005 0.155 20 803.5724961610314 458.8557870705412 454.4953663939606 1100.299554354316 1100.054535949957 1100.011508371686 1099.268352001005 294.6128838960292 1099.607057865045 301.3440592510917
32 0.005 0.16 20 805.3276815703206 464.1860882333958 459.8374498074404 1100.290626349294 1100.044456940177 1100.001169504705 1099.267088941475 294.6185553200916 1099.592459913878 301.1903429069351
33 0.005 0.165 20 807.087444999274 469.4830507721081 465.1478063816646 1100.290922752739 1100.046721931587 1100.003581657627 1099.269761834389 294.6250504492477 1099.585178833152 301.043964954065
34 0.005 0.17 20 808.8518780864435 474.7460212270039 470.4267433024273 1100.30129399043 1100.055762379405 1100.012545679507 1099.275379793345 294.6325865836403 1099.609738585179 300.9025150323527
35 0.005 0.175 20 810.6186239668448 479.9743722045349 475.6750147994389 1100.295682595278 1100.048362696275 1100.004812779577 1099.274535860697 294.6413388002525 1099.603843854043 300.7660089564978
36 0.005 0.18 20 812.3767772162992 485.1676379923336 480.8906339068325 1100.291662147604 1100.046675320171 1100.003308084252 1099.276223393382 294.6514211520285 1099.583577241598 300.6354246425868
37 0.005 0.185 20 814.140770260308 490.3252686256486 486.0723935259689 1100.303151617873 1100.056979686207 1100.013616373533 1099.281373923928 294.6630156013852 1099.612225927584 300.508325125594
38 0.005 0.19 20 815.8965404448032 495.4466570979208 491.21943211307 1100.296025218578 1100.049347868594 1100.003756853348 1099.281234113699 294.6760991218707 1099.59696670049 300.3846541680045
39 0.005 0.195 20 817.6679809869777 500.5313956646726 496.3311330101426 1100.293567305172 1100.047363138333 1100.003569131877 1099.28297115363 294.6906722698332 1099.583072826454 300.2656768410052
40 0.005 0.2 20 819.4513544347635 505.5791821012039 501.4070132266324 1100.304717652792 1100.057408324247 1100.01347731813 1099.286323109616 294.7067809260819 1099.616296792052 300.1492403243396
41 0.005 0.205 20 821.2319831987606 510.5896464332633 506.4466322668709 1100.301020469612 1100.054006758602 1100.00934829678 1099.289918147428 294.7244800564836 1099.603933470258 300.0347078472552
42 0.005 0.21 20 823.0217955257887 515.5624638381743 511.4495646336457 1100.291594572465 1100.044405092744 1100.000057273646 1099.287695193454 294.7438572211063 1099.581495520903 299.9240006604497
43 0.005 0.215 20 824.8276135106037 520.4974571017622 516.41548858845 1100.300567454393 1100.053886197002 1100.00993276979 1099.291253650171 294.7648114443704 1099.600613596537 299.815265142673
44 0.005 0.22 20 826.6216904147819 525.3944347574781 521.3441545372498 1100.303844934156 1100.056529818088 1100.011306136977 1099.295765661882 294.7873790729695 1099.606303973335 299.7074474818268
45 0.005 0.225 20 828.4087497340978 530.2530698973969 526.235201969298 1100.293422072607 1100.045278308391 1100.000307324094 1099.292626560051 294.8116330704455 1099.584550330595 299.6019586064189
46 0.005 0.23 20 830.199024609938 535.0733250051403 531.08846747668 1100.303264740784 1100.055417540093 1100.011162500863 1099.29793138066 294.8373403095974 1099.597593878944 299.4983618173184
47 0.005 0.235 20 831.9907886691599 539.8550551911153 535.9037483727751 1100.307597909491 1100.058980752453 1100.013852544482 1099.301939054084 294.8643819864594 1099.613597105072 299.3955363908523
48 0.005 0.24 20 833.7710370355319 544.5981352789252 540.680874511294 1100.298933104651 1100.049047005523 1100.003806684648 1099.299527135841 294.8929051878985 1099.600519801088 299.2951243365262
49 0.005 0.245 20 835.5512467736681 549.3025434064223 545.4197426845817 1100.298751629036 1100.05106246199 1100.005975877469 1099.301669190304 294.9227753389706 1099.592025228008 299.197488747526
50 0.005 0.25 20 837.3353104004475 553.9682928551974 550.1202789069478 1100.309561046697 1100.060413285829 1100.01513837593 1099.306451875434 294.9538970113555 1099.616831007067 299.1009184407856
51 0.005 0.255 20 839.1139167113013 558.5953742096116 554.7824514336586 1100.303362458513 1100.052758425119 1100.007357048403 1099.304669193581 294.9863174246419 1099.610064968852 299.0051193695946
52 0.005 0.26 20 840.8874532374118 563.1837450061557 559.406172209606 1100.299203846813 1100.051115315761 1100.005902413081 1099.305387529629 295.0200720539185 1099.589331892326 298.9108741382709
53 0.005 0.265 20 842.6794602025308 567.7335495816014 563.9914919981559 1100.310795086813 1100.061364075036 1100.016058567364 1099.310113238098 295.0550226683225 1099.618814465725 298.8161659700097
54 0.005 0.27 20 844.4432535393881 572.2447412965929 568.5383964212214 1100.30299214718 1100.053421967906 1100.006109585403 1099.308990910593 295.091269128558 1099.602565126954 298.7220983528503
55 0.005 0.275 20 846.1981141877919 576.7173671628109 573.0468886252524 1100.300628077679 1100.05126433617 1100.005695948027 1099.310159369389 295.1287073414095 1099.588356354157 298.6331880776587
56 0.005 0.28 20 847.9293384520901 581.1515545898723 577.5170216395819 1100.311662431011 1100.061253420177 1100.015556712753 1099.312781962282 295.1672194924281 1099.621832162746 298.546660347388
57 0.005 0.285 20 849.5814346734053 585.5473453954822 581.9488417569069 1100.307764458247 1100.057819144833 1100.011572079004 1099.315266458771 295.2069609733142 1099.609351916803 298.4634432389137
58 0.005 0.29 20 851.2531792854812 589.9048573966227 586.3424000676659 1100.298364994094 1100.048283903291 1100.00230539142 1099.313362808703 295.2479283578139 1099.587062895308 298.3858021287525
59 0.005 0.295 20 852.9403346746711 594.2241816419288 590.6977878426975 1100.306548068685 1100.056789084923 1100.011086518418 1099.316720220343 295.2900823786434 1099.605153924445 298.3112975143828
60 0.005 0.3 20 854.6241969550096 598.5053952110127 595.0151011718547 1100.310583976142 1100.060598302229 1100.013898304825 1099.319131104725 295.3334841687157 1099.612231679384 298.2406766499853
61 0.005 0.305 20 856.3092379594659 602.7486028187302 599.2944010271702 1100.29915998987 1100.048258978436 1100.001739527065 1099.316743355364 295.3780473308163 1099.588721531839 298.1760843539031
62 0.005 0.31 20 858.0071201099765 606.9539860777268 603.5358129496121 1100.308880617771 1100.058392403025 1100.012628565644 1099.321263082582 295.4238975985526 1099.601660551754 298.1190909590783
63 0.005 0.315 20 859.6976698762261 611.1216888145724 607.7394614682884 1100.313171889771 1100.061926050334 1100.01536677866 1099.323496093954 295.4710069787669 1099.618547466081 298.0690433151591
64 0.005 0.32 20 861.3672714021105 615.2518491061277 611.9054826183258 1100.306549409672 1100.053781433292 1100.007365894678 1099.321796369269 295.5194922186965 1099.611025033322 298.0292465265119
65 0.005 0.325 20 863.0206816914181 619.3446030930138 616.0340054897106 1100.302772349888 1100.052560659388 1100.006324641594 1099.322231191575 295.569306114023 1099.591341439075 298.0003206965702
66 0.005 0.33 20 864.6841838986469 623.4002440582477 620.1252581421022 1100.315604302936 1100.063643747124 1100.017360520129 1099.326973882691 295.6205769696106 1099.623791369868 297.9805651018788
67 0.005 0.335 20 866.3276498323976 627.4188189010112 624.1793514395868 1100.307716055115 1100.055861704988 1100.007394795747 1099.326135186369 295.6733334889976 1099.606823121692 297.9719887713151
68 0.005 0.34 20 867.9642119628695 631.4005789766684 628.1964916775597 1100.303604860118 1100.052140656833 1100.005470387982 1099.326156077017 295.7276857977899 1099.590571445726 297.978416294769
69 0.005 0.345 20 869.6091036901385 635.3457245624458 632.1768571147661 1100.315356898724 1100.063783370588 1100.017821545795 1099.330475317847 295.7836364403361 1099.618265534745 297.9969712417231
70 0.005 0.35 20 871.2269064784323 639.2544390461442 636.1206492425358 1100.312621215142 1100.060644318053 1100.013050391208 1099.331366752136 295.8413214818274 1099.614400856394 298.0293341713806
71 0.005 0.355 20 872.8370600303749 643.1268325842792 640.027987673255 1100.301523258905 1100.04943537047 1100.002568504474 1099.328255705132 295.9008545663876 1099.5889413007 298.0787200111097
72 0.005 0.36 20 874.4500454069509 646.9632020251554 643.899113415121 1100.309398399879 1100.057648264929 1100.010896925345 1099.331495435095 295.9622596820426 1099.605505845434 298.1422209802494
73 0.005 0.365 20 876.063938225982 650.7637512231616 647.7342501169124 1100.31604383395 1100.063223901499 1100.015876429241 1099.334660745036 296.0255084976008 1099.620624426915 298.2189039540162
74 0.005 0.37 20 877.6640429991703 654.5286041615528 651.5335481429368 1100.309148727205 1100.054902145779 1100.007769730016 1099.333232082526 296.0908687106227 1099.61302202962 298.3127049590627
75 0.005 0.375 20 879.2502866888914 658.2579149138768 655.2971555031786 1100.30583791645 1100.053964047113 1100.0070185218 1099.333944131005 296.1582889725427 1099.594810734572 298.4231767248475
76 0.005 0.38 20 880.8456398930924 661.9520327232054 659.0253560346868 1100.318314118837 1100.064496042082 1100.017138117501 1099.337077932132 296.2277233804631 1099.628543738525 298.5449669781309
77 0.005 0.385 20 882.4145520421087 665.6110239809274 662.7182877248742 1100.314314246616 1100.059796283816 1100.011504209183 1099.336622119033 296.2994008707335 1099.62579683153 298.6802027562836
78 0.005 0.39 20 883.9699656623819 669.2350730907465 666.3760984008454 1100.303853793838 1100.050738461891 1100.003303926337 1099.33568180304 296.3732317195438 1099.591585833807 298.8309595498939
79 0.005 0.395 20 885.5274513779085 672.8245434932834 669.99896792225 1100.310909796473 1100.058393156464 1100.011051786541 1099.338105619315 296.4491496209345 1099.608213544393 298.991469081631
80 0.005 0.4 20 887.073101241531 676.379724608303 673.5868688282534 1100.317683697735 1100.064095796091 1100.016304525598 1099.342465875506 296.5272363893978 1099.620852738269 299.1616954418492
81 0.005 0.405 20 888.5961431986103 679.9007478779919 677.1400761103672 1100.307358136837 1100.052738191216 1100.004947409712 1099.338972942509 296.6075432902848 1099.604454858283 299.3447681199748
82 0.005 0.41 20 890.1155987777483 683.3879624086298 680.659095587974 1100.309130272267 1100.056405123576 1100.008719870857 1099.341058630831 296.6898533159289 1099.60065857176 299.5374151878224
83 0.005 0.415 20 891.6385269689753 686.8417137784954 684.144300116839 1100.320631605527 1100.066175015165 1100.018508630309 1099.345230213564 296.7741822879829 1099.628926595955 299.7343539937125
84 0.005 0.42 20 893.1477452658834 690.2621113855755 687.5958757789272 1100.311970926013 1100.057985247007 1100.008323875804 1099.343465351146 296.8606061224706 1099.609280178878 299.9375755521399
85 0.005 0.425 20 894.66428894116 693.6494923267237 691.0141176634274 1100.309069844137 1100.055152752864 1100.007257435127 1099.34353478443 296.9489254588756 1099.596462381198 300.1491248275213
86 0.005 0.43 20 896.1725895708688 697.0042049348273 694.3993638096052 1100.319844054678 1100.065933919088 1100.018885158415 1099.347443291214 297.0390110266449 1099.621949746081 300.3601944226499
87 0.005 0.435 20 897.6468689435316 700.3264793768906 697.7519037122012 1100.318750299803 1100.063950400486 1100.014717185822 1099.349032536533 297.1309911478743 1099.62122025407 300.5706306240936
88 0.005 0.44 20 899.1040149160472 703.6165860311955 701.0720163699705 1100.307398174739 1100.052519425423 1100.004056686614 1099.345195137085 297.2246914631555 1099.596586477725 300.7839213424068
89 0.005 0.445 20 900.565107120565 706.8748600334269 704.3600133019225 1100.317218298968 1100.062592658068 1100.014827458951 1099.349878378217 297.320063226243 1099.611215694856 300.9949882029359
90 0.005 0.45 20 902.019768826122 710.101584553738 707.6161855666124 1100.322241403288 1100.066723345307 1100.018104201685 1099.352399626399 297.4170333612247 1099.628458035813 301.1994643226427
91 0.005 0.455 20 903.4617421741626 713.29697866686 710.8407809551173 1100.315957081557 1100.059113913825 1100.010621485892 1099.350634582987 297.5155489481283 1099.621639175452 301.3976653177661
92 0.005 0.46 20 904.8863188082498 716.4612749793918 714.0340192630437 1100.311454137975 1100.056990482979 1100.008780043481 1099.350499755203 297.6155674265068 1099.601141839755 301.5880998880528
93 0.005 0.465 20 906.3162274244334 719.5949013626096 717.1962755528248 1100.323118014223 1100.066879140327 1100.018445415654 1099.353473736561 297.7169721659583 1099.634069848272 301.7660771343506
94 0.005 0.47 20 907.7241458954131 722.6979936038788 720.3277597374057 1100.319417697532 1100.062353532815 1100.012676615816 1099.35346039749 297.8197325161824 1099.631662588014 301.9341187405286
95 0.005 0.475 20 909.1164050633101 725.7708194456742 723.428722595929 1100.308712820089 1100.053058257968 1100.004434734997 1099.352052073641 297.9238173561789 1099.596752012488 302.0940802740741
96 0.005 0.48 20 910.516515405624 728.813713150917 726.4994621513534 1100.316204733822 1100.061026006869 1100.012563503981 1099.354805296477 298.0291458646989 1099.61248572566 302.2413461648838
97 0.005 0.485 20 911.9049143127718 731.8269796423405 729.5402980489142 1100.322961022948 1100.066605264768 1100.017515113717 1099.35826686517 298.1356105383433 1099.628277248632 302.3762532104406
98 0.005 0.49 20 913.2781125407812 734.8108116734109 732.5514523803045 1100.316404553696 1100.058641174448 1100.009839448182 1099.356352481585 298.2433031611938 1099.621691470845 302.501766434996
99 0.005 0.495 20 914.636673765962 737.7654644504169 735.5331701892734 1100.312606509716 1100.057414042421 1100.008797455664 1099.35642277887 298.352094139032 1099.602758017067 302.6165092731491
100 0.005 0.5 20 915.9993193010753 740.6913092480513 738.485782643583 1100.324507203918 1100.067444212439 1100.01869392438 1099.35917874102 298.4618763734985 1099.635713168047 302.7179508811316
101 0.005 0.505 20 917.3385626651168 743.5885079334849 741.4095185295462 1100.320801935454 1100.062916954613 1100.012896357895 1099.358904617396 298.572744047565 1099.633186493665 302.8047003552542
102 0.005 0.51 20 918.6591748119184 746.4573038072825 744.3046057089275 1100.310206223805 1100.053640268448 1100.004621093367 1099.357874545968 298.6846354402103 1099.598548071335 302.8774414405543
103 0.005 0.515 20 919.9831624598528 749.2980150652346 747.1713299529297 1100.317904160566 1100.061785605883 1100.012919566024 1099.36071057644 298.7975042231764 1099.614301446386 302.9343572266908
104 0.005 0.52 20 921.2970683866632 752.1109361985672 750.0099902785884 1100.32428353859 1100.067157971352 1100.017756155254 1099.36345505183 298.9112895084248 1099.629853242055 302.9764041244413
105 0.005 0.525 20 922.5921824107675 754.8962700329527 752.8208256093245 1100.317780080736 1100.059221832708 1100.010077091774 1099.361797206022 299.0261118426791 1099.623130232158 303.0061553530914
106 0.005 0.53 20 923.8732229534825 757.6542300357443 755.6040422054255 1100.314225534476 1100.058136159797 1100.009150280498 1099.362043735699 299.1419778182344 1099.604861649548 303.0270889155897
107 0.005 0.535 20 925.1616027250594 760.3852137139506 758.3599914835826 1100.32591231916 1100.067989601502 1100.018949351985 1099.364797216522 299.2587173238745 1099.637103989177 303.0390160186363
108 0.005 0.54 20 926.42384952131 763.0893433368149 761.0888665731844 1100.322312608671 1100.063608111985 1100.013220179883 1099.364505795808 299.3764429086223 1099.634808389787 303.0427686229308
109 0.005 0.545 20 927.6625304111438 765.7668613652182 763.790895386234 1100.311754178976 1100.054378674893 1100.005001158113 1099.363546481122 299.4954058739941 1099.60032738178 303.0383678414755
110 0.005 0.55 20 928.9047763186638 768.4180788537933 766.4663497205617 1100.318986075091 1100.062206042117 1100.013058031798 1099.365428325948 299.6153869813029 1099.615482870569 303.0252376547029
111 0.005 0.555 20 930.1350337382385 771.0432819744974 769.1155262923255 1100.325474323087 1100.067647988099 1100.01793730786 1099.36893248858 299.7364006190095 1099.631243088506 303.0042523013158
112 0.005 0.5600000000000001 20 931.3472502185832 773.6426681096906 771.7386499144367 1100.318942013095 1100.059735071612 1100.010297289725 1099.36623776354 299.8587270235329 1099.624319072635 302.976467192469
113 0.005 0.5650000000000001 20 932.5449296375075 776.2164349059145 774.3359230674459 1100.3156473264 1100.05876729093 1100.009473307209 1099.367248257133 299.9823848473318 1099.60641064455 302.942173716818
114 0.005 0.5700000000000001 20 933.7484286237218 778.7649513989351 776.9076653887846 1100.327102773527 1100.06855382804 1100.019290598061 1099.369204631802 300.1072531773293 1099.638548567107 302.8984612238369
115 0.005 0.5750000000000001 20 934.9339243955408 781.2883728939015 779.4540923260184 1100.323532369103 1100.064118723369 1100.013442448661 1099.369140757558 300.23338676021 1099.636075332855 302.8469605342623
116 0.005 0.58 20 936.1041173663056 783.7868945535282 781.9754019719878 1100.312859590028 1100.054903295466 1100.005262130169 1099.367770706508 300.3611793399375 1099.601687282011 302.7871044797745
117 0.005 0.585 20 937.2741419405538 786.2608512786131 784.4718799759798 1100.320317432567 1100.062848210503 1100.013410786187 1099.370268981997 300.4903883989093 1099.616892171506 302.7186071897552
118 0.005 0.59 20 938.440757065216 788.7104724693004 786.9437924329343 1100.326792775957 1100.068266284428 1100.01828497307 1099.373164515546 300.6210412012242 1099.632650747784 302.6423746487197
119 0.005 0.595 20 939.5895959929567 791.1359506275902 789.3913486597017 1100.320367447669 1100.06044758809 1100.010697623184 1099.371386414295 300.7534708613081 1099.626018030649 302.56030514586
120 0.005 0.6 20 940.7276607487644 793.5374821486328 791.8147396572983 1100.316761980395 1100.059265260538 1100.009730245811 1099.371811065822 300.8877495342722 1099.607703007757 302.472691930126
121 0.005 0.605 20 941.8742385606233 795.9154106038501 794.2142608528549 1100.328371992743 1100.069152921384 1100.019638905049 1099.374159220476 301.023614790806 1099.639899977775 302.3809319941596
122 0.005 0.61 20 943.0014461908686 798.2698738323015 796.5901144170027 1100.324902212807 1100.064831162179 1100.013858102152 1099.374400557171 301.1613497002339 1099.637786358016 302.2858737221655
123 0.005 0.615 20 944.111577541059 800.6010593647449 798.9424796299597 1100.314064647051 1100.055478771288 1100.005559374654 1099.372430354214 301.3011339247396 1099.602999634524 302.1858643189497
124 0.005 0.62 20 945.2273272063179 802.9092771896534 801.271631002845 1100.32184976744 1100.063642587759 1100.013931981763 1099.375583081745 301.4429808416214 1099.618661788907 302.0854336320356
125 0.005 0.625 20 946.3342797242478 805.1947690683553 803.5778244567905 1100.328521156363 1100.069182611398 1100.018870425932 1099.378710719091 301.5866096077647 1099.634658803221 301.9839286778446
126 0.005 0.63 20 947.4252016998626 807.4576864245576 805.8612484500533 1100.32166301925 1100.061070227727 1100.011076140313 1099.376489719193 301.7324713144334 1099.627662108343 301.8833908144205
127 0.005 0.635 20 948.5023809259128 809.6982451935748 808.1221005013297 1100.318170191762 1100.060007216471 1100.01019102861 1099.376714724562 301.8805728180956 1099.609475547725 301.7834743110029
128 0.005 0.64 20 949.5850240313225 811.9167433829974 810.3606518661867 1100.330155782822 1100.070121591825 1100.020212690965 1099.379768616335 302.0305802283947 1099.642447700164 301.6839498721049
129 0.005 0.645 20 950.6417310510907 814.1133343155201 812.5771018330206 1100.3261237505 1100.065458082605 1100.014258153097 1099.379056735104 302.1826505110445 1099.639094752893 301.5844330912359
130 0.005 0.65 20 951.6860065048708 816.2881699525695 814.7716101470268 1100.316270781848 1100.056604334171 1100.006353188148 1099.37821123225 302.3370494438078 1099.606047879504 301.4859487024394
131 0.005 0.655 20 952.7315011972696 818.4415499430941 816.9444252925035 1100.322811549808 1100.064129455988 1100.014156964941 1099.380073197397 302.4934796751813 1099.619943863467 301.387609795123
132 0.005 0.66 20 953.7744287670922 820.5737032341916 819.0958032234843 1100.330249093769 1100.070029424503 1100.019376784906 1099.384292878203 302.6517351185469 1099.637193242265 301.2903218504113
133 0.005 0.665 20 954.8016364113068 822.6847915255131 821.2259290892534 1100.323685111402 1100.06217173322 1100.011836922164 1099.381784226115 302.8121860925505 1099.63014723505 301.1935985487962
134 0.005 0.67 20 955.8198722871912 824.7749699361979 823.3349539820753 1100.319305965862 1100.060623785981 1100.010561690696 1099.381360786106 302.9747527391783 1099.610844106121 301.0945071249514
135 0.005 0.675 20 956.848808039751 826.8445841313861 825.4231735646904 1100.331289177798 1100.070689442187 1100.020477340895 1099.384169797533 303.138953929374 1099.643509738505 300.9963490611468
136 0.005 0.68 20 957.8599995469215 828.8937305408083 827.4907499316469 1100.327865632422 1100.066362634936 1100.014844466923 1099.384046904413 303.3050295290938 1099.641499758104 300.8981281010969
137 0.005 0.6850000000000001 20 958.8554214685888 830.9225772018366 829.5378450973622 1100.317378730228 1100.057141108359 1100.006671505939 1099.382594782522 303.4730541217689 1099.607303013563 300.7999899494851
138 0.005 0.6900000000000001 20 959.8557641475868 832.9314149264729 831.564705974449 1100.324576605236 1100.065034931705 1100.014727465715 1099.384972833671 303.6432150297408 1099.62243695553 300.7022067237442
139 0.005 0.6950000000000001 20 960.8467048628382 834.9204556972992 833.571569858076 1100.331262269754 1100.070530871253 1100.01961380536 1099.388639609777 303.8147099364707 1099.638353012149 300.604981820121
140 0.005 0.7000000000000001 20 961.8211759809499 836.8898316129084 835.5586013379597 1100.324720613868 1100.062620035046 1100.012064466435 1099.386088361503 303.9880000805385 1099.631575066222 300.5090369818535
141 0.005 0.705 20 962.7843445384171 838.839715327484 837.5259612444852 1100.320955575056 1100.061388053902 1100.010984897017 1099.386278193891 304.1630714297183 1099.61313202746 300.4165260478052
142 0.005 0.71 20 963.7539501612308 840.7704070403216 839.4739098015435 1100.332202945495 1100.071118966834 1100.020685305746 1099.388115824124 304.3395099408647 1099.644608599325 300.3297103031798
143 0.005 0.715 20 964.7048970430972 842.6819975547389 841.4025988677862 1100.328741924081 1100.066746804486 1100.015020569274 1099.388310503907 304.5174415689215 1099.642609044465 300.2453831662559
144 0.005 0.72 20 965.6395867255421 844.5746637479632 843.3121949234818 1100.318281780186 1100.05751260535 1100.006826689212 1099.387093147436 304.6971085662204 1099.608381221884 300.1643982042506
145 0.005 0.725 20 966.5801203686714 846.4486498309429 845.2029061344249 1100.325514391159 1100.065419008132 1100.01488947638 1099.389462818709 304.8781757590378 1099.623627132229 300.0844476669869
146 0.005 0.73 20 967.5116558137694 848.3041777643351 847.0749690470002 1100.331433996027 1100.070577003843 1100.019534517169 1099.391829934492 305.0604257736728 1099.6383229323 300.0046440161516
147 0.005 0.735 20 968.430153132811 850.1413581292571 848.9285297347503 1100.325627504728 1100.06301217169 1100.012235577623 1099.390275843746 305.2442717270468 1099.632725544503 299.9243486434228
148 0.005 0.74 20 969.3368175428012 851.9603741369041 850.7637514239418 1100.321948952795 1100.061833851116 1100.011198165336 1099.390603051374 305.4295848338148 1099.614060299608 299.8431626480355
149 0.005 0.745 20 970.2550159712798 853.7614917523922 852.5808743761306 1100.33295477058 1100.071406232027 1100.02080847581 1099.392030874902 305.6161907690076 1099.645762843081 299.7607273061171
150 0.005 0.75 20 971.1565141537228 855.5448326176895 854.3800657980854 1100.329550799151 1100.067035850486 1100.015087893953 1099.392581008419 305.8041044081453 1099.643511000135 299.6771248332531
151 0.005 0.755 20 972.043394517229 857.3104990068966 856.1614393203141 1100.319073025925 1100.057804608544 1100.006899712756 1099.391002640534 305.9936259476406 1099.609479326866 299.5931283350105
152 0.005 0.76 20 972.9358900264721 859.0587709234709 857.925219587935 1100.326238555714 1100.065674821167 1100.014945568305 1099.393222002709 306.1844496813308 1099.624289722844 299.5094409719622
153 0.005 0.765 20 973.823460232103 860.7898278943591 859.6716151934579 1100.33295734839 1100.071214020829 1100.019864513829 1099.396884246438 306.3763809329047 1099.64047927056 299.4260459503695
154 0.005 0.77 20 974.6957638406637 862.5037901846264 861.400771361796 1100.326353578673 1100.063284368639 1100.012292914894 1099.394079150698 306.5697980292336 1099.633512621989 299.3431969526544
155 0.005 0.775 20 975.5571758326439 864.2007932637314 863.1128165909349 1100.322569258472 1100.062011703058 1100.011213213896 1099.394037478171 306.7648639708891 1099.614979414041 299.2609736608115
156 0.005 0.78 20 976.4258865538582 865.8811291023816 864.8079991361316 1100.334151339002 1100.07191023616 1100.021072876165 1099.396763979177 306.9608756406371 1099.647432952595 299.1794026947397
157 0.005 0.785 20 977.2756545020579 867.5448535780199 866.4864415735757 1100.330344286561 1100.067365086331 1100.015212640806 1099.396180970548 307.1580905995877 1099.64474377528 299.098074919419
158 0.005 0.79 20 978.1108658495759 869.1920972749944 868.148265562526 1100.319857882315 1100.058151179627 1100.007037634517 1099.39442263135 307.3570169232071 1099.610293919555 299.0170451812889
159 0.005 0.795 20 978.9522821987672 870.8230999355443 869.7936733310813 1100.327047926465 1100.066010962953 1100.015088780521 1099.39687397833 307.5573476420913 1099.625558231723 298.9365388536055
160 0.005 0.8 20 979.7900074691051 872.438050822758 871.4228636335067 1100.333820839287 1100.071567970359 1100.020053477797 1099.400575749119 307.7586235701879 1099.641669049398 298.8562609911302
161 0.005 0.805 20 980.6112775362711 874.0370149551974 873.0358886303819 1100.327179530101 1100.063642625678 1100.012445912176 1099.39784659261 307.9615139860867 1099.634634562027 298.7756325813657
162 0.005 0.8100000000000001 20 981.4220124536171 875.6201516288797 874.6328821807926 1100.323452725231 1100.062402212424 1100.011421966857 1099.398015076774 308.1659662029111 1099.615986830434 298.6950058188248
163 0.005 0.8150000000000001 20 982.2414352453792 877.1877091868294 876.2141056760786 1100.334917760649 1100.072226596201 1100.021272892996 1099.400394316726 308.371489739557 1099.648502571534 298.6145842068856
164 0.005 0.8200000000000001 20 983.0409880743147 878.7397864580281 877.7797153517433 1100.331165596888 1100.067736100238 1100.015385954104 1099.399820806887 308.5782696100807 1099.645636688797 298.5343026840019
165 0.005 0.8250000000000001 20 983.826455923906 880.2764712855725 879.3298077913466 1100.320682483126 1100.05852916136 1100.007231126127 1099.398119374595 308.7866528350936 1099.611329119881 298.4539985088381
166 0.005 0.8300000000000001 20 984.6174680485431 881.7980362344798 880.8646030121101 1100.327917845347 1100.066415079362 1100.015324208452 1099.400645569269 308.9963657750728 1099.62654065387 298.3739928273099
167 0.005 0.835 20 985.4017920919588 883.3046433641276 882.3842898587181 1100.334577800843 1100.0719464576 1100.020273156787 1099.403896431597 309.2066960013324 1099.642648522999 298.2942794814807
168 0.005 0.84 20 986.1708150854861 884.7963901506853 883.8889941570676 1100.327947274499 1100.064004942691 1100.012643239091 1099.401208206196 309.4189076474497 1099.635505543916 298.2145051487662
169 0.005 0.845 20 986.9297096719721 886.2734057368913 885.3788340777306 1100.324248119193 1100.062831156631 1100.011692997588 1099.401466349715 309.6325446721298 1099.616915086076 298.134833454733
170 0.005 0.85 20 987.6965245821807 887.7359389912673 886.8540250704471 1100.335670644457 1100.072638180917 1100.021508618483 1099.403538691719 309.8470998112084 1099.649254099735 298.0556148960376
171 0.005 0.855 20 988.4448168956549 889.1840696323846 888.3146964429923 1100.332047161207 1100.068224439654 1100.015716038618 1099.403313813688 310.0628815565185 1099.646700950841 297.976480776077
172 0.005 0.86 20 989.1794268350959 890.6178740586474 889.7609320250924 1100.321567468436 1100.059003051249 1100.00755069907 1099.401634790884 310.2801928606779 1099.612446490411 297.8972540596303
173 0.005 0.865 20 989.9202761869852 892.0376095729323 891.1929339944813 1100.328730546521 1100.066854042223 1100.015604076765 1099.40401505058 310.4987719370627 1099.627344155383 297.8185027876104
174 0.005 0.87 20 990.6564882253547 893.4434207287115 892.6108767258806 1100.335436494403 1100.072389751102 1100.020538760661 1099.407408465011 310.7180140529042 1099.64369226468 297.740157811434
175 0.005 0.875 20 991.3768151033021 894.8353935914888 894.0148716743256 1100.328684735848 1100.064388823245 1100.01289467991 1099.404622452582 310.9386273395477 1099.636274243852 297.6618855589465
176 0.005 0.88 20 992.0886777985698 896.2136509159481 895.4050279112656 1100.325130364164 1100.063290633952 1100.011974636014 1099.40502135891 311.160626195901 1099.617916390257 297.5843638933396
177 0.005 0.885 20 992.8087335432233 897.5784343150061 896.7815523632537 1100.336439552596 1100.073027419333 1100.021728418585 1099.406868095014 311.3834274112908 1099.650165100759 297.5077857928238
178 0.005 0.89 20 993.5104230665181 898.929799114568 898.1445539157547 1100.332732394263 1100.068594687819 1100.015958007309 1099.406456282192 311.6072597344723 1099.647376823538 297.4317729028932
179 0.005 0.895 20 994.2007751682127 900.2678320870536 899.4941207548319 1100.322388477101 1100.059433490837 1100.007844553266 1099.40523550272 311.8325517727175 1099.613370916367 297.3562427111746
180 0.005 0.9 20 994.9014375285589 901.5927686635822 900.8304380008315 1100.329591114215 1100.067341429408 1100.015930743332 1099.407474658951 312.0586550286298 1099.628272454029 297.2815802359528
181 0.005 0.905 20 995.5969805771459 902.9047424283265 902.1536673359946 1100.336187215322 1100.072835930741 1100.020830441219 1099.410551374024 312.285454713819 1099.644353794202 297.208459553299
182 0.005 0.91 20 996.2770989461602 904.2038344632002 903.4639138707797 1100.329599278203 1100.064952119769 1100.013320980854 1099.407890269893 312.5134937177225 1099.637304083722 297.1363471485145
183 0.005 0.915 20 996.9487042920061 905.4901540522873 904.7612764530065 1100.325705704748 1100.063626689725 1100.012174492232 1099.40799650813 312.7426564847133 1099.618436080253 297.0650151443112
184 0.005 0.92 20 997.6302352940622 906.7639305298925 906.0459484418831 1100.337048894455 1100.073398385023 1100.021918109894 1099.409863446098 312.9724032755593 1099.65063628728 296.994405177209
185 0.005 0.925 20 998.2935110359683 908.0252154510152 907.3180342117626 1100.333420278641 1100.068952119445 1100.016186841893 1099.409730560454 313.203074311621 1099.648134417113 296.9234765489475
186 0.005 0.93 20 998.9435003214827 909.2740848704973 908.5776110465424 1100.322862040451 1100.059708750632 1100.008012171023 1099.40809957385 313.434884241572 1099.613750332011 296.8527291980396
187 0.005 0.9350000000000001 20 999.6013422660512 910.5107593343049 909.8248504569113 1100.330231171926 1100.067698270283 1100.016170265313 1099.410510622147 313.667417402697 1099.628665204197 296.7850295345814
188 0.005 0.9400000000000001 20 1000.253505569049 911.7353707140476 911.0599074443015 1100.336361357333 1100.072940075597 1100.020835564595 1099.413083717067 313.9004794731598 1099.644192706668 296.7186391717925
189 0.005 0.9450000000000001 20 1000.892990592669 912.9479727993854 912.2828681132971 1100.330119321783 1100.065134593082 1100.013374945781 1099.411036870805 314.134637855617 1099.637789432088 296.6528076620303
190 0.005 0.9500000000000001 20 1001.523054823966 914.1486919358749 913.4938393328866 1100.326393509269 1100.063933223588 1100.012326270608 1099.411233366301 314.3697379326026 1099.619220547108 296.5875818754112
191 0.005 0.9550000000000001 20 1002.1630283397 915.3377244652165 914.6929876202771 1100.337678022739 1100.073668084716 1100.022025010101 1099.412862123797 314.605125171292 1099.651343124779 296.5231707225751
192 0.005 0.96 20 1002.785477926361 916.5151154919199 915.8804105835497 1100.33402278842 1100.069208126393 1100.01631152647 1099.412764903413 314.8413182418746 1099.648853304569 296.4597249530273
193 0.005 0.965 20 1003.394271289224 917.6809394761626 917.0561801239633 1100.323419062921 1100.059926947873 1100.008099116071 1099.411050480265 315.0785091155982 1099.614341670424 296.3972615032602
194 0.005 0.97 20 1004.011731462009 918.8354061470409 918.2204614059586 1100.330771911221 1100.067912399453 1100.016253221718 1099.413609616822 315.3162352816909 1099.629420066899 296.3362231658995
195 0.005 0.975 20 1004.623672188188 919.9786339787946 919.3733913990561 1100.336736237195 1100.073053709047 1100.02086086836 1099.415974007354 315.5543059573614 1099.644652570083 296.2763584828668
196 0.005 0.98 20 1005.223692627238 921.1106836402322 920.5150632660606 1100.330610490469 1100.065334902622 1100.01344380717 1099.413896003676 315.7932122508038 1099.638379489247 296.2171161453485
197 0.005 0.985 20 1005.814788988849 922.2316555814377 921.6455599808639 1100.326867370382 1100.064093668701 1100.012369269415 1099.414045460954 316.0329144387974 1099.619883130144 296.1586971992576
198 0.005 0.99 20 1006.416118797563 923.3417566858741 922.7650552964549 1100.338236322081 1100.073871522911 1100.02212863851 1099.416158195949 316.2728147510288 1099.651978783531 296.1013646066901
199 0.005 0.995 20 1006.999736499 924.4410047288352 923.8736233044364 1100.334453210437 1100.069360730914 1100.016321451641 1099.415663155547 316.5132059048668 1099.649483123406 296.044942548263
200 0.005 1 20 1007.569861757291 925.5294651410683 924.9713254908968 1100.323758304391 1100.059952531487 1100.008003732361 1099.413660836457 316.754244156468 1099.614909933233 295.9893597278576
201 0.005 1.005 20 1008.148616283926 926.6073473841582 926.0583231557663 1100.331024616704 1100.067895966072 1100.016126357169 1099.416071095888 316.9959593419656 1099.629930283277 295.9349605781547
202 0.005 1.01 20 1008.722689136698 927.674756953108 927.1347483783992 1100.337213329262 1100.073193693331 1100.020869261871 1099.418466173316 317.2377452452711 1099.645518537525 295.8813517938052
203 0.005 1.015 20 1009.284519749883 928.7317552481641 928.2006866875838 1100.331064099658 1100.065470766176 1100.01345066571 1099.416508640971 317.4802764490117 1099.639105827152 295.828882244083
204 0.005 1.02 20 1009.837429340344 929.7784289473318 929.2562105128459 1100.327112763521 1100.064111957945 1100.012312459407 1099.416148858511 317.7235697555432 1099.620161079053 295.7781968088238
205 0.005 1.025 20 1010.401901618443 930.8149722927773 930.3014824228195 1100.338393654973 1100.07388628721 1100.022108066702 1099.418180613564 317.9669040206571 1099.652249485982 295.7295210903609
206 0.005 1.03 20 1010.949515403349 931.8414183800206 931.3365850031819 1100.334909918379 1100.069501501917 1100.016333790523 1099.418321649513 318.2105405633933 1099.65005288863 295.6812263869749
207 0.005 1.035 20 1011.483988678988 932.8578088396195 932.3615620029638 1100.324384961485 1100.060208063556 1100.008095598756 1099.416495062497 318.4549994623611 1099.615577567787 295.6329948299842
208 0.005 1.04 20 1012.027227416423 933.8643414498861 933.3765633154982 1100.331543441683 1100.068115152907 1100.016198174929 1099.418664189036 318.6995857221472 1099.630682188931 295.5855748225131
209 0.005 1.045 20 1012.56658186334 934.8611233946307 934.3817192302668 1100.337508817423 1100.073307545262 1100.02088627004 1099.420975763951 318.9441643412486 1099.645750238408 295.5390259581094
210 0.005 1.05 20 1013.094589019431 935.8482105471228 935.3771099876258 1100.331425207242 1100.065548832593 1100.013410650395 1099.419114169248 319.1894765679637 1099.639533875344 295.4929432346367
211 0.005 1.055 20 1013.614295219191 936.8256643065819 936.3627888853848 1100.327751126902 1100.064384083622 1100.012471090363 1099.419096446989 319.4351665959335 1099.621045830748 295.4471561973345
212 0.005 1.06 20 1014.144011511177 937.7936976781799 937.3389296213801 1100.338983990948 1100.074145418499 1100.022287201721 1099.420989518558 319.680922408683 1099.652958352482 295.401950261223
213 0.005 1.065 20 1014.657262183319 938.7523176351339 938.3055922998477 1100.335406703191 1100.069731167764 1100.016434567892 1099.420868591066 319.9269023951074 1099.650630405896 295.3575594671182
214 0.005 1.07 20 1015.157445169861 939.7015552574462 939.2628127533073 1100.324781971689 1100.060384259571 1100.008179305001 1099.418896616047 320.1734193331058 1099.616232303269 295.3142188464599
215 0.005 1.075 20 1015.666009200734 940.6416148591915 940.2107421821792 1100.332125917476 1100.068420994532 1100.01639502413 1099.421439126796 320.4201608866709 1099.631349225793 295.2721044866518
216 0.005 1.08 20 1016.170408743053 941.5725918664085 941.149499196593 1100.338002205561 1100.073574018257 1100.021044909586 1099.423565257414 320.6666941722228 1099.646295170621 295.2309123522019
217 0.005 1.085 20 1016.664677006151 942.4945228907266 942.0791500191165 1100.332032202473 1100.06592246801 1100.013656748469 1099.421560432301 320.9138975505885 1099.640303309309 295.1902577504896
218 0.005 1.09 20 1017.150993876818 943.4074940759351 942.9997640556171 1100.328421568322 1100.064775073578 1100.012740266338 1099.421960647202 321.1614310761101 1099.621838966294 295.1503450037966
219 0.005 1.095 20 1017.647378053381 944.3116792201358 943.9114819466359 1100.339631772458 1100.07450734462 1100.02251364604 1099.423715866647 321.4086782305666 1099.653638681109 295.1113553652406
220 0.005 1.1 20 1018.126883667944 945.2070788689664 944.8143606453713 1100.33604718094 1100.070108914431 1100.016724052694 1099.423437524349 321.6561354976866 1099.651333359729 295.0729835310135
221 0.005 1.105 20 1018.592621302093 946.0937396110645 945.7084426524566 1100.325315459548 1100.060722686885 1100.008421763074 1099.421427774424 321.9041846201317 1099.616763415525 295.0352463821391
222 0.005 1.11 20 1019.074443838943 946.9718549740065 946.5938711410308 1100.332469829081 1100.068623608418 1100.016533025134 1099.423468169306 322.1522694056459 1099.63167595653 294.9984499088627
223 0.005 1.115 20 1019.546089998083 947.8414995393455 947.4707478491767 1100.338554475474 1100.073913815062 1100.02127506251 1099.425893120133 322.400148386104 1099.646985391133 294.9624621851324
224 0.005 1.12 20 1020.008855187939 948.7027138849636 948.3391385978802 1100.33247709276 1100.066174089493 1100.013827466764 1099.423924461451 322.6483305928222 1099.640800271504 294.9269978447177
225 0.005 1.125 20 1020.463295117567 949.5555661331407 949.1990971201851 1100.328544096495 1100.064838150815 1100.012732646496 1099.423619601783 322.8969099634843 1099.62189258269 294.8922629485126
226 0.005 1.13 20 1020.929941391876 950.4002447980725 950.0507759045477 1100.34017261073 1100.074815454239 1100.022679341436 1099.426185920267 323.145518058796 1099.654281920392 294.8583862095117
227 0.005 1.135 20 1021.380100986933 951.2367318954075 950.8942168551469 1100.336537065065 1100.070384144627 1100.016893888022 1099.425553218943 323.3939863567614 1099.651979717888 294.8250703087713
228 0.005 1.14 20 1021.818035119823 952.0650755210063 951.7294600604256 1100.325832063091 1100.061015259724 1100.008635687384 1099.423779923699 323.6428498553926 1099.617385388963 294.7923042672547
229 0.005 1.145 20 1022.265608015451 952.8854517799622 952.5566336840075 1100.333118306453 1100.069000795725 1100.016794687162 1099.426141655206 323.891704868657 1099.632445643382 294.7603271004039
230 0.005 1.15 20 1022.709706867558 953.6979358657686 953.3758406523492 1100.339127625322 1100.074240115132 1100.021481352098 1099.428411893053 324.1402016131508 1099.647661914069 294.7290248028019
231 0.005 1.155 20 1023.142900523435 954.5025662626922 954.1871428649662 1100.333125001759 1100.066568222197 1100.014133689237 1099.426327806092 324.3891472096232 1099.641467455601 294.6981903173409
232 0.005 1.16 20 1023.568270152476 955.2994053970828 954.9905898111545 1100.329311675974 1100.065275691665 1100.013040205232 1099.426455809043 324.6383765395278 1099.622811885541 294.6679794595705
233 0.005 1.165 20 1024.005151020026 956.0886188332449 955.786312785435 1100.340625067137 1100.075057813362 1100.022765825534 1099.428463537997 324.8871308171911 1099.654815765369 294.6385044025074
234 0.005 1.17 20 1024.425921112435 956.8702041550329 956.5743622244009 1100.337022669378 1100.070642640181 1100.017094896922 1099.428184860981 325.1358777523428 1099.652402902907 294.6095504487125
235 0.005 1.175 20 1024.834517161136 957.6441839824195 957.3547594068256 1100.326259253644 1100.061248693921 1100.008784768675 1099.426043051784 325.3850940734259 1099.617734148635 294.5811386648723
236 0.005 1.18 20 1025.253420189281 958.4107315486925 958.1276304308909 1100.333523962383 1100.069193896771 1100.016897553478 1099.428377634182 325.6342025554423 1099.632919618506 294.5533948393225
237 0.005 1.185 20 1025.668900580108 959.1699262359635 958.8930768214534 1100.339549551461 1100.074397857665 1100.021550507506 1099.430593789331 325.8828607719089 1099.648207764481 294.5262289178802
238 0.005 1.19 20 1026.073140649241 959.9217990375196 959.6511547991066 1100.333458424856 1100.066730196206 1100.014219560568 1099.428462443029 326.1319701777041 1099.64177679939 294.4994817553017
239 0.005 1.195 20 1026.470189219801 960.6664042718069 960.4019067116739 1100.329668847955 1100.065451073068 1100.013112132582 1099.428678999694 326.3812737332478 1099.623165470702 294.4732990951919
240 0.005 1.2 20 1026.879167730033 961.4038915949424 961.1454506630428 1100.340972999375 1100.07520060732 1100.02281120303 1099.430486410724 326.6299586435849 1099.655257883147 294.4477270701774
241 0.005 1.205 20 1027.27238205296 962.1342736748087 961.8818463286023 1100.337341526524 1100.070780643447 1100.017152772989 1099.430178357979 326.8786680375412 1099.652753657286 294.4225666677926
242 0.005 1.21 20 1027.653979734057 962.8575685042713 962.6111111686562 1100.326573406572 1100.061343653702 1100.008808838276 1099.428054611345 327.1278744124829 1099.618173861031 294.3978390528953
243 0.005 1.215 20 1028.045571373652 963.5739232148288 963.3333491238059 1100.333828651098 1100.069315146355 1100.01693850454 1099.430404663965 327.3767828724085 1099.633319562554 294.3736843543695
244 0.005 1.22 20 1028.434152623589 964.2834246201965 964.0486662692307 1100.339837412235 1100.074489840937 1100.021567422722 1099.432532720143 327.6249936216714 1099.648560390093 294.3500224185663
245 0.005 1.225 20 1028.812056382737 964.9860971978809 964.7571122594344 1100.333679968973 1100.066745162562 1100.014151173405 1099.430367205786 327.8737876308867 1099.642135230295 294.3267352787409
246 0.005 1.23 20 1029.183001996265 965.6819904702238 965.4587250835232 1100.329909811988 1100.065501902854 1100.013104657192 1099.430529642201 328.1226782826386 1099.623487369682 294.3038906966711
247 0.005 1.235 20 1029.566065905165 966.3712566444417 966.1536236091746 1100.341181880904 1100.075236309691 1100.022823419817 1099.432300311007 328.3709869473784 1099.655528190343 294.2815750861316
248 0.005 1.24 20 1029.933859133303 967.053881373879 966.8418439981245 1100.337438329461 1100.070710802461 1100.016992893278 1099.43160003865 328.6191768158106 1099.653046122808 294.2596085273357
249 0.005 1.245 20 1030.290557522246 967.7298903945467 967.5234104754458 1100.326714433676 1100.061314714282 1100.008698089127 1099.429710946069 328.8676427414065 1099.618491172737 294.23801965385
250 0.005 1.25 20 1030.657719170362 968.3994446936107 968.1984349727168 1100.33400293105 1100.0692994388 1100.016853063598 1099.432122249346 329.1159137570754 1099.633515045012 294.2168915709913
251 0.005 1.255 20 1031.022300219497 969.0626095903464 968.8670084922095 1100.340074404935 1100.074532550359 1100.021538995239 1099.434467098393 329.3636132182032 1099.64891010433 294.1961895606327
252 0.005 1.26 20 1031.376064103031 969.7194006292792 969.5291719251333 1100.333840987261 1100.066723182012 1100.014053580075 1099.432178432409 329.6115347507499 1099.642462161245 294.1757342823119
253 0.005 1.265 20 1031.723078956373 970.3698562893932 970.1849520156127 1100.33011052464 1100.065507984431 1100.013056619828 1099.432191719983 329.8597049961814 1099.623823072662 294.1557138453012
254 0.005 1.27 20 1032.082440236962 971.0141469235338 970.8344796260706 1100.341452156298 1100.075296531696 1100.022856595074 1099.434192965459 330.107253970528 1099.655822244657 294.136180961483
255 0.005 1.275 20 1032.426102728145 971.6522451836217 971.4777828691068 1100.337598646979 1100.070752366836 1100.016950120877 1099.433318047264 330.354688017937 1099.653195670566 294.116826641111
256 0.005 1.28 20 1032.759836083667 972.2841587766326 972.1148713337086 1100.32695428161 1100.06135652332 1100.008652996297 1099.431532127455 330.6022664355132 1099.618835285162 294.0977769143333
257 0.005 1.285 20 1033.103739406168 972.910056802195 972.7458598241748 1100.334284563968 1100.069382454775 1100.016866701851 1099.433996835893 330.8496655604582 1099.633901343739 294.0792506073192
258 0.005 1.29 20 1033.444585367471 973.5299975552759 973.3708328564802 1100.340164594163 1100.074510396993 1100.021487481131 1099.435978693775 331.0965005975382 1099.648982450427 294.0610155348696
259 0.005 1.295 20 1033.77525470811 974.1439947846011 973.9898296374481 1100.334155331147 1100.066840987058 1100.014086730068 1099.434036547287 331.343544288877 1099.642781775135 294.0429463652435
260 0.005 1.3 20 1034.09919287271 974.7520758021059 974.6028673302699 1100.330421599056 1100.065628456587 1100.013133905412 1099.433894338336 331.5907468341385 1099.624239207682 294.0253080226505
261 0.005 1.305 20 1034.435991368855 975.3544053360439 975.2100708092564 1100.341735747198 1100.075386937081 1100.022912554799 1099.436063151539 331.837071471954 1099.656342573169 294.0081069863581
262 0.005 1.31 20 1034.756839814097 975.9509616452544 975.8114721923437 1100.337883546054 1100.070851255908 1100.01698730026 1099.435024564409 332.0833127973791 1099.653503484255 293.9910221579798
263 0.005 1.315 20 1035.067738391584 976.541751329442 976.4070770342856 1100.327325086759 1100.061565155796 1100.008786818401 1099.433214284336 332.3302605579364 1099.619192892891 293.9742220977813
264 0.005 1.32 20 1035.389377550893 977.1269202972844 976.9969858733316 1100.334712236666 1100.069656190477 1100.017103051222 1099.435661003517 332.5764787295086 1099.634147913051 293.9578905112921
265 0.005 1.325 20 1035.708530444336 977.7065354162212 977.5812850409914 1100.340599967491 1100.074781158921 1100.021693731634 1099.437925148665 332.8218144102847 1099.649514004077 293.9418071823178
266 0.005 1.33 20 1036.017779917639 978.2806055573889 978.1600102466801 1100.33449475905 1100.067001721507 1100.014180151038 1099.43576703178 333.0675939539058 1099.643068280382 293.9258614598681
267 0.005 1.335 20 1036.320695067558 978.8491594880014 978.733176982709 1100.330745064549 1100.06581622819 1100.013262787088 1099.435568796402 333.3134202842846 1099.624585619231 293.9103048893828
268 0.005 1.34 20 1036.636589985265 979.412353011449 979.3009056342963 1100.342145586344 1100.075675220264 1100.023118808604 1099.437910115299 333.558593779424 1099.656687617169 293.8951174158782
269 0.005 1.345 20 1036.93683478674 979.9701537001669 979.8632185918399 1100.338316425647 1100.071143509479 1100.017221813189 1099.436925349881 333.8034896341225 1099.654036385839 293.8800372976116
270 0.005 1.35 20 1037.226830917824 980.5225675627678 980.4201186548082 1100.327703766156 1100.061808791179 1100.008979599587 1099.434975301099 334.0487172352721 1099.619637173463 293.8651857139823
271 0.005 1.355 20 1037.527760109936 981.0697463050426 980.9717082722635 1100.33498697024 1100.069782513632 1100.017154920195 1099.437426069288 334.2936189355508 1099.634710884862 293.850747932264
272 0.005 1.36 20 1037.826419041383 981.6117458624675 981.5180667850271 1100.340999155894 1100.075023617363 1100.021848240287 1099.439656515575 334.5378596870989 1099.649924735731 293.8364945185074
273 0.005 1.365 20 1038.115181932593 982.1485690114939 982.0592243777642 1100.334946769323 1100.067319249005 1100.014449056911 1099.437445535748 334.7821688487699 1099.643620658773 293.8223286035693
274 0.005 1.37 20 1038.398052094522 982.6802396005859 982.5951925520035 1100.331156007519 1100.066079602244 1100.013443169056 1099.437487593971 335.0265193052934 1099.625080381452 293.8084708976645
275 0.005 1.375 20 1038.693807033917 983.2069075659317 983.1260843577576 1100.342409435918 1100.075806412978 1100.023174392866 1099.439496957094 335.2701925400848 1099.657038916227 293.7949939416443
276 0.005 1.38 20 1038.974049988347 983.7285470103016 983.6519250127164 1100.338840320005 1100.071462586309 1100.017486369813 1099.438901673006 335.5135982005031 1099.654536677438 293.7815735392563
277 0.005 1.385 20 1039.243922288851 984.2451585345024 984.1727144118472 1100.328123380368 1100.06208207898 1100.009193659816 1099.436804006185 335.7572858988129 1099.620002358727 293.7683238477674
278 0.005 1.39 20 1039.525203399363 984.7568860625051 984.6885480312051 1100.335309816642 1100.069989774381 1100.017298651847 1099.439092895907 336.0005774628433 1099.635010983505 293.7554820213066
279 0.005 1.395 20 1039.804608394537 985.2637800978071 985.1995021652533 1100.341279943507 1100.075188070023 1100.021959022342 1099.441293610962 336.2429660844653 1099.650251754699 293.7428009505853
280 0.005 1.4 20 1040.074405366895 985.7658482323394 985.7056070677972 1100.335437594974 1100.067660184096 1100.014741539368 1099.439498078761 336.4857070852425 1099.644015551977 293.7301803656991
281 0.005 1.405 20 1040.33784804453 986.2630961125882 986.2068583006909 1100.331424703838 1100.066227047916 1100.013531317919 1099.438971242906 336.7283591744962 1099.625270904875 293.7178552341941
282 0.005 1.41 20 1040.614882838565 986.7556926581763 986.7033847394749 1100.342790946378 1100.076036028403 1100.023278253459 1099.441280522792 336.9702923765074 1099.657519676949 293.7058578946942
283 0.005 1.415 20 1040.876434033192 987.2435920608229 987.1951966573257 1100.339037283237 1100.071590032337 1100.017570044531 1099.440456052211 337.2114095424204 1099.654648470937 293.6939259457355
284 0.005 1.42 20 1041.127870275719 987.7267818324674 987.6822803829134 1100.328302195264 1100.062175229462 1100.009261243475 1099.437975687019 337.4534899306101 1099.620169890885 293.6821245261789
285 0.005 1.425 20 1041.391279500297 988.2054152430275 988.164739221849 1100.335608114973 1100.070147796496 1100.017389059319 1099.440585125771 337.6953577901194 1099.635400195128 293.6706220984838
286 0.005 1.43 20 1041.652766737524 988.6795404754984 988.6426444016461 1100.341561675251 1100.075343491786 1100.022030312027 1099.442740066012 337.9360073725255 1099.650482028527 293.6593807467394
287 0.005 1.435 20 1041.904644744414 989.1491555049372 989.1160198055975 1100.33559321394 1100.067709087286 1100.014737619804 1099.440614308772 338.176839780597 1099.644141993249 293.6481902106967
288 0.005 1.44 20 1042.150949510074 989.614280753873 989.5848736688635 1100.331660386192 1100.066322799938 1100.013554538818 1099.440404308588 338.4175712463163 1099.625563390951 293.6372241670774
289 0.005 1.445 20 1042.410561438061 990.0750587990835 990.0493120868152 1100.342943203661 1100.076103243637 1100.023267896634 1099.44239488271 338.6578031202842 1099.657649519882 293.6265092385578
290 0.005 1.45 20 1042.655392418587 990.5314474917108 990.5093467385431 1100.339196688938 1100.07164196349 1100.017566045564 1099.441711519598 338.8970551348888 1099.654897003141 293.6159298719526
291 0.005 1.455 20 1042.890662279079 990.9834481451745 990.9649752575583 1100.328688223428 1100.06231248249 1100.00931059864 1099.439751983102 339.1370895609276 1099.620654249053 293.6054400111669
292 0.005 1.46 20 1043.137094301276 991.4312058233418 991.4162945059452 1100.335804725497 1100.070177585897 1100.017373515019 1099.44209044742 339.3766316608431 1099.635671677028 293.5951954596856
293 0.005 1.465 20 1043.382064859777 991.8747587890225 991.8633666545865 1100.341765669939 1100.075372399247 1100.022012945604 1099.444355648413 339.6150455989878 1099.650721941216 293.5852130861114
294 0.005 1.47 20 1043.617097004508 992.3140977030112 992.3062087522976 1100.33567991055 1100.067675720114 1100.014660675358 1099.441971950352 339.8535162343768 1099.644280449671 293.575282212375
295 0.005 1.475 20 1043.846911574683 992.7492400477236 992.744825409014 1100.331720208236 1100.066308202006 1100.013484553743 1099.441856195734 340.0925042080858 1099.62555560848 293.5655340396935
296 0.005 1.48 20 1044.090537119619 993.1803256106415 993.1793207580488 1100.34312748547 1100.076092677539 1100.023243217044 1099.444015253384 340.3304588672629 1099.658049638688 293.5560131377022
297 0.005 1.485 20 1044.318911383368 993.6073124205493 993.6097046820061 1100.339286599472 1100.071578724589 1100.017443442356 1099.442925892236 340.5681218045845 1099.655075879595 293.5466397677054
298 0.005 1.49 20 1044.537388242741 994.0301880730418 994.0359619406337 1100.328437617728 1100.062074580595 1100.009054976784 1099.440376501078 340.8057328340607 1099.620392110081 293.5373910475869
299 0.005 1.495 20 1044.768470407296 994.4491066826296 994.4581983378615 1100.335810311236 1100.070099917112 1100.017270400979 1099.443102849731 341.0432504580381 1099.635668898283 293.5283324794495
300 0.005 1.5 20 1044.998321849715 994.8641088514715 994.8764771381452 1100.342095240653 1100.075468140024 1100.022037395551 1099.445871446139 341.2798478747322 1099.651159153596 293.5194935938724
301 0.005 1.505 20 1045.217466467683 995.2751619657056 995.2907965397141 1100.335629973603 1100.067551036465 1100.014474607472 1099.442877221341 341.5166012508672 1099.644196305174 293.5107490649388
302 0.005 1.51 20 1045.432230338316 995.6822929310441 995.7011666437876 1100.331753162191 1100.066220206705 1100.013387345654 1099.442707875953 341.7531734705299 1099.62566578795 293.5021572755099
303 0.005 1.515 20 1045.660885588413 996.0856474393984 996.1076961140254 1100.343280953155 1100.076138993993 1100.023274431173 1099.445166469893 341.988945002868 1099.658197478827 293.4937398938093
304 0.005 1.52 20 1045.8743061245 996.4851746827405 996.5103885251231 1100.339430581295 1100.071618793092 1100.017428518786 1099.444062230605 342.2243947677857 1099.655230005736 293.4854639089074
305 0.005 1.525 20 1046.078056550333 996.8808656569678 996.9092313281573 1100.328648894 1100.062155468867 1100.009072383689 1099.441566852574 342.4597546414267 1099.620554082801 293.4772999708635
306 0.005 1.53 20 1046.294583397392 997.2728565547967 997.3043132558687 1100.335960693064 1100.070125037338 1100.017242937847 1099.444178516251 342.6949213493155 1099.635813633697 293.4692938897206
307 0.005 1.535 20 1046.510276682307 997.661191989372 997.6957026138234 1100.342550589699 1100.075582799388 1100.022100217069 1099.447224490429 342.9292858652405 1099.651866250197 293.4614691632831
308 0.005 1.54 20 1046.714798792524 998.0458376337634 998.0833945909425 1100.335774638013 1100.067585771739 1100.014471299077 1099.443956197642 343.1636683450848 1099.644448751376 293.4537408928455
309 0.005 1.545 20 1046.915326131074 998.4268221869584 998.4673982152735 1100.331916245047 1100.0662780416 1100.013419361388 1099.443785363724 343.3978507053541 1099.625845789611 293.4461505124624
310 0.005 1.55 20 1047.129894155692 998.8042832222201 998.8478168749123 1100.343375980319 1100.076136164839 1100.023305845708 1099.446103455406 343.6312538552825 1099.658382311163 293.4387106399046
311 0.005 1.555 20 1047.329382587148 999.1781701242812 999.2246532608791 1100.339518171186 1100.071614493384 1100.017385266893 1099.445215284712 343.8644305877368 1099.655369000589 293.43140231871
312 0.005 1.56 20 1047.519296241746 999.5484708925252 999.5978921582154 1100.328794999039 1100.062221566212 1100.009097722071 1099.442712401545 344.0976253071487 1099.620662354374 293.4241828655673
313 0.005 1.565 20 1047.722025192802 999.9153183208409 999.9676199130214 1100.336205054037 1100.07026914881 1100.017349217593 1099.445256008042 344.3302071691406 1099.636072121104 293.4171029222667
314 0.005 1.57 20 1047.924083375259 1000.278756887101 1000.333903244834 1100.342812233218 1100.075741563011 1100.022218582324 1099.448379912137 344.5621362540739 1099.65214676318 293.4101674530118
315 0.005 1.575 20 1048.11518846408 1000.638751002578 1000.696735926487 1100.336028074509 1100.067733536714 1100.014577220708 1099.445178397523 344.794059782137 1099.644694539544 293.4033234933996
316 0.005 1.58 20 1048.30257750424 1000.995320676545 1001.05612095267 1100.33220426223 1100.06646642652 1100.013569540151 1099.444962018483 345.0258147545931 1099.62611968524 293.3965784417208
317 0.005 1.585 20 1048.50389126217 1001.348604100429 1001.41215993013 1100.343633502661 1100.076315518974 1100.023434274815 1099.447220728087 345.2566355262737 1099.658600534054 293.3899824497703
318 0.005 1.59 20 1048.690491748559 1001.698548587757 1001.764854116347 1100.339911829463 1100.071900781873 1100.017639400422 1099.446437695123 345.4873219770321 1099.655737494863 293.3835235491807
319 0.005 1.595 20 1048.867710234504 1002.045139944504 1002.114185785018 1100.329269292201 1100.06256234771 1100.009387717176 1099.444113302224 345.7179635880349 1099.621163873741 293.3771688503368
320 0.005 1.6 20 1049.05753068986 1002.38850641904 1002.460237739508 1100.336530940244 1100.070523000665 1100.017583753516 1099.44643406586 345.9481551646651 1099.636142555083 293.3709375751783
321 0.005 1.605 20 1049.246842261702 1002.728690819428 1002.803073555705 1100.343088917224 1100.075951808012 1100.022398035212 1099.449401387483 346.1775204956214 1099.652304361985 293.3648209035835
322 0.005 1.61 20 1049.425448490507 1003.065658546756 1003.142687742606 1100.336252115205 1100.067886490092 1100.014699087654 1099.446321343573 346.4071779734333 1099.644700889793 293.3587844699647
323 0.005 1.615 20 1049.600449992327 1003.39942704549 1003.479081228742 1100.332544033357 1100.066712404099 1100.013763774461 1099.44619994595 346.6360829949614 1099.626492297318 293.3528665302141
324 0.005 1.62 20 1049.78917872017 1003.73012788662 1003.812349886913 1100.343857941222 1100.07647817378 1100.023521122177 1099.448294722556 346.8649055202724 1099.658777955783 293.3470479175819
325 0.005 1.625 20 1049.963757285039 1004.057708728053 1004.142494873851 1100.340171984266 1100.072063263935 1100.017774669662 1099.447610439992 347.0930264900275 1099.655906512902 293.3413197746929
326 0.005 1.63 20 1050.128775323574 1004.382153121423 1004.469495444717 1100.329522131622 1100.06274582999 1100.009552399011 1099.445247339286 347.3211248171817 1099.62137535732 293.3356841307973
327 0.005 1.635 20 1050.30644724853 1004.703586738776 1004.793432356393 1100.336684475238 1100.070619438364 1100.017627633588 1099.447511574281 347.5486827276431 1099.636535153084 293.3301510244136
328 0.005 1.64 20 1050.483770444035 1005.022046915267 1005.114364588559 1100.343282646621 1100.076116417769 1100.022496376389 1099.450456599117 347.7754229518345 1099.652441003381 293.3247567611864
329 0.005 1.645 20 1050.650934910286 1005.337507158231 1005.432291465176 1100.33667454072 1100.068184080492 1100.014958272941 1099.447674192362 348.0021619703994 1099.645305926395 293.3194288784479
330 0.005 1.65 20 1050.813663308692 1005.649975980414 1005.747207814182 1100.332680360538 1100.066797697544 1100.013803524924 1099.447235218499 348.2286957699344 1099.626588342297 293.3142024539221
331 0.005 1.655 20 1050.990893434308 1005.959584012906 1006.059208564729 1100.344062316422 1100.076635618836 1100.023586476761 1099.449451434715 348.4543350422705 1099.659002059871 293.3090824086285
332 0.005 1.66 20 1051.153807956527 1006.266274014501 1006.368289763123 1100.340363257324 1100.072174506997 1100.017851198844 1099.448621844508 348.6795237400249 1099.656093567413 293.3040516169663
333 0.005 1.665 20 1051.307238576864 1006.570025322026 1006.674427321003 1100.329569307951 1100.062747353954 1100.009542803145 1099.446075673574 348.9049090290319 1099.62144365182 293.2990893597802
334 0.005 1.67 20 1051.474044222799 1006.870968145145 1006.97770382709 1100.337031609796 1100.070855706332 1100.017816845875 1099.448823592994 349.1296769971053 1099.636689994939 293.2942441107121
335 0.005 1.675 20 1051.640235385138 1007.16913655803 1007.278176442604 1100.343452324749 1100.076177090636 1100.022521539615 1099.451626425991 349.3536742015261 1099.652629194127 293.2895076953701
336 0.005 1.68 20 1051.796084190307 1007.46449585921 1007.575837313679 1100.336640686116 1100.068130779772 1100.014891682576 1099.448509886031 349.5776295350139 1099.645075737827 293.2848312369223
337 0.005 1.685 20 1051.948436560015 1007.75705877209 1007.870683856631 1100.332859243166 1100.066877162825 1100.013829447111 1099.448347952363 349.8014345148505 1099.626797430261 293.2802475955909
338 0.005 1.69 20 1052.11482247057 1008.046953862262 1008.162808421468 1100.344147911518 1100.076634251269 1100.023521657414 1099.450251345971 350.0242164479724 1099.65909326969 293.2757598267179
339 0.005 1.695 20 1052.267270244967 1008.334124088285 1008.452207941548 1100.340455794901 1100.072228029705 1100.017884001094 1099.449560449107 350.2467644681647 1099.656155342091 293.271340594892
340 0.005 1.7 20 1052.410623501503 1008.618549391503 1008.738857981004 1100.329768862584 1100.062831086429 1100.009564334026 1099.447497331819 350.4693026836068 1099.621574006325 293.2670053466198
341 0.005 1.705 20 1052.566806286458 1008.900349340529 1009.022834083562 1100.337057358603 1100.070811250844 1100.017754670042 1099.449640266676 350.6911023614063 1099.636708797077 293.262763416137
342 0.005 1.71 20 1052.723003269207 1009.179564645208 1009.304196115945 1100.343607148914 1100.076209717297 1100.022517479321 1099.452693356257 350.912107138219 1099.652874030598 293.2585911236938
343 0.005 1.715 20 1052.868481412345 1009.456146089832 1009.58292569647 1100.336725491934 1100.068132325231 1100.014851672205 1099.449413167899 351.1332489374202 1099.645158412524 293.2544884956803
344 0.005 1.72 20 1053.010593268079 1009.730111701864 1009.85902211207 1100.332845909417 1100.066806995777 1100.013733338782 1099.449184351872 351.3541111980267 1099.626844877472 293.2504755826548
345 0.005 1.725 20 1053.166940470256 1010.001585952414 1010.13257532819 1100.344173865431 1100.076574034351 1100.023485793412 1099.451050248184 351.574057336911 1099.659265503404 293.2465190629377
346 0.005 1.73 20 1053.309357689525 1010.270513581914 1010.403582405599 1100.340476701407 1100.07215072061 1100.017762839902 1099.450363311631 351.7935854490553 1099.656302868163 293.2426093385052
347 0.005 1.735 20 1053.442786624687 1010.536870025679 1010.672016157512 1100.329794794577 1100.062746111177 1100.009453423819 1099.448155226404 352.0133100232505 1099.621780875177 293.2387885240402
348 0.005 1.74 20 1053.589089345362 1010.800775157982 1010.937950650911 1100.337088507058 1100.070772633863 1100.017684366299 1099.450398616973 352.2323165208647 1099.636799045241 293.2350558383415
349 0.005 1.745 20 1053.735761785057 1011.062264399957 1011.201442175547 1100.343668314806 1100.076186816163 1100.022474303461 1099.45337897759 352.4504469411423 1099.652958835394 293.2313670671425
350 0.005 1.75 20 1053.871796266013 1011.32129624644 1011.462477349857 1100.336684447045 1100.068007030828 1100.014690743902 1099.450025833489 352.6687029633932 1099.645135700592 293.2277377783172
351 0.005 1.755 20 1054.004653205229 1011.577881905315 1011.72105063415 1100.332903038894 1100.066766245864 1100.013694311668 1099.449808505857 352.8866505673319 1099.626867698807 293.2242202120673
352 0.005 1.76 20 1054.151837936927 1011.832145728552 1011.977251064474 1100.344247556036 1100.076580933462 1100.02350437415 1099.45193779383 353.1035005398954 1099.659250653092 293.2207247406534
353 0.005 1.765 20 1054.285184101264 1012.084027523368 1012.231072649815 1100.340473432288 1100.072072330614 1100.017651570568 1099.450979408495 353.3200422931414 1099.656301020147 293.2172405209266
354 0.005 1.77 20 1054.409643892567 1012.333503109816 1012.48248652993 1100.329773574934 1100.062668181172 1100.009318172473 1099.448696193302 353.5367093517502 1099.621628953254 293.2139212320463
355 0.005 1.775 20 1054.547136114416 1012.580687890207 1012.731564052403 1100.337006433569 1100.070621839998 1100.017508278985 1099.451048412694 353.7525996705803 1099.63699878621 293.2106502119638
356 0.005 1.78 20 1054.684888216847 1012.825616966924 1012.978360080926 1100.343686913502 1100.076146618138 1100.022410399042 1099.454127312968 353.9675640787913 1099.653150314452 293.2073273071751
357 0.005 1.785 20 1054.812057041496 1013.068248053201 1013.222860156022 1100.336800304191 1100.068046492429 1100.014692804752 1099.450747959733 354.1827990221411 1099.6455141137 293.2042118594175
358 0.005 1.79 20 1054.93592112016 1013.308587762776 1013.465055540562 1100.33295412133 1100.066742515685 1100.013667251123 1099.450472140899 354.3976304553254 1099.626966066638 293.2010995487587
359 0.005 1.795 20 1055.074389021546 1013.546762695776 1013.705035585639 1100.344230175385 1100.07652604107 1100.02348215044 1099.452502227518 354.6114918625173 1099.65933780897 293.1979342802795
360 0.005 1.8 20 1055.199045316519 1013.782710157535 1013.942792456038 1100.340603770087 1100.07215486376 1100.017687273036 1099.451798262625 354.8250705190245 1099.656470842959 293.1950037220595
361 0.005 1.805 20 1055.314868124671 1014.016402814534 1014.178294898312 1100.329852545001 1100.062702035305 1100.009333904995 1099.449482818588 355.0385117730546 1099.621777608867 293.1920169226706
362 0.005 1.81 20 1055.443413451272 1014.247959454251 1014.411614970242 1100.337011762822 1100.070687145563 1100.017598579048 1099.451382500238 355.2514434034131 1099.636647713868 293.1890416414675
363 0.005 1.815 20 1055.57307645229 1014.477412529996 1014.642808029156 1100.343850252691 1100.076254655857 1100.02250195117 1099.454929266691 355.4634569365118 1099.65323839301 293.1863279210115
364 0.005 1.82 20 1055.691788528689 1014.704716443589 1014.871855575265 1100.336878267231 1100.06807761075 1100.01469857925 1099.451545084142 355.6754974337762 1099.645392186323 293.1834779424451
365 0.005 1.825 20 1055.807037985761 1014.929876102557 1015.098745652576 1100.33300417613 1100.066850336666 1100.013762473926 1099.451027691016 355.8872706731408 1099.626874768052 293.1806940912335
366 0.005 1.83 20 1055.937608439652 1015.153015888603 1015.323568809215 1100.344423256453 1100.07667922202 1100.023614164136 1099.453303926643 356.0978598637722 1099.659476257248 293.1781412146933
367 0.005 1.835 20 1056.054246297918 1015.374074567236 1015.546315411738 1100.340804608824 1100.072297767691 1100.017822920289 1099.452579669548 356.308456059461 1099.656699296173 293.1753821246111
368 0.005 1.84 20 1056.162215604344 1015.593021245963 1015.766952592445 1100.330232771082 1100.062947733447 1100.009538076097 1099.450484913789 356.5186833414087 1099.622197113617 293.1729066926814
369 0.005 1.845 20 1056.282452193577 1015.809971312101 1015.985547521631 1100.337134321473 1100.070764767265 1100.017634816637 1099.452167999269 356.7282676999682 1099.637079735827 293.170290783947
370 0.005 1.85 20 1056.404390536776 1016.024958090856 1016.202156771463 1100.344066738023 1100.076411479086 1100.022625708802 1099.455766179902 356.9372633643586 1099.653535027561 293.1679836241489
371 0.005 1.855 20 1056.515356230532 1016.237934478369 1016.416760649052 1100.337184530357 1100.068317073917 1100.014929028023 1099.452344725499 357.1463494166815 1099.645898961428 293.1654356432429
372 0.005 1.86 20 1056.622923523966 1016.44890429365 1016.629345728469 1100.333154502285 1100.066956343016 1100.013842940263 1099.451680201203 357.3546809164302 1099.627066032295 293.1631008254764
373 0.005 1.865 20 1056.745939564322 1016.657991077421 1016.840001493584 1100.344615913634 1100.076809778425 1100.023681361631 1099.454109819698 357.5624131855661 1099.659682005183 293.1606483281991
374 0.005 1.87 20 1056.8548997703 1016.865127654757 1017.04871423201 1100.341002752492 1100.072448582232 1100.017965300797 1099.453373728992 357.7696569406867 1099.656816685698 293.1584081099845
375 0.005 1.875 20 1056.955580276295 1017.070287745807 1017.255452988416 1100.330483762256 1100.063149521705 1100.009724933522 1099.451401145129 357.9768885360353 1099.622411976425 293.156170091246
376 0.005 1.88 20 1057.068430835322 1017.273582863207 1017.460282808142 1100.337472870953 1100.071035115575 1100.017885624086 1099.453073736199 358.1835081055304 1099.63710528774 293.1539292916198
377 0.005 1.885 20 1057.18290604622 1017.47504319452 1017.663256689587 1100.344295296144 1100.076593703783 1100.022774157871 1099.456558309625 358.3892142561839 1099.653588411321 293.1517816490639
378 0.005 1.89 20 1057.286672883706 1017.674623027931 1017.864355474793 1100.337378283636 1100.068481449015 1100.015080961169 1099.453169928848 358.594920917002 1099.645858690244 293.1496869323637
379 0.005 1.895 20 1057.387099733551 1017.872325213499 1018.063565383581 1100.333384673562 1100.067139803062 1100.013974150815 1099.452579677431 358.8003717865529 1099.627242675461 293.1476171853186
380 0.005 1.9 20 1057.502938364311 1018.068270007334 1018.260973156324 1100.344847146058 1100.076981734418 1100.023742313275 1099.4548871825 359.0048477528488 1099.659811580104 293.1455742383953
381 0.005 1.905 20 1057.604920382995 1018.262391448984 1018.456564643882 1100.34115724901 1100.072559897244 1100.018066164346 1099.454116380332 359.2088400214251 1099.656954264706 293.1435676793586
382 0.005 1.91 20 1057.698569744467 1018.454659413576 1018.650306999138 1100.330620575388 1100.063238423037 1100.009801210984 1099.452100574532 359.4128560313231 1099.62253382313 293.1416148627317
383 0.005 1.915 20 1057.804501716512 1018.645191433389 1018.842270018668 1100.33747338108 1100.070993941866 1100.017813275144 1099.453785065251 359.6161960716709 1099.637389570841 293.1397001231917
384 0.005 1.92 20 1057.912072701295 1018.83400450362 1019.032494333557 1100.344386287964 1100.076639528984 1100.022774326203 1099.457139153797 359.8185829865275 1099.653715432506 293.1380846658573
385 0.005 1.925 20 1058.009265780709 1019.021067066559 1019.220973461882 1100.337517872279 1100.068541393113 1100.015120477594 1099.454005640547 360.0210765859348 1099.646194209062 293.1364439444424
386 0.005 1.93 20 1058.102827000387 1019.206367873936 1019.40768225883 1100.333392320554 1100.067098653867 1100.013915438878 1099.453205446724 360.2232538854946 1099.627298457413 293.1345967318348
387 0.005 1.935 20 1058.212075200265 1019.390028263588 1019.592706647134 1100.34488312972 1100.076973514317 1100.023716245729 1099.455588131695 360.4244140519374 1099.659877092653 293.1327385348258
388 0.005 1.94 20 1058.307435450888 1019.571985015018 1019.776035159584 1100.341279842964 1100.072615570866 1100.01809488199 1099.454942616393 360.6251642804665 1099.657090522587 293.1309310408386
389 0.005 1.945 20 1058.393769563697 1019.75220276255 1019.957630827314 1100.330666693139 1100.063220674898 1100.009770612594 1099.452772201009 360.8259371182829 1099.622617963803 293.1292021129087
390 0.005 1.95 20 1058.493056316722 1019.930786510773 1020.13755063622 1100.337637412304 1100.071122248413 1100.017914234899 1099.454391784481 361.0260924746071 1099.637234464856 293.1274364442161
391 0.005 1.955 20 1058.594011878788 1020.107769870229 1020.315850800551 1100.344373914219 1100.076588002635 1100.022730583017 1099.457615870155 361.2253233492754 1099.653665739074 293.1256334481509
392 0.005 1.96 20 1058.684748285579 1020.283115176126 1020.492519017084 1100.337446968763 1100.068432526056 1100.014985088076 1099.454497873041 361.4244818093834 1099.645961118098 293.1239657894917
393 0.005 1.965 20 1058.772351114532 1020.456811443796 1020.667529861461 1100.333508961659 1100.067151341293 1100.013940065645 1099.45393906627 361.6233771150032 1099.627369415338 293.1223719749785
394 0.005 1.97 20 1058.875417322118 1020.628972531342 1020.840963160675 1100.344928634338 1100.076959916143 1100.023695911641 1099.456164345209 361.8212340061784 1099.659933249751 293.1207062122481
395 0.005 1.975 20 1058.964582012311 1020.799543973857 1021.012815086441 1100.34120487519 1100.072498091746 1100.017954924318 1099.455376579837 362.0188224002942 1099.65705010106 293.1189913327291
396 0.005 1.98 20 1059.045673339164 1020.968488170524 1021.183045519183 1100.33062282621 1100.063104584016 1100.009620966179 1099.453337538249 362.2162659772418 1099.622582012139 293.1173308084636
397 0.005 1.985 20 1059.139267123623 1021.135910252197 1021.35171349225 1100.337605422011 1100.071008122785 1100.017787832802 1099.455070478917 362.4130529948707 1099.637212604791 293.1157764704476
398 0.005 1.99 20 1059.234202286807 1021.301830599233 1021.518862334731 1100.344305363936 1100.076473929329 1100.022620799641 1099.45797640076 362.6090503948143 1099.653655802826 293.1142658907859
399 0.005 1.995 20 1059.318984444527 1021.466209485407 1021.684477292215 1100.337378541117 1100.068328511255 1100.014865343279 1099.454749562577 362.8051197689507 1099.645896103404 293.112811793198
400 0.005 2 20 1059.400749761132 1021.629052027677 1021.848547098509 1100.333417286519 1100.067006037912 1100.013791296614 1099.454365575948 363.0007255416409 1099.627327968861 293.1112310901929
401 0.005 2.005 20 1059.498018078541 1021.790462063891 1022.011143222276 1100.344899016905 1100.076859471258 1100.023638917262 1099.456535123279 363.195326727185 1099.659973447706 293.1097921874982
402 0.005 2.01 20 1059.581448127954 1021.950385831539 1022.172262082679 1100.341144870222 1100.072368678691 1100.017797007621 1099.455771738202 363.3894940677037 1099.657046323519 293.1083505869756
403 0.005 2.015 20 1059.65650191195 1022.108779823431 1022.331857666145 1100.330464562863 1100.062991042954 1100.009499878656 1099.453418507673 363.5837095717788 1099.622386081578 293.1069861602303
404 0.005 2.02 20 1059.744718680174 1022.265753300635 1022.489993937869 1100.337609046817 1100.070957339945 1100.017730614031 1099.455437122529 363.777264095251 1099.637248871242 293.1055947054269
405 0.005 2.025 20 1059.834253566833 1022.421334302633 1022.646719761318 1100.344343772291 1100.076461326311 1100.022596702528 1099.458637563507 363.9699118883663 1099.653690156515 293.1041748183612
406 0.005 2.03 20 1059.913330058498 1022.57546297635 1022.802003376119 1100.337357214054 1100.068249525694 1100.014757427964 1099.455142993391 364.1625197019942 1099.645914297204 293.1028727131497
407 0.005 2.035 20 1059.989590500267 1022.728147043002 1022.955834327504 1100.333443128993 1100.066981965818 1100.013777121388 1099.454686809049 364.3549096154842 1099.627363648032 293.1015526108065
408 0.005 2.04 20 1060.081349257781 1022.87950103533 1023.10829417115 1100.344959601539 1100.076874567185 1100.023678568207 1099.45699604751 364.5461399779965 1099.660077812465 293.1002457612261
409 0.005 2.045 20 1060.159304321903 1023.029455493375 1023.259365299707 1100.341160450365 1100.072361454833 1100.01777245299 1099.455990465931 364.7371043361948 1099.657099314275 293.0989365914731
410 0.005 2.05 20 1060.229069825648 1023.177976995501 1023.409009901931 1100.330632575108 1100.063108739768 1100.009582664847 1099.453863639998 364.9279731405138 1099.622531015264 293.09765055256
411 0.005 2.055 20 1060.312012323273 1023.325171890746 1023.557290410473 1100.337837169094 1100.071068579889 1100.01781115202 1099.455931646495 365.1183328629099 1099.637559443195 293.0963823680459
412 0.005 2.06 20 1060.396088064594 1023.471064834168 1023.704251649885 1100.344388284384 1100.076486604354 1100.022623858438 1099.458893837442 365.3076448938794 1099.653740512137 293.0951844222195
413 0.005 2.065 20 1060.470139967843 1023.615605532868 1023.849870255394 1100.337466711169 1100.068332709051 1100.014831004347 1099.455655290672 365.496924766155 1099.646025975458 293.0941070871027
414 0.005 2.07 20 1060.541498964507 1023.758792325745 1023.994129199953 1100.333735441282 1100.067146767191 1100.013909857088 1099.455525206046 365.6859704140703 1099.627724982677 293.0929373852111
415 0.005 2.075 20 1060.627827029589 1023.900738647456 1024.137106479513 1100.345104390044 1100.076985450926 1100.023778167541 1099.457461727911 365.8740095187 1099.660254802255 293.0917761192408
416 0.005 2.08 20 1060.700822200256 1024.041375488154 1024.278785563556 1100.341388456168 1100.07255303831 1100.017945401133 1099.456597792759 366.0615911971119 1099.657285249167 293.090592842886
417 0.005 2.085 20 1060.765598562969 1024.180666891343 1024.419126850787 1100.330756984256 1100.063228393873 1100.009693330818 1099.454424027506 366.2492283765957 1099.62262159723 293.0894820326499
418 0.005 2.09 20 1060.843646889841 1024.318719330133 1024.558191646049 1100.33793872819 1100.071155274328 1100.017858865272 1099.456615124793 366.4361388019228 1099.63792552789 293.0883543510263
419 0.005 2.095 20 1060.922841349043 1024.455556397667 1024.696025197131 1100.344575122144 1100.076625976294 1100.022737468811 1099.459451579775 366.622056728194 1099.6540078878 293.0872300191915
420 0.005 2.1 20 1060.992244504753 1024.591137550276 1024.832611805968 1100.337784259694 1100.068582691828 1100.015061863003 1099.456469197999 366.8081043481504 1099.646495678813 293.0861152683191
421 0.005 2.105 20 1061.058951592436 1024.725450284069 1024.967925452351 1100.333982446598 1100.067353200843 1100.014084900007 1099.456261662395 366.9938330569518 1099.627949224748 293.0850772498633
422 0.005 2.11 20 1061.140551974733 1024.858604545791 1025.102040580195 1100.34535482138 1100.07718299524 1100.023903699733 1099.458376863905 367.1784065192879 1099.660444381666 293.0840419854398
423 0.005 2.115 20 1061.208706896845 1024.990532064536 1025.234941230637 1100.341569293386 1100.072684031813 1100.018076883147 1099.457358854219 367.362758724933 1099.657476392138 293.0830883712206
424 0.005 2.12 20 1061.268739307662 1025.121195613411 1025.366586378652 1100.330904944819 1100.06334196471 1100.009812952093 1099.455034630538 367.547074620289 1099.622780632378 293.0820543334115
425 0.005 2.125 20 1061.342424620245 1025.250703987563 1025.497039035095 1100.33825448189 1100.071415793013 1100.018104540635 1099.457363280451 367.7307029619609 1099.637933819564 293.0810355677255
426 0.005 2.13 20 1061.416914563316 1025.379069892924 1025.626334530956 1100.34481387405 1100.076841904922 1100.022906781056 1099.460168288219 367.9133626453519 1099.654067340401 293.0800170440211
427 0.005 2.135 20 1061.481530930396 1025.506248659469 1025.754454179498 1100.337879255682 1100.068689238812 1100.015173403161 1099.456791431906 368.096022067102 1099.646374145438 293.0791180032094
428 0.005 2.14 20 1061.543627674901 1025.632236222698 1025.881378296045 1100.334030997464 1100.067410009008 1100.014117457942 1099.456515004469 368.2785440011154 1099.628008089863 293.0781236306801
429 0.005 2.145 20 1061.620943628425 1025.757147742325 1026.007185535826 1100.34544495384 1100.077276526416 1100.0239186132 1099.458634732353 368.4600311469325 1099.66044315234 293.0771732286519
430 0.005 2.15 20 1061.684757017809 1025.88090880793 1026.131855604299 1100.34165394014 1100.072767923188 1100.018154101745 1099.457687790217 368.6410121592505 1099.657468157261 293.0762022274342
431 0.005 2.155 20 1061.740445031901 1026.00348297247 1026.255347998972 1100.3309798046 1100.063392239626 1100.009860841759 1099.455442255294 368.822008995373 1099.622873134017 293.0752914303111
432 0.005 2.16 20 1061.809602128023 1026.124976887405 1026.37772374704 1100.338261763505 1100.071416976285 1100.018105132842 1099.457508978918 369.0023887815785 1099.637969530428 293.0743310809019
433 0.005 2.165 20 1061.879976067669 1026.245411451002 1026.499025129051 1100.344873607956 1100.076879797785 1100.022926009456 1099.460535616822 369.1817113423082 1099.654113851624 293.0735082266469
434 0.005 2.17 20 1061.940626575029 1026.364735508972 1026.619227456488 1100.338046918675 1100.068790574322 1100.015250085637 1099.457347015306 369.3611114567445 1099.646582444475 293.0726102513809
435 0.005 2.175 20 1061.998464887967 1026.482942783725 1026.738309811269 1100.334176604006 1100.067491485457 1100.014170232383 1099.45700970483 369.5404153898398 1099.628148919221 293.0716752466696
436 0.005 2.18 20 1062.071484873358 1026.60014602356 1026.856348618806 1100.345487852734 1100.077271728866 1100.023884790427 1099.459146743513 369.7185430534457 1099.660515518212 293.0708491270984
437 0.005 2.185 20 1062.13126590988 1026.716272280475 1026.973323905185 1100.341774703245 1100.072838924718 1100.0182065333 1099.458302534819 369.8962251799824 1099.65753439248 293.0700530027933
438 0.005 2.19 20 1062.182905546608 1026.831283046594 1027.089192829014 1100.331087855681 1100.063453102615 1100.009899232755 1099.455858898458 370.0739476252004 1099.622972743388 293.0691735130263
439 0.005 2.195 20 1062.247941253227 1026.945283966735 1027.204016878985 1100.338283149631 1100.071397623124 1100.018073064669 1099.45786761412 370.2511381593023 1099.637958674392 293.0683423628324
440 0.005 2.2 20 1062.314122100101 1027.058294974327 1027.317836681111 1100.344777334627 1100.076763492432 1100.022824404503 1099.460672234437 370.4272147242663 1099.654031934688 293.0675328315616
441 0.005 2.205 20 1062.37091864838 1027.170267328608 1027.430629329879 1100.33807588396 1100.068775574056 1100.015227117072 1099.457610299497 370.6034544905467 1099.646625363849 293.0667937166316
442 0.005 2.21 20 1062.425004485832 1027.281190114217 1027.542370218076 1100.334217077251 1100.06751133461 1100.014163271977 1099.457433261894 370.7793815494013 1099.628230511408 293.0659617746062
443 0.005 2.215 20 1062.494018133802 1027.391176471599 1027.653135526266 1100.345428778709 1100.077188806114 1100.023819439946 1099.459435736427 370.954238011869 1099.660319782742 293.0652286568114
444 0.005 2.22 20 1062.549742970452 1027.500152456056 1027.762904602158 1100.341657747451 1100.072699159372 1100.018045944259 1099.458318930893 371.128721733645 1099.657434622035 293.0644466686873
445 0.005 2.225 20 1062.597517469746 1027.608080473332 1027.871635588802 1100.330964506338 1100.063296320338 1100.009734489327 1099.45583091698 371.3031761374726 1099.622907282332 293.0637678215906
446 0.005 2.23 20 1062.659005496114 1027.715067652939 1027.979390144311 1100.338262677155 1100.071345709877 1100.017992445667 1099.458190622216 371.4770969403498 1099.637946428771 293.0630000458214
447 0.005 2.235 20 1062.721571675045 1027.82113223225 1028.086208461567 1100.344757141125 1100.076696257276 1100.022738816177 1099.461069131422 371.6499493817139 1099.654078504722 293.062329319246
448 0.005 2.24 20 1062.774542778804 1027.926221564866 1028.19206422956 1100.33798994533 1100.068652527782 1100.015067900563 1099.4579366531 371.8228540658907 1099.646525342778 293.0615848742357
449 0.005 2.245 20 1062.824767135351 1028.030325165587 1028.296932660427 1100.334099563205 1100.067360437299 1100.01403046046 1099.45746339052 371.9955353719826 1099.628099271592 293.0608867773328
450 0.005 2.25 20 1062.890287701076 1028.133557406058 1028.400891016198 1100.345385012612 1100.077116595484 1100.023792161782 1099.459601938223 372.1671816328438 1099.660320669192 293.060186707488
451 0.005 2.255 20 1062.942589458606 1028.235842854064 1028.503917060017 1100.341591313428 1100.072599762877 1100.017928521116 1099.458526924895 372.33777128827 1099.657410790768 293.059592545863
452 0.005 2.26 20 1062.986773628422 1028.337143213973 1028.605968476127 1100.330939531852 1100.063231480843 1100.00964314824 1099.456181908653 372.5087741768575 1099.622891851362 293.0589031870612
453 0.005 2.265 20 1063.044617792736 1028.437564075745 1028.707105804681 1100.338186171137 1100.071227932913 1100.017884198171 1099.458381745052 372.6794527822453 1099.637886395198 293.0582198066045
454 0.005 2.27 20 1063.103750946891 1028.537123915108 1028.807368806727 1100.344718575951 1100.076644338965 1100.022689155428 1099.461302115723 372.8489375811398 1099.654042925937 293.0576584454946
455 0.005 2.275 20 1063.153305573358 1028.635768881053 1028.906730045883 1100.33790808832 1100.06855764233 1100.014959254303 1099.458074369755 373.0186311419194 1099.64648940631 293.0569732751621
456 0.005 2.28 20 1063.200208556764 1028.733490980085 1029.005166674505 1100.334106676363 1100.067319083679 1100.013999987788 1099.457718824765 373.1881957903639 1099.628167939479 293.0564147477372
457 0.005 2.285 20 1063.262198690756 1028.830400255246 1029.102752830743 1100.34537877126 1100.077092048254 1100.023802213057 1099.459842180038 373.3566419117315 1099.66030608914 293.0558094976575
458 0.005 2.29 20 1063.311142098029 1028.926421338568 1029.199466079449 1100.341615650391 1100.072595864534 1100.017904275921 1099.458851212285 373.5246083369594 1099.657429854956 293.0551741293123
459 0.005 2.295 20 1063.352148184856 1029.021517922459 1029.295265139535 1100.330993129382 1100.063252077664 1100.009639278277 1099.456468798453 373.6926298239482 1099.622957172868 293.0546223393773
460 0.005 2.3 20 1063.406677550218 1029.115792967991 1029.39020854638 1100.338253604896 1100.071277684401 1100.017931522412 1099.458674034819 373.8601123351144 1099.637952851497 293.0539814620271
461 0.005 2.305 20 1063.46244536225 1029.209263852637 1029.484335272211 1100.344786006775 1100.076693260834 1100.022736852924 1099.461590171582 374.0265355913015 1099.654095168777 293.053359215025
462 0.005 2.31 20 1063.508663212439 1029.30187660288 1029.577617648242 1100.337919906168 1100.068565438952 1100.01495728997 1099.458474322799 374.1931196437049 1099.646484536798 293.0528334313929
463 0.005 2.315 20 1063.552589412685 1029.393625295477 1029.670033975519 1100.334247628006 1100.067438810448 1100.014101530318 1099.458197340251 374.3593093630218 1099.628262594123 293.052269665073
464 0.005 2.32 20 1063.611379262147 1029.484616472411 1029.761656010244 1100.345495215915 1100.07718051505 1100.023883776872 1099.460142529977 374.5244354774018 1099.660468994168 293.051786453183
465 0.005 2.325 20 1063.657129338384 1029.574775653487 1029.852461529056 1100.341776221328 1100.072738230374 1100.018051001037 1099.459241896557 374.6892725999894 1099.657607140886 293.0512035113642
466 0.005 2.33 20 1063.694983940882 1029.664063565169 1029.942407202543 1100.331170825491 1100.063423071927 1100.009804938091 1099.456858996893 374.8541737561777 1099.623114029608 293.0505850574351
467 0.005 2.335 20 1063.746500040338 1029.752585039927 1030.031552442699 1100.338371027958 1100.071375077007 1100.018021472239 1099.459089440043 375.0184654397145 1099.638067534978 293.0501433820089
468 0.005 2.34 20 1063.799260596072 1029.840357400456 1030.119936146366 1100.344948595505 1100.076835788883 1100.022872404743 1099.461998497287 375.1816177282302 1099.65423504772 293.049588609541
469 0.005 2.345 20 1063.842713425836 1029.927324427316 1030.207529370123 1100.338295300958 1100.068876254394 1100.015264437334 1099.459050579045 375.3450954110966 1099.646835725873 293.0491076658932
470 0.005 2.35 20 1063.883101305049 1030.01347617774 1030.294306501464 1100.33428772775 1100.067494693838 1100.014142517572 1099.458451305396 375.5082293530208 1099.6282705677 293.0485517151146
471 0.005 2.355 20 1063.939123808498 1030.098925929715 1030.380343824504 1100.345623376091 1100.077286212904 1100.023928727537 1099.460547313433 375.6702687815833 1099.660568870132 293.0480252890527
472 0.005 2.36 20 1063.981990918036 1030.183595821329 1030.465617176773 1100.341889240339 1100.072852550299 1100.018170418291 1099.459656061884 375.8321112352745 1099.657682293881 293.0476032998282
473 0.005 2.365 20 1064.016941854576 1030.267446934073 1030.550083232207 1100.331328574892 1100.063580771407 1100.009959344703 1099.457436616455 375.9938324954548 1099.623251220066 293.0469628101949
474 0.005 2.37 20 1064.065496107779 1030.3505810136 1030.633799483876 1100.338554608449 1100.071546828709 1100.01816359291 1099.459519784569 376.1549612236401 1099.638226034631 293.0464974608028
475 0.005 2.375 20 1064.1155185732 1030.433016242361 1030.716805127225 1100.345171535539 1100.076999432442 1100.022994031154 1099.462510251908 376.3149802553708 1099.654443494339 293.0461051297428
476 0.005 2.38 20 1064.155925210294 1030.514698146064 1030.799071281573 1100.338367876644 1100.068977601901 1100.015366883934 1099.459390688609 376.4752900806138 1099.646889144088 293.0456759323047
477 0.005 2.385 20 1064.193733314666 1030.595614059115 1030.880571684772 1100.334514726517 1100.067684752116 1100.014299385331 1099.459007089586 376.6354306554506 1099.628485689719 293.0451667145239
478 0.005 2.39 20 1064.246826475033 1030.675874052043 1030.961379641061 1100.34576324452 1100.077408187603 1100.023979254553 1099.460912518407 376.7943619163643 1099.660645194407 293.0446271116117
479 0.005 2.395 20 1064.287063192768 1030.75540329882 1031.041473348643 1100.34203724979 1100.072951453333 1100.018259889525 1099.460100436642 376.9530006814452 1099.657783157353 293.0441975786857
480 0.005 2.4 20 1064.319258835625 1030.834162229149 1031.120807954984 1100.331380866052 1100.063609059588 1100.010003760337 1099.457688938458 377.1117076287767 1099.623310311646 293.0437063773985
481 0.005 2.405 20 1064.365086165588 1030.91225107564 1031.199439879145 1100.338650889487 1100.071617218398 1100.018223946687 1099.459853950488 377.2698477704815 1099.638358893493 293.0432868877082
482 0.005 2.41 20 1064.412286492596 1030.989686865118 1031.277407586319 1100.345161258761 1100.076969130042 1100.02295383493 1099.462796445951 377.4267701002552 1099.654432092862 293.0429285674003
483 0.005 2.415 20 1064.450187283938 1031.066413778636 1031.354681781093 1100.338476150189 1100.069024034988 1100.01540383535 1099.459754924063 377.5840265374799 1099.646991522298 293.042544022114
484 0.005 2.42 20 1064.485329907894 1031.142423365327 1031.431237937662 1100.334500129078 1100.067667788515 1100.014264001543 1099.459222126862 377.7410739930881 1099.628510703187 293.0420411416158
485 0.005 2.425 20 1064.535805101156 1031.217822972245 1031.507147598619 1100.345796028261 1100.077427453076 1100.023962315898 1099.461281331442 377.8970027072938 1099.660632542802 293.0416213207519
486 0.005 2.43 20 1064.573426412879 1031.292536738636 1031.582388543908 1100.342083763873 1100.072984064605 1100.018276980815 1099.460444991195 378.0525604028541 1099.657813730142 293.0412322201016
487 0.005 2.435 20 1064.602965682411 1031.366522851712 1031.656914150507 1100.331342726701 1100.063547607603 1100.009933652157 1099.457836495159 378.2081119530498 1099.623302119371 293.0407799704322
488 0.005 2.44 20 1064.646320622889 1031.439883694322 1031.73078192339 1100.33862449283 1100.071575931019 1100.018171206015 1099.460125798239 378.3632533404237 1099.638337371047 293.0404031399959
489 0.005 2.445 20 1064.691100978844 1031.512636521418 1031.804030394755 1100.345202086017 1100.076996787597 1100.022955903905 1099.463101696395 378.5171205193701 1099.654444319808 293.0400048289738
490 0.005 2.45 20 1064.726462469876 1031.584724452263 1031.876629759465 1100.338373225701 1100.068906993135 1100.015280547196 1099.459895039368 378.6713449355633 1099.646970023616 293.0396208133303
491 0.005 2.455 20 1064.759194448836 1031.656138109963 1031.948554536834 1100.334479843645 1100.067619230697 1100.014207879604 1099.459375794132 378.8253998873424 1099.628520048432 293.0392051858155
492 0.005 2.46 20 1064.807136906054 1031.726982374539 1032.019874435967 1100.34573988025 1100.077353516731 1100.02391788808 1099.461466633237 378.9782841965546 1099.660612267438 293.0388363460929
493 0.005 2.465 20 1064.842320510267 1031.797182873004 1032.090567866521 1100.341955895987 1100.072827816901 1100.018109644145 1099.460492889418 379.1306728680914 1099.657729745936 293.0384456050319
494 0.005 2.47 20 1064.869599158326 1031.866699716604 1032.160589369678 1100.331272506269 1100.063444185501 1100.009806862419 1099.458067513416 379.2833247859015 1099.623211117407 293.0380683660379
495 0.005 2.475 20 1064.91050675671 1031.935632906786 1032.229995298502 1100.338489129798 1100.071410724736 1100.018012808025 1099.460180571022 379.4354938171654 1099.638201249327 293.0376978908198
496 0.005 2.48 20 1064.952863191406 1032.003996430055 1032.298821433196 1100.345088132133 1100.076869459767 1100.022832816503 1099.463182112469 379.5863344615777 1099.654368335479 293.0373378952696
497 0.005 2.485 20 1064.985844653301 1032.071735510443 1032.367038984733 1100.338261419103 1100.068764176086 1100.015108507862 1099.460060899608 379.7375480823938 1099.646854624326 293.0370297591402
498 0.005 2.49 20 1065.016358002249 1032.138842086909 1032.434623483005 1100.334417490707 1100.067512265047 1100.014105448562 1099.459622133279 379.8886990102527 1099.628439483992 293.0366314885002
499 0.005 2.495 20 1065.062048357079 1032.205421091254 1032.501645044212 1100.34559429252 1100.07716789775 1100.023786555438 1099.461494714657 380.0386559683469 1099.660549977299 293.0362805288683
500 0.005 2.5 20 1065.094964442561 1032.271394419032 1032.568079046226 1100.341885802183 1100.072738467754 1100.018013875986 1099.460621077205 380.1881297750292 1099.657717620707 293.0358480044202
501 0.005 2.505 20 1065.119886183288 1032.336721272475 1032.63387934779 1100.331273406085 1100.063413483369 1100.009758703765 1099.458141965246 380.3378453310491 1099.623200187702 293.0355119955739
502 0.005 2.51 20 1065.158578265712 1032.401503575855 1032.699102984784 1100.338433438485 1100.071324336556 1100.017923420767 1099.460257915964 380.4870094747322 1099.638160924945 293.0351295847601
503 0.005 2.515 20 1065.198880733264 1032.465756550082 1032.763786967407 1100.345019745577 1100.076774147225 1100.022751763038 1099.463324169388 380.635022330695 1099.654388264393 293.0348430786823
504 0.005 2.52 20 1065.229637623158 1032.529424256164 1032.827901357241 1100.338152834823 1100.068651462427 1100.014989683894 1099.460205919555 380.7833316810905 1099.646765578587 293.0345076236085
505 0.005 2.525 20 1065.25788022895 1032.592494776844 1032.891419221263 1100.334295986333 1100.067375493946 1100.013998310333 1099.459599303936 380.9313469067079 1099.628317002863 293.0342186963264
506 0.005 2.53 20 1065.301530296174 1032.655075865014 1032.954412519978 1100.345598821686 1100.077151792443 1100.023820549681 1099.461642576965 381.0783490096904 1099.660648458431 293.0339035405471
507 0.005 2.535 20 1065.332365642957 1032.717089601968 1033.016856361145 1100.341892066969 1100.07272848101 1100.01797193472 1099.460909941081 381.2249558812267 1099.657788384302 293.0335712180228
508 0.005 2.54 20 1065.355207293559 1032.778494335229 1033.078704482316 1100.331194985026 1100.063328909773 1100.009666003545 1099.458215638004 381.3717930735058 1099.623160803651 293.0332479228682
509 0.005 2.545 20 1065.39198323669 1032.83939087 1033.140012561741 1100.338516151326 1100.071398362313 1100.017992461382 1099.460563876775 381.5179224393314 1099.638245900147 293.0328735811008
510 0.005 2.55 20 1065.43014604832 1032.899792617041 1033.20081631372 1100.345112185943 1100.076858401144 1100.022829321299 1099.463562158595 381.6630818981873 1099.654443964473 293.0325838948155
511 0.005 2.555 20 1065.458779375384 1032.959644874459 1033.261086527103 1100.338230115987 1100.06871715254 1100.015047139762 1099.460376726077 381.8084833108647 1099.646828894968 293.0322768500687
512 0.005 2.56 20 1065.485099117289 1033.018936970163 1033.320797070467 1100.334389273648 1100.067460461958 1100.014080559847 1099.459824502615 381.9536448807754 1099.628430478275 293.0320085346614
513 0.005 2.565 20 1065.526819348617 1033.077774506463 1033.380018108635 1100.345770686081 1100.077328301826 1100.023970428784 1099.462016884618 382.0978243878229 1099.660744092735 293.0317353583704
514 0.005 2.57 20 1065.555615588759 1033.136079674023 1033.438725327063 1100.34204670305 1100.072855472252 1100.01810765914 1099.461084981642 382.2415419423477 1099.657926482603 293.0314238659479
515 0.005 2.575 20 1065.576470850248 1033.193810050338 1033.496871146076 1100.331418509918 1100.063534124982 1100.009868223085 1099.458568961236 382.3855190662609 1099.623431094414 293.0310889640984
516 0.005 2.58 20 1065.611200667678 1033.251064743138 1033.554510045445 1100.338694412937 1100.07157601805 1100.018149230855 1099.460911579668 382.5289605882618 1099.638363042239 293.030744919784
517 0.005 2.585 20 1065.647457023897 1033.307859852767 1033.611679583566 1100.345225566865 1100.076959397864 1100.022932661012 1099.463803857688 382.6712591984889 1099.654528582082 293.030514136864
518 0.005 2.59 20 1065.674259041867 1033.364137874978 1033.668348678044 1100.338319127511 1100.068799047957 1100.015141523039 1099.46064695289 382.8137862910185 1099.646931623036 293.0302469383772
519 0.005 2.595 20 1065.698619902694 1033.419889156601 1033.724491544609 1100.334563130123 1100.067635821637 1100.014222605635 1099.460263201233 382.956150206163 1099.628539431292 293.0299817652372
520 0.005 2.6 20 1065.738345328722 1033.475218371995 1033.780177699851 1100.345881088577 1100.077421769068 1100.024015656085 1099.462299321741 383.0974308580575 1099.660834118398 293.0296417592485
521 0.005 2.605 20 1065.765352255106 1033.530047244392 1033.83538244297 1100.342180397315 1100.072985103357 1100.018241813743 1099.461379153995 383.2382842860129 1099.657987095613 293.0293388758708
522 0.005 2.61 20 1065.784327221362 1033.584333110901 1033.890057697337 1100.331438382203 1100.063576182623 1100.009924963757 1099.458789150912 383.3794481796106 1099.623366991687 293.0291284123763
523 0.005 2.615 20 1065.817323128624 1033.638176647562 1033.944259321574 1100.338784548507 1100.071652187245 1100.01821557831 1099.461239085055 383.5200516564238 1099.638464108806 293.0289094195813
524 0.005 2.62 20 1065.851741290001 1033.691591924028 1033.998023381861 1100.345420875502 1100.077138190251 1100.023068362263 1099.464196992346 383.6594390089908 1099.654679243291 293.0286141064432
525 0.005 2.625 20 1065.876842481787 1033.744521159311 1034.051318660695 1100.338669422972 1100.069120855446 1100.015465561641 1099.461030905735 383.7991999415695 1099.647188577981 293.028288479711
526 0.005 2.63 20 1065.899425813312 1033.796954684097 1034.104118765547 1100.334722221479 1100.067781764233 1100.014343674419 1099.460497632736 383.9389114846668 1099.628730352395 293.0280254064108
527 0.005 2.635 20 1065.937412779157 1033.848997562093 1034.156493431207 1100.346002937912 1100.077529225252 1100.024050291568 1099.462608298882 384.0774818964658 1099.660913162216 293.0278073593213
528 0.005 2.64 20 1065.962591283133 1033.900568027633 1034.208415371246 1100.342281712984 1100.073087317967 1100.018342572881 1099.461753305013 384.2157609026265 1099.658082654254 293.0275508549927
529 0.005 2.645 20 1065.979851425049 1033.951626183071 1034.259838665533 1100.331587500435 1100.06368900086 1100.010030252265 1099.459160209308 384.3540793452481 1099.623597166162 293.0272616144395
530 0.005 2.65 20 1066.011050896275 1034.002270409627 1034.310817256189 1100.338868065029 1100.071731583993 1100.018287802461 1099.461437666492 384.4918719118914 1099.638537132105 293.0270450094374
531 0.005 2.655 20 1066.04381809653 1034.052517175512 1034.361388862462 1100.345420035485 1100.077107365896 1100.023034708083 1099.464317803625 384.628742399192 1099.654710840254 293.0267798972438
532 0.005 2.66 20 1066.067080606779 1034.102304995663 1034.411519020421 1100.338521518416 1100.069002361781 1100.015345772494 1099.461170739977 384.7657295556796 1099.647002656653 293.0265134941818
533 0.005 2.665 20 1066.08799352151 1034.151626065975 1034.461183373588 1100.334640459499 1100.067704159945 1100.014249428707 1099.46063353866 384.902526019366 1099.628622887839 293.0263223560223
534 0.005 2.67 20 1066.124349348081 1034.200584811643 1034.510450969727 1100.345978625769 1100.077498591504 1100.023990805759 1099.462732718131 385.0383556641232 1099.660860555409 293.0260442129298
535 0.005 2.675 20 1066.147989125459 1034.249101667404 1034.559296037837 1100.34227097414 1100.07306091524 1100.018310202779 1099.461947314772 385.1739563511525 1099.65804245443 293.0257852129316
536 0.005 2.68 20 1066.163570021681 1034.297132966938 1034.607669706744 1100.331485167643 1100.063587464573 1100.009932652101 1099.459264565732 385.3095636489889 1099.623459772099 293.0255986206945
537 0.005 2.685 20 1066.193229979229 1034.344778132623 1034.655626790808 1100.338796794818 1100.071641093524 1100.018195694185 1099.461461207983 385.4445171029448 1099.638516445024 293.0253322278865
538 0.005 2.69 20 1066.224330785948 1034.392051689453 1034.703203172467 1100.345351064171 1100.077043601248 1100.022968794028 1099.464389101357 385.5787993515311 1099.65462282849 293.0251001065608
539 0.005 2.695 20 1066.246061649144 1034.438894894719 1034.750366762249 1100.338515906181 1100.068972349243 1100.015299968868 1099.46130431032 385.713200041719 1099.6470086954 293.0249136265022
540 0.005 2.7 20 1066.265475689421 1034.485298219666 1034.797091395003 1100.334626827999 1100.067670110173 1100.01421107262 1099.460813814448 385.8472740148806 1099.628641678969 293.0246603021109
541 0.005 2.705 20 1066.300254120748 1034.531365417742 1034.843445930784 1100.34586724287 1100.077363818207 1100.023896349649 1099.462759105766 385.9802384152915 1099.660811128227 293.0244303223662
542 0.005 2.71 20 1066.322332651117 1034.577017140572 1034.889404534307 1100.34218475041 1100.072956426969 1100.01819271416 1099.461924248325 386.1132831975663 1099.658037370606 293.0242388081975
543 0.005 2.715 20 1066.336288252198 1034.622207986026 1034.934916999841 1100.331390034392 1100.063482646842 1100.009812189628 1099.459255595448 386.2462692266831 1099.623317292982 293.0239855601581
544 0.005 2.72 20 1066.364542042426 1034.667039780959 1034.980039624201 1100.338692452849 1100.071512134228 1100.018069704642 1099.461517426715 386.3785485798556 1099.638443134967 293.0237739192643
545 0.005 2.725 20 1066.394211851734 1034.711528563505 1035.024809732647 1100.345211987867 1100.076873065909 1100.022820536351 1099.46439657674 386.5100409695315 1099.654590995887 293.0235952595454
546 0.005 2.73 20 1066.414550794085 1034.755612058506 1035.069192642748 1100.338435951988 1100.068849882493 1100.015165197082 1099.461370146035 386.6417415915105 1099.647010307652 293.0233490005527
547 0.005 2.735 20 1066.432278357814 1034.799278423246 1035.113160156376 1100.334500476788 1100.0675114612 1100.014067580801 1099.460923045116 386.7733520729647 1099.628509832027 293.0231553218293
548 0.005 2.74 20 1066.465711176153 1034.842634569322 1035.156783577291 1100.345796796433 1100.077276912446 1100.023861990211 1099.462834647825 386.9039048169064 1099.660804003729 293.0229713973907
549 0.005 2.745 20 1066.486403614271 1034.885600434854 1035.200036341095 1100.342076996095 1100.072817628024 1100.018034166022 1099.461947828341 387.0343204012939 1099.657941899654 293.0227260273864
550 0.005 2.75 20 1066.499020171793 1034.92813175651 1035.242868912915 1100.331307836489 1100.063375321626 1100.009693629065 1099.459306394159 387.1646385721387 1099.62327451037 293.0225381914737
551 0.005 2.755 20 1066.525750889212 1034.970326868885 1035.28533525083 1100.338642397871 1100.071462669898 1100.018010411618 1099.461644200135 387.2943517157932 1099.638335526345 293.0223639498466
552 0.005 2.76 20 1066.554016336046 1035.012201175755 1035.327472019001 1100.345218666507 1100.076871873794 1100.02281097445 1099.464564501282 387.4232847341398 1099.654565298061 293.0221295546735
553 0.005 2.765 20 1066.572837292688 1035.053694077401 1035.369245497934 1100.338290587346 1100.068699938274 1100.015001503362 1099.461368389605 387.5524321586251 1099.646883298826 293.021953445195
554 0.005 2.77 20 1066.589429794928 1035.094795562291 1035.410628928601 1100.334452661382 1100.067447321348 1100.014027070035 1099.460872598675 387.6813320779309 1099.628487472658 293.0217934514438
555 0.005 2.775 20 1066.621508653508 1035.135610574002 1035.451691978083 1100.345786183388 1100.0772550575 1100.023880003817 1099.462894653925 387.80925421989 1099.660824995882 293.0215726296623
556 0.005 2.78 20 1066.640812884299 1035.176058495792 1035.492407906037 1100.342115995051 1100.072844381452 1100.018047372493 1099.462109859978 387.9368654959095 1099.658002532747 293.0214198147374
557 0.005 2.785 20 1066.652162937424 1035.216094753617 1035.532727067834 1100.331480016414 1100.06351402805 1100.009798709807 1099.459582193806 388.0645336294028 1099.623470468896 293.0212106455385
558 0.005 2.79 20 1066.677547823343 1035.255818749344 1035.572703890386 1100.33864993264 1100.071438980666 1100.017995988427 1099.461746680186 388.1916943571698 1099.638389538396 293.0210184264173
559 0.005 2.795 20 1066.704585768347 1035.295245435921 1035.61237437664 1100.345246541369 1100.076897930783 1100.022842841274 1099.464729679727 388.3181193742133 1099.654630759326 293.020835075274
560 0.005 2.8 20 1066.722136045789 1035.334312625403 1035.65170391696 1100.338403983395 1100.068805047775 1100.01509130586 1099.461669170487 388.4447614625012 1099.646957564639 293.0206595879689
561 0.005 2.805 20 1066.737322800758 1035.373010036428 1035.69066555689 1100.334520931008 1100.067521315825 1100.014091451053 1099.461045603709 388.5710871818893 1099.628559087469 293.0204875826765
562 0.005 2.81 20 1066.768094179381 1035.411442907994 1035.729328960596 1100.345893042633 1100.077361147721 1100.023968254211 1099.463151619351 388.6965366343471 1099.660879590009 293.0202966316261
563 0.005 2.815 20 1066.786211488339 1035.449530325805 1035.767666958823 1100.342216512141 1100.072936747269 1100.018139156932 1099.462322243519 388.8217086193363 1099.658093825719 293.0201155377612
564 0.005 2.82 20 1066.796264613893 1035.487227600971 1035.805629853091 1100.331490368049 1100.063552659194 1100.00985176589 1099.459710786243 388.947004099424 1099.623418675258 293.0199459588622
565 0.005 2.825 20 1066.820452781151 1035.52463400346 1035.843271851536 1100.338804931472 1100.071603284544 1100.018152635534 1099.462003329054 389.0716695161575 1099.638521507907 293.0197696506732
566 0.005 2.83 20 1066.846235106857 1035.561764536989 1035.880629297973 1100.345386828575 1100.077032342831 1100.022963648831 1099.464941353985 389.1955508867115 1099.654733240043 293.0196005791177
567 0.005 2.835 20 1066.86257082761 1035.59855616937 1035.917666539768 1100.338526215525 1100.068938949089 1100.015238364474 1099.461854281696 389.3196880213313 1099.647098966304 293.0194374691916
568 0.005 2.84 20 1066.876728600729 1035.635000671825 1035.954358115035 1100.33472645069 1100.067713882159 1100.014263779285 1099.461424220647 389.4434933825738 1099.628742963039 293.0192791318182
569 0.005 2.845 20 1066.906245191446 1035.67120030296 1035.990771729854 1100.345996003415 1100.077453348969 1100.024019878731 1099.463386087561 389.5663215473282 1099.660980948919 293.0191005771858
570 0.005 2.85 20 1066.923112952389 1035.707074817491 1036.026880550949 1100.342327610378 1100.073051568462 1100.018270371024 1099.462535962845 389.6891497659258 1099.658171550014 293.0189324096716
571 0.005 2.855 20 1066.931985449428 1035.742579179357 1036.062634449571 1100.331587145544 1100.063651264951 1100.009967123107 1099.459928795754 389.8119893192318 1099.623505512502 293.0187718967429
572 0.005 2.86 20 1066.955150186448 1035.777813710355 1036.098088195866 1100.338948125598 1100.071741232088 1100.018272945725 1099.46227541496 389.9341196646799 1099.638641353972 293.0185954283835
573 0.005 2.865 20 1066.979721534574 1035.81279119623 1036.133276783437 1100.345525499118 1100.077158188092 1100.023067878824 1099.465195967603 390.0555042160624 1099.654822827151 293.0184464050934
574 0.005 2.87 20 1066.99490843509 1035.847449591354 1036.168165152387 1100.338666790318 1100.069071867457 1100.015377317088 1099.462125280207 390.1772201074446 1099.647219333948 293.018295134762
575 0.005 2.875 20 1067.007813686173 1035.881778183594 1036.202725586247 1100.334779389199 1100.067778755309 1100.014308098557 1099.461651534382 390.2986363769724 1099.628770628976 293.0181430189468
576 0.005 2.88 20 1067.036401387797 1035.915883612679 1036.237029402504 1100.346172090741 1100.077613977668 1100.024090013349 1099.463606054896 390.4191389954792 1099.661108110169 293.0179763161017
577 0.005 2.885 20 1067.052068219695 1035.949681081414 1036.271046128542 1100.342358802047 1100.073091356932 1100.018326416702 1099.462621783178 390.5395322844798 1099.658186219219 293.0178265266384
578 0.005 2.89 20 1067.059871840596 1035.983126471604 1036.30472609443 1100.331709054278 1100.063769689314 1100.010075010722 1099.460187851185 390.6599637755098 1099.623594467887 293.017675014861
579 0.005 2.895 20 1067.081811056066 1036.016319771714 1036.33812427138 1100.338965446852 1100.071753839986 1100.018286656002 1099.462313041836 390.7797500849667 1099.638705822434 293.0175175741007
580 0.005 2.9 20 1067.105375020624 1036.049276195244 1036.371276723339 1100.345528980516 1100.077157259498 1100.023049670459 1099.465360154097 390.8987829176815 1099.654814659948 293.0173767119584
581 0.005 2.905 20 1067.119686040692 1036.081934063261 1036.404149159358 1100.338809885031 1100.069183529928 1100.015470430602 1099.462378484428 391.0180505929443 1099.647314942093 293.0172388755644
582 0.005 2.91 20 1067.131392507503 1036.114279096625 1036.436711865664 1100.334799793374 1100.067782455386 1100.014292092455 1099.46170447613 391.1372218221136 1099.628812511029 293.0170972038167
583 0.005 2.915 20 1067.158787810748 1036.14641733277 1036.469034294426 1100.346162640419 1100.077597582112 1100.024046815175 1099.463848244921 391.255260694444 1099.661058410204 293.0169421017248
584 0.005 2.92 20 1067.173562165757 1036.178267456162 1036.501089044802 1100.342456024174 1100.073176490859 1100.018366766179 1099.463052265154 391.3732176622852 1099.658171731756 293.0168023734456
585 0.005 2.925 20 1067.180383870977 1036.20978343163 1036.532825341995 1100.331734430215 1100.063753482645 1100.010048667333 1099.460350707774 391.49125959585 1099.623696962758 293.0166620923682
586 0.005 2.93 20 1067.201243790631 1036.241064520143 1036.564297049725 1100.338964745145 1100.071729095497 1100.01823472812 1099.462562179898 391.6087771154522 1099.638682492497 293.0165155743131
587 0.005 2.935 20 1067.223685888066 1036.272124055781 1036.595539167118 1100.345498057958 1100.077108204941 1100.022995749582 1099.465459274063 391.7255180705768 1099.654783038165 293.0163832444879
588 0.005 2.94 20 1067.236876217672 1036.302900051753 1036.626516727403 1100.338617987938 1100.068999724254 1100.015285400551 1099.462408644423 391.842471660332 1099.647197888268 293.0162573308235
589 0.005 2.945 20 1067.247911236235 1036.333383820358 1036.657203835499 1100.334881538933 1100.067844744092 1100.014331505899 1099.462009608477 391.9590949400844 1099.628882492037 293.0161227296764
590 0.005 2.95 20 1067.274145212017 1036.363675939699 1036.687666926571 1100.346083550891 1100.077501167853 1100.023981652119 1099.463856700521 392.0747669959937 1099.661021595924 293.0159800056069
591 0.005 2.955 20 1067.287841603181 1036.39369568296 1036.717878327567 1100.342314735275 1100.073009493262 1100.018198126175 1099.462974041614 392.1903714689346 1099.658152878341 293.0158468063361
592 0.005 2.96 20 1067.293723640596 1036.423398694308 1036.747788421309 1100.331596982565 1100.063585817695 1100.009870382665 1099.460287775119 392.3060750270221 1099.623607808143 293.0157189769504
593 0.005 2.965 20 1067.31366983311 1036.452883485993 1036.777450591145 1100.338837647002 1100.071590287994 1100.018100764535 1099.462666002732 392.4213512668426 1099.638560062976 293.0155790871991
594 0.005 2.97 20 1067.335204372655 1036.48216167549 1036.806898717547 1100.345441996856 1100.077042521001 1100.022919793176 1099.465624855596 392.5356621800781 1099.654730012112 293.0154576872502
595 0.005 2.975 20 1067.347445634766 1036.511173964622 1036.836099667891 1100.338611879248 1100.068944646106 1100.015219034855 1099.462272157893 392.6502381112125 1099.647170913983 293.0153371593635
596 0.005 2.98 20 1067.357362343052 1036.539907342853 1036.865024419942 1100.334725463252 1100.067664782839 1100.014183239535 1099.461815760646 392.7647517620481 1099.628757107048 293.0152140869611
597 0.005 2.985 20 1067.382841000634 1036.568466504134 1036.893741707771 1100.346001029007 1100.077413549924 1100.023936696517 1099.463952080957 392.8783048687397 1099.660959059977 293.0150742772818
598 0.005 2.99 20 1067.395659494906 1036.596769547722 1036.922223771715 1100.342237618305 1100.072914377467 1100.018087946448 1099.463010322734 392.9915632992268 1099.658046089506 293.014949821022
599 0.005 2.995 20 1067.400611508416 1036.624770870275 1036.950419782558 1100.331593914573 1100.063572268193 1100.009825627992 1099.460538345123 393.1050212225878 1099.623528828252 293.0148259722172
600 0.005 3 20 1067.419541397483 1036.652567389219 1036.978382211329 1100.338788891677 1100.071525903606 1100.018039762183 1099.462610150257 393.2179711186438 1099.638515450221 293.0146948707507
601 0.005 3.005 20 1067.440240827154 1036.680174976855 1037.006147341876 1100.345323693138 1100.076907776569 1100.022821481153 1099.46550985134 393.3299634951719 1099.654690159716 293.0145778314625
602 0.005 3.01 20 1067.451685335822 1036.707532349517 1037.03368085796 1100.338567671026 1100.068891470314 1100.015138565503 1099.462446906206 393.4421563650392 1099.647161265388 293.0144643332289
603 0.005 3.015 20 1067.460748673921 1036.734625419025 1037.06095322674 1100.334742439773 1100.067652470398 1100.014177690742 1099.461981201682 393.5552673731844 1099.628779118745 293.0143514637489
604 0.005 3.02 20 1067.485235089921 1036.761557261945 1037.088032030208 1100.345933811956 1100.077327115246 1100.023916511918 1099.46384188221 393.66641190211 1099.66096909042 293.0142228942237
605 0.005 3.025 20 1067.497215294997 1036.788247719925 1037.114890087414 1100.342200501198 1100.072861239562 1100.01803381884 1099.462885188977 393.7767943665555 1099.658084646614 293.0141092135667
606 0.005 3.03 20 1067.501406561253 1036.814652229708 1037.141477575661 1100.331551921824 1100.063519448306 1100.009775574471 1099.460378789894 393.8885752234063 1099.623548539645 293.0139958750389
607 0.005 3.035 20 1067.519535771744 1036.840868002662 1037.167847203162 1100.33882029145 1100.071548867622 1100.018063249047 1099.462728351276 393.9996875001468 1099.638540422514 293.0138718612832
608 0.005 3.04 20 1067.539346556156 1036.866907753605 1037.194033259208 1100.34539316758 1100.076976657222 1100.022880339867 1099.465733047031 394.1094384477844 1099.654747379087 293.0137643798006
609 0.005 3.045 20 1067.549993851249 1036.892710668191 1037.220001470618 1100.338660545456 1100.068974647629 1100.015221805015 1099.46251696494 394.2194446392578 1099.64722850427 293.0136607568749
610 0.005 3.05 20 1067.558328574704 1036.918265836639 1037.245724472541 1100.33483683048 1100.067744066891 1100.014266902013 1099.462134754609 394.3296327193892 1099.628872978849 293.0135559559812
611 0.005 3.055 20 1067.582006751435 1036.943673570469 1037.271267891397 1100.346099026128 1100.077497174719 1100.024054851527 1099.464092368743 394.4388218879997 1099.661089284331 293.0134367807597
612 0.005 3.06 20 1067.593125041611 1036.96885190162 1037.296603371954 1100.342359839811 1100.073024904221 1100.018189436924 1099.463190597035 394.5475319714646 1099.658216837461 293.0133313592963
613 0.005 3.065 20 1067.596473888401 1036.993757726565 1037.321681686616 1100.331709453242 1100.063685603803 1100.009943324517 1099.460624339205 394.6565899756806 1099.623689755585 293.0132285451368
614 0.005 3.07 20 1067.613859545351 1037.018488486407 1037.346555725919 1100.338946249869 1100.071677543332 1100.018191238948 1099.462896925015 394.7653474130493 1099.638638245544 293.0131150089869
615 0.005 3.075 20 1067.632903049859 1037.043056826048 1037.371259788808 1100.345546182572 1100.077135921306 1100.023031055729 1099.465835503491 394.8728749272568 1099.654864583722 293.0130144281645
616 0.005 3.08 20 1067.642744090397 1037.067402489179 1037.395759993758 1100.338787431643 1100.069114978893 1100.015366258114 1099.462762217187 394.9808284610392 1099.647355915951 293.0129196913142
617 0.005 3.085 20 1067.650185979818 1037.091510694388 1037.420026260833 1100.334905279223 1100.067827196075 1100.014345041034 1099.462214229518 395.0888349883743 1099.628958845561 293.0128216096655
618 0.005 3.09 20 1067.673173482727 1037.115485103934 1037.444126133092 1100.346158578095 1100.077558477165 1100.024083882065 1099.464237026244 395.1957884912546 1099.661129076506 293.0127093094013
619 0.005 3.095 20 1067.683627784366 1037.139244742217 1037.468032357946 1100.342464462195 1100.073135660224 1100.018316429141 1099.463381055446 395.3024429906512 1099.658252006918 293.012612479301
620 0.005 3.1 20 1067.686296700772 1037.162746182075 1037.491695814726 1100.331912701505 1100.063878775667 1100.010144528291 1099.46092131668 395.4093370468372 1099.623816690869 293.0125159992712
621 0.005 3.105 20 1067.702823465698 1037.186083408761 1037.515166610677 1100.339109099064 1100.071843853595 1100.018332106077 1099.463084178087 395.5158682780833 1099.638797713758 293.0124050545381
622 0.005 3.11 20 1067.72114966304 1037.209271704876 1037.538480561457 1100.345669295245 1100.077245681429 1100.023118548072 1099.466053915244 395.621370079374 1099.654937966733 293.0123116859237
623 0.005 3.115 20 1067.730212394335 1037.232248304703 1037.561601924998 1100.338831022547 1100.069186948634 1100.01545164718 1099.462988006022 395.7271830162964 1099.647310557684 293.0122239457876
624 0.005 3.12 20 1067.736932553292 1037.2550002409 1037.584502138089 1100.334936065616 1100.067885222094 1100.014372308443 1099.46239537863 395.8330205500964 1099.628899220013 293.0121353905666
625 0.005 3.125 20 1067.759233613484 1037.277631625329 1037.607249261091 1100.346264370854 1100.077654248477 1100.024102693035 1099.464358397037 395.9378349932427 1099.661208534634 293.0120279384961
626 0.005 3.13 20 1067.768956668812 1037.300058986921 1037.629813753138 1100.342562974336 1100.073243562314 1100.018419486783 1099.463622237981 396.0425334250128 1099.65834633894 293.0119381798704
627 0.005 3.135 20 1067.77090624468 1037.322239602713 1037.652146902906 1100.331897523136 1100.063873074636 1100.010136895966 1099.46106831098 396.1472677467073 1099.623829899196 293.0118478803186
628 0.005 3.14 20 1067.78681415514 1037.344268315035 1037.674299604424 1100.339135430383 1100.071870762389 1100.018356216923 1099.463340766454 396.2517924815953 1099.638836157591 293.0117444051519
629 0.005 3.145 20 1067.804373042507 1037.366158488472 1037.696306649761 1100.345714216215 1100.077280828488 1100.023132605135 1099.466178418783 396.3552043661484 1099.654971071067 293.0116567385466
630 0.005 3.15 20 1067.812823786915 1037.387849712873 1037.718133695631 1100.338877323857 1100.069193522538 1100.015464460568 1099.462901977505 396.4589041608281 1099.647383805226 293.0115755742594
631 0.005 3.155 20 1067.818929579078 1037.409328384435 1037.739751139539 1100.335018778814 1100.067951114567 1100.014419458371 1099.462622192153 396.5627651799227 1099.629021588507 293.0114874445295
632 0.005 3.16 20 1067.840482492216 1037.430695292841 1037.761225304775 1100.346286102581 1100.077667691676 1100.024086849702 1099.464520360651 396.6656643299443 1099.661204249505 293.0113855977847
633 0.005 3.165 20 1067.849403383125 1037.451869425883 1037.78252809619 1100.342473302064 1100.073148906447 1100.018341591624 1099.463459050928 396.7681579700318 1099.658289364304 293.0112991818521
634 0.005 3.17 20 1067.850739842314 1037.472807444485 1037.803610037779 1100.331904815887 1100.063879936839 1100.010136717689 1099.461172949161 396.8708677377702 1099.623860744895 293.0112164704545
635 0.005 3.175 20 1067.86598149869 1037.493605414771 1037.824523271139 1100.339070399012 1100.071800959317 1100.018285271189 1099.463284004681 396.9734015139072 1099.638784186935 293.0111221406879
636 0.005 3.18 20 1067.882892105213 1037.51427545287 1037.845301436317 1100.345616813175 1100.077178550464 1100.023038069788 1099.466147620091 397.0749535195145 1099.654945213338 293.0110418915765
637 0.005 3.185 20 1067.890494996582 1037.534755416553 1037.865908984741 1100.338685494174 1100.06903534962 1100.01530295525 1099.46293140885 397.1766360604195 1099.647182647359 293.0109678741574
638 0.005 3.19 20 1067.896030232524 1037.555034760824 1037.886318666582 1100.334867404914 1100.067798478462 1100.014274270406 1099.462599245771 397.27845118069 1099.628861046288 293.0108869924994
639 0.005 3.195 20 1067.917027131893 1037.575215260937 1037.906597375559 1100.346130786585 1100.077508290073 1100.023975802905 1099.464502028905 397.3792347938783 1099.661066734724 293.0107890724829
640 0.005 3.2 20 1067.925361493846 1037.595214163858 1037.926715946686 1100.342371282331 1100.073029597799 1100.01820767405 1099.46352630702 397.4797095768 1099.658206974651 293.0107079924118
641 0.005 3.205 20 1067.925960748586 1037.614985218061 1037.946623121973 1100.331715420152 1100.063670511518 1100.009931504226 1099.461007875261 397.5805304259609 1099.623729468304 293.0106292363815
642 0.005 3.21 20 1067.940628904198 1037.634625742862 1037.966371093806 1100.338920304283 1100.071639735817 1100.018136700859 1099.463097561262 397.6809737604015 1099.638669363965 293.0105414141614
643 0.005 3.215 20 1067.956948929538 1037.65414921569 1037.985994597793 1100.34543909966 1100.077009800753 1100.022896355529 1099.466000031341 397.7804949716896 1099.654771888842 293.0104668116483
644 0.005 3.22 20 1067.963976219239 1037.673492949229 1038.00545787094 1100.338535972897 1100.068869084259 1100.015145051863 1099.462810518999 397.8801708898158 1099.647094482176 293.0103990633028
645 0.005 3.225 20 1067.968934793735 1037.692645926747 1038.024733567258 1100.33480060077 1100.0676950449 1100.014201118913 1099.462412302044 397.9796877357492 1099.628869231507 293.0103242571648
646 0.005 3.23 20 1067.98925252759 1037.711707898971 1038.043886537791 1100.34599162686 1100.077358572562 1100.023893114153 1099.464269309135 398.0785439167181 1099.661033489277 293.0102310738829
647 0.005 3.235 20 1067.997116425122 1037.730600968201 1038.062891167244 1100.342258776945 1100.072900375012 1100.018082594843 1099.463406791781 398.1772104144296 1099.658173805312 293.0101558735385
648 0.005 3.24 20 1067.997128721428 1037.74927553351 1038.081694094781 1100.33164896356 1100.063593741702 1100.009855972282 1099.460909421831 398.2759528495307 1099.623651241404 293.010082555994
649 0.005 3.245 20 1068.011153302539 1037.767829105601 1038.100347626958 1100.338837189608 1100.071546492899 1100.018055047117 1099.463028740482 398.3744870754522 1099.638613411313 293.0100000824346
650 0.005 3.25 20 1068.026954495692 1037.786275953828 1038.118886786064 1100.345385426795 1100.076954625036 1100.022846687521 1099.465966311788 398.4720803510254 1099.654748162454 293.0099305040017
651 0.005 3.255 20 1068.033478489996 1037.804553283152 1038.137275906396 1100.338532370842 1100.068850058982 1100.015095720862 1099.462926786471 398.569820221914 1099.647054729915 293.0098667811631
652 0.005 3.26 20 1068.037713100841 1037.82264755309 1038.155485751477 1100.33466917502 1100.067559125647 1100.014092609121 1099.462283761906 398.6676741680206 1099.628747548958 293.0097967917026
653 0.005 3.265 20 1068.057536327613 1037.840661057034 1038.173582963416 1100.345975649706 1100.077335638688 1100.023913451391 1099.464184234226 398.7645320570506 1099.661052848002 293.0097085559182
654 0.005 3.27 20 1068.064909106742 1037.858514663891 1038.191540811993 1100.342273620319 1100.072919951589 1100.018088012933 1099.463458782811 398.861302636629 1099.658174241554 293.0096388947729
655 0.005 3.275 20 1068.064374413023 1037.876160140437 1038.20930738629 1100.331621863979 1100.063559180539 1100.009809584323 1099.460836057322 398.958085102384 1099.623647742998 293.0095750251713
656 0.005 3.28 20 1068.077896490694 1037.893694269589 1038.226934136737 1100.338869280307 1100.071566299082 1100.018077455465 1099.463093247055 399.0546711000459 1099.638626565242 293.0094942685019
657 0.005 3.285 20 1068.093179743659 1037.911130522396 1038.244455660161 1100.34544504193 1100.077000182044 1100.022897181349 1099.466064354091 399.1503914363398 1099.654860277214 293.0094278785698
658 0.005 3.29 20 1068.099186215543 1037.928406817929 1038.261836642534 1100.338561627404 1100.068865416728 1100.015110360477 1099.462960251233 399.2462332386712 1099.64718553109 293.0093693956039
659 0.005 3.295 20 1068.102824741872 1037.945509323748 1038.279047025317 1100.334720331003 1100.067619447231 1100.014154922245 1099.462323788656 399.3421536681582 1099.628794165646 293.0093030275779
660 0.005 3.3 20 1068.122228920804 1037.962541493623 1038.296155644614 1100.34607784896 1100.077443179096 1100.024017993587 1099.464423333566 399.4370593945806 1099.661166846324 293.0092225236659
661 0.005 3.305 20 1068.129030923833 1037.979421584489 1038.313133343106 1100.342399247415 1100.073036584635 1100.018209120183 1099.463607284485 399.531741453794 1099.658267121597 293.0091611638081
662 0.005 3.31 20 1068.128101566967 1037.996102292463 1038.329928359116 1100.331837392477 1100.06377276271 1100.010025118539 1099.461078792042 399.6267872370599 1099.62379318989 293.0090981232544
663 0.005 3.315 20 1068.140999993293 1038.012679563738 1038.346591767567 1100.338946495954 1100.071647433882 1100.018158535524 1099.463225508388 399.7215062663166 1099.638704815902 293.0090176286508
664 0.005 3.32 20 1068.155761688767 1038.029167026508 1038.363158149034 1100.345568187366 1100.077124837925 1100.023021224911 1099.466251595076 399.8152001397921 1099.65491496602 293.0089554299544
665 0.005 3.325 20 1068.161282836002 1038.045503188427 1038.379592509472 1100.338700068576 1100.069017743954 1100.015286507873 1099.463028867492 399.9092932153948 1099.647291519941 293.0089069332473
666 0.005 3.33 20 1068.164676206575 1038.061675291216 1038.395866265966 1100.334949461693 1100.067837476081 1100.0143495409 1099.462634945331 400.0034485544444 1099.629033346612 293.0088465237315
667 0.005 3.335 20 1068.183336657465 1038.077781398762 1038.412042917464 1100.34620312001 1100.077573694885 1100.024099828829 1099.464565534052 400.0966540510429 1099.661200217191 293.0087639552021
668 0.005 3.34 20 1068.189664488798 1038.093745816752 1038.428098384208 1100.342471715147 1100.073099803211 1100.018283980245 1099.46371239959 400.1896335040999 1099.65833474714 293.0087028613875
669 0.005 3.345 20 1068.188250232915 1038.109519036908 1038.443979482103 1100.331869923151 1100.063808983936 1100.010084463163 1099.461215139791 400.2827811274576 1099.623845508643 293.0086529873705
670 0.005 3.35 20 1068.20074788267 1038.125196976579 1038.459737084836 1100.339087609814 1100.071801442244 1100.018304814031 1099.463428163853 400.3756743984551 1099.638805178246 293.0085776084573
671 0.005 3.355 20 1068.215028092457 1038.140793624705 1038.475406319532 1100.34571463755 1100.077261643252 1100.023130888907 1099.466414183661 400.4676183903418 1099.655021967482 293.0085160540126
672 0.005 3.36 20 1068.220105062036 1038.156246273741 1038.490951178884 1100.338875099237 1100.069176799505 1100.015452498147 1099.463152918987 400.5597853166291 1099.647488958781 293.0084746127465
673 0.005 3.365 20 1068.222945887027 1038.171541772392 1038.506342304384 1100.335018915539 1100.06792652967 1100.014423621627 1099.46279660216 400.6523261269634 1099.629108505787 293.0084184394963
674 0.005 3.37 20 1068.241222072598 1038.186780147762 1038.521645008941 1100.346342827616 1100.077707055827 1100.024159359174 1099.464846575479 400.7437978938712 1099.661307388715 293.0083402884906
675 0.005 3.375 20 1068.247041786535 1038.201883576683 1038.536833735726 1100.342556322581 1100.073187936238 1100.018372562028 1099.463863692901 400.8349501263752 1099.658367454175 293.0082848896408
676 0.005 3.38 20 1068.24508955242 1038.216802217136 1038.551854615638 1100.331898149716 1100.063850049798 1100.010127211668 1099.46128619514 400.9263262037764 1099.623881889405 293.0082381704023
677 0.005 3.385 20 1068.257239589228 1038.231635143677 1038.566761045211 1100.339178574565 1100.071882470286 1100.01836558284 1099.463625872015 401.0175460350981 1099.638895277034 293.0081663571412
678 0.005 3.39 20 1068.270960243998 1038.246392103476 1038.581585062522 1100.345700764928 1100.077252469304 1100.023114838364 1099.466410768202 401.1078077537709 1099.654978878818 293.0081106083766
679 0.005 3.395 20 1068.275612121107 1038.261012197384 1038.596291731149 1100.338918431942 1100.06923236872 1100.015502969623 1099.463340460828 401.1982517757559 1099.647472238638 293.008069645578
680 0.005 3.4 20 1068.278039087358 1038.275483051443 1038.610852662047 1100.335031965124 1100.067940251703 1100.014414157458 1099.462901421061 401.2889135702677 1099.629075729735 293.0080214698524
681 0.005 3.405 20 1068.295856501231 1038.289904740311 1038.625333009965 1100.346286533644 1100.077635217106 1100.024055651872 1099.464816402798 401.3785358773513 1099.661276576203 293.0079468275746
682 0.005 3.41 20 1068.301243598603 1038.30419812899 1038.63970602549 1100.342541448329 1100.073177991262 1100.018360363462 1099.463919659925 401.4679208783573 1099.65839404098 293.0078959474745
683 0.005 3.415 20 1068.298889300467 1038.318314312599 1038.653918810651 1100.331904601528 1100.063850518907 1100.010125253913 1099.461397891296 401.5575056229033 1099.623873197963 293.0078528118456
684 0.005 3.42 20 1068.31054230519 1038.332349624442 1038.668022585882 1100.339104575363 1100.071808836494 1100.018294190341 1099.463548988346 401.6469395085491 1099.638841253261 293.0077844084666
685 0.005 3.425 20 1068.32385255271 1038.346317469085 1038.682051835731 1100.345618733344 1100.077162095923 1100.023027968926 1099.466452984906 401.7354193524088 1099.654934472662 293.0077307231538
686 0.005 3.43 20 1068.327924029218 1038.360153406015 1038.695969513538 1100.338682508462 1100.069002912276 1100.015283281907 1099.463130629013 401.8241644921325 1099.647239256035 293.0076976706827
687 0.005 3.435 20 1068.329947830495 1038.373847335866 1038.709748223839 1100.334812821466 1100.067741583277 1100.014223263215 1099.462782200547 401.9129931794266 1099.628844144675 293.0076491750548
688 0.005 3.44 20 1068.347492885315 1038.387498983481 1038.723453195517 1100.3461932756 1100.077548924288 1100.024014802864 1099.464781898048 402.0009507183867 1099.661170438156 293.007579324252
689 0.005 3.445 20 1068.352444558229 1038.401028699454 1038.737057526771 1100.342408210422 1100.07303646212 1100.018214275696 1099.463827809296 402.0886815568141 1099.658308142418 293.0075351195662
690 0.005 3.45 20 1068.349641795099 1038.414387362323 1038.750507975386 1100.331720358093 1100.063645699544 1100.009915277052 1099.46120292975 402.1766398056853 1099.623818004779 293.0074923858012
691 0.005 3.455 20 1068.36095300039 1038.427672762613 1038.763856548758 1100.338943875679 1100.07164525904 1100.018137689165 1099.463468865805 402.2643757327182 1099.638712399468 293.0074278565472
692 0.005 3.46 20 1068.373917505241 1038.440897174999 1038.777137270522 1100.345516911715 1100.077057272054 1100.022928788677 1099.466397032566 402.351246199565 1099.654856283565 293.0073811449863
693 0.005 3.465 20 1068.377706743171 1038.453997275215 1038.790313797103 1100.338668480047 1100.068948986422 1100.015200700221 1099.463194035631 402.4382238616187 1099.647317534688 293.0073479299421
694 0.005 3.47 20 1068.379356480344 1038.466962678824 1038.803358925093 1100.334826110171 1100.067685767748 1100.014184437012 1099.462806784883 402.5255310064028 1099.628936662844 293.0073040890389
695 0.005 3.475 20 1068.396378172196 1038.479890208969 1038.816335145048 1100.346099933022 1100.077451107222 1100.023966755464 1099.464738550241 402.6117784683504 1099.661120192716 293.0072404477946
696 0.005 3.48 20 1068.400987554763 1038.492702781784 1038.829217362016 1100.342342973221 1100.072956584612 1100.018109372568 1099.463855160039 402.6981124705376 1099.658238850915 293.0071967421892
697 0.005 3.485 20 1068.397658135499 1038.50534900549 1038.841950811132 1100.331559039168 1100.063496523666 1100.009754081133 1099.461129625998 402.7845402813593 1099.623572361609 293.0071572319618
698 0.005 3.49 20 1068.408682237984 1038.517929767288 1038.854589692159 1100.338828773913 1100.071511937275 1100.018020618983 1099.463377866062 402.8703260343997 1099.638610659209 293.0070999994301
699 0.005 3.495 20 1068.42134559582 1038.530456776575 1038.867167966672 1100.345432506635 1100.076959903738 1100.022843668413 1099.466391612332 402.9555120383228 1099.654859605202 293.0070515116798
700 0.005 3.5 20 1068.424646994543 1038.542863887118 1038.879647086794 1100.338559855237 1100.06883975078 1100.015078324199 1099.463200413837 403.0411503558963 1099.647197046284 293.0070234396881
701 0.005 3.505 20 1068.425871995843 1038.555142440185 1038.892000080379 1100.33471482769 1100.067581859624 1100.014099660593 1099.462636972805 403.1264907075966 1099.628806826812 293.0069874053509
702 0.005 3.51 20 1068.442780729965 1038.567390742657 1038.904292359865 1100.346057679299 1100.077393455058 1100.023960312024 1099.46471638629 403.2110285023266 1099.66114109096 293.0069210109119
703 0.005 3.515 20 1068.44698336126 1038.579528895207 1038.916495895204 1100.342355298388 1100.072963104734 1100.018115894763 1099.463806093125 403.2955696456555 1099.658290882787 293.0068812738958
704 0.005 3.52 20 1068.443301599486 1038.591506754445 1038.928556526706 1100.33158082139 1100.06351170693 1100.009752440309 1099.461143004675 403.3803403011229 1099.623600603481 293.0068519862309
705 0.005 3.525 20 1068.454041726458 1038.603426901426 1038.940530118313 1100.338906773424 1100.071579651907 1100.018079378409 1099.463506854728 403.464582639621 1099.638671025323 293.0067908944046
706 0.005 3.53 20 1068.466328860931 1038.6152974294 1038.952447648945 1100.345477767452 1100.077012367887 1100.022896912543 1099.46650213294 403.5481378976035 1099.65487256912 293.0067470615462
707 0.005 3.535 20 1068.469373326999 1038.627054878671 1038.964272614956 1100.338693374886 1100.068962050599 1100.01519648356 1099.463290658799 403.6321281095805 1099.647316910079 293.00672601754
708 0.005 3.54 20 1068.470123475922 1038.638688210145 1038.975976349591 1100.334778694616 1100.067655917122 1100.014179440254 1099.462686896071 403.716067824841 1099.628838440172 293.0066867952267
709 0.005 3.545 20 1068.486774529819 1038.650297877055 1038.987625635488 1100.34614483581 1100.07747607678 1100.024034256353 1099.46479453812 403.798891642724 1099.661220686204 293.0066268352884
710 0.005 3.55 20 1068.490552112379 1038.661801761459 1038.999190874296 1100.342382567207 1100.073000567708 1100.018169768089 1099.463826023836 403.8819203153668 1099.658312890726 293.006593613886
711 0.005 3.555 20 1068.48672966818 1038.67315424107 1039.010621298369 1100.331810289276 1100.063731363979 1100.009977698021 1099.46141055853 403.9650648236224 1099.623805888577 293.0065603666108
712 0.005 3.56 20 1068.497002247242 1038.684451167705 1039.021967879888 1100.339064929308 1100.071749128257 1100.018236667095 1099.463756614447 404.0477799119463 1099.638778770022 293.0065042522871
713 0.005 3.565 20 1068.508949789211 1038.695705304778 1039.033265013777 1100.345596829357 1100.077120779887 1100.02301661332 1099.466548969309 404.1294804870514 1099.654991041057 293.0064658017934
714 0.005 3.57 20 1068.511683394981 1038.706851736086 1039.044474750002 1100.338839677696 1100.069119128128 1100.015371610621 1099.463446903631 404.2118511529527 1099.647445870671 293.0064429179937
715 0.005 3.575 20 1068.512319804045 1038.717879453588 1039.055569409954 1100.335004569514 1100.067867897458 1100.014368486078 1099.462996759148 404.2942749551893 1099.62907980841 293.0064075498391
716 0.005 3.58 20 1068.528435342019 1038.728888256438 1039.066613775091 1100.346253711694 1100.077583035713 1100.024100406048 1099.464944482218 404.3756286362263 1099.661306302386 293.0063534656425
717 0.005 3.585 20 1068.531911241508 1038.739797051477 1039.077579752237 1100.342504756479 1100.0731221516 1100.018296570438 1099.464035939994 404.4570630373778 1099.658389070088 293.0063194904934
718 0.005 3.59 20 1068.527777433383 1038.750558430656 1039.088415108547 1100.331899730974 1100.063832376403 1100.010092593817 1099.461608128951 404.5385052002125 1099.623891714934 293.0062892352785
719 0.005 3.595 20 1068.537721258635 1038.761269951834 1039.099172413268 1100.339133044912 1100.071820969881 1100.018311605374 1099.46377806214 404.6196422003785 1099.638874929916 293.006240202755
720 0.005 3.6 20 1068.549345998255 1038.771942485095 1039.109884268605 1100.345718571992 1100.077251083454 1100.023126127283 1099.466644506944 404.6999450640577 1099.655046076756 293.0061997159133
721 0.005 3.605 20 1068.551844475555 1038.782514531835 1039.120515515852 1100.338961192015 1100.069236593217 1100.015496965321 1099.46356732163 404.7807986157806 1099.647542562266 293.0061788874243
722 0.005 3.61 20 1068.552140824472 1038.792972312267 1039.131036311634 1100.3350939846 1100.067974332725 1100.014453518714 1099.463180208487 404.8616452297202 1099.62912943889 293.0061530912843
723 0.005 3.615 20 1068.567933311964 1038.803414649359 1039.141510664784 1100.346354091228 1100.077701651265 1100.024148917487 1099.465132972725 404.9413807866242 1099.661310211845 293.0060959099603
724 0.005 3.62 20 1068.57111506566 1038.813762068923 1039.151911653415 1100.342573785432 1100.07319350893 1100.018370883379 1099.464065857562 405.02113724713 1099.658365595264 293.00606338746
725 0.005 3.625 20 1068.566710680882 1038.823967635164 1039.162187499931 1100.331992121053 1100.063918088397 1100.010177485408 1099.461760272503 405.1013021371219 1099.623962736591 293.0060414647259
726 0.005 3.63 20 1068.576324769928 1038.834127670247 1039.172389726449 1100.339210810105 1100.071902106888 1100.018381518516 1099.463906667534 405.1810059581921 1099.638935958857 293.0059896707104
727 0.005 3.635 20 1068.587634285718 1038.844253571345 1039.182551304689 1100.345741461241 1100.077271131265 1100.023126715565 1099.466748775338 405.2598087273399 1099.655032607744 293.0059532514599
728 0.005 3.64 20 1068.589880210713 1038.854282475263 1039.192636039759 1100.339044482639 1100.06931087437 1100.015564482062 1099.463677984712 405.3391984691739 1099.647578566482 293.0059391038068
729 0.005 3.645 20 1068.589833551477 1038.86420112551 1039.202614470508 1100.335073846362 1100.067947566262 1100.014412658343 1099.463172560647 405.4183865061901 1099.629153698583 293.0059090227249
730 0.005 3.65 20 1068.605322746112 1038.87410986569 1039.212551771408 1100.346312068328 1100.077650294706 1100.024059386511 1099.465087446168 405.4967585339531 1099.661277542906 293.005857907112
731 0.005 3.655 20 1068.608291042165 1038.883929778061 1039.222421394942 1100.342628293332 1100.073247868783 1100.018419733334 1099.464262712891 405.5752106378594 1099.658404861018 293.0058307042192
732 0.005 3.66 20 1068.603566082553 1038.893611610786 1039.23217013327 1100.331966878391 1100.063876594589 1100.010141764447 1099.461703904359 405.6537695803926 1099.623909502374 293.0058033239437
733 0.005 3.665 20 1068.612926474666 1038.903252322403 1039.241849417102 1100.339170597419 1100.07184812134 1100.01831482416 1099.464011329128 405.7318383046745 1099.638893585028 293.0057560156034
734 0.005 3.67 20 1068.623931613327 1038.912862130413 1039.251491707514 1100.345677228367 1100.077187152643 1100.023046000817 1099.466765069843 405.8091696879171 1099.65502428605 293.0057263168479
735 0.005 3.675 20 1068.625878363237 1038.922379748484 1039.261061934197 1100.338942216523 1100.069193905095 1100.01544613488 1099.463590532604 405.8870254109026 1099.647516101691 293.0057087314846
736 0.005 3.68 20 1068.625538707586 1038.931790723092 1039.270529427412 1100.335016363867 1100.067894159951 1100.0143638809 1099.463173353372 405.9648579305891 1099.629084443494 293.0056790929361
737 0.005 3.685 20 1068.640770277435 1038.941196829153 1039.279960722879 1100.34623921179 1100.077559030007 1100.024005243319 1099.465077880505 406.0417542968877 1099.661214791028 293.0056353662623
738 0.005 3.69 20 1068.643405934698 1038.950516753116 1039.289327404753 1100.342455414819 1100.073068625251 1100.018243689494 1099.464127269994 406.1186023719269 1099.658272751154 293.0056056696225
739 0.005 3.695 20 1068.638435825388 1038.959702987122 1039.298577320918 1100.331810999491 1100.063718643191 1100.009971727649 1099.461707930547 406.1958103803437 1099.62377111824 293.0055807131467
740 0.005 3.7 20 1068.647467661975 1038.968851702545 1039.307761768998 1100.338953639135 1100.071625158066 1100.018120776462 1099.463725317353 406.2725082858021 1099.638723761911 293.0055400612487
741 0.005 3.705 20 1068.658277796176 1038.977974479577 1039.31691379117 1100.345527880634 1100.077045893429 1100.022917145852 1099.4666202235 406.3485367245108 1099.65489555951 293.0055070338728
742 0.005 3.71 20 1068.659919372356 1038.987007900771 1039.32599680458 1100.338760801198 1100.06902690945 1100.015274163699 1099.463522326351 406.4249242806907 1099.647378836917 293.0054890910508
743 0.005 3.715 20 1068.659388148661 1038.995940296022 1039.334982578944 1100.334831374552 1100.06768198887 1100.014179202674 1099.462998365202 406.5012933738048 1099.628938917734 293.0054703943767
744 0.005 3.72 20 1068.67437952279 1039.004871809279 1039.343936139405 1100.34612167905 1100.077436844645 1100.023944081882 1099.465057425579 406.5766835102526 1099.661171400935 293.0054211913778
745 0.005 3.725 20 1068.676815799015 1039.0137216533 1039.352829697849 1100.342411622927 1100.07300565536 1100.018160362886 1099.464085387183 406.6521621412846 1099.65827939376 293.0053934321949
746 0.005 3.73 20 1068.671614904274 1039.022442197639 1039.361610907025 1100.331767477918 1100.06364932303 1100.009896111026 1099.461562853107 406.7279016319555 1099.623750780852 293.0053764387859
747 0.005 3.735 20 1068.680405903021 1039.031128584831 1039.370330090516 1100.338922620591 1100.071574272405 1100.018064120257 1099.463704404748 406.8031026746187 1099.638727758163 293.0053316127281
748 0.005 3.74 20 1068.690949665614 1039.039793672745 1039.379021362126 1100.345459728085 1100.076970887258 1100.02285037924 1099.466630800064 406.8777756135635 1099.654879320851 293.005301218342
749 0.005 3.745 20 1068.692249823407 1039.048372506763 1039.387646970586 1100.338581876544 1100.068850341331 1100.015091671559 1099.463441919802 406.9527615856319 1099.647186474188 293.0052927531767
750 0.005 3.75 20 1068.691470838565 1039.056855656887 1039.396179514973 1100.334762089719 1100.067609918603 1100.014115192484 1099.46299122325 407.0276226030992 1099.628849115232 293.0052670610378
751 0.005 3.755 20 1068.70632500474 1039.065340748205 1039.404684127956 1100.346072877494 1100.0773822239 1100.023938557971 1099.464929512186 407.1016335059848 1099.661148453022 293.0052231861495
752 0.005 3.76 20 1068.708505934815 1039.073747361478 1039.413131868774 1100.342341511641 1100.072938807956 1100.018086756131 1099.464017030316 407.1758676911242 1099.658281557749 293.0052015471022
753 0.005 3.765 20 1068.703094409647 1039.082028598488 1039.421471031422 1100.331716026354 1100.06360921956 1100.009847350312 1099.461523534811 407.2501151312175 1099.62373217752 293.0051781360667
754 0.005 3.77 20 1068.711710751107 1039.090280627349 1039.42975295483 1100.338932435262 1100.071583141029 1100.018086927137 1099.463743788207 407.3239959128178 1099.638745995665 293.005136434423
755 0.005 3.775 20 1068.722029610492 1039.098515010011 1039.438010803384 1100.345501352557 1100.077009559356 1100.022897957613 1099.466625439039 407.3972558498907 1099.654947394535 293.0051133647792
756 0.005 3.78 20 1068.723122697301 1039.106666719103 1039.446206581864 1100.338617991561 1100.068892949274 1100.015131921643 1099.463438792285 407.470896939438 1099.647267253172 293.0050998677256
757 0.005 3.785 20 1068.722132885019 1039.114726579856 1039.454313025262 1100.334869313027 1100.067727198524 1100.014225160033 1099.463159312621 407.5443408537574 1099.628929122203 293.0050759279882
758 0.005 3.79 20 1068.736730724647 1039.122792391694 1039.462395634788 1100.346161887566 1100.07747635895 1100.024018867953 1099.465078908317 407.6169430723564 1099.661209883594 293.0050384198321
759 0.005 3.795 20 1068.738757050879 1039.130784516932 1039.470426091254 1100.342469983266 1100.073059415557 1100.018212708581 1099.46416803554 407.689786963429 1099.658413302817 293.005014141963
760 0.005 3.8 20 1068.733032980228 1039.138653674656 1039.478350606641 1100.33177958107 1100.063704680468 1100.009945463615 1099.4616215106 407.762671181573 1099.62375536156 293.0049901541471
761 0.005 3.805 20 1068.741482449906 1039.146497410082 1039.486221599772 1100.339028883682 1100.071684831042 1100.018185874032 1099.463821294449 407.8350692972025 1099.638839619198 293.0049574740763
762 0.005 3.81 20 1068.751611843385 1039.15432678212 1039.494071831626 1100.345623123502 1100.077143576827 1100.023020611906 1099.466735478074 407.9069628296859 1099.655019483479 293.0049304568266
763 0.005 3.815 20 1068.752529033387 1039.162076660007 1039.501863292915 1100.338773249461 1100.069056572894 1100.015300247211 1099.463637700216 407.9793196223493 1099.647337001851 293.0049220896385
764 0.005 3.82 20 1068.751302781074 1039.169739080552 1039.509569818615 1100.334963258467 1100.067823029693 1100.014312132106 1099.463214886454 408.0514928359223 1099.629040081402 293.0049018149378
765 0.005 3.825 20 1068.765703007799 1039.177410192192 1039.517255263823 1100.346270817797 1100.0775895021 1100.024093468962 1099.465149480231 408.1228255033174 1099.661304978198 293.004861519038
766 0.005 3.83 20 1068.767534821985 1039.185010335942 1039.524891249067 1100.342601477568 1100.073210898697 1100.018372474881 1099.464324478299 408.1942901449348 1099.658464081204 293.0048406957024
767 0.005 3.835 20 1068.761685781797 1039.192491957064 1039.532425644436 1100.331935890684 1100.063846665748 1100.010094540757 1099.461822418425 408.2658899072766 1099.623994556709 293.0048219984478
768 0.005 3.84 20 1068.769824500591 1039.199950812712 1039.539909388713 1100.339147197321 1100.071813251131 1100.01830040442 1099.464032524449 408.3371138699525 1099.638937174917 293.0047835069225
769 0.005 3.845 20 1068.779798285681 1039.20739948335 1039.547376474599 1100.345771010266 1100.077287919346 1100.02313774127 1099.466973069884 408.4075540651251 1099.655094897413 293.0047619636909
770 0.005 3.85 20 1068.780524326126 1039.214773443729 1039.554789209854 1100.338911117358 1100.069191438321 1100.015436870379 1099.463773416172 408.478415437586 1099.647466591683 293.0047523296149
771 0.005 3.855 20 1068.779206121201 1039.222060902799 1039.562119208822 1100.335167678195 1100.068027511116 1100.014480931889 1099.463513390078 408.5493018181077 1099.629206686531 293.004734789847
772 0.005 3.86 20 1068.793243964601 1039.229360189601 1039.569430468543 1100.346414158286 1100.077727132597 1100.024151172644 1099.465368785537 408.6194059608295 1099.661369986835 293.0046944454883
773 0.005 3.865 20 1068.794915301781 1039.236592587975 1039.57669606687 1100.342688048531 1100.073288859989 1100.018435643579 1099.464568981674 408.6894505985178 1099.658464236218 293.0046758176342
774 0.005 3.87 20 1068.78894693762 1039.24371075447 1039.583864255654 1100.332129069775 1100.064019044818 1100.010244957827 1099.462215870218 408.7597756702258 1099.624024269688 293.0046577441349
775 0.005 3.875 20 1068.796795273645 1039.250807446217 1039.590983596241 1100.339249667372 1100.07191728715 1100.018375979311 1099.464348842629 408.8297877015822 1099.638965345242 293.0046228629012
776 0.005 3.88 20 1068.806548985304 1039.257896584174 1039.598088989577 1100.345812487938 1100.077308993531 1100.023141753943 1099.467147766059 408.898925437859 1099.655103082446 293.0046007010321
777 0.005 3.885 20 1068.807195436195 1039.264914488665 1039.605143452555 1100.339047258754 1100.069289098916 1100.015524290209 1099.463950388542 408.9684654451412 1099.647608839316 293.0045947270817
778 0.005 3.89 20 1068.805531940714 1039.271848355555 1039.612117774155 1100.335137483713 1100.067986166529 1100.014429053027 1099.463580569728 409.0381634669942 1099.629222063697 293.004577981796
779 0.005 3.895 20 1068.819409196123 1039.278796096469 1039.619075356385 1100.346444923905 1100.077766837638 1100.024144851623 1099.465588185658 409.1071087024744 1099.661346733523 293.0045377424838
780 0.005 3.9 20 1068.820877558424 1039.285679902686 1039.625990411313 1100.342664207788 1100.073264984093 1100.018410996788 1099.464556402959 409.1757336920701 1099.658454345166 293.0045171485543
781 0.005 3.905 20 1068.814622882834 1039.292451054829 1039.632809734798 1100.332031510195 1100.063918638886 1100.010159503417 1099.462094153059 409.2447210658738 1099.62396466867 293.0045030208623
782 0.005 3.91 20 1068.822326956098 1039.299204543311 1039.639583805734 1100.339169602363 1100.071823250583 1100.018287018297 1099.46426530392 409.3135528625564 1099.638930849323 293.0044609201522
783 0.005 3.915 20 1068.831946613138 1039.305953318192 1039.646346479583 1100.345758993973 1100.077259979787 1100.023075818059 1099.467209667595 409.3815235294103 1099.655046942173 293.0044419596397
784 0.005 3.92 20 1068.832204655856 1039.312630323737 1039.653058667278 1100.338830836991 1100.069109469233 1100.015347856818 1099.46387512351 409.4498797722946 1099.647339118453 293.0044382364126
785 0.005 3.925 20 1068.830303830644 1039.319228063688 1039.659694107981 1100.334968370502 1100.067838016358 1100.014291577528 1099.4633903869 409.5182663212822 1099.629016778532 293.0044131668814
786 0.005 3.93 20 1068.844189432501 1039.325842542816 1039.666316436144 1100.346308163577 1100.07762753347 1100.024054586947 1099.465458062518 409.5859209528807 1099.661240908483 293.004375015319
787 0.005 3.935 20 1068.845473461168 1039.332395854781 1039.672899080208 1100.342520451936 1100.07310345599 1100.018243046661 1099.464469321171 409.6532263359118 1099.658394896436 293.0043622424993
788 0.005 3.94 20 1068.838935479178 1039.338838018277 1039.679387835264 1100.331817082354 1100.063709323926 1100.009944262776 1099.461926567673 409.7210229578087 1099.623855182893 293.0043424927786
789 0.005 3.945 20 1068.846582929183 1039.345265681681 1039.685834131656 1100.339076066634 1100.071734608716 1100.018187104704 1099.46423936205 409.7886068682784 1099.638791208086 293.0043059373529
790 0.005 3.95 20 1068.856031623034 1039.351691308376 1039.692271908832 1100.34559848158 1100.077089000149 1100.022937299425 1099.466991625113 409.8553271184077 1099.654963897727 293.0042919949496
791 0.005 3.955 20 1068.856147965171 1039.358050344758 1039.698663537916 1100.338717062158 1100.068972912478 1100.015192516638 1099.463860191369 409.9224070046836 1099.647338278485 293.0042838248196
792 0.005 3.96 20 1068.854066605018 1039.364330648465 1039.704979915953 1100.334885174535 1100.067733351749 1100.014191036545 1099.463410065765 409.989546687892 1099.6289065557 293.004263672394
793 0.005 3.965 20 1068.867807849382 1039.370632015761 1039.711287161052 1100.346146211454 1100.077446798137 1100.023941582963 1099.46524857923 410.055905933588 1099.661168840454 293.0042272372459
794 0.005 3.97 20 1068.868928753559 1039.376874655072 1039.717557038359 1100.342447071028 1100.073028070161 1100.018155140135 1099.464449024581 410.1221832753457 1099.658334119174 293.0042110284535
795 0.005 3.975 20 1068.862121731029 1039.383006686642 1039.723734129646 1100.33168213303 1100.063587039669 1100.009811967439 1099.461798051246 410.1886895257621 1099.623650324432 293.0041966873417
796 0.005 3.98 20 1068.86971668362 1039.389128218237 1039.729872421773 1100.338950379311 1100.071590648139 1100.018067357989 1099.463971129195 410.2549640824431 1099.638727039006 293.0041610744914
797 0.005 3.985 20 1068.878972323117 1039.395250169206 1039.736004605364 1100.345507387102 1100.077011320702 1100.022876596939 1099.466900198322 410.3205031254966 1099.654886736317 293.0041469790469
798 0.005 3.99 20 1068.878915041387 1039.401306928509 1039.742092394682 1100.338672494599 1100.068925685423 1100.015131592513 1099.463752979941 410.3864775044403 1099.647269938358 293.004141556704
799 0.005 3.995 20 1068.876695813 1039.407287717653 1039.748107548955 1100.334800158 1100.067641745766 1100.014133535868 1099.463192557389 410.4523954105044 1099.628860917635 293.0041226523261
800 0.005 4 20 1068.890355891452 1039.413292638699 1039.754116321375 1100.346149965396 1100.077447833233 1100.023974202973 1099.465363537634 410.5176055382007 1099.661177572009 293.0040878833235
801 0.005 4.005 20 1068.891224019548 1039.419240376625 1039.760089908989 1100.342402239767 1100.072975534882 1100.018096714564 1099.464362451755 410.5825217360753 1099.658301461171 293.0040736295468
802 0.005 4.01 20 1068.884355446658 1039.425082170113 1039.765974720037 1100.331682395548 1100.063577842239 1100.009785158902 1099.461844955375 410.6479503261128 1099.623659559192 293.0040598079945
803 0.005 4.015 20 1068.891827665636 1039.43091615435 1039.771823448872 1100.339016855074 1100.071659382513 1100.018132577308 1099.464108966252 410.7130148063859 1099.63876774084 293.0040252497174
804 0.005 4.02 20 1068.900931661989 1039.436752631537 1039.777668525342 1100.345575904819 1100.077065136201 1100.022932631075 1099.466941653137 410.777373005993 1099.654992773378 293.0040119150211
805 0.005 4.025 20 1068.900700543441 1039.44252698387 1039.783472145956 1100.338696683395 1100.068938600642 1100.015147109573 1099.46371738347 410.8421746105493 1099.647358461078 293.0040081163804
806 0.005 4.03 20 1068.898533708201 1039.448228810939 1039.789206076955 1100.334989690926 1100.067821372912 1100.01430127097 1099.463485150391 410.9069653678152 1099.629053010592 293.0039899067598
807 0.005 4.035 20 1068.91191735847 1039.453956818229 1039.79493619358 1100.346301429808 1100.07759854836 1100.024103654611 1099.465582457474 410.9708996725584 1099.661320555375 293.0039562363636
808 0.005 4.04 20 1068.912641904446 1039.459629349725 1039.800633040597 1100.342548434286 1100.073115124135 1100.018240730258 1099.464477197976 411.034645070932 1099.658454444872 293.0039431395141
809 0.005 4.045 20 1068.905753977298 1039.465199320191 1039.806244230444 1100.331881478674 1100.063767675788 1100.009987373473 1099.461903536894 411.098877706561 1099.623878134678 293.0039305472724
810 0.005 4.05 20 1068.913010571345 1039.470763244992 1039.811821149929 1100.339206320676 1100.071846639041 1100.018287328112 1099.464388936063 411.1629994069917 1099.638927920362 293.0038971385626
811 0.005 4.055 20 1068.921843613546 1039.476329775987 1039.817395105988 1100.345697683235 1100.077193366283 1100.02305152327 1099.467045420849 411.2261656469845 1099.655096356361 293.0038846343189
812 0.005 4.06 20 1068.921537478123 1039.48183642959 1039.822929628746 1100.338814989747 1100.069078185237 1100.015291091697 1099.463969497261 411.2898133664232 1099.647386636449 293.0038820647296
813 0.005 4.065 20 1068.919103850332 1039.487273093215 1039.828396989929 1100.335006616167 1100.067864460263 1100.014342315576 1099.463460457008 411.3534275735438 1099.629039202898 293.0038650064874
814 0.005 4.07 20 1068.932376852053 1039.492737735478 1039.833862388959 1100.346380614532 1100.07768431811 1100.024161998099 1099.465546358447 411.4162219387388 1099.661370833802 293.003832395702
815 0.005 4.075 20 1068.933037841849 1039.498150683639 1039.83929771486 1100.342656378235 1100.073238597497 1100.0183718076 1099.464689244115 411.4789998308698 1099.658510634049 293.0038209608491
816 0.005 4.08 20 1068.925902715683 1039.503461863535 1039.844648634227 1100.331894134859 1100.06381056322 1100.010044928101 1099.462009269308 411.5420464215375 1099.623857614216 293.0038084476661
817 0.005 4.085 20 1068.933074410407 1039.508769684204 1039.849967949285 1100.339234235424 1100.071873027923 1100.018337620355 1099.464363276207 411.6047778880293 1099.639015140008 293.0037766078627
818 0.005 4.09 20 1068.941878146975 1039.514084209375 1039.855287955026 1100.345847977575 1100.077337984391 1100.023168619067 1099.46728029651 411.6668347333868 1099.655168060059 293.0037648956801
819 0.005 4.095 20 1068.941428606101 1039.519340377579 1039.860570339972 1100.338937289209 1100.06921396606 1100.015448435039 1099.464014903053 411.72937698637 1099.647442920013 293.0037634587971
820 0.005 4.1 20 1068.939000233247 1039.524528401517 1039.865788214023 1100.335198145083 1100.068044939969 1100.014490664665 1099.463715244689 411.7918747094353 1099.629231785014 293.0037476637892
821 0.005 4.105 20 1068.951919202489 1039.529744468105 1039.871003818832 1100.346453818677 1100.077761777747 1100.024172825338 1099.465599775825 411.8536491097964 1099.661394916138 293.0037164358774
822 0.005 4.11 20 1068.952500294086 1039.53491135976 1039.876191570042 1100.342682356675 1100.073263652595 1100.018411031179 1099.464666147012 411.9152052783089 1099.658461647204 293.0037066858355
823 0.005 4.115 20 1068.945339828661 1039.539979870965 1039.881297907647 1100.332026191425 1100.063923671516 1100.010159325929 1099.462268607841 411.9771778192532 1099.623985935215 293.0036942252968
824 0.005 4.12 20 1068.952198518648 1039.545045043281 1039.886373436603 1100.339305674548 1100.07196115022 1100.01840864115 1099.464525730726 412.0389095981337 1099.638983801211 293.0036638794186
825 0.005 4.125 20 1068.960864729314 1039.550118752556 1039.891451413836 1100.345810823427 1100.077298265293 1100.023138235154 1099.467200479261 412.0997020845584 1099.655141400595 293.0036538807712
826 0.005 4.13 20 1068.960468955917 1039.555137660941 1039.89649489259 1100.339054695939 1100.069292916591 1100.015529326935 1099.464049059006 412.1611129961215 1099.647618366758 293.0036536282744
827 0.005 4.135 20 1068.957696898661 1039.560088154187 1039.901474147075 1100.335158113949 1100.068015836936 1100.014454067003 1099.463711476434 412.2225467602067 1099.629200362609 293.003638495739
828 0.005 4.14 20 1068.970553165572 1039.565069906776 1039.906453977765 1100.346399182659 1100.077699394249 1100.024089612762 1099.465562807504 412.2831836022532 1099.66133737484 293.0036090179449
829 0.005 4.145 20 1068.971078748975 1039.570005160379 1039.911408258732 1100.342701784234 1100.073288464319 1100.018427648379 1099.464813729156 412.3436217051369 1099.658481271772 293.0035999734829
830 0.005 4.15 20 1068.963688877731 1039.574841356682 1039.916281351213 1100.332014655329 1100.063910423528 1100.010142072275 1099.462307776009 412.4045374120774 1099.623986459015 293.0035878964281
831 0.005 4.155 20 1068.970399200221 1039.579676670067 1039.921125959193 1100.339192487683 1100.071836865507 1100.018294962587 1099.464344397495 412.4652442928196 1099.638955951117 293.003558804826
832 0.005 4.16 20 1068.978990975098 1039.584522424848 1039.925974460151 1100.345750846265 1100.077238562523 1100.023072659246 1099.467237394146 412.5249868890321 1099.655089906003 293.0035498438812
833 0.005 4.165 20 1068.978428777092 1039.589315727451 1039.930790859672 1100.338984827983 1100.069228656728 1100.015449983987 1099.464153494393 412.5852093663338 1099.647558350663 293.0035496925324
834 0.005 4.17 20 1068.975540580166 1039.594041687087 1039.93554455327 1100.335069025979 1100.067912376397 1100.014354306536 1099.463607048922 412.645674909477 1099.629114436429 293.0035354770803
835 0.005 4.175 20 1068.98832405586 1039.598801285142 1039.940300779486 1100.346289104315 1100.077581560425 1100.024021277051 1099.465492006851 412.7052264939328 1099.661312476321 293.0035062687081
836 0.005 4.18 20 1068.988629293716 1039.603514248981 1039.945031855003 1100.342576086023 1100.073156740796 1100.018285330136 1099.464715972961 412.7646299108622 1099.658381419423 293.0034971930102
837 0.005 4.185 20 1068.98110966675 1039.608129656797 1039.949683220274 1100.331874913771 1100.063764217534 1100.009989460493 1099.462114689075 412.8244834330315 1099.623842562842 293.0034860418131
838 0.005 4.19 20 1068.987815096327 1039.612746972604 1039.9543083372 1100.339066610544 1100.07169961757 1100.018160124597 1099.464298651666 412.8841179633863 1099.638820433069 293.0034576573311
839 0.005 4.195 20 1068.996259331701 1039.617377343179 1039.958940062398 1100.345599926132 1100.077081604251 1100.02292983327 1099.46716369736 412.9429182802991 1099.65496591366 293.0034475136904
840 0.005 4.2 20 1068.995565515592 1039.621955375607 1039.963540438534 1100.338868319082 1100.069081116647 1100.015306720397 1099.463953588781 413.0021794556989 1099.647467896928 293.003447717596
841 0.005 4.205 20 1068.992630649402 1039.626469143975 1039.968080450079 1100.334947149114 1100.06776346522 1100.014230733602 1099.463507252661 413.0614383898748 1099.629045553971 293.0034338360591
842 0.005 4.21 20 1069.005300445391 1039.631018225521 1039.972624723866 1100.346201778377 1100.07749415395 1100.023979755772 1099.465551927768 413.1200130506867 1099.661211613755 293.0034059677358
843 0.005 4.215 20 1069.005423075801 1039.635521322353 1039.977145074182 1100.342482700022 1100.073050658688 1100.018166110357 1099.464665068105 413.1783295627509 1099.658299215977 293.003397318817
844 0.005 4.22 20 1068.997931553297 1039.639931457574 1039.981589648025 1100.331809813804 1100.063654532287 1100.009870915665 1099.462008803972 413.237100465353 1099.623810471605 293.003387572682
845 0.005 4.225 20 1069.004498395966 1039.644344117604 1039.986008704849 1100.339034791199 1100.071666110753 1100.018119770263 1099.464348693181 413.2956634852081 1099.638796896374 293.0033593672221
846 0.005 4.23 20 1069.012749567147 1039.648769394065 1039.990434744101 1100.345554229181 1100.077034230965 1100.022900367246 1099.467015915824 413.3532648253258 1099.654973924366 293.0033502507117
847 0.005 4.235 20 1069.011910335215 1039.653144446709 1039.994831001188 1100.338753054815 1100.068969357854 1100.015170112233 1099.463860503354 413.4114088356125 1099.64740603566 293.0033514090006
848 0.005 4.24 20 1069.008976625412 1039.657458018151 1039.999169412663 1100.33491386079 1100.067715279752 1100.014197104823 1099.463481255981 413.4698276297103 1099.628998073159 293.0033383843174
849 0.005 4.245 20 1069.02147428812 1039.661806827591 1040.003512633896 1100.346171029622 1100.077462690376 1100.023986834947 1099.465487805373 413.5273613872612 1099.66120693836 293.0033109679122
850 0.005 4.25 20 1069.021535897605 1039.666112224928 1040.007834254787 1100.342444106326 1100.073005729424 1100.018116566028 1099.464538216153 413.584653424661 1099.658357576207 293.0033037223424
851 0.005 4.255 20 1069.013965738137 1039.670325868306 1040.012081073053 1100.331828640662 1100.06369590314 1100.009891437398 1099.462099649932 413.6424337498372 1099.623805421925 293.0032944321868
852 0.005 4.26 20 1069.020384590799 1039.674544034475 1040.016304798802 1100.339006796215 1100.071632156448 1100.018112887991 1099.464179052203 413.7000019042279 1099.638789664463 293.0032673747301
853 0.005 4.265 20 1069.028580082298 1039.67877674831 1040.020536934455 1100.345618786941 1100.077112489072 1100.022962005065 1099.467179043681 413.7565982935193 1099.654997621482 293.0032585768978
854 0.005 4.27 20 1069.027779776157 1039.682961164774 1040.0247415253 1100.338859381647 1100.069059103532 1100.0152598025 1099.463912607207 413.8137508619257 1099.647507692656 293.0032612078496
855 0.005 4.275 20 1069.024634801158 1039.687085119304 1040.028889410935 1100.334976960178 1100.067787840027 1100.01427847997 1099.463477621018 413.8710731214372 1099.629098188148 293.0032485816185
856 0.005 4.28 20 1069.037065182063 1039.691247072788 1040.033044578703 1100.346268731136 1100.077565777136 1100.024090216179 1099.465544242218 413.9276762003706 1099.661311132192 293.0032224311386
857 0.005 4.285 20 1069.037138123918 1039.695368678463 1040.037180770668 1100.342620334054 1100.073181103308 1100.018291527356 1099.464811814968 413.9839821912295 1099.658483166947 293.0032153846405
858 0.005 4.29 20 1069.029384344854 1039.699399005034 1040.041243321143 1100.331910337262 1100.06378666677 1100.009994570222 1099.462162410105 414.0407181263761 1099.623882718063 293.0032069780119
859 0.005 4.295 20 1069.035697515598 1039.703435172457 1040.045283957164 1100.33914076416 1100.071770902472 1100.018236389502 1099.464369117083 414.0973528322136 1099.638906518438 293.0031804450184
860 0.005 4.3 20 1069.043873585763 1039.707488707398 1040.049335703986 1100.345737153842 1100.077226658838 1100.023075338674 1099.467269927839 414.1530489932688 1099.655085315735 293.0031730747643
861 0.005 4.305 20 1069.042961789223 1039.711494722378 1040.053360662133 1100.339019187447 1100.06924011233 1100.015444889051 1099.464180786652 414.20921008324 1099.647605797108 293.0031757977347
862 0.005 4.31 20 1069.039675984643 1039.715441183376 1040.057330159775 1100.335120369679 1100.067941868862 1100.014406444149 1099.463754309326 414.265512652172 1099.629193457406 293.0031641247479
863 0.005 4.315 20 1069.052026997474 1039.719427153245 1040.061308381087 1100.346370932283 1100.077667997549 1100.024154867067 1099.465757405084 414.3210994335755 1099.661385795106 293.0031386761617
864 0.005 4.32 20 1069.051950298888 1039.723373135399 1040.065268335403 1100.342627938187 1100.073193505739 1100.018333141734 1099.464686050168 414.3763757738035 1099.658532752394 293.0031323981799
865 0.005 4.325 20 1069.044107125004 1039.727229696431 1040.069156088671 1100.33200992997 1100.063895095154 1100.010115098894 1099.462274356983 414.4321773648925 1099.624026219356 293.0031248830211
866 0.005 4.33 20 1069.050394882953 1039.73109393233 1040.073023761792 1100.339294694775 1100.071933618541 1100.018379524094 1099.464582900911 414.4878565263628 1099.639011761011 293.0030986855625
867 0.005 4.335 20 1069.058432974911 1039.734976536761 1040.076903715603 1100.345803863987 1100.077286845541 1100.023135889045 1099.467294287386 414.5424710991647 1099.655136379654 293.0030925690422
868 0.005 4.34 20 1069.057400927186 1039.738813749035 1040.080758789739 1100.339086097791 1100.069311778338 1100.015542901685 1099.464139963357 414.5977337311389 1099.647646392301 293.0030952673753
869 0.005 4.345 20 1069.054037779709 1039.742592092716 1040.084559202189 1100.335190456924 1100.06803543102 1100.01448290141 1099.463805693578 414.6530795374837 1099.629245305545 293.0030844362582
870 0.005 4.350000000000001 20 1069.066382892976 1039.746413708646 1040.088371367533 1100.34646390724 1100.077758842305 1100.024178522144 1099.465748775708 414.7077081215505 1099.661456091698 293.0030595101337
871 0.005 4.355 20 1069.066117939693 1039.750193401232 1040.092164510694 1100.342681468054 1100.073257288328 1100.018409681857 1099.464784315807 414.7620293993548 1099.658533242439 293.003054478889
872 0.005 4.36 20 1069.058152716031 1039.753885173832 1040.09588689304 1100.332014472913 1100.06390811546 1100.01014876168 1099.462179681647 414.8168664468899 1099.624005029271 293.0030471611459
873 0.005 4.365 20 1069.064418010902 1039.757586020693 1040.09959012125 1100.339312820725 1100.071969751923 1100.018410481236 1099.464586703849 414.8715541783627 1099.639011771744 293.0030214344771
874 0.005 4.37 20 1069.072343060799 1039.761305867077 1040.103306538639 1100.345845589849 1100.077331361199 1100.02315808611 1099.467355125105 414.9252910209811 1099.655141913279 293.0030160877213
875 0.005 4.375 20 1069.071144008117 1039.76498363823 1040.10700092615 1100.3390220791 1100.069263958938 1100.015491459794 1099.464175641893 414.9796272442707 1099.64761669801 293.0030216912796
876 0.005 4.38 20 1069.067808327505 1039.768603036879 1040.110641504412 1100.335177512687 1100.068024124889 1100.014455151341 1099.463851195943 415.0341489842982 1099.62921323706 293.0030098278575
877 0.005 4.385 20 1069.079968980712 1039.77226557146 1040.1142940087 1100.346436686828 1100.077738051843 1100.024117438728 1099.465839857987 415.0878038398891 1099.661360397339 293.002985633025
878 0.005 4.39 20 1069.079636680277 1039.775886750646 1040.11792811292 1100.342663093425 1100.073247634165 1100.018385307663 1099.464808887915 415.1412263016715 1099.658417251198 293.0029816581358
879 0.005 4.395 20 1069.071683763798 1039.779422948291 1040.121493732516 1100.332003331534 1100.063893647532 1100.01012872026 1099.462305817655 415.1951800678107 1099.62400580097 293.0029745311124
880 0.005 4.4 20 1069.077778827447 1039.782968438759 1040.125040992201 1100.339279336259 1100.071930530993 1100.018367380341 1099.464610425407 415.2489545939865 1099.638991317405 293.0029495651693
881 0.005 4.405 20 1069.085536337854 1039.786533992645 1040.128602537475 1100.345765177836 1100.07724497555 1100.023076468995 1099.467293030708 415.3017166563254 1099.655091590529 293.0029443003145
882 0.005 4.41 20 1069.08440555774 1039.790056524221 1040.132141557385 1100.339050075125 1100.069267937469 1100.015487667217 1099.464248472846 415.3550117940565 1099.647606529483 293.0029507334283
883 0.005 4.415 20 1069.080796203568 1039.793521753763 1040.135627447587 1100.334991436617 1100.067843593194 1100.014295856184 1099.46366171949 415.4084703231329 1099.629059269744 293.0029394825978
884 0.005 4.42 20 1069.092919478445 1039.797031723859 1040.139126694229 1100.346301742519 1100.077602374628 1100.024036422976 1099.465629781311 415.4611068591211 1099.661318919026 293.002915431767
885 0.005 4.425 20 1069.092589538885 1039.800503096064 1040.142609836231 1100.342611586914 1100.07319812911 1100.018324122408 1099.464872086383 415.5136458615873 1099.658409521194 293.00291263823
886 0.005 4.43 20 1069.084497973154 1039.80388992838 1040.146025341327 1100.331857441627 1100.063727300647 1100.009949450038 1099.462204952687 415.5666141176225 1099.623847963778 293.00290557074
887 0.005 4.435 20 1069.090446887607 1039.807286315084 1040.149422948239 1100.339066466281 1100.071707134119 1100.018165940235 1099.464366428514 415.6194706204937 1099.638813464575 293.0028815744059
888 0.005 4.44 20 1069.098246554546 1039.810704194969 1040.152835934947 1100.34563743033 1100.077126122877 1100.022967042469 1099.467208651949 415.6714877491244 1099.654976988579 293.002876992385
889 0.005 4.445 20 1069.097004726472 1039.814080608943 1040.156227868115 1100.338906503092 1100.069123920811 1100.015330700317 1099.464100764503 415.7239364419654 1099.64746171507 293.0028840109543
890 0.005 4.45 20 1069.093354502493 1039.817401130615 1040.15956841273 1100.334935817692 1100.067754978968 1100.014221748551 1099.46350810622 415.7764659135046 1099.629045878367 293.0028754688256
891 0.005 4.455 20 1069.105428537384 1039.820767961078 1040.162923658949 1100.346223476684 1100.07751586758 1100.023993156312 1099.465620187108 415.8283708467279 1099.661256626339 293.0028495052062
892 0.005 4.46 20 1069.105007114076 1039.824097587233 1040.166264162797 1100.342471822473 1100.073047600919 1100.018171841104 1099.464696112596 415.8800074397356 1099.658292582948 293.0028493920623
893 0.005 4.465 20 1069.096833909972 1039.827343354753 1040.169538068278 1100.331834935667 1100.063682511472 1100.009893345244 1099.46210968573 415.9320989661032 1099.623800627045 293.0028421379043
894 0.005 4.47 20 1069.102714116572 1039.830600508245 1040.172795620496 1100.338984800402 1100.071608142841 1100.018077972099 1099.464260563013 415.9839059737693 1099.638740399213 293.0028173840705
895 0.005 4.475000000000001 20 1069.110478163742 1039.833881006424 1040.176070112569 1100.345584646928 1100.077063204111 1100.02290765828 1099.467238647664 416.0350010423283 1099.654971515418 293.0028137321321
896 0.005 4.48 20 1069.109061591345 1039.837120217322 1040.179324189546 1100.338844397249 1100.069050034154 1100.015247149908 1099.464082057625 416.08655901793 1099.647444141208 293.0028227917728
897 0.005 4.485 20 1069.105419333178 1039.840304493716 1040.182527704669 1100.334924821945 1100.067731669573 1100.014208746027 1099.463575976524 416.1382633224534 1099.628993550821 293.0028151461708
898 0.005 4.49 20 1069.117389406736 1039.843535567832 1040.185746606867 1100.346138198444 1100.077424546421 1100.023959682326 1099.465511435142 416.1892326411744 1099.661189275094 293.00278747512
899 0.005 4.495 20 1069.116834916147 1039.846729727171 1040.188951260048 1100.342411662677 1100.0729733814 1100.018092229812 1099.464523669057 416.2399181326835 1099.658318546983 293.0027903103061
900 0.005 4.5 20 1069.108709575598 1039.849842538761 1040.19209122382 1100.331862398477 1100.063711826677 1100.009908561652 1099.4621539923 416.2912652148529 1099.623825570169 293.0027836706918
901 0.005 4.505 20 1069.114532681553 1039.852967222787 1040.195215647488 1100.339064083969 1100.071699326096 1100.018158374201 1099.464357963225 416.3422504831652 1099.638793895086 293.0027564186801
902 0.005 4.51 20 1069.122112990725 1039.856115079098 1040.19835728525 1100.345579981123 1100.077065076568 1100.0229353366 1099.467138188946 416.392349030322 1099.654981100264 293.0027535176432
903 0.005 4.515 20 1069.120677034476 1039.859225271335 1040.201481136386 1100.338795492508 1100.069020260666 1100.015221167977 1099.464044759728 416.4430630703224 1099.647424878642 293.0027651412677
904 0.005 4.52 20 1069.117008578437 1039.862281489239 1040.204555657404 1100.334955534809 1100.067775921339 1100.014248961761 1099.463705552442 416.4939970180737 1099.628966741292 293.0027540423233
905 0.005 4.525 20 1069.128920609031 1039.865385128522 1040.207646579844 1100.34622686488 1100.077517650958 1100.024053379637 1099.465520460615 416.5440771856537 1099.661308249264 293.0027282546952
906 0.005 4.53 20 1069.128414161401 1039.868454479444 1040.210725515519 1100.342560524758 1100.073126265397 1100.018249415987 1099.464676208 416.5939596246911 1099.658467824063 293.0027337801329
907 0.005 4.535 20 1069.120173796259 1039.871442671636 1040.21374010457 1100.331967715377 1100.063845478143 1100.010042218558 1099.462331426245 416.6443761101211 1099.62397644249 293.0027247403914
908 0.005 4.54 20 1069.125842648363 1039.874442473792 1040.216739356987 1100.339116657021 1100.071753013794 1100.018222130297 1099.464336413479 416.6945253861574 1099.638858893933 293.0027003616729
909 0.005 4.545 20 1069.133506759631 1039.877468740496 1040.219758388354 1100.345702327355 1100.077183412177 1100.023043506003 1099.467283514483 416.7439505374069 1099.655082276997 293.0027000283248
910 0.005 4.55 20 1069.131921208849 1039.880456169069 1040.222759243901 1100.338864733778 1100.069116692784 1100.015333283021 1099.464135590386 416.7938238522695 1099.647415312827 293.0027106932043
911 0.005 4.555 20 1069.128050327149 1039.883390472908 1040.225710788211 1100.335029261822 1100.067878729514 1100.014344120361 1099.463664980996 416.8437566214704 1099.629063375483 293.002701906354
912 0.005 4.56 20 1069.140079430115 1039.886374570652 1040.228681365784 1100.346355761699 1100.077650143559 1100.024137884838 1099.465769124344 416.8929531632125 1099.661389388168 293.0026760759249
913 0.005 4.565 20 1069.139456775785 1039.889324135765 1040.231640011972 1100.342631482751 1100.07320902807 1100.018342820262 1099.464838210007 416.9419696214779 1099.658458088327 293.0026808317634
914 0.005 4.57 20 1069.131100795441 1039.892193541202 1040.234535563895 1100.33201784815 1100.063901057976 1100.010118695404 1099.462305690713 416.9916037287041 1099.6240041542 293.0026736919795
915 0.005 4.575 20 1069.136863813934 1039.895077587279 1040.237418023055 1100.339296885209 1100.071940573055 1100.018386572922 1099.464613643512 417.0409933801294 1099.639031635837 293.0026495343174
916 0.005 4.58 20 1069.144461251665 1039.897987888875 1040.240320568422 1100.345887395768 1100.077371087075 1100.023195407684 1099.467533324905 417.0896184772696 1099.65519976169 293.0026486842238
917 0.005 4.585 20 1069.142780229974 1039.900861346955 1040.243206693356 1100.339053427287 1100.069290615757 1100.015514397979 1099.46425359677 417.138532247775 1099.647661344715 293.0026606379512
918 0.005 4.59 20 1069.139035854044 1039.90368319183 1040.24604563831 1100.335203542383 1100.068044426398 1100.014485076375 1099.463927527049 417.187697664914 1099.629255219864 293.0026530371051
919 0.005 4.595 20 1069.150832960587 1039.906554042064 1040.248902541067 1100.34651323637 1100.077813425464 1100.024208861649 1099.465913652576 417.2361544877139 1099.661457117165 293.0026263859693
920 0.005 4.600000000000001 20 1069.150082336063 1039.909390865241 1040.251748117581 1100.342718514188 1100.073300751018 1100.018442936765 1099.464933061454 417.2845097148746 1099.658543240846 293.0026324450434
921 0.005 4.605 20 1069.141682138574 1039.912147876912 1040.254530767282 1100.332041271602 1100.063927333433 1100.010158314629 1099.462364962467 417.3331816746762 1099.624066764025 293.0026258004841
922 0.005 4.61 20 1069.147378198998 1039.914919870445 1040.257300628084 1100.339276316548 1100.071916786533 1100.018372840337 1099.464532272829 417.3817755473476 1099.639036401473 293.0026019818521
923 0.005 4.615 20 1069.154800314346 1039.917718397215 1040.260090996185 1100.345862790132 1100.077351945504 1100.023161375037 1099.467541098087 417.4294755606252 1099.655131452454 293.0026013923702
924 0.005 4.62 20 1069.153046561516 1039.920479451039 1040.262864452719 1100.338966129779 1100.069234721034 1100.015456752234 1099.46435947315 417.4777120115663 1099.647452769779 293.0026133733925
925 0.005 4.625 20 1069.149144683704 1039.923190370144 1040.265591346648 1100.335069203459 1100.067934619365 1100.014373292828 1099.463773949196 417.5259734253176 1099.629101846712 293.0026064864959
926 0.005 4.63 20 1069.160997140436 1039.925952132366 1040.268338638085 1100.346427546892 1100.077723470613 1100.024108716014 1099.465816377446 417.5735970168887 1099.661391355142 293.0025798650829
927 0.005 4.635 20 1069.160280748569 1039.928681306277 1040.271075837809 1100.342738567085 1100.073324900553 1100.018452046854 1099.464980254381 417.6211013970982 1099.658535113913 293.0025849679961
928 0.005 4.64 20 1069.151727202553 1039.931330208563 1040.273750014679 1100.331946941487 1100.063846986083 1100.010079070099 1099.462338957844 417.6689496487883 1099.623924346491 293.0025799294493
929 0.005 4.645 20 1069.157385320341 1039.933995290293 1040.276412543996 1100.339248103636 1100.071887629385 1100.018327673366 1099.464647065178 417.7166160182563 1099.638987846953 293.002554782756
930 0.005 4.65 20 1069.164818463852 1039.936688113267 1040.279096706352 1100.345809302188 1100.077282181544 1100.023094670086 1099.467508469399 417.7635540908935 1099.655110542651 293.0025554163565
931 0.005 4.655 20 1069.162983007214 1039.939344907118 1040.281765307367 1100.338858346151 1100.069113472575 1100.015346985345 1099.464210349638 417.8110454772724 1099.647401748387 293.0025678190842
932 0.005 4.66 20 1069.158990290679 1039.941951166189 1040.284387090421 1100.33504453124 1100.067897110102 1100.014329867898 1099.463873731001 417.8585867958278 1099.62907695803 293.0025616722593
933 0.005 4.665 20 1069.170779960838 1039.944607815448 1040.287029174098 1100.346311021326 1100.077602338943 1100.024023885314 1099.465657385716 417.9053452798202 1099.661334621813 293.0025341466264
934 0.005 4.67 20 1069.169977283693 1039.947233003685 1040.289661987396 1100.342536772631 1100.073105702117 1100.018246543404 1099.46472000063 417.9520348983862 1099.658433485574 293.0025402335104
935 0.005 4.675 20 1069.161445144745 1039.949779704489 1040.292233181929 1100.331929139762 1100.063798613246 1100.010008451706 1099.462397857811 417.9991659660592 1099.623943516129 293.0025352637078
936 0.005 4.68 20 1069.166980635751 1039.952341930383 1040.294792676141 1100.339088488871 1100.071721951577 1100.018171911696 1099.464485557987 418.0461467838657 1099.638844562318 293.0025105323492
937 0.005 4.685 20 1069.17435891685 1039.954933028012 1040.297374684818 1100.345625300284 1100.077094019397 1100.022938689823 1099.46732260291 418.0923314577768 1099.655001012288 293.0025114328316
938 0.005 4.69 20 1069.172444492761 1039.957488383409 1040.299941489209 1100.338748459867 1100.068990614091 1100.015202801899 1099.464174113947 418.1389541989769 1099.647344955329 293.0025251061665
939 0.005 4.695 20 1069.16849543712 1039.959994373383 1040.302462536626 1100.334985571631 1100.06781417239 1100.014264611654 1099.463737442533 418.1856309764048 1099.629036963563 293.0025198617525
940 0.005 4.7 20 1069.180148285483 1039.962551313594 1040.305004566577 1100.346215174263 1100.077503861977 1100.023985556496 1099.465605706375 418.2315707526041 1099.661223983438 293.0024923116123
941 0.005 4.705 20 1069.17923173333 1039.965076899219 1040.30753751889 1100.342435081061 1100.072994315679 1100.018121560671 1099.464634587388 418.2773303165598 1099.658298978685 293.0024986451528
942 0.005 4.71 20 1069.17073830653 1039.967525129985 1040.310009580841 1100.331758811362 1100.063625266347 1100.009836446767 1099.462193805076 418.3237488609769 1099.623790466021 293.0024967011997
943 0.005 4.715 20 1069.176258072556 1039.96999151795 1040.312472421502 1100.339033257153 1100.071654595623 1100.018105205775 1099.464500696968 418.3699664153858 1099.638802694091 293.0024704309765
944 0.005 4.72 20 1069.183493320169 1039.972485042387 1040.314956812719 1100.345591911789 1100.07707278197 1100.02291602546 1099.467326555079 418.415379874166 1099.654934405935 293.0024713222708
945 0.005 4.725000000000001 20 1069.181574164824 1039.974942992063 1040.317426269674 1100.338678471036 1100.068913021151 1100.015120751007 1099.463979566618 418.4611908216726 1099.647298907931 293.0024863261743
946 0.005 4.73 20 1069.177752290012 1039.977354889813 1040.319853017841 1100.3349826934 1100.067777609363 1100.014246032952 1099.46374940608 418.5072218421269 1099.629067582482 293.0024802688338
947 0.005 4.735 20 1069.189181316275 1039.979817686662 1040.322300371785 1100.346148590303 1100.077426546575 1100.023958199334 1099.46555731375 418.5525679407232 1099.661226046622 293.002452690572
948 0.005 4.74 20 1069.188319963508 1039.982250145677 1040.324739447557 1100.342455188922 1100.073013602859 1100.018125369221 1099.464728636678 418.5976225183113 1099.658316439587 293.0024592249588
949 0.005 4.745 20 1069.179799345133 1039.984606693929 1040.327119507783 1100.331893443041 1100.063732539767 1100.009918903356 1099.462261176589 418.6432640607802 1099.623864635434 293.0024575555242
950 0.005 4.75 20 1069.185157145798 1039.986980711421 1040.329489721686 1100.339048010043 1100.071660196702 1100.018124591119 1099.464397787845 418.6886539681589 1099.638840196598 293.0024314442005
951 0.005 4.755 20 1069.19244775259 1039.989384896372 1040.331883780845 1100.345634619922 1100.077108174729 1100.022954057177 1099.467410202406 418.733504802465 1099.655032123437 293.0024324623722
952 0.005 4.76 20 1069.190616371576 1039.991754607915 1040.3342642018 1100.338887476556 1100.069072919529 1100.015267690096 1099.464101935399 418.7787954043669 1099.647538635609 293.0024473462058
953 0.005 4.765 20 1069.186528686535 1039.994076870721 1040.336601306931 1100.335035909402 1100.067836833972 1100.014312034909 1099.463763873799 418.8239644205577 1099.629108591957 293.0024409125513
954 0.005 4.77 20 1069.198039161482 1039.996452449129 1040.338960687535 1100.346280501988 1100.07755681712 1100.024078124846 1099.46561915981 418.86841181098 1099.661340700006 293.0024142338874
955 0.005 4.775 20 1069.197086554166 1039.998798369989 1040.341312673889 1100.342592078431 1100.073156063326 1100.018275358193 1099.464817730905 418.9129258320987 1099.658473612936 293.0024206449473
956 0.005 4.78 20 1069.188380627916 1040.001067045068 1040.343604650448 1100.331972917915 1100.063851609379 1100.010043135761 1099.462452569846 418.9578490382855 1099.623961732893 293.0024192584176
957 0.005 4.785 20 1069.193802204861 1040.003355084052 1040.345888393863 1100.339166432243 1100.071788122744 1100.018244102814 1099.46456279676 419.0023846302994 1099.638922386878 293.002392877226
958 0.005 4.79 20 1069.201018943123 1040.005673776655 1040.348196606218 1100.345717806124 1100.077195776536 1100.023053726721 1099.467390215114 419.0463310105575 1099.655089295857 293.0023940002866
959 0.005 4.795 20 1069.199017095527 1040.007957474002 1040.350490782863 1100.3389053026 1100.0691440935 1100.015347292802 1099.46428551635 419.0908120085302 1099.647515490768 293.0024090286153
960 0.005 4.8 20 1069.194816676963 1040.010195391018 1040.352742439293 1100.335037184022 1100.067883996626 1100.01434635441 1099.463771686851 419.1351779335642 1099.629064033808 293.0024025566666
961 0.005 4.805 20 1069.206492577645 1040.012487730886 1040.355017963522 1100.346387660881 1100.077674868618 1100.024149815827 1099.465845620683 419.1787877967026 1099.661415675327 293.002376336755
962 0.005 4.81 20 1069.205458043279 1040.014751014079 1040.357287137447 1100.342650417337 1100.073206536271 1100.018334986166 1099.46490749729 419.2226935791174 1099.658527273615 293.0023830395618
963 0.005 4.815 20 1069.196789154186 1040.016938768036 1040.359497784814 1100.332027464821 1100.063910801081 1100.010130791968 1099.462443028842 419.266853542203 1099.624030060233 293.0023812614124
964 0.005 4.82 20 1069.202257669618 1040.019146343038 1040.361700480044 1100.339328872702 1100.071964012056 1100.018398562818 1099.46477055747 419.3106755507559 1099.639038188287 293.0023551547353
965 0.005 4.825 20 1069.209325754819 1040.021383305289 1040.363927030506 1100.345852078952 1100.077327147909 1100.02315382844 1099.467551311269 419.3539579023391 1099.655187673804 293.0023572827841
966 0.005 4.83 20 1069.207275658875 1040.023585545407 1040.366139670016 1100.338946624618 1100.069208416194 1100.015438538226 1099.464282059581 419.3977496372615 1099.647528305603 293.0023717543507
967 0.005 4.835 20 1069.203208586047 1040.02574432612 1040.36831149064 1100.335191666583 1100.068033653963 1100.014473490767 1099.463956062202 419.4414258924385 1099.629288154073 293.0023655963111
968 0.005 4.84 20 1069.214623106605 1040.027956317438 1040.370506943772 1100.34647694452 1100.077774161577 1100.024185692408 1099.465896599066 419.4843697362921 1099.66143687918 293.0023399172926
969 0.005 4.845 20 1069.213613739505 1040.030139629115 1040.372695946842 1100.342749248544 1100.073334058537 1100.018472192541 1099.465027494022 419.5273941960338 1099.658512566043 293.0023473368973
970 0.005 4.850000000000001 20 1069.204975385751 1040.032249369993 1040.374828074276 1100.332147686549 1100.064013806672 1100.010238944126 1099.462516272707 419.5709452182796 1099.624104734354 293.0023459566842
971 0.005 4.855 20 1069.210217901489 1040.034377896702 1040.376951626063 1100.339347984862 1100.071990416822 1100.018420281108 1099.464816071753 419.6140265546406 1099.639056263673 293.0023202097913
972 0.005 4.86 20 1069.217322624273 1040.036538077231 1040.379100864641 1100.345860349305 1100.077330917182 1100.023155003139 1099.467589675157 419.6564320932705 1099.655169747366 293.0023233293234
973 0.005 4.865 20 1069.215394297338 1040.038666389195 1040.381238713436 1100.339090629052 1100.06930814698 1100.015532489876 1099.464387759636 419.6995026773648 1099.647660457238 293.0023380587134
974 0.005 4.87 20 1069.211156090411 1040.04074844178 1040.383334495071 1100.335171935129 1100.068002859659 1100.014435176761 1099.463990309239 419.7425425323343 1099.629253047758 293.0023323380084
975 0.005 4.875 20 1069.222542061411 1040.042884985267 1040.385453927494 1100.346472563101 1100.077760551428 1100.02413579156 1099.465960028532 419.7848460119032 1099.66142799576 293.0023072637795
976 0.005 4.88 20 1069.221434629561 1040.044993134714 1040.387567308812 1100.34265218671 1100.073228747373 1100.018376132299 1099.464907599806 419.8272196212102 1099.658458217534 293.0023152151962
977 0.005 4.885 20 1069.21266365537 1040.047025595826 1040.389621773718 1100.332037049627 1100.06393195867 1100.010150310158 1099.462571847896 419.8700511657321 1099.623978521379 293.0023130430657
978 0.005 4.89 20 1069.217925704834 1040.049079467686 1040.391670419134 1100.339257143811 1100.071897028112 1100.018337447328 1099.464706514589 419.9124784646378 1099.638965430119 293.0022885391931
979 0.005 4.895 20 1069.22502663664 1040.051165163736 1040.393744720019 1100.345824391591 1100.077295388582 1100.023102592054 1099.467621959747 419.9543445527897 1099.655155579563 293.0022921258602
980 0.005 4.9 20 1069.222979667166 1040.053219109691 1040.395808013448 1100.339026287508 1100.069239012456 1100.015458684895 1099.464317478903 419.9966645642067 1099.647606696006 293.0023070197817
981 0.005 4.905 20 1069.218723517999 1040.055227112334 1040.397829484205 1100.3350879615 1100.067918698898 1100.01435604161 1099.463921218406 420.0390772955525 1099.629152293508 293.002301188799
982 0.005 4.91 20 1069.230076953525 1040.057290375308 1040.399875173552 1100.346368380918 1100.077660024932 1100.024072850445 1099.46596946317 420.080708684191 1099.661316055751 293.0022765733229
983 0.005 4.915 20 1069.228845332955 1040.059323425899 1040.40191365069 1100.342548041945 1100.073123729864 1100.018258385341 1099.464804399751 420.1223800247508 1099.658382099704 293.0022854841928
984 0.005 4.92 20 1069.220108618931 1040.061283614151 1040.403895443898 1100.331885009363 1100.063750306286 1100.009966285614 1099.462366013111 420.1645479456289 1099.623920585967 293.0022828938701
985 0.005 4.925 20 1069.225359736641 1040.063265335989 1040.405871419581 1100.339164948104 1100.071790392542 1100.018227264907 1099.464693772485 420.2063279999025 1099.63891572578 293.00225846106
986 0.005 4.93 20 1069.232282100058 1040.065277998461 1040.407872872533 1100.345653135526 1100.077120945412 1100.022961044185 1099.46735739658 420.2474607075754 1099.655020158716 293.0022627802518
987 0.005 4.935 20 1069.230227916298 1040.067260286512 1040.409863883135 1100.338809111508 1100.069028055558 1100.015243830073 1099.464152797578 420.2890584026773 1099.647484399496 293.0022774448417
988 0.005 4.94 20 1069.226011713959 1040.06919685968 1040.411813681736 1100.334991335192 1100.06780401263 1100.014258721577 1099.463825693062 420.3308942786966 1099.629044408531 293.0022723431322
989 0.005 4.945 20 1069.237233526841 1040.071188286581 1040.413787610715 1100.346243488589 1100.077535323972 1100.024006063024 1099.465762370083 420.3718033051431 1099.661242880159 293.0022477863881
990 0.005 4.95 20 1069.236090741229 1040.073151886661 1040.415756132793 1100.342495382558 1100.073058634514 1100.018174842325 1099.464825514693 420.4128123852515 1099.658335801095 293.0022570639186
991 0.005 4.955 20 1069.227318419487 1040.075042461592 1040.417668105237 1100.331820558084 1100.063670404512 1100.009881340367 1099.462244134271 420.4542242463276 1099.623822833827 293.00225437444
992 0.005 4.96 20 1069.232391338451 1040.076953982315 1040.419573972641 1100.338993567129 1100.071618995124 1100.018085912494 1099.464421092309 420.4952741276303 1099.638756423617 293.0022308600245
993 0.005 4.965 20 1069.239433166443 1040.078898281386 1040.421506442844 1100.345621391001 1100.077096343279 1100.022927204365 1099.46746637148 420.5357092582187 1099.654991706759 293.0022348169845
994 0.005 4.97 20 1069.237332957496 1040.080813045376 1040.423429494405 1100.338756416535 1100.068963400966 1100.015161720394 1099.464161184332 420.5766380639707 1099.647411937725 293.0022503428243
995 0.005 4.975000000000001 20 1069.232998094071 1040.082682384358 1040.425311935301 1100.334910534014 1100.067701000604 1100.014182061018 1099.463701587159 420.617842234611 1099.629041726141 293.002244774055
996 0.005 4.98 20 1069.244289642182 1040.08460722546 1040.427218909522 1100.346181133793 1100.07746623507 1100.023991734051 1099.465695970436 420.6581994393145 1099.66124248009 293.002220688447
997 0.005 4.985 20 1069.243137294262 1040.086505327616 1040.42912146802 1100.342476103358 1100.073031075054 1100.018135208556 1099.464786947118 420.6985643918032 1099.658386964435 293.0022303995559
998 0.005 4.99 20 1069.234054337912 1040.088328819968 1040.43096641418 1100.331664501156 1100.063551446879 1100.009757344473 1099.462140148823 420.7392827548875 1099.6236640245 293.0022279985112
999 0.005 4.995 20 1069.239375357598 1040.09017581506 1040.432807193811 1100.339039617483 1100.071668217362 1100.018131947728 1099.464513008773 420.779648620318 1099.638793583288 293.0022039928063
1000 0.005 5 20 1069.246592622801 1040.092060856146 1040.434678848043 1100.345701925364 1100.077150148433 1100.022979184253 1099.467696303207 420.819545824255 1099.655169491788 293.0022086405214
1001 0.005 5.005 20 1069.244248404173 1040.093912257775 1040.436539282869 1100.338862591291 1100.06905237772 1100.015248773178 1099.464107242628 420.8599351235787 1099.647490880421 293.0022240800297
1002 0.005 5.01 20 1069.239764299246 1040.09571874312 1040.438358012588 1100.334965627551 1100.067788967603 1100.014262019228 1099.463753657139 420.9003011345195 1099.629020227866 293.0022189326377
1003 0.005 5.015 20 1069.251247074928 1040.097582690361 1040.440203636795 1100.346340348762 1100.077622831785 1100.02412007974 1099.46592345638 420.9398832957828 1099.661372963179 293.0021944850625
1004 0.005 5.02 20 1069.249911343823 1040.099420108653 1040.44204519559 1100.342525162542 1100.073097924173 1100.018212879977 1099.464918586335 420.9797154142751 1099.658457766452 293.0022047965437
1005 0.005 5.025 20 1069.241071490444 1040.101185005826 1040.443831009853 1100.331939515855 1100.063810621663 1100.010003254946 1099.462465733543 421.0198706678706 1099.623947790499 293.0022016846578
1006 0.005 5.03 20 1069.246208904442 1040.102972441211 1040.445612265445 1100.33912319111 1100.071748292794 1100.018217118008 1099.464559167539 421.0596324439631 1099.638913454387 293.0021780727952
1007 0.005 5.035 20 1069.253147604309 1040.104793315153 1040.447420818941 1100.345735374477 1100.077209877142 1100.023057212735 1099.467556084061 421.0989486440388 1099.655103461281 293.0021829760218
1008 0.005 5.04 20 1069.250888904138 1040.106584059997 1040.449219902085 1100.33886306459 1100.069102302852 1100.015310794511 1099.464303719202 421.1386339653752 1099.647463032312 293.0021985802719
1009 0.005 5.045 20 1069.246452600726 1040.108331913763 1040.450979406323 1100.334993825196 1100.067833622784 1100.014306487104 1099.463787651885 421.1782730061098 1099.629064255711 293.0021936614502
1010 0.005 5.05 20 1069.257725082263 1040.110135587289 1040.452764902898 1100.346338398532 1100.077637666804 1100.024123661419 1099.465893470268 421.2171636621642 1099.661358606515 293.0021703639071
1011 0.005 5.055 20 1069.256543371799 1040.111913508937 1040.454546904809 1100.342647956416 1100.073216226429 1100.018343415072 1099.464959398302 421.256382005149 1099.658504677996 293.0021806035213
1012 0.005 5.06 20 1069.247511694309 1040.113618425704 1040.456272713963 1100.331900104656 1100.063818995112 1100.010044453941 1099.462359036837 421.2958284704484 1099.623862561433 293.0021777101933
1013 0.005 5.065 20 1069.252730591072 1040.115347423224 1040.457995264892 1100.339230051216 1100.071864662205 1100.018327665956 1099.46459972483 421.334870434069 1099.639007419767 293.0021548162777
1014 0.005 5.07 20 1069.259536264064 1040.117110041348 1040.459745253075 1100.345790789948 1100.077305025913 1100.02314271263 1099.46749561563 421.3735855793034 1099.655077763725 293.0021604375325
1015 0.005 5.075 20 1069.257312240921 1040.118845110205 1040.461487673288 1100.338951189198 1100.069232786443 1100.01545728106 1099.464379953443 421.4127486511465 1099.647480590078 293.0021758513806
1016 0.005 5.08 20 1069.252858283482 1040.120535500339 1040.463189702918 1100.335054740793 1100.06792843323 1100.014367361561 1099.463911210486 421.4517486801113 1099.62909815249 293.0021711832812
1017 0.005 5.085 20 1069.264272724865 1040.122284121169 1040.464919760396 1100.346453478298 1100.077735596811 1100.024141968529 1099.465914092998 421.4901742009067 1099.661446571745 293.0021484320755
1018 0.005 5.09 20 1069.262939456868 1040.12400854324 1040.466647286754 1100.342688906309 1100.073284519053 1100.018427542787 1099.465014666251 421.5287732677572 1099.658503064732 293.0021585621053
1019 0.005 5.095 20 1069.253922740259 1040.125658514164 1040.468318274134 1100.331982009636 1100.063892592962 1100.010117531637 1099.46255488913 421.5676495492501 1099.623920032246 293.0021561218829
1020 0.005 5.100000000000001 20 1069.259104590212 1040.127333293487 1040.469986461151 1100.339294424529 1100.071927738188 1100.018375905238 1099.464704303022 421.6061288593292 1099.639050398154 293.00213353729
1021 0.005 5.105 20 1069.266195282077 1040.129046004016 1040.471685384421 1100.345935589876 1100.077386711321 1100.023178799544 1099.467900511877 421.6441955366127 1099.655301970888 293.0021395160394
1022 0.005 5.11 20 1069.263527548351 1040.13072563646 1040.473373282147 1100.338955116025 1100.069237163967 1100.015465005365 1099.464381145578 421.6827725740291 1099.647428694891 293.0021551232339
1023 0.005 5.115 20 1069.259059721025 1040.132360942087 1040.475020648886 1100.335042036011 1100.067906318263 1100.014350322379 1099.463800247821 421.7212460656989 1099.629099492288 293.0021505649809
1024 0.005 5.12 20 1069.270397848019 1040.134053784542 1040.476695066592 1100.346394362979 1100.077700115819 1100.024095778036 1099.465841723013 421.7590320897995 1099.661352522527 293.0021278683677
1025 0.005 5.125 20 1069.269031480459 1040.135722596632 1040.478367043461 1100.34270323526 1100.073309425989 1100.018448157827 1099.465010650687 421.7969956269486 1099.658487471381 293.0021383152793
1026 0.005 5.13 20 1069.260000178783 1040.13731845929 1040.479983617124 1100.331948602454 1100.063863557925 1100.010089678307 1099.462515438818 421.835244626033 1099.62388389628 293.0021357187414
1027 0.005 5.135 20 1069.265176793104 1040.138938776448 1040.481597141955 1100.339231292026 1100.071871127458 1100.01831694949 1099.464689359496 421.8730316934099 1099.638985131202 293.0021133035633
1028 0.005 5.14 20 1069.271799817534 1040.140591567923 1040.483237464782 1100.345703434194 1100.077212747678 1100.023053137673 1099.467373285138 421.9104206791794 1099.655017322433 293.0021191227463
1029 0.005 5.145 20 1069.269635586595 1040.142217350207 1040.484870714513 1100.338917505766 1100.06916953808 1100.015386623911 1099.464421191307 421.9483590016451 1099.647430601765 293.0021350517748
1030 0.005 5.15 20 1069.265095096723 1040.143800634263 1040.486465212384 1100.334991254135 1100.067847046858 1100.014288917388 1099.463857868346 421.986250890241 1099.629032393084 293.0021310574699
1031 0.005 5.155 20 1069.276281174003 1040.145439670315 1040.488085898569 1100.346295056239 1100.077592815155 1100.024030701099 1099.465807247374 422.0234402372283 1099.661290621403 293.0021085536291
1032 0.005 5.16 20 1069.274988276452 1040.147055019097 1040.489704723221 1100.342542788945 1100.073110903181 1100.018241791956 1099.464869897651 422.0609107658574 1099.658416888361 293.0021192639837
1033 0.005 5.165 20 1069.265905280183 1040.148599371155 1040.491269060225 1100.331791892338 1100.063688339262 1100.009910677559 1099.462402090103 422.0985673136325 1099.623781691199 293.0021166929753
1034 0.005 5.17 20 1069.270978959259 1040.15016718442 1040.492830026088 1100.339118483254 1100.071745498352 1100.018193139481 1099.464613847878 422.1358225115841 1099.638887614811 293.0020939902622
1035 0.005 5.175 20 1069.277610140787 1040.151768212268 1040.494418376877 1100.345578661188 1100.077081609841 1100.022931669934 1099.467256126296 422.1726597298466 1099.654920381309 293.0021006368986
1036 0.005 5.18 20 1069.275403782885 1040.153342226591 1040.495999591628 1100.338734909806 1100.068972739565 1100.015185333937 1099.464193198299 422.2099296417888 1099.647301205092 293.0021159906931
1037 0.005 5.185 20 1069.2708258975 1040.154874318724 1040.497542670289 1100.334903512241 1100.067734957866 1100.014188560689 1099.463776659232 422.2473436766166 1099.628947721846 293.0021124742498
1038 0.005 5.19 20 1069.282028365569 1040.156462466726 1040.499112218496 1100.346218552268 1100.077522664813 1100.024006286014 1099.465808822069 422.2839732021756 1099.661220724919 293.0020907667088
1039 0.005 5.195 20 1069.280703305284 1040.158026959379 1040.500680050968 1100.342441548117 1100.072997210685 1100.018119875526 1099.46480502522 422.320725408845 1099.658356503755 293.0021008520516
1040 0.005 5.2 20 1069.271606595366 1040.159520628987 1040.502193758875 1100.331762588301 1100.063626623691 1100.009837574299 1099.462304309573 422.3578358240184 1099.623829853428 293.0020985387631
1041 0.005 5.205 20 1069.276662759348 1040.16103869213 1040.503704642846 1100.339064400626 1100.071691724208 1100.018138520538 1099.464610650401 422.3946461411438 1099.638801999868 293.0020764343815
1042 0.005 5.21 20 1069.283415770524 1040.16259139837 1040.505244294396 1100.345578414188 1100.077050675833 1100.022903093495 1099.467326281271 422.4306592834992 1099.654962904789 293.0020833541541
1043 0.005 5.215 20 1069.28086556831 1040.164116623275 1040.506776603472 1100.338632981023 1100.068878766809 1100.01508852566 1099.464073206442 422.4674294542328 1099.647305869187 293.0020986733714
1044 0.005 5.22 20 1069.276517219437 1040.165600584796 1040.508271255694 1100.334949307391 1100.067750948958 1100.014224258112 1099.463797539544 422.5040964239338 1099.629050243627 293.0020947680546
1045 0.005 5.225000000000001 20 1069.287650426264 1040.167142049086 1040.509793768934 1100.346191799789 1100.077481665605 1100.024002286244 1099.46577098345 422.5400717329271 1099.66122142885 293.0020737003099
1046 0.005 5.23 20 1069.286111079391 1040.168659390499 1040.511313959639 1100.342362539636 1100.072940656505 1100.018061757207 1099.464638070303 422.5763123282794 1099.658329490464 293.0020833698518
1047 0.005 5.235 20 1069.277226675205 1040.170106596362 1040.512781063565 1100.331792830806 1100.063649879964 1100.009843441242 1099.46229583173 422.6129140913815 1099.623831766957 293.0020808614455
1048 0.005 5.24 20 1069.28223234054 1040.171579100929 1040.514246152129 1100.339076744652 1100.071697935294 1100.01815374214 1099.464573885702 422.6491237321948 1099.638837295175 293.0020599338673
1049 0.005 5.245 20 1069.288829690523 1040.17308523434 1040.51573911789 1100.34560099567 1100.077110814222 1100.022957033731 1099.467388612624 422.6848028332302 1099.654960869036 293.0020662878804
1050 0.005 5.25 20 1069.286391648865 1040.174565143147 1040.517225872589 1100.338680913249 1100.068932175139 1100.01513765609 1099.464091154416 422.7209627697252 1099.647252791515 293.0020813219905
1051 0.005 5.255 20 1069.281904659546 1040.176003718945 1040.518675062465 1100.334897402446 1100.067723513243 1100.014205491622 1099.463694490716 422.7571606624243 1099.62896359003 293.0020784188605
1052 0.005 5.26 20 1069.293068631573 1040.177500171594 1040.520152378914 1100.346254995689 1100.077552828076 1100.024071729067 1099.465815658161 422.7926598230267 1099.661271478171 293.0020581913362
1053 0.005 5.265 20 1069.29168789502 1040.178974345989 1040.521628967971 1100.342591383593 1100.073175931352 1100.018286745779 1099.464929322889 422.8283348734055 1099.658432161068 293.0020671912517
1054 0.005 5.27 20 1069.282533120466 1040.180376905583 1040.523051499719 1100.331816658872 1100.063721517196 1100.00992875432 1099.462310989607 422.8642842917552 1099.62379166232 293.0020649341854
1055 0.005 5.275 20 1069.287558927759 1040.181804625379 1040.524471949841 1100.339142193087 1100.071772496443 1100.018238736461 1099.464572709588 422.8998643319375 1099.638891001134 293.0020443709065
1056 0.005 5.28 20 1069.294234790002 1040.183267304407 1040.525921269837 1100.345683267278 1100.077201540198 1100.023055360672 1099.467424833534 422.9351058429012 1099.655037930732 293.002050885436
1057 0.005 5.285 20 1069.291819599074 1040.184704374649 1040.527364946038 1100.338845537614 1100.069108760778 1100.015321643531 1099.464277198849 422.970779656468 1099.647456235318 293.0020657392462
1058 0.005 5.29 20 1069.287202369418 1040.186098811655 1040.528770354683 1100.334978059948 1100.067823256461 1100.014302458482 1099.463711149908 423.0062885596927 1099.629040439663 293.0020626180373
1059 0.005 5.295 20 1069.298455719321 1040.187553225627 1040.530205259963 1100.346367056215 1100.077665731694 1100.024154909887 1099.465893544723 423.0412164417427 1099.661351715076 293.0020424414333
1060 0.005 5.3 20 1069.297048379562 1040.188985760004 1040.531639831282 1100.342698228695 1100.073286803223 1100.018406433463 1099.465072000221 423.0764282877704 1099.658521900494 293.0020523153603
1061 0.005 5.305 20 1069.287826940579 1040.1903467296 1040.533020653584 1100.331951244146 1100.063859509043 1100.010076466262 1099.462537797949 423.1117882764445 1099.623910365074 293.0020490458249
1062 0.005 5.31 20 1069.292937588159 1040.191734754045 1040.534400927904 1100.339315837711 1100.071948600755 1100.018388073139 1099.464824683519 423.1468060541924 1099.639043253173 293.0020293618933
1063 0.005 5.315 20 1069.299541413896 1040.19315723108 1040.535809950651 1100.345829097564 1100.077339182958 1100.023169186814 1099.467535387289 423.1813613999567 1099.655100000598 293.0020358490456
1064 0.005 5.32 20 1069.297145557143 1040.194554195606 1040.537213602094 1100.339084243916 1100.069326677527 1100.015553686036 1099.464336164898 423.2164759748522 1099.64764002503 293.0020507449811
1065 0.005 5.325 20 1069.292673242201 1040.195910125794 1040.538580646805 1100.33519101207 1100.06802031125 1100.014469875734 1099.46399783374 423.2516262711485 1099.629275607543 293.0020479765457
1066 0.005 5.33 20 1069.303698263263 1040.19732492054 1040.539975713964 1100.346491084709 1100.077796985152 1100.024196595391 1099.466105096121 423.2861106699708 1099.661393034629 293.0020280641411
1067 0.005 5.335 20 1069.302094634991 1040.198715971807 1040.541369219234 1100.342668216332 1100.073255649349 1100.018399667735 1099.464916286148 423.3205530921943 1099.65846644099 293.0020376860436
1068 0.005 5.34 20 1069.293022519791 1040.20003673879 1040.542709545643 1100.332032416637 1100.06393047752 1100.0101612064 1099.462495533915 423.3555000671966 1099.623994572054 293.0020346930067
1069 0.005 5.345 20 1069.29801194012 1040.201384173028 1040.544049077944 1100.339322982915 1100.07195800276 1100.018398956985 1099.464822551396 423.3901220895887 1099.639050951986 293.002015316461
1070 0.005 5.350000000000001 20 1069.30452119431 1040.202766011786 1040.545417358143 1100.345797086989 1100.077316762065 1100.023139749115 1099.467583692517 423.4241875014337 1099.6550698305 293.0020213980906
1071 0.005 5.355 20 1069.302219058879 1040.204123277837 1040.546780960933 1100.339099653238 1100.069342013196 1100.015561379478 1099.46447818099 423.4587287480861 1099.64761140914 293.002037057203
1072 0.005 5.36 20 1069.297682838499 1040.20543950394 1040.548108135774 1100.335156280315 1100.067988426611 1100.014424009132 1099.464036872784 423.4932998815393 1099.629230246515 293.0020335398188
1073 0.005 5.365 20 1069.308604384363 1040.2068138523 1040.549462974725 1100.346472602242 1100.077771897346 1100.024155781437 1099.466090273326 423.5271784278371 1099.661391373473 293.002014200984
1074 0.005 5.37 20 1069.307105850222 1040.20816636437 1040.550817446088 1100.342713806422 1100.073301762041 1100.01843232873 1099.465075184753 423.5611100439789 1099.658471235691 293.0020237239609
1075 0.005 5.375 20 1069.298011973812 1040.209448441734 1040.552118948483 1100.332027486827 1100.063900573761 1100.010131366171 1099.462560625501 423.5955672096779 1099.623994418379 293.0020211013571
1076 0.005 5.38 20 1069.302875663979 1040.210756945236 1040.553419428215 1100.339274116473 1100.071907900491 1100.018344268436 1099.464862629644 423.6296110273498 1099.639043142334 293.0020014943932
1077 0.005 5.385 20 1069.309452175654 1040.212100203723 1040.554749178197 1100.345782695573 1100.077285017629 1100.023097912888 1099.467611380562 423.6629835582291 1099.655040965507 293.002007786118
1078 0.005 5.39 20 1069.307141187656 1040.213419138519 1040.556074208301 1100.338978778718 1100.069198133846 1100.01541075794 1099.464495166298 423.6970220706272 1099.647586812422 293.0020234607831
1079 0.005 5.395 20 1069.302426436484 1040.214695365674 1040.557361589795 1100.335109122109 1100.067939596199 1100.014378386803 1099.463985644672 423.7312264923776 1099.629185065555 293.0020200849598
1080 0.005 5.4 20 1069.313373630856 1040.21603027861 1040.558677106477 1100.34631362816 1100.077603863168 1100.024032972274 1099.465850589959 423.764547624673 1099.661293444508 293.0020002487939
1081 0.005 5.405 20 1069.311851761903 1040.217343401892 1040.559992123596 1100.342539719545 1100.073120853656 1100.01825502459 1099.464818262268 423.7980227476351 1099.658381164198 293.0020108050455
1082 0.005 5.41 20 1069.302661057751 1040.218585676593 1040.561253813276 1100.331881467624 1100.063762572647 1100.009979438806 1099.462493926256 423.8319573858445 1099.623887442101 293.0020075098518
1083 0.005 5.415 20 1069.307546472938 1040.219854284575 1040.562514541522 1100.339116078746 1100.07174052862 1100.018188361792 1099.464699638515 423.8655229572782 1099.638864513706 293.0019884621292
1084 0.005 5.42 20 1069.314092612741 1040.221158392078 1040.563805037992 1100.345590821577 1100.077091715804 1100.022942437091 1099.467309866132 423.8984556699187 1099.654967293226 293.0019950226877
1085 0.005 5.425 20 1069.311606226275 1040.2224385424 1040.565091008153 1100.338805597921 1100.069052981787 1100.015262243384 1099.464267719088 423.9320129092895 1099.647387768156 293.0020108710779
1086 0.005 5.43 20 1069.307094368189 1040.223676518119 1040.566340042048 1100.334983020901 1100.067789670564 1100.014246386903 1099.463832830277 423.9656590774808 1099.62910141026 293.0020068976396
1087 0.005 5.435 20 1069.318036144349 1040.224974378157 1040.567618105439 1100.346200701541 1100.077480530941 1100.023970220695 1099.465756241651 423.9985058555707 1099.661256537417 293.0019879277608
1088 0.005 5.44 20 1069.31639214945 1040.226249591461 1040.568895396302 1100.342419879138 1100.072992943632 1100.018113422337 1099.464735068728 424.0314860928045 1099.658301262314 293.0019986187277
1089 0.005 5.445 20 1069.307182730457 1040.227454965665 1040.57011995821 1100.331694112024 1100.063575567088 1100.009782111333 1099.462353661335 424.0648241884599 1099.623711919612 293.0019953605159
1090 0.005 5.45 20 1069.312173375429 1040.228688409701 1040.57134488055 1100.339044595715 1100.071663458893 1100.018110469376 1099.464707426726 424.0978147656804 1099.63878017925 293.0019764615173
1091 0.005 5.455 20 1069.318600942677 1040.229955175054 1040.572598245109 1100.345516874393 1100.077017709003 1100.022877158678 1099.467292129728 424.1303129942566 1099.654888520563 293.0019829696357
1092 0.005 5.46 20 1069.316043488412 1040.231198754647 1040.57384775949 1100.338630387094 1100.068878924624 1100.015085680476 1099.464065879443 424.1633712689095 1099.647256235236 293.001999135751
1093 0.005 5.465 20 1069.311503225189 1040.232401735948 1040.575060640805 1100.334869829913 1100.067682937293 1100.014159151401 1099.463779888459 424.1963873325436 1099.628926265434 293.0019950076706
1094 0.005 5.47 20 1069.322529038942 1040.233663736507 1040.57630302234 1100.346184784929 1100.077473361641 1100.023996545678 1099.465788320112 424.228755703935 1099.661200398386 293.0019764448251
1095 0.005 5.475000000000001 20 1069.320960868987 1040.234903725183 1040.577545135534 1100.342460549065 1100.07302862127 1100.018134765209 1099.464761368593 424.2612889089631 1099.658386351752 293.0019870793201
1096 0.005 5.48 20 1069.311707435371 1040.236074096996 1040.578734792427 1100.331719432623 1100.063604076711 1100.00979983794 1099.462287715465 424.2940953295604 1099.623720614248 293.0019838422788
1097 0.005 5.485 20 1069.316652244665 1040.237271888457 1040.579924490212 1100.339086619286 1100.071707223174 1100.018158754476 1099.464652795155 424.3265389515404 1099.638835172265 293.0019643090491
1098 0.005 5.49 20 1069.323153082594 1040.238505333 1040.581144167329 1100.345554253077 1100.077057325315 1100.022924277839 1099.467311002427 424.3585100803448 1099.654915276563 293.0019718163538
1099 0.005 5.495 20 1069.320543133977 1040.239715114547 1040.582359607838 1100.338635930983 1100.068891058186 1100.015104324821 1099.464033305999 424.3910829011504 1099.647253659969 293.0019878428756
1100 0.005 5.5 20 1069.31608845552 1040.240883584541 1040.583538737823 1100.334980340953 1100.067789088535 1100.014272798529 1099.463847279137 424.4236603999313 1099.629067264529 293.0019838223832
1101 0.005 5.505 20 1069.327063640034 1040.242113110495 1040.584748113906 1100.346289918476 1100.077582323114 1100.024095456228 1099.465955944253 424.4556211167109 1099.661317416525 293.001965345542
1102 0.005 5.51 20 1069.32547017855 1040.243321505962 1040.585958275597 1100.342522935639 1100.073087716252 1100.018211381233 1099.464809199891 424.4877234253802 1099.658427410906 293.0019763415343
1103 0.005 5.515 20 1069.316171517458 1040.244460040541 1040.587115889851 1100.33184417579 1100.063739384 1100.009943550266 1099.462412816303 424.5200235623945 1099.623814303948 293.0019729122341
1104 0.005 5.52 20 1069.321116557502 1040.245625403512 1040.588273058675 1100.339200344853 1100.071832124033 1100.018275425758 1099.464784990242 424.5520341778998 1099.638933757477 293.0019539758409
1105 0.005 5.525 20 1069.327631868663 1040.246827390921 1040.589460957283 1100.345711748922 1100.077219119845 1100.023064307117 1099.467518800323 424.5835820048245 1099.655041391717 293.0019613679254
1106 0.005 5.53 20 1069.324992989288 1040.248006128392 1040.590645483523 1100.338838034426 1100.069094634245 1100.015305712976 1099.46428459537 424.6157116630773 1099.647437789394 293.0019777561013
1107 0.005 5.535 20 1069.320343496274 1040.249143420304 1040.591792896058 1100.335030900425 1100.06786992054 1100.014343085489 1099.463869630869 424.6477431958564 1099.629085421499 293.001973510588
1108 0.005 5.54 20 1069.331427514345 1040.250341501567 1040.592970786009 1100.346396357722 1100.077702802439 1100.024179097145 1099.466013469606 424.6790995693156 1099.661364170483 293.0019554318661
1109 0.005 5.545 20 1069.329762532062 1040.251518445346 1040.594149540182 1100.342632400109 1100.073211791461 1100.018337856709 1099.464963167001 424.7106710229024 1099.658455581347 293.0019663472838
1110 0.005 5.55 20 1069.32062297058 1040.252627338454 1040.595277251865 1100.332016623725 1100.063897749226 1100.010112302275 1099.462564888923 424.7425542160336 1099.624016584047 293.0019627958651
1111 0.005 5.555 20 1069.325470596338 1040.253763244769 1040.596404899343 1100.339260350207 1100.071894893134 1100.018352219779 1099.464786842298 424.7741854713183 1099.639019637965 293.0019438055481
1112 0.005 5.56 20 1069.331951643598 1040.25493501523 1040.597562687198 1100.345856045759 1100.077368564025 1100.023187330934 1099.467705743734 424.8052316192127 1099.655132429818 293.0019513447139
1113 0.005 5.565 20 1069.329475966769 1040.256085313939 1040.598718511988 1100.339071595293 1100.069304933957 1100.015531549925 1099.464326365355 424.8367706422165 1099.647639759087 293.0019676979633
1114 0.005 5.57 20 1069.324805891765 1040.257193337743 1040.599837131508 1100.335166466876 1100.068002064065 1100.014453651605 1099.463989774708 424.8684075601682 1099.629255859276 293.0019638460169
1115 0.005 5.575 20 1069.335653478466 1040.25836119164 1040.60098503479 1100.346478421604 1100.077777831797 1100.024190840895 1099.466045128221 424.8992827462744 1099.661421867964 293.0019456182622
1116 0.005 5.58 20 1069.334053002846 1040.259508684988 1040.602133953218 1100.342734119449 1100.073329827028 1100.018460742299 1099.465182340388 424.9303238878245 1099.658477241276 293.0019561418076
1117 0.005 5.585 20 1069.324928790253 1040.26058801118 1040.603231981854 1100.332150116818 1100.064026349393 1100.010238255851 1099.462795037493 424.9617826335792 1099.624071366329 293.0019535314507
1118 0.005 5.59 20 1069.329573534147 1040.261693390501 1040.604329326989 1100.339318697116 1100.071954203981 1100.018396516595 1099.464863956459 424.9928575312926 1099.63906746576 293.0019343447914
1119 0.005 5.595 20 1069.336066261181 1040.262835121028 1040.605457111555 1100.345806688603 1100.077308960833 1100.023143035436 1099.467521880099 425.0232891476348 1099.655091102404 293.0019419581071
1120 0.005 5.600000000000001 20 1069.333619335945 1040.263955653734 1040.606582790066 1100.339112704352 1100.069354252928 1100.015577767953 1099.464518365309 425.0545414386904 1099.647660310615 293.0019580890794
1121 0.005 5.605 20 1069.328893962227 1040.265033233281 1040.607671070949 1100.335213531478 1100.068051774399 1100.014478432474 1099.464130039207 425.0856757674713 1099.629271595394 293.0019550406938
1122 0.005 5.61 20 1069.339764498651 1040.266171123493 1040.60878898097 1100.346458086403 1100.077760020674 1100.024139853243 1099.466056519162 425.1161457139714 1099.661397127689 293.001936452098
1123 0.005 5.615 20 1069.33814388585 1040.267288984131 1040.60990821891 1100.342693906538 1100.073291618443 1100.018421405393 1099.465131434915 425.1467036461417 1099.658478140935 293.0019473902759
1124 0.005 5.62 20 1069.32885785112 1040.268337133997 1040.610975418026 1100.332018726703 1100.063896543612 1100.010120295308 1099.462623826889 425.1776918484065 1099.624032460496 293.0019446149312
1125 0.005 5.625 20 1069.333565137242 1040.269412066921 1040.612042265392 1100.339226263604 1100.071875375149 1100.018330100041 1099.464704552635 425.2083862295112 1099.638969429698 293.0019256554289
1126 0.005 5.63 20 1069.340144204607 1040.270525622358 1040.613141174328 1100.345788470562 1100.077295808216 1100.023103252232 1099.467640350331 425.2385903597503 1099.655066100264 293.0019329774105
1127 0.005 5.635 20 1069.337413036643 1040.271614338233 1040.614235512725 1100.338887087338 1100.069160990232 1100.015377557256 1099.464413755721 425.2692373716364 1099.647444745219 293.0019495785225
1128 0.005 5.64 20 1069.332773121095 1040.272663685286 1040.615294651139 1100.335077852238 1100.067909987155 1100.01434582281 1099.46396678375 425.2999836179261 1099.629196599668 293.0019458025316
1129 0.005 5.645 20 1069.343699088032 1040.273773622063 1040.616384290909 1100.346318592446 1100.077609615157 1100.024043459209 1099.465969135971 425.329971133377 1099.661326981556 293.0019277585587
1130 0.005 5.65 20 1069.341998952681 1040.274862126611 1040.617474421185 1100.342579910264 1100.07316117885 1100.018285792512 1099.465010133643 425.3600880800649 1099.658395737043 293.0019387500975
1131 0.005 5.655 20 1069.3327433279 1040.275881638943 1040.618512955279 1100.331848073869 1100.063719825445 1100.009942973672 1099.462453885146 425.3906820614795 1099.62384525713 293.0019362530127
1132 0.005 5.66 20 1069.337486829344 1040.276928282898 1040.619551235778 1100.339115460524 1100.071751534213 1100.018199782438 1099.464719454463 425.4209488727204 1099.638841442833 293.001917309555
1133 0.005 5.665 20 1069.343889857715 1040.278010954939 1040.620620042451 1100.345630843801 1100.077127835466 1100.022967743043 1099.467394651493 425.4505847017143 1099.65497093348 293.0019249971643
1134 0.005 5.67 20 1069.341281337599 1040.2790718561 1040.621686125314 1100.338720052893 1100.06897632469 1100.015190982458 1099.464264154966 425.4807794169737 1099.647299926498 293.0019413862422
1135 0.005 5.675 20 1069.336533486633 1040.280091990389 1040.622715978289 1100.334928495805 1100.067763537216 1100.014209184466 1099.463989311926 425.5110749213125 1099.628941599868 293.0019382099027
1136 0.005 5.68 20 1069.347438913608 1040.281171475593 1040.623775593258 1100.346208832024 1100.077502013041 1100.02397915742 1099.465850265477 425.5406368593945 1099.661202086523 293.0019197953755
1137 0.005 5.685 20 1069.345778493715 1040.282230911668 1040.624836694958 1100.342421637547 1100.072997662763 1100.018122659218 1099.464756416033 425.570458363285 1099.658334835942 293.0019314355436
1138 0.005 5.69 20 1069.336588287812 1040.283222567441 1040.625847024016 1100.331809949841 1100.063674839835 1100.009874573603 1099.462463991501 425.6005059976164 1099.623828496495 293.0019284208598
1139 0.005 5.695 20 1069.3412297661 1040.284240595502 1040.626856890308 1100.339051741661 1100.071683004055 1100.018129092592 1099.464618460624 425.6302825756217 1099.638767522792 293.0019096023182
1140 0.005 5.7 20 1069.347721189543 1040.285296006028 1040.627897989086 1100.345575051973 1100.077078980931 1100.022916610184 1099.467445522793 425.6594948197726 1099.654923815688 293.0019176495419
1141 0.005 5.705 20 1069.345082791169 1040.286329388476 1040.628936540343 1100.33868140652 1100.068932395606 1100.015125773724 1099.464251757678 425.6893076591218 1099.647219932832 293.0019333577262
1142 0.005 5.71 20 1069.340225258806 1040.287321270549 1040.629938467384 1100.33485221147 1100.067674224019 1100.014146237448 1099.463754423394 425.7190877232994 1099.628905117971 293.001930574874
1143 0.005 5.715 20 1069.351225233952 1040.288374766946 1040.630971725987 1100.346170338707 1100.077456289692 1100.023988683898 1099.465794217303 425.7481644135208 1099.661232087277 293.0019123975984
1144 0.005 5.72 20 1069.349599074989 1040.289408377953 1040.632006652844 1100.342475421092 1100.073046067995 1100.018148883582 1099.464894356785 425.7775350557423 1099.658361788254 293.0019240179749
1145 0.005 5.725000000000001 20 1069.340158185754 1040.290371932493 1040.632989403058 1100.331709804976 1100.063593092184 1100.009791005658 1099.462298248347 425.8071141910733 1099.623705744039 293.0019210430243
1146 0.005 5.73 20 1069.344966087558 1040.291364160443 1040.633973208904 1100.339008150406 1100.071630766038 1100.018104584464 1099.464488014165 425.8363150116288 1099.638800290083 293.0019023759276
1147 0.005 5.735 20 1069.351461209759 1040.292394451189 1040.63498889329 1100.345569590961 1100.077076993962 1100.022939271631 1099.467389560312 425.8650917480197 1099.654943915908 293.0019104252729
1148 0.005 5.74 20 1069.348728791721 1040.293401735309 1040.636001437851 1100.338703058836 1100.068959964881 1100.015166455682 1099.464184340057 425.894519025892 1099.647317269768 293.00192656895
1149 0.005 5.745 20 1069.344014409303 1040.294369639895 1040.636978977983 1100.334941463213 1100.067770081735 1100.014237708808 1099.463844729413 425.9237978916387 1099.628982514595 293.0019233415335
1150 0.005 5.75 20 1069.354990266324 1040.295398546042 1040.637987519561 1100.346227112161 1100.077515156124 1100.024038378049 1099.465800474092 425.9524638285175 1099.661275792162 293.001905290708
1151 0.005 5.755 20 1069.353207261668 1040.296406509248 1040.638997005428 1100.342468345343 1100.073063348592 1100.018198705447 1099.464810878068 425.9814293361205 1099.658410769623 293.0019166378116
1152 0.005 5.76 20 1069.344018768054 1040.297346736609 1040.639956123532 1100.331929531981 1100.063812228737 1100.010027391698 1099.462399789355 426.0107067956469 1099.62397729172 293.0019139179281
1153 0.005 5.765 20 1069.348720633283 1040.298315414146 1040.640916281463 1100.339140263393 1100.071767149811 1100.01823842067 1099.464567959066 426.0395724758787 1099.638911469191 293.0018954414533
1154 0.005 5.77 20 1069.355096802041 1040.299320809651 1040.641907422207 1100.345665720098 1100.077183208478 1100.023045354853 1099.467370949841 426.0678989179208 1099.655034181632 293.001903519713
1155 0.005 5.775 20 1069.352426352842 1040.300304192854 1040.642895962887 1100.338797352451 1100.069071020913 1100.015301938566 1099.464193667173 426.0969087411327 1099.647370395606 293.0019193772039
1156 0.005 5.78 20 1069.347859476737 1040.301247681755 1040.643849707523 1100.335091239052 1100.067908730595 1100.014385487338 1099.463880380093 426.1258369188523 1099.629193577319 293.0019169286242
1157 0.005 5.785 20 1069.358591973009 1040.302252263328 1040.644834001576 1100.346344488054 1100.07763605225 1100.024129730981 1099.465862076259 426.1540736603156 1099.661408596104 293.0018984286424
1158 0.005 5.79 20 1069.356918321374 1040.303237670282 1040.645820607796 1100.342625839399 1100.073215032212 1100.01836525538 1099.464856263661 426.1825042284287 1099.658472958794 293.0019099984686
1159 0.005 5.795 20 1069.347665658597 1040.30415520927 1040.646756634146 1100.332000594985 1100.06389386441 1100.010127562835 1099.46248877392 426.2113817368526 1099.624006324237 293.0019074884076
1160 0.005 5.8 20 1069.352243282927 1040.305099544204 1040.647692771408 1100.339215061932 1100.071857208962 1100.018331708191 1099.464562874436 426.2398529672058 1099.638987747914 293.0018888546611
1161 0.005 5.805 20 1069.358683332496 1040.306082385808 1040.648661132888 1100.345732928439 1100.077253482895 1100.023117934999 1099.46733995782 426.2676880998103 1099.655056568024 293.0018967147547
1162 0.005 5.81 20 1069.35626268586 1040.307045903575 1040.649629058467 1100.339109442449 1100.069352997374 1100.015582811694 1099.464497603938 426.2962251270661 1099.647654110065 293.0019132696798
1163 0.005 5.815 20 1069.351409728504 1040.307967163002 1040.650560800258 1100.335185142836 1100.068019463684 1100.014465713155 1099.464023968463 426.3247928189301 1099.629264426535 293.0019102196832
1164 0.005 5.82 20 1069.362199174782 1040.308950350504 1040.651523461188 1100.346448670328 1100.077747988161 1100.024169425285 1099.46599367831 426.3526895830531 1099.661419915461 293.0018923191262
1165 0.005 5.825 20 1069.360545798554 1040.309915122892 1040.652488967198 1100.342719533246 1100.073311385679 1100.018450048689 1099.465146050815 426.380667306827 1099.658525138028 293.0019034992006
1166 0.005 5.83 20 1069.351102618132 1040.310810165195 1040.653402714412 1100.332014335165 1100.063923257093 1100.010137088938 1099.462722322844 426.4090614914201 1099.6239330737 293.0019010801151
1167 0.005 5.835 20 1069.355782613069 1040.311733195949 1040.654317210268 1100.339246227592 1100.071890757777 1100.018350040447 1099.46477567735 426.4370223177407 1099.638981812826 293.0018827983649
1168 0.005 5.84 20 1069.362256124512 1040.312695513383 1040.655264565321 1100.345820160015 1100.077319620193 1100.023141859139 1099.467725047548 426.4646030387754 1099.655080912713 293.0018905034759
1169 0.005 5.845 20 1069.359698335203 1040.313637010187 1040.656210859715 1100.339126979129 1100.069361337413 1100.015579862736 1099.464578347618 426.4927024895007 1099.647644716013 293.001907001129
1170 0.005 5.850000000000001 20 1069.354913003502 1040.314536990919 1040.657121158386 1100.335198768506 1100.068034461385 1100.014456717368 1099.464141977551 426.5208481770978 1099.629239128992 293.00190383776
1171 0.005 5.855 20 1069.365642969887 1040.315498605757 1040.65806225168 1100.346426751186 1100.077721136407 1100.024110765126 1099.466034839385 426.5482889402554 1099.66134820008 293.0018861346904
1172 0.005 5.86 20 1069.363891300799 1040.316440213563 1040.659004938832 1100.342680706168 1100.073276178771 1100.01841030754 1099.465140184301 426.5758119179222 1099.658422168316 293.0018971340295
1173 0.005 5.865 20 1069.354661846091 1040.317314119291 1040.659897335574 1100.332117677437 1100.063988372944 1100.01020049888 1099.462826573 426.6039366968737 1099.624029711968 293.0018952402218
1174 0.005 5.87 20 1069.359249337298 1040.318215873448 1040.660790595028 1100.339260599163 1100.071904600844 1100.01834466768 1099.464895999003 426.631581347482 1099.638974726257 293.0018764819686
1175 0.005 5.875 20 1069.365558767487 1040.319154824068 1040.661715198137 1100.345735050407 1100.077238187905 1100.023070564334 1099.467522467927 426.658608104905 1099.655022508743 293.001884679121
1176 0.005 5.88 20 1069.362998301671 1040.320071734906 1040.662637270364 1100.339000777932 1100.069245939571 1100.015457612858 1099.46452225543 426.6863847493797 1099.647573722842 293.001900686881
1177 0.005 5.885 20 1069.358233153324 1040.320948951092 1040.663524569306 1100.335079449939 1100.067908995255 1100.014350962676 1099.464002810391 426.7142145119614 1099.629178567899 293.0018983405833
1178 0.005 5.89 20 1069.368914159138 1040.321887495503 1040.664442585259 1100.346369808929 1100.077671623681 1100.024074409193 1099.466063034675 426.7412812658789 1099.661307306897 293.001880057485
1179 0.005 5.895 20 1069.36718673338 1040.32280628026 1040.665362485914 1100.342575463222 1100.073157871915 1100.018282439136 1099.465028362918 426.7685035345923 1099.658366685699 293.0018915286402
1180 0.005 5.9 20 1069.357851770376 1040.323657361397 1040.66623204265 1100.331860503412 1100.063732597206 1100.009948086765 1099.462520044703 426.7960860033394 1099.623845616908 293.0018889510478
1181 0.005 5.905 20 1069.362449879924 1040.32453629688 1040.667102562175 1100.339118203869 1100.071735887121 1100.018191271147 1099.464684843532 426.82339461868 1099.638903546998 293.0018711332411
1182 0.005 5.91 20 1069.368802036778 1040.325453352535 1040.668004920853 1100.345612848681 1100.077107751848 1100.022951167407 1099.467437694629 426.8501783379764 1099.654972147418 293.001879152364
1183 0.005 5.915 20 1069.366293135863 1040.326350363062 1040.668906425553 1100.338906081643 1100.069128150004 1100.015329820488 1099.464441065828 426.8775029982468 1099.647468064745 293.0018953097839
1184 0.005 5.92 20 1069.361376791367 1040.327204475455 1040.669771136142 1100.334974293123 1100.067787230081 1100.014240467969 1099.463925081226 426.9048768964287 1099.629065070742 293.0018928332835
1185 0.005 5.925 20 1069.37206940648 1040.328120649484 1040.670666902488 1100.346174615194 1100.077463952092 1100.023948178998 1099.465857224621 426.9315703110534 1099.661172162567 293.0018749380158
1186 0.005 5.93 20 1069.370407470026 1040.329018196066 1040.671565319386 1100.34248776843 1100.073061419107 1100.018173917973 1099.464992785754 426.9583508889546 1099.658357662563 293.0018863298819
1187 0.005 5.935 20 1069.361019457083 1040.329847434644 1040.672413170792 1100.331818389067 1100.063676419509 1100.009869851235 1099.462506065282 426.9855743776749 1099.623843669423 293.001884125844
1188 0.005 5.94 20 1069.365589488726 1040.330703973541 1040.673261436704 1100.338995862314 1100.071616816967 1100.018083630253 1099.464522468145 427.0125001204337 1099.638777814777 293.0018659787956
1189 0.005 5.945 20 1069.371993323772 1040.331599691904 1040.674142288158 1100.345513838126 1100.077007621592 1100.022870972487 1099.467328259469 427.038884285258 1099.654895103478 293.0018739951578
1190 0.005 5.95 20 1069.36923461483 1040.33247280743 1040.675020387663 1100.33868684957 1100.068935123147 1100.015134791625 1099.464238290606 427.065856983341 1099.647284176584 293.001890132699
1191 0.005 5.955 20 1069.36431087791 1040.3333051651 1040.675862573422 1100.334797172218 1100.067630823792 1100.014107718196 1099.46372722647 427.0927896470009 1099.628889270505 293.0018874126542
1192 0.005 5.96 20 1069.375267768038 1040.334200329989 1040.67673718753 1100.346150626764 1100.077431539539 1100.023970659142 1099.465716639171 427.1191003195311 1099.66124976328 293.0018695802955
1193 0.005 5.965 20 1069.373462151667 1040.335076376948 1040.677614451391 1100.342419843152 1100.072984101126 1100.018098102276 1099.464777294133 427.1455467343964 1099.658331741101 293.0018814166959
1194 0.005 5.97 20 1069.364180131524 1040.335885195398 1040.678441625637 1100.331825991671 1100.063692511197 1100.009875703136 1099.46250557505 427.1724020926326 1099.623817688544 293.0018790178448
1195 0.005 5.975000000000001 20 1069.368811022362 1040.336722394379 1040.679270251703 1100.339065307195 1100.071687748522 1100.018140046916 1099.464678363753 427.1989460346289 1099.638839026575 293.001860992569
1196 0.005 5.98 20 1069.375105707829 1040.337596729324 1040.680130237857 1100.34556171039 1100.07705891654 1100.022928694041 1099.46732710576 427.2249200713726 1099.6549671303 293.0018692369093
1197 0.005 5.985 20 1069.372349854012 1040.338449970012 1040.680988538842 1100.338654506688 1100.068907455354 1100.015117474003 1099.464171214221 427.251489755098 1099.647280678917 293.0018856321988
1198 0.005 5.99 20 1069.367606932386 1040.33926585593 1040.681813378711 1100.334972286077 1100.067791656337 1100.014260830284 1099.463993093103 427.2780541102537 1099.629012200301 293.0018829075986
1199 0.005 5.995 20 1069.378392404437 1040.340141635287 1040.6826689352 1100.346283563369 1100.077580519433 1100.024098050098 1099.465915270295 427.3039530636181 1099.661286252962 293.0018650335348
1200 0.005 6 20 1069.376671304072 1040.340999169974 1040.683527619429 1100.342546145844 1100.073114752389 1100.018232569121 1099.464879906038 427.330081130757 1099.658470189271 293.0018772170098
1201 0.005 6.005 20 1069.36736309423 1040.341789703898 1040.684336578961 1100.331954705102 1100.06383555909 1100.010032759659 1099.462563350518 427.3565428745359 1099.623990805351 293.0018743203993
1202 0.005 6.01 20 1069.371977034814 1040.342609480846 1040.685147590162 1100.339219005255 1100.071845682181 1100.018291250708 1099.464828523764 427.3826883007021 1099.638952343452 293.0018564993281
1203 0.005 6.015000000000001 20 1069.378564593699 1040.343471676536 1040.68599424264 1100.345724955458 1100.077185149369 1100.023038679635 1099.46773102998 427.4083267307207 1099.655184330791 293.0018647072446
1204 0.005 6.02 20 1069.375551358549 1040.34430803927 1040.686836083611 1100.338789276185 1100.06904918891 1100.015267849108 1099.464243471053 427.4344381993984 1099.647435005439 293.0018812674018
1205 0.005 6.025 20 1069.370644205316 1040.345104560179 1040.687642193884 1100.334996091634 1100.067850581579 1100.014304474006 1099.463983899628 427.4606029520066 1099.629055432938 293.0018785980776
1206 0.005 6.03 20 1069.381570686485 1040.345963257288 1040.688480435121 1100.346396476356 1100.077686869859 1100.024157894238 1099.466023146713 427.4862059579021 1099.661392738868 293.0018607164122
1207 0.005 6.035 20 1069.379803358369 1040.346804237437 1040.689322346433 1100.342616005626 1100.073188415501 1100.018321110269 1099.465013214472 427.5120048292916 1099.65850243658 293.00187291444
1208 0.005 6.04 20 1069.37031197226 1040.347576896208 1040.69011357732 1100.331925955413 1100.063832747673 1100.010049948271 1099.462607407373 427.5380422026898 1099.62389677924 293.0018699522984
1209 0.005 6.045 20 1069.37506608359 1040.348379389489 1040.690907242127 1100.3393055991 1100.071933435099 1100.018379686423 1099.464879686392 427.5637485205713 1099.639069459998 293.0018524071533
1210 0.005 6.05 20 1069.381398756154 1040.349220742696 1040.691733777606 1100.345776274077 1100.077272773872 1100.023122457096 1099.467518913339 427.588988049614 1099.655127420872 293.0018602046267
1211 0.005 6.055 20 1069.378722348254 1040.350041277587 1040.692559015489 1100.339077583428 1100.069327775234 1100.015544266454 1099.464589094676 427.6147801891314 1099.647633878456 293.0018770304428
1212 0.005 6.06 20 1069.373731779316 1040.350821446384 1040.693348907266 1100.335120574883 1100.067972598533 1100.014417190938 1099.464028420038 427.6407746902314 1099.629172264452 293.001874528334
1213 0.005 6.065 20 1069.38459735861 1040.351663830629 1040.69417073848 1100.346449649966 1100.077744511801 1100.024162944903 1099.466040836457 427.6657851544402 1099.661419246149 293.0018565419734
1214 0.005 6.07 20 1069.382763252511 1040.352486337512 1040.694994464383 1100.342666114124 1100.073266323226 1100.018410576288 1099.465075201683 427.6912225447401 1099.658489094623 293.0018689908874
1215 0.005 6.075 20 1069.373290996853 1040.353240798621 1040.695767618097 1100.331990283052 1100.063905191473 1100.010124676597 1099.46273915902 427.7169601759722 1099.623943876687 293.0018665281873
1216 0.005 6.08 20 1069.378055290055 1040.354026230736 1040.696543984791 1100.339292097071 1100.071922162102 1100.018367137266 1099.464903705761 427.7422396721253 1099.639032970762 293.001848035234
1217 0.005 6.085 20 1069.384305224049 1040.354849042379 1040.697352225579 1100.345802717891 1100.077300699307 1100.023127936932 1099.467656632008 427.7672150530233 1099.65509119153 293.0018565520183
1218 0.005 6.09 20 1069.381536396631 1040.355650393373 1040.698158549353 1100.338944890893 1100.069223366485 1100.015453068139 1099.464447246967 427.7927353061782 1099.647506337854 293.0018732481998
1219 0.005 6.095 20 1069.376692476758 1040.356412738658 1040.698930217371 1100.335088357746 1100.067962606932 1100.014380365757 1099.464155217994 427.8181862585681 1099.629121275721 293.0018704168115
1220 0.005 6.100000000000001 20 1069.387457088863 1040.357236173143 1040.699733438454 1100.346436463695 1100.077737121092 1100.024129335721 1099.466071581916 427.8429291430812 1099.66138784778 293.0018528035664
1221 0.005 6.105 20 1069.385688222413 1040.358041792465 1040.700540152264 1100.342646657591 1100.073234760848 1100.01837954165 1099.464989742791 427.8680141795635 1099.658496790274 293.0018649856519
1222 0.005 6.11 20 1069.376238193218 1040.358780008599 1040.701296729882 1100.33193582378 1100.06384368816 1100.010069155915 1099.462659378682 427.8933302280536 1099.623888432756 293.0018625601048
1223 0.005 6.115 20 1069.380941002125 1040.359547778428 1040.702055529968 1100.339316286566 1100.071950769821 1100.018370837101 1099.465052355359 427.9183781740978 1099.639003637778 293.0018445949449
1224 0.005 6.12 20 1069.387187894177 1040.360353231666 1040.702846424555 1100.345723632712 1100.077219356607 1100.023049518469 1099.46761021979 427.9429522257282 1099.655032291493 293.0018524921078
1225 0.005 6.125 20 1069.384445900336 1040.361138092253 1040.703635999746 1100.338880935175 1100.069149945245 1100.015372149064 1099.464462778455 427.9681459671673 1099.647419661773 293.0018698221282
1226 0.005 6.13 20 1069.379484717562 1040.361882520428 1040.704390139353 1100.335065117349 1100.06791498284 1100.014343795908 1099.464071224967 427.9933166204049 1099.629106351765 293.001867124106
1227 0.005 6.135 20 1069.390283580572 1040.362688993221 1040.705176373827 1100.346330400702 1100.077620401223 1100.024050183529 1099.46592485149 428.0176172627687 1099.661342638581 293.0018493434014
1228 0.005 6.140000000000001 20 1069.388514820074 1040.363477124529 1040.705965487301 1100.342554718745 1100.073138168445 1100.018270177932 1099.464967803661 428.0423623141446 1099.658428419588 293.0018617528422
1229 0.005 6.145 20 1069.379041186223 1040.364197233424 1040.70670421675 1100.331923707433 1100.063802936371 1100.010007507927 1099.462664749683 428.0674089921816 1099.623909364828 293.0018591327409
1230 0.005 6.15 20 1069.383666667319 1040.364946512759 1040.707444910432 1100.339109329532 1100.071730936985 1100.018180738651 1099.464701674189 428.0921418082504 1099.638883216352 293.0018410470745
1231 0.005 6.155 20 1069.389980997261 1040.365734804558 1040.708218330421 1100.345611183129 1100.077102125781 1100.022942602911 1099.467483555325 428.1164021678822 1099.654955045558 293.0018491003181
1232 0.005 6.16 20 1069.387148439089 1040.366501279646 1040.708989751633 1100.338764756805 1100.069014286436 1100.015223579706 1099.464375867803 428.1411753543961 1099.6473643753 293.0018663402121
1233 0.005 6.165 20 1069.382220981015 1040.367228414798 1040.709726470892 1100.334915249268 1100.067743684493 1100.014193347363 1099.463885952747 428.1659056708843 1099.628970573723 293.0018636108468
1234 0.005 6.17 20 1069.39299847745 1040.368017364011 1040.710494985839 1100.346162382873 1100.077452371916 1100.023940040245 1099.465755338144 428.1900010660392 1099.661178949905 293.0018458584551
1235 0.005 6.175 20 1069.391178572727 1040.36878749569 1040.711266219217 1100.342432213947 1100.073003888305 1100.018123623121 1099.464885366454 428.2144128023559 1099.658326188515 293.0018585272341
1236 0.005 6.18 20 1069.381660108308 1040.369488857502 1040.711986352173 1100.331737527591 1100.06363350021 1100.009831596991 1099.462484033444 428.2390166761779 1099.623672611641 293.0018557070206
1237 0.005 6.185 20 1069.386332665452 1040.37022023809 1040.712708940187 1100.338985420841 1100.071609290828 1100.018070316337 1099.464576049961 428.2633392767088 1099.638744171785 293.001838090945
1238 0.005 6.19 20 1069.392630320091 1040.370990839879 1040.713464755079 1100.345538194475 1100.077023015211 1100.022878311366 1099.467434744105 428.2871692519009 1099.654940755106 293.0018459576356
1239 0.005 6.195 20 1069.389961664333 1040.371740794316 1040.714219644738 1100.338778930585 1100.068999544807 1100.015188215281 1099.464367139689 428.3116526031949 1099.647393293491 293.0018633702159
1240 0.005 6.2 20 1069.384946413771 1040.372451777741 1040.714940045078 1100.334897303229 1100.067708904538 1100.01417610721 1099.463848979113 428.3362496418072 1099.628967785058 293.0018607102338
1241 0.005 6.205 20 1069.395709630162 1040.373224148695 1040.715692128356 1100.346190667661 1100.077470459432 1100.023987145166 1099.465818230837 428.359869956375 1099.661224376547 293.0018428954008
1242 0.005 6.21 20 1069.393942106127 1040.37397896274 1040.716447851641 1100.342439223841 1100.072997561161 1100.01810723517 1099.464830735894 428.3838933505543 1099.658371699355 293.0018553047238
1243 0.005 6.215 20 1069.384495644475 1040.374666404394 1040.717153647237 1100.331820658382 1100.063688489912 1100.009869908837 1099.462524389521 428.4083038135827 1099.623820186953 293.0018535384918
1244 0.005 6.22 20 1069.38901554798 1040.375382047886 1040.717860834817 1100.339024697066 1100.071643952798 1100.018110272042 1099.46457475804 428.4323556364605 1099.638811997749 293.0018346771708
1245 0.005 6.225000000000001 20 1069.395352233945 1040.376137341507 1040.718601326412 1100.345551687823 1100.077050566919 1100.02292007557 1099.467385327021 428.4557667116837 1099.654952555466 293.0018430861329
1246 0.005 6.23 20 1069.392586270146 1040.376870673065 1040.719339710276 1100.338728333986 1100.068974901854 1100.015169754653 1099.46434592859 428.4799120434896 1099.647288888276 293.0018601357497
1247 0.005 6.235 20 1069.387792872368 1040.377565809113 1040.720044818781 1100.335022169418 1100.067821003965 1100.014289709984 1099.463922784601 428.5040603453854 1099.629100970469 293.0018580006464
1248 0.005 6.24 20 1069.398435485433 1040.378323598218 1040.7207819484 1100.346255145849 1100.07753823071 1100.024059755488 1099.465931956304 428.5275237888815 1099.66128312613 293.0018398689432
1249 0.005 6.245 20 1069.396690628164 1040.379063878382 1040.721522867863 1100.342569709267 1100.073136705791 1100.018251635385 1099.465023103153 428.5510925090673 1099.658428316045 293.0018523203174
1250 0.005 6.25 20 1069.387236527886 1040.379736938918 1040.722214386212 1100.33200311272 1100.063864009114 1100.010062497548 1099.462578206692 428.5752176971646 1099.623970446072 293.001849883145
1251 0.005 6.255 20 1069.391795063853 1040.380439301233 1040.722908087289 1100.339181666226 1100.071791044204 1100.018247417781 1099.464714000975 428.598926206565 1099.638964132534 293.0018322740104
1252 0.005 6.26 20 1069.398071212633 1040.381179826876 1040.723633782351 1100.345688727178 1100.077200908194 1100.023058166611 1099.467527408394 428.6220656803196 1099.655027376604 293.0018396306105
1253 0.005 6.265000000000001 20 1069.395363129989 1040.381900375149 1040.724359101385 1100.339004771251 1100.069230303513 1100.015433124271 1099.464450765241 428.6459070743553 1099.647600803491 293.0018582696947
1254 0.005 6.27 20 1069.390494029038 1040.382581043189 1040.725049955623 1100.335102884901 1100.067914741943 1100.014386280422 1099.463989397746 428.6697042019352 1099.629226996072 293.0018549982011
1255 0.005 6.275 20 1069.401132636244 1040.383324611776 1040.725772836431 1100.34635206466 1100.077648594511 1100.024136146404 1099.465959359606 428.6928446356455 1099.661358603967 293.0018375539603
1256 0.005 6.28 20 1069.399304741359 1040.384049783153 1040.72649886744 1100.342673719785 1100.073259947199 1100.018383034817 1099.465095269233 428.7160117795311 1099.658455253901 293.001849460888
1257 0.005 6.285 20 1069.389902611393 1040.384708437537 1040.727175950284 1100.332094200372 1100.063973447606 1100.010184668227 1099.462672491359 428.7397714104785 1099.624003327802 293.0018475624735
1258 0.005 6.29 20 1069.394461073144 1040.385397473676 1040.727856053069 1100.339265965641 1100.071888556212 1100.018343590529 1099.464801841251 428.7632050024461 1099.639055844333 293.00182930142
1259 0.005 6.295 20 1069.400761643205 1040.386125357764 1040.728569025472 1100.345856483222 1100.077356819797 1100.023182852372 1099.467687503681 428.7860866814993 1099.655163901329 293.0018373904579
1260 0.005 6.3 20 1069.3980826329 1040.386832847192 1040.729281274386 1100.339101411796 1100.069345132804 1100.015554965412 1099.464676044441 428.8095392701171 1099.64766668008 293.0018547870648
1261 0.005 6.305 20 1069.393230373898 1040.387501259244 1040.729959801475 1100.335239681833 1100.068063297869 1100.014491194995 1099.464270282809 428.8331359659625 1099.629290784069 293.0018524166666
1262 0.005 6.31 20 1069.403751233625 1040.388230898306 1040.730668972488 1100.346474121168 1100.077769902411 1100.024177703745 1099.466090683097 428.8560052249226 1099.661451189394 293.0018348248353
1263 0.005 6.315 20 1069.40195367415 1040.388943289036 1040.7313821103 1100.342684723235 1100.073272423441 1100.018418365376 1099.465090040876 428.8789555899048 1099.658477003186 293.0018470352174
1264 0.005 6.32 20 1069.392546117918 1040.389589133316 1040.732046024828 1100.332119531162 1100.064010480393 1100.010216558215 1099.462857352083 428.9023535409708 1099.624074811149 293.0018446062747
1265 0.005 6.325 20 1069.397003708078 1040.390263805827 1040.732712012657 1100.339317779885 1100.07194437251 1100.018386101106 1099.464928745905 428.9255018529987 1099.639058531367 293.001826994283
1266 0.005 6.33 20 1069.403255015283 1040.390976964734 1040.733410449505 1100.345805456443 1100.077306066194 1100.023136539659 1099.467700060495 428.9479611170298 1099.655067752404 293.001835118416
1267 0.005 6.335 20 1069.400661361296 1040.391672290463 1040.734109984176 1100.339128235539 1100.069358328317 1100.015571953764 1099.464653749389 428.9711775355202 1099.647658139628 293.001852614304
1268 0.005 6.34 20 1069.395638664392 1040.392325357921 1040.734773460133 1100.335179157443 1100.068017019302 1100.014448493011 1099.46413337199 428.9943449602076 1099.629239674802 293.0018502512538
1269 0.005 6.345 20 1069.406282024226 1040.393041136639 1040.735468713847 1100.346454188635 1100.077752596988 1100.024139844993 1099.466114013783 429.0169363935167 1099.661398893427 293.0018327126056
1270 0.005 6.350000000000001 20 1069.404467455893 1040.393740003382 1040.736168285153 1100.342666570302 1100.073251964338 1100.018398596175 1099.465070607571 429.0394980098171 1099.658482474036 293.001844496709
1271 0.005 6.355 20 1069.394998059764 1040.39437161249 1040.73681815014 1100.332086035078 1100.063965476377 1100.010173021087 1099.462850229558 429.0625369713509 1099.624057183044 293.0018424706417
1272 0.005 6.36 20 1069.399464159915 1040.395032009761 1040.737469958358 1100.339201630711 1100.0718313993 1100.01828906071 1099.464796822166 429.0853630271287 1099.638980521106 293.0018247144704
1273 0.005 6.365 20 1069.405760830035 1040.395732078142 1040.738154955081 1100.345724852655 1100.077219698744 1100.023052049436 1099.467641560827 429.1075941224149 1099.655026118957 293.0018323412738
1274 0.005 6.37 20 1069.403027534578 1040.396412181086 1040.738839690641 1100.339022317778 1100.069254018701 1100.015471516148 1099.464532407688 429.1303403184326 1099.64754643842 293.0018503997354
1275 0.005 6.375 20 1069.398141608308 1040.397052466659 1040.739490076649 1100.335133473149 1100.06795119088 1100.014381434145 1099.464141313053 429.1532216443692 1099.629213062121 293.0018480899914
1276 0.005 6.38 20 1069.408675830713 1040.39775456191 1040.740171693125 1100.346302365376 1100.07759231215 1100.024021976541 1099.465937899148 429.1754353350178 1099.661284612983 293.0018300768724
1277 0.005 6.385 20 1069.406819356735 1040.398438183085 1040.740856228605 1100.342590745453 1100.073173501277 1100.018295382015 1099.465057051201 429.1977468895881 1099.658387329514 293.0018426376427
1278 0.005 6.390000000000001 20 1069.397348408404 1040.399054704776 1040.741491091152 1100.331923844653 1100.063800989331 1100.010000809657 1099.462688943267 429.2205515769834 1099.62392940129 293.0018405079252
1279 0.005 6.395 20 1069.401846124351 1040.399699938702 1040.742127750441 1100.339079384618 1100.071710425125 1100.018165847593 1099.464705826349 429.2430548901755 1099.638860286193 293.0018223858689
1280 0.005 6.4 20 1069.408064730004 1040.40038490394 1040.742797900502 1100.345571547138 1100.077060217708 1100.022916650617 1099.46743768672 429.2648345369747 1099.654960285906 293.0018306743037
1281 0.005 6.405 20 1069.405370021877 1040.401049569802 1040.743467348465 1100.338842256127 1100.0690660629 1100.015273333034 1099.464489975249 429.2873797201638 1099.647449194421 293.0018478639931
1282 0.005 6.41 20 1069.400527738952 1040.401675419787 1040.744103284088 1100.335022410536 1100.067816848935 1100.014263501693 1099.464090694428 429.3100501889307 1099.62912784678 293.0018459609025
1283 0.005 6.415 20 1069.410972597069 1040.402361842423 1040.744769478991 1100.346181866639 1100.077466767776 1100.023962749243 1099.465774075323 429.3319336086923 1099.661260048114 293.0018280452186
1284 0.005 6.42 20 1069.409201186492 1040.403032062248 1040.745440369167 1100.342453771723 1100.07301105215 1100.018133288696 1099.464905140863 429.3539364502768 1099.658342306357 293.0018404370616
1285 0.005 6.425 20 1069.399719837244 1040.403635483306 1040.746061867764 1100.331816842483 1100.063678209802 1100.009874343755 1099.462515758369 429.3764313487581 1099.623815302319 293.0018381888884
1286 0.005 6.43 20 1069.404188317085 1040.404267596747 1040.74668534359 1100.339063415596 1100.071674448246 1100.018121800631 1099.464684067988 429.3986482796336 1099.638810480972 293.0018204156842
1287 0.005 6.435 20 1069.410449550478 1040.404938148684 1040.747341185992 1100.34557798992 1100.077070483571 1100.022917563199 1099.467481126359 429.4201800029097 1099.654948815352 293.0018285296269
1288 0.005 6.44 20 1069.407766829214 1040.405590434814 1040.747997939339 1100.338817115789 1100.069019983209 1100.015212408148 1099.464365242673 429.442453831645 1099.64743449902 293.0018461092347
1289 0.005 6.445 20 1069.402574825368 1040.406202390441 1040.748619651576 1100.334847396604 1100.067657810227 1100.014136001492 1099.46380471029 429.4647827068838 1099.628927138033 293.0018441626244
1290 0.005 6.45 20 1069.413366080969 1040.406877138503 1040.749273763082 1100.346179332572 1100.077462505922 1100.023985671363 1099.465861797198 429.486394182929 1099.661214342253 293.0018261448248
1291 0.005 6.455 20 1069.411588785619 1040.4075346702 1040.74993197 1100.342495458467 1100.073057036531 1100.018152525645 1099.465005153325 429.5080866202176 1099.658393700704 293.0018386463323
1292 0.005 6.46 20 1069.402022295677 1040.408124647161 1040.750540429198 1100.3318262361 1100.063678419677 1100.0098631369 1099.462484523241 429.5302278131531 1099.623851702438 293.0018361906175
1293 0.005 6.465 20 1069.406561371639 1040.408744616777 1040.751151735954 1100.339053623387 1100.07166363762 1100.018127488639 1099.464655426347 429.5521784997287 1099.638862658243 293.0018184919055
1294 0.005 6.47 20 1069.412859743855 1040.409404765414 1040.751796734508 1100.345564023974 1100.077063068475 1100.022922629041 1099.467498601052 429.5735176542748 1099.654939737757 293.001826652311
1295 0.005 6.475000000000001 20 1069.409947712723 1040.410042909844 1040.752439932922 1100.338757220946 1100.069001174761 1100.015188691121 1099.464417872761 429.5954551946904 1099.647349079022 293.0018442107053
1296 0.005 6.48 20 1069.404969902798 1040.410642514372 1040.753049136164 1100.334921110948 1100.067740939018 1100.01422185598 1099.463889013072 429.6173313186443 1099.628992074784 293.0018418740026
1297 0.005 6.485 20 1069.415764725654 1040.411306312984 1040.753692034425 1100.346265328932 1100.07755709108 1100.024078789551 1099.465929441044 429.6386511094711 1099.661272919295 293.0018242093536
1298 0.005 6.49 20 1069.41392600525 1040.411952450667 1040.75433896256 1100.342622929323 1100.07318863079 1100.0182938957 1099.465067639079 429.6604461363533 1099.658504913612 293.001836676919
1299 0.005 6.495 20 1069.404401667408 1040.412531725707 1040.754936611196 1100.331948404619 1100.063829638635 1100.010018435297 1099.462627929791 429.6823846658179 1099.623937641031 293.0018343937686
1300 0.005 6.5 20 1069.408968966178 1040.413141272557 1040.755537327542 1100.339158298802 1100.0717711183 1100.018232752545 1099.464798002457 429.7041469231768 1099.638908342478 293.0018166351816
1301 0.005 6.505 20 1069.415161852333 1040.413789161566 1040.756170483237 1100.34568430843 1100.077188699348 1100.023045826259 1099.467583640323 429.7247402462123 1099.655058499718 293.0018247378478
1302 0.005 6.51 20 1069.412465575054 1040.414417959381 1040.756803941066 1100.33901236013 1100.069239705698 1100.015439055129 1099.464534197239 429.7456340069814 1099.64754832004 293.0018423017646
1303 0.005 6.515000000000001 20 1069.407598451644 1040.415007542047 1040.757403782235 1100.335155152113 1100.067957927237 1100.014410301376 1099.464130174492 429.767142129945 1099.629254992896 293.0018400535284
1304 0.005 6.52 20 1069.418087382884 1040.415659842365 1040.758035531967 1100.34637398231 1100.077655445794 1100.024135208746 1099.465972840303 429.7883466671647 1099.661392281239 293.0018227047934
1305 0.005 6.525 20 1069.416290899233 1040.416295203265 1040.758671579852 1100.342699068756 1100.073273685019 1100.018400164348 1099.465164314211 429.8095029451206 1099.658530507652 293.0018346269385
1306 0.005 6.53 20 1069.406815596739 1040.416864727971 1040.759259142585 1100.332057304448 1100.063941165969 1100.010146283433 1099.462751742576 429.8310564444928 1099.624046824424 293.00183318487
1307 0.005 6.535 20 1069.411269560012 1040.417463020687 1040.759848733663 1100.339314957218 1100.071949621325 1100.018394415443 1099.464946771998 429.852371788093 1099.639047856954 293.0018147578946
1308 0.005 6.54 20 1069.417515604438 1040.418100571982 1040.760471458864 1100.345834872845 1100.077345045846 1100.023174087813 1099.467687613983 429.8730633748825 1099.655113826012 293.0018228517322
1309 0.005 6.545 20 1069.41463646266 1040.418717580402 1040.761093302698 1100.338919759542 1100.069190889793 1100.015418905295 1099.464445168381 429.8943664928863 1099.647458296411 293.0018405138488
1310 0.005 6.55 20 1069.409847320744 1040.419296482788 1040.76168228162 1100.335202415338 1100.068021671015 1100.014463576628 1099.464240294509 429.9157681391773 1099.629289112039 293.001838461905
1311 0.005 6.555 20 1069.420392790531 1040.419937952385 1040.762303023703 1100.34649995619 1100.077805059017 1100.024211058186 1099.466213852875 429.936489043607 1099.661421866297 293.0018207268582
1312 0.005 6.56 20 1069.4185749424 1040.42056243257 1040.762928210193 1100.342745838267 1100.073325927257 1100.018455620995 1099.465172382303 429.957380965273 1099.658515223168 293.0018332719337
1313 0.005 6.565 20 1069.409001717559 1040.421119056798 1040.763503394033 1100.332045625441 1100.063930304772 1100.01015423399 1099.462705534645 429.9787152209003 1099.624061648087 293.001831168039
1314 0.005 6.57 20 1069.413500492182 1040.421706103357 1040.764081618396 1100.339288795926 1100.071926471166 1100.018377349791 1099.464923921044 429.9998050267479 1099.63901597684 293.0018131877483
1315 0.005 6.575 20 1069.419765870398 1040.422333133748 1040.764693540681 1100.345867199816 1100.077375219131 1100.023177020583 1099.467814547322 430.0201214404686 1099.655104918971 293.0018213621496
1316 0.005 6.58 20 1069.416959436271 1040.422939591406 1040.765304994725 1100.339089176323 1100.069324024078 1100.015542973618 1099.464493069305 430.0411390686921 1099.647608119673 293.0018390362631
1317 0.005 6.585 20 1069.412015636926 1040.423506308033 1040.765882175327 1100.335160653301 1100.067993388798 1100.014426356191 1099.464105666989 430.0623100441543 1099.629243602315 293.0018371584625
1318 0.005 6.59 20 1069.422623063281 1040.424136799767 1040.766491761056 1100.346459070621 1100.077754300635 1100.024137841187 1099.466147724343 430.0828697712263 1099.661407677912 293.0018193469607
1319 0.005 6.595 20 1069.420708573982 1040.424748582147 1040.76710448262 1100.342732957712 1100.073328349023 1100.018458526623 1099.465231151333 430.1035612643996 1099.658513023568 293.0018316995265
1320 0.005 6.600000000000001 20 1069.411186528321 1040.425293932494 1040.767668213819 1100.33202840001 1100.063912556494 1100.01013066023 1099.462734872074 430.1245331924865 1099.624056500086 293.0018295523652
1321 0.005 6.605 20 1069.415697762038 1040.425869559225 1040.768234951931 1100.339247272783 1100.071884033582 1100.018324293103 1099.464909246175 430.1452959916597 1099.638987364611 293.001811964283
1322 0.005 6.61 20 1069.421839038052 1040.426483301854 1040.768834032572 1100.34574901569 1100.077250671306 1100.023072856171 1099.467628836177 430.1655427260022 1099.655048129776 293.0018201086971
1323 0.005 6.615 20 1069.418989181396 1040.427077427276 1040.769432924292 1100.338893651292 1100.06915924022 1100.015378498788 1099.464538254789 430.1862720322808 1099.647485466745 293.0018379922549
1324 0.005 6.62 20 1069.414010384737 1040.427633614183 1040.769998352153 1100.335059456226 1100.067902432139 1100.014328212359 1099.464084756057 430.2070427443263 1099.629125536624 293.0018353359318
1325 0.005 6.625 20 1069.424612796189 1040.428250823943 1040.770595372329 1100.346337387087 1100.077633940796 1100.024059456118 1099.465971275139 430.2271531912041 1099.66131212269 293.0018180815197
1326 0.005 6.63 20 1069.422773013691 1040.428850929253 1040.771196502398 1100.342589402755 1100.073171283741 1100.018291828907 1099.465063644957 430.2475892169471 1099.658443634462 293.0018305111978
1327 0.005 6.635 20 1069.413282881376 1040.429385911035 1040.771749542929 1100.331896262733 1100.063763597346 1100.009974971974 1099.462644863054 430.2683177079193 1099.623951352538 293.0018285176808
1328 0.005 6.640000000000001 20 1069.417706195829 1040.429948692681 1040.772303891899 1100.339122162721 1100.071756652117 1100.018202011784 1099.464830398938 430.2887838973869 1099.638860362192 293.0018103689036
1329 0.005 6.645 20 1069.423908761538 1040.430550178189 1040.772890899058 1100.345642145974 1100.077144986686 1100.022977213415 1099.467508892724 430.3087535117534 1099.654951783314 293.0018189299719
1330 0.005 6.65 20 1069.421039090455 1040.431131983683 1040.773477501852 1100.338708387867 1100.068959307273 1100.015177297114 1099.464292665861 430.3292303459129 1099.647344527817 293.0018363990577
1331 0.005 6.655 20 1069.416067986835 1040.431675703534 1040.774030646981 1100.334958680804 1100.067779361234 1100.01423507563 1099.463955679903 430.3497781920743 1099.629061563828 293.0018340007639
1332 0.005 6.66 20 1069.426697027013 1040.432281483051 1040.77461595113 1100.346234337683 1100.077527910413 1100.024000253296 1099.46599245205 430.3697145299575 1099.661231291126 293.0018164402227
1333 0.005 6.665 20 1069.424857501001 1040.432870401113 1040.775205750784 1100.342464992709 1100.073025111077 1100.018132394249 1099.464995947344 430.3897191312926 1099.658349869719 293.0018291038957
1334 0.005 6.67 20 1069.415133247736 1040.433391022154 1040.775745144572 1100.331682602611 1100.063574298429 1100.009787313927 1099.462369509275 430.4101572449366 1099.623665972972 293.0018270215391
1335 0.005 6.675 20 1069.419768085486 1040.433942679959 1040.776288031228 1100.339054912776 1100.07167635974 1100.018123846882 1099.464726988082 430.4303739571051 1099.638815820446 293.001809450731
1336 0.005 6.68 20 1069.425989208392 1040.434533780446 1040.776864279496 1100.345577484072 1100.077068998856 1100.022914496206 1099.467494013016 430.4501232961086 1099.654915058651 293.0018175926781
1337 0.005 6.685 20 1069.422972421859 1040.435103322261 1040.777439047662 1100.338626853622 1100.06887520781 1100.015085567962 1099.464140910041 430.4703562793154 1099.64724785193 293.001835224883
1338 0.005 6.69 20 1069.418033741047 1040.435635856884 1040.777980992968 1100.334835541461 1100.067648461872 1100.014131402223 1099.463780408393 430.4906267874371 1099.628924240659 293.0018327341165
1339 0.005 6.695 20 1069.428817172461 1040.436232364096 1040.778556468749 1100.346200708604 1100.077481647676 1100.023997288204 1099.465988235693 430.510211925868 1099.661234324673 293.0018153425534
1340 0.005 6.7 20 1069.426882807814 1040.436810483393 1040.779135604606 1100.342492535603 1100.073054340765 1100.018149491925 1099.465049246674 430.5300732147798 1099.658397184474 293.0018278433517
1341 0.005 6.705 20 1069.417307355226 1040.437321838046 1040.77966551491 1100.331767974377 1100.063630863792 1100.00982431895 1099.462406801146 430.5501861660686 1099.623788396602 293.0018258402454
1342 0.005 6.71 20 1069.421902841359 1040.437864528749 1040.780199150544 1100.339111942736 1100.071730167421 1100.018173067863 1099.464877993026 430.570222769526 1099.638822590142 293.0018078160072
1343 0.005 6.715 20 1069.42800122568 1040.438445299938 1040.780765447068 1100.345555460191 1100.077053502651 1100.022919149506 1099.467408912966 430.5896134000635 1099.654936965276 293.0018164859912
1344 0.005 6.72 20 1069.425088728397 1040.439005087391 1040.781330381126 1100.338658132454 1100.068906070176 1100.015114596918 1099.464199694689 430.6096021792545 1099.647271979178 293.0018338578286
1345 0.005 6.725000000000001 20 1069.420145596397 1040.439528594897 1040.781863017207 1100.334921159792 1100.067751002447 1100.014218964456 1099.463937030165 430.6296562449349 1099.629005693193 293.0018317245002
1346 0.005 6.73 20 1069.430828981578 1040.440114894788 1040.782428670152 1100.346314432668 1100.077604762541 1100.024111733829 1099.466040853287 430.6490223219898 1099.661349244201 293.0018138217787
1347 0.005 6.735 20 1069.428948329483 1040.440683873901 1040.782998681846 1100.34255245122 1100.07311382491 1100.018230127798 1099.464964491182 430.6686284485232 1099.658458613714 293.0018269278666
1348 0.005 6.74 20 1069.41934018764 1040.441186444225 1040.783519585241 1100.331814854333 1100.063710993199 1100.009917293282 1099.46249467421 430.6885009555584 1099.623791100011 293.0018246296871
1349 0.005 6.745 20 1069.423925734807 1040.441719855294 1040.784044106933 1100.339182770682 1100.071802895447 1100.018255646029 1099.464852521806 430.708173909938 1099.638929962822 293.0018072505738
1350 0.005 6.75 20 1069.430131106609 1040.442292563184 1040.784602093741 1100.345700794689 1100.077195190249 1100.023050351269 1099.467524127154 430.7273418476844 1099.655090156909 293.0018151095507
1351 0.005 6.755 20 1069.427220990985 1040.442845030578 1040.785159454855 1100.338794647535 1100.06904937234 1100.01527030504 1099.464262802262 430.7470824160749 1099.647404066048 293.0018329486978
1352 0.005 6.76 20 1069.422196722916 1040.443359514772 1040.785683309158 1100.33506880858 1100.067904807003 1100.014361475016 1099.464086790658 430.7669191874475 1099.629114924523 293.0018307195737
1353 0.005 6.765000000000001 20 1069.432958956367 1040.443937746755 1040.786240887104 1100.346415216537 1100.077698525925 1100.024166586371 1099.466106286015 430.7860468705961 1099.661424401524 293.0018130610763
1354 0.005 6.77 20 1069.431046478222 1040.444498938326 1040.786802988956 1100.342616949765 1100.073184598716 1100.018321437765 1099.464998371682 430.8052321652732 1099.658522497372 293.0018257776757
1355 0.005 6.775 20 1069.4213691262 1040.444992760244 1040.787315301816 1100.331970427061 1100.063878542683 1100.010087910548 1099.462690097498 430.8249628704922 1099.623902267037 293.0018237710103
1356 0.005 6.78 20 1069.425994358072 1040.445517795657 1040.787831441503 1100.339311414361 1100.071945176889 1100.018383882896 1099.465000538777 430.8442985110726 1099.639009907084 293.00180595377
1357 0.005 6.785 20 1069.43220792305 1040.446081904663 1040.788380830894 1100.345807961913 1100.07730346954 1100.023143327404 1099.467620243105 430.8632528089399 1099.655134565946 293.0018143625189
1358 0.005 6.79 20 1069.42920155644 1040.446624794198 1040.78892883851 1100.338915092131 1100.069193496107 1100.01542082629 1099.464449888906 430.8827182745767 1099.647495755943 293.0018318589261
1359 0.005 6.795 20 1069.424273445723 1040.447131603194 1040.789444837228 1100.335122775277 1100.067972605209 1100.014413539956 1099.464184479106 430.9022328216831 1099.629176179006 293.0018293420958
1360 0.005 6.8 20 1069.434990764943 1040.447701737751 1040.789994210202 1100.34648845924 1100.077778046138 1100.024175190442 1099.466182850181 430.9209753210171 1099.661431439946 293.0018120696999
1361 0.005 6.805 20 1069.432982870791 1040.448252880736 1040.790546601048 1100.342683528283 1100.073265309092 1100.018405824258 1099.465142578504 430.9399451874626 1099.658478423528 293.001824439341
1362 0.005 6.81 20 1069.423511973452 1040.448739677577 1040.791051476088 1100.332070352806 1100.063953614649 1100.010166984287 1099.462830089625 430.9594282780005 1099.624025557864 293.0018227098059
1363 0.005 6.815 20 1069.428035943733 1040.449256746805 1040.791559592572 1100.339348343144 1100.071981375434 1100.018413417476 1099.465110774535 430.9787125076013 1099.639058720183 293.0018047069744
1364 0.005 6.82 20 1069.434133289621 1040.449812794205 1040.79210103846 1100.345815113116 1100.077310119075 1100.023140702614 1099.467661463571 430.9971975216754 1099.655125982284 293.0018131803481
1365 0.005 6.825 20 1069.43137608136 1040.450348721649 1040.792642034936 1100.339062601854 1100.069297100719 1100.015518635628 1099.464605523602 431.0164529851714 1099.64767666113 293.0018308049886
1366 0.005 6.83 20 1069.426440869138 1040.450846602173 1040.793150078213 1100.335206082374 1100.06802541295 1100.014454670415 1099.464198049084 431.0358627984238 1099.629306028249 293.0018286978084
1367 0.005 6.835 20 1069.436873982854 1040.451406217281 1040.793689219659 1100.346462578058 1100.077757800974 1100.024139813503 1099.466174258408 431.0545510440505 1099.661411071358 293.0018114249445
1368 0.005 6.84 20 1069.434992376971 1040.451949252824 1040.794233139666 1100.34269890618 1100.073285652028 1100.018416832763 1099.465258912995 431.073415091702 1099.658487007122 293.0018241154291
1369 0.005 6.845 20 1069.42547743927 1040.452426683558 1040.794728598703 1100.332069495913 1100.06395229885 1100.010164068487 1099.462874214001 431.0925476813005 1099.624026518213 293.001821533216
1370 0.005 6.850000000000001 20 1069.429853067435 1040.452933230644 1040.795226627386 1100.339263996416 1100.071889024735 1100.018330296092 1099.464941361187 431.1115300931878 1099.639004185038 293.0018043595039
1371 0.005 6.855 20 1069.436325422535 1040.453484629012 1040.795762119954 1100.345843769259 1100.077297028279 1100.023102270137 1099.468055430026 431.1298508044235 1099.655217959852 293.0018123337701
1372 0.005 6.86 20 1069.433233982392 1040.454009689834 1040.79629312874 1100.338965431586 1100.069206017697 1100.01542433216 1099.464472346747 431.1488527171802 1099.647562549826 293.0018303137458
1373 0.005 6.865 20 1069.428226713518 1040.454496565531 1040.796790541044 1100.335123936655 1100.067944939342 1100.014375494349 1099.464118169384 431.1679814126902 1099.629223601352 293.0018280112608
1374 0.005 6.87 20 1069.438739139593 1040.455046551991 1040.797319961208 1100.346382020868 1100.077669592509 1100.024075653257 1099.466140357054 431.1863446618676 1099.661321202403 293.0018103903665
1375 0.005 6.875 20 1069.436820909661 1040.455579244239 1040.79785348992 1100.342578752927 1100.073164691859 1100.018290477979 1099.465121727907 431.2048677809499 1099.658377134318 293.0018227931938
1376 0.005 6.88 20 1069.427159954333 1040.456044218618 1040.798337129645 1100.331868679569 1100.063741134816 1100.009957419 1099.462596704994 431.2238025970076 1099.623878808948 293.0018209188326
1377 0.005 6.885 20 1069.43165469403 1040.45654037064 1040.798824580773 1100.339104403278 1100.071718598683 1100.018167765098 1099.464790328027 431.2425101005453 1099.63888149363 293.0018030430612
1378 0.005 6.890000000000001 20 1069.437826877244 1040.457075852883 1040.799345215726 1100.345598232824 1100.077097071898 1100.022942257526 1099.467521971292 431.2606257503065 1099.654924314623 293.0018115051921
1379 0.005 6.895 20 1069.434984926929 1040.45759008935 1040.799864740187 1100.338850930033 1100.06907797757 1100.015283208309 1099.464433820874 431.2793109038728 1099.647469317982 293.0018289424434
1380 0.005 6.9 20 1069.430057796029 1040.458066810978 1040.800351748862 1100.335017164324 1100.0678145837 1100.014266665483 1099.464059430832 431.2982411594917 1099.629117591581 293.0018271913571
1381 0.005 6.905 20 1069.440552935983 1040.458607526063 1040.800871665368 1100.346249903872 1100.077536835885 1100.024003304576 1099.466059620082 431.3163929563693 1099.661247571943 293.0018093011285
1382 0.005 6.91 20 1069.438568061225 1040.459129524533 1040.801394726535 1100.342478792288 1100.073047058924 1100.018162605108 1099.465032228961 431.3346329515597 1099.658305393757 293.0018221266031
1383 0.005 6.915 20 1069.428997425734 1040.459585753023 1040.801869277896 1100.331758382986 1100.063616575436 1100.009821136084 1099.462492861965 431.3533065076011 1099.623780552594 293.001820077054
1384 0.005 6.92 20 1069.433469633117 1040.460071921155 1040.80234662379 1100.339037024359 1100.071656885288 1100.018108125266 1099.464809993672 431.3718134936981 1099.638762746016 293.0018025642534
1385 0.005 6.925 20 1069.439580833537 1040.460596950086 1040.802857095632 1100.345539309932 1100.077040459361 1100.022895721698 1099.467463399664 431.3896335178175 1099.654880969977 293.0018108888657
1386 0.005 6.93 20 1069.43680608768 1040.461102898189 1040.803367957662 1100.338817166524 1100.069031420912 1100.015230256721 1099.464312044566 431.4081834623718 1099.647402177798 293.0018287418158
1387 0.005 6.935 20 1069.431674233296 1040.461571109517 1040.803845569396 1100.334896845124 1100.067708238712 1100.014175061967 1099.463946773673 431.4267660992307 1099.62893238755 293.0018265068916
1388 0.005 6.94 20 1069.442288578594 1040.462100917182 1040.804355145322 1100.346194047988 1100.077473631767 1100.024004142459 1099.465863395782 431.4446789563553 1099.661256198691 293.0018089621042
1389 0.005 6.945 20 1069.440367589149 1040.462613473461 1040.804868927655 1100.342416376205 1100.072975774958 1100.018088951862 1099.464822847522 431.4627809642084 1099.658369570958 293.0018217576484
1390 0.005 6.95 20 1069.430744060709 1040.463060325754 1040.805334012209 1100.331733549011 1100.063616716568 1100.009803686708 1099.462534394361 431.4812491112904 1099.623689903121 293.0018191470782
1391 0.005 6.955 20 1069.435282155963 1040.46353772866 1040.805802653883 1100.339084028269 1100.071698943412 1100.018149105981 1099.464806502875 431.4993942831952 1099.638820394678 293.0018018864607
1392 0.005 6.96 20 1069.441437223448 1040.464053951344 1040.80630441474 1100.34558405292 1100.07707807942 1100.022940477248 1099.467426495791 431.5170449398639 1099.654970518569 293.0018100770162
1393 0.005 6.965 20 1069.438507898932 1040.464550893512 1040.806806167997 1100.338674409929 1100.068912215662 1100.015119624153 1099.464274137409 431.5353397767731 1099.647365872773 293.0018278913921
1394 0.005 6.97 20 1069.433443042041 1040.46501028833 1040.807275008573 1100.334897660751 1100.067726699949 1100.014198604038 1099.463941573282 431.5536488714313 1099.628979684788 293.0018253774103
1395 0.005 6.975000000000001 20 1069.444174250524 1040.465533174913 1040.807777257398 1100.346280775216 1100.077574077998 1100.024091354347 1099.465976955016 431.5714165001206 1099.661297386381 293.0018081880471
1396 0.005 6.98 20 1069.442304313364 1040.466039058419 1040.808284056644 1100.342602720433 1100.073173211615 1100.018274508582 1099.465084804626 431.5893469330367 1099.658449191411 293.0018208760083
1397 0.005 6.985 20 1069.4325399391 1040.466477399949 1040.808741218076 1100.331816572599 1100.063717668989 1100.00992336786 1099.462449371556 431.6074965274606 1099.623786396821 293.0018187964909
1398 0.005 6.99 20 1069.43713815526 1040.466947126829 1040.809202166858 1100.339194096366 1100.071825658254 1100.018275000322 1099.46485882718 431.6254786509413 1099.638932456296 293.00180113044
1399 0.005 6.995 20 1069.443334058285 1040.467457196361 1040.809697324856 1100.345702567658 1100.07720718134 1100.023053521012 1099.467655618959 431.642961291194 1099.655061584385 293.0018093014808
1400 0.005 7 20 1069.440366268439 1040.467947136087 1040.810192220493 1100.338865151956 1100.069116368162 1100.015321173218 1099.464479323494 431.6610209649689 1099.647435781085 293.0018273003562
1401 0.005 7.005 20 1069.435300615012 1040.468399255639 1040.810653981395 1100.335015676227 1100.067849292353 1100.014317721485 1099.464018677255 431.6790987207775 1099.629069028135 293.0018245611388
1402 0.005 7.01 20 1069.446017864201 1040.468915359315 1040.81114944527 1100.34636862556 1100.077660592842 1100.024144141235 1099.466049234982 431.6964748143055 1099.661383760143 293.0018075846946
1403 0.005 7.015000000000001 20 1069.444106238604 1040.469414820483 1040.81164973394 1100.342691259282 1100.073261878477 1100.018381454467 1099.465177731282 431.7141861718798 1099.658555580559 293.0018202957377
1404 0.005 7.02 20 1069.434544688931 1040.469848040535 1040.812101272476 1100.332045037801 1100.063935868488 1100.010138898872 1099.462764648893 431.7321405659118 1099.624003215632 293.0018180270789
1405 0.005 7.025 20 1069.439055259407 1040.47031255483 1040.812556885478 1100.339325821329 1100.071949794 1100.018379683568 1099.465076747553 431.7499140903822 1099.639062874421 293.0018002326213
1406 0.005 7.03 20 1069.44515612851 1040.470816445868 1040.813046194631 1100.34584237031 1100.077331882443 1100.023166568148 1099.467725325154 431.7670207346957 1099.655153863595 293.0018084667449
1407 0.005 7.035 20 1069.442180427282 1040.471299370625 1040.813534346917 1100.338934361114 1100.069206399936 1100.015436840909 1099.46440004769 431.7848534094461 1099.64748330665 293.0018263431302
1408 0.005 7.04 20 1069.437396022704 1040.471745584802 1040.813990473446 1100.335258520722 1100.068087414778 1100.01451694814 1099.464349821962 431.8027664092597 1099.629289859753 293.0018244455198
1409 0.005 7.045 20 1069.447814324993 1040.47225491503 1040.814479286831 1100.346494621188 1100.077787156784 1100.024189128981 1099.466231202386 431.8199911027653 1099.66144689319 293.001806568341
1410 0.005 7.05 20 1069.445872247049 1040.472746605689 1040.814971896483 1100.342734143051 1100.073322527033 1100.018452986982 1099.465293774124 431.8373513985451 1099.658480477299 293.0018193817071
1411 0.005 7.055 20 1069.436341890064 1040.473173037582 1040.815416498519 1100.332079882814 1100.063966045399 1100.010179281149 1099.462821233154 431.8551423322804 1099.62405609551 293.0018170414015
1412 0.005 7.06 20 1069.440755789393 1040.473629537339 1040.815864468208 1100.339351508805 1100.071975215079 1100.018411212754 1099.46495471783 431.8727038043701 1099.639093977493 293.0017998563221
1413 0.005 7.065 20 1069.44689814494 1040.474125551149 1040.816345748502 1100.345842649018 1100.077342427001 1100.023160653134 1099.467749430773 431.8896294167122 1099.655119609223 293.0018079965479
1414 0.005 7.07 20 1069.444134059244 1040.474602108472 1040.816827163896 1100.339086450178 1100.069333929532 1100.015547640128 1099.464764004352 431.907252018367 1099.647643538019 293.0018259323801
1415 0.005 7.075 20 1069.43905731305 1040.475040018401 1040.817275537333 1100.335204519028 1100.068027751733 1100.014449069925 1099.464264922607 431.9250287168954 1099.629292807232 293.0018236675401
1416 0.005 7.08 20 1069.449494853784 1040.475540710636 1040.817755910037 1100.346410776079 1100.077706465376 1100.024105282943 1099.466084833873 431.9420343254682 1099.661329309747 293.0018063509447
1417 0.005 7.085 20 1069.447587140104 1040.476024011053 1040.818240110267 1100.342666610488 1100.073264107446 1100.018413581989 1099.465115395536 431.9592822141287 1099.658425143357 293.0018186701207
1418 0.005 7.09 20 1069.437989380221 1040.476441585779 1040.81867602126 1100.332026132064 1100.063909995741 1100.010141307072 1099.462703407776 431.976841279221 1099.624010635631 293.0018169287517
1419 0.005 7.095 20 1069.442370254643 1040.476889016852 1040.819114962721 1100.339196181529 1100.071830248477 1100.018288030519 1099.464785342303 431.9941410156 1099.638960589953 293.0017989267401
1420 0.005 7.100000000000001 20 1069.44854152596 1040.477376833882 1040.819587840172 1100.345716204816 1100.077215416412 1100.023051134579 1099.467568296641 432.0108004738829 1099.655066141754 293.0018076291609
1421 0.005 7.105 20 1069.445679991189 1040.477843932004 1040.820060102475 1100.338939026577 1100.069184055805 1100.015420655174 1099.464505587861 432.0281973002374 1099.647562013896 293.0018251631378
1422 0.005 7.11 20 1069.440705692409 1040.478272916951 1040.820499495972 1100.335125376345 1100.067944473117 1100.014379449089 1099.464085626215 432.045710998486 1099.629223647926 293.0018231315133
1423 0.005 7.115 20 1069.451129859876 1040.478764932509 1040.820971090114 1100.346287683766 1100.07757929583 1100.024019666781 1099.465894930265 432.0624205055598 1099.661292193628 293.0018055177873
1424 0.005 7.12 20 1069.449167425565 1040.479239697094 1040.821446814979 1100.342569484168 1100.073146959694 1100.018288853768 1099.465006299977 432.0793677824266 1099.658411316359 293.0018180581525
1425 0.005 7.125 20 1069.439572831981 1040.479648430617 1040.821873896989 1100.331857489782 1100.063730308493 1100.009962668906 1099.462522928889 432.0967529658896 1099.623882555379 293.001816037176
1426 0.005 7.13 20 1069.443999528512 1040.480087079897 1040.82230389044 1100.339104019216 1100.071729276982 1100.01818777082 1099.464756008446 432.1138936440862 1099.638899218666 293.0017987481594
1427 0.005 7.135 20 1069.450056455366 1040.480564473972 1040.822766817564 1100.345575593806 1100.077069511426 1100.022921300641 1099.467462891594 432.1304245527202 1099.654957892164 293.0018068464123
1428 0.005 7.140000000000001 20 1069.447314337942 1040.481024155693 1040.823231211552 1100.338845428457 1100.069060058832 1100.015285490931 1099.46433613979 432.1475484153929 1099.647447580369 293.0018248664342
1429 0.005 7.145 20 1069.442288616279 1040.481444801087 1040.823662217822 1100.334948715743 1100.067746695868 1100.014218650551 1099.463899975387 432.1648132523896 1099.629094354561 293.0018225375122
1430 0.005 7.15 20 1069.452690404392 1040.481928454218 1040.824125393561 1100.34620573771 1100.077493315787 1100.023987792596 1099.465882417965 432.1813730361877 1099.661263177852 293.0018054014462
1431 0.005 7.155 20 1069.450772666967 1040.482394647865 1040.824592574777 1100.342463872773 1100.073024021161 1100.018155227767 1099.464902590644 432.1980343041139 1099.658369932476 293.001817525351
1432 0.005 7.16 20 1069.441210804635 1040.482795445721 1040.825011756544 1100.331790399734 1100.063634464239 1100.009856718341 1099.462337183415 432.2151399270489 1099.623830286137 293.0018158400082
1433 0.005 7.165 20 1069.445545970635 1040.48322557915 1040.825433324528 1100.339033570216 1100.071653295318 1100.018112718483 1099.464686204808 432.2320477446187 1099.638818678743 293.0017981954212
1434 0.005 7.17 20 1069.451680261764 1040.483695522859 1040.825888590141 1100.345513234142 1100.077015612884 1100.022878120029 1099.46740220381 432.2482683473837 1099.654893840032 293.0018064571731
1435 0.005 7.175 20 1069.448845999847 1040.484145671148 1040.826343809169 1100.338681208071 1100.068902173209 1100.015120825342 1099.464185883552 432.265213703504 1099.647370391996 293.0018243834548
1436 0.005 7.18 20 1069.443837040713 1040.484557760164 1040.826766192954 1100.334927945982 1100.067712399981 1100.014200599389 1099.463900849297 432.2823609473692 1099.629071027298 293.0018221923263
1437 0.005 7.185 20 1069.454314374825 1040.485033085265 1040.827220927828 1100.34617887274 1100.077466953345 1100.023996193258 1099.465854586605 432.2986815044407 1099.661232942866 293.0018046379082
1438 0.005 7.19 20 1069.452408216169 1040.485491321044 1040.827680124054 1100.342447392003 1100.073013965128 1100.01813833653 1099.464818693298 432.3152124323107 1099.658348377894 293.0018174109499
1439 0.005 7.195 20 1069.442766340536 1040.485883693479 1040.828090872145 1100.331818436175 1100.063682841882 1100.009879435836 1099.462448151435 432.3322171810452 1099.623839841383 293.0018151840936
1440 0.005 7.2 20 1069.447187598245 1040.486307150597 1040.828505595338 1100.339055449232 1100.071670255822 1100.018140493494 1099.464621476463 432.3489702249005 1099.638856144184 293.0017975670686
1441 0.005 7.205 20 1069.453315266894 1040.486770079886 1040.828953758496 1100.345539458443 1100.077047041035 1100.022919841346 1099.467396456353 432.3649804038325 1099.654964207704 293.0018058292542
1442 0.005 7.21 20 1069.450457895058 1040.487213502733 1040.829402209488 1100.338797283257 1100.069013390453 1100.015226790055 1099.464220898492 432.3816681269749 1099.647419501333 293.0018239598827
1443 0.005 7.215 20 1069.445498667427 1040.487618792937 1040.829817775793 1100.335029673475 1100.067826500535 1100.014314836769 1099.463983952462 432.3985179891359 1099.629144445958 293.0018217289188
1444 0.005 7.22 20 1069.456006880203 1040.488088897624 1040.83026713811 1100.346271422343 1100.077557748503 1100.024093353622 1099.46589338648 432.4146624327375 1099.66135455735 293.0018043974306
1445 0.005 7.225000000000001 20 1069.454014389034 1040.4885412931 1040.830720483472 1100.342558835544 1100.073125087941 1100.018250772019 1099.464937201108 432.4308756664554 1099.65843028954 293.0018167522908
1446 0.005 7.23 20 1069.444436913437 1040.488928400719 1040.831125869542 1100.331912374019 1100.063789701838 1100.010005053464 1099.462479665325 432.4476869725715 1099.623923550251 293.0018148626201
1447 0.005 7.235 20 1069.448870821056 1040.489346424205 1040.83153500535 1100.33915970208 1100.071781559744 1100.018246328101 1099.464775537837 432.4642395633254 1099.638922751308 293.0017972845204
1448 0.005 7.24 20 1069.454970502002 1040.489803714739 1040.831977629606 1100.345681388791 1100.077188109134 1100.023046453778 1099.467528868722 432.4802717005707 1099.655031921279 293.0018054416786
1449 0.005 7.245 20 1069.452018451352 1040.490240866241 1040.83241989694 1100.338782133492 1100.069036233217 1100.015268574966 1099.464216368265 432.496747617713 1099.647392683788 293.001823036353
1450 0.005 7.25 20 1069.446974427032 1040.490641463719 1040.832829761023 1100.334973070757 1100.067815883959 1100.014288624486 1099.463934248597 432.5132773620258 1099.629081905844 293.0018209381433
1451 0.005 7.255 20 1069.457562142095 1040.491104816245 1040.833272694188 1100.346361506188 1100.077663408558 1100.024147626779 1099.465950279779 432.5293642640306 1099.661370105328 293.0018038116417
1452 0.005 7.26 20 1069.455628861768 1040.491551015285 1040.833720004749 1100.342618500836 1100.073207283141 1100.018353214664 1099.465009911404 432.545610301791 1099.658480813646 293.0018165111898
1453 0.005 7.265000000000001 20 1069.445959448097 1040.491931135055 1040.834118612023 1100.331876563957 1100.063791427521 1100.010028057029 1099.462506975448 432.5619998578229 1099.62387798499 293.0018144781554
1454 0.005 7.27 20 1069.450486363018 1040.492343543978 1040.834522100196 1100.339255255157 1100.071881527435 1100.018337050542 1099.464904755836 432.5781635586865 1099.639035955032 293.0017966958667
1455 0.005 7.275 20 1069.456645075745 1040.492796035732 1040.834959813318 1100.345825798082 1100.077322315233 1100.023160935447 1099.467662919253 432.5939685283824 1099.655142225749 293.0018052372018
1456 0.005 7.28 20 1069.453706414134 1040.493228970763 1040.835397660364 1100.338933685405 1100.069200575545 1100.015441708198 1099.464440248639 432.6102540514593 1099.647554479624 293.0018227790689
1457 0.005 7.285 20 1069.448561951035 1040.493623968676 1040.835802345863 1100.335075159328 1100.067923368192 1100.014382451113 1099.463970795137 432.6265777441015 1099.629141993417 293.0018207090616
1458 0.005 7.29 20 1069.459233560347 1040.494083154062 1040.836240916644 1100.346444193838 1100.077740730633 1100.024162811762 1099.466058885693 432.6422825086437 1099.661434278808 293.0018033449785
1459 0.005 7.295 20 1069.457262543537 1040.494524428868 1040.836683218553 1100.342685581302 1100.073282351823 1100.018437634285 1099.465136219158 432.6582880100146 1099.65852988243 293.0018160497603
1460 0.005 7.3 20 1069.447632486879 1040.494900175892 1040.837077592073 1100.332013713046 1100.063902513524 1100.010136950939 1099.462677170979 432.6745381642249 1099.624010467994 293.0018139871796
1461 0.005 7.305 20 1069.45208374161 1040.495306154731 1040.837474938403 1100.339291731986 1100.071928819027 1100.018386774619 1099.464934614746 432.6906999283597 1099.639061700992 293.0017964481635
1462 0.005 7.31 20 1069.458226533824 1040.495752306862 1040.837906483496 1100.345818568462 1100.077312034546 1100.023137789027 1099.467684999675 432.7062810607056 1099.655112431713 293.0018048881313
1463 0.005 7.315 20 1069.455176936176 1040.496177274669 1040.838336666199 1100.338896929268 1100.069175589416 1100.015423873878 1099.464394777041 432.7224072292785 1099.647464154233 293.001822232575
1464 0.005 7.32 20 1069.45010851292 1040.496565632859 1040.838734631716 1100.335072557591 1100.067928333119 1100.014375344196 1099.464002276258 432.7386063677045 1099.629139346237 293.0018204980252
1465 0.005 7.325 20 1069.460779531559 1040.497017752369 1040.839166139823 1100.346460516533 1100.077762136219 1100.024141685175 1099.466134473366 432.7541782600221 1099.661403037476 293.0018029721149
1466 0.005 7.33 20 1069.458722758238 1040.497451543534 1040.839601314469 1100.342647207017 1100.073241624886 1100.018394899367 1099.464990502437 432.7698700872842 1099.658442245234 293.0018158258002
1467 0.005 7.335 20 1069.449028732425 1040.497818952651 1040.839987665013 1100.331879651633 1100.063790721895 1100.010038659641 1099.46253228057 432.7860518961728 1099.623886361225 293.0018138764052
1468 0.005 7.34 20 1069.45355336481 1040.4982182805 1040.840378065535 1100.339202487939 1100.071843104693 1100.018299220455 1099.464825250849 432.8018678622811 1099.63896462251 293.0017961677519
1469 0.005 7.345 20 1069.459629367235 1040.498656351116 1040.840801569503 1100.345743802611 1100.077245456733 1100.023075074616 1099.467636595642 432.817092029391 1099.655044682903 293.0018043778134
1470 0.005 7.350000000000001 20 1069.456798547394 1040.499075631167 1040.841225968591 1100.338929534828 1100.069172132171 1100.015402650915 1099.464434836449 432.8329749736692 1099.6475504502 293.0018220543542
1471 0.005 7.355 20 1069.451797192981 1040.4994567232 1040.841617480495 1100.335077497087 1100.067897744633 1100.014350697095 1099.463995980615 432.8490925017146 1099.629218634402 293.0018200631067
1472 0.005 7.36 20 1069.462178238121 1040.499900632366 1040.842041048509 1100.346313666976 1100.077615926833 1100.024051681085 1099.465960092617 432.8644513269935 1099.661315859805 293.0018026306078
1473 0.005 7.365 20 1069.460228177856 1040.500327336251 1040.8424688156 1100.342553649677 1100.073142903632 1100.018284682909 1099.464999024697 432.8799870840154 1099.658383260954 293.0018150554999
1474 0.005 7.37 20 1069.450612284627 1040.500688366869 1040.842848328428 1100.331848633483 1100.063723665002 1100.009945627952 1099.462566840461 432.8959288749995 1099.62385986686 293.0018133719234
1475 0.005 7.375 20 1069.454958571354 1040.501079785965 1040.843231149155 1100.33910049383 1100.071722513943 1100.018181456006 1099.464735754297 432.9116268767002 1099.63887725428 293.0017957492862
1476 0.005 7.38 20 1069.461056570683 1040.501510752448 1040.843647539595 1100.345605810938 1100.077113007344 1100.022952949809 1099.467529786437 432.9267014499406 1099.654956989705 293.0018036221423
1477 0.005 7.385 20 1069.458314059521 1040.501923680619 1040.844065374706 1100.338906352644 1100.06912131221 1100.015337724358 1099.464384250708 432.9424392745919 1099.647515365682 293.001822086302
1478 0.005 7.390000000000001 20 1069.453168979661 1040.50229656277 1040.844448893017 1100.334994890548 1100.067792877321 1100.014258963175 1099.463951620284 432.9582671605828 1099.629142856102 293.0018199148166
1479 0.005 7.395 20 1069.463606862339 1040.502733934023 1040.84486572885 1100.34618771561 1100.077467485058 1100.023958082352 1099.46584096826 432.9734903649191 1099.661222836347 293.0018025200178
1480 0.005 7.4 20 1069.461664238393 1040.503154306245 1040.84528698607 1100.342434986594 1100.073006004478 1100.018144373372 1099.464906745642 432.9888139316215 1099.658309013014 293.001814986334
1481 0.005 7.405 20 1069.452022346636 1040.503508472925 1040.845659818297 1100.331814847507 1100.063669893321 1100.009889363529 1099.462411892627 433.0045412172475 1099.623798983579 293.0018130329863
1482 0.005 7.41 20 1069.456345311211 1040.503891856067 1040.846034799227 1100.339005135883 1100.071633980203 1100.018101693697 1099.464582182229 433.0199958544724 1099.63877836154 293.0017955152192
1483 0.005 7.415 20 1069.462515421596 1040.504316311001 1040.846444493238 1100.345516227296 1100.077008834744 1100.02287957393 1099.467343615931 433.0347944566746 1099.654904699636 293.0018035533602
1484 0.005 7.42 20 1069.459618243796 1040.504721249805 1040.846854558801 1100.338755810214 1100.06896916969 1100.015188859262 1099.46417706327 433.0504099471712 1099.647413266305 293.0018219097199
1485 0.005 7.425 20 1069.454621988207 1040.505087715449 1040.847231343115 1100.334948912502 1100.067736560485 1100.014219048137 1099.463931378846 433.0660498896018 1099.629084257293 293.0018194332968
1486 0.005 7.43 20 1069.465067835547 1040.505518560797 1040.847641527384 1100.346152408507 1100.077437932551 1100.023969692746 1099.465841565556 433.0810803619755 1099.661206526254 293.0018022441399
1487 0.005 7.435 20 1069.463060548786 1040.505932042493 1040.84805614532 1100.342421520855 1100.072972019519 1100.018098970858 1099.46480488558 433.0962464066316 1099.658336512812 293.0018145392671
1488 0.005 7.44 20 1069.453451126577 1040.506279966836 1040.848422558937 1100.331754498558 1100.063616535743 1100.009825581701 1099.462370690115 433.1117947218908 1099.623778000866 293.0018126794749
1489 0.005 7.445 20 1069.457858553817 1040.506658785111 1040.84879252577 1100.339013874599 1100.071625386624 1100.018106558628 1099.464588737566 433.1271589566218 1099.638840791406 293.0017951031997
1490 0.005 7.45 20 1069.463936966508 1040.507076496103 1040.849195762745 1100.345570661239 1100.077071939541 1100.022940344794 1099.467446897885 433.1418292223574 1099.655003377729 293.0018032938598
1491 0.005 7.455 20 1069.461086175544 1040.507474686972 1040.849599288039 1100.338773477984 1100.06899104947 1100.015200326592 1099.464259010204 433.157156978063 1099.647463017726 293.001821320412
1492 0.005 7.46 20 1069.456103376933 1040.507836305652 1040.849970976388 1100.335000487358 1100.06779582107 1100.01428712232 1099.463921360249 433.1727290842294 1099.62913145739 293.0018190218739
1493 0.005 7.465 20 1069.466523781148 1040.508261156928 1040.850375336391 1100.346292144788 1100.077581864376 1100.024107988545 1099.46598299372 433.1875240120012 1099.661353135033 293.0018018960276
1494 0.005 7.47 20 1069.464548263371 1040.508668720823 1040.850784127709 1100.342532169645 1100.073092783784 1100.018229531247 1099.464856147039 433.2024207922673 1099.658460055593 293.0018143425718
1495 0.005 7.475000000000001 20 1069.455012772915 1040.509011943439 1040.851145694555 1100.331962615629 1100.063829806333 1100.010046125372 1099.462499831562 433.2177875939292 1099.623937865574 293.0018125882406
1496 0.005 7.48 20 1069.459305881574 1040.509384519325 1040.851509691908 1100.339191379759 1100.071820801607 1100.018279380694 1099.464786223668 433.2329399956624 1099.63894593729 293.0017946448456
1497 0.005 7.485 20 1069.465447396198 1040.509797723415 1040.851908364426 1100.345703885039 1100.07720587343 1100.023065372897 1099.467589066885 433.2475070595493 1099.655055364619 293.0018033043808
1498 0.005 7.49 20 1069.46261312052 1040.510191611043 1040.852307320612 1100.338901397771 1100.069130093616 1100.015350375554 1099.464395057088 433.2625826627217 1099.647555328327 293.0018208193801
1499 0.005 7.495 20 1069.457551697934 1040.510548035307 1040.85267402864 1100.335111431395 1100.067917248746 1100.014392211579 1099.464018569197 433.2779723394956 1099.629212459416 293.0018190058284
1500 0.005 7.5 20 1069.468001632069 1040.51096839356 1040.853073807125 1100.346381891857 1100.077674999523 1100.024156490163 1099.466030052348 433.2925530650556 1099.6613921688 293.0018010982498
1501 0.005 7.505 20 1069.466091522311 1040.511372142501 1040.853478431238 1100.342654837561 1100.073221432406 1100.018365472378 1099.465019206922 433.3073482183815 1099.658522873448 293.0018141879745
1502 0.005 7.51 20 1069.456413712115 1040.511710049717 1040.853834886929 1100.331992705401 1100.063874556185 1100.010103232239 1099.462562435803 433.3224865103777 1099.624036164135 293.0018118541066
1503 0.005 7.515000000000001 20 1069.460841270401 1040.512079619691 1040.854195535682 1100.339278001632 1100.071903066985 1100.018361244672 1099.46490427897 433.3374805378601 1099.639051286768 293.0017945393183
1504 0.005 7.52 20 1069.466968507441 1040.512489724715 1040.854590834755 1100.345823174539 1100.077323465039 1100.023154259867 1099.467777769809 433.3517843696298 1099.65514824363 293.0018027662379
1505 0.005 7.525 20 1069.464080640612 1040.512879392979 1040.854985844664 1100.339038316079 1100.069271801718 1100.015500761974 1099.464528041432 433.3667360236338 1099.647668549776 293.0018207133402
1506 0.005 7.53 20 1069.459029764736 1040.51323152442 1040.855348264887 1100.335183835774 1100.068005284259 1100.01446296404 1099.464116503547 433.3819166938002 1099.629313619351 293.0018184210959
1507 0.005 7.535 20 1069.469502064222 1040.513647241934 1040.85574331931 1100.346500250926 1100.077802472959 1100.024208805936 1099.466191121392 433.3963466904163 1099.66144909586 293.0018011946119
1508 0.005 7.54 20 1069.467459599449 1040.514045293272 1040.856142556667 1100.342693995703 1100.073280607825 1100.018436532596 1099.465129539473 433.4109340168832 1099.658498659077 293.0018137360839
1509 0.005 7.545 20 1069.45790279525 1040.51437845631 1040.856494256378 1100.332104904893 1100.063976782252 1100.010210551623 1099.462743739078 433.4259721109481 1099.624085639446 293.0018121154255
1510 0.005 7.55 20 1069.462241481864 1040.514742330599 1040.856849404229 1100.339281492927 1100.071915426507 1100.018374460572 1099.4648568456 433.4407024882686 1099.639054348165 293.0017942460997
1511 0.005 7.555 20 1069.468321557792 1040.515146790543 1040.857239253404 1100.345832825343 1100.077329550036 1100.023153435168 1099.467699058726 433.4548420358587 1099.655135731145 293.0018027960991
1512 0.005 7.56 20 1069.465479553142 1040.515531255442 1040.857628925457 1100.339034629638 1100.069271554149 1100.015505118892 1099.464546666303 433.4696159361035 1099.647650992261 293.0018202056223
1513 0.005 7.565 20 1069.460443343765 1040.515877988687 1040.857985882391 1100.335155574797 1100.06797681467 1100.014419187259 1099.464152014025 433.4845648013616 1099.62927813514 293.0018183254347
1514 0.005 7.57 20 1069.470769163977 1040.516287429732 1040.858374978851 1100.346351850812 1100.077647719002 1100.024055435749 1099.466023065201 433.4988382191718 1099.661341173168 293.0018008362217
1515 0.005 7.575 20 1069.468852164301 1040.516680034812 1040.858768605871 1100.342663886285 1100.07324907764 1100.018404799559 1099.46510074899 433.513323790744 1099.65849398187 293.0018135735896
1516 0.005 7.58 20 1069.459236887654 1040.517007596739 1040.859114656505 1100.331969307983 1100.063850791586 1100.010094925922 1099.462615921089 433.5281252052838 1099.623983707682 293.0018116660517
1517 0.005 7.585 20 1069.463538310665 1040.517365275443 1040.859463733941 1100.339219914152 1100.071848730308 1100.018308377096 1099.464802992909 433.5427342339295 1099.639019718837 293.0017941255838
1518 0.005 7.59 20 1069.469639435539 1040.517762957962 1040.859846746409 1100.345742227751 1100.077245308913 1100.023073905416 1099.467640838805 433.5567233183083 1099.655060497045 293.0018024446344
1519 0.005 7.595 20 1069.46684876517 1040.518142702774 1040.860231266317 1100.338992414237 1100.069219110904 1100.015449807432 1099.464512937906 433.5713547299314 1099.647553060964 293.0018204388653
1520 0.005 7.600000000000001 20 1069.461695663759 1040.518482052579 1040.860581329789 1100.335110820447 1100.067938169624 1100.014378604905 1099.464107710653 433.5861240261883 1099.629208016001 293.0018182237042
1521 0.005 7.605 20 1069.47209691363 1040.518884863906 1040.860963939815 1100.346317186131 1100.077615011793 1100.024043642861 1099.465994997821 433.6001853565222 1099.661282467369 293.0018009901327
1522 0.005 7.61 20 1069.470181808761 1040.51927166638 1040.861351669829 1100.342594942142 1100.073172787518 1100.018314465545 1099.465042710233 433.6143478281197 1099.658459327916 293.00181327953
1523 0.005 7.615 20 1069.460442341071 1040.519591303413 1040.861690194206 1100.331877184313 1100.063749976169 1100.009973311997 1099.462540134642 433.6290750081843 1099.623901355375 293.0018113962858
1524 0.005 7.62 20 1069.464805392789 1040.519941630038 1040.862032036244 1100.339069644456 1100.071692004016 1100.018156876428 1099.464702252099 433.6435223383075 1099.63889218385 293.0017938277573
1525 0.005 7.625 20 1069.470960768344 1040.52033297855 1040.862408642006 1100.345629495594 1100.077126481986 1100.022960173259 1099.467579866909 433.6573988483769 1099.6549923152 293.0018021161131
1526 0.005 7.63 20 1069.467896033934 1040.52070341537 1040.862784364275 1100.338705079686 1100.06895549936 1100.015180690573 1099.464283565974 433.6718097168835 1099.64729895265 293.0018198054061
1527 0.005 7.635 20 1069.462748906899 1040.521036594939 1040.863127191545 1100.334840773413 1100.067673749229 1100.014132324471 1099.463850139674 433.6863185879614 1099.628970437923 293.0018176256861
1528 0.005 7.640000000000001 20 1069.473399395276 1040.521434118291 1040.863504190758 1100.346176205305 1100.077458776027 1100.023943672328 1099.46583823849 433.7002373508751 1099.661239876654 293.0018005270922
1529 0.005 7.645 20 1069.471355475291 1040.521814071153 1040.863885422747 1100.342426151631 1100.073001653004 1100.018140397422 1099.464900507182 433.7143715981833 1099.658316470799 293.0018130435187
1530 0.005 7.65 20 1069.461758589872 1040.522128287584 1040.864218434869 1100.331793638107 1100.063651628217 1100.009866937428 1099.462470612362 433.728824866692 1099.623868945077 293.0018115707724
1531 0.005 7.655 20 1069.466126579516 1040.522473381229 1040.86455490114 1100.338999382031 1100.071606422104 1100.018071967062 1099.464599334067 433.7430369362038 1099.638817601046 293.0017937060953
1532 0.005 7.66 20 1069.472166044233 1040.522857472058 1040.864924665295 1100.345504960745 1100.077000200725 1100.022867244038 1099.467314554313 433.7567999637561 1099.654917263051 293.0018023288768
1533 0.005 7.665 20 1069.469333409752 1040.523222068095 1040.865294624717 1100.338764544983 1100.068986359564 1100.015192848492 1099.464332554533 433.7711255608423 1099.647392764147 293.0018197661864
1534 0.005 7.67 20 1069.464090706951 1040.523550090006 1040.865632207359 1100.334847004341 1100.067658403449 1100.014144887977 1099.463796393958 433.785569602103 1099.628925126108 293.0018175309224
1535 0.005 7.675 20 1069.474635321123 1040.523940580895 1040.866002545107 1100.34616648764 1100.07745189093 1100.023979571373 1099.465794808811 433.7991908783496 1099.661255351437 293.0018003606098
1536 0.005 7.68 20 1069.472699864813 1040.52431507106 1040.866378168645 1100.342427440302 1100.07298180652 1100.018100146219 1099.464912507964 433.8131437697703 1099.658377980805 293.0018129346333
1537 0.005 7.685 20 1069.463048173183 1040.524624457885 1040.866706058118 1100.331767033942 1100.063629803314 1100.009835002889 1099.462510058315 433.8274068369402 1099.623806617701 293.0018111944487
1538 0.005 7.69 20 1069.467372974332 1040.524963202438 1040.867036476165 1100.33902478665 1100.071646654624 1100.018126356594 1099.46460335189 433.8414749443986 1099.638846310826 293.00179349287
1539 0.005 7.695 20 1069.473493552439 1040.525342356173 1040.867401375436 1100.345561323236 1100.077058506723 1100.022930364748 1099.467434167619 433.8549836466862 1099.654959743295 293.0018019431234
1540 0.005 7.7 20 1069.470565782336 1040.525701992429 1040.867766293154 1100.338698551494 1100.068935960932 1100.015152921494 1099.46422138807 433.8690673057042 1099.647317239406 293.0018193567235
1541 0.005 7.705 20 1069.46555679521 1040.526023818878 1040.86809859646 1100.3349961904 1100.067789759961 1100.014276926959 1099.463883041234 433.8832824091188 1099.629140275659 293.0018175440396
1542 0.005 7.71 20 1069.475999165716 1040.526410044348 1040.868464277509 1100.346264194856 1100.077562149772 1100.024086334162 1099.465901801346 433.8969127827783 1099.661299392661 293.0018000239589
1543 0.005 7.715 20 1069.474075177752 1040.526780524124 1040.868835592451 1100.34255831718 1100.073130822168 1100.018266040101 1099.464995168983 433.9106579627742 1099.658480564492 293.0018129956686
1544 0.005 7.72 20 1069.464285864438 1040.52708353069 1040.869157522554 1100.331845269192 1100.063741185784 1100.009946647154 1099.462539628601 433.9247294550771 1099.623844636761 293.0018109891206
1545 0.005 7.725000000000001 20 1069.468762930554 1040.52741893811 1040.869484149739 1100.339151684933 1100.071771941192 1100.018234370486 1099.464803995255 433.9385935471091 1099.638907130477 293.0017934963611
1546 0.005 7.73 20 1069.474879330764 1040.527795056857 1040.869845500218 1100.345672346594 1100.077171948154 1100.023038070148 1099.467505196555 433.9519383381673 1099.655044236825 293.0018017698773
1547 0.005 7.735 20 1069.471778048603 1040.528150561651 1040.87020621288 1100.338792882591 1100.069058936775 1100.015296001849 1099.464285179813 433.9659472063472 1099.647435167119 293.0018196486761
1548 0.005 7.74 20 1069.46693565265 1040.528469492269 1040.870535362295 1100.335111013965 1100.067919055664 1100.014393872499 1099.464036739347 433.9799434073809 1099.629226130499 293.0018173772269
1549 0.005 7.745 20 1069.477369166485 1040.528852707749 1040.870897981459 1100.34634445441 1100.077635121464 1100.024127018663 1099.465987936806 433.9932153783638 1099.661382073434 293.0017998993563
1550 0.005 7.75 20 1069.475346491488 1040.529218952781 1040.87126526958 1100.342622442681 1100.073194043125 1100.018335115418 1099.465104843782 434.0068422113582 1099.658516580235 293.0018127004294
1551 0.005 7.755 20 1069.465745802895 1040.529519283462 1040.871584332309 1100.332000821259 1100.063882421545 1100.010105449645 1099.462647285401 434.0207633733646 1099.624029056406 293.0018108408134
1552 0.005 7.76 20 1069.470121656244 1040.529851022614 1040.871907405753 1100.339222610329 1100.071852611421 1100.01832664491 1099.46478386184 434.0345836111063 1099.638987973494 293.0017929575908
1553 0.005 7.765000000000001 20 1069.476171102208 1040.530223317302 1040.8722651565 1100.34580189602 1100.077308511226 1100.02315527378 1099.467663618728 434.0477261637114 1099.655085121018 293.0018016660234
1554 0.005 7.77 20 1069.473367748252 1040.530576092885 1040.872623057756 1100.339088234185 1100.069331008092 1100.015551883935 1099.464622422346 434.0614780047622 1099.647685474701 293.0018191405055
1555 0.005 7.775 20 1069.468300741881 1040.530890748715 1040.872948160579 1100.335207074696 1100.068028161579 1100.014473095408 1099.464213415545 434.0755192423471 1099.62930848744 293.0018174444577
1556 0.005 7.78 20 1069.478643520451 1040.531268946351 1040.873306107662 1100.346435929047 1100.077729358983 1100.024158459294 1099.466098024712 434.0887587168653 1099.66145955148 293.0017996559429
1557 0.005 7.785 20 1069.476699176196 1040.531630780814 1040.873668972649 1100.342697749586 1100.073284334014 1100.01843840214 1099.465160913188 434.1022224141423 1099.658520062604 293.0018126481656
1558 0.005 7.79 20 1069.467125560205 1040.531927831662 1040.873984571004 1100.332135808303 1100.064010139754 1100.010246114061 1099.462724218299 434.1160704411732 1099.624109290283 293.0018106284668
1559 0.005 7.795 20 1069.47136326746 1040.532254315524 1040.874302681425 1100.33931092277 1100.071941153498 1100.018392446266 1099.464898757045 434.129618619711 1099.639076933399 293.0017927748279
1560 0.005 7.8 20 1069.47747819032 1040.532622207487 1040.874655838522 1100.345791098551 1100.077285655283 1100.023122333432 1099.467635286313 434.142710745931 1099.655119835653 293.0018018050869
1561 0.005 7.805000000000001 20 1069.474505856653 1040.532970032206 1040.875008712511 1100.338957618154 1100.069229965403 1100.015470442912 1099.464543220117 434.156340936382 1099.647491904083 293.0018190408163
1562 0.005 7.81 20 1069.46926332097 1040.533279574004 1040.875328099844 1100.33508203036 1100.067938234114 1100.014380030318 1099.464136740621 434.1700807498283 1099.629119782942 293.0018171534015
1563 0.005 7.815 20 1069.479894176337 1040.533653864687 1040.875682042712 1100.346410638566 1100.077696759993 1100.024092912412 1099.466101901073 434.1831395695673 1099.661393922604 293.0017995529926
1564 0.005 7.82 20 1069.477949357279 1040.534012202807 1040.87604131434 1100.342674089415 1100.07325773004 1100.018408777455 1099.46516227285 434.1964356982211 1099.658533643425 293.001812401695
1565 0.005 7.825 20 1069.468084563776 1040.534302467527 1040.876350784903 1100.33187237539 1100.063777139341 1100.010030351496 1099.46255386524 434.210026725693 1099.623881522556 293.0018103737044
1566 0.005 7.83 20 1069.472602769397 1040.534624609467 1040.876664276223 1100.339233809409 1100.071868626248 1100.018323512313 1099.464867992598 434.2233364639222 1099.639011851199 293.0017926448714
1567 0.005 7.835 20 1069.478683475982 1040.534986520438 1040.877011783433 1100.345770582353 1100.077269784284 1100.023091748717 1099.467681894854 434.2361226750053 1099.655076318527 293.0018013275338
1568 0.005 7.84 20 1069.475594704638 1040.535328217871 1040.877358751936 1100.338859863756 1100.069126084995 1100.015356625107 1099.464448327096 434.2496177336331 1099.647472631706 293.0018191665531
1569 0.005 7.845 20 1069.470448530911 1040.535632677614 1040.877672968441 1100.334944693926 1100.067804850839 1100.01424761356 1099.463956333634 434.2631501579983 1099.629071070634 293.001816833594
1570 0.005 7.850000000000001 20 1069.481090582294 1040.536001111726 1040.878021020717 1100.346311610961 1100.077613397451 1100.024052374385 1099.466019767441 434.2761477541908 1099.661301038272 293.0017993453039
1571 0.005 7.855 20 1069.479007455685 1040.536351561264 1040.878373003702 1100.342551665494 1100.07313259932 1100.018279479883 1099.465013702483 434.2891587873307 1099.658390901965 293.0018119486452
1572 0.005 7.86 20 1069.469366578256 1040.536636397178 1040.878676834184 1100.331853247572 1100.063726878961 1100.009956741114 1099.462484787463 434.3026575122323 1099.623864233068 293.0018101320676
1573 0.005 7.865 20 1069.473753279592 1040.536952420788 1040.878984290296 1100.339102980795 1100.071728217095 1100.018183674446 1099.464726706514 434.3160301213839 1099.638892848717 293.0017925893725
1574 0.005 7.87 20 1069.47979699947 1040.537307843753 1040.879325533691 1100.345651298918 1100.077144500227 1100.022977490219 1099.467593124974 434.3287881646385 1099.654984199673 293.0018009046742
1575 0.005 7.875 20 1069.476898336307 1040.537644194916 1040.879667242218 1100.338782644826 1100.06900962848 1100.01523405331 1099.464347393817 434.3420174623693 1099.647426621114 293.0018187850463
1576 0.005 7.88 20 1069.471837631267 1040.537942889714 1040.879976357961 1100.334943507768 1100.067744046406 1100.014216522631 1099.463958653901 434.355598916223 1099.629084104022 293.0018167492826
1577 0.005 7.885 20 1069.482194698576 1040.538305329831 1040.880318436165 1100.346207309049 1100.077495103538 1100.023981555627 1099.465949469283 434.3684314663059 1099.66126618342 293.001799463944
1578 0.005 7.890000000000001 20 1069.480193413561 1040.538650281543 1040.880664826624 1100.342460390291 1100.073022655012 1100.018145156396 1099.464974480953 434.3813461037891 1099.658383557254 293.0018122822986
1579 0.005 7.895 20 1069.470548367683 1040.53892989251 1040.880963079139 1100.33176242506 1100.063623941742 1100.009841675124 1099.462427737644 434.394578308059 1099.623802593544 293.0018099486281
1580 0.005 7.9 20 1069.474845283404 1040.539240485033 1040.881265135898 1100.33901513739 1100.071633579882 1100.01810351012 1099.464643029683 434.4078418467549 1099.638783091607 293.0017926707212
1581 0.005 7.905 20 1069.48090461891 1040.539590535459 1040.88160092015 1100.345527041827 1100.077024606219 1100.022886913757 1099.467418663214 434.4202773893423 1099.654903846009 293.0018008790597
1582 0.005 7.91 20 1069.478039194569 1040.539921299347 1040.881936948779 1100.338716761717 1100.068935714096 1100.015149335749 1099.464241184358 434.4334030107792 1099.647384074999 293.0018187277246
1583 0.005 7.915 20 1069.472939766415 1040.54021430884 1040.882240452455 1100.334922986106 1100.067709878804 1100.014200512051 1099.463911538541 434.4467931270567 1099.62905273921 293.0018166501706
1584 0.005 7.92 20 1069.483377631354 1040.540571327791 1040.88257709108 1100.346184614211 1100.077468464809 1100.023999201542 1099.465916865805 434.4594080158665 1099.661262657925 293.001799081281
1585 0.005 7.925 20 1069.48137157775 1040.540911885246 1040.882918802169 1100.342423166531 1100.072978922246 1100.018107182188 1099.464845247312 434.4720835142222 1099.658334038667 293.0018117977895
1586 0.005 7.930000000000001 20 1069.471714012441 1040.541187076897 1040.883212772093 1100.331818422266 1100.063657268805 1100.009864574268 1099.462381633995 434.4852377252913 1099.623831759917 293.0018099608769
1587 0.005 7.935 20 1069.476029329734 1040.541493005089 1040.883510081292 1100.339025265409 1100.071639774528 1100.018115749036 1099.464632222677 434.4982483575004 1099.638835161162 293.0017923969797
1588 0.005 7.94 20 1069.482179732848 1040.541840269713 1040.883842615405 1100.3456031945 1100.07709051658 1100.02294745907 1099.467523736232 434.5105461423023 1099.655017494982 293.0018007009716
1589 0.005 7.945 20 1069.479232437721 1040.542166775923 1040.884174684193 1100.338811763086 1100.069015802519 1100.015229324106 1099.464242135598 434.5234971913929 1099.647460697287 293.0018187769584
1590 0.005 7.95 20 1069.474179971906 1040.542456148378 1040.88447448805 1100.33500470867 1100.067796208663 1100.014287499342 1099.463949988088 434.5367011444625 1099.629143548486 293.0018165914484
1591 0.005 7.955 20 1069.484619484927 1040.542809802567 1040.884807608459 1100.346287146634 1100.077577618551 1100.024092484902 1099.46598211278 434.5492627291322 1099.661324363308 293.0017994500034
1592 0.005 7.96 20 1069.482559249442 1040.543146111725 1040.885145269226 1100.342529366216 1100.073086209406 1100.018225554132 1099.464875735066 434.5618289280399 1099.658451773056 293.0018118507757
1593 0.005 7.965 20 1069.472907735818 1040.543417255664 1040.885435158725 1100.331887737481 1100.063764237273 1100.00998466794 1099.462449388551 434.5748905850276 1099.623918747244 293.0018098376841
1594 0.005 7.97 20 1069.477284103797 1040.543719888046 1040.885729088737 1100.339153512555 1100.071769683577 1100.018241421318 1099.46469269141 434.5878123253357 1099.638940915815 293.0017923574126
1595 0.005 7.975000000000001 20 1069.483335066434 1040.544062736638 1040.886057388615 1100.34572491262 1100.077229465741 1100.023075882911 1099.467622960494 434.5999342468555 1099.655074206305 293.0018005612278
1596 0.005 7.98 20 1069.4804791554 1040.544385827579 1040.886385916437 1100.338945709465 1100.06917402322 1100.015387987049 1099.464496337786 434.6128047903722 1099.647567710129 293.0018184585141
1597 0.005 7.985 20 1069.475410690713 1040.544671793518 1040.886682275971 1100.335078959525 1100.067887210326 1100.014367179635 1099.463994202157 434.6258542225755 1099.629201491975 293.001816222195
1598 0.005 7.99 20 1069.485774988423 1040.545021049007 1040.887011234777 1100.34638192442 1100.077678189367 1100.024166224827 1099.466029373794 434.6382032710258 1099.661425908492 293.0017988928917
1599 0.005 7.995 20 1069.483773047 1040.545353588851 1040.88734505327 1100.3425978148 1100.073169001698 1100.018323387096 1099.464939104316 434.6506123554082 1099.658494035497 293.0018116127883
1600 0.005 8 20 1069.474175880905 1040.545622235142 1040.887632073795 1100.332008670799 1100.063893604881 1100.01012194602 1099.462610900948 434.6635195116548 1099.624001868734 293.0018097632524
1601 0.005 8.005000000000001 20 1069.478464747918 1040.545920585615 1040.887921976654 1100.339307059069 1100.071948954459 1100.01839590593 1099.464900566512 434.676275277798 1099.639024663845 293.0017919803676
1602 0.005 8.01 20 1069.484584912306 1040.546260198445 1040.888247110458 1100.345834401406 1100.077329699634 1100.023167717757 1099.467712113151 434.6882735944837 1099.655136225259 293.0018006520165
1603 0.005 8.015000000000001 20 1069.481748433828 1040.546581141425 1040.888573174669 1100.339063059565 1100.069294047262 1100.015533819555 1099.464492394998 434.7009772101025 1099.647652213557 293.0018184414182
1604 0.005 8.02 20 1069.476585384267 1040.546863270149 1040.888865831649 1100.33521301886 1100.068046315277 1100.014491940718 1099.464213957182 434.7138884233963 1099.629286497503 293.001816467381
1605 0.005 8.025 20 1069.486967775908 1040.547209112935 1040.889191445408 1100.346433225048 1100.077735463754 1100.0241574199 1099.466090322887 434.7260444056117 1099.661420934106 293.0017989487613
1606 0.005 8.029999999999999 20 1069.48497889791 1040.547538825465 1040.889522191947 1100.342649415196 1100.073232207472 1100.018390981499 1099.465093481938 434.738345092636 1099.658466421754 293.001811550594
1607 0.005 8.035 20 1069.475287618753 1040.547802635869 1040.889804658456 1100.3320306598 1100.063923777047 1100.010159035249 1099.462754301188 434.7510829806581 1099.624032108381 293.0018096912488
1608 0.005 8.040000000000001 20 1069.479662668012 1040.548097525447 1040.890091005432 1100.339317557309 1100.071953107208 1100.018405686913 1099.464937677632 434.7636905850458 1099.639098806588 293.0017920004619
1609 0.005 8.045 20 1069.485740551086 1040.548433810201 1040.890412683419 1100.345830546649 1100.077326647727 1100.023152586795 1099.467721983625 434.7754898982085 1099.655121088501 293.0018001913123
1610 0.005 8.050000000000001 20 1069.482825687534 1040.548751134345 1040.890734974891 1100.339082828282 1100.069312379837 1100.015540339621 1099.464535595775 434.7880708808341 1099.647644801136 293.0018183389972
1611 0.005 8.055 20 1069.477739926297 1040.549029320441 1040.891023836514 1100.3351995784 1100.068027070824 1100.014457843047 1099.464206334902 434.800847678314 1099.629299265124 293.0018161398508
1612 0.005 8.06 20 1069.488137364186 1040.549372067053 1040.891346169832 1100.346410358155 1100.077702114979 1100.02409729103 1099.466130639225 434.8128827053456 1099.66139293698 293.0017990642741
1613 0.005 8.065 20 1069.486082007073 1040.549697481804 1040.89167290265 1100.342647460421 1100.073235270944 1100.018394927196 1099.465109438356 434.825150270681 1099.658488816462 293.0018111169556
1614 0.005 8.07 20 1069.476462894465 1040.549958347941 1040.891952333954 1100.33202811459 1100.063904586391 1100.010132890691 1099.462792990885 434.8377698027099 1099.624072879363 293.0018098356666
1615 0.005 8.074999999999999 20 1069.480792532829 1040.550249715191 1040.892235180138 1100.339226879021 1100.071852361805 1100.018307176357 1099.464805509411 434.8500829041063 1099.639041457405 293.0017914667526
1616 0.005 8.08 20 1069.486806508164 1040.550581174734 1040.892552209148 1100.345765450048 1100.077259821853 1100.023084907079 1099.467664089171 434.8618839222084 1099.655092564956 293.0018003046127
1617 0.005 8.085000000000001 20 1069.483925989019 1040.550892719696 1040.89286921095 1100.338947215066 1100.069182270443 1100.01541086095 1099.46446085916 434.8742858997222 1099.647601321749 293.0018179124015
1618 0.005 8.09 20 1069.478814614435 1040.551166325736 1040.893153355942 1100.335066030963 1100.067894628731 1100.01434218554 1099.464045397197 434.886936840456 1099.62916660756 293.0018159601457
1619 0.005 8.095000000000001 20 1069.489129584158 1040.551502978785 1040.893469841298 1100.346307894352 1100.077607288794 1100.024044997623 1099.466087772815 434.8988126884188 1099.661307280334 293.0017985325774
1620 0.005 8.1 20 1069.487143537419 1040.551823474798 1040.893791595996 1100.342536559235 1100.073104381261 1100.018243085819 1099.465017888941 434.9107309621738 1099.65838355147 293.001811319554
1621 0.005 8.105 20 1069.477480356793 1040.552078784134 1040.894065580667 1100.331848376056 1100.063713141403 1100.009943801575 1099.462525442278 434.9232716755209 1099.623910108047 293.0018093551615
1622 0.005 8.109999999999999 20 1069.481746261764 1040.552364658283 1040.89434295581 1100.339084891625 1100.071703733181 1100.018167946033 1099.464756254311 434.9355391540806 1099.638859057244 293.001791961861
1623 0.005 8.115 20 1069.487817969292 1040.552690551299 1040.894654526186 1100.345617862779 1100.077110162154 1100.022953411397 1099.467527277107 434.9471908375971 1099.654984317149 293.0018001546281
1624 0.005 8.120000000000001 20 1069.484949284962 1040.552996496835 1040.894965808826 1100.338844696735 1100.069076985571 1100.015291544711 1099.464438706932 434.9594184228051 1099.647454359782 293.001818211456
1625 0.005 8.125 20 1069.479574985838 1040.553264429341 1040.895243733349 1100.334868896877 1100.067689602514 1100.014155237296 1099.463921476591 434.9719944727643 1099.628981840062 293.001815929
1626 0.005 8.130000000000001 20 1069.490160893145 1040.553596174486 1040.895555392152 1100.346199420973 1100.077491454609 1100.023976400446 1099.46591283494 434.9836684252735 1099.661242074003 293.0017986321279
1627 0.005 8.135 20 1069.488194685847 1040.553911845649 1040.895872250137 1100.342482915951 1100.073051703969 1100.018182003734 1099.46498399017 434.9955442955314 1099.658360112229 293.0018110018183
1628 0.005 8.140000000000001 20 1069.478504826203 1040.554162426175 1040.896141711182 1100.33182736745 1100.063667925911 1100.00988508119 1099.462458269613 435.0078063375727 1099.623836273227 293.0018094323909
1629 0.005 8.145 20 1069.48277202037 1040.554443022232 1040.896414021306 1100.338983039831 1100.071600174252 1100.018075228648 1099.464592138161 435.0199491348362 1099.638794758654 293.0017917432878
1630 0.005 8.15 20 1069.488902930719 1040.554764912232 1040.896721287053 1100.345539588711 1100.077029332684 1100.022884267497 1099.467488487126 435.0314510857182 1099.654943326311 293.0018001228901
1631 0.005 8.154999999999999 20 1069.485946301123 1040.555066204238 1040.897028213674 1100.338763997821 1100.068967575113 1100.015182027289 1099.464295804056 435.0435212152574 1099.647399974079 293.0018180572659
1632 0.005 8.16 20 1069.480870269953 1040.555330004741 1040.897302637932 1100.334927230397 1100.067705552471 1100.014188744852 1099.463905473119 435.0558500886476 1099.629073708845 293.0018160271757
1633 0.005 8.165000000000001 20 1069.491258848126 1040.555658386047 1040.897610515571 1100.346140680445 1100.077422116677 1100.023956541358 1099.465898672538 435.0675239233224 1099.661209147043 293.0017984275732
1634 0.005 8.17 20 1069.48921638178 1040.555969519856 1040.897922977455 1100.342422962875 1100.072975818602 1100.018104709885 1099.46489577877 435.0792876168571 1099.658352658024 293.001811295732
1635 0.005 8.175000000000001 20 1069.479535360026 1040.556214608619 1040.898187025554 1100.331769991398 1100.063632487837 1100.009840754616 1099.462422845183 435.0914916601104 1099.623783404313 293.0018089641609
1636 0.005 8.18 20 1069.483870769286 1040.556490997237 1040.898454966898 1100.339012850293 1100.071623593777 1100.018108622959 1099.464563192937 435.1034336251008 1099.638816377353 293.0017919099402
1637 0.005 8.185 20 1069.489942459741 1040.556807828272 1040.898757480976 1100.345622153129 1100.077107850717 1100.022963911167 1099.467533979777 435.1148201995813 1099.655030697182 293.0017999820936
1638 0.005 8.19 20 1069.487036705975 1040.557106086063 1040.899060835461 1100.338813738864 1100.069020193957 1100.015231173643 1099.464304947598 435.1268762618305 1099.647452653895 293.0018179899068
1639 0.005 8.195 20 1069.481787594091 1040.557366551751 1040.899331050683 1100.33493792622 1100.067756603944 1100.014241973636 1099.46391871142 435.139058665924 1099.629018241995 293.0018159400747
1640 0.005 8.199999999999999 20 1069.492304043354 1040.557690179792 1040.899634674722 1100.346238923473 1100.07753304217 1100.024067243229 1099.465867728112 435.15052593401 1099.661312857959 293.0017986426847
1641 0.005 8.205 20 1069.490312912944 1040.557996905732 1040.899942999445 1100.342574464651 1100.073152681487 1100.018283943407 1099.464975014195 435.1621876299084 1099.658495431302 293.0018111212422
1642 0.005 8.210000000000001 20 1069.480615653621 1040.558239696961 1040.900204421023 1100.331837924564 1100.063728805965 1100.009932594344 1099.462554848917 435.1741642963649 1099.623833181914 293.0018089376083
1643 0.005 8.215 20 1069.485000470822 1040.55851382094 1040.900469860235 1100.339187047198 1100.071808484557 1100.018258503635 1099.46488214525 435.1858735842217 1099.638938954701 293.0017915188406
1644 0.005 8.220000000000001 20 1069.49109384909 1040.558828425682 1040.900770089856 1100.345744193997 1100.077240991707 1100.02307860527 1099.46774750725 435.19716990457 1099.655070447508 293.0017998415489
1645 0.005 8.225 20 1069.488072912536 1040.559123808385 1040.901070499403 1100.338846997563 1100.06909859124 1100.015304130319 1099.464482606106 435.2090202321198 1099.647413041717 293.0018175571799
1646 0.005 8.23 20 1069.482837163598 1040.559380791861 1040.901337560526 1100.334994756357 1100.067837000714 1100.014295547481 1099.464004369346 435.2210046421615 1099.629074197066 293.0018154163381
1647 0.005 8.234999999999999 20 1069.493479347306 1040.5597027589 1040.901639193571 1100.346388273079 1100.077680996111 1100.024156911051 1099.466120675351 435.2323812671841 1099.661382543763 293.0017980412042
1648 0.005 8.24 20 1069.491524163687 1040.560008954565 1040.901946573024 1100.342726332312 1100.073300944863 1100.018418955636 1099.465274684748 435.2440025130891 1099.658578322402 293.0018109109514
1649 0.005 8.245000000000001 20 1069.481785229997 1040.560249144354 1040.902205759196 1100.331998405789 1100.063878397239 1100.01009003654 1099.46271572432 435.2558581073156 1099.624024729266 293.001809194804
1650 0.005 8.25 20 1069.486160120796 1040.560520504002 1040.902468680054 1100.339297349345 1100.071924491175 1100.018369973991 1099.465002991335 435.267581703073 1099.639065487063 293.0017915380595
1651 0.005 8.255000000000001 20 1069.492278002646 1040.5608328511 1040.902766574689 1100.345877663585 1100.077375565945 1100.023189904437 1099.467890184888 435.2787239303231 1099.65517277756 293.0018000586534
1652 0.005 8.26 20 1069.489198380426 1040.56112563413 1040.903064563541 1100.339009128581 1100.069273684567 1100.015483716667 1099.464638302136 435.2904840653217 1099.647500655095 293.001817580235
1653 0.005 8.265000000000001 20 1069.484018241122 1040.561381702027 1040.903330456721 1100.335128429324 1100.067971705289 1100.014410784449 1099.464180061234 435.3023424128271 1099.629170909993 293.0018155633293
1654 0.005 8.27 20 1069.494597241574 1040.56170208211 1040.903630527506 1100.346454881304 1100.077740204264 1100.024152715642 1099.466189312583 435.3133426790235 1099.661434219601 293.0017981915816
1655 0.005 8.275 20 1069.49254606662 1040.562005341945 1040.903935168466 1100.342700396095 1100.073283446302 1100.018425821803 1099.465266853485 435.324831636797 1099.658530516108 293.0018111167698
1656 0.005 8.279999999999999 20 1069.482900706283 1040.562242987175 1040.904191790133 1100.332128712492 1100.064018764904 1100.010222488054 1099.462969309312 435.3365792404886 1099.62410861751 293.0018091466359
1657 0.005 8.285 20 1069.48727754599 1040.562512292726 1040.904452498079 1100.339327918427 1100.071948882048 1100.018392582875 1099.465060866717 435.3481373906544 1099.63909652273 293.001791441535
1658 0.005 8.290000000000001 20 1069.493276096038 1040.562821157664 1040.904747408166 1100.34586697956 1100.077346585484 1100.023163325588 1099.467822818944 435.3590438730756 1099.655148083571 293.0017998173699
1659 0.005 8.295 20 1069.490380227656 1040.563111413765 1040.905042953702 1100.339065196366 1100.069299574473 1100.015510180343 1099.464672674507 435.3706297762208 1099.647654521955 293.0018174423362
1660 0.005 8.300000000000001 20 1069.485154714085 1040.563362807961 1040.905304972295 1100.335116627707 1100.067970679504 1100.014387170201 1099.464269873472 435.3825185571648 1099.629158397081 293.0018154184272
1661 0.005 8.305 20 1069.495601503245 1040.563678294368 1040.905600227848 1100.346468727405 1100.077758894135 1100.024129085407 1099.466265617408 435.3935681243852 1099.661420626336 293.0017982449768
1662 0.005 8.31 20 1069.493594549521 1040.563977847921 1040.905901070136 1100.342679777624 1100.073257733604 1100.018395990981 1099.465183724392 435.4047270575937 1099.658521601201 293.0018106775217
1663 0.005 8.315 20 1069.483915052522 1040.564211891307 1040.90615377483 1100.332028316114 1100.063916841217 1100.010134307783 1099.462920212918 435.4164105841938 1099.624037478478 293.0018093949873
1664 0.005 8.32 20 1069.488219682194 1040.564476582072 1040.906410104372 1100.339309779045 1100.071926571175 1100.018349373421 1099.465108251314 435.4278922005084 1099.639057935935 293.0017915042301
1665 0.005 8.324999999999999 20 1069.494262107004 1040.564780997209 1040.906700521225 1100.345735376273 1100.077218573726 1100.023049393156 1099.467745582958 435.4387830018165 1099.655056108823 293.0017999322845
1666 0.005 8.33 20 1069.491214853485 1040.565066098179 1040.906990671958 1100.338855831251 1100.069124537671 1100.015345773722 1099.464605268602 435.4503646787285 1099.647371058848 293.0018175735879
1667 0.005 8.335000000000001 20 1069.486031719253 1040.565314342569 1040.907248663654 1100.335097221939 1100.067930490291 1100.014347089851 1099.464288823569 435.4619903380759 1099.629121488319 293.0018152801353
1668 0.005 8.34 20 1069.496573614987 1040.565626173559 1040.907540498571 1100.3463365742 1100.077618199749 1100.024035651392 1099.466077620863 435.4728528356443 1099.661309025478 293.0017981706105
1669 0.005 8.345000000000001 20 1069.494510312089 1040.565919653893 1040.907835664755 1100.342585713645 1100.07317397053 1100.018293080137 1099.465197994728 435.4840294627253 1099.658412558661 293.0018107323162
1670 0.005 8.35 20 1069.484789071439 1040.566147608104 1040.908082840382 1100.331882740051 1100.063749750211 1100.009962142175 1099.462675603829 435.4954930964811 1099.623940457717 293.0018089421743
1671 0.005 8.355 20 1069.489143205566 1040.566407049616 1040.908333934348 1100.339103815179 1100.071719268379 1100.018170111622 1099.464875273247 435.5068352885101 1099.638878600356 293.0017913660666
1672 0.005 8.359999999999999 20 1069.495263153565 1040.566706546763 1040.908619237591 1100.345694468014 1100.077181919052 1100.022997240557 1099.4677660934 435.5175538315471 1099.655018343779 293.0017996523009
1673 0.005 8.365 20 1069.492109416645 1040.56698471906 1040.908903335549 1100.338752440355 1100.069002417787 1100.015210390005 1099.464437124845 435.5289224306036 1099.647316776267 293.0018173764543
1674 0.005 8.370000000000001 20 1069.486885783323 1040.567226364123 1040.909154882091 1100.334868238233 1100.067704045461 1100.014149471101 1099.46398046411 435.5403490490826 1099.628960834677 293.0018152430593
1675 0.005 8.375 20 1069.497514081675 1040.567533235678 1040.909441346786 1100.346200762088 1100.077479366781 1100.023955724896 1099.466001653787 435.5512256978188 1099.661224257636 293.0017980170883
1676 0.005 8.380000000000001 20 1069.495408131496 1040.567822333438 1040.909731903611 1100.342414358593 1100.072990303911 1100.018105489673 1099.465103097432 435.5623198000936 1099.658346464183 293.0018108928109
1677 0.005 8.385 20 1069.485817650439 1040.568047012778 1040.909975490101 1100.331873680818 1100.063726914305 1100.009917306719 1099.462725958104 435.5737405095286 1099.623911116277 293.0018086064625
1678 0.005 8.390000000000001 20 1069.490086600897 1040.568301030303 1040.910221464325 1100.339040002925 1100.071649396541 1100.018107777621 1099.464710313919 435.584852119276 1099.63885406063 293.0017911807639
1679 0.005 8.395 20 1069.496096895521 1040.568594569329 1040.910501153212 1100.345549606021 1100.077038957373 1100.022896318115 1099.467483368576 435.5955649418024 1099.654958698461 293.001799527921
1680 0.005 8.4 20 1069.493021468191 1040.568868552748 1040.910780594417 1100.338653703409 1100.068904266953 1100.015123992757 1099.464269973322 435.6067466372855 1099.647287160832 293.0018171908325
1681 0.005 8.404999999999999 20 1069.487879748849 1040.569106327446 1040.911028216823 1100.334875125601 1100.067685599901 1100.014165450785 1099.463891331815 435.6180860083638 1099.628963789961 293.0018152807618
1682 0.005 8.41 20 1069.498369048949 1040.569407114038 1040.911309163701 1100.346151396239 1100.077434015095 1100.023973658968 1099.465808568047 435.6286979130085 1099.661229915316 293.0017978672152
1683 0.005 8.415000000000001 20 1069.496332206779 1040.569690911343 1040.911594737019 1100.34239756298 1100.072958221373 1100.018081648896 1099.464800019974 435.6395997436975 1099.658362786183 293.001810739089
1684 0.005 8.42 20 1069.486579983197 1040.569909421529 1040.911832269771 1100.331675454515 1100.063562552293 1100.009777188197 1099.462386365233 435.6508065362846 1099.623679231328 293.0018088849479
1685 0.005 8.425000000000001 20 1069.491025689321 1040.570159750556 1040.912074070722 1100.339070151912 1100.071684024535 1100.018149667741 1099.464716580281 435.6617782310478 1099.638882699652 293.0017911502576
1686 0.005 8.43 20 1069.497098735321 1040.570450313623 1040.912350600867 1100.34557055788 1100.07705568828 1100.022923523942 1099.467507467565 435.6722388916585 1099.654971871335 293.0017995804268
1687 0.005 8.435 20 1069.493996319164 1040.57072135097 1040.912626883622 1100.338635127211 1100.068880376579 1100.015103688231 1099.464194339875 435.6833122668698 1099.64728005165 293.0018172482113
1688 0.005 8.44 20 1069.488821778467 1040.570955325349 1040.912870751001 1100.334941254555 1100.067758673146 1100.014244192999 1099.463941721747 435.6946373020683 1099.629018725107 293.001815276017
1689 0.005 8.445 20 1069.499463848018 1040.571254355797 1040.913149479174 1100.346268690282 1100.077554199325 1100.024075887379 1099.46602479937 435.7051881720334 1099.661306697207 293.0017978483575
1690 0.005 8.449999999999999 20 1069.497413485378 1040.57153610698 1040.913432928714 1100.342515724699 1100.073083923792 1100.018221861746 1099.464912921569 435.7160080571516 1099.658456747544 293.0018107520069
1691 0.005 8.455 20 1069.487620691838 1040.571752827786 1040.913668653239 1100.331824875121 1100.063716640616 1100.009936573911 1099.462502188908 435.7270745966582 1099.623836681109 293.0018088100148
1692 0.005 8.460000000000001 20 1069.49207992508 1040.572001079877 1040.913908386439 1100.339190573329 1100.071812425223 1100.018274312262 1099.464813853653 435.7379836296973 1099.638962876432 293.0017911046517
1693 0.005 8.465 20 1069.49816497261 1040.572289675069 1040.91418279206 1100.345707773046 1100.077193271 1100.023052213804 1099.467580913832 435.7482894175366 1099.655107469654 293.0017997559426
1694 0.005 8.470000000000001 20 1069.495008583006 1040.572558410388 1040.914456843943 1100.338773251164 1100.069030112668 1100.015259777176 1099.464321507566 435.7593610643909 1099.647403044899 293.0018173064532
1695 0.005 8.475 20 1069.489897428563 1040.572791082475 1040.914699236785 1100.335035112772 1100.067862308053 1100.01433911765 1099.464005933335 435.770492628868 1099.629140402595 293.0018151925795
1696 0.005 8.48 20 1069.500505872499 1040.573088097119 1040.914975969529 1100.346355954625 1100.077649855284 1100.024136127763 1099.46602503228 435.7809020524694 1099.661385737486 293.0017978747057
1697 0.005 8.484999999999999 20 1069.498377768164 1040.573367025434 1040.915256756597 1100.342620346555 1100.073201118283 1100.018350758832 1099.465001383634 435.7915509225793 1099.658523661284 293.0018106266606
1698 0.005 8.49 20 1069.488760975307 1040.573582156191 1040.915490699601 1100.332018813404 1100.063898581267 1100.010120414025 1099.46269082131 435.8025270547248 1099.624066012446 293.0018086767802
1699 0.005 8.495000000000001 20 1069.493095621599 1040.573827744746 1040.915727886247 1100.339235512814 1100.071864375208 1100.018330670849 1099.464823996996 435.8133521712159 1099.639040127349 293.0017909938911
1700 0.005 8.5 20 1069.499165290548 1040.574113994951 1040.91600004271 1100.345808433815 1100.077297588667 1100.023140164322 1099.467725957162 435.823739039003 1099.65516504404 293.0017994073676
1701 0.005 8.505000000000001 20 1069.496084682483 1040.574381008922 1040.916272251923 1100.338935844644 1100.069213998976 1100.015456826119 1099.464498528358 435.8346103209275 1099.647506556809 293.0018176069033
1702 0.005 8.51 20 1069.490900536557 1040.574610711366 1040.916511733582 1100.335082384343 1100.067949781323 1100.014394745816 1099.464133622565 435.8454952193828 1099.629149533538 293.0018146361008
1703 0.005 8.515000000000001 20 1069.501465399432 1040.574905083508 1040.916785884144 1100.346464433034 1100.077750203415 1100.02416275956 1099.466137840611 435.8557922749284 1099.661466336256 293.0017979834456
1704 0.005 8.52 20 1069.499359100509 1040.575180937579 1040.917063657832 1100.342664403599 1100.073264621605 1100.018422951978 1099.465126967002 435.8663311487376 1099.658488439253 293.0018104991688
1705 0.005 8.525 20 1069.48961601347 1040.575392481497 1040.917294148451 1100.331914069502 1100.063825195352 1100.010068237344 1099.462632891644 435.8772203056871 1099.623901209978 293.0018088512641
1706 0.005 8.529999999999999 20 1069.494007084468 1040.575635003582 1040.917528320092 1100.339282684322 1100.071921396407 1100.018385067055 1099.464903086843 435.8878640423777 1099.639057779533 293.0017913436495
1707 0.005 8.535 20 1069.500074926329 1040.575917534523 1040.917796892018 1100.345819330145 1100.077309165739 1100.023144422494 1099.467677333666 435.8979029370923 1099.655152502736 293.0017994295986
1708 0.005 8.540000000000001 20 1069.497176828751 1040.576183208602 1040.918067415408 1100.339053191096 1100.069285613488 1100.015524778364 1099.46454352689 435.9086997553189 1099.647637752915 293.0018176369627
1709 0.005 8.545 20 1069.492012696146 1040.576409629174 1040.918304568979 1100.335176259027 1100.068002156821 1100.014437398293 1099.464276871197 435.9196026063084 1099.629284426743 293.0018151176699
1710 0.005 8.550000000000001 20 1069.502394760127 1040.576699676217 1040.918574636967 1100.346426378827 1100.077722235134 1100.024110801884 1099.466128794061 435.9297706373695 1099.661368176245 293.0017979533424
1711 0.005 8.555 20 1069.500406552315 1040.576974080658 1040.918850282322 1100.342663517252 1100.07324143057 1100.018395611759 1099.465120174045 435.9401272851546 1099.658498452465 293.00181028037
1712 0.005 8.56 20 1069.490633316779 1040.577182741551 1040.919077915088 1100.332028171898 1100.063910651714 1100.010148595883 1099.462723795396 435.9509539981504 1099.624033995702 293.0018086963125
1713 0.005 8.565 20 1069.494937948046 1040.5774212501 1040.919308254493 1100.339263049774 1100.071901133661 1100.018347677171 1099.464918197725 435.9615824627743 1099.639032312075 293.0017908660938
1714 0.005 8.57 20 1069.500972477037 1040.577700134878 1040.919573123991 1100.345722746903 1100.077208552448 1100.023051241636 1099.46761680798 435.9715809250864 1099.65507449253 293.0017993079247
1715 0.005 8.575000000000001 20 1069.49789141007 1040.577960285134 1040.919838380566 1100.338840316524 1100.069105023 1100.015347256832 1099.464469056089 435.9822305106774 1099.647479604998 293.0018173240178
1716 0.005 8.58 20 1069.492707174518 1040.578183347943 1040.920071176684 1100.334993137761 1100.067847003801 1100.014284102942 1099.464108623915 435.9929356888578 1099.629099588793 293.001814835443
1717 0.005 8.585000000000001 20 1069.50325192156 1040.57847011217 1040.920337910587 1100.346284335223 1100.077573928139 1100.024007147413 1099.465948602059 436.003023894189 1099.661294616317 293.0017975582119
1718 0.005 8.59 20 1069.501180293962 1040.578740608165 1040.920609747774 1100.34254888782 1100.073129404881 1100.018272482252 1099.465079537856 436.0133237959635 1099.658411973171 293.0018104768442
1719 0.005 8.595000000000001 20 1069.491405933972 1040.578944519536 1040.920832827035 1100.331833678781 1100.06372287701 1100.009943519048 1099.462634910594 436.0239660780285 1099.623809972869 293.0018084799575
1720 0.005 8.6 20 1069.495787271417 1040.579179295863 1040.921059386079 1100.339057158424 1100.071673912721 1100.018141227933 1099.464707388293 436.0343914549313 1099.638886387477 293.0017912008701
1721 0.005 8.605 20 1069.501769129976 1040.57945302723 1040.921319328696 1100.345604145472 1100.077106198961 1100.022949270331 1099.467555755298 436.0443779627049 1099.65495927974 293.0017995690727
1722 0.005 8.609999999999999 20 1069.498727417768 1040.579708093025 1040.921579687563 1100.338730755177 1100.068986314636 1100.015203061411 1099.464388476516 436.0549788195603 1099.647341348411 293.0018174482726
1723 0.005 8.615 20 1069.493560710509 1040.579926838562 1040.921808282657 1100.334855073812 1100.067673301217 1100.014150666913 1099.463837308798 436.0655399092197 1099.628996377451 293.0018148567128
1724 0.005 8.620000000000001 20 1069.504094186867 1040.580209559681 1040.922070927532 1100.346216861771 1100.077490491307 1100.023966978694 1099.465887708998 436.07540286161 1099.661284262022 293.0017978922972
1725 0.005 8.625 20 1069.502071279842 1040.580475751798 1040.922338562191 1100.342447743525 1100.073006410133 1100.018136070507 1099.464923173192 436.0856386042833 1099.658419116908 293.0018105700159
1726 0.005 8.630000000000001 20 1069.492226976011 1040.580675483546 1040.922557412552 1100.331694430548 1100.06358293044 1100.009801312024 1099.462494859403 436.0961478235059 1099.623683692734 293.0018085170212
1727 0.005 8.635 20 1069.496613119573 1040.58090627872 1040.922779924354 1100.33901444473 1100.071625701415 1100.018090351366 1099.464734524396 436.1064494821482 1099.638816054242 293.0017909412325
1728 0.005 8.640000000000001 20 1069.502671338934 1040.581177224505 1040.923037013387 1100.345522231312 1100.077001404352 1100.022869000775 1099.467433348826 436.1162391536935 1099.65494521568 293.0017992850023
1729 0.005 8.645 20 1069.499565788149 1040.581428482474 1040.92329357042 1100.338617523611 1100.068871551872 1100.01509384077 1099.464247012389 436.1266806989448 1099.647271952978 293.0018172845784
1730 0.005 8.65 20 1069.494512707681 1040.581644139809 1040.923518929891 1100.33495753592 1100.067745533431 1100.014221157003 1099.46397095271 436.1372142746147 1099.629108469051 293.0018147252939
1731 0.005 8.654999999999999 20 1069.504975584466 1040.581923091248 1040.923777984096 1100.346146542148 1100.077421625532 1100.023970804987 1099.465811108099 436.1471269998631 1099.66127088819 293.0017977082871
1732 0.005 8.66 20 1069.502895712957 1040.582184509837 1040.924041136406 1100.34240271146 1100.072982468736 1100.018111750957 1099.464843787274 436.157194902258 1099.65832082114 293.0018103808853
1733 0.005 8.665000000000001 20 1069.493103482616 1040.58238033218 1040.924256134558 1100.33174606996 1100.063628376694 1100.009830438846 1099.462481327304 436.1675802852779 1099.623733645847 293.0018085104404
1734 0.005 8.67 20 1069.497527410712 1040.58260746017 1040.924474966438 1100.339059230055 1100.071673832173 1100.01813661398 1099.46474783948 436.1777855840797 1099.638823740039 293.0017909695321
1735 0.005 8.675000000000001 20 1069.503617478792 1040.582876107428 1040.924729401417 1100.345551921715 1100.077033602652 1100.022906765508 1099.46748316042 436.1875320377906 1099.654999728265 293.0017994340535
1736 0.005 8.68 20 1069.500432192294 1040.583124353919 1040.924983099664 1100.338650069347 1100.068904547384 1100.015128370842 1099.464227701282 436.1978421574433 1099.647268712192 293.0018173176048
1737 0.005 8.685 20 1069.495325509607 1040.58333669056 1040.925205254301 1100.334927345152 1100.067739617738 1100.014233112046 1099.463875383331 436.208267692975 1099.629053742512 293.0018147579152
1738 0.005 8.69 20 1069.505902689249 1040.583613375917 1040.925461764211 1100.34622606168 1100.077510603567 1100.024044215581 1099.465857483064 436.2179757962567 1099.661323637632 293.0017977934055
1739 0.005 8.695 20 1069.503804106489 1040.583872004804 1040.92572227822 1100.342522642612 1100.07309449235 1100.01823100942 1099.464902001825 436.2279754404436 1099.658464250546 293.0018105037592
1740 0.005 8.700000000000001 20 1069.49418570292 1040.584067628557 1040.925936570046 1100.331930600734 1100.063802362817 1100.010006576044 1099.462627699629 436.2382713067569 1099.623995814523 293.0018083791848
1741 0.005 8.705 20 1069.498531281513 1040.584293959038 1040.926154522684 1100.339189181185 1100.071808607811 1100.018271804702 1099.464803572852 436.2484290532904 1099.638998119178 293.0017909139075
1742 0.005 8.710000000000001 20 1069.504518522617 1040.584560044887 1040.926406756589 1100.345681195677 1100.077169012293 1100.023034155281 1099.467566359338 436.2580468503243 1099.655077264418 293.0017992832359
1743 0.005 8.715 20 1069.501432671365 1040.584806646473 1040.926658679758 1100.338807873917 1100.069075620488 1100.015293699919 1099.464383037518 436.268200926121 1099.647403284922 293.0018171410669
1744 0.005 8.720000000000001 20 1069.496388143361 1040.585017419872 1040.926879059733 1100.335099070884 1100.067924047603 1100.014392290856 1099.464125804587 436.2784191276539 1099.629170285079 293.0018148637442
1745 0.005 8.725 20 1069.506777812753 1040.585291759247 1040.927133555759 1100.34633368871 1100.077618216757 1100.024110288198 1099.465965792645 436.2880986895418 1099.661363917164 293.0017975032843
1746 0.005 8.73 20 1069.504743543484 1040.585549262869 1040.927392682807 1100.342622420974 1100.073209342114 1100.018359903263 1099.465035666737 436.2981229700597 1099.658468931668 293.0018101913441
1747 0.005 8.734999999999999 20 1069.495132802225 1040.585743160181 1040.927605231953 1100.332054613 1100.063939937822 1100.010153741341 1099.462775076908 436.30815422505 1099.624014265201 293.0018083534518
1748 0.005 8.74 20 1069.499374691207 1040.585966876708 1040.927820860549 1100.339237739367 1100.071865670051 1100.01832723948 1099.464872125074 436.3180935941592 1099.639001321475 293.0017907885128
1749 0.005 8.745000000000001 20 1069.505462658799 1040.586230983392 1040.928071040081 1100.345817805322 1100.077313803766 1100.023155556005 1099.467738246997 436.3279672195754 1099.655159282954 293.0017991500604
1750 0.005 8.75 20 1069.502578196669 1040.58647777971 1040.928322824278 1100.339126445087 1100.069365651269 1100.015594692682 1099.4646268307 436.3380644069508 1099.647681333397 293.0018170360834
1751 0.005 8.755000000000001 20 1069.497375698976 1040.586685492713 1040.928541526567 1100.335191607099 1100.068016085645 1100.014470840589 1099.464144050791 436.3479346753209 1099.629283965982 293.0018150017794
1752 0.005 8.76 20 1069.507727493719 1040.586957719308 1040.928793706381 1100.346431620327 1100.077729235234 1100.024150372439 1099.466048215294 436.357760301911 1099.661399222957 293.0017975406195
1753 0.005 8.765000000000001 20 1069.505702283305 1040.587213579434 1040.929050897354 1100.342684321552 1100.073266020938 1100.01841983705 1099.465108069675 436.3676653585263 1099.658520002783 293.0018104257388
1754 0.005 8.77 20 1069.495937753996 1040.587403820479 1040.92926012135 1100.332059964375 1100.063952658352 1100.010184845845 1099.462749819485 436.3777401298485 1099.624042259585 293.0018080511795
1755 0.005 8.775 20 1069.500290174418 1040.587625168013 1040.929473097795 1100.339322640064 1100.071957204509 1100.01839978369 1099.465016524967 436.3876479271887 1099.639062108862 293.0017907408091
1756 0.005 8.779999999999999 20 1069.506348540805 1040.587888405506 1040.929721881437 1100.345796444009 1100.077285870452 1100.023119624104 1099.467745290317 436.396996114212 1099.655092799232 293.0017989307539
1757 0.005 8.785 20 1069.503257034235 1040.588130599039 1040.929969779766 1100.338919303026 1100.069177831719 1100.015422893362 1099.464563502804 436.4069538094023 1099.6475021825 293.001816831988
1758 0.005 8.790000000000001 20 1069.498017596468 1040.588336477242 1040.930185422358 1100.335064823836 1100.067926910423 1100.014358912659 1099.464183984096 436.4170444999905 1099.629136648332 293.001814665859
1759 0.005 8.795 20 1069.50860697155 1040.588606406071 1040.930435239083 1100.346415030358 1100.077704274896 1100.024094890511 1099.466092458227 436.426519588713 1099.661393163218 293.0017973174649
1760 0.005 8.800000000000001 20 1069.506508452512 1040.588859188394 1040.930689660559 1100.342665227 1100.073258085548 1100.018407782415 1099.465190448429 436.436251448054 1099.658491697404 293.0018102492792
1761 0.005 8.805 20 1069.496824654743 1040.589047451636 1040.930896860433 1100.332024202515 1100.063908225721 1100.010140815513 1099.462775616324 436.4461883358446 1099.624065679365 293.0018083379404
1762 0.005 8.81 20 1069.501154021418 1040.589265562654 1040.931106777727 1100.339244158684 1100.071879207962 1100.018327964818 1099.464936432896 436.4560065163084 1099.639030143405 293.0017907594809
1763 0.005 8.815 20 1069.507147260607 1040.589523547249 1040.931350903635 1100.345750801987 1100.077230526526 1100.023064702264 1099.467719844487 436.465371573619 1099.655099104566 293.0017993255402
1764 0.005 8.82 20 1069.504044032548 1040.589762550941 1040.931595336105 1100.338831310745 1100.069103466929 1100.01534431157 1099.464431984514 436.475106283092 1099.647438897803 293.0018169216266
1765 0.005 8.825000000000001 20 1069.498867225316 1040.589965309755 1040.931807884265 1100.335026474753 1100.06786739148 1100.014315605751 1099.464058790334 436.4850204001785 1099.629121724644 293.0018148512914
1766 0.005 8.83 20 1069.509330073339 1040.590230655782 1040.932053466775 1100.346307268068 1100.077601047972 1100.024041683722 1099.465988961073 436.4942645891268 1099.661324619244 293.0017974973968
1767 0.005 8.835000000000001 20 1069.507282734659 1040.59047809103 1040.932302867468 1100.342537265888 1100.073119563883 1100.018264288986 1099.46497605506 436.5038574694057 1099.658410903403 293.0018104067265
1768 0.005 8.84 20 1069.497444497708 1040.590660628538 1040.932504559628 1100.331767359562 1100.063663556755 1100.009895864212 1099.462528498401 436.5137394274056 1099.623783280466 293.0018082040728
1769 0.005 8.845000000000001 20 1069.501839733759 1040.590874400758 1040.932710078942 1100.339080742411 1100.071705502389 1100.018167846143 1099.46477544381 436.5233846724387 1099.638875434411 293.0017905949562
1770 0.005 8.85 20 1069.507940104643 1040.591128787838 1040.932950457057 1100.345632851083 1100.077111498891 1100.022954367476 1099.467607545774 436.5326756317035 1099.655010762076 293.0017993042821
1771 0.005 8.855 20 1069.50482587589 1040.591364152833 1040.933191075365 1100.338694894758 1100.068946698321 1100.015178122567 1099.4642771483 436.5423387887748 1099.647296501938 293.0018166889385
1772 0.005 8.859999999999999 20 1069.499558277288 1040.591561669478 1040.933398632779 1100.33486068477 1100.067689580777 1100.014146110916 1099.463917215055 436.5521726307398 1099.629016313021 293.0018146690368
1773 0.005 8.865 20 1069.510110844087 1040.591822766483 1040.9336398542 1100.346151299141 1100.07743718294 1100.023939783641 1099.465877884664 436.5614619046826 1099.661240386395 293.0017973064565
1774 0.005 8.870000000000001 20 1069.508112846701 1040.59206764951 1040.93388632946 1100.342451662155 1100.073027121287 1100.018163508178 1099.464978561564 436.5709959110758 1099.658376186063 293.0018102700108
1775 0.005 8.875 20 1069.498312569381 1040.592246666212 1040.934084714735 1100.331773619424 1100.063632472885 1100.009847138307 1099.462467450891 436.5806293389378 1099.623864533258 293.0018083494641
1776 0.005 8.880000000000001 20 1069.502599166513 1040.592456493446 1040.934286442536 1100.33897018042 1100.071590758157 1100.018068333367 1099.464575583916 436.5902749431743 1099.638776165182 293.0017907807988
1777 0.005 8.885 20 1069.508748229842 1040.592708030744 1040.934523609408 1100.345581045746 1100.077062922775 1100.022910459572 1099.467557459671 436.5994818421031 1099.654980132529 293.0017991247516
1778 0.005 8.890000000000001 20 1069.505619325987 1040.592945878979 1040.934766323514 1100.338652334671 1100.068888979135 1100.015103508237 1099.464338335552 436.6089826924349 1099.647345551563 293.0018168205135
1779 0.005 8.895 20 1069.500475181746 1040.59314915007 1040.934979054335 1100.334844913531 1100.067629728323 1100.01412126573 1099.463996793008 436.6187094995564 1099.628988199488 293.0018146461194
1780 0.005 8.9 20 1069.511026027935 1040.593414253974 1040.935223919802 1100.346173470158 1100.077446258596 1100.023985167921 1099.46602092632 436.6277805151258 1099.661271134662 293.0017974924646
1781 0.005 8.904999999999999 20 1069.508972871197 1040.593664074855 1040.935475088234 1100.342464706788 1100.073006197098 1100.018123322172 1099.465073624949 436.6371387322209 1099.65839754312 293.0018101804749
1782 0.005 8.91 20 1069.49921414285 1040.593849550646 1040.935679184314 1100.33179146995 1100.063634677298 1100.009831633096 1099.462598707758 436.6466915404287 1099.623844317126 293.001808229923
1783 0.005 8.915000000000001 20 1069.503643933178 1040.594066436565 1040.935887642181 1100.339045815096 1100.071636464153 1100.018111773937 1099.464852711149 436.6562952653373 1099.638876268802 293.0017906428839
1784 0.005 8.92 20 1069.509713808826 1040.594325468194 1040.936132100824 1100.345627578472 1100.077086643384 1100.022942255271 1099.467826427362 436.6653135661604 1099.655036346664 293.0017991596914
1785 0.005 8.925000000000001 20 1069.506515870742 1040.594562545615 1040.936374509468 1100.338686226907 1100.068920912724 1100.015135655351 1099.464348404729 436.6747856747034 1099.647306625097 293.0018165728668
1786 0.005 8.93 20 1069.501369280287 1040.59476477902 1040.936586377272 1100.334903004341 1100.067706599184 1100.014186949056 1099.464077561318 436.6844521502331 1099.629041071664 293.0018145336911
1787 0.005 8.935 20 1069.511907173595 1040.595028527044 1040.936830190284 1100.346316350143 1100.077591686748 1100.024103779872 1099.466137039479 436.6935686196864 1099.661362491534 293.0017972542589
1788 0.005 8.94 20 1069.509921102626 1040.595277823257 1040.937080882637 1100.342587362801 1100.0731410267 1100.018269570115 1099.465186348519 436.7028971414958 1099.65850230598 293.001810160296
1789 0.005 8.945 20 1069.500186491248 1040.59546279499 1040.937284531755 1100.331952140481 1100.063813531195 1100.01002313619 1099.462725801933 436.7123276084922 1099.624004877965 293.0018081315962
1790 0.005 8.950000000000001 20 1069.504524384289 1040.595678419961 1040.937492016229 1100.339227988408 1100.071825968708 1100.018277196224 1099.465095787077 436.7217591662861 1099.639007063262 293.0017905350203
1791 0.005 8.955 20 1069.510644766734 1040.595936865091 1040.937735982048 1100.345749619799 1100.077210740216 1100.023061298844 1099.467887876572 436.7306684132826 1099.655144131533 293.0017990426221
1792 0.005 8.960000000000001 20 1069.507467978001 1040.596173674671 1040.937978038538 1100.338824656053 1100.069072180859 1100.015298972374 1099.464507716602 436.7400178375778 1099.647474203989 293.0018167157901
1793 0.005 8.965 20 1069.502265021317 1040.59637494156 1040.938189181156 1100.335074721138 1100.067884704095 1100.014354148856 1099.464240685926 436.7495376826563 1099.629160517335 293.0018147160844
1794 0.005 8.970000000000001 20 1069.512797854883 1040.59663720267 1040.938431762974 1100.346387694623 1100.077666396616 1100.024143834961 1099.466152413501 436.7584470767558 1099.661413336365 293.00179740601
1795 0.005 8.975 20 1069.510801997848 1040.596884821951 1040.938680817634 1100.342637931311 1100.073199920462 1100.018342927944 1099.465193478342 436.7675462050343 1099.658516851288 293.0018103092419
1796 0.005 8.98 20 1069.501037278621 1040.597067387386 1040.938882325748 1100.332074405678 1100.063946784522 1100.010168636286 1099.46288989659 436.7769616725359 1099.624102153564 293.0018083232216
1797 0.005 8.984999999999999 20 1069.505434956485 1040.597281431171 1040.939088315536 1100.339305047014 1100.071910123391 1100.018367154853 1099.465057721426 436.7863234939283 1099.639100104436 293.0017905818655
1798 0.005 8.99 20 1069.511600173959 1040.597539423882 1040.939331575223 1100.345868206738 1100.077325631388 1100.023158501589 1099.467965257216 436.7951550586338 1099.655237193822 293.0017991172231
1799 0.005 8.995000000000001 20 1069.508318466051 1040.597773782641 1040.939571485972 1100.338955876567 1100.069226281558 1100.01546766389 1099.464635271419 436.8044719511873 1099.64751824177 293.0018167673099
1800 0.005 9 20 1069.503275067053 1040.597974091754 1040.939781555089 1100.335213768349 1100.068023704424 1100.014471987905 1099.464415250565 436.8138768670163 1099.629353935299 293.0018146184431
1801 0.005 9.005000000000001 20 1069.513742176451 1040.598235578663 1040.940023267541 1100.346483054188 1100.077756450348 1100.024160190843 1099.466268401864 436.8226388966197 1099.661507413777 293.0017972187997
1802 0.005 9.01 20 1069.511658086343 1040.598481285337 1040.94027062685 1100.342702989645 1100.073277898272 1100.018432547729 1099.465329840199 436.8316148676229 1099.658571639239 293.0018100278346
1803 0.005 9.015000000000001 20 1069.501840873264 1040.598662092139 1040.940470342009 1100.332016539055 1100.063908837694 1100.010137458698 1099.46293474215 436.8409357181783 1099.623987518987 293.0018082326536
1804 0.005 9.02 20 1069.50632967181 1040.598874756524 1040.940674773685 1100.339329232339 1100.071933674463 1100.018380603937 1099.465171367985 436.8501072854433 1099.639109027714 293.0017906647982
1805 0.005 9.025 20 1069.512362623345 1040.599129710422 1040.940915373606 1100.345841683901 1100.07729458648 1100.023127540653 1099.467943733987 436.8588636683918 1099.655208192187 293.0017992182864
1806 0.005 9.029999999999999 20 1069.509160972178 1040.599362738667 1040.941153842516 1100.338933361604 1100.06919613063 1100.015442968053 1099.464626176753 436.8680735367764 1099.647520272632 293.0018168857446
1807 0.005 9.035 20 1069.504012068313 1040.599560265186 1040.941361233039 1100.335109543078 1100.06793719783 1100.014375146975 1099.464322704807 436.8774156000246 1099.629173908665 293.0018144922797
1808 0.005 9.040000000000001 20 1069.514473256413 1040.599818423107 1040.941599822143 1100.346395768001 1100.077672101184 1100.024073588401 1099.466182684932 436.8861387249135 1099.661395018928 293.001797568854
1809 0.005 9.045 20 1069.512474598085 1040.600061452421 1040.941844421046 1100.342659413492 1100.073233403515 1100.018385016371 1099.465280948726 436.8951242321072 1099.65851875888 293.0018100545392
1810 0.005 9.050000000000001 20 1069.502763885059 1040.600240409913 1040.942042103228 1100.33204648166 1100.063918765026 1100.010143999672 1099.462956945295 436.9042979618537 1099.624073211659 293.0018080572314
1811 0.005 9.055 20 1069.507111535441 1040.600449851852 1040.942243595606 1100.339327242191 1100.071932650737 1100.018365118843 1099.46525615127 436.9134627701038 1099.639094282943 293.0017904809997
1812 0.005 9.06 20 1069.513170298224 1040.600700983125 1040.942480731023 1100.345785433078 1100.077233704578 1100.023070147581 1099.467895847707 436.9221556071908 1099.65516147094 293.0017990220888
1813 0.005 9.065 20 1069.509994582498 1040.600930874446 1040.942715990369 1100.338853707042 1100.069109327307 1100.015352359449 1099.464545232604 436.9312452301043 1099.647473995387 293.0018167021441
1814 0.005 9.07 20 1069.50475136089 1040.601124474868 1040.942919641853 1100.33505013324 1100.0678763428 1100.014315714651 1099.464294939984 436.9405119670498 1099.629126575153 293.0018142478696
1815 0.005 9.075000000000001 20 1069.515244622089 1040.601378514569 1040.943154194613 1100.346322111613 1100.077604582825 1100.024041518121 1099.466196702798 436.9489995523177 1099.661329605696 293.0017971564332
1816 0.005 9.08 20 1069.513231223979 1040.601617717819 1040.943395056275 1100.342549735007 1100.073110215639 1100.01824961833 1099.465189202167 436.9576587029055 1099.658399066308 293.0018097150549
1817 0.005 9.085000000000001 20 1069.503404074218 1040.601791050245 1040.943587617063 1100.331896053791 1100.063756061696 1100.009979538499 1099.462776270464 436.9669038138794 1099.62392082685 293.0018081167789
1818 0.005 9.09 20 1069.507801797956 1040.601996278836 1040.943784859025 1100.339121477376 1100.071716318972 1100.01817442639 1099.464969049091 436.9760342114024 1099.638942239455 293.0017903624552
1819 0.005 9.095000000000001 20 1069.513906855138 1040.602244559755 1040.944018438705 1100.345663090974 1100.07712855992 1100.022965970884 1099.467798223448 436.9844279744703 1099.655037019731 293.0017988719322
1820 0.005 9.1 20 1069.510628300654 1040.602469178746 1040.944248877345 1100.338711712972 1100.06895840022 1100.015184049399 1099.464441287235 436.9934358826335 1099.647310992765 293.0018165144774
1821 0.005 9.105 20 1069.505459782462 1040.602658573046 1040.944448394903 1100.334895069298 1100.067705268304 1100.014155223809 1099.464128534945 437.0026374664765 1099.629024740402 293.0018145509396
1822 0.005 9.109999999999999 20 1069.516025635318 1040.602909431195 1040.944679499889 1100.346208357971 1100.077483339864 1100.023970499667 1099.46610937218 437.0112089900952 1099.661272593547 293.0017972407089
1823 0.005 9.115 20 1069.513958519296 1040.603144223422 1040.944916171598 1100.342499912448 1100.073054580607 1100.01817812579 1099.465207700692 437.020058269835 1099.658419984214 293.0018101013907
1824 0.005 9.120000000000001 20 1069.504082395236 1040.603313421365 1040.945104745091 1100.331717836414 1100.063580046309 1100.009796282377 1099.462564142539 437.0290297359412 1099.623760430926 293.0018081556892
1825 0.005 9.125 20 1069.508581030144 1040.603514907619 1040.945298122884 1100.339050398662 1100.071643381745 1100.018106392763 1099.464915129593 437.0379426880616 1099.638857132305 293.0017905010924
1826 0.005 9.130000000000001 20 1069.514628848641 1040.603758884007 1040.945527798164 1100.345600434898 1100.077056034428 1100.022903768474 1099.467771656916 437.0464208381367 1099.654989202694 293.0017990636006
1827 0.005 9.135 20 1069.511379056106 1040.603980460385 1040.945754955079 1100.338668741278 1100.06891167637 1100.015127172471 1099.464405066743 437.0552928616926 1099.647291101669 293.0018166570235
1828 0.005 9.140000000000001 20 1069.506281588129 1040.604167144173 1040.945951493779 1100.33490672918 1100.067691001271 1100.014166942206 1099.464161100314 437.0643394641386 1099.629008487678 293.0018145627604
1829 0.005 9.145 20 1069.516726132538 1040.604414407755 1040.946179288907 1100.346147625563 1100.077413403228 1100.023951730039 1099.466021442279 437.0726369485608 1099.661240705247 293.0017972415277
1830 0.005 9.15 20 1069.514737195732 1040.604646342803 1040.946412957408 1100.342470410486 1100.073021704701 1100.018145388033 1099.465121087658 437.0813579307503 1099.658433199678 293.0018101617453
1831 0.005 9.154999999999999 20 1069.504971651633 1040.604813772258 1040.94659946609 1100.331804015289 1100.063649789377 1100.009851889072 1099.462586264638 437.090258019038 1099.623875342111 293.0018080913252
1832 0.005 9.16 20 1069.509322603486 1040.605012152328 1040.946789911028 1100.339069238541 1100.071660529502 1100.018128319765 1099.464885557666 437.0991779669748 1099.638883463369 293.0017903264545
1833 0.005 9.165000000000001 20 1069.515464989435 1040.605253037696 1040.947016496696 1100.345663698266 1100.077124768744 1100.022971039662 1099.467847562202 437.1075012049076 1099.655083035781 293.0017991430984
1834 0.005 9.17 20 1069.512287213185 1040.605471687367 1040.947240926906 1100.338721027541 1100.068941232645 1100.015151101764 1099.464451231777 437.1162874453893 1099.647352450457 293.001816396645
1835 0.005 9.175000000000001 20 1069.506977635787 1040.605654209422 1040.947433615617 1100.33488391467 1100.067693069115 1100.014177398299 1099.464101861935 437.1252933549917 1099.629033353217 293.0018146318785
1836 0.005 9.18 20 1069.517605122323 1040.605899779286 1040.947659309878 1100.346279317028 1100.077552745239 1100.024076566577 1099.466106762236 437.1337560462479 1099.661370803413 293.0017970017792
1837 0.005 9.185 20 1069.515601798487 1040.60613044779 1040.947891531925 1100.342549659457 1100.073093070072 1100.018223703132 1099.465154386502 437.1422637836943 1099.658506130977 293.0018101606943
1838 0.005 9.19 20 1069.505647472623 1040.606294405763 1040.948074919401 1100.331820147795 1100.06370145465 1100.009921706904 1099.462539183442 437.1510571057633 1099.623792817159 293.0018078256116
1839 0.005 9.195 20 1069.51011965008 1040.606490789673 1040.948263230071 1100.339149623617 1100.071748008319 1100.018223559189 1099.46492276826 437.1598131745426 1099.638964214023 293.0017906757118
1840 0.005 9.200000000000001 20 1069.516287994451 1040.606730309909 1040.94848822758 1100.345744026164 1100.077213649699 1100.023069118643 1099.467868761996 437.1680893835206 1099.655142759446 293.0017988596118
1841 0.005 9.205 20 1069.512999913969 1040.606947020906 1040.948710651684 1100.338820900535 1100.069072869663 1100.015298913389 1099.464451077693 437.1767589685057 1099.647463683568 293.0018167053851
1842 0.005 9.210000000000001 20 1069.507926076202 1040.607129090384 1040.94890266066 1100.335077702208 1100.06787722465 1100.014343938984 1099.464218439399 437.185632446099 1099.62922299937 293.0018144816012
1843 0.005 9.215 20 1069.518470608198 1040.607372709468 1040.949126508742 1100.346396745323 1100.07767260867 1100.024153165493 1099.46626257625 437.1937526143331 1099.661446667882 293.001797229991
1844 0.005 9.220000000000001 20 1069.516357179334 1040.607600600732 1040.949356250091 1100.342642483494 1100.073204404493 1100.018350190408 1099.465226483003 437.2022919730111 1099.658566992528 293.0018101309703
1845 0.005 9.225 20 1069.506506905747 1040.607763261052 1040.949538103247 1100.331972383844 1100.063866035589 1100.010093170627 1099.462783850072 437.2110748445672 1099.623927227855 293.0018078109735
1846 0.005 9.23 20 1069.511061034997 1040.607959319424 1040.949725819617 1100.339332064783 1100.071931133872 1100.01837550938 1099.465159072384 437.2197325263959 1099.639103077743 293.0017904111834
1847 0.005 9.234999999999999 20 1069.517107108358 1040.608197562495 1040.949949750964 1100.345867676761 1100.077322221026 1100.023161188666 1099.467958662476 437.2277689823786 1099.655249682907 293.0017987500749
1848 0.005 9.24 20 1069.513939797952 1040.608414133057 1040.950171710412 1100.338975132793 1100.06923639407 1100.015471095056 1099.46466411028 437.2364673774161 1099.647584259302 293.0018167595096
1849 0.005 9.245000000000001 20 1069.50879659389 1040.608595557207 1040.950363028687 1100.335181438912 1100.068000207329 1100.014434060281 1099.464430199569 437.2452912830982 1099.629262145907 293.0018142885628
1850 0.005 9.25 20 1069.519272087255 1040.608837552434 1040.950585510112 1100.346487741743 1100.077767934903 1100.02418797117 1099.466298608534 437.2534190818947 1099.661489758086 293.0017970838017
1851 0.005 9.255000000000001 20 1069.517227460548 1040.609065154629 1040.95081476816 1100.342718488177 1100.07328441555 1100.018434931992 1099.465359558541 437.2618696297616 1099.658568168129 293.0018101063811
1852 0.005 9.26 20 1069.507366519997 1040.60922695958 1040.950995626044 1100.332024590198 1100.063919967011 1100.010150682361 1099.46290462678 437.2705234945005 1099.623998710183 293.0018079472027
1853 0.005 9.265000000000001 20 1069.511796048122 1040.609420534033 1040.951181165954 1100.339356746037 1100.071964986738 1100.018405096245 1099.465261249085 437.2790451722074 1099.639113683065 293.0017904727306
1854 0.005 9.27 20 1069.517905739424 1040.609656397475 1040.95140277893 1100.34587910708 1100.07733767869 1100.02315239148 1099.468095022947 437.287127907536 1099.655189142052 293.0017990649973
1855 0.005 9.275 20 1069.514796490158 1040.609871273508 1040.951623067759 1100.338994435393 1100.069232085351 1100.015472614088 1099.464601344496 437.295638885328 1099.647607773352 293.0018166514236
1856 0.005 9.279999999999999 20 1069.509353411462 1040.610040663614 1040.951803554704 1100.335111181797 1100.067954730356 1100.014392008129 1099.464139573741 437.3045478730186 1099.62920387727 293.0018146459648
1857 0.005 9.285 20 1069.519961400076 1040.610274126078 1040.952017633174 1100.346462137606 1100.077754612824 1100.024131372276 1099.466193383245 437.3125556300729 1099.66142519889 293.00179722248
1858 0.005 9.290000000000001 20 1069.517882397358 1040.610490182346 1040.95223600909 1100.342674696234 1100.073262947515 1100.018412347553 1099.46516767871 437.3207849741063 1099.658501588392 293.0018099771376
1859 0.005 9.295 20 1069.507918479072 1040.610640376996 1040.952405834717 1100.331880961739 1100.063778230912 1100.010024306464 1099.462694322367 437.3293803228123 1099.62391511117 293.0018084910445
1860 0.005 9.300000000000001 20 1069.512377704198 1040.610822537247 1040.952579921516 1100.339261118789 1100.071888871694 1100.018332394575 1099.465006889579 437.3378267827283 1099.639035215459 293.001790590575
1861 0.005 9.305 20 1069.518418397236 1040.611043657774 1040.952787640572 1100.345719359775 1100.077205096212 1100.023047910807 1099.467667082725 437.3457662300582 1099.655059511555 293.0017989466074
1862 0.005 9.31 20 1069.515226485203 1040.611244875264 1040.952994805851 1100.338804808995 1100.069073926433 1100.015318558556 1099.464433783179 437.3542358757473 1099.647427256476 293.0018170086665
1863 0.005 9.315 20 1069.510137916563 1040.611411457958 1040.953171321403 1100.335081167337 1100.067906687598 1100.014352538823 1099.464129069596 437.3628798014851 1099.629222247054 293.0018144504367
1864 0.005 9.32 20 1069.520625221953 1040.61164036642 1040.95338063286 1100.34636207694 1100.077652055246 1100.0240724533 1099.466130427438 437.37083939448 1099.661346340318 293.0017972657976
1865 0.005 9.325000000000001 20 1069.51842982327 1040.611851013815 1040.953593710658 1100.342525971911 1100.073104493766 1100.018244008116 1099.464989275866 437.3789656189999 1099.658422890917 293.0018101847078
1866 0.005 9.33 20 1069.508688584563 1040.611997168669 1040.953759241076 1100.331861459194 1100.063731055254 1100.009960360367 1099.462605701724 437.3874913153908 1099.623926698583 293.0018082114485
1867 0.005 9.335000000000001 20 1069.51296327584 1040.612173780646 1040.953927967029 1100.339091485755 1100.071725824293 1100.018185684527 1099.464759398439 437.3959473493785 1099.638872550909 293.0017906559004
1868 0.005 9.34 20 1069.519017929926 1040.612390232692 1040.954130806459 1100.345641063215 1100.077128356143 1100.022962772865 1099.467622681567 437.403880462527 1099.655017259721 293.0017990506487
1869 0.005 9.345000000000001 20 1069.516086711192 1040.612588754709 1040.954335063311 1100.338853833247 1100.069070663693 1100.015268104046 1099.464530724299 437.4121872465844 1099.647475358172 293.0018168335428
1870 0.005 9.35 20 1069.510881430431 1040.612749840269 1040.954507003896 1100.334981410576 1100.067774470565 1100.014232048691 1099.464149379641 437.4209144756621 1099.629105423681 293.0018144355674
1871 0.005 9.355 20 1069.521184339725 1040.61297394475 1040.954711344567 1100.34622995689 1100.077516752153 1100.023989824293 1099.466100879179 437.4287907198916 1099.661222029832 293.0017972218906
1872 0.005 9.359999999999999 20 1069.519146375575 1040.613181359286 1040.954920767946 1100.342465824166 1100.073024174695 1100.018144843939 1099.465007387607 437.436877375173 1099.658368421473 293.0018098324979
1873 0.005 9.365 20 1069.509390935968 1040.613324867489 1040.955083211461 1100.331836098141 1100.063689018735 1100.009881150693 1099.462703486465 437.445283352851 1099.623840885423 293.0018079678871
1874 0.005 9.370000000000001 20 1069.513600368022 1040.613497484956 1040.955248014345 1100.339063220354 1100.07167900834 1100.018127949342 1099.464829317985 437.4536116681548 1099.638815252667 293.0017902940957
1875 0.005 9.375 20 1069.519710728377 1040.613712494862 1040.955448857454 1100.345579885444 1100.077064260532 1100.022910455413 1099.467650664105 437.4612778708728 1099.654926204532 293.0017989763591
1876 0.005 9.380000000000001 20 1069.516829627314 1040.613908565099 1040.955650468651 1100.33890528528 1100.069101192605 1100.015279253617 1099.464666584013 437.469623930137 1099.647495205165 293.0018166964597
1877 0.005 9.385 20 1069.511499594669 1040.614065210446 1040.955818390591 1100.334988754238 1100.067772809661 1100.014230943578 1099.464158866881 437.4781159695378 1099.629066516294 293.0018145705982
1878 0.005 9.390000000000001 20 1069.521905345436 1040.61428638261 1040.956019701118 1100.34620454923 1100.077482299605 1100.024008422348 1099.466029323246 437.4859734288113 1099.661268056812 293.0017974343639
1879 0.005 9.395 20 1069.519872341802 1040.614491590914 1040.956226516182 1100.342503489879 1100.073054113235 1100.018148752057 1099.465095909424 437.4938154632498 1099.658353261841 293.0018098602701
1880 0.005 9.4 20 1069.50995813497 1040.6146301556 1040.956384578008 1100.331781056668 1100.063640717527 1100.009833894911 1099.462514874768 437.5022083125803 1099.623786533784 293.0018080140214
1881 0.005 9.404999999999999 20 1069.514292618346 1040.614801272407 1040.95654738093 1100.339074941643 1100.071677298642 1100.018129840324 1099.464867602927 437.5104592370582 1099.638850081619 293.0017906311134
1882 0.005 9.41 20 1069.520455942617 1040.615013247976 1040.956745268868 1100.345653738558 1100.077138562517 1100.022976217404 1099.467782129839 437.5180895039534 1099.655007944597 293.0017985912876
1883 0.005 9.415000000000001 20 1069.517421160311 1040.615206019311 1040.956943677329 1100.338907492093 1100.069111640198 1100.015302298492 1099.464459905685 437.5262881710321 1099.64753349527 293.0018171340647
1884 0.005 9.42 20 1069.512214511246 1040.615360827822 1040.957109621476 1100.335044359956 1100.067827586542 1100.014295246 1099.464086327474 437.534732479287 1099.629164280908 293.0018145252495
1885 0.005 9.425000000000001 20 1069.522623339179 1040.615580373973 1040.957309084856 1100.346271180281 1100.077549071911 1100.024070692277 1099.466019737874 437.5424781183492 1099.661337114863 293.0017976427811
1886 0.005 9.43 20 1069.520518862287 1040.615783210779 1040.957513657252 1100.342568652246 1100.073136626015 1100.018256672131 1099.465127221205 437.5502704784773 1099.658409096165 293.0018096361845
1887 0.005 9.435 20 1069.510838607443 1040.615921873188 1040.957671360135 1100.332054584814 1100.063911453312 1100.010088900137 1099.462826752886 437.558600372208 1099.623961641514 293.0018083707822
1888 0.005 9.44 20 1069.515057599658 1040.61609075834 1040.957832242554 1100.3392198424 1100.071840881402 1100.018288191714 1099.464950786017 437.5666656261225 1099.63894937723 293.0017902567103
1889 0.005 9.445 20 1069.521147214365 1040.616301071117 1040.95802848715 1100.345758303311 1100.077245609853 1100.023087844191 1099.467774226996 437.5741804388995 1099.655110017989 293.0017989090122
1890 0.005 9.450000000000001 20 1069.518121634542 1040.616491563986 1040.958224861957 1100.338922818814 1100.069147893708 1100.015352420276 1099.46455622581 437.5823443679682 1099.647569273942 293.0018164935792
1891 0.005 9.455 20 1069.513023279667 1040.616645946503 1040.95838984253 1100.335159854573 1100.06795661914 1100.014407955228 1099.46430537305 437.5907934991628 1099.629251847596 293.0018146251759
1892 0.005 9.460000000000001 20 1069.523359856908 1040.61686371796 1040.958587626741 1100.346411559205 1100.077695710004 1100.02416511783 1099.466252784402 437.5984403371606 1099.661416329212 293.0017972740322
1893 0.005 9.465 20 1069.52127095896 1040.617064673088 1040.958790484048 1100.34263924932 1100.073209162782 1100.018340000959 1099.465127138757 437.6061172754238 1099.658471970419 293.0018097324606
1894 0.005 9.470000000000001 20 1069.511584390764 1040.617202740598 1040.958947296235 1100.33208977506 1100.063954942915 1100.010161949208 1099.462853730769 437.6143834191866 1099.624039881892 293.0018080469629
1895 0.005 9.475 20 1069.515771523107 1040.617370901719 1040.95910734778 1100.339332151734 1100.071952432889 1100.018390518332 1099.46507940442 437.6224042805699 1099.63904253352 293.0017907643088
1896 0.005 9.48 20 1069.521932193657 1040.617580572419 1040.959302866689 1100.345901492819 1100.07738433144 1100.02319432636 1099.46799255382 437.6298700471445 1099.655169310156 293.0017987222101
1897 0.005 9.484999999999999 20 1069.518921063925 1040.617770135024 1040.959498232426 1100.339074854279 1100.069313226496 1100.015525585218 1099.464732974584 437.6379351165842 1099.647681833704 293.0018167853259
1898 0.005 9.49 20 1069.513647728543 1040.617921283303 1040.959660551574 1100.335208870151 1100.068034140366 1100.014469298432 1099.464299380411 437.6463052414486 1099.629271311711 293.0018144773601
1899 0.005 9.495000000000001 20 1069.524105267408 1040.618138804525 1040.95985775287 1100.346488985698 1100.077774220143 1100.024185293992 1099.466317589895 437.6538451779742 1099.66144771849 293.0017972008793
1900 0.005 9.5 20 1069.522025139302 1040.618339496404 1040.960059973233 1100.342757917068 1100.073341439596 1100.018473272995 1099.465409271876 437.6615025040443 1099.65851545329 293.0018095910857
1901 0.005 9.505000000000001 20 1069.512243145371 1040.618474656817 1040.960214413048 1100.332154831744 1100.06401522381 1100.01022660342 1099.462860241828 437.6695900576781 1099.62413286551 293.0018082322047
1902 0.005 9.51 20 1069.516461703915 1040.618640458277 1040.960372171572 1100.339324574242 1100.071952856929 1100.018398511738 1099.465067130167 437.6775279333888 1099.639084531862 293.001790276085
1903 0.005 9.515000000000001 20 1069.522641608246 1040.618849445296 1040.960566475016 1100.345923026772 1100.077408931206 1100.023201771499 1099.468035671586 437.6848943107557 1099.655178583784 293.0017989273463
1904 0.005 9.52 20 1069.519531095266 1040.619036675274 1040.960759862403 1100.339057708032 1100.069290430989 1100.015511511715 1099.464705952777 437.6928568989501 1099.647683734012 293.0018165182362
1905 0.005 9.525 20 1069.514333585563 1040.619186241576 1040.960920553932 1100.335188062382 1100.068011479902 1100.014442713753 1099.464278800535 437.701141207889 1099.629276358516 293.0018147279312
1906 0.005 9.529999999999999 20 1069.524754722198 1040.619400965848 1040.961115004385 1100.346452097169 1100.077744526656 1100.024128800021 1099.466306976025 437.7086872334005 1099.661419940534 293.001797080299
1907 0.005 9.535 20 1069.522613165078 1040.619597675684 1040.961313671116 1100.3427400198 1100.073329951556 1100.018452990184 1099.465407944344 437.716366416051 1099.658462537948 293.0018096763045
1908 0.005 9.540000000000001 20 1069.512842406112 1040.619730662238 1040.961465671076 1100.332022796552 1100.063896123543 1100.010118426418 1099.462831506898 437.7243454792882 1099.62402299428 293.0018078022871
1909 0.005 9.545 20 1069.517104689391 1040.619894234053 1040.961621049203 1100.339261670546 1100.071886841429 1100.018329382638 1099.465002306973 437.7322531365928 1099.639036448467 293.0017903148819
1910 0.005 9.550000000000001 20 1069.523136419343 1040.620099144496 1040.961811769597 1100.345784170709 1100.077270388613 1100.023085767878 1099.467870441706 437.7394619405112 1099.65510469145 293.0017985905578
1911 0.005 9.555 20 1069.520136376172 1040.620282883395 1040.962001607921 1100.338970920358 1100.069209916862 1100.015430540974 1099.464659211707 437.7472984464655 1099.647557882008 293.0018165373785
1912 0.005 9.56 20 1069.514948014604 1040.620429749981 1040.962159405086 1100.335104476115 1100.067919474251 1100.014356172701 1099.464208134929 437.7554675898411 1099.629231146239 293.0018143960737
1913 0.005 9.565 20 1069.525292213644 1040.620641066877 1040.96235069924 1100.346368518439 1100.077652106537 1100.024067204658 1099.46618926746 437.762878464237 1099.661338357311 293.0017970724555
1914 0.005 9.57 20 1069.523216655147 1040.62083471152 1040.962546225952 1100.342640469912 1100.073220865649 1100.01833994403 1099.465298760485 437.7705050829097 1099.65845003938 293.0018096982397
1915 0.005 9.575000000000001 20 1069.513420555714 1040.620963736462 1040.962694363373 1100.331892081646 1100.063753775127 1100.009965029558 1099.462676720982 437.7784238908078 1099.623933102767 293.0018079200157
1916 0.005 9.58 20 1069.517599490436 1040.621122689388 1040.962845384931 1100.339113885946 1100.071736446237 1100.01818693093 1099.464861075046 437.7862734471283 1099.638926257716 293.0017903090611
1917 0.005 9.585000000000001 20 1069.523755853086 1040.621324569398 1040.963032860026 1100.345705889905 1100.077190803489 1100.023006820281 1099.467807439677 437.7934585273536 1099.655034040756 293.0017987621939
1918 0.005 9.59 20 1069.520725365491 1040.621505988843 1040.963220118433 1100.338847065192 1100.069072364514 1100.015277568619 1099.464569937429 437.8012388472688 1099.647463703902 293.0018164889065
1919 0.005 9.595000000000001 20 1069.515483249111 1040.621649523549 1040.963374712187 1100.335009270036 1100.067798031961 1100.014242916925 1099.464158504117 437.8093079603566 1099.629129957862 293.0018146548608
1920 0.005 9.6 20 1069.525848784234 1040.621857064886 1040.963562309339 1100.346215125379 1100.077496694707 1100.023975779759 1099.466084176363 437.8166085346217 1099.661247499573 293.0017971044156
1921 0.005 9.605 20 1069.523779968931 1040.622048112567 1040.963755022084 1100.342493616645 1100.073064192817 1100.018173017842 1099.465145696907 437.8240465580206 1099.658318055268 293.0018097017319
1922 0.005 9.609999999999999 20 1069.513955469481 1040.622173805707 1040.963899927732 1100.331837092495 1100.06369131006 1100.009882859152 1099.462734092935 437.8319370167051 1099.623808168339 293.0018077459603
1923 0.005 9.615 20 1069.518181892307 1040.622330509474 1040.964048665035 1100.339021051519 1100.071632796967 1100.018091257414 1099.46476066564 437.8396616358807 1099.638783382055 293.0017903121826
1924 0.005 9.620000000000001 20 1069.524361382286 1040.62252955497 1040.964233245841 1100.345616930509 1100.077099549783 1100.02293356053 1099.467712892938 437.8468105677377 1099.654965269103 293.0017988866658
1925 0.005 9.625 20 1069.521120334768 1040.622706939636 1040.964416564437 1100.338643515676 1100.068882801989 1100.015084606605 1099.464297189578 437.8545910509086 1099.647235444701 293.0018166000451
1926 0.005 9.630000000000001 20 1069.515885453686 1040.622848030464 1040.964567707276 1100.334886610501 1100.067698425682 1100.014166978482 1099.464048608859 437.8624951551633 1099.628923939123 293.0018143942708
1927 0.005 9.635 20 1069.526482719266 1040.623053820904 1040.964753452957 1100.346212198703 1100.077489887042 1100.024011921447 1099.466077550236 437.8695795772222 1099.661266369833 293.0017972003805
1928 0.005 9.640000000000001 20 1069.524272422529 1040.623241819835 1040.964943478572 1100.342423158415 1100.072984410289 1100.018095428039 1099.464974889371 437.8770312856342 1099.658329916597 293.0018100622037
1929 0.005 9.645 20 1069.514436263091 1040.623364353041 1040.965085462776 1100.331706026549 1100.063582046058 1100.009780617887 1099.462505379918 437.8847882106959 1099.623727657698 293.0018080376123
1930 0.005 9.65 20 1069.518913774418 1040.623519904337 1040.965232542565 1100.33909669638 1100.071704068026 1100.018157425139 1099.46489401414 437.8923253461093 1099.638896488305 293.0017902657251
1931 0.005 9.654999999999999 20 1069.524965171921 1040.623715919079 1040.965414756454 1100.345631799897 1100.07709723346 1100.022955975574 1099.46762124052 437.8994646537649 1099.655066748927 293.001798971209
1932 0.005 9.66 20 1069.521800238413 1040.623892397124 1040.965596901577 1100.338712817829 1100.068951020465 1100.015150799434 1099.464354585555 437.9071511255771 1099.647376152582 293.0018165763793
1933 0.005 9.665000000000001 20 1069.516551896579 1040.624032694135 1040.965747077868 1100.334887242464 1100.067711003377 1100.014182313963 1099.463995726749 437.9149219233491 1099.628995417388 293.001814308879
1934 0.005 9.67 20 1069.527129615336 1040.624237499161 1040.965931806785 1100.346271158237 1100.077552170894 1100.024069267404 1099.46610637619 437.9221930959361 1099.661307367524 293.0017971159482
1935 0.005 9.675000000000001 20 1069.525006666063 1040.624424907799 1040.966121049074 1100.342535321819 1100.073108938236 1100.018225109808 1099.465142320489 437.9295908861567 1099.65841435269 293.0018099330871
1936 0.005 9.68 20 1069.515238380169 1040.624547722057 1040.966263054773 1100.331904168234 1100.063795477149 1100.009984526871 1099.462768759385 437.9372576794654 1099.623894471892 293.0018080110482
1937 0.005 9.685 20 1069.519595872795 1040.624702830147 1040.966409974363 1100.339264407045 1100.0718703769 1100.018305528553 1099.465021045507 437.9447183047899 1099.639025933132 293.0017903438367
1938 0.005 9.69 20 1069.525626840119 1040.624898315738 1040.96659159167 1100.345714731322 1100.077196723498 1100.023056001305 1099.467689145324 437.9517616645454 1099.655098451588 293.0017988101754
1939 0.005 9.695 20 1069.522528618392 1040.6250747887 1040.966773482204 1100.338850202307 1100.069102012267 1100.015303865835 1099.464602921597 437.9593772114324 1099.647396744913 293.0018165198657
1940 0.005 9.700000000000001 20 1069.517278139987 1040.625214893635 1040.966923697195 1100.335094437527 1100.067912093471 1100.014366179927 1099.464226525576 437.9671438325318 1099.629156975936 293.0018143456064
1941 0.005 9.705 20 1069.5278418054 1040.625419503656 1040.967108365383 1100.346373861213 1100.077654791776 1100.024135949597 1099.466165584249 437.9742620652191 1099.661392258426 293.0017971768887
1942 0.005 9.710000000000001 20 1069.525755855517 1040.625607424589 1040.967298050196 1100.342682809971 1100.073256597912 1100.018382264936 1099.465300147547 437.9814878574387 1099.658487220741 293.0018094629144
1943 0.005 9.715 20 1069.51600073572 1040.625730348552 1040.967440292435 1100.332121985491 1100.063985478188 1100.010186288939 1099.46289583079 437.9891374378727 1099.624051095415 293.001808055714
1944 0.005 9.720000000000001 20 1069.520233172908 1040.625884740878 1040.967586598965 1100.339264045243 1100.071879247501 1100.018333978903 1099.465005153323 437.9965814460632 1099.639070386872 293.0017903021809
1945 0.005 9.725 20 1069.526399399858 1040.626081754874 1040.967768989582 1100.345859647374 1100.07735112559 1100.023168954553 1099.468001553659 438.0034663077349 1099.655121494788 293.0017987079752
1946 0.005 9.73 20 1069.523307370467 1040.626257644221 1040.967950993237 1100.339081206192 1100.069319462927 1100.015531144629 1099.46476706301 438.0109396364707 1099.64765017002 293.0018165329919
1947 0.005 9.734999999999999 20 1069.51815724326 1040.626396694143 1040.968101043422 1100.33524731807 1100.068057714328 1100.014490340105 1099.464357983123 438.0187284461534 1099.629339995138 293.0018144453321
1948 0.005 9.74 20 1069.528540853958 1040.626601006515 1040.968285151232 1100.346483180878 1100.077771248135 1100.024185437157 1099.466280108678 438.0257554481996 1099.661456634219 293.0017967162366
1949 0.005 9.745000000000001 20 1069.526393270651 1040.626787830005 1040.968473721442 1100.34275360955 1100.073336953943 1100.01846248683 1099.465370734349 438.032854118072 1099.658498891238 293.0018098202587
1950 0.005 9.75 20 1069.516617856379 1040.626909635709 1040.968614749118 1100.332086597924 1100.063968365706 1100.010180079459 1099.462896830667 438.0404891541107 1099.624065008627 293.0018079938587
1951 0.005 9.755000000000001 20 1069.52090222247 1040.627063078606 1040.968759906564 1100.33934309372 1100.071965158757 1100.018400447844 1099.465150123837 438.0479385691592 1099.639080077244 293.0017903239913
1952 0.005 9.76 20 1069.526879569138 1040.627256007975 1040.968939125364 1100.345797354463 1100.077286283313 1100.023121735735 1099.467799039222 438.0547125953214 1099.655107068463 293.0017985901697
1953 0.005 9.765000000000001 20 1069.523976037708 1040.627431788211 1040.969120184526 1100.339127170085 1100.069355278621 1100.01557074205 1099.464793197168 438.0622101465023 1099.647665044708 293.0018166907267
1954 0.005 9.77 20 1069.518768557826 1040.62756917976 1040.969268551205 1100.335220519984 1100.068038398609 1100.014455142599 1099.464380920928 438.0698317780332 1099.629294164132 293.0018143978373
1955 0.005 9.775 20 1069.529079367608 1040.627770773199 1040.969450280423 1100.346442756346 1100.077725138869 1100.024114476518 1099.466228790304 438.0768263026176 1099.661394634827 293.0017974948374
1956 0.005 9.779999999999999 20 1069.526976880566 1040.627954995698 1040.969636176936 1100.342719673904 1100.073312949435 1100.01844413508 1099.46534253763 438.0839246218381 1099.658523888129 293.0018096057325
1957 0.005 9.785 20 1069.517282620278 1040.628075268146 1040.969775606314 1100.332099300436 1100.063959907623 1100.010180240904 1099.462894969297 438.091429162989 1099.62405872665 293.0018081365959
1958 0.005 9.790000000000001 20 1069.521403400481 1040.628225420024 1040.969917906339 1100.339232772885 1100.071853666813 1100.018303922147 1099.464950202042 438.0987203161835 1099.639044853737 293.001790264268
1959 0.005 9.795 20 1069.52751842537 1040.628417792279 1040.970095882871 1100.345768394428 1100.077254326103 1100.023071907187 1099.467886450551 438.1054225348481 1099.655060115911 293.0017988263514
1960 0.005 9.800000000000001 20 1069.524458486661 1040.628589924925 1040.970273785904 1100.338943772414 1100.069195336199 1100.01540191037 1099.4647606316 438.1127729016555 1099.647441251228 293.0018166267158
1961 0.005 9.805 20 1069.51914605202 1040.628722672391 1040.970417899489 1100.335038818841 1100.067879098401 1100.014292839609 1099.464260830165 438.120328600317 1099.629084852238 293.0018142561549
1962 0.005 9.81 20 1069.529591103751 1040.628920632521 1040.970595880604 1100.346314057796 1100.077600695761 1100.02402361751 1099.466161363473 438.1272861407401 1099.661285000049 293.0017974462005
1963 0.005 9.815 20 1069.527522216089 1040.629102562126 1040.97077945253 1100.342595805126 1100.073173725272 1100.018292577445 1099.465274902933 438.1343742208032 1099.658430927525 293.0018097827763
1964 0.005 9.82 20 1069.517568925348 1040.629216955905 1040.970913521385 1100.331815748927 1100.063702075832 1100.009915971544 1099.462658527541 438.1417873978534 1099.623819642168 293.0018081908742
1965 0.005 9.825000000000001 20 1069.521952370204 1040.629363896463 1040.971052259666 1100.339159891882 1100.071776642107 1100.018211541142 1099.464926896848 438.1489581365265 1099.638936022644 293.0017905428543
1966 0.005 9.83 20 1069.528079491275 1040.629552469195 1040.971226639507 1100.345690354904 1100.077170928703 1100.022991107975 1099.467804899941 438.1557328185938 1099.655034895587 293.0017989724867
1967 0.005 9.835000000000001 20 1069.524842756705 1040.62971962957 1040.971399647468 1100.338769495141 1100.069022350423 1100.015225558925 1099.464549392565 438.1630981265187 1099.647329881735 293.001816659016
1968 0.005 9.84 20 1069.519552746598 1040.629850095356 1040.971540470515 1100.334890199242 1100.067712721838 1100.014164079616 1099.464046332588 438.170510069114 1099.628964467016 293.0018146539032
1969 0.005 9.845000000000001 20 1069.530172162508 1040.630046077756 1040.971716329952 1100.346230372868 1100.077512610959 1100.023989027029 1099.466075934649 438.1772371865284 1099.661236949465 293.0017971092608
1970 0.005 9.85 20 1069.528003243145 1040.630224819755 1040.9718969526 1100.342503161542 1100.073070044587 1100.018181495482 1099.465106625142 438.1842906392664 1099.658405652798 293.0018100772239
1971 0.005 9.855 20 1069.518236986751 1040.630338550933 1040.972030082442 1100.331803966218 1100.063652913532 1100.009853967066 1099.462628223221 438.1915890775187 1099.623872661565 293.0018080175196
1972 0.005 9.859999999999999 20 1069.522507650849 1040.630483146681 1040.972166629239 1100.339026966327 1100.07163379345 1100.0180920814 1099.464760399855 438.198750319871 1099.638826381625 293.0017902345663
1973 0.005 9.865 20 1069.528558409072 1040.63066891046 1040.972338253327 1100.345577979311 1100.077066863063 1100.022915885943 1099.467639414705 438.2053648354706 1099.654923650941 293.0017989667507
1974 0.005 9.870000000000001 20 1069.525414295592 1040.630833264327 1040.972508896858 1100.338670705329 1100.068912786727 1100.015116953954 1099.464333694175 438.2126307559643 1099.647257335331 293.0018164266426
1975 0.005 9.875 20 1069.520325760899 1040.630961536682 1040.972648007516 1100.334942711597 1100.067730462742 1100.014203812384 1099.464021173779 438.2200021584507 1099.629057927493 293.0018145280636
1976 0.005 9.880000000000001 20 1069.530683745809 1040.631154485069 1040.972820870721 1100.346202532054 1100.077473487754 1100.023994674673 1099.466095193724 438.2267043195391 1099.661267001051 293.0017970847962
1977 0.005 9.885 20 1069.528591625105 1040.631330203648 1040.972998521404 1100.342488186017 1100.073045152707 1100.0181404545 1099.465159094124 438.2336459270065 1099.658339656811 293.001809563094
1978 0.005 9.890000000000001 20 1069.518809399093 1040.6314416507 1040.973129137731 1100.331773898113 1100.063628523292 1100.009827034421 1099.462505991891 438.2409083936021 1099.623838642874 293.0018079506459
1979 0.005 9.895 20 1069.523041094028 1040.631583946442 1040.973263376857 1100.339069549393 1100.071678396709 1100.018134207226 1099.464776975158 438.2480357814758 1099.638853733511 293.0017904062743
1980 0.005 9.9 20 1069.529184188206 1040.631767814731 1040.973433124271 1100.34563079116 1100.077116428558 1100.022960213066 1099.467704372099 438.2547181042245 1099.655008411752 293.0017987014407
1981 0.005 9.904999999999999 20 1069.526040518176 1040.631932518445 1040.97360324431 1100.338736899441 1100.068981057266 1100.015172174495 1099.464497287094 438.2618497582475 1099.647356149421 293.0018166949241
1982 0.005 9.91 20 1069.52071299557 1040.632060127968 1040.973741070834 1100.334935153865 1100.067748213727 1100.014222481066 1099.464007055667 438.2690637785915 1099.629007707147 293.0018144741421
1983 0.005 9.915000000000001 20 1069.531345415805 1040.632253272237 1040.973914055453 1100.346318014492 1100.077592603262 1100.024095406238 1099.466180501224 438.2755647744099 1099.661354549076 293.0017970904383
1984 0.005 9.92 20 1069.529200957957 1040.632429426366 1040.974091846458 1100.342550475808 1100.073114403145 1100.018226547125 1099.465153378391 438.2824231118737 1099.658477915519 293.0018099719688
1985 0.005 9.925000000000001 20 1069.519453753263 1040.632540972013 1040.974222643576 1100.331971451242 1100.06383452185 1100.010016866906 1099.462825197535 438.2896550892558 1099.623967175964 293.0018080472216
1986 0.005 9.93 20 1069.523696375193 1040.632682871223 1040.974356748012 1100.339182716742 1100.071796336508 1100.018254146061 1099.464859479983 438.2967278142931 1099.638946455302 293.0017902867007
1987 0.005 9.935 20 1069.529842453147 1040.632867512992 1040.974527051534 1100.345725388631 1100.077208362418 1100.023059435828 1099.467774904526 438.3032782219057 1099.655087612975 293.0017988933453
1988 0.005 9.94 20 1069.526628906536 1040.633030848769 1040.974696257881 1100.33885227007 1100.069113429463 1100.015318686897 1099.464541001515 438.310432520759 1099.647433624584 293.00181656952
1989 0.005 9.945 20 1069.52147453973 1040.633158796977 1040.974834297586 1100.335121461162 1100.067934927806 1100.01439040578 1099.46415521286 438.3175806414278 1099.629241729043 293.0018144402496
1990 0.005 9.950000000000001 20 1069.531946946803 1040.633350521312 1040.975006204049 1100.34636013091 1100.077644314882 1100.02413687267 1099.466087920665 438.3241219455944 1099.661407407688 293.0017969709065
1991 0.005 9.955 20 1069.529768593267 1040.633525454411 1040.975182988027 1100.342632792859 1100.073206518137 1100.018333989708 1099.465186146127 438.3308414367189 1099.658526120208 293.0018097788624
1992 0.005 9.960000000000001 20 1069.520117397075 1040.633636987183 1040.975313580865 1100.332043879149 1100.063915778582 1100.010119333012 1099.462890350075 438.3379663402555 1099.62402556275 293.0018079582994
1993 0.005 9.965 20 1069.524401476632 1040.633780149268 1040.975448458654 1100.339321370902 1100.071945421812 1100.018387845144 1099.465123316524 438.3449680920042 1099.639084060182 293.0017902707119
1994 0.005 9.970000000000001 20 1069.530570208253 1040.633973879053 1040.975626950589 1100.345897925986 1100.077356561402 1100.023181143042 1099.468057870508 438.3513706357966 1099.655212957399 293.0017986694374
1995 0.005 9.975 20 1069.527569963384 1040.634147167163 1040.975805532313 1100.339099085073 1100.069310225496 1100.015520208965 1099.464855193865 438.3584004634902 1099.647734824833 293.0018163832484
1996 0.005 9.98 20 1069.522278892328 1040.634274935537 1040.975944823355 1100.335255218145 1100.068075693473 1100.014504650727 1099.464385338266 438.3657274259717 1099.629311335504 293.0018142114082
1997 0.005 9.984999999999999 20 1069.532597746361 1040.634466301406 1040.97611660807 1100.3465405921 1100.077831354696 1100.024231423802 1099.466374406834 438.3721910146706 1099.66147534663 293.0017970875231
1998 0.005 9.99 20 1069.530460559655 1040.634640468154 1040.976293044252 1100.342718183367 1100.07329365212 1100.018424674793 1099.465258196453 438.3788406440188 1099.658485450638 293.0018098536023
1999 0.005 9.995000000000001 20 1069.520771517725 1040.634751463855 1040.976423061516 1100.332122183262 1100.063985111206 1100.010207432419 1099.46292975354 438.3859988802811 1099.624087151643 293.0018079686658
2000 0.005 10 20 1069.524964835704 1040.63489331902 1040.976556847599 1100.339382068527 1100.071999317261 1100.01842602914 1099.465170511926 438.3928849036216 1099.639113655785 293.0017904228448
2001 0.005 10.005 20 1069.531031901708 1040.635076579058 1040.976725970899 1100.345855337916 1100.077345833676 1100.023161805086 1099.467920523668 438.3992711515779 1099.655108634193 293.0017987150761
2002 0.005 10.01 20 1069.528078295053 1040.635240060765 1040.976895352759 1100.339134137563 1100.069367124844 1100.015582709641 1099.464774575641 438.4061765301182 1099.647630143975 293.0018168003789
2003 0.005 10.015 20 1069.522762160021 1040.635364485196 1040.977031149821 1100.335216974116 1100.06804628127 1100.014466331381 1099.464351468658 438.413285041483 1099.629274742678 293.001814482003
2004 0.005 10.02 20 1069.533118282184 1040.635554239395 1040.977201014791 1100.346435388881 1100.077721252483 1100.024105293008 1099.466196926055 438.4197403235905 1099.661389966372 293.0017971961829
2005 0.005 10.025 20 1069.531037218362 1040.635727752965 1040.977376004662 1100.34268998628 1100.073282381455 1100.018414855089 1099.465342597284 438.4263918930188 1099.658514163475 293.0018103005515
[truncated: 198,307 more chars]
