# Supplementary material for: Thermocouple Sensor Response in Hot Airstream
Source: Sensors (Basel). 2025 Jul 26;25(15):4634. doi: 10.3390/s25154634 (PMC12349096; doi:10.3390/s25154634)
Supplement: Supplementary file 1 [file sensors-25-04634-s001.zip › report-file-tc_11bR60.out]

"report-file-tc"
"Time Step" "delta-time etc.."
("TimeStep" "delta-time" "flow-time" "iters-per-timestep" "t_1" "t_sensor" "t0" "t1" "t2" "t3" "ty_1" "ty_10" "ty1" "ty10")
0 0.005 0 0 292.9999999999999 292.9999999999999 292.9999999999999 292.9999999999999 292.9999999999999 292.9999999999999 292.9999999999999 292.9999999999999 292.9999999999999 292.9999999999999
1 0.005 0.005 20 473.4834566702573 294.7976814219162 294.1050796086365 965.2408693245314 995.347735179166 1010.159684735043 914.682792781418 547.8601029003072 938.3256706065588 510.2566009599332
2 0.005 0.01 20 583.3628206928691 298.3852107765667 296.8743278684689 1098.27121752174 1098.703588023797 1098.922996167081 1094.77219795331 428.6242615085861 1097.070903836643 393.6792623073025
3 0.005 0.015 20 679.6035976763669 303.0353507731492 301.0024711685599 1100.366615458034 1100.084363820088 1100.026567237211 1100.072512906246 339.4784666819038 1099.86122007062 320.6884507423199
4 0.005 0.02 20 739.1791872489733 308.2321826041004 305.9932733663262 1100.305461477498 1100.042349119549 1100.002986537406 1099.732663980332 322.0266952921548 1099.64087400916 304.1993085053867
5 0.005 0.025 20 779.4612974889906 313.873390551847 311.5077891062573 1100.267062384736 1100.017437705612 1099.988945288429 1099.503520891816 327.8137349907884 1099.516814331402 299.8511654631909
6 0.005 0.03 20 819.0057554537882 319.7720670260276 317.3257926008569 1100.249064067159 1100.005357627365 1099.981365683651 1099.369648320276 311.5879529729164 1099.470975656813 298.4280695919903
7 0.005 0.035 20 826.1972219728713 325.8187519984998 323.3110706507348 1100.247229135193 1100.00547536589 1099.981955439513 1099.32650127661 301.5350693298591 1099.473528872921 297.9490193703463
8 0.005 0.04 20 829.3685606929508 331.944494486717 329.3847399822941 1100.249689406801 1100.007663717182 1099.983636415941 1099.32797448219 297.9064898109211 1099.482553581687 297.8151791917552
9 0.005 0.045 20 828.3608567984406 338.1146429769757 335.5041815410868 1100.252807596583 1100.010018766153 1099.985163322807 1099.343978484422 296.6531640442693 1099.490633149147 297.912054504405
10 0.005 0.05 20 827.0707975355612 344.3089514391033 341.6484360988115 1100.255749665484 1100.011874834361 1099.986397908379 1099.361080978222 295.7601399779773 1099.49708244945 298.1614080902876
11 0.005 0.055 20 826.8284455722937 350.5146516120427 347.8062433093363 1100.25760511073 1100.012785874062 1099.98708881259 1099.375502205787 295.2348946100279 1099.500895840169 298.4804284181588
12 0.005 0.06 20 826.2251663081538 356.7254720388461 353.9713494340177 1100.259333463821 1100.013602298788 1099.987467191047 1099.386686674958 295.0961577567033 1099.503568789417 298.8022312869318
13 0.005 0.065 20 826.788643872893 362.9353417146817 360.1394172349085 1100.261127841017 1100.014560052141 1099.988136471325 1099.395964565864 295.1706736828705 1099.506379803175 299.0873597380963
14 0.005 0.07000000000000001 20 827.9704951365802 369.1410635641183 366.3071335263566 1100.261852587828 1100.014923006718 1099.988340491047 1099.40125508229 295.2643576703982 1099.506798558585 299.3117859556571
15 0.005 0.075 20 829.5429121918957 375.3397856968437 372.4716756035261 1100.262325360303 1100.015122062942 1099.988445748593 1099.404252600204 294.7925828962482 1099.507390829725 299.4695857064322
16 0.005 0.08 20 831.4906666194046 381.5287076068605 378.6303088551027 1100.263245125237 1100.015502793703 1099.988659871886 1099.408032504311 294.4259953467145 1099.507999087591 299.559726411239
17 0.005 0.08500000000000001 20 833.5042180270787 387.7052778324431 384.7803466175726 1100.26375659312 1100.015708495105 1099.988762645321 1099.410051317925 294.4807951317055 1099.507901634188 299.5919503233613
18 0.005 0.09 20 835.618573964109 393.8667691243536 390.9190502633685 1100.264294914386 1100.015883154253 1099.988852033988 1099.412420635607 294.7037538172885 1099.508372930078 299.5771580427146
19 0.005 0.095 20 837.7048406285265 400.0105138785843 397.0436372404879 1100.264857759322 1100.016177957936 1099.989082296651 1099.413812397781 294.9190357080768 1099.508509238278 299.5261744957556
20 0.005 0.1 20 839.7195096488776 406.133958523928 403.1514194231656 1100.265425488671 1100.016475701147 1099.989265611395 1099.415998049212 295.0752559788725 1099.50868234133 299.4490494042554
21 0.005 0.105 20 841.6834564356227 412.2347592316373 409.2398627906272 1100.266071241242 1100.016828852097 1099.989530741052 1099.417161389388 295.1733824355832 1099.509436317145 299.3544528811051
22 0.005 0.11 20 843.5630040015658 418.3107415081839 415.3065980245244 1100.266803366148 1100.017148364782 1099.989728720882 1099.419481838557 295.2223582802638 1099.509736775683 299.2485688096361
23 0.005 0.115 20 845.3942826509259 424.3599565680995 421.3493969020661 1100.267411434743 1100.017400978853 1099.989869686793 1099.421789843186 295.2364950210085 1099.510589939316 299.1366128920967
24 0.005 0.12 20 847.1783781088806 430.3808250350685 427.3663353079652 1100.268034171359 1100.017688536746 1099.990033534729 1099.42404086557 295.233301066483 1099.511219638031 299.0224361878389
25 0.005 0.125 20 848.9344556445908 436.3719181159266 433.3556960557924 1100.268487712525 1100.01789403078 1099.99014983433 1099.425640268535 295.2250487338721 1099.51133932667 298.9088976819846
26 0.005 0.13 20 850.636577138089 442.3318768726114 439.3159091125938 1100.269416381899 1100.01847387067 1099.990607660979 1099.427902702403 295.2165134159854 1099.512510894931 298.7977340180163
27 0.005 0.135 20 852.2846536170518 448.2594804722747 445.2455694158842 1100.269853823414 1100.018661649623 1099.990715529224 1099.429499125858 295.2090188393495 1099.512711724616 298.6897920520993
28 0.005 0.14 20 853.8949473824925 454.1536720895248 451.1434409726282 1100.270738833879 1100.019154607274 1099.991032254931 1099.432293626081 295.202196015423 1099.513471746674 298.5855547947344
29 0.005 0.145 20 855.4582279054895 460.0133409936835 457.0083600874243 1100.271047228653 1100.019173124068 1099.991001764752 1099.434248927515 295.1958394551296 1099.514162864177 298.4853285188854
30 0.005 0.15 20 856.9826132307835 465.8375797465354 462.839338714494 1100.271348510175 1100.019297340445 1099.991043726649 1099.435539320834 295.1898830922095 1099.514295692738 298.389216170324
31 0.005 0.155 20 858.4966494704855 471.6252528609384 468.6359678242382 1100.271852146837 1100.019489189679 1099.991149278869 1099.437251687588 295.1845306031169 1099.514579120495 298.2973066740168
32 0.005 0.16 20 860.0210483623833 477.3756008787551 474.3990797272584 1100.272522602452 1100.019887975761 1099.991441850294 1099.43888272391 295.179888635761 1099.515681575673 298.2093192615498
33 0.005 0.165 20 861.5470655867731 483.0880486444331 480.1266090079948 1100.272906479373 1100.020033379659 1099.991522284921 1099.440384104518 295.1759459306201 1099.516013008871 298.124983740093
34 0.005 0.17 20 863.067841087392 488.761650126898 485.8165973996771 1100.27330333352 1100.020200752398 1099.991610320439 1099.442009745967 295.1728907263946 1099.516135746846 298.0439051460423
35 0.005 0.175 20 864.5867054814742 494.395540341988 491.4679450970758 1100.273671574945 1100.020292195397 1099.991629848393 1099.443542822802 295.1707159005759 1099.516669042084 297.9656451608644
36 0.005 0.18 20 866.1128504772267 499.9891387613789 497.0799107483404 1100.274049400101 1100.020449433203 1099.991677707718 1099.445260556647 295.169524612993 1099.516903492128 297.8898382281337
37 0.005 0.185 20 867.6395293698865 505.5418624025107 502.6518554618452 1100.274663506207 1100.020706295405 1099.991831561709 1099.447151174975 295.169347204983 1099.517381561916 297.8159289433274
38 0.005 0.19 20 869.169496697996 511.0531424220119 508.1831717803485 1100.275253383637 1100.021044544868 1099.992076618207 1099.448449453985 295.1702263646948 1099.518409144289 297.7433943568792
39 0.005 0.195 20 870.6997669981561 516.5225680084761 513.6733432791711 1100.275306689889 1100.020942869406 1099.991933860394 1099.449102703593 295.1718555001312 1099.518341238218 297.6718009758624
40 0.005 0.2 20 872.218279098906 521.9497998148913 519.1219334771091 1100.275778772905 1100.021224796682 1099.992174441426 1099.451674587261 295.1746234296614 1099.518699127369 297.6005982121631
41 0.005 0.205 20 873.6985155404172 527.334497190909 524.5285426407731 1100.276091242953 1100.021332688003 1099.992220752357 1099.452400403234 295.1788682645745 1099.519486259569 297.5294545614076
42 0.005 0.21 20 875.2004573707737 532.6763476547015 529.8928020241877 1100.276316190411 1100.02133772031 1099.992154801625 1099.453281981575 295.1843598687255 1099.51960733176 297.4579208957353
43 0.005 0.215 20 876.6435942808956 537.9749609137716 535.2143104443632 1100.276602978398 1100.021427971954 1099.992189705458 1099.45393168436 295.1910571633672 1099.519804677159 297.3855770367124
44 0.005 0.22 20 878.0269380284757 543.2300256747889 540.4927483654333 1100.277280123849 1100.021654768744 1099.992259352505 1099.455691784339 295.1989403365621 1099.521041721972 297.3122945509247
45 0.005 0.225 20 879.4441614097648 548.4413413541089 545.7278824650805 1100.277558868097 1100.021721824923 1099.992245894108 1099.456540695043 295.2077747743604 1099.521394371008 297.2379186269909
46 0.005 0.23 20 880.8857698710571 553.6089125522888 550.9195737078692 1100.277772617887 1100.021840027365 1099.992306483903 1099.457231802519 295.2174097652951 1099.521366363939 297.162518596734
47 0.005 0.235 20 882.3367887925352 558.7326402017861 556.0677002244647 1100.278183851541 1100.022022617121 1099.992404791743 1099.458267531587 295.2275350243918 1099.522139376491 297.086172826978
48 0.005 0.24 20 883.7801659094849 563.8124573867319 561.1721600608757 1100.278747061791 1100.022175274663 1099.992432537403 1099.460373350028 295.238186079733 1099.522633979614 297.0092995813936
49 0.005 0.245 20 885.2262799271458 568.8483240237655 566.23287217012 1100.27887315184 1100.022113770422 1099.992336319863 1099.461208928258 295.2493514523501 1099.522430895639 296.9314682180224
50 0.005 0.25 20 886.6540968952387 573.8401962455232 571.2497719132156 1100.279271694254 1100.02225685527 1099.992399448322 1099.46236550771 295.2610861528004 1099.52324783389 296.8532915747085
51 0.005 0.255 20 888.0783485751998 578.7880797533209 576.2228262447009 1100.278741532628 1100.021935771086 1099.992173117369 1099.462123183704 295.2732621912825 1099.522585104276 296.7752774471626
52 0.005 0.26 20 889.4994229639308 583.6919792857329 581.1520203966743 1100.27945156181 1100.022290919758 1099.992398193232 1099.463297918437 295.2858468810452 1099.523183357183 296.6976346300276
53 0.005 0.265 20 890.9055955196095 588.5519009349221 586.0373433277088 1100.279496946008 1100.022139570467 1099.992213620814 1099.463961458631 295.2988608191438 1099.523671389732 296.6206926256317
54 0.005 0.27 20 892.3092734566661 593.3679519147366 590.8788448711103 1100.279398709966 1100.021941469893 1099.991965221006 1099.46328996318 295.3120964366155 1099.523226714309 296.5436314475766
55 0.005 0.275 20 893.7101143392349 598.1402141510526 595.6765800568708 1100.279641324592 1100.022026181543 1099.99199357242 1099.464002167084 295.3256529718266 1099.523052541957 296.4676856092819
56 0.005 0.28 20 895.1046197319282 602.8687766714094 600.4306200974895 1100.279921918215 1100.022090795106 1099.992038700879 1099.464925690126 295.3396180903305 1099.523391622569 296.3953521876079
57 0.005 0.285 20 896.4944013800758 607.5537743921921 605.1410817612311 1100.279974322774 1100.021979503282 1099.991839264603 1099.465425323 295.3540746643903 1099.522947139744 296.3258333371618
58 0.005 0.29 20 897.8727873117261 612.1953297015255 609.8080859753862 1100.279500859532 1100.021546526596 1099.99147299148 1099.46646270784 295.3687595275725 1099.521903174914 296.2591509416873
59 0.005 0.295 20 899.2463325240478 616.7935577734497 614.4317579096221 1100.279527717481 1100.021541464649 1099.991454535028 1099.466714434596 295.3837607176301 1099.521950306994 296.1956965238299
60 0.005 0.3 20 900.6282775738654 621.3486672107897 619.0122727941927 1100.279612468746 1100.021285613384 1099.991122680009 1099.468082714632 295.3994022919206 1099.520503657766 296.136800774534
61 0.005 0.305 20 902.003064102724 625.8607719208843 623.5497596617449 1100.279389102667 1100.020931381933 1099.990650101524 1099.467939700087 295.4156700293235 1099.51982688934 296.0828587860461
62 0.005 0.31 20 903.3781884871873 630.3299600080438 628.0443519703094 1100.279667736143 1100.021116389401 1099.990829460579 1099.468760242484 295.4325404259263 1099.520455079078 296.0357792901029
63 0.005 0.315 20 904.7620268453808 634.7564471491518 632.4962238947689 1100.279882934646 1100.021201202075 1099.990848462704 1099.469003248892 295.4502666811986 1099.520828290079 295.9954708938405
64 0.005 0.32 20 906.1330855523607 639.1404868430178 636.9055657667258 1100.280188532967 1100.021311898264 1099.990910564866 1099.470127727502 295.4688358142867 1099.520943635169 295.9624617700927
65 0.005 0.325 20 907.4891144697558 643.4823025798812 641.2725853828358 1100.280769201232 1100.021524346975 1099.991024328911 1099.472394049508 295.4883281485014 1099.522032438204 295.9373791697127
66 0.005 0.33 20 908.8336627539617 647.7821394830986 645.5974922660872 1100.28087742791 1100.021559686959 1099.991048634344 1099.472361445829 295.5089913490768 1099.522159174519 295.920871993305
67 0.005 0.335 20 910.173386102285 652.0402587889615 649.8805362710627 1100.281369938619 1100.021747128493 1099.991151014789 1099.473639944421 295.5309468370571 1099.522376393512 295.9136396691902
68 0.005 0.34 20 911.5018866485083 656.2569054429373 654.1219522744232 1100.281734913779 1100.02190915135 1099.991269564198 1099.47475826561 295.5542570730335 1099.523202160803 295.9166173325113
69 0.005 0.345 20 912.825880145823 660.4323423674433 658.3219919284248 1100.282043565084 1100.022086454931 1099.991393743796 1099.475293650191 295.5790557953244 1099.523578870382 295.9303220126228
70 0.005 0.35 20 914.139772719332 664.5667993817492 662.4809014260926 1100.28293164035 1100.022370562137 1099.991544253794 1099.477082265582 295.6054541932342 1099.524326992864 295.9549422306797
71 0.005 0.355 20 915.4392871991741 668.6604967064592 666.5988950162597 1100.283381773162 1100.022781722649 1099.991913310879 1099.477428131848 295.6335497535785 1099.525333048109 295.9920180408444
72 0.005 0.36 20 916.7526531022532 672.7138076488055 670.676112576066 1100.283699872218 1100.022915984197 1099.991973880973 1099.478268187705 295.663507437736 1099.52604293258 296.0425194848484
73 0.005 0.365 20 918.0534862751216 676.7269439826425 674.7124613615498 1100.28387665873 1100.023000621391 1099.992046282926 1099.478775215822 295.6953436494827 1099.526286726469 296.1065243183376
74 0.005 0.37 20 919.3581782731662 680.7001509980693 678.7085689604032 1100.284071050359 1100.023217963866 1099.992211947442 1099.478237141042 295.7291646484912 1099.526466085008 296.1847261215794
75 0.005 0.375 20 920.6534076445113 684.6337222009306 682.664874328665 1100.284634708162 1100.023382374916 1099.992287548323 1099.480266109987 295.765003566295 1099.527240188342 296.2807724492689
76 0.005 0.38 20 921.9462694921025 688.5279566343337 686.5817201847693 1100.284612104429 1100.023414723879 1099.992348279121 1099.480570819092 295.8027816661705 1099.527162143874 296.394060683176
77 0.005 0.385 20 923.1925802305736 692.3832454758794 690.4594042355691 1100.284925739353 1100.023619150209 1099.992457358768 1099.480712212812 295.8425325210254 1099.527862484356 296.5218744399515
78 0.005 0.39 20 924.4620195109413 696.1999378389362 694.298260717857 1100.285230036654 1100.023602607813 1099.992424294232 1099.482255073201 295.8842786049381 1099.527931857282 296.6647663482609
79 0.005 0.395 20 925.7357554030571 699.9783446567604 698.0986188826326 1100.285741290465 1100.023892682548 1099.992605371648 1099.483122266309 295.9279031836018 1099.528671943394 296.8244757560219
80 0.005 0.4 20 927.013239278156 703.7187801205602 701.860804675231 1100.286161583832 1100.024049640065 1099.992687614834 1099.484001534694 295.9734036717089 1099.529313752677 297.0017903922235
81 0.005 0.405 20 928.2819655948038 707.4215639530615 705.585139908444 1100.286259029943 1100.024091650434 1099.992735056605 1099.484275459386 296.0206163696323 1099.529445181277 297.1972121239884
82 0.005 0.41 20 929.5369920600326 711.0870226661135 709.2719539696028 1100.28666654592 1100.024290393209 1099.992846065502 1099.48496325649 296.0694707284692 1099.529969433399 297.4108183072885
83 0.005 0.415 20 930.7876351061511 714.7154674204783 712.9215621708942 1100.286965057224 1100.024432265253 1099.992947956145 1099.485684103119 296.1198726935389 1099.530351648568 297.6419873917458
84 0.005 0.42 20 932.0339314799248 718.3072134382103 716.5342801762572 1100.287413500037 1100.024649948033 1099.993089110412 1099.486617864975 296.1717241444967 1099.530855221696 297.8898808265444
85 0.005 0.425 20 933.2730945451522 721.8625603237901 720.1104116618473 1100.286951935438 1100.024406216602 1099.99293150699 1099.48608981358 296.2248790492627 1099.530118724956 298.1531835538009
86 0.005 0.43 20 934.5076500036001 725.3818480332955 723.6502855126971 1100.287338854232 1100.024622426264 1099.993063582938 1099.486756671965 296.2792991377482 1099.530702592051 298.4302156780226
87 0.005 0.435 20 935.7346799730354 728.8653936929082 727.1542226056553 1100.287460457708 1100.02460464455 1099.993037490123 1099.487279033544 296.3348416646516 1099.530764149482 298.7187512169872
88 0.005 0.44 20 936.9556838925598 732.3135240990516 730.622553119196 1100.287819072141 1100.024763427994 1099.993135667865 1099.488187222314 296.3914072532305 1099.531177747308 299.0163135239716
89 0.005 0.445 20 938.1721152193775 735.7265379319464 734.0555776824929 1100.287814465841 1100.024717617456 1099.993060054209 1099.488283787791 296.4489281745568 1099.531383932171 299.3216047854589
90 0.005 0.45 20 939.3788992652236 739.1047774380065 737.4536255387322 1100.288188897371 1100.024872548065 1099.99318689101 1099.489230278662 296.5072987650752 1099.531702828967 299.6318542666991
91 0.005 0.455 20 940.5796697389457 742.4485685474003 740.8170174113399 1100.288315190521 1100.024933395364 1099.993205474512 1099.489243757051 296.5663497932038 1099.531884791827 299.9439368016148
92 0.005 0.46 20 941.7760956114849 745.7582333007147 744.1460737062559 1100.288592540371 1100.025072611073 1099.993324404619 1099.489923712447 296.6260895928153 1099.532172305735 300.2540252292258
93 0.005 0.465 20 942.9742246404628 749.0340768283721 747.4411120605799 1100.288845903058 1100.02518496176 1099.993400096023 1099.490307513643 296.6864346191819 1099.532438090705 300.5595431758495
94 0.005 0.47 20 944.1730366868237 752.276432935397 750.7024632893724 1100.289162405844 1100.025324187382 1099.993486650126 1099.491236960059 296.7473081330678 1099.532872986876 300.8584294042899
95 0.005 0.475 20 945.3800272943388 755.4856103576103 753.9304385049905 1100.289344095307 1100.025415137714 1099.993548041062 1099.491307629293 296.8086741199691 1099.533092980517 301.1479714024786
96 0.005 0.48 20 946.5764028206264 758.6619273539709 757.1253584401828 1100.289648448693 1100.025500933688 1099.993574155758 1099.492402065722 296.8703018055227 1099.533429168288 301.424572850957
97 0.005 0.485 20 947.7626468541495 761.8056818601566 760.2875260501548 1100.289865642359 1100.025621378751 1099.993639671664 1099.49248733447 296.9323011959537 1099.533851958168 301.6841304968555
98 0.005 0.49 20 948.9401977157615 764.9171960238558 763.4172582018617 1100.289933538727 1100.025556389717 1099.993572731155 1099.493036289455 296.9946932585186 1099.533886867758 301.923291834207
99 0.005 0.495 20 950.1128044482086 767.9967863570159 766.5148693309839 1100.290147058456 1100.02571910196 1099.993688903716 1099.493285114846 297.0572658263069 1099.534193514146 302.1400077424815
100 0.005 0.5 20 951.2763488309678 771.0447519271124 769.5806641607668 1100.290386366805 1100.025794321891 1099.99372660701 1099.493832514519 297.1201437863209 1099.534497678087 302.3346437643074
101 0.005 0.505 20 952.4326876767483 774.0613893402699 772.6149422512333 1100.290595421761 1100.025898559604 1099.993817111798 1099.494116901019 297.1832729477125 1099.534744454566 302.5071128428803
102 0.005 0.51 20 953.5532965422532 777.0470205280892 775.6180218476776 1100.291054417332 1100.026083744212 1099.993908671594 1099.495375192648 297.2466086244776 1099.535351339901 302.6572577708059
103 0.005 0.515 20 954.640574016766 780.0019304469868 778.5901932394352 1100.290977059031 1100.026052917904 1099.993911262134 1099.495118996586 297.310262437154 1099.535238345889 302.7842399462725
104 0.005 0.52 20 955.7240393006017 782.9264174573929 781.531756681994 1100.291202197065 1100.026138255593 1099.993935130942 1099.495586520119 297.3741608116936 1099.53553577319 302.8889122125613
105 0.005 0.525 20 956.8013197150179 785.82077145626 784.4430067905214 1100.291309011075 1100.026159025099 1099.993941876886 1099.49598561323 297.4384585787344 1099.535729811489 302.9737341231907
106 0.005 0.53 20 957.8751359282755 788.6852964585548 787.3242416023717 1100.291391527172 1100.026152342266 1099.993897235787 1099.495894626809 297.5031727309783 1099.535814819425 303.042145198963
107 0.005 0.535 20 958.94363713722 791.5202802195071 790.1757540867397 1100.291636993427 1100.026270146149 1099.993974457185 1099.496458224964 297.5681787792758 1099.536125277261 303.0950016642325
108 0.005 0.54 20 960.0056163182119 794.3259961029144 792.9978229317717 1100.291977768092 1100.026433745654 1099.994064891385 1099.497211950094 297.6336687568227 1099.536714277375 303.1318881926064
109 0.005 0.545 20 961.0793682785181 797.1027242858636 795.7907345984121 1100.292171002812 1100.026503356132 1099.994131419978 1099.497798978676 297.69975628057 1099.536815606744 303.1526459355221
110 0.005 0.55 20 962.1091994930428 799.8507433577566 798.5547794459795 1100.292432190023 1100.026688012205 1099.994243082913 1099.497885546664 297.766481067616 1099.537310382392 303.1590098037644
111 0.005 0.555 20 963.1400877153172 802.5703999527798 801.2902534488597 1100.292504975708 1100.026691828608 1099.994280689428 1099.498157510928 297.8338669696798 1099.537209458263 303.1585749208546
112 0.005 0.5600000000000001 20 964.1736406849699 805.2619641810392 803.9974516388295 1100.292742643887 1100.026803965809 1099.994328841039 1099.498541745076 297.9020263411421 1099.537514770241 303.1503466787879
113 0.005 0.5650000000000001 20 965.202367773345 807.9257059418189 806.6766557315178 1100.292926211613 1100.026878588012 1099.994392215752 1099.499029210366 297.9710057557638 1099.537759643692 303.131230240659
114 0.005 0.5700000000000001 20 966.22216767006 810.5619206642026 809.3281556166884 1100.293092825657 1100.026891215798 1099.994363958335 1099.499514527242 298.0409698720854 1099.537973464469 303.103568421973
115 0.005 0.5750000000000001 20 967.2330387619055 813.1708741548391 811.9522233625811 1100.293177583218 1100.026921596804 1099.994366796495 1099.499722624714 298.1118290059053 1099.538188378129 303.0700679827664
116 0.005 0.58 20 968.2384924293951 815.7528464265555 814.5491395924412 1100.293358093373 1100.026998721553 1099.994389447967 1099.499841443921 298.1838282675421 1099.538466413191 303.0272217662728
117 0.005 0.585 20 969.2315757711782 818.3081244433943 817.1191833218433 1100.293478196075 1100.027041411161 1099.9944413793 1099.500218768537 298.2569386768111 1099.538532682978 302.9747235030334
118 0.005 0.59 20 970.21555310316 820.836971427488 819.6626238270677 1100.293746849692 1100.027177327368 1099.994499632112 1099.500554195684 298.3312653884651 1099.539011148833 302.9139883785525
119 0.005 0.595 20 971.1919685950951 823.3396653677382 822.179738759525 1100.293859282684 1100.027202262717 1099.994541973821 1099.500930736748 298.4067668448861 1099.539053612056 302.845710687153
120 0.005 0.6 20 972.1634792529045 825.8164554981322 824.6707896603093 1100.294057589771 1100.027311181358 1099.99459388767 1099.50123561661 298.4836041078964 1099.539332801219 302.7703113901757
121 0.005 0.605 20 973.1300146981285 828.2676155478491 827.1360481125004 1100.294304532531 1100.027444674202 1099.994720350951 1099.501959550875 298.5618152955978 1099.539579136541 302.6886110273041
122 0.005 0.61 20 974.0891062894215 830.6933871710644 829.5757660229436 1100.294392428578 1100.02743461741 1099.99468236786 1099.502181904777 298.641324265742 1099.539723266932 302.6016734759484
123 0.005 0.615 20 975.0436895761374 833.0940429423323 831.9902118996804 1100.294612245905 1100.027556355115 1099.994758372506 1099.502684275241 298.7222535392964 1099.540030802189 302.509882322155
124 0.005 0.62 20 975.9890331023485 835.469824883132 834.3796320491749 1100.294639216389 1100.027513577796 1099.994687067955 1099.502794008564 298.8046859546022 1099.540185553755 302.4135146545201
125 0.005 0.625 20 976.9312794099257 837.8210013748301 836.7442911778376 1100.29482296895 1100.027587613754 1099.994758753556 1099.503206617008 298.8885361313065 1099.540281871429 302.3147889074934
126 0.005 0.63 20 977.8664999080889 840.1478108869287 839.0844332504018 1100.294887892668 1100.027590874106 1099.994718862587 1099.50343279848 298.9739990446802 1099.540506006451 302.2126029555069
127 0.005 0.635 20 978.8035156575638 842.450511649834 841.4003146295033 1100.295207268238 1100.027789623874 1099.994898954323 1099.503748498014 299.0610509877778 1099.540820797224 302.1071231275968
128 0.005 0.64 20 979.7593274886161 844.7293357431375 843.6921748101097 1100.295220316929 1100.027779545625 1099.99486463717 1099.503829619879 299.1495813381641 1099.540831416714 301.9990663966634
129 0.005 0.645 20 980.7088400995395 846.9845420810601 845.9602685988525 1100.295577347263 1100.027957873049 1099.994998000998 1099.504363331973 299.239941084317 1099.541182808262 301.8885533542894
130 0.005 0.65 20 981.65080775269 849.2163646705119 848.2048354167486 1100.295715821115 1100.027990948872 1099.995031096987 1099.504800888714 299.3321182403082 1099.541329248663 301.7756883366794
131 0.005 0.655 20 982.5858718088348 851.4250446589335 850.4261169862961 1100.295802926174 1100.028025842967 1099.995014363331 1099.50516306265 299.4259347195738 1099.541501031454 301.660743206358
132 0.005 0.66 20 983.5135987421419 853.6108167669915 852.6243497598875 1100.29589508026 1100.028057731274 1099.995065416874 1099.505593255873 299.5216438316491 1099.541590877963 301.5439838516224
133 0.005 0.665 20 984.4342046175352 855.7739072942236 854.7997621192796 1100.295883512805 1100.027989279751 1099.994957088538 1099.505579387133 299.6191105935669 1099.541660971779 301.4258135786614
134 0.005 0.67 20 985.3477110546486 857.9145634728819 856.952601543382 1100.296055277932 1100.028093962047 1099.995058676574 1099.506000994098 299.7183645502432 1099.541862693465 301.3066821279458
135 0.005 0.675 20 986.2623365285679 860.0329976073731 859.0830864404608 1100.296049073218 1100.028039219069 1099.994990711232 1099.505992984826 299.8196740092812 1099.541859310677 301.1868675172157
136 0.005 0.68 20 987.1836969693196 862.1294383460893 861.1914475962642 1100.29638125527 1100.028278795267 1099.995184067874 1099.506251990278 299.9225994338165 1099.542245405943 301.0666228616273
137 0.005 0.6850000000000001 20 988.0967022117626 864.2041136499373 863.2779129425633 1100.296588420764 1100.028329147915 1099.995199877569 1099.506910364669 300.0273273496168 1099.542459890001 300.9461902216491
138 0.005 0.6900000000000001 20 989.0021609963143 866.2572396568758 865.3427013574775 1100.296803397183 1100.028452813963 1099.995294017715 1099.507166134626 300.1338528630478 1099.542688737433 300.8265027795849
139 0.005 0.6950000000000001 20 989.9025662861311 868.2890479300088 867.3860419329628 1100.297064910317 1100.028575957765 1099.995383337806 1099.50795719256 300.2420529349517 1099.542955943391 300.7082307640399
140 0.005 0.7000000000000001 20 990.7955094617464 870.2997357053617 869.4081391041661 1100.297040957763 1100.028533854606 1099.995335299865 1099.50774971697 300.3518301131655 1099.542909475081 300.5917917299191
141 0.005 0.705 20 991.682149063232 872.2895420811558 871.4092039817335 1100.297148671059 1100.02855932937 1099.995351351869 1099.508322573509 300.4633756133214 1099.543110680729 300.475998665597
142 0.005 0.71 20 992.5601929487976 874.2586721420545 873.3893717817097 1100.297190611974 1100.02855590943 1099.995296512431 1099.50843912339 300.5764516288754 1099.543297479987 300.3609520863852
143 0.005 0.715 20 993.4311700382135 876.20733167458 875.3488993375337 1100.297358647816 1100.028627203602 1099.995385088863 1099.508888365647 300.6910211806091 1099.543477011271 300.2483448798363
144 0.005 0.72 20 994.2944802180934 878.1357355975664 877.2880467674806 1100.297460159709 1100.028647976167 1099.995344385312 1099.509167451135 300.8069912644197 1099.543673025059 300.1369576806327
145 0.005 0.725 20 995.1502259878961 880.0440996329498 879.2070370944516 1100.297669407149 1100.028786435818 1099.995452909931 1099.509051115899 300.9243765497353 1099.544006792416 300.027536382669
146 0.005 0.73 20 995.9989788778355 881.93264270639 881.1060888712557 1100.29771180681 1100.02878839184 1099.995467617388 1099.50931302838 301.0430797957373 1099.543926153017 299.9193221785316
147 0.005 0.735 20 996.8418284010693 883.8015849277515 882.985420618839 1100.298092010829 1100.028994570618 1099.995577593641 1099.510176519537 301.1630702987907 1099.544372345041 299.8118664378095
148 0.005 0.74 20 997.6764111975185 885.6511309449517 884.845239895992 1100.298066180183 1100.028959145294 1099.995591788222 1099.510491505526 301.2843266828201 1099.544264802001 299.7051352121356
149 0.005 0.745 20 998.5035626551239 887.4814836904836 886.6857510158874 1100.298235591558 1100.029026104166 1099.995594926465 1099.510737609679 301.4067517212324 1099.54450899681 299.5990392919682
150 0.005 0.75 20 999.3222564008405 889.2928472035682 888.5071592724007 1100.298335862606 1100.029086234027 1099.995658962824 1099.510965840619 301.5303191888189 1099.544700606547 299.4936470028772
151 0.005 0.755 20 1000.133514146003 891.0854233476882 890.3096669897036 1100.298280198665 1100.028977858336 1099.995551659579 1099.511171707235 301.6549917665977 1099.544597530164 299.3889314697151
152 0.005 0.76 20 1000.937885381226 892.859410089246 892.0934742043726 1100.29840104449 1100.02907302531 1099.99561353316 1099.511214408905 301.7806548431372 1099.544837391067 299.2849294942177
153 0.005 0.765 20 1001.735260583295 894.615003995744 893.8587783553394 1100.298427277835 1100.029079212229 1099.99562321697 1099.511262696416 301.9073278699169 1099.544943204836 299.1817157740222
154 0.005 0.77 20 1002.525666519614 896.3524011407342 895.6057771379186 1100.298487468063 1100.029072420883 1099.995590877665 1099.511420841617 302.0349423746413 1099.545016008783 299.0793553896341
155 0.005 0.775 20 1003.307373757434 898.071791632575 897.3346627858339 1100.298650386105 1100.029197199705 1099.995709476032 1099.511558229369 302.1634684628334 1099.545214245355 298.9779648846028
156 0.005 0.78 20 1004.077712956218 899.7733651033151 899.0456267129103 1100.2987233269 1100.029213749644 1099.995703999008 1099.511720629957 302.2928558558011 1099.545257462971 298.8776443046671
157 0.005 0.785 20 1004.841111802346 901.4573218535098 900.7388682636395 1100.299269919011 1100.029457909633 1099.995893290791 1099.512814183396 302.4231335030979 1099.54600632995 298.7783694428534
158 0.005 0.79 20 1005.596594949855 903.123841117934 902.4145702670651 1100.299363225004 1100.029472913224 1099.995866060548 1099.513246987143 302.5541826745659 1099.546193274518 298.6798471110746
159 0.005 0.795 20 1006.344899200289 904.7731020567566 904.0729140267681 1100.299462658326 1100.029494320306 1099.995872123399 1099.513193694704 302.686057984778 1099.546295574616 298.5824438352919
160 0.005 0.8 20 1007.085880791848 906.4052917154634 905.7140862704928 1100.299550235198 1100.029520661785 1099.99587352636 1099.513515872385 302.8187436449969 1099.546492655146 298.4862816373573
161 0.005 0.805 20 1007.820146469318 908.0205848832381 907.3382638931976 1100.299547953333 1100.029520700549 1099.99585342215 1099.513276078081 302.952101255666 1099.546475325002 298.3913751331576
162 0.005 0.8100000000000001 20 1008.547864443246 909.6191683341407 908.9456317758306 1100.299600574153 1100.029514141595 1099.99586573488 1099.513855318373 303.0861989999268 1099.546436928078 298.297789874367
163 0.005 0.8150000000000001 20 1009.268196146767 911.2012222711305 910.5363732525677 1100.299822416167 1100.029638155113 1099.995928930194 1099.514192055048 303.2210332805542 1099.54675730347 298.2053144599354
164 0.005 0.8200000000000001 20 1009.98126150598 912.766911919448 912.110655210315 1100.299806622928 1100.02964782312 1099.995971067082 1099.514161903465 303.3565340679745 1099.546690099649 298.1139096544809
165 0.005 0.8250000000000001 20 1010.688278349316 914.316417076074 913.668656791652 1100.300034049417 1100.029740537732 1099.99599187991 1099.514669464837 303.4927350889074 1099.546970247982 298.0236284904643
166 0.005 0.8300000000000001 20 1011.38845112314 915.8499024874377 915.210547043317 1100.300350664533 1100.029941619959 1099.996159621149 1099.514982906247 303.6295775335873 1099.547309018236 297.9345404822515
167 0.005 0.835 20 1012.081762620459 917.367536059263 916.7364933976716 1100.300150766762 1100.029766662852 1099.996024053449 1099.514929745072 303.7670524323757 1099.547048287791 297.8465734489039
168 0.005 0.84 20 1012.767446889016 918.8694919257098 918.2466702580076 1100.300557955666 1100.029971075474 1099.996122913935 1099.515644357785 303.9051775975558 1099.547733982757 297.7598341937591
169 0.005 0.845 20 1013.445911892803 920.3559300855751 919.7412400333834 1100.300387164206 1100.029870756573 1099.996073360613 1099.515475257903 304.0438542466946 1099.54751892271 297.6744188104369
170 0.005 0.85 20 1014.118727596579 921.8270150053264 921.2203661444827 1100.300515691761 1100.029889395575 1099.99603894596 1099.515555930904 304.1830660133129 1099.54775077096 297.5903712382162
171 0.005 0.855 20 1014.785592355145 923.2829107533531 922.6842140286342 1100.300636845369 1100.029991236099 1099.996135249973 1099.515765906993 304.3228102654398 1099.547929001324 297.507702659338
172 0.005 0.86 20 1015.446495034397 924.7237752460705 924.1329439509503 1100.300734048865 1100.029992513348 1099.996118526054 1099.516023215135 304.4630765848228 1099.547956479489 297.4264229126489
173 0.005 0.865 20 1016.101432210956 926.1497651009538 925.5667134843102 1100.30089397811 1100.030130522778 1099.9962375505 1099.516010037711 304.6037901220426 1099.548229742445 297.3465275000979
174 0.005 0.87 20 1016.750389618748 927.5610463955965 926.9856875317481 1100.300974363068 1100.030126513244 1099.996221443062 1099.516585763833 304.7450089407864 1099.548291768545 297.2679935708078
175 0.005 0.875 20 1017.391594354287 928.9577669763404 928.3900172648167 1100.301239405371 1100.030249976133 1099.996305030232 1099.51702477303 304.8867366988203 1099.548470452602 297.1909283277762
176 0.005 0.88 20 1018.027195933693 930.3400817934296 929.7798579973199 1100.301344916726 1100.030314200967 1099.996357551574 1099.517437891061 305.0288914471021 1099.548728802995 297.1153183593946
177 0.005 0.885 20 1018.657748712824 931.7081395253199 931.1553596230547 1100.301321879006 1100.030235497918 1099.996266266955 1099.517524243934 305.1714230553838 1099.548706025665 297.0410992399153
178 0.005 0.89 20 1019.282321144643 933.0620928289195 932.5166745750389 1100.301395677889 1100.030263897057 1099.996292081623 1099.517743911962 305.3143220483258 1099.548735098331 296.9683184054603
179 0.005 0.895 20 1019.901084994685 934.4020946613239 933.8639565873051 1100.301456589733 1100.030265438381 1099.996250232443 1099.518004194746 305.4575403485102 1099.548948723678 296.8968383699972
180 0.005 0.9 20 1020.513656313062 935.7282809939203 935.1973446502396 1100.301562966098 1100.030329174313 1099.996330652041 1099.517978782815 305.6011519402187 1099.549004797044 296.8266523731401
181 0.005 0.905 20 1021.120511233618 937.0408039966027 936.5169896637112 1100.301627157769 1100.030352165694 1099.996322850432 1099.518117317628 305.7450747878452 1099.549082512833 296.7578525096575
182 0.005 0.91 20 1021.721267939177 938.3398060559757 937.8230367464712 1100.301658860287 1100.030378882447 1099.996348531884 1099.517884788299 305.8892824491002 1099.549158851961 296.6903985913067
183 0.005 0.915 20 1022.316856699768 939.6254347321809 939.1156320573772 1100.301962858081 1100.030522710372 1099.996468677478 1099.518950956955 306.0338297450591 1099.549370144795 296.6241814957444
184 0.005 0.92 20 1022.905825120775 940.8978222785056 940.3949125148512 1100.301929845461 1100.030499179906 1099.996422206845 1099.518590839735 306.1786185400304 1099.549486814628 296.559090394768
185 0.005 0.925 20 1023.489304071769 942.157107023211 941.6610159478416 1100.302020492315 1100.030541782022 1099.996483947682 1099.51870991481 306.3236992826463 1099.549530136323 296.4949329245788
186 0.005 0.93 20 1024.067503498874 943.4034301096953 942.9140840534935 1100.302047830452 1100.030523363455 1099.996417141989 1099.518817253442 306.4690298950353 1099.549669613381 296.4318010630023
187 0.005 0.9350000000000001 20 1024.640699144919 944.6369302515554 944.1542557845825 1100.302253172212 1100.030627939718 1099.996498995622 1099.51915073579 306.6145899231689 1099.549945605051 296.3697165015956
188 0.005 0.9400000000000001 20 1025.208927643337 945.8577421151638 945.3816653540804 1100.302259188838 1100.03056970382 1099.99644203375 1099.519542623581 306.7602957683083 1099.549853702017 296.3086607319407
189 0.005 0.9450000000000001 20 1025.771934436919 947.0659970806176 946.5964466734017 1100.302402914336 1100.030682084825 1099.996500115323 1099.51948855103 306.9062087765706 1099.550158287456 296.2486240872637
190 0.005 0.9500000000000001 20 1026.32934634719 948.2618280520603 947.7987323932451 1100.30249689098 1100.030716300473 1099.996562263946 1099.519853369796 307.0523262865813 1099.550154365885 296.1895886825238
191 0.005 0.9550000000000001 20 1026.881192523175 949.4453617360474 948.9886514027107 1100.302525630891 1100.030737902748 1099.996556787719 1099.519747141406 307.1986092940795 1099.550107618586 296.1315380754866
192 0.005 0.96 20 1027.428067785759 950.6167302875422 950.1663356389861 1100.302668553368 1100.030857855142 1099.996666013822 1099.519949493549 307.3450452509573 1099.550347215168 296.0744680760801
193 0.005 0.965 20 1027.969808761385 951.7760617272976 951.331914269267 1100.302771233551 1100.030845478675 1099.996638440914 1099.520284216522 307.4916287480418 1099.55034723504 296.0183479102216
194 0.005 0.97 20 1028.506349240941 952.9234784339621 952.4855114774551 1100.302941570024 1100.030984003731 1099.996749918778 1099.520374860836 307.638294442456 1099.55059542521 295.9631664834142
195 0.005 0.975 20 1029.037527346656 954.0591066639021 953.6272530692351 1100.302709675673 1100.030797430343 1099.99659432069 1099.520308434465 307.7850616940261 1099.550410338098 295.9089020161098
196 0.005 0.98 20 1029.564006981113 955.1830696437503 954.7572637031602 1100.302740380418 1100.030782279377 1099.996563136429 1099.520311759188 307.931954086864 1099.550460831953 295.8555281610933
197 0.005 0.985 20 1030.085801318397 956.2954912850156 955.8756670313378 1100.30285613825 1100.030859959586 1099.996627166291 1099.520460083823 308.0789379005223 1099.550659384024 295.8030246943641
198 0.005 0.99 20 1030.602267104678 957.3964873232811 956.9825810120924 1100.302967502443 1100.030872853188 1099.996619415478 1099.520670072015 308.2260096425031 1099.550718741147 295.7513719325894
199 0.005 0.995 20 1031.113861679548 958.486182434689 958.0781295256975 1100.303092437655 1100.030977638243 1099.996712369314 1099.520898010907 308.3731032048054 1099.550861251172 295.7005363059871
200 0.005 1 20 1031.619269017175 959.5646937536052 959.1624306733808 1100.303148001892 1100.031000249035 1099.996706959031 1099.520966395998 308.5201950936809 1099.5509560202 295.6505140914587
201 0.005 1.005 20 1032.119508482878 960.6321407329712 960.2356046665313 1100.303355014312 1100.031109173709 1099.996815553444 1099.52132194064 308.6673897798575 1099.551121005442 295.6013400827474
202 0.005 1.01 20 1032.61489424934 961.688637458197 961.2977663065724 1100.303307876601 1100.031067607266 1099.996770965604 1099.521433058184 308.814519580643 1099.551128590349 295.5530281355541
203 0.005 1.015 20 1033.105955799601 962.7342961109371 962.3490294093166 1100.303335677281 1100.031046952933 1099.996744907215 1099.521500777097 308.9616615418381 1099.551193717596 295.5055914543658
204 0.005 1.02 20 1033.592007468199 963.7692266654552 963.3895045501412 1100.303088559327 1100.030939347777 1099.996678322203 1099.52115295769 309.1088461206571 1099.550841970152 295.4589519057885
205 0.005 1.025 20 1034.074606940242 964.7935497927133 964.4193109505284 1100.303435744885 1100.03106913299 1099.996724159734 1099.521780167794 309.2560437781372 1099.55138934598 295.413089703444
206 0.005 1.03 20 1034.551900516216 965.8073688577794 965.4385553330567 1100.30332008796 1100.030991841928 1099.996695343153 1099.521700701516 309.4031864631682 1099.551172323 295.3679961852317
207 0.005 1.035 20 1035.02502233647 966.8107975125992 966.4473504886674 1100.303337349235 1100.030991382172 1099.996653225669 1099.521765666796 309.5502564512317 1099.55132354089 295.3236653006355
208 0.005 1.04 20 1035.493798185556 967.8039420788573 967.445803985117 1100.30355804989 1100.031131844594 1099.996790572811 1099.52187088093 309.6972912700352 1099.5515011005 295.2800786223953
209 0.005 1.045 20 1035.9579631007 968.7869092762444 968.4340228478966 1100.30341394575 1100.031064130103 1099.996731049305 1099.521662803619 309.8442916872223 1099.551270673726 295.23722355119
210 0.005 1.05 20 1036.418126604054 969.7598098971778 969.4121181549423 1100.303734707195 1100.031237591281 1099.996848439339 1099.522110389724 309.9912092169003 1099.551740521391 295.1950968502459
211 0.005 1.055 20 1036.873359971455 970.7227474339526 970.3801946975243 1100.303705766309 1100.031187579575 1099.99684200895 1099.522405437388 310.1380677839189 1099.551604905472 295.1537084020732
212 0.005 1.06 20 1037.324326941542 971.6758236782371 971.3383554631972 1100.303786911146 1100.031233360659 1099.996831907666 1099.522444417574 310.2847846180742 1099.551808465643 295.1130559132617
213 0.005 1.065 20 1037.770925499332 972.6191415986018 972.2867032491191 1100.303778374101 1100.031197852989 1099.996827249047 1099.522630661054 310.4314940791613 1099.551730168597 295.0731326935918
214 0.005 1.07 20 1038.212958203904 973.5527988514801 973.2253373475976 1100.30360998472 1100.03110017255 1099.996712221898 1099.522231185274 310.5780636547744 1099.551547580372 295.0338795550244
215 0.005 1.075 20 1038.651529933722 974.4769045516151 974.1543650701066 1100.303993475789 1100.031298336642 1099.996870865492 1099.522799417743 310.7245006787044 1099.55210529529 294.9953005791354
216 0.005 1.08 20 1039.085309923329 975.3915548679464 975.073884702093 1100.303894189272 1100.031181677631 1099.996776355862 1099.522917488555 310.8708261531229 1099.551958704702 294.9574069903991
217 0.005 1.085 20 1039.514855924067 976.2968444258319 975.9839929114852 1100.303853679472 1100.03122291949 1099.996797843094 1099.522525899082 311.0170213412142 1099.551947607751 294.9201429349396
218 0.005 1.09 20 1039.941028305832 977.1928782773282 976.8847920468601 1100.304126197544 1100.031347399213 1099.996917459574 1099.52314902229 311.1631099265388 1099.552203211638 294.8835348026591
219 0.005 1.095 20 1040.362407553549 978.0797451107818 977.7763747502422 1100.303989472463 1100.031293638249 1099.996857924122 1099.522762271653 311.3090154061816 1099.552027204734 294.8475791524712
220 0.005 1.1 20 1040.780584362289 978.9575493064561 978.6588425461294 1100.304334251164 1100.031477777564 1099.997017683569 1099.523459832445 311.4548127641892 1099.552475167927 294.8122669483915
221 0.005 1.105 20 1041.194289667961 979.8263803434601 979.5322877153858 1100.304333524608 1100.031424969314 1099.996945468207 1099.523617868336 311.6004211150743 1099.552482091318 294.7775804914106
222 0.005 1.11 20 1041.603977308006 980.6863296919518 980.3968025524172 1100.30449908966 1100.031569527216 1099.997053771319 1099.523677666097 311.7458849431 1099.552689006412 294.7435128024188
223 0.005 1.115 20 1042.010129532864 981.5374966622753 981.2524845060974 1100.304571373087 1100.031508132937 1099.996981828567 1099.524323464693 311.8912060476985 1099.552790309966 294.7100556200893
224 0.005 1.12 20 1042.411788173793 982.3799623183639 982.0994194493136 1100.304450130603 1100.031473261734 1099.996939808936 1099.523851064473 312.0362704677116 1099.552633254387 294.6772168279355
225 0.005 1.125 20 1042.810260183267 983.2138237488718 982.9377008847492 1100.304592187912 1100.031545613152 1099.997024648184 1099.524311736697 312.1812321316668 1099.552918503601 294.6449881365938
226 0.005 1.13 20 1043.204820750417 984.0391674111989 983.7674182257019 1100.304641132317 1100.031545310855 1099.99700927372 1099.524307338059 312.3259754727002 1099.552960473336 294.6133484923329
227 0.005 1.135 20 1043.595223232733 984.8560813534555 984.5886597270484 1100.304580921947 1100.031585888167 1099.997064115247 1099.523998499716 312.4705258997338 1099.552903298101 294.5822782720056
228 0.005 1.14 20 1043.982677564792 985.6646594340003 985.401517262774 1100.304861126274 1100.031666490811 1099.997096775801 1099.524754173622 312.6149369108243 1099.553223657676 294.5517653514712
229 0.005 1.145 20 1044.365649796717 986.4649795712786 986.206073111296 1100.304846406421 1100.031722263567 1099.99716953206 1099.524439591007 312.7590881743749 1099.553093148316 294.5217986474303
230 0.005 1.15 20 1044.745621590466 987.2571360521413 987.0024181706094 1100.305008054384 1100.031752821104 1099.997167321781 1099.525088025372 312.9029987009104 1099.553369585233 294.4923742041369
231 0.005 1.155 20 1045.121355174458 988.0412071847261 987.790634748515 1100.305003164931 1100.03170996689 1099.997115722883 1099.525067435927 313.0466664381397 1099.553376551358 294.4634848276973
232 0.005 1.16 20 1045.493154949689 988.8172769304007 988.5708063022901 1100.30487456594 1100.031678955119 1099.997097464714 1099.524796509326 313.1901616411937 1099.553230730418 294.4351223804013
233 0.005 1.165 20 1045.862097985703 989.5854315307022 989.3430182825211 1100.305058855218 1100.031715526709 1099.997090360077 1099.525240883564 313.3334239640649 1099.553519578296 294.4072818543698
234 0.005 1.17 20 1046.226653232613 990.3457477007563 990.1073496116335 1100.304917741682 1100.03166595787 1099.997085314146 1099.524902279984 313.4763950024379 1099.55323487417 294.3799566916323
235 0.005 1.175 20 1046.587981659055 991.0983084450282 990.8638828632361 1100.304905064443 1100.031661818118 1099.997061371091 1099.524769651975 313.6191111053768 1099.553325420935 294.3531485221991
236 0.005 1.18 20 1046.946487237205 991.843196540834 991.6127009266453 1100.305219219189 1100.031824656158 1099.997211888518 1099.525255354703 313.7616331429733 1099.553688534168 294.3268612233289
237 0.005 1.185 20 1047.300858928402 992.5804901449109 992.3538833606274 1100.305086994804 1100.031766612786 1099.997155312158 1099.525124686413 313.9038953806549 1099.553461026521 294.3010939091508
238 0.005 1.19 20 1047.652508595531 993.3102689234265 993.0875092674667 1100.305311156888 1100.031886227108 1099.997234850953 1099.525399194147 314.0459262434063 1099.553844723019 294.2758641435519
239 0.005 1.195 20 1048.000120897304 994.032609462988 993.8136567527886 1100.305111184168 1100.031761926231 1099.997174010105 1099.525279859866 314.1877596531297 1099.553478461535 294.2512432495261
240 0.005 1.2 20 1048.344696733151 994.7475887329738 994.5324027954347 1100.305159807284 1100.03177403338 1099.997135410637 1099.525314762019 314.3292694143542 1099.553625477939 294.2271628758771
241 0.005 1.205 20 1048.686038316487 995.4552838002046 995.2438241592956 1100.305219726325 1100.031761919313 1099.997144952984 1099.525565326656 314.4705677022683 1099.553700213751 294.2036014251267
242 0.005 1.21 20 1049.023657397818 996.1557666866826 995.9479950422981 1100.305064117441 1100.031676674284 1099.997037774639 1099.525317785394 314.6116067425884 1099.55350227458 294.1805283303063
243 0.005 1.215 20 1049.358588613257 996.8491177372856 996.6449941254631 1100.305367467571 1100.031853406392 1099.997192485924 1099.525659407719 314.7524836982719 1099.553979315757 294.1579299146799
244 0.005 1.22 20 1049.689527034857 997.5354058410684 997.3348924116618 1100.305170798765 1100.031727461116 1099.997097221431 1099.525551508396 314.8930563767055 1099.55358841676 294.1357772219404
245 0.005 1.225 20 1050.017743193792 998.2147062448121 998.0177648047201 1100.305338344397 1100.031859672304 1099.997182310689 1099.525567690682 315.0332662029921 1099.553878477374 294.1140625798096
246 0.005 1.23 20 1050.342831179154 998.8870950630333 998.6936867301788 1100.305514409442 1100.031923386473 1099.997264062382 1099.526021524906 315.1732936559569 1099.554067294333 294.0927656436675
247 0.005 1.235 20 1050.664326264795 999.5526381893338 999.3627268976351 1100.305460992251 1100.031891050415 1099.997212805129 1099.525956806609 315.3130625467092 1099.553925660508 294.0718830446896
248 0.005 1.24 20 1050.983133017268 1000.211412381442 1000.024959846898 1100.305688272979 1100.032010677786 1099.997325763128 1099.526332339628 315.4526237857766 1099.554265308395 294.0514253238328
249 0.005 1.245 20 1051.298132995169 1000.863478412923 1000.680449785315 1100.305412119898 1100.031812132453 1099.997146817691 1099.52606956389 315.5918276995858 1099.553854602055 294.031450227413
250 0.005 1.25 20 1051.610218275712 1001.50890824333 1001.329267362132 1100.305495667523 1100.031904655541 1099.997220278412 1099.525803717486 315.730727916839 1099.554013154075 294.0118174556152
251 0.005 1.255 20 1051.919620726464 1002.147779250223 1001.971488574903 1100.305542060124 1100.03185165992 1099.997165271922 1099.526180386657 315.8694290642649 1099.554125155649 293.9925773734911
252 0.005 1.26 20 1052.225621664152 1002.780148782664 1002.607174852037 1100.305490717096 1100.031848972612 1099.997147163963 1099.526015467584 316.0078044628581 1099.554020817078 293.9737281455481
253 0.005 1.265 20 1052.529060408403 1003.406092226029 1003.236398921914 1100.305701028176 1100.031973627234 1099.997268927977 1099.526364779467 316.1460142219006 1099.554295010398 293.9552677752681
254 0.005 1.27 20 1052.828631469367 1004.025658563766 1003.859213981192 1100.305418670341 1100.031845118068 1099.997170043555 1099.525547475262 316.2838779670552 1099.553878350295 293.937185316849
255 0.005 1.275 20 1053.125936428111 1004.638927213927 1004.475695820126 1100.305561128055 1100.031971350054 1099.997275214353 1099.525807578399 316.4214459838292 1099.554074887722 293.9194720897963
256 0.005 1.28 20 1053.420797721182 1005.245972385205 1005.085918591596 1100.305828050769 1100.032037291694 1099.997303530316 1099.526538404402 316.5587551132384 1099.554451590677 293.902111585057
257 0.005 1.285 20 1053.711791808945 1005.846840247374 1005.689932826398 1100.305697044153 1100.03202190143 1099.99731640205 1099.526060076297 316.6958331707959 1099.554172993818 293.8850976928157
258 0.005 1.29 20 1054.000218545472 1006.441599813326 1006.287805267267 1100.305579394394 1100.031930738099 1099.997223866376 1099.526023977504 316.8326985220455 1099.554074544415 293.8684311290234
259 0.005 1.295 20 1054.286606828636 1007.030323448055 1006.879608089735 1100.305802669878 1100.031986387547 1099.99724018606 1099.52656342848 316.9691944746278 1099.55443227012 293.8521019845498
260 0.005 1.3 20 1054.569120432642 1007.613058563912 1007.465391514325 1100.305619231562 1100.031939935566 1099.997220260125 1099.52617424789 317.1054124634463 1099.554163713154 293.8360973156518
261 0.005 1.305 20 1054.849916228438 1008.18988348793 1008.04523104496 1100.305894613098 1100.032026379888 1099.997255787505 1099.526759570039 317.2413691450042 1099.554579726157 293.8204090734683
262 0.005 1.31 20 1055.126881156321 1008.76084054884 1008.619173010598 1100.305699244254 1100.031972654118 1099.997259094807 1099.526282761698 317.3771097318265 1099.554207950586 293.8050230285543
263 0.005 1.315 20 1055.401741290046 1009.326000360013 1009.187285578676 1100.305763496409 1100.032015055642 1099.997259336387 1099.526287701269 317.5126175937702 1099.55439077711 293.7899352506601
264 0.005 1.32 20 1055.674437369895 1009.885431626035 1009.749637142577 1100.306125417356 1100.032185180213 1099.997416233483 1099.52699554738 317.6478086130674 1099.554823448349 293.7751403165669
265 0.005 1.325 20 1055.943471278319 1010.4391778569 1010.306274236934 1100.305939707159 1100.03211376058 1099.997350915246 1099.526724774384 317.7827024692708 1099.55453475512 293.7606527266536
266 0.005 1.33 20 1056.211025771506 1010.987314104633 1010.857269554237 1100.306284681398 1100.032267977604 1099.997450609884 1099.527397905997 317.9173262539747 1099.555104806742 293.7464592223883
267 0.005 1.335 20 1056.474938876318 1011.529874231341 1011.402662935166 1100.30594460148 1100.032085493144 1099.997337807451 1099.526958510227 318.0517901660788 1099.554554691608 293.7325349718672
268 0.005 1.34 20 1056.736089282881 1012.066919075408 1011.942512342648 1100.30577958363 1100.032002859271 1099.997230902013 1099.526316990726 318.1859781544995 1099.554502598189 293.7188784829563
269 0.005 1.345 20 1056.994924661154 1012.598525850297 1012.476890670385 1100.306044278265 1100.032085204952 1099.997314341691 1099.527098443562 318.3198617105603 1099.554807640142 293.7054871304869
270 0.005 1.35 20 1057.249388948696 1013.124729184392 1013.005838376615 1100.305753214118 1100.031951362101 1099.997190444609 1099.526395860238 318.45340745077 1099.554417410469 293.6923565439734
271 0.005 1.355 20 1057.502479923485 1013.645594122604 1013.52941822587 1100.305912808799 1100.032097853229 1099.997327516285 1099.526433015911 318.5867097540239 1099.554661087329 293.679494365901
272 0.005 1.36 20 1057.75405279186 1014.161188309615 1014.047696430407 1100.306109118427 1100.032110250692 1099.997328579708 1099.527215844 318.719762686591 1099.554863512663 293.666901649367
273 0.005 1.365 20 1058.002334217363 1014.671543054519 1014.560710210525 1100.305977534534 1100.032121926674 1099.997326059667 1099.526533676549 318.8525516019348 1099.554711089807 293.654568928198
274 0.005 1.37 20 1058.249431761385 1015.176735254311 1015.068530629198 1100.306299187499 1100.032247695793 1099.997447544275 1099.527464078291 318.9850883157503 1099.555061778049 293.6424915830243
275 0.005 1.375 20 1058.493191266689 1015.676797074701 1015.571195844639 1100.30605971844 1100.032133237765 1099.997339320816 1099.526847253994 319.1172465242789 1099.554757056222 293.6306617980159
276 0.005 1.38 20 1058.735068067585 1016.171790161165 1016.068764176523 1100.306129719238 1100.032193555006 1099.997396145424 1099.526983320465 319.249237951799 1099.55489800751 293.6190705874293
277 0.005 1.385 20 1058.97505320995 1016.661775075817 1016.561296148565 1100.306254055595 1100.032139250857 1099.997314896543 1099.52755342291 319.3809349458708 1099.555090567836 293.6077044332254
278 0.005 1.39 20 1059.211722455279 1017.146784627301 1017.048828553592 1100.306110723186 1100.032158391076 1099.997346218882 1099.526923128258 319.5124220597806 1099.554940719304 293.5965553647051
279 0.005 1.395 20 1059.447280927979 1017.626885914864 1017.531422350923 1100.30633610037 1100.032192978753 1099.997355088193 1099.52771289475 319.6436215965945 1099.555266284511 293.5856175854599
280 0.005 1.4 20 1059.679547877793 1018.102117838214 1018.009123545101 1100.306345939682 1100.032239214387 1099.997385678264 1099.527551565313 319.7744579721901 1099.555170093875 293.5748818559659
281 0.005 1.405 20 1059.909776955075 1018.572537713 1018.481985957805 1100.306484119987 1100.032342203371 1099.997481865376 1099.52778697515 319.9051047746359 1099.555325308559 293.5643478714906
282 0.005 1.41 20 1060.138050452255 1019.038200118785 1018.950064977104 1100.306686435883 1100.032390341527 1099.997501232625 1099.528195369953 320.0354836258151 1099.5556125789 293.5540079226195
283 0.005 1.415 20 1060.36314944674 1019.49913812288 1019.413396223316 1100.306510274792 1100.032361430411 1099.99751022235 1099.527720581304 320.1656888199995 1099.555320293448 293.5438563929119
284 0.005 1.42 20 1060.587116895402 1019.955419055946 1019.872043394723 1100.30676403926 1100.032429876087 1099.99752308531 1099.528397568212 320.2955487724086 1099.55575708614 293.5338921267203
285 0.005 1.425 20 1060.807740694395 1020.407069398647 1020.326037981598 1100.306525714808 1100.032338014183 1099.997484084916 1099.527787473789 320.4250716393199 1099.555327635973 293.5241048214206
286 0.005 1.43 20 1061.026747669595 1020.85414936816 1020.775436367164 1100.306498360271 1100.032305881197 1099.997422112717 1099.527890809623 320.5544156504611 1099.555401438802 293.514498292129
287 0.005 1.435 20 1061.244071643264 1021.296712216007 1021.220292558497 1100.306736284472 1100.032361943466 1099.997446900796 1099.528434778198 320.6834998807661 1099.555773464596 293.505064946474
288 0.005 1.44 20 1061.458183760134 1021.734787610078 1021.660639197976 1100.306512272666 1100.032290371379 1099.99742300371 1099.52795074984 320.8124314209317 1099.555364809526 293.4958061600628
289 0.005 1.445 20 1061.670791327389 1022.16842882312 1022.096527872057 1100.3065956224 1100.032349455036 1099.997442755178 1099.527912443058 320.9409776548131 1099.555505711404 293.4867183635621
290 0.005 1.45 20 1061.881764799745 1022.597691061956 1022.52801244728 1100.3068328678 1100.032440256517 1099.997541256128 1099.528581928512 321.0692144045819 1099.555744214376 293.4777936133976
291 0.005 1.455 20 1062.089637649111 1023.022600694806 1022.955123677076 1100.306625922062 1100.032379187649 1099.997467956999 1099.527952365989 321.1972111547017 1099.555546647466 293.4690303303097
292 0.005 1.46 20 1062.296766626031 1023.443225576347 1023.377924742339 1100.307082007011 1100.032602573782 1099.99766467946 1099.528895141488 321.3250155144084 1099.556137180223 293.4604257918733
293 0.005 1.465 20 1062.500459038983 1023.859586589203 1023.796441300571 1100.306707673255 1100.03239542651 1099.997502645866 1099.52832040151 321.452633739277 1099.555571425193 293.4519756208412
294 0.005 1.47 20 1062.702515118236 1024.271730666932 1024.210719312205 1100.306675618301 1100.032402072024 1099.997489074076 1099.527913994116 321.5798777892018 1099.555637516934 293.4436826210231
295 0.005 1.475 20 1062.903341325505 1024.679717909348 1024.620815717966 1100.306863396577 1100.03241631022 1099.997508508074 1099.528709785375 321.706867515182 1099.555849114769 293.4355418516207
296 0.005 1.48 20 1063.101130410416 1025.083570019893 1025.026757195752 1100.306634315035 1100.032336171403 1099.997415965615 1099.527962261489 321.83361467035 1099.555624469003 293.4275521516175
297 0.005 1.485 20 1063.298082693749 1025.483350278175 1025.428602797443 1100.306942442984 1100.032461817139 1099.997531828393 1099.528781986655 321.9601483459598 1099.556001032825 293.41971382855
298 0.005 1.49 20 1063.492013661837 1025.879080087431 1025.826378625163 1100.306655311359 1100.032330705586 1099.997420391065 1099.528116349028 322.0864932132023 1099.555564324206 293.4120219576492
299 0.005 1.495 20 1063.684743109141 1026.270813959897 1026.2201361509 1100.306909264444 1100.032526483679 1099.997588395564 1099.528300852151 322.2124997425193 1099.555912393131 293.4044875897212
300 0.005 1.5 20 1063.87586336138 1026.658599906471 1026.609922932744 1100.307078902548 1100.032521589773 1099.997574297993 1099.529095876521 322.338226746925 1099.556074391198 293.3971104393594
301 0.005 1.505 20 1064.06405678876 1027.042457110324 1026.995763223818 1100.306926450105 1100.032521691515 1099.997574192379 1099.528412234875 322.4637086121635 1099.555889399465 293.3898984741978
302 0.005 1.51 20 1064.251479666135 1027.422447303661 1027.377713421498 1100.30721019768 1100.032632341764 1099.997672648927 1099.529285743511 322.5890119093634 1099.556287066184 293.3828715798199
303 0.005 1.515 20 1064.435815798258 1027.79858676957 1027.755795392551 1100.306851950334 1100.032430136809 1099.997495557654 1099.528497490992 322.7140520704015 1099.555796415974 293.3759857651777
304 0.005 1.52 20 1064.619072926436 1028.170928592203 1028.130058170794 1100.306919230167 1100.03248217157 1099.997534757412 1099.528675437471 322.83883717623 1099.555929200695 293.3693218973806
305 0.005 1.525 20 1064.800955875785 1028.539518820599 1028.500548135131 1100.307099164045 1100.032482489282 1099.99750181176 1099.529268647771 322.9632736735909 1099.556197444212 293.3628334326429
306 0.005 1.53 20 1064.980001081538 1028.904377265297 1028.867288897621 1100.30696758662 1100.032493258603 1099.997539985639 1099.528667336729 323.0875242606122 1099.555939119155 293.3564603838773
307 0.005 1.535 20 1065.157757798138 1029.265552433395 1029.230325943925 1100.306958216983 1100.032480364048 1099.997521751312 1099.528778082479 323.2115085260148 1099.555971099391 293.3501902554833
308 0.005 1.54 20 1065.334283896094 1029.623088097659 1029.589703280231 1100.307254164375 1100.032605222149 1099.997613837889 1099.529248872128 323.3351943581669 1099.556368263682 293.344031342264
309 0.005 1.545 20 1065.50808759062 1029.977007770977 1029.945446944791 1100.307090993551 1100.032589710585 1099.997626473521 1099.52884770176 323.4588008571975 1099.55609110788 293.3379838368035
310 0.005 1.55 20 1065.681165276019 1030.3273638014 1030.297606571655 1100.307365790315 1100.032678995861 1099.997672915208 1099.529450757112 323.5819289586334 1099.556492177682 293.3320499037683
311 0.005 1.555 20 1065.851390034733 1030.674174472584 1030.646204065655 1100.307093430601 1100.032568104104 1099.997620324499 1099.528945880516 323.704906303268 1099.556060922456 293.3262271471245
312 0.005 1.56 20 1066.02052274869 1031.017484734606 1030.991282119983 1100.307069906371 1100.032535021003 1099.997548545198 1099.528922134124 323.827550603288 1099.55612203283 293.3205157487495
313 0.005 1.565 20 1066.188421431288 1031.357338104584 1031.3328838882 1100.307248912036 1100.032577855307 1099.997601271366 1099.529409960402 323.949977399845 1099.556381989162 293.3149154922226
314 0.005 1.57 20 1066.353659384942 1031.693754522074 1031.671031904059 1100.306979069753 1100.032460394056 1099.997489307728 1099.528829508138 324.0722213852401 1099.556023239966 293.309434815309
315 0.005 1.575 20 1066.518383430241 1032.026785274647 1032.005775051083 1100.307275652475 1100.032571920592 1099.997555890175 1099.529418616023 324.1940244999114 1099.556498724603 293.3040611440995
316 0.005 1.58 20 1066.680293317141 1032.356447952142 1032.337133905422 1100.307031192859 1100.032491481867 1099.997540818658 1099.528884918722 324.3156522432444 1099.556039434013 293.2987880791417
317 0.005 1.585 20 1066.8412735762 1032.682785206065 1032.66514959345 1100.307138494019 1100.032567741453 1099.997569209874 1099.528867555849 324.4369988082339 1099.556257639104 293.2936050037594
318 0.005 1.59 20 1067.001476333271 1033.005844440994 1032.989867663947 1100.307579772095 1100.032727269734 1099.997707442275 1099.530243073877 324.5580620299681 1099.556747249952 293.2885168507278
319 0.005 1.595 20 1067.158838953841 1033.325640658651 1033.311307811851 1100.307407209634 1100.0326742049 1099.997641170623 1099.52973873007 324.6789316778948 1099.55657567315 293.2835207754818
320 0.005 1.6 20 1067.315048884557 1033.64221201188 1033.629506096023 1100.30750181669 1100.032745856247 1099.997721548579 1099.529842010934 324.7994013896932 1099.556695066843 293.2786199926791
321 0.005 1.605 20 1067.469601559726 1033.955592041482 1033.944495798793 1100.307357810537 1100.032608118282 1099.997596673238 1099.529874651354 324.9196103694598 1099.556456240041 293.273811618247
322 0.005 1.61 20 1067.622786250734 1034.265812216466 1034.256309449943 1100.307414947229 1100.03265371439 1099.997596068214 1099.529809614799 325.0395570532296 1099.556666287363 293.2690837310347
323 0.005 1.615 20 1067.774707823902 1034.57291185263 1034.564984583478 1100.307583657117 1100.032695125458 1099.997649923616 1099.530401061129 325.1593062987444 1099.556834003917 293.2644369833862
324 0.005 1.62 20 1067.924396316647 1034.876909991612 1034.8705441104 1100.307391745637 1100.032614378805 1099.997564448126 1099.529816488367 325.2787153502745 1099.556622530704 293.2599707968324
325 0.005 1.625 20 1068.073046721863 1035.177846250079 1035.173024606591 1100.307497190667 1100.032705801299 1099.997663528219 1099.529986165512 325.3978261741418 1099.556720309801 293.2555621767045
326 0.005 1.63 20 1068.220114876008 1035.475748960529 1035.472455940215 1100.307431107029 1100.032640756307 1099.997605568626 1099.529889080489 325.5166786610826 1099.556602107574 293.2512231948849
327 0.005 1.635 20 1068.365964818208 1035.770651846764 1035.768871352652 1100.307639973519 1100.032814009589 1099.99775071453 1099.530075611666 325.6352248849703 1099.556922708332 293.2469654539078
328 0.005 1.64 20 1068.510559775998 1036.062590571864 1036.062305619705 1100.307808341785 1100.032844432959 1099.997768440108 1099.530691065632 325.7535194361482 1099.55711275423 293.2427895077922
329 0.005 1.645 20 1068.652873942616 1036.351581153494 1036.352778956885 1100.307585955864 1100.032742243132 1099.997681964549 1099.530106649598 325.8715265842889 1099.556819839415 293.2386946687917
330 0.005 1.65 20 1068.794279373921 1036.637662794283 1036.640326754515 1100.307624199002 1100.032773226773 1099.997715276645 1099.530279246935 325.9892154423692 1099.556867370396 293.2346830214235
331 0.005 1.655 20 1068.934110987831 1036.920860542776 1036.924976334783 1100.307500902026 1100.032648295693 1099.997593286397 1099.530120123701 326.1066069218167 1099.556713869838 293.230728966574
332 0.005 1.66 20 1069.072787911841 1037.201208837491 1037.206760569258 1100.307587385969 1100.032717035658 1099.997653622425 1099.530291092566 326.2237504201203 1099.556853977487 293.226832259753
333 0.005 1.665 20 1069.210503478256 1037.47874033901 1037.485712381429 1100.307811075544 1100.032790032182 1099.997675904777 1099.530931698433 326.3405550496352 1099.55720008136 293.2230132103172
334 0.005 1.67 20 1069.34588040899 1037.753471471744 1037.761851348318 1100.30767761358 1100.032776999661 1099.997711052773 1099.530316691834 326.4571142314873 1099.556929827005 293.2192623563177
335 0.005 1.675 20 1069.480406200414 1038.025438853008 1038.035210849538 1100.307694126739 1100.032788272314 1099.997704009242 1099.530400828648 326.5733601092249 1099.55701345224 293.2155580941022
336 0.005 1.68 20 1069.614065588721 1038.29467341477 1038.305822761739 1100.307951276031 1100.032885931143 1099.997773593398 1099.531033303555 326.6892569375294 1099.557318606104 293.2119197680133
337 0.005 1.685 20 1069.745629343359 1038.561197689268 1038.573710586236 1100.307898028561 1100.032900985651 1099.997811389078 1099.530882560105 326.804936291873 1099.557147640914 293.2083306559734
338 0.005 1.69 20 1069.876145994157 1038.825038500456 1038.838901408276 1100.307891743569 1100.032886831891 1099.997774289621 1099.530815833597 326.9202705696792 1099.557178313449 293.2048185171872
339 0.005 1.695 20 1070.005376177395 1039.086224851482 1039.101423597668 1100.307849299622 1100.032844298367 1099.997761168443 1099.530902620008 327.0353056122242 1099.55706814409 293.2013705617895
340 0.005 1.7 20 1070.133372722577 1039.344783581236 1039.361304398035 1100.307819799615 1100.032810040943 1099.997681271382 1099.530863579732 327.1500563566099 1099.557146886909 293.1980028446179
341 0.005 1.705 20 1070.260616514431 1039.600747199721 1039.618575490659 1100.308109484004 1100.032940423835 1099.997803192418 1099.531580218589 327.2645360882187 1099.557492485096 293.1946974903189
342 0.005 1.71 20 1070.385389086665 1039.854129343215 1039.873253531379 1100.307716080504 1100.03273503351 1099.997646073576 1099.530730809988 327.3786576450077 1099.556962767869 293.1915443075656
343 0.005 1.715 20 1070.509652503847 1040.104961211678 1040.125367883345 1100.307837124767 1100.032835916425 1099.997714168989 1099.530670395772 327.4924901503081 1099.557206647542 293.1884985199135
344 0.005 1.72 20 1070.63254280465 1040.353271384837 1040.374946583549 1100.307827890661 1100.032821402459 1099.997744810596 1099.530800111972 327.6060961509909 1099.557067091459 293.1855222434111
345 0.005 1.725 20 1070.754375351979 1040.599084446238 1040.622015343944 1100.307933497957 1100.03290358144 1099.997766872996 1099.530799378648 327.7192694783938 1099.55730495013 293.182613639354
346 0.005 1.73 20 1070.874771196998 1040.842425310436 1040.866599207697 1100.307913597411 1100.032891403947 1099.997803024451 1099.53088703253 327.8322076805034 1099.55715630321 293.1797671407199
347 0.005 1.735 20 1070.994041649913 1041.083318623831 1041.108722814984 1100.307835130028 1100.032815081109 1099.997714189326 1099.530817472093 327.9448353617469 1099.557092936517 293.1769826473031
348 0.005 1.74 20 1071.112300964281 1041.321790428856 1041.348412104661 1100.307943289382 1100.032905178898 1099.99779411576 1099.530902601854 328.0571541329487 1099.557267180589 293.1742622184409
349 0.005 1.745 20 1071.229170513993 1041.557865479101 1041.58569165338 1100.307764238608 1100.032739450879 1099.997653154904 1099.530892539246 328.1691965193475 1099.556939210218 293.1715979182894
350 0.005 1.75 20 1071.344700799094 1041.791566289177 1041.820585684674 1100.307814901478 1100.032791736687 1099.99766430308 1099.530755725254 328.2808690116171 1099.557112804041 293.1689882313816
351 0.005 1.755 20 1071.45936237789 1042.022918890362 1042.053118628333 1100.30782089667 1100.032791456926 1099.997695609481 1099.530891171315 328.3922675257508 1099.557014635053 293.1664243532362
352 0.005 1.76 20 1071.572722442708 1042.251944177236 1042.283313044259 1100.307819386357 1100.032782068758 1099.997669416004 1099.530788237338 328.5032918243129 1099.557076249929 293.1639082026193
353 0.005 1.765 20 1071.685069272842 1042.47867093918 1042.511195641939 1100.308032973611 1100.032944919677 1099.997813729128 1099.531094862514 328.6140725738343 1099.55740857374 293.161441378752
354 0.005 1.77 20 1071.79625195918 1042.703118766088 1042.736787724552 1100.307963447706 1100.032871032514 1099.997747833063 1099.531042350422 328.724517090036 1099.557240505752 293.1590165099
355 0.005 1.775 20 1071.906443656748 1042.925312672418 1042.960114242738 1100.308136750507 1100.033014487762 1099.997873433795 1099.531181113386 328.8346654598753 1099.557457087677 293.1566395677219
356 0.005 1.78 20 1072.015367438069 1043.145275624217 1043.181197628935 1100.308063361522 1100.032943891121 1099.997809036605 1099.531260633391 328.9444601786319 1099.557421914675 293.1543022050298
357 0.005 1.785 20 1072.123211225208 1043.363026875386 1043.400058799275 1100.308012587723 1100.03288613467 1099.997750300928 1099.531137291 329.0539171090829 1099.557341140382 293.1520076442972
358 0.005 1.79 20 1072.230102537755 1043.578594071202 1043.616723650605 1100.308065777696 1100.032932369418 1099.997785057151 1099.53130726008 329.1631230978028 1099.557438115399 293.1497667758072
359 0.005 1.795 20 1072.335653328242 1043.791994294834 1043.831210948541 1100.307974810216 1100.032843828322 1099.99769830602 1099.531136083489 329.271990314444 1099.557305667061 293.1475599099097
360 0.005 1.8 20 1072.440390182544 1044.003254149902 1044.043546165095 1100.308036226343 1100.032890241069 1099.997754274802 1099.531283632558 329.3805556647002 1099.557317038977 293.145395904019
361 0.005 1.805 20 1072.543985470606 1044.21239168149 1044.253748406469 1100.308058816834 1100.032912182463 1099.997750304077 1099.53123453482 329.4887700235816 1099.557403139528 293.1432710083949
362 0.005 1.81 20 1072.646525551724 1044.419428014338 1044.4618394612 1100.308134177372 1100.032968220239 1099.997832905857 1099.531281171664 329.5967042944817 1099.557467179129 293.1411826170432
363 0.005 1.815 20 1072.748175244075 1044.624388475721 1044.667842308766 1100.308164955499 1100.032989101717 1099.997824261948 1099.531408497599 329.7043201119622 1099.557547859838 293.1391335688234
364 0.005 1.82 20 1072.848620821908 1044.827288562383 1044.871775597137 1100.308194978375 1100.033002405523 1099.997839353205 1099.531355130085 329.8115855733823 1099.557626644921 293.1371122328466
365 0.005 1.825 20 1072.94837272316 1045.028154612377 1045.073662823719 1100.308186642552 1100.032990140974 1099.997851718122 1099.531512005872 329.9185804644809 1099.557525718618 293.1351251224725
366 0.005 1.83 20 1073.046987544689 1045.227003190099 1045.273523064975 1100.308176693444 1100.032977141638 1099.99780061875 1099.531416508089 330.02520452291 1099.557602378878 293.1331670500352
367 0.005 1.835 20 1073.144487012472 1045.42385753082 1045.471378145479 1100.308111015618 1100.032912999827 1099.997778851297 1099.531477244814 330.1315508980703 1099.557412980028 293.1312630884151
368 0.005 1.84 20 1073.241255624592 1045.618735480634 1045.667246751386 1100.308071786616 1100.032888286316 1099.997714590172 1099.531383265224 330.2383433945512 1099.557483373683 293.1293978921059
369 0.005 1.845 20 1073.336850320864 1045.811659229664 1045.861151297301 1100.308174322184 1100.032968316838 1099.997809384842 1099.531437043348 330.3448984629717 1099.557583638946 293.1275747284744
370 0.005 1.85 20 1073.431589574485 1046.002647227113 1046.053109563066 1100.308113878442 1100.032910963272 1099.997757839329 1099.531493267213 330.4511354737656 1099.557418054973 293.1257858665477
371 0.005 1.855 20 1073.525404889811 1046.191718181793 1046.243141987105 1100.308225324838 1100.033012429098 1099.997821387857 1099.531429950064 330.5568928362626 1099.557672946073 293.1240297588848
372 0.005 1.86 20 1073.618660153358 1046.378900145305 1046.431273233113 1100.308455913233 1100.033101693641 1099.997922115476 1099.532077221688 330.6623512367079 1099.557862725632 293.1223195111208
373 0.005 1.865 20 1073.710219640217 1046.564198241974 1046.617513385232 1100.30826505268 1100.033025024822 1099.997840710114 1099.531554418747 330.767366125747 1099.557643225754 293.1205852843975
374 0.005 1.87 20 1073.801257998088 1046.747638668512 1046.801885341564 1100.308303859624 1100.033057523933 1099.997893574513 1099.531682307437 330.8720580622095 1099.557647446744 293.1188878640596
375 0.005 1.875 20 1073.891179977825 1046.929239191259 1046.984408038175 1100.308177912316 1100.032938249832 1099.997772792698 1099.531581267656 330.9762679698349 1099.557509313482 293.1172337374185
376 0.005 1.88 20 1073.980612821545 1047.10901837514 1047.165099933714 1100.308297244225 1100.033043096749 1099.997849477709 1099.531639447561 331.080183849651 1099.557756373479 293.1156248230975
377 0.005 1.885 20 1074.06869394764 1047.286994693389 1047.343979572194 1100.308140858647 1100.032898038325 1099.997734684233 1099.531627861788 331.1836633653904 1099.557511873486 293.1140405383427
378 0.005 1.89 20 1074.15618435548 1047.463186407236 1047.521065679235 1100.308197054266 1100.032948007615 1099.99775858489 1099.531546007928 331.2867486999306 1099.557613051778 293.1124789129595
379 0.005 1.895 20 1074.242854494254 1047.637612655587 1047.696376493515 1100.308281203689 1100.033025779825 1099.997844118551 1099.531707799042 331.3896254424633 1099.557654131519 293.1109223348784
380 0.005 1.9 20 1074.328489988466 1047.810289821016 1047.869930047568 1100.308250457091 1100.032984107987 1099.997801340047 1099.53159603739 331.4919520448476 1099.557601323524 293.109480718753
381 0.005 1.905 20 1074.413498703467 1047.981238046462 1048.0417446345 1100.308379741135 1100.033095723463 1099.997897618098 1099.531789484929 331.5939782159039 1099.557742382451 293.1079804503408
382 0.005 1.91 20 1074.497386584096 1048.150471706265 1048.211836898453 1100.308327824151 1100.03303923656 1099.997850049627 1099.531747137018 331.6956688809809 1099.55769259161 293.1064865491999
383 0.005 1.915 20 1074.580653345739 1048.31800940405 1048.380224021956 1100.308417401572 1100.033106170606 1099.997919043043 1099.531801768652 331.7970754639324 1099.557785792881 293.1051479483598
384 0.005 1.92 20 1074.662969323476 1048.483869632999 1048.546924596182 1100.308333671274 1100.033034096687 1099.997839560443 1099.53186996783 331.8981188634918 1099.557745224923 293.1037286772162
385 0.005 1.925 20 1074.744417946385 1048.648064241263 1048.711952117062 1100.308262257018 1100.032964462107 1099.997773660449 1099.531703968614 331.9987979693079 1099.557649218042 293.1023170330975
386 0.005 1.93 20 1074.825101262624 1048.810616519155 1048.875327753091 1100.308217878216 1100.032950969442 1099.997776900221 1099.531819604149 332.0991918450711 1099.557580170159 293.1010399302024
387 0.005 1.935 20 1074.905121072257 1048.971538753897 1049.037065431785 1100.308298067403 1100.032991302329 1099.997785813066 1099.531740710844 332.1992290680159 1099.557757669007 293.0996899694303
388 0.005 1.94 20 1074.984234914607 1049.130851019943 1049.197184267123 1100.308352861878 1100.033031840272 1099.997848781669 1099.531875502411 332.298936845819 1099.557751671379 293.0983546227554
389 0.005 1.945 20 1075.062584853866 1049.288567038797 1049.355699000084 1100.308295442078 1100.033007731109 1099.997803959965 1099.531797654222 332.398376858551 1099.557761782288 293.0971029207576
390 0.005 1.95 20 1075.140109687561 1049.444701338644 1049.512624462958 1100.308363526814 1100.033056418044 1099.99788228145 1099.531848021944 332.4974785949401 1099.557709683713 293.0957809733019
391 0.005 1.955 20 1075.216879435887 1049.599275733159 1049.667980802259 1100.308348482427 1100.033039806208 1099.997852841524 1099.531985640742 332.5962182062274 1099.557645341815 293.0944767778375
392 0.005 1.96 20 1075.292936500269 1049.752298958099 1049.821778967699 1100.308384634735 1100.03307492527 1099.997871176451 1099.531897144494 332.6946161616767 1099.557777070662 293.0932455473582
393 0.005 1.965 20 1075.368070656025 1049.903792479387 1049.974038944188 1100.308296695317 1100.032989406231 1099.997826825424 1099.531989955517 332.7927725460847 1099.55759529629 293.0919732690318
394 0.005 1.97 20 1075.442757427497 1050.053768158497 1050.124773326719 1100.30840469542 1100.033052965762 1099.997818286925 1099.531921320497 332.8906246024414 1099.557902155916 293.090749559446
395 0.005 1.975 20 1075.516379140366 1050.202243008325 1050.273999304186 1100.308274075488 1100.03295855581 1099.997785533528 1099.531949461209 332.9881282443789 1099.557606752635 293.0895393210054
396 0.005 1.98 20 1075.589452218279 1050.349230849454 1050.421730476875 1100.30823599455 1100.032922995417 1099.997727259563 1099.531879120432 333.0852156842668 1099.557595536369 293.0883852771661
397 0.005 1.985 20 1075.661828430924 1050.494747081018 1050.56798304709 1100.308394261146 1100.033061416305 1099.997859953614 1099.531930521092 333.1820924745004 1099.557813597296 293.0871671575519
398 0.005 1.99 20 1075.733366788613 1050.638808992296 1050.712772765328 1100.308305116346 1100.032976690857 1099.99780078816 1099.531989182117 333.2786559325646 1099.557606395516 293.0860465199575
399 0.005 1.995 20 1075.804466695707 1050.781428999211 1050.856113681765 1100.30853092822 1100.033145094143 1099.997899630687 1099.531998649624 333.3749562727231 1099.55798668309 293.084920520474
400 0.005 2 20 1075.874543114087 1050.922623803466 1050.998021733396 1100.308479407637 1100.033121680971 1099.997929607594 1099.532162819793 333.4708713286004 1099.557826514113 293.0835809467389
401 0.005 2.005 20 1075.944025569749 1051.062403229185 1051.138507695541 1100.30841017457 1100.033048585562 1099.997843998857 1099.532050798509 333.5664141399834 1099.557777364099 293.0827532262746
402 0.005 2.01 20 1076.012820014129 1051.200785842934 1051.277589461636 1100.308462614562 1100.033099741932 1099.997894943885 1099.532163973253 333.6617696317083 1099.557905078503 293.0813819791811
403 0.005 2.015 20 1076.080762898869 1051.337781982354 1051.415277606501 1100.30829318222 1100.032942850235 1099.997751379498 1099.532020885885 333.7567747412741 1099.557646076061 293.0806433169856
404 0.005 2.02 20 1076.148377607469 1051.473409234217 1051.551589909488 1100.308516998146 1100.033109729829 1099.997878010207 1099.53209721377 333.8516246380308 1099.558023800206 293.0796203474289
405 0.005 2.025 20 1076.215022565822 1051.607678333916 1051.686536749321 1100.308319677612 1100.03297252826 1099.997772344203 1099.53202169157 333.946030969193 1099.557737007375 293.0784162894496
406 0.005 2.03 20 1076.281121085921 1051.740602618574 1051.820132880001 1100.308349667766 1100.03299577973 1099.997789616212 1099.531922950863 334.039980167112 1099.557766491891 293.0776343968373
407 0.005 2.035 20 1076.346637460812 1051.872200812762 1051.952394796917 1100.308462049478 1100.033095616764 1099.997883031044 1099.532111413524 334.1338612444461 1099.557869176408 293.0766057208771
408 0.005 2.04 20 1076.411343562146 1052.002480535559 1052.083332425531 1100.308422086622 1100.03304980471 1099.997842879237 1099.532028958243 334.2273523522109 1099.557783950353 293.0756540160396
409 0.005 2.045 20 1076.47563948939 1052.13146037229 1052.212962713995 1100.308604205464 1100.033184508073 1099.997958814411 1099.532236905848 334.3206528933762 1099.558047669381 293.0746892977758
410 0.005 2.05 20 1076.53902158824 1052.259149356114 1052.341295857129 1100.308460668917 1100.03307617508 1099.99785479616 1099.532146999027 334.4135488352159 1099.557855611671 293.0733484920237
411 0.005 2.055 20 1076.601869616248 1052.385559918272 1052.468344839746 1100.308458104377 1100.033072581078 1099.997873403309 1099.532131067886 334.5060705281343 1099.557812161211 293.0728603482358
412 0.005 2.06 20 1076.66416928236 1052.510709519142 1052.594124814889 1100.308418903216 1100.03303005882 1099.99780782672 1099.532211177283 334.5983874131207 1099.557829375051 293.0719764285863
413 0.005 2.065 20 1076.725764103118 1052.634605399989 1052.718646025685 1100.308372658104 1100.032987323888 1099.997769499444 1099.532044345502 334.6903323635661 1099.557834141601 293.0708289813261
414 0.005 2.07 20 1076.786860272318 1052.757265503764 1052.841923828671 1100.308481960505 1100.033056028958 1099.997839791493 1099.532214511702 334.7821761167103 1099.557922802944 293.0702393556604
415 0.005 2.075 20 1076.84732037877 1052.878698745283 1052.963969387599 1100.308468226173 1100.033068191923 1099.997829855485 1099.532092727553 334.8735173991188 1099.557951154485 293.0693325557717
416 0.005 2.08 20 1076.907092782955 1052.998918313934 1053.084794802712 1100.308465274617 1100.033064793047 1099.997870351541 1099.532205515722 334.964564851927 1099.557786373751 293.0684771121111
417 0.005 2.085 20 1076.966344146894 1053.117938478509 1053.204414373724 1100.308514566198 1100.033098767342 1099.997856816076 1099.53219173406 335.0553574630375 1099.557961172305 293.067778957973
418 0.005 2.09 20 1077.02500098947 1053.235767536761 1053.322837419341 1100.308607253275 1100.033177580996 1099.997956615761 1099.532249616964 335.1458641757456 1099.558038445452 293.066819972515
419 0.005 2.095 20 1077.083072585835 1053.352422454793 1053.440079163711 1100.30859389483 1100.033133387261 1099.997906801381 1099.532353641237 335.2361658679437 1099.558014457707 293.0660487949766
420 0.005 2.1 20 1077.140656165173 1053.467910321956 1053.556148807106 1100.308643658525 1100.033177423446 1099.997910057807 1099.532272457969 335.3260377696746 1099.558195463941 293.0652574955877
421 0.005 2.105 20 1077.197345600023 1053.582244268244 1053.671058401409 1100.3084554715 1100.033033362493 1099.997833590016 1099.532298189136 335.4155733593497 1099.55781634966 293.0640978844565
422 0.005 2.11 20 1077.253736884398 1053.695435525341 1053.784819674904 1100.308456723993 1100.033027760206 1099.997786775516 1099.532168544646 335.5048212094622 1099.557956377534 293.0636882310609
423 0.005 2.115 20 1077.309510139138 1053.807496026508 1053.897444125707 1100.308497386075 1100.033065474297 1099.997847105361 1099.532271692779 335.5938677746535 1099.557929070845 293.0629197455365
424 0.005 2.12 20 1077.364706075714 1053.918438502235 1054.008944805758 1100.308453889146 1100.033024483149 1099.997801186492 1099.532186019007 335.6826518517843 1099.557883995238 293.0619286820577
425 0.005 2.125 20 1077.419526631799 1054.028272388372 1054.119331457574 1100.308633354799 1100.033181268167 1099.997936415617 1099.532266712797 335.7711074477953 1099.558164441664 293.0614422801926
426 0.005 2.13 20 1077.47363512098 1054.137013249838 1054.228618523544 1100.308627464125 1100.033140953135 1099.997908506237 1099.532381840211 335.8591762326839 1099.558077454406 293.0606585899867
427 0.005 2.135 20 1077.527325148615 1054.244666323642 1054.336813118179 1100.308708798538 1100.03321017696 1099.997945257641 1099.532338787729 335.9469634596151 1099.558208857978 293.0599611727336
428 0.005 2.14 20 1077.580322648938 1054.351246680995 1054.443929058505 1100.308645356439 1100.033179144227 1099.997955520756 1099.532469113194 336.0345020348531 1099.558086353796 293.0593574860847
429 0.005 2.145 20 1077.632800655576 1054.456759919002 1054.549973167266 1100.308521864985 1100.033062147077 1099.997835192352 1099.532295311009 336.1218205360333 1099.557940211806 293.058360099411
430 0.005 2.15 20 1077.68490077476 1054.56122239455 1054.654960433398 1100.308588789603 1100.033119739823 1099.997879595133 1099.532427649922 336.2087221184258 1099.558078986566 293.0578584312206
431 0.005 2.155 20 1077.736311151635 1054.664640643058 1054.758898463783 1100.308467601371 1100.033005849892 1099.997773152592 1099.532284729367 336.2953703450798 1099.557948366079 293.0571907660357
432 0.005 2.16 20 1077.78734539165 1054.767026401955 1054.861798993425 1100.308561489411 1100.033090332169 1099.997857317333 1099.532305199869 336.3817459032284 1099.55801191629 293.0561285814929
433 0.005 2.165 20 1077.837911863299 1054.868394025725 1054.963675005384 1100.308651629834 1100.033140346193 1099.9978860725 1099.532437479983 336.4678701241251 1099.558181437958 293.055842559384
434 0.005 2.17 20 1077.887888169445 1054.968747810252 1055.06453316622 1100.308670427582 1100.033153717967 1099.997897434923 1099.532320852693 336.5536376535756 1099.558194418513 293.0552130710517
435 0.005 2.175 20 1077.937377445889 1055.06810342581 1055.164387211654 1100.308688988147 1100.033192668796 1099.997945888279 1099.532492505142 336.6392005461453 1099.558175814573 293.0541488509215
436 0.005 2.18 20 1077.986852993757 1055.166472400864 1055.263249153435 1100.308898119834 1100.033246796116 1099.997960874857 1099.533092600514 336.7242945685381 1099.558383161551 293.0539026945958
437 0.005 2.185 20 1078.035375429507 1055.263863186344 1055.361127911263 1100.308900954462 1100.03324515368 1099.997988487865 1099.533204984512 336.8091992352502 1099.558358504137 293.0532719184799
438 0.005 2.19 20 1078.083308167493 1055.360280251096 1055.458028822691 1100.308720126752 1100.033069839428 1099.99781043974 1099.533078245219 336.8938189152828 1099.558173479371 293.0523333292695
439 0.005 2.195 20 1078.130905721229 1055.455736094161 1055.553963495967 1100.308925104637 1100.033250483518 1099.997965411157 1099.532952616122 336.9782996619823 1099.55852066261 293.0520419764322
440 0.005 2.2 20 1078.1779472986 1055.550240953811 1055.64894188132 1100.308824619347 1100.033154611475 1099.99787971336 1099.532989575535 337.0623619786274 1099.558368360964 293.0514211526792
441 0.005 2.205 20 1078.224594517282 1055.643803527906 1055.742973789042 1100.308787526199 1100.033135578049 1099.997857839376 1099.533005559658 337.1460056168876 1099.558359703486 293.0505237027986
442 0.005 2.21 20 1078.270791876118 1055.736435022424 1055.836069339174 1100.308835417985 1100.033177296524 1099.997920427425 1099.533155216221 337.2295443044236 1099.558374170967 293.0502578700617
443 0.005 2.215 20 1078.316498026983 1055.828142765553 1055.928236776732 1100.308872491775 1100.03320541135 1099.997919282108 1099.533061867262 337.3127675045154 1099.558435078156 293.0496617360955
444 0.005 2.22 20 1078.361719102544 1055.918937184915 1056.019486117236 1100.308884515885 1100.033210624972 1099.997956364384 1099.533213469199 337.3958656141325 1099.558314301609 293.0487968775565
445 0.005 2.225 20 1078.406537805764 1056.008826376558 1056.109825322739 1100.308952249503 1100.033255040096 1099.99796298971 1099.533044100945 337.4785755762905 1099.558508822416 293.0485497872422
446 0.005 2.23 20 1078.450841431134 1056.097818505821 1056.199263804875 1100.308976161436 1100.033253186728 1099.99798010855 1099.533079398032 337.5608073892635 1099.55847818399 293.0479804601057
447 0.005 2.235 20 1078.494822423308 1056.185926675196 1056.287812643712 1100.308876067993 1100.033196469913 1099.997923918836 1099.533274584116 337.6428690629287 1099.558376516904 293.0471458899581
448 0.005 2.24 20 1078.538245819615 1056.273154712652 1056.375478144984 1100.308857472657 1100.033175744084 1099.997887391205 1099.533139010616 337.724716684682 1099.558432027483 293.046917125188
449 0.005 2.245 20 1078.581302214191 1056.359515442761 1056.462270919335 1100.308849020033 1100.033167852221 1099.997901581796 1099.533238889739 337.8064276508869 1099.558381790275 293.0463677447883
450 0.005 2.25 20 1078.623891759992 1056.445014426267 1056.548198248767 1100.308829107794 1100.033145242693 1099.997860308219 1099.533107735943 337.8876874605422 1099.558426547996 293.0455589138847
451 0.005 2.255 20 1078.666128096139 1056.5296633714 1056.633270691319 1100.308896159121 1100.033205288482 1099.997934471096 1099.533236907081 337.9686876129418 1099.558430546542 293.0453506953095
452 0.005 2.26 20 1078.707867443027 1056.613468054182 1056.717494607878 1100.308953384239 1100.033240628337 1099.997938484689 1099.533041745527 338.0494597535281 1099.558552368928 293.0448209660923
453 0.005 2.265 20 1078.749264838866 1056.696438352537 1056.800880335493 1100.309076896553 1100.033350605976 1099.99805430745 1099.533111452036 338.1298658117511 1099.55863707909 293.0440346714011
454 0.005 2.27 20 1078.790203281358 1056.778583417505 1056.883435678945 1100.309006106153 1100.033272850908 1099.997983807483 1099.533211823067 338.2101284255644 1099.558554534193 293.0438555624977
455 0.005 2.275 20 1078.830797200505 1056.859910680014 1056.965170176097 1100.308978857734 1100.033260644618 1099.997964549256 1099.533263759169 338.2899360273496 1099.55851439673 293.0433445325128
456 0.005 2.28 20 1078.870917552445 1056.940428648165 1057.046090433895 1100.308953211453 1100.033244003358 1099.99796617154 1099.533391593116 338.3695238447945 1099.558429664623 293.0426493636612
457 0.005 2.285 20 1078.910615988699 1057.020145175749 1057.126205854936 1100.308899619371 1100.033189687744 1099.997893341073 1099.533252164443 338.4487797085222 1099.558424431653 293.0424267554211
458 0.005 2.29 20 1078.949944728753 1057.099067380243 1057.205522411092 1100.308841431167 1100.03312572816 1099.997860888229 1099.533311596708 338.5278533625077 1099.55833022547 293.0419512051262
459 0.005 2.295 20 1078.988912054318 1057.177205188335 1057.284050734793 1100.308852133923 1100.033144658665 1099.997856799648 1099.533224548846 338.606809341122 1099.558435172621 293.0414787449412
460 0.005 2.3 20 1079.027608426736 1057.254564383458 1057.361796599863 1100.308998263948 1100.033276056423 1099.997983692032 1099.533282934461 338.6853979423119 1099.558596271465 293.0410956490826
461 0.005 2.305 20 1079.065696309302 1057.331155042989 1057.438769511813 1100.309005818143 1100.033257098019 1099.997963240526 1099.53321251012 338.7636008711906 1099.558573690468 293.0404819659857
462 0.005 2.31 20 1079.103553578725 1057.406982028969 1057.514975510956 1100.309073202634 1100.033319886269 1099.998003863086 1099.533144013448 338.8415000611361 1099.558707892243 293.0401264380845
463 0.005 2.315 20 1079.140994606241 1057.482056838019 1057.590424724295 1100.309101234277 1100.03334191609 1099.99805026207 1099.533354368984 338.919253041893 1099.558646871384 293.039724347023
464 0.005 2.32 20 1079.17807225856 1057.556383738514 1057.66512310194 1100.309006744199 1100.033266950855 1099.997967225206 1099.533405407579 338.9968132395837 1099.55854156365 293.0389785933879
465 0.005 2.325 20 1079.214785857968 1057.629972530321 1057.739078955126 1100.309006848732 1100.03326975042 1099.997982988946 1099.533496368776 339.0740770531808 1099.558499645689 293.0388049321706
466 0.005 2.33 20 1079.25102597049 1057.702828408509 1057.812298759032 1100.308932759747 1100.033198727028 1099.997894657003 1099.533393290251 339.1509064819934 1099.558485191666 293.0383797269013
467 0.005 2.335 20 1079.287022242976 1057.774958414923 1057.884788955144 1100.308925420876 1100.033180107245 1099.997894734218 1099.533357173377 339.2275993106186 1099.55845791342 293.0376037598236
468 0.005 2.34 20 1079.322598299537 1057.846372790567 1057.956559480699 1100.308911250847 1100.0331726195 1099.997883989297 1099.533421306871 339.3040979215439 1099.558451060631 293.037576906808
469 0.005 2.345 20 1079.357955083846 1057.917075821849 1058.02761530737 1100.308988159997 1100.033249449319 1099.997943587373 1099.533325902865 339.3803750787445 1099.558558546734 293.0371599568471
470 0.005 2.35 20 1079.392908737876 1057.987077819256 1058.097966228639 1100.309000594859 1100.033245989291 1099.997959261834 1099.533470840584 339.4563812275985 1099.558588830043 293.0363411313361
471 0.005 2.355 20 1079.427491743557 1058.056383017728 1058.16761697184 1100.30903818831 1100.033283650519 1099.997972009851 1099.533398231338 339.5319223576236 1099.558608260179 293.0363486586833
472 0.005 2.36 20 1079.461754567166 1058.125000385244 1058.23657628363 1100.309082423218 1100.033318307822 1099.998029698375 1099.533564768774 339.6073518580608 1099.55857845731 293.035970135244
473 0.005 2.365 20 1079.495601187248 1058.192935201921 1058.304849584359 1100.309016597511 1100.033259081502 1099.997958506287 1099.533488350469 339.6824822296598 1099.558535173168 293.0351946076061
474 0.005 2.37 20 1079.529185142199 1058.260194056084 1058.372443946892 1100.309077207995 1100.033305859514 1099.998005710753 1099.533499488813 339.7575555224873 1099.558612106816 293.035185201745
475 0.005 2.375 20 1079.562385112485 1058.326785736463 1058.43936703353 1100.308976623379 1100.033217241103 1099.997918555086 1099.533532327261 339.832231963614 1099.558495594093 293.0348013813637
476 0.005 2.38 20 1079.595187229623 1058.392712899736 1058.505623117906 1100.308898607998 1100.033137807435 1099.9978362567 1099.53336659281 339.9064786952294 1099.558435472429 293.0344365353631
477 0.005 2.385 20 1079.627822413482 1058.457987614045 1058.571222590833 1100.30898720434 1100.033229737312 1099.997940032979 1099.53350312526 339.9806490245163 1099.558528910178 293.0341385623991
478 0.005 2.39 20 1079.660074516432 1058.522612455715 1058.636169337305 1100.309003715158 1100.033238124473 1099.997926838573 1099.533399363071 340.054575620938 1099.558598918064 293.0336598053395
479 0.005 2.395 20 1079.692028200549 1058.586596423947 1058.700471798739 1100.309060845645 1100.033290054879 1099.997994985159 1099.533526595558 340.1283487217494 1099.558630967756 293.0333512419833
480 0.005 2.4 20 1079.72366005958 1058.649944806557 1058.764135225512 1100.309045149268 1100.033272357576 1099.997958457836 1099.533490842327 340.2017721474377 1099.558598439926 293.0329671275955
481 0.005 2.405 20 1079.754982031297 1058.712663288812 1058.827166304536 1100.30915727581 1100.033368659095 1099.998060578989 1099.533555854875 340.274822608444 1099.55868896569 293.0322516984846
482 0.005 2.41 20 1079.785933803581 1058.774760541778 1058.889571965773 1100.309069252303 1100.03328515846 1099.99799053038 1099.533635562477 340.3477153176807 1099.558553019033 293.0323038493198
483 0.005 2.415 20 1079.816615613397 1058.836238488804 1058.951356362298 1100.309051555486 1100.033271717186 1099.99795937703 1099.533503520211 340.420332468779 1099.558604273187 293.0319493381589
484 0.005 2.42 20 1079.846986639629 1058.897107689778 1059.012527835102 1100.308960793208 1100.033171600232 1099.997881767332 1099.533601627255 340.4929185064589 1099.558495391761 293.0312235552807
485 0.005 2.425 20 1079.87697681483 1058.957370319761 1059.07309050372 1100.308911257744 1100.033132417424 1099.997836123664 1099.533441016131 340.5650819809726 1099.558380034295 293.0312839821956
486 0.005 2.43 20 1079.906855157522 1059.01703708379 1059.133053594262 1100.309009898393 1100.033221214125 1099.997916923635 1099.533562726682 340.6368985542728 1099.558658456259 293.0309562684516
487 0.005 2.435 20 1079.93621004866 1059.076109915942 1059.192420124517 1100.308909785167 1100.033131027242 1099.997841098297 1099.533451723343 340.7084884221552 1099.558377794931 293.0303174654635
488 0.005 2.44 20 1079.965524436361 1059.134596788841 1059.251198081023 1100.309072689154 1100.033273487487 1099.997964465433 1099.533512090291 340.779916183828 1099.558683311115 293.0302936191603
489 0.005 2.445 20 1079.994436169772 1059.192504748614 1059.309393065148 1100.309087292975 1100.033289069706 1099.997983049424 1099.533635048066 340.8512603758271 1099.558527130505 293.0299740776983
490 0.005 2.45 20 1080.023111233393 1059.249837292248 1059.367010886428 1100.309138831409 1100.033334698501 1099.998007932668 1099.533565429085 340.9221943293046 1099.558702487332 293.0296740959166
491 0.005 2.455 20 1080.051473219466 1059.306602236737 1059.424057106358 1100.309128881005 1100.033327596678 1099.998029147435 1099.533702747557 340.9927735225462 1099.558612436734 293.0293460696741
492 0.005 2.46 20 1080.079439152243 1059.36280300608 1059.480537320776 1100.309065162698 1100.033265868131 1099.997945145218 1099.53357406153 341.0631834440179 1099.55860230981 293.0286714573141
493 0.005 2.465 20 1080.107231443749 1059.418446262468 1059.536456669964 1100.309071103914 1100.033273170284 1099.997965099327 1099.533652361497 341.1334432980482 1099.558592852974 293.0287497858475
494 0.005 2.47 20 1080.134653424263 1059.473537542451 1059.591821420976 1100.308984201778 1100.033191916851 1099.997878112437 1099.533533014886 341.2035507694399 1099.558531335992 293.0284323280995
495 0.005 2.475 20 1080.161930892592 1059.528080884655 1059.646635960098 1100.309069255728 1100.033267906761 1099.997958568028 1099.533534252898 341.273351741661 1099.558602934974 293.0280462453379
496 0.005 2.48 20 1080.188877290135 1059.582085321491 1059.700907761998 1100.309031642203 1100.033226603301 1099.997917743901 1099.533618133748 341.3427644273876 1099.558558043401 293.0278968664812
497 0.005 2.485 20 1080.215675019524 1059.635553027047 1059.754641191697 1100.309108509504 1100.033302410103 1099.997972877196 1099.533516279976 341.4119003929652 1099.558687018493 293.0272059050719
498 0.005 2.49 20 1080.242138625625 1059.688492374462 1059.807842381435 1100.309157683734 1100.033343322966 1099.998034443155 1099.533695193393 341.4809704971786 1099.558638183464 293.0272682081189
499 0.005 2.495 20 1080.268251635936 1059.740906742031 1059.860516882589 1100.309161774676 1100.033340994912 1099.99801452239 1099.53362843468 341.5498910338625 1099.558692199284 293.0269529164731
500 0.005 2.5 20 1080.294157475801 1059.792800680077 1059.912667917631 1100.309141762292 1100.033317523521 1099.998017356689 1099.533755227598 341.6185757345573 1099.558581993928 293.0266009680266
501 0.005 2.505 20 1080.319747357265 1059.84418100997 1059.964303008563 1100.30909319605 1100.033279606611 1099.997952242233 1099.533658142105 341.6867595483666 1099.558647527793 293.0264801086152
502 0.005 2.51 20 1080.345206556814 1059.895050093962 1060.015424559921 1100.309121486962 1100.033299296295 1099.997983730466 1099.53364009374 341.7547640810076 1099.558650283993 293.0258019754472
503 0.005 2.515 20 1080.370292183969 1059.945417209289 1060.066040779441 1100.309030391534 1100.033215330477 1099.997906047071 1099.533669199635 341.8226140547814 1099.558542892076 293.0258858240673
504 0.005 2.52 20 1080.395241787218 1059.995282788754 1060.116153783926 1100.309033333486 1100.033215270944 1099.997895463739 1099.533544999865 341.8904031439188 1099.558578281752 293.0255857510538
505 0.005 2.525 20 1080.419971168951 1060.044656545815 1060.165771494928 1100.309113709885 1100.033296340735 1099.99798326022 1099.533682616547 341.957817472664 1099.558659452095 293.0252640873492
506 0.005 2.53 20 1080.444347138343 1060.093540896226 1060.214898061143 1100.309120079882 1100.033293137785 1099.997962702555 1099.533595219429 342.0248542573326 1099.558650487588 293.0251379678803
507 0.005 2.535 20 1080.468522077167 1060.141941321906 1060.263537818232 1100.309180262437 1100.033353392996 1099.998040073856 1099.533727183604 342.091782631748 1099.558673797505 293.0245097273909
508 0.005 2.54 20 1080.492405845099 1060.189862878667 1060.311696584583 1100.309164459298 1100.033331213082 1099.998001557216 1099.533707104244 342.1585429179638 1099.558679299131 293.0245873272461
509 0.005 2.545 20 1080.516184675662 1060.237308050459 1060.359376845501 1100.309246029911 1100.033402660844 1099.998080748628 1099.533742161958 342.2251694854033 1099.558770502121 293.02429689437
510 0.005 2.55 20 1080.539501077352 1060.284284899045 1060.406585853894 1100.309090936749 1100.03326262136 1099.997955673369 1099.533754146256 342.2915002376678 1099.558524470857 293.0240437116551
511 0.005 2.555 20 1080.56284496332 1060.330794116691 1060.453325492856 1100.309107947959 1100.033276920509 1099.997931122138 1099.533627040588 342.3573277061941 1099.558709244868 293.0238953778706
512 0.005 2.56 20 1080.585699619481 1060.376844198249 1060.499603076875 1100.309001790521 1100.033168538068 1099.997876435737 1099.533703769751 342.4231323219564 1099.558408457593 293.0232536745075
513 0.005 2.565 20 1080.608535814007 1060.422437838554 1060.545422154631 1100.309073586653 1100.033247356614 1099.997908832341 1099.533578567681 342.4887596254659 1099.558673354192 293.0233544032655
514 0.005 2.57 20 1080.631050928802 1060.467580312741 1060.590787784461 1100.309092833373 1100.033261174703 1099.99795971677 1099.533687443154 342.5543297745235 1099.558534697013 293.0230758860099
515 0.005 2.575 20 1080.653409660023 1060.51227703534 1060.635705168488 1100.309120015403 1100.033289836228 1099.997958877696 1099.533633419507 342.6194949101978 1099.558637605913 293.0228461904877
516 0.005 2.58 20 1080.675509373624 1060.556529606729 1060.680176889824 1100.309168620587 1100.033311810847 1099.997994334177 1099.533686930609 342.6842864411217 1099.558656856676 293.0226812733378
517 0.005 2.585 20 1080.697437836401 1060.600347418523 1060.724210434482 1100.309205866474 1100.033357914329 1099.998040022918 1099.53381991541 342.7489699255626 1099.558679397098 293.0220313499929
518 0.005 2.59 20 1080.719061511664 1060.643728363438 1060.767806180479 1100.309149265036 1100.033289799134 1099.997967837387 1099.533691988924 342.8134496605254 1099.558634394449 293.0221749544164
519 0.005 2.595 20 1080.740587870381 1060.686683098285 1060.810972446294 1100.309184752015 1100.033340556908 1099.998027132158 1099.533821620854 342.8779140812111 1099.558705460085 293.0219204910952
520 0.005 2.6 20 1080.761786498576 1060.729210951401 1060.853710384091 1100.309125256529 1100.033282260295 1099.997943291585 1099.533684508789 342.9419205702992 1099.55869729832 293.0217094349845
521 0.005 2.605 20 1080.782784389887 1060.771319461341 1060.89602662062 1100.309125801517 1100.033281644426 1099.997963979977 1099.533758654039 343.0056097659142 1099.558655658391 293.0215003922668
522 0.005 2.61 20 1080.803551135673 1060.813010580119 1060.937923371373 1100.309056007346 1100.03322098313 1099.997897880199 1099.533643877015 343.0691636958568 1099.558553731855 293.0208984474892
523 0.005 2.615 20 1080.824255800448 1060.854289126885 1060.979406014364 1100.30919042089 1100.033341348332 1099.9980118887 1099.533672204861 343.1325678246727 1099.558754794876 293.0210658657484
524 0.005 2.62 20 1080.844706604905 1060.895161586846 1061.020479310033 1100.309173562931 1100.03332303619 1099.997997276638 1099.533772506633 343.1959150113044 1099.558670455912 293.0208596314419
525 0.005 2.625 20 1080.864894587449 1060.935627954405 1061.061145764225 1100.309169332096 1100.033309684512 1099.997973483099 1099.533680904833 343.258787247894 1099.558649506953 293.0206462934805
526 0.005 2.63 20 1080.884998964189 1060.975696746021 1061.101411326883 1100.30924685271 1100.033387124521 1099.998068801451 1099.533874089138 343.3213933712915 1099.558682827423 293.0204017647491
527 0.005 2.635 20 1080.904748401071 1061.01536826637 1061.141278594924 1100.309220759117 1100.033358166229 1099.998021442806 1099.533763490788 343.3838412675152 1099.558707180605 293.0198927398038
528 0.005 2.64 20 1080.924367218466 1061.054648208107 1061.180751951242 1100.30918879478 1100.03332640796 1099.998011543305 1099.533864751676 343.4461853338522 1099.558646556888 293.0200403773803
529 0.005 2.645 20 1080.943704055477 1061.093539246599 1061.219834570759 1100.309100253346 1100.033249668522 1099.997914727355 1099.533739071705 343.5083933267629 1099.558587579182 293.0194254343797
530 0.005 2.65 20 1080.963006694039 1061.132045165733 1061.258530624634 1100.309160907867 1100.033299793203 1099.997968178133 1099.533716203346 343.5703252526819 1099.558697428603 293.0196296039323
531 0.005 2.655 20 1080.982008631954 1061.170171762702 1061.296844356459 1100.309093794447 1100.033238790567 1099.997923033066 1099.533772023826 343.6318581012083 1099.5585253429 293.0194301333724
532 0.005 2.66 20 1081.000953068268 1061.207921327437 1061.334780195259 1100.30920212344 1100.033341232558 1099.9979886339 1099.533684591983 343.6932301303103 1099.558800797324 293.0192061439304
533 0.005 2.665 20 1081.019683751917 1061.245299430577 1061.372341578058 1100.309228560823 1100.033363363764 1099.998035380453 1099.533823024167 343.7545395700108 1099.558743260581 293.0190994584757
534 0.005 2.67 20 1081.038128115616 1061.282308257435 1061.409532740958 1100.309238117722 1100.033369525723 1099.998020728678 1099.533739257221 343.815721431178 1099.558799533909 293.0184551639119
535 0.005 2.675 20 1081.056524899931 1061.318952177209 1061.446356491958 1100.309290701637 1100.033416053603 1099.998090429163 1099.533899284168 343.876654652893 1099.558769963271 293.018654925239
536 0.005 2.68 20 1081.07451142212 1061.355234541264 1061.482817335157 1100.309217402128 1100.033345208844 1099.998008770262 1099.533846747672 343.937044784694 1099.558710904669 293.0184340435517
537 0.005 2.685 20 1081.092521323719 1061.391156742561 1061.518916579799 1100.309259823091 1100.033385455075 1099.998051328745 1099.53383233886 343.9973833460704 1099.558761404287 293.0182520496151
538 0.005 2.69 20 1081.110183440938 1061.426726015876 1061.554660226996 1100.309123530461 1100.03325021242 1099.997923101308 1099.53386262169 344.0576329456344 1099.558600123708 293.0181177252842
539 0.005 2.695 20 1081.127864255671 1061.461942758136 1061.590050360365 1100.309180407052 1100.033310856486 1099.997958764413 1099.533727999354 344.1177627156585 1099.558753333267 293.0175198608366
540 0.005 2.7 20 1081.145330490319 1061.496813439116 1061.625091730265 1100.309211065676 1100.033341346093 1099.998007862519 1099.533853570749 344.1775949155538 1099.558762811133 293.0177355656334
541 0.005 2.705 20 1081.162532490806 1061.531339854439 1061.659788025429 1100.309197319785 1100.033327053943 1099.997976014401 1099.533724130565 344.2370118548048 1099.558773942046 293.0175318598046
542 0.005 2.71 20 1081.179643951584 1061.565525453872 1061.694141200193 1100.309249605178 1100.033374485924 1099.998043198556 1099.533836435685 344.2963880288985 1099.558748388445 293.0174306291443
543 0.005 2.715 20 1081.196464560275 1061.599374914162 1061.728156902819 1100.309215792963 1100.033341972027 1099.9980004738 1099.533786751352 344.355614110566 1099.558709737543 293.0171999139938
544 0.005 2.72 20 1081.213343333874 1061.632888599076 1061.761835297408 1100.309339506898 1100.033447632175 1099.998109007568 1099.533879886259 344.4147325035256 1099.558799541871 293.0170230042701
545 0.005 2.725 20 1081.229823412962 1061.666073918218 1061.795183095299 1100.30919954353 1100.033304456188 1099.997979031611 1099.533948496596 344.4735621166789 1099.558613333013 293.0168919143708
546 0.005 2.73 20 1081.246330851711 1061.698930057566 1061.828200603839 1100.309265488669 1100.033379600782 1099.998019361206 1099.533837318337 344.5319547116835 1099.558799664255 293.0163040885839
547 0.005 2.735 20 1081.262547380154 1061.731463781554 1061.860893577022 1100.309208535767 1100.033329118059 1099.997999479344 1099.533919797784 344.5903513287402 1099.558673682639 293.0165448705999
548 0.005 2.74 20 1081.278589245333 1061.763675363665 1061.893263333416 1100.309158218541 1100.033279486807 1099.997930891368 1099.533769701045 344.6485412811513 1099.55866855978 293.0164035659867
549 0.005 2.745 20 1081.294598523157 1061.795570367573 1061.925314430478 1100.309229922605 1100.033346250088 1099.998006864722 1099.533878140692 344.7067456495218 1099.558768514916 293.0162327264431
550 0.005 2.75 20 1081.310312014153 1061.827151226533 1061.957050076928 1100.309178838821 1100.033301445409 1099.997954544926 1099.533773360616 344.7645119250498 1099.558718928678 293.0160424872949
551 0.005 2.755 20 1081.326019892347 1061.85841930858 1061.988471715251 1100.30929935024 1100.03341022285 1099.998066665564 1099.533799421632 344.8219724037916 1099.558822212998 293.0158758092939
552 0.005 2.76 20 1081.341463058694 1061.889382208277 1062.019585781162 1100.309254080271 1100.033364713614 1099.998030735608 1099.533913774811 344.8793394392918 1099.558710204917 293.0157202652554
553 0.005 2.765 20 1081.356817307579 1061.920037368654 1062.050391347287 1100.30929848404 1100.033401718001 1099.998049794156 1099.533841048698 344.9365107925027 1099.558791596602 293.0152460309372
554 0.005 2.77 20 1081.371970620334 1061.95039298056 1062.08089519161 1100.309283236988 1100.03338340006 1099.998060534585 1099.533999332833 344.9937442734355 1099.558695742063 293.0154216369153
555 0.005 2.775 20 1081.386970420379 1061.98044764942 1062.111097025489 1100.309222047424 1100.033330240683 1099.997979302804 1099.533856959493 345.0504977587899 1099.55874826274 293.0148595131403
556 0.005 2.78 20 1081.401738197414 1062.01020650125 1062.14100162305 1100.309118910233 1100.033219190429 1099.997907814785 1099.533936727541 345.1069728319636 1099.55850368161 293.0151237726088
557 0.005 2.785 20 1081.416373993157 1062.039671341605 1062.17061057735 1100.309055764116 1100.033171900124 1099.99784578039 1099.533806543167 345.1633353630173 1099.558434015635 293.0150063294341
558 0.005 2.79 20 1081.430997579947 1062.068844887554 1062.199927325637 1100.30907024633 1100.033168646675 1099.997854382646 1099.533786749005 345.2196050410482 1099.558519207111 293.0148175532561
559 0.005 2.795 20 1081.445453989428 1062.097733383191 1062.228956417915 1100.309048128336 1100.033152308992 1099.997844647901 1099.533859524897 345.275813837495 1099.558399157767 293.0146172125447
560 0.005 2.8 20 1081.459796385706 1062.126335527487 1062.257698794539 1100.309119270626 1100.033214065658 1099.997885136132 1099.533758839886 345.331656453619 1099.558538035307 293.0142116855491
561 0.005 2.805 20 1081.473972682128 1062.154658466877 1062.286159634926 1100.309135276814 1100.033230192592 1099.997923319688 1099.533923792507 345.3872041083146 1099.558476805825 293.0143985856464
562 0.005 2.81 20 1081.487942997794 1062.182701176539 1062.314339468965 1100.30914152638 1100.033225764762 1099.997901018979 1099.533853267208 345.4426028967089 1099.558496336487 293.013946783528
563 0.005 2.815 20 1081.501861441687 1062.210469730702 1062.342243468846 1100.30917422189 1100.033249553673 1099.997945593341 1099.533981401894 345.4979339563521 1099.558554996091 293.0141275368825
564 0.005 2.82 20 1081.515515031427 1062.237963920864 1062.369871793307 1100.309077513517 1100.033166055734 1099.997845447833 1099.533899088935 345.553183471128 1099.558468221993 293.0135526158106
565 0.005 2.825 20 1081.52917121128 1062.265186985094 1062.397228329055 1100.309123008294 1100.033202047897 1099.997882420343 1099.533882034425 345.6080824350224 1099.558577835216 293.0138142547228
566 0.005 2.83 20 1081.542601687867 1062.292143397735 1062.424315621544 1100.309041294505 1100.03313043696 1099.997812275706 1099.533919258101 345.6626505648866 1099.558461686227 293.0133556500506
567 0.005 2.835 20 1081.555949264894 1062.318833226125 1062.451136258333 1100.309043752708 1100.033140245783 1099.997813919835 1099.533763223048 345.7170753098375 1099.558509830932 293.0135734168538
568 0.005 2.84 20 1081.569216998529 1062.345262120398 1062.477693436655 1100.309088166956 1100.033181680326 1099.997877584301 1099.533907643843 345.7715034353254 1099.558458993139 293.013386868387
569 0.005 2.845 20 1081.582266244793 1062.371430873831 1062.503990002552 1100.309112538358 1100.033196996968 1099.997869216225 1099.533802556894 345.8258041002502 1099.558537916267 293.0132545560396
570 0.005 2.85 20 1081.595290753565 1062.397343256276 1062.530028360359 1100.309162793703 1100.033243297727 1099.997934390541 1099.533941190808 345.8797834689623 1099.558529611921 293.0131560666333
571 0.005 2.855 20 1081.608010623264 1062.423000903395 1062.555810950079 1100.309134368335 1100.033214721862 1099.997892666384 1099.533904974195 345.933388772181 1099.558489224185 293.0126350550387
572 0.005 2.86 20 1081.620798562442 1062.448405566446 1062.581339837926 1100.309214607554 1100.03327771636 1099.997961203773 1099.533937795848 345.9869740717805 1099.558595357573 293.0128919737597
573 0.005 2.865 20 1081.633280269722 1062.473561560475 1062.606617793057 1100.309092935978 1100.03317132831 1099.997859826702 1099.533991209315 346.0404347262759 1099.558434077827 293.0124874342181
574 0.005 2.87 20 1081.645746196505 1062.498469056133 1062.631647148978 1100.309071688175 1100.033152243569 1099.997820443836 1099.533846271932 346.0937760772777 1099.558491202005 293.0126748151695
575 0.005 2.875 20 1081.658117765356 1062.523132803009 1062.656430270718 1100.309076411377 1100.033156426229 1099.99784419987 1099.533947596062 346.1469297189383 1099.558455220744 293.0125533254667
576 0.005 2.88 20 1081.670258587293 1062.547554344832 1062.680970964238 1100.309054167258 1100.033143003678 1099.997813224467 1099.533824345129 346.1996221317121 1099.558465572438 293.0123711382813
577 0.005 2.885 20 1081.682431329422 1062.571736127143 1062.705270001736 1100.309124659769 1100.033206918445 1099.997894749793 1099.533932936283 346.2522876597554 1099.558522883139 293.0122853668553
578 0.005 2.89 20 1081.694324507716 1062.595681593555 1062.729331933724 1100.30912115813 1100.033201041855 1099.997870391495 1099.533857002229 346.3048139143169 1099.55858797692 293.0117142762917
579 0.005 2.895 20 1081.706303102449 1062.619390328745 1062.753156200567 1100.309217651448 1100.033283218537 1099.997961354214 1099.533890863599 346.3573688278332 1099.558657241358 293.0120238042006
580 0.005 2.9 20 1081.717999092262 1062.642868843868 1062.776748270492 1100.309175842481 1100.033239272735 1099.997925555818 1099.534027258405 346.40954425124 1099.558526303638 293.0115608548133
581 0.005 2.905 20 1081.729640314754 1062.666114926164 1062.800107679708 1100.309180164931 1100.03324042772 1099.997908951779 1099.533918716745 346.4613090791887 1099.558587470885 293.0118199704119
582 0.005 2.91 20 1081.74111895179 1062.689133930071 1062.823238055741 1100.309132863683 1100.033203239595 1099.997894411522 1099.534023484495 346.5131014549991 1099.558495612484 293.0116697778785
583 0.005 2.915 20 1081.752462484121 1062.711926577598 1062.846141664025 1100.309086216951 1100.033164172316 1099.997828787732 1099.533879076314 346.5647267029618 1099.558517824462 293.011548206241
584 0.005 2.92 20 1081.763767999131 1062.734495291316 1062.868819680724 1100.309091688081 1100.033165890731 1099.997856390935 1099.533964805589 346.6163900467455 1099.558462462121 293.0114325684286
585 0.005 2.925 20 1081.774866403488 1062.756843760177 1062.891276643382 1100.309049875914 1100.033129019483 1099.997803919901 1099.533875855443 346.6676267686157 1099.558485968822 293.0110880244371
586 0.005 2.93 20 1081.786056846086 1062.778971145943 1062.913511627496 1100.309182097763 1100.033247288184 1099.997918238859 1099.533894048892 346.7185740744534 1099.558658396822 293.0112435763665
587 0.005 2.935 20 1081.796943142769 1062.800884651793 1062.935530983028 1100.309126523641 1100.033195299528 1099.997878467633 1099.533948399407 346.7694864524976 1099.558558297021 293.0110469129106
588 0.005 2.94 20 1081.807863223136 1062.822580830683 1062.957332584261 1100.309171191827 1100.033236539398 1099.997900226835 1099.533873453526 346.820226315182 1099.558591458986 293.0110222051288
589 0.005 2.945 20 1081.81862367691 1062.844066921386 1062.978922331704 1100.309207161721 1100.033268229068 1099.997956959586 1099.53405274762 346.8710058631702 1099.558545639562 293.0106938068605
590 0.005 2.95 20 1081.829223272422 1062.865340946265 1063.000299532921 1100.309178929129 1100.033233467322 1099.997902022588 1099.533948246197 346.9214232288271 1099.55854927933 293.0108261264753
591 0.005 2.955 20 1081.839748943735 1062.886407047314 1063.021467571189 1100.309166158991 1100.033229946011 1099.997915830517 1099.534040293418 346.9715406539946 1099.558509890737 293.0107370142224
592 0.005 2.96 20 1081.850094140215 1062.907266666858 1063.042428173257 1100.309078149786 1100.033146234941 1099.997817424524 1099.533933918162 347.0215853999719 1099.558488645967 293.0105998557359
593 0.005 2.965 20 1081.860483459239 1062.927920276622 1063.063182175993 1100.309148459535 1100.033203462303 1099.997878423065 1099.533917463785 347.0715306337062 1099.558594578649 293.0104756398098
594 0.005 2.97 20 1081.870687621398 1062.948374019675 1063.083734425239 1100.309067532841 1100.033137246981 1099.997821516399 1099.533971150541 347.1214331522233 1099.55849591441 293.010372441168
595 0.005 2.975 20 1081.880883117644 1062.968625158693 1063.104083815107 1100.30913937316 1100.033204013006 1099.99786412318 1099.533864456909 347.1709272355824 1099.558646478963 293.0099434019866
596 0.005 2.98 20 1081.890928884622 1062.988680953739 1063.124236165645 1100.309187236059 1100.033246410661 1099.997928433155 1099.534018690841 347.220249561786 1099.558605942063 293.0101912803427
597 0.005 2.985 20 1081.900823555774 1063.008538635297 1063.144189896522 1100.3091872843 1100.033245275457 1099.997910062567 1099.533925476963 347.2694124235372 1099.55860699669 293.0101255907593
598 0.005 2.99 20 1081.910684170449 1063.028203627575 1063.163949800832 1100.309238316778 1100.033288380171 1099.99797661512 1099.534075821659 347.3185490600229 1099.55863297566 293.0099760368399
599 0.005 2.995 20 1081.920359630554 1063.047675450591 1063.18351551778 1100.309176968817 1100.033225427729 1099.997897910563 1099.53400085003 347.3675821072078 1099.558619285656 293.0098555547412
600 0.005 3 20 1081.930097418298 1063.066956168891 1063.20288984093 1100.309243228783 1100.033285338951 1099.997951872241 1099.534018719966 347.4162519413646 1099.558732755708 293.0098026810129
601 0.005 3.005 20 1081.939551132228 1063.086049143243 1063.222074478327 1100.309099813073 1100.033159568397 1099.997839645152 1099.534039336184 347.464722096921 1099.558488381813 293.0093552019295
602 0.005 3.01 20 1081.948976315994 1063.104953231884 1063.241070357849 1100.3090871205 1100.033147521649 1099.997813813514 1099.533875531191 347.5130650682945 1099.55854059548 293.009622043156
603 0.005 3.015 20 1081.958378864503 1063.123674319213 1063.259881289963 1100.309098119232 1100.033163372822 1099.997851565537 1099.533989876597 347.561398632919 1099.558503258907 293.0090573825515
604 0.005 3.02 20 1081.967599339998 1063.142211456757 1063.2785079902 1100.309141666583 1100.033203900421 1099.997863972442 1099.533901616276 347.6095870130073 1099.558600161605 293.0094069018249
605 0.005 3.025 20 1081.976876354894 1063.160568975805 1063.296953871337 1100.309200710286 1100.033253211729 1099.997932806663 1099.534024433944 347.6575810938537 1099.55858150311 293.0088572413247
606 0.005 3.03 20 1081.985927653072 1063.178746598485 1063.315218798802 1100.309184830468 1100.033240100784 1099.997900517206 1099.533982006406 347.705153687966 1099.558598187285 293.0092136641705
607 0.005 3.035 20 1081.99500168327 1063.196746795198 1063.333306113472 1100.309297661107 1100.033333647193 1099.997998531723 1099.534028482916 347.7527039740415 1099.558737037064 293.0086734944925
608 0.005 3.04 20 1082.003896508103 1063.214571537717 1063.351216040224 1100.309213014645 1100.03324892506 1099.997929604019 1099.534117792826 347.8001840918472 1099.558618606338 293.0090369474488
609 0.005 3.045 20 1082.012633584348 1063.232221230502 1063.368951259934 1100.309168608659 1100.033216033064 1099.997880938922 1099.53396991158 347.8476051138736 1099.558608621381 293.0084874974569
610 0.005 3.05 20 1082.021421050554 1063.249698720273 1063.386512465188 1100.309144255784 1100.033196736366 1099.997880019293 1099.534067968254 347.8947328390891 1099.558553865216 293.0088616370334
611 0.005 3.055 20 1082.029955208866 1063.267004957165 1063.403902355883 1100.309091459761 1100.033144508342 1099.997811255307 1099.533910602114 347.9415327286073 1099.558549874806 293.0083237316525
612 0.005 3.06 20 1082.038640857462 1063.284142722131 1063.421122277069 1100.309127970833 1100.033184965957 1099.997870367747 1099.534013727709 347.9883106239674 1099.558550396673 293.0086932324002
613 0.005 3.065 20 1082.047113701235 1063.301113266908 1063.438174280861 1100.309124333913 1100.033182186743 1099.997846480418 1099.533938670059 348.0349613862753 1099.558567454746 293.0081577002494
614 0.005 3.07 20 1082.055551505522 1063.31791839886 1063.455060354861 1100.309230904577 1100.033274441861 1099.997942237208 1099.533958089727 348.0816533151773 1099.558656776921 293.0085394300265
615 0.005 3.075 20 1082.06386643084 1063.334560168235 1063.471781614612 1100.309186516217 1100.033231691034 1099.997905020994 1099.534061996297 348.1279390452274 1099.558541775926 293.008056272601
616 0.005 3.08 20 1082.072059190099 1063.35103926921 1063.488340249869 1100.309237108343 1100.033273698208 1099.997932630348 1099.534004882741 348.173937229243 1099.558624892717 293.0083894929659
617 0.005 3.085 20 1082.080282170865 1063.367357915387 1063.504736838827 1100.309242446562 1100.033278188052 1099.997959643292 1099.534145543049 348.2199685127541 1099.558599372157 293.0079153645383
618 0.005 3.09 20 1082.088334182934 1063.383516917701 1063.520973684571 1100.309176705217 1100.033220724135 1099.997882881993 1099.534005670683 348.2658319456924 1099.558610540244 293.0082329452488
619 0.005 3.095 20 1082.09630646604 1063.39951875669 1063.537051879614 1100.309158583231 1100.033204831059 1099.997886618953 1099.534071915589 348.3117426488702 1099.5585616868 293.0081563616026
620 0.005 3.1 20 1082.104195903577 1063.415363979911 1063.552973335694 1100.309078943563 1100.033131394042 1099.997799963206 1099.533963851262 348.3573330189392 1099.558523215983 293.0080155746376
621 0.005 3.105 20 1082.112104578015 1063.431053861726 1063.568738538339 1100.3091703316 1100.033217979652 1099.997886826683 1099.533955305064 348.4025125770299 1099.558601765388 293.0076688180959
622 0.005 3.11 20 1082.11986193217 1063.446592737246 1063.584351582874 1100.309123276542 1100.033174839073 1099.99785600815 1099.534013829247 348.4477366322594 1099.55851166542 293.0079318406061
623 0.005 3.115 20 1082.127610287555 1063.461978558771 1063.599811267378 1100.309190608626 1100.033232859392 1099.997890911015 1099.533913953663 348.4927842972838 1099.558636911513 293.0078076220946
624 0.005 3.12 20 1082.135218580299 1063.477217226826 1063.615122372746 1100.309228966976 1100.033268661472 1099.99794660776 1099.534093053082 348.537982899929 1099.55861307572 293.0077291208061
625 0.005 3.125 20 1082.142834544039 1063.492306005126 1063.630283584738 1100.309243842452 1100.03327866829 1099.997935206441 1099.534035500412 348.5827497478555 1099.55865992157 293.0074315099575
626 0.005 3.13 20 1082.150252715096 1063.507248711351 1063.645297454756 1100.309249607551 1100.033278137379 1099.9979598578 1099.534152426564 348.6272507963685 1099.558585684046 293.0076488741172
627 0.005 3.135 20 1082.157624232977 1063.522045917953 1063.660165505188 1100.309153849639 1100.033194968195 1099.997860850013 1099.534040663876 348.671677316759 1099.558568956449 293.00760787639
628 0.005 3.14 20 1082.164981661816 1063.536696940852 1063.674886867555 1100.309213726744 1100.033244206785 1099.997909678908 1099.534031882664 348.716089138059 1099.558657932754 293.0074830563373
629 0.005 3.145 20 1082.172130173412 1063.551207804608 1063.689466782917 1100.30910276887 1100.033147930132 1099.997822318994 1099.534050308722 348.7604898662012 1099.558500205243 293.007404594101
630 0.005 3.15 20 1082.179374601882 1063.565574745255 1063.703902655203 1100.309114801263 1100.033163729791 1099.997826874227 1099.5339131915 348.8044725003459 1099.5585337751 293.0073215558913
631 0.005 3.155 20 1082.186509202881 1063.579804534419 1063.718200061079 1100.309170986014 1100.033217440741 1099.997896080635 1099.534045240085 348.8482682494741 1099.558593509881 293.0069315763869
632 0.005 3.16 20 1082.19350380743 1063.593894642622 1063.732357516113 1100.30918560532 1100.033227306853 1099.997884466344 1099.533945649373 348.8919453946728 1099.558612890069 293.0072186416647
633 0.005 3.165 20 1082.200566947953 1063.607848991011 1063.746378310356 1100.309233660327 1100.033270600837 1099.997947368156 1099.534088214557 348.9356029608179 1099.558594855177 293.0071385522628
634 0.005 3.17 20 1082.20749090269 1063.621667359057 1063.760262294806 1100.309212225802 1100.033248931816 1099.997912537171 1099.534056697904 348.9792323062279 1099.558557586984 293.0070547172131
635 0.005 3.175 20 1082.214335085505 1063.635351347242 1063.774011713161 1100.309299967647 1100.033315065373 1099.997980626059 1099.534090382255 349.0226059936824 1099.558705700657 293.0066599792823
636 0.005 3.18 20 1082.221093304299 1063.648903102338 1063.787627779736 1100.309181333453 1100.033211602829 1099.99788494012 1099.534154272091 349.0656285108284 1099.558563701038 293.0069450477036
637 0.005 3.185 20 1082.227755844563 1063.662320914335 1063.801109871822 1100.309154479704 1100.033189910464 1099.997845788951 1099.533994287732 349.1085605484238 1099.558609155466 293.0068752341825
638 0.005 3.19 20 1082.234383851495 1063.675611109887 1063.814462998417 1100.309152437065 1100.033189934679 1099.997869707113 1099.534084271127 349.1515053940548 1099.558578385863 293.0067926344022
639 0.005 3.195 20 1082.240990063476 1063.688769311536 1063.827684071558 1100.30913319723 1100.033178636846 1099.997836137239 1099.533938522771 349.1944256119273 1099.558622284411 293.0066494472005
640 0.005 3.2 20 1082.247511018895 1063.701802389172 1063.840778950883 1100.309193658958 1100.033230821771 1099.997909813845 1099.534068266335 349.2370220714348 1099.558632332371 293.0066739534803
641 0.005 3.205 20 1082.253977887673 1063.714707609187 1063.853745430687 1100.309173293949 1100.033211823018 1099.997874957532 1099.533986061823 349.279300625614 1099.558599418318 293.0064134870798
642 0.005 3.21 20 1082.260441305891 1063.727487894833 1063.866586743426 1100.309291438381 1100.03331822346 1099.997981350749 1099.534030524416 349.3215929422233 1099.558723652899 293.0065602358608
643 0.005 3.215 20 1082.266677346008 1063.740145606518 1063.879303995937 1100.309234266253 1100.033259022253 1099.99793521263 1099.534142614648 349.3638194740706 1099.558603609378 293.0062722577669
644 0.005 3.22 20 1082.273011673414 1063.75267867557 1063.891897126946 1100.309247600382 1100.033265220887 1099.997924360712 1099.534054157707 349.4059766864989 1099.558673782135 293.0064406380903
645 0.005 3.225 20 1082.279222870568 1063.765091669773 1063.904368522247 1100.309208168835 1100.033236747821 1099.997913282536 1099.534169476677 349.4478477613943 1099.558578139345 293.0061562670447
646 0.005 3.23 20 1082.285248993031 1063.777382755987 1063.916718257369 1100.309150529705 1100.03318394959 1099.997839457375 1099.534021864206 349.4894363147091 1099.558550530245 293.0063205786505
647 0.005 3.235 20 1082.291388362113 1063.789555379838 1063.928948562239 1100.309153773118 1100.033188894046 1099.99786953562 1099.534079683717 349.531051009552 1099.558544867774 293.0060286732158
648 0.005 3.24 20 1082.297395238063 1063.80160906981 1063.941059263526 1100.309093505567 1100.033136823255 1099.997805046915 1099.533985788222 349.5725405769928 1099.558506465989 293.0062047530962
649 0.005 3.245 20 1082.303394564293 1063.813546750264 1063.953053824692 1100.309222616222 1100.033252876646 1099.997915664555 1099.533996077345 349.6140662419438 1099.558668604564 293.0059175795001
650 0.005 3.25 20 1082.309344387948 1063.825369015656 1063.964931637215 1100.309187824009 1100.033220592072 1099.997892586594 1099.534071751939 349.6552466455024 1099.558576079894 293.0060888181606
651 0.005 3.255 20 1082.315214461623 1063.837076393369 1063.976694803849 1100.309233796615 1100.033262351096 1099.997917858551 1099.533981921375 349.6960958990967 1099.558661571533 293.0057841080933
652 0.005 3.26 20 1082.32099666834 1063.848672133007 1063.988344784374 1100.309276649109 1100.033299067513 1099.99797378069 1099.534181111984 349.7370393197853 1099.558629312705 293.00597209835
653 0.005 3.265 20 1082.326727599594 1063.860153893532 1063.999881396339 1100.309247674413 1100.03326372524 1099.997919591784 1099.534079588746 349.7778134914196 1099.558632892144 293.0056193558077
654 0.005 3.27 20 1082.332456519819 1063.871525333264 1064.011306164814 1100.309227307039 1100.033253550271 1099.997928655393 1099.534167248703 349.8186726074649 1099.558567146226 293.0058550129581
655 0.005 3.275 20 1082.337965019088 1063.882786548942 1064.022620659957 1100.309135390658 1100.033169517267 1099.99782891318 1099.534055100025 349.8591342302639 1099.558522025794 293.0055948725754
656 0.005 3.28 20 1082.343629841012 1063.893937296127 1064.03382450685 1100.309203234493 1100.033222874677 1099.997886782471 1099.53403979612 349.8993992720625 1099.558647633336 293.0057553428405
657 0.005 3.285 20 1082.349148342403 1063.904981970659 1064.044920754455 1100.309140994817 1100.033172994764 1099.997842823844 1099.534091577425 349.9396383263112 1099.558585800168 293.0055049802362
658 0.005 3.29 20 1082.354587942637 1063.915918974982 1064.055909778363 1100.309185465738 1100.033217998133 1099.997870729384 1099.533961866633 349.9798104635295 1099.558677003567 293.0056468535001
659 0.005 3.295 20 1082.360067160661 1063.926750736645 1064.066792271482 1100.309229366046 1100.033257428792 1099.997934237069 1099.534100693774 350.0199733385975 1099.558639658808 293.0053534249047
660 0.005 3.3 20 1082.365473283927 1063.937477956129 1064.077570195805 1100.309260735402 1100.033284750768 1099.997933388327 1099.534039089152 350.0597018233627 1099.558721250099 293.0055454379158
661 0.005 3.305 20 1082.370743819884 1063.948102277568 1064.088244144577 1100.309305929093 1100.033324247948 1099.997994083115 1099.534183685664 350.0993317027675 1099.558682887843 293.0051745028794
662 0.005 3.31 20 1082.375984056799 1063.958623471522 1064.098815169848 1100.309241037508 1100.033258871359 1099.997916911159 1099.53411692009 350.1388510962573 1099.55864479499 293.0054347986057
663 0.005 3.315 20 1082.381252447004 1063.969041688332 1064.10928255929 1100.309269100304 1100.03328216044 1099.997947359356 1099.534109443889 350.1783919447962 1099.55867466863 293.0051507204542
664 0.005 3.32 20 1082.386294844405 1063.979361551044 1064.119650639318 1100.309161594246 1100.033184947871 1099.99785476484 1099.53415943421 350.2178745303121 1099.558582831029 293.0053414892957
665 0.005 3.325 20 1082.39143779865 1063.989578741322 1064.129916359491 1100.30914939865 1100.03317309196 1099.997825555302 1099.534005664307 350.2569451813274 1099.558621331274 293.0051056788312
666 0.005 3.33 20 1082.396508135209 1063.999699411765 1064.140084173672 1100.30915666924 1100.033188113042 1099.997864860366 1099.534113259181 350.2959445369736 1099.558551467235 293.0052274487649
667 0.005 3.335 20 1082.401478977528 1064.00972151361 1064.150153592687 1100.309173728478 1100.033205344339 1099.997863286369 1099.533984173795 350.334846001295 1099.558587965837 293.0049403851798
668 0.005 3.34 20 1082.406521747748 1064.0196475142 1064.160126028857 1100.309253713183 1100.033276838932 1099.997949206155 1099.534119943062 350.3737862135865 1099.558642223641 293.0051441376095
669 0.005 3.345 20 1082.411469169201 1064.029478378787 1064.170002904808 1100.309224696984 1100.033249132925 1099.997904700884 1099.534064613708 350.412537972771 1099.558626650385 293.0048414858206
670 0.005 3.35 20 1082.416307324376 1064.039213533019 1064.179783882542 1100.309324132797 1100.033331170489 1099.997993806108 1099.53411472532 350.4510153171104 1099.558726130776 293.005042477631
671 0.005 3.355 20 1082.421117711096 1064.048856388165 1064.189471775577 1100.309238659971 1100.033250754635 1099.997926692296 1099.534193700355 350.4893755844922 1099.558603332094 293.0048268040786
672 0.005 3.36 20 1082.425915457251 1064.058403799583 1064.199064153713 1100.30921780697 1100.033233886204 1099.99788902161 1099.534074497874 350.527604918199 1099.558646113702 293.0049508286595
673 0.005 3.365 20 1082.430551108016 1064.067861811079 1064.208566216153 1100.309191655741 1100.033213927375 1099.997886447371 1099.534174814212 350.5659848294298 1099.558596170237 293.0046526274668
674 0.005 3.37 20 1082.435275963837 1064.077225766124 1064.217974339708 1100.309151470939 1100.033176428903 1099.99782864753 1099.534032089838 350.6040604927842 1099.558587663169 293.0048651287325
675 0.005 3.375 20 1082.439956061871 1064.086501640838 1064.227293315413 1100.309187881047 1100.033213252752 1099.99788811789 1099.534116030764 350.6418834546589 1099.558599327809 293.0044465288424
676 0.005 3.38 20 1082.444480599956 1064.095688059627 1064.236522591502 1100.309162130545 1100.033193229937 1099.997854417004 1099.534035508563 350.6796127134642 1099.558593453505 293.0047822376142
677 0.005 3.385 20 1082.449128980498 1064.104784930947 1064.245662434087 1100.309291615873 1100.033304430742 1099.997960833655 1099.534048667906 350.7172928676363 1099.558752491868 293.0047187377551
678 0.005 3.39 20 1082.453653382097 1064.113796468367 1064.254715489057 1100.309231721104 1100.033250187922 1099.997916424743 1099.534143143305 350.7550128801774 1099.558614711697 293.0047101388985
679 0.005 3.395 20 1082.458057111814 1064.122719511667 1064.263680482829 1100.309277268923 1100.033289400988 1099.997943034969 1099.534066056135 350.7924131766888 1099.558669253888 293.0045863081265
680 0.005 3.4 20 1082.462512935606 1064.131558410734 1064.272560481064 1100.309283793701 1100.033292787461 1099.997968912838 1099.534226144978 350.8296535804343 1099.558636616473 293.0045883969229
681 0.005 3.405 20 1082.466871826811 1064.140310065242 1064.281353081185 1100.309211262429 1100.033227093004 1099.997880432051 1099.534088872477 350.8667728581599 1099.558605416401 293.0043633185534
682 0.005 3.41 20 1082.471118443235 1064.148979774867 1064.290063107235 1100.30920224826 1100.033219372147 1099.997891151762 1099.534173015661 350.9039192697335 1099.558579623229 293.0045357376687
683 0.005 3.415 20 1082.475434724962 1064.157564062802 1064.298687432501 1100.309114512884 1100.033140388878 1099.997802619059 1099.534042410903 350.9410116120225 1099.558504253701 293.0042874463759
684 0.005 3.42 20 1082.479776566662 1064.166066342507 1064.307229557647 1100.309219475332 1100.033231806775 1099.997897342176 1099.53406450792 350.9778095542415 1099.558655439316 293.0044414301079
685 0.005 3.425 20 1082.48392364899 1064.174488557511 1064.315690397391 1100.30918648044 1100.033207609509 1099.9978726521 1099.534124205789 351.0143961968487 1099.558618638207 293.0041795051141
686 0.005 3.43 20 1082.4881340884 1064.182827815992 1064.324069060123 1100.309232648901 1100.033246978358 1099.997897385198 1099.534003208244 351.0508789838457 1099.558711717169 293.0043685880395
687 0.005 3.435 20 1082.492319126943 1064.191089081331 1064.332368185822 1100.309274127833 1100.033290371175 1099.997962244028 1099.534157890318 351.0874264173771 1099.558667616007 293.0041310956875
688 0.005 3.44 20 1082.496341266145 1064.199270056667 1064.340587358077 1100.309286687477 1100.033296626366 1099.997950127991 1099.534101059203 351.1238935869675 1099.558678161372 293.0042882543225
689 0.005 3.445 20 1082.500463014904 1064.207373560218 1064.348728426399 1100.309294510977 1100.033297392182 1099.997970832432 1099.534218018328 351.1601460669422 1099.558653512816 293.0040213010234
690 0.005 3.45 20 1082.504418196054 1064.215398133941 1064.356790133921 1100.309191317324 1100.033206160852 1099.997864531809 1099.534119287936 351.1960994866076 1099.558580578351 293.0042122498475
691 0.005 3.455 20 1082.508343429862 1064.223346082334 1064.364775385243 1100.309239306874 1100.033247168677 1099.997907772279 1099.534100236702 351.2320907227875 1099.558665841382 293.0039964358879
692 0.005 3.46 20 1082.512312577923 1064.23121784076 1064.372683227489 1100.309153229751 1100.033167765157 1099.997835480426 1099.534145869365 351.2680054989263 1099.558552459975 293.0041355128783
693 0.005 3.465 20 1082.516206484976 1064.239013085402 1064.38051505152 1100.309157502418 1100.033176154092 1099.997829902902 1099.534002925362 351.3038803974102 1099.558606753312 293.0038764556053
694 0.005 3.47 20 1082.520056087029 1064.246735334595 1064.388272545548 1100.30920820518 1100.033229177707 1099.997901153722 1099.53412555038 351.3395657300885 1099.558601518206 293.0040549443581
695 0.005 3.475 20 1082.523943224128 1064.254382417525 1064.395955451842 1100.309232561062 1100.033248761886 1099.997898609156 1099.534015196437 351.3749051776317 1099.558662645621 293.0038249286267
696 0.005 3.48 20 1082.527791558345 1064.261957786341 1064.403565363492 1100.3093024458 1100.033311984514 1099.997980858734 1099.534171875541 351.4102867921056 1099.55869940857 293.0039757423097
697 0.005 3.485 20 1082.531405437018 1064.269460455477 1064.411102739309 1100.309254506942 1100.033262753894 1099.997921721178 1099.534127765965 351.445616009217 1099.55863380369 293.0037144301315
698 0.005 3.49 20 1082.535281321259 1064.27689065891 1064.418567598188 1100.309340615811 1100.03333019345 1099.997990901075 1099.534155887873 351.4809631913032 1099.558782461761 293.0038984544161
699 0.005 3.495 20 1082.538893178723 1064.284250440955 1064.4259608682 1100.309217728531 1100.033226517818 1099.997893279946 1099.534201763982 351.5160022435571 1099.558620575468 293.0036165746061
700 0.005 3.5 20 1082.542426243766 1064.29153864157 1064.43328328409 1100.309192401029 1100.033204044588 1099.99785319092 1099.534068874162 351.5507505319376 1099.558620127896 293.0038182940959
701 0.005 3.505 20 1082.546097679386 1064.29875769121 1064.440535244564 1100.309176860587 1100.033191896246 1099.997865133274 1099.534161677739 351.5855873201213 1099.55855633149 293.003592476193
702 0.005 3.51 20 1082.549651400889 1064.305906912535 1064.447717798123 1100.309157705561 1100.033177756854 1099.997831256575 1099.534019440431 351.6203125739173 1099.558614344877 293.0037524164873
703 0.005 3.515 20 1082.553192748787 1064.312988903162 1064.454832005727 1100.309215898502 1100.03323153962 1099.997905209997 1099.534123838496 351.6551119643154 1099.558609766067 293.0035117292585
704 0.005 3.52 20 1082.556758653634 1064.320003627647 1064.46187908782 1100.309216631052 1100.033232516465 1099.997886505795 1099.534061965923 351.6895988629655 1099.558631219782 293.0036759695246
705 0.005 3.525 20 1082.560300025971 1064.326950174817 1064.468857738223 1100.309318608813 1100.033319298545 1099.997976576857 1099.534101587095 351.7238350485316 1099.558737289156 293.0034424506557
706 0.005 3.53 20 1082.563654314126 1064.333832618478 1064.47577140458 1100.309279286322 1100.033281068028 1099.997947084035 1099.534210675468 351.7580924465606 1099.558659899829 293.0036097799992
707 0.005 3.535 20 1082.5671072568 1064.340647376005 1064.482617861557 1100.309284937255 1100.033282174202 1099.997933100974 1099.534103578266 351.7922170204316 1099.558713865235 293.0033429054369
708 0.005 3.54 20 1082.570501857035 1064.347398262828 1064.48939940247 1100.309271039594 1100.033274169967 1099.997944754071 1099.534237876044 351.8265067426684 1099.558672468484 293.0035365705125
709 0.005 3.545 20 1082.573774140185 1064.35408373165 1064.496115882935 1100.309198357697 1100.03320928226 1099.997858070027 1099.534089673099 351.8603932743612 1099.558653630494 293.0032803086446
710 0.005 3.55 20 1082.577100597576 1064.360706327514 1064.502768479126 1100.309221872934 1100.033230250338 1099.997893821747 1099.534173428882 351.8940866251367 1099.558674364529 293.0034656841098
711 0.005 3.555 20 1082.5803276466 1064.367265076394 1064.509357548237 1100.309129051582 1100.033150556816 1099.997810876696 1099.534046029102 351.9277394404478 1099.558573211848 293.0032619776192
712 0.005 3.56 20 1082.583655803065 1064.373760400809 1064.515882766657 1100.309258957665 1100.033264873255 1099.997926478586 1099.53407288429 351.9614146375635 1099.558679159518 293.0034066540684
713 0.005 3.565 20 1082.58681292678 1064.380196596921 1064.522348047123 1100.309227296181 1100.033238264693 1099.99790083188 1099.534136828362 351.9950911150905 1099.558608938288 293.003180604312
714 0.005 3.57 20 1082.590074844501 1064.386568563882 1064.528749545238 1100.309265849074 1100.033272843626 1099.997918888153 1099.534050440148 352.0283838015981 1099.558670562061 293.003337090389
715 0.005 3.575 20 1082.593268543904 1064.392882715259 1064.535092082559 1100.309318852852 1100.033322616005 1099.997987661229 1099.534229228162 352.0615765337535 1099.558670294244 293.0031252131409
716 0.005 3.58 20 1082.59630229716 1064.399135299004 1064.541373428058 1100.30927946714 1100.033278149439 1099.997930635372 1099.53413046561 352.0946629700203 1099.558643367516 293.0032743278505
717 0.005 3.585 20 1082.599442086945 1064.405328760227 1064.547595097873 1100.30926584281 1100.03326997579 1099.997938075576 1099.534224814511 352.1277810180535 1099.558622552491 293.0030534417527
718 0.005 3.59 20 1082.602476239181 1064.411462949174 1064.553757237526 1100.309159222723 1100.033170891619 1099.997826584874 1099.534113733398 352.1608915042766 1099.558553965311 293.0032041244183
719 0.005 3.595 20 1082.605470768922 1064.417537958684 1064.559860196337 1100.309231921458 1100.033231713726 1099.997890653778 1099.534094558 352.1937683015664 1099.558662208862 293.0030008282286
720 0.005 3.6 20 1082.608546466097 1064.423557080631 1064.56590643089 1100.309176685872 1100.033187036792 1099.997852190236 1099.534153443919 352.2263979137242 1099.558613925383 293.0031467216821
721 0.005 3.605 20 1082.611534158615 1064.429516482191 1064.571893241325 1100.309212716952 1100.033225161301 1099.997875424128 1099.534019155698 352.2589713290308 1099.558679544391 293.002895822442
722 0.005 3.61 20 1082.614447261978 1064.43542261563 1064.577825927239 1100.309285671592 1100.033292670779 1099.997956162553 1099.53416528426 352.2915852438692 1099.558741200837 293.003077206009
723 0.005 3.615 20 1082.617445430735 1064.44127035381 1064.58370041968 1100.309264353706 1100.033269526896 1099.997920089039 1099.534064136509 352.3241604155649 1099.558696211204 293.0029045602265
724 0.005 3.62 20 1082.62040345435 1064.447064754441 1064.589520855194 1100.309352076913 1100.033345780281 1099.998008599064 1099.534248702176 352.3564734212064 1099.558753320382 293.0030270747692
725 0.005 3.625 20 1082.623172676532 1064.45280337628 1064.595285452571 1100.309274796817 1100.033273061716 1099.997925166736 1099.534165398482 352.3885584208742 1099.558681923646 293.0028417189127
726 0.005 3.63 20 1082.626037322219 1064.458486572936 1064.600994872629 1100.30929333486 1100.033287159311 1099.997946218809 1099.534160613395 352.4206626063924 1099.558699145017 293.0029644240915
727 0.005 3.635 20 1082.628820029853 1064.464116776634 1064.606650275597 1100.309194216826 1100.033202252433 1099.997861106438 1099.534193424618 352.4527674368526 1099.558592403179 293.002779575448
728 0.005 3.64 20 1082.631560366082 1064.469691575742 1064.612250734395 1100.30918352735 1100.033189122891 1099.997835431571 1099.534049072463 352.4847818148784 1099.558614278064 293.0029128395064
729 0.005 3.645 20 1082.634360388122 1064.475216202775 1064.617799991446 1100.309201548303 1100.033216725414 1099.997883656791 1099.534169477887 352.5165593064917 1099.558570188549 293.0026638595455
730 0.005 3.65 20 1082.637106524573 1064.480685860583 1064.623294702973 1100.309201085909 1100.033214308597 1099.997863740187 1099.534033828908 352.5481160835316 1099.558616572877 293.0028485302146
731 0.005 3.655 20 1082.639830838088 1064.48610616408 1064.628739305375 1100.309260448615 1100.033266722398 1099.997935357424 1099.534142056198 352.5797058691678 1099.558635504306 293.0025931181549
732 0.005 3.66 20 1082.642475736971 1064.491474467267 1064.634131644079 1100.309244074744 1100.033253002168 1099.997906493609 1099.534102793709 352.6112673637937 1099.558619021096 293.0027887998381
733 0.005 3.665 20 1082.645256034424 1064.49679169899 1064.639473307978 1100.309374756215 1100.033361942557 1099.998017896195 1099.534168371257 352.6428099981496 1099.558778086222 293.0025780998283
734 0.005 3.67 20 1082.647872660477 1064.502059623258 1064.644764398209 1100.309275787577 1100.033268997564 1099.997936473216 1099.534245052492 352.6740495424279 1099.558644415679 293.0027378956481
735 0.005 3.675 20 1082.650361462167 1064.507276408076 1064.650005224937 1100.309249862607 1100.033246458998 1099.9978963914 1099.534108848417 352.7050700602721 1099.558704926171 293.0025598123892
736 0.005 3.68 20 1082.653031814859 1064.512444950655 1064.655196751695 1100.309236772598 1100.03323616355 1099.997902861665 1099.534230919729 352.7362053392116 1099.558673815721 293.0026888267079
737 0.005 3.685 20 1082.65554424584 1064.517562814701 1064.660337890761 1100.309179690779 1100.033183748692 1099.997832538018 1099.534067841711 352.7672626339408 1099.558649632149 293.0025288312646
738 0.005 3.69 20 1082.658029568949 1064.522634340091 1064.665432014127 1100.309199880136 1100.033208651701 1099.997880095078 1099.534157509343 352.7983013805302 1099.55861152668 293.0026409918323
739 0.005 3.695 20 1082.660601420157 1064.527656549565 1064.670476806227 1100.309181447933 1100.033197608926 1099.997852778407 1099.534063138517 352.8289851345207 1099.558611284501 293.0024654564402
740 0.005 3.7 20 1082.663182447631 1064.532631974932 1064.67547483626 1100.309339918372 1100.033334406718 1099.9979845597 1099.534107962634 352.8596118846776 1099.558808076936 293.0025867756274
741 0.005 3.705 20 1082.665532984939 1064.537561382463 1064.680425832155 1100.309261100934 1100.033263874283 1099.997928923405 1099.534185944265 352.8902016071469 1099.55862833695 293.0024219822912
742 0.005 3.71 20 1082.668065094558 1064.542443624189 1064.685330412758 1100.309333064947 1100.033324774936 1099.997967776878 1099.534125080531 352.9208257061056 1099.558786576391 293.0025371540061
743 0.005 3.715 20 1082.67049209543 1064.54728043707 1064.690188458728 1100.309303205233 1100.033296150657 1099.997965726461 1099.534250719598 352.9513598587702 1099.558681278267 293.0023436823129
744 0.005 3.72 20 1082.672798028319 1064.552070789726 1064.695000625704 1100.309249920297 1100.033245842825 1099.997891084558 1099.534142734863 352.9815018541796 1099.558686900294 293.0024899115198
745 0.005 3.725 20 1082.675200841094 1064.556816964797 1064.699767732083 1100.309241177963 1100.033243110749 1099.997906168832 1099.534219839116 353.0116526115203 1099.558629175579 293.0022617175901
746 0.005 3.73 20 1082.677473862226 1064.5615167817 1064.704488769545 1100.309140661871 1100.033152002935 1099.997807872724 1099.534090274851 353.041743161442 1099.558527113909 293.0024365113993
747 0.005 3.735 20 1082.679863819387 1064.566172393806 1064.709165455856 1100.309232269076 1100.033233229405 1099.997895644385 1099.534087218758 353.0719244361192 1099.55864174718 293.0022038346881
748 0.005 3.74 20 1082.682142734873 1064.570785789708 1064.713798879668 1100.309214428988 1100.033221196173 1099.997879771042 1099.534160319627 353.1018967969214 1099.558601359003 293.0023856103657
749 0.005 3.745 20 1082.684473953426 1064.575354213422 1064.7183882756 1100.309259842914 1100.03326200666 1099.99790594008 1099.534044584233 353.1315358989306 1099.558685774941 293.0021937698558
750 0.005 3.75 20 1082.686795011711 1064.579881212621 1064.722934820988 1100.309294179212 1100.033297727574 1099.997962527977 1099.534198685368 353.1612929445678 1099.558652442383 293.0023415678937
751 0.005 3.755 20 1082.688953065348 1064.584365593373 1064.727439476211 1100.309313925359 1100.033307606451 1099.997948928052 1099.534137763708 353.1909469103922 1099.558722387983 293.0021962112488
752 0.005 3.76 20 1082.691288617765 1064.588807975951 1064.731901323914 1100.309341570006 1100.033328942347 1099.997990255821 1099.534272394023 353.2206573916234 1099.558717145539 293.0023013476714
753 0.005 3.765 20 1082.693413434064 1064.593208196068 1064.736321177738 1100.309227980144 1100.033234095382 1099.997881967179 1099.534163762334 353.2500971970518 1099.558621992504 293.0021285141959
754 0.005 3.77 20 1082.695528333079 1064.597566176516 1064.740698825621 1100.309271593294 1100.033267612554 1099.997922039335 1099.53415433531 353.2793590254128 1099.558648182603 293.0022562625714
755 0.005 3.775 20 1082.697684327723 1064.601884144476 1064.74503568201 1100.309159897718 1100.03316633478 1099.99783339892 1099.534170135258 353.3086156512184 1099.558522813199 293.0020738870193
756 0.005 3.78 20 1082.699857987495 1064.606160096117 1064.749330983793 1100.309186014955 1100.03319134762 1099.997842977767 1099.534048425264 353.3377951232663 1099.558655460794 293.0022094525279
757 0.005 3.785 20 1082.701970985059 1064.610397901995 1064.753587075391 1100.309236650992 1100.033238710385 1099.99790790587 1099.53417832818 353.3671009445217 1099.558663503934 293.0020739585685
758 0.005 3.79 20 1082.704129833728 1064.614595460224 1064.757803498098 1100.309252816425 1100.033252444887 1099.997900091837 1099.534059438248 353.3960686975308 1099.558722345458 293.0021731150434
759 0.005 3.795 20 1082.70625100759 1064.618754091727 1064.761980159274 1100.309319078022 1100.033313430089 1099.997976622481 1099.534202929372 353.4248588961131 1099.558755996551 293.0020319564971
760 0.005 3.8 20 1082.708235028809 1064.622874353559 1064.766118679895 1100.309285187854 1100.033279380352 1099.997932495512 1099.534171862512 353.4536383505378 1099.558704956728 293.0021329780712
761 0.005 3.805 20 1082.710301842157 1064.6269548079 1064.770217330943 1100.309360528949 1100.033341664157 1099.998000611848 1099.534198608135 353.4824123687744 1099.558764934914 293.0020201762474
762 0.005 3.81 20 1082.712299178401 1064.630998110981 1064.774278300778 1100.309241406349 1100.033240496327 1099.997905685711 1099.534244652374 353.5112308722269 1099.558617814313 293.0020925372012
763 0.005 3.815 20 1082.714324558658 1064.63500171002 1064.77829980735 1100.309222213013 1100.033221454165 1099.997865078892 1099.534100412983 353.5397111924609 1099.558644432072 293.0019524356995
764 0.005 3.82 20 1082.716214857821 1064.638969956286 1064.782285200822 1100.3092113404 1100.033208481175 1099.997875018834 1099.534207028673 353.5680553813897 1099.558624071451 293.0020495174236
765 0.005 3.825 20 1082.718227997615 1064.642899120495 1064.786232053728 1100.309172408633 1100.033176547463 1099.997826775161 1099.534061310505 353.5963293448864 1099.558603971725 293.0018730821872
766 0.005 3.83 20 1082.720224020408 1064.646792715548 1064.790142388574 1100.30924816126 1100.033254044261 1099.997916155938 1099.534167288564 353.6246844449878 1099.55864215556 293.0020017124055
767 0.005 3.835 20 1082.722075816002 1064.650650600482 1064.79401723638 1100.309238471602 1100.033244571049 1099.997889982113 1099.534081022105 353.6530245133177 1099.558670098848 293.0018695511536
768 0.005 3.84 20 1082.724130096901 1064.654471174789 1064.797854764574 1100.30935503684 1100.033345141871 1099.997995324568 1099.534151294949 353.6810600456856 1099.558767098169 293.0019675744098
769 0.005 3.845 20 1082.725971904475 1064.658258260183 1064.801658071877 1100.309299628717 1100.033292449843 1099.997955191688 1099.534254921647 353.7089502425608 1099.558656321825 293.001851245719
770 0.005 3.85 20 1082.72778875847 1064.662007795577 1064.805424327631 1100.309303103001 1100.033291774453 1099.997943791575 1099.534141406084 353.7367820978632 1099.558707882717 293.0019320055391
771 0.005 3.855 20 1082.729688855737 1064.665724619503 1064.809157149149 1100.309280339018 1100.033273925389 1099.997940709135 1099.534259639823 353.7647148277725 1099.558684902113 293.0018247578938
772 0.005 3.86 20 1082.731517756684 1064.669404217047 1064.81285313339 1100.309205545966 1100.033200649045 1099.997847951448 1099.534119440229 353.7925871762791 1099.558650312805 293.0018965961941
773 0.005 3.865 20 1082.733294127427 1064.673051132354 1064.816515786154 1100.309209997245 1100.033207328925 1099.997871751885 1099.53419561462 353.8202772181321 1099.558620201693 293.0017824250382
774 0.005 3.87 20 1082.735078099191 1064.676663807034 1064.820144152627 1100.3091742303 1100.033185657403 1099.997834054652 1099.534092804485 353.8476806693613 1099.558606000271 293.0018552696734
775 0.005 3.875 20 1082.736948363829 1064.680241474421 1064.823737830266 1100.30928885949 1100.033286648096 1099.997943191885 1099.534101046468 353.8751492719301 1099.558724385946 293.0017126444229
776 0.005 3.88 20 1082.738738328373 1064.683788281267 1064.827299607935 1100.309250758808 1100.033249662391 1099.997911867865 1099.534179750789 353.9025852398675 1099.558664562003 293.0018171659614
777 0.005 3.885 20 1082.740443040758 1064.687300407187 1064.83082726582 1100.309295446652 1100.033290400647 1099.997935342174 1099.53409319308 353.930020223802 1099.558736743488 293.0016471482751
778 0.005 3.89 20 1082.742285182262 1064.690782215165 1064.834323923313 1100.309341393446 1100.033329235608 1099.997994505488 1099.534274451521 353.9572539764392 1099.558708341796 293.0017796123586
779 0.005 3.895 20 1082.743983570092 1064.694229322732 1064.837786121018 1100.309300247393 1100.033283362151 1099.997932308668 1099.534155673442 353.984220824068 1099.558721594347 293.0015670534686
780 0.005 3.9 20 1082.745584404151 1064.697646361692 1064.841217903353 1100.309280804784 1100.033270321379 1099.997935266251 1099.534260292667 354.0112541251581 1099.55868433639 293.0017376137046
781 0.005 3.905 20 1082.747296547488 1064.701030006697 1064.844616245816 1100.309175477164 1100.033178111237 1099.99782850166 1099.534140874393 354.0382966114029 1099.558579139575 293.0015560741792
782 0.005 3.91 20 1082.749018991869 1064.704381775795 1064.847982888464 1100.30925675578 1100.033251406971 1099.997903126201 1099.53413355742 354.0652988140515 1099.558669211644 293.0017063373109
783 0.005 3.915 20 1082.750609287016 1064.707704045424 1064.85131905365 1100.309175949797 1100.033183770133 1099.997850255128 1099.534170552601 354.0920254968079 1099.55855265966 293.001537054524
784 0.005 3.92 20 1082.752298336271 1064.710993994136 1064.854623580747 1100.309238650351 1100.033241127975 1099.997886346021 1099.534061820415 354.118584107 1099.55869897184 293.0016752959798
785 0.005 3.925 20 1082.753985759608 1064.714255519329 1064.857898874553 1100.309282396025 1100.033278326396 1099.997942959381 1099.53419578103 354.1452257535528 1099.558702923507 293.001519782295
786 0.005 3.93 20 1082.755582376376 1064.717485239892 1064.861142642735 1100.309281471739 1100.033274156947 1099.997918343309 1099.534107120207 354.1718187741193 1099.558702089534 293.0016422108644
787 0.005 3.935 20 1082.757181771512 1064.720687572976 1064.864358503838 1100.309353822423 1100.03334259082 1099.998002102086 1099.534255380137 354.1984288546341 1099.558722976946 293.00153888725
788 0.005 3.94 20 1082.758781061154 1064.723858267521 1064.867542856952 1100.309289421621 1100.033278940139 1099.997924427476 1099.534202497066 354.2246757243245 1099.558679567884 293.0016143142003
789 0.005 3.945 20 1082.760362390495 1064.726999539597 1064.870698008481 1100.309322919531 1100.033307424582 1099.997959660638 1099.534198299807 354.2508996019324 1099.558738146786 293.0014870212098
790 0.005 3.95 20 1082.761786563118 1064.730112793842 1064.873824188007 1100.309201410405 1100.033202918642 1099.997862766515 1099.534227245343 354.2771236945709 1099.558558244194 293.0015840202563
791 0.005 3.955 20 1082.763370782678 1064.733195259945 1064.876920475734 1100.309189690019 1100.033188738359 1099.997837270434 1099.534071478034 354.3033114290643 1099.558584338163 293.0014139815422
792 0.005 3.96 20 1082.764959749346 1064.736251073 1064.879988878498 1100.309213462446 1100.033215190507 1099.997881926638 1099.534200200321 354.3295341159105 1099.558583986596 293.0015474686169
793 0.005 3.965 20 1082.766397585013 1064.739277395362 1064.88302843628 1100.309218214955 1100.033218593908 1099.997863576103 1099.534070359432 354.3553768975148 1099.558650215156 293.0013654008202
794 0.005 3.97 20 1082.767984559191 1064.742277685201 1064.886041314921 1100.309281731619 1100.03327817225 1099.997940880957 1099.534180470757 354.3812126689779 1099.558673086729 293.00151345559
795 0.005 3.975 20 1082.769465744209 1064.745249152621 1064.889025399814 1100.309268022082 1100.033267562573 1099.997916350304 1099.534129423665 354.4069902728922 1099.558676313873 293.0013069012692
796 0.005 3.98 20 1082.770968825148 1064.748193776021 1064.891982888255 1100.309381136424 1100.033361929041 1099.998014832328 1099.534201106728 354.4329058117467 1099.558774375635 293.001480004487
797 0.005 3.985 20 1082.77235848078 1064.751112124938 1064.894913119517 1100.309281400381 1100.033268031796 1099.997933408817 1099.534273417524 354.4586181741424 1099.558631040144 293.0012886464779
798 0.005 3.99 20 1082.773812438403 1064.754001644291 1064.897815635025 1100.309258705388 1100.033249107805 1099.997895170628 1099.53414286917 354.4839996445543 1099.55867386024 293.0014540112059
799 0.005 3.995 20 1082.775265122057 1064.756865882933 1064.900691538837 1100.30922549611 1100.033222574194 1099.997890712861 1099.534236342814 354.5094898363491 1099.558590267867 293.0012665312105
800 0.005 4 20 1082.776555985432 1064.759702691058 1064.903540809335 1100.309179602659 1100.03317400014 1099.997822274548 1099.534095921781 354.534866628679 1099.558597601228 293.0014265075519
801 0.005 4.005 20 1082.778106490177 1064.762514306954 1064.906364086193 1100.309236485179 1100.033235415834 1099.997894944151 1099.534197597113 354.5603825464284 1099.558653857129 293.0012389946153
802 0.005 4.01 20 1082.77947262892 1064.765299509658 1064.909161041825 1100.30920077277 1100.033206763776 1099.997857342169 1099.534092104485 354.5856615993201 1099.558642867971 293.001398432757
803 0.005 4.015 20 1082.780841385094 1064.768059586456 1064.9119331113 1100.309327123973 1100.03331669342 1099.997970926987 1099.534117889987 354.6107211556095 1099.558758224351 293.0012312183611
804 0.005 4.02 20 1082.782247172234 1064.770795297842 1064.91467987438 1100.309277579447 1100.033273641059 1099.997935520379 1099.534219694182 354.6358186085336 1099.558648655261 293.0013753008632
805 0.005 4.025 20 1082.783621703822 1064.773504772931 1064.917401255845 1100.309326491894 1100.033312447757 1099.997956548792 1099.534149942391 354.6608466083023 1099.558750814722 293.0012259311591
806 0.005 4.03 20 1082.7849446658 1064.776190781259 1064.920098075634 1100.309337116759 1100.033318781997 1099.997982471082 1099.534293650463 354.6859942556115 1099.558715329487 293.0013503168601
807 0.005 4.035 20 1082.7862456855 1064.778851324427 1064.922770225114 1100.309262924259 1100.033251028975 1099.997895323225 1099.534157709647 354.7107972575056 1099.55869206478 293.001217704859
808 0.005 4.04 20 1082.787577326967 1064.781487301699 1064.925417140471 1100.309248321143 1100.033240233216 1099.997902077273 1099.534248435314 354.7355165633027 1099.558622125358 293.0013258015197
809 0.005 4.045 20 1082.788825744101 1064.784099164841 1064.92804001535 1100.309176584931 1100.033174978611 1099.997823413197 1099.534129698177 354.760191081339 1099.558624953265 293.0012086520978
810 0.005 4.05 20 1082.790124888117 1064.786686607641 1064.930638564895 1100.309260677102 1100.033254946293 1099.99791144992 1099.534121563005 354.7849122077886 1099.558721985649 293.0013010233764
811 0.005 4.055 20 1082.791441440766 1064.789251241763 1064.933213651124 1100.309212169196 1100.033214927171 1099.997879870746 1099.534171575996 354.8096508206391 1099.558624732725 293.0011618555071
812 0.005 4.06 20 1082.792783907137 1064.791791756845 1064.935765104271 1100.309288400187 1100.033279998566 1099.997923784662 1099.534086359441 354.8340994934772 1099.558753366595 293.0012751728358
813 0.005 4.065 20 1082.793949478516 1064.79431073613 1064.938294143548 1100.309307012032 1100.033297756979 1099.997962180169 1099.53423300148 354.8584072061471 1099.558692473665 293.0011484222111
814 0.005 4.07 20 1082.795262892904 1064.796805653002 1064.940799888828 1100.309310540336 1100.033294467456 1099.997940033173 1099.534159591302 354.8827231862292 1099.558717336833 293.0012499301819
815 0.005 4.075 20 1082.796524103685 1064.799278222447 1064.943282396942 1100.309338815216 1100.033318904508 1099.997983284896 1099.53427636773 354.9070589613102 1099.558712844527 293.0011300661252
816 0.005 4.08 20 1082.797636411902 1064.801728509492 1064.945743052127 1100.309239981596 1100.033236209747 1099.997884306632 1099.534189421048 354.9314433311676 1099.558640334427 293.0012271900893
817 0.005 4.085 20 1082.7989348125 1064.804155114885 1064.948179993388 1100.30927748774 1100.033266136777 1099.997916435433 1099.534178960305 354.955565012024 1099.558694013929 293.0011064934711
818 0.005 4.09 20 1082.800057245192 1064.806560743593 1064.950595377822 1100.309174027071 1100.033170494303 1099.997832438504 1099.534208649304 354.9794727365771 1099.558547439983 293.0011933622128
819 0.005 4.095 20 1082.801256789462 1064.808942951467 1064.952987794484 1100.3092028129 1100.033201252144 1099.997847622206 1099.53406499979 355.0033575215189 1099.558656693623 293.0010757530266
820 0.005 4.1 20 1082.802429192099 1064.811305528379 1064.955359768813 1100.309253400885 1100.033251142591 1099.997919275622 1099.534206387982 355.0273700435487 1099.558639346828 293.0011676227824
821 0.005 4.105 20 1082.80367093612 1064.813645228143 1064.957709569013 1100.309265354186 1100.033256252299 1099.997900669651 1099.534085102473 355.0513096216974 1099.558721030509 293.0011087783171
822 0.005 4.11 20 1082.804880929828 1064.815964885486 1064.960038354686 1100.309320157746 1100.033308615396 1099.997969685734 1099.534223092483 355.07502021657 1099.558721897283 293.0011484027761
823 0.005 4.115 20 1082.805909848003 1064.818263960603 1064.962346980386 1100.309280705842 1100.033271236626 1099.997923049201 1099.534181197868 355.0985715462755 1099.558680172208 293.0010445319491
824 0.005 4.12 20 1082.807174509658 1064.820540406171 1064.964633094816 1100.309365884094 1100.033339594993 1099.997997893027 1099.534223774278 355.1221664123761 1099.558747194339 293.001119094772
825 0.005 4.125 20 1082.80822796786 1064.82279814126 1064.966899802521 1100.309250893091 1100.033241328723 1099.997903512265 1099.534272564437 355.1457648384069 1099.558634857691 293.0010419090498
826 0.005 4.13 20 1082.80927231365 1064.82503319309 1064.969144425268 1100.309228322351 1100.033220408838 1099.99786465357 1099.534129011583 355.1693415132756 1099.558676908415 293.0011036919623
827 0.005 4.135 20 1082.810431103452 1064.827249734452 1064.971369822589 1100.309211622137 1100.033205455966 1099.997874375954 1099.534216258417 355.1928090435183 1099.558611434634 293.0009304277606
828 0.005 4.14 20 1082.811537271907 1064.829444473419 1064.973573828567 1100.309194680301 1100.03319123739 1099.997840184233 1099.53409707424 355.215956821427 1099.558608921556 293.0010707349368
829 0.005 4.145 20 1082.812597291701 1064.831620746969 1064.975758781248 1100.309246689972 1100.033244198838 1099.997908432003 1099.534188309084 355.2392157660802 1099.558650757091 293.000906563666
830 0.005 4.15 20 1082.813680720787 1064.833777707153 1064.977924573624 1100.309228007535 1100.033228014966 1099.997876801662 1099.53409855412 355.2624126583592 1099.558658758527 293.0010590114816
831 0.005 4.155 20 1082.814845102437 1064.835913686273 1064.980069555648 1100.309349343451 1100.033334047635 1099.997985586863 1099.534155714715 355.2857137493561 1099.558749583287 293.0009431632559
832 0.005 4.16 20 1082.815913411852 1064.838033204505 1064.982197202887 1100.309329849701 1100.033316276905 1099.997972852627 1099.534285065297 355.3087093907355 1099.55867695367 293.0010293071339
833 0.005 4.165 20 1082.816878328001 1064.840131255204 1064.984304123494 1100.309330744058 1100.033311922058 1099.997955671517 1099.534173953778 355.3314773433199 1099.558740438157 293.0009524764849
834 0.005 4.17 20 1082.817949669626 1064.842211925492 1064.986393177803 1100.309277282481 1100.03326297091 1099.997931553011 1099.534286226693 355.3543886439918 1099.558669168685 293.00101564311
835 0.005 4.175 20 1082.818968397514 1064.844271797615 1064.988461596258 1100.309220167361 1100.033212855239 1099.997854470095 1099.534133152311 355.3772915005113 1099.558668307697 293.0009603581855
836 0.005 4.18 20 1082.819914201193 1064.846314929047 1064.990512853738 1100.309234262946 1100.033225097901 1099.997886456912 1099.534228101881 355.4001818492651 1099.558625486335 293.0009956201239
837 0.005 4.185 20 1082.820972679719 1064.848338777664 1064.992544898335 1100.309164485359 1100.033166065839 1099.997818446754 1099.534119836735 355.4227090686522 1099.558593737305 293.0008887728727
838 0.005 4.19 20 1082.822050761939 1064.85034361181 1064.994558133626 1100.309298007813 1100.033289002914 1099.997941085215 1099.534125212262 355.4452828414766 1099.558769985956 293.0009686787857
839 0.005 4.195 20 1082.822975432204 1064.852332729851 1064.99655489735 1100.309262686423 1100.033256079483 1099.997915606646 1099.534189534262 355.4678215064134 1099.558686946106 293.0009102534224
840 0.005 4.2 20 1082.823990793359 1064.85430205146 1064.998532437031 1100.30931250967 1100.033301643223 1099.99794670697 1099.534115034221 355.4903992427549 1099.558737352782 293.0009584633823
841 0.005 4.205 20 1082.8250344179 1064.856256036623 1065.000494014807 1100.309361225553 1100.033342448735 1099.998003576758 1099.534298111208 355.5129722694709 1099.55875031557 293.0008659224184
842 0.005 4.21 20 1082.825982493907 1064.858190452398 1065.002436331041 1100.309312165174 1100.033287357724 1099.997931428795 1099.534192604791 355.5351577488379 1099.558734298099 293.0009314409969
843 0.005 4.215 20 1082.826863959651 1064.860109649132 1065.00436312206 1100.309309235966 1100.033292587101 1099.997950550191 1099.534280118319 355.5573530329224 1099.558727423168 293.0008271486871
844 0.005 4.22 20 1082.827823240104 1064.862009542543 1065.006270769147 1100.309198232976 1100.033192537006 1099.997839435133 1099.534173650857 355.5795476782613 1099.558596617268 293.0009076225186
845 0.005 4.225 20 1082.828784364681 1064.863891927295 1065.008161029408 1100.30926563207 1100.033251507335 1099.997906196735 1099.534154376312 355.6018529302539 1099.558694519064 293.0008860256284
846 0.005 4.23 20 1082.829657431439 1064.865759461382 1065.010035517179 1100.309212607829 1100.033209842126 1099.997865415204 1099.534206987272 355.6240215873459 1099.558664859904 293.0009004411516
847 0.005 4.235 20 1082.830636623907 1064.867608135187 1065.011892047057 1100.309242306109 1100.033239026686 1099.997884615595 1099.534069118523 355.645859013814 1099.558716291854 293.0008687136833
848 0.005 4.24 20 1082.831631330006 1064.869442962657 1065.013733777436 1100.309320620205 1100.033308854383 1099.997969884181 1099.534230172763 355.6677690523705 1099.558770630098 293.0008821657956
849 0.005 4.245 20 1082.832468442943 1064.871259641491 1065.015557866814 1100.309309763669 1100.033293123568 1099.997936587035 1099.534137376852 355.6896228246508 1099.558773712818 293.0008521820372
850 0.005 4.25 20 1082.833396629851 1064.873062211206 1065.017367416083 1100.309355406436 1100.033332945993 1099.997995968394 1099.53428442359 355.7116502130984 1099.558748424117 293.0008656914001
851 0.005 4.255 20 1082.834276371296 1064.874846693607 1065.019159038061 1100.309283366046 1100.033265362943 1099.997916606283 1099.534200740899 355.7333871134868 1099.558698825279 293.0008314965937
852 0.005 4.26 20 1082.835190651232 1064.876615402643 1065.020935128533 1100.309326923002 1100.033304444606 1099.997957144095 1099.534219338914 355.7550048113303 1099.558747709319 293.0008431518868
853 0.005 4.265 20 1082.835959579688 1064.878369469115 1065.022695663889 1100.309224520007 1100.03321541232 1099.997873297519 1099.53425258882 355.7765830844248 1099.558627749787 293.0008149070424
854 0.005 4.27 20 1082.836856019718 1064.880105673947 1065.024439353102 1100.309207756629 1100.033199650521 1099.997843499602 1099.534102281188 355.798081605348 1099.558671913172 293.0008305931967
855 0.005 4.275 20 1082.837744554313 1064.881828140826 1065.026168150624 1100.309212722787 1100.03321110383 1099.997880688977 1099.534204758307 355.8198280172999 1099.558624644148 293.0007932776848
856 0.005 4.28 20 1082.838538059096 1064.883534211501 1065.027881220572 1100.309239140247 1100.033236041457 1099.997880263287 1099.534094350391 355.8412642564301 1099.55867151301 293.0008073227592
857 0.005 4.285 20 1082.839479589951 1064.885226945609 1065.029580413734 1100.309302061276 1100.033291453179 1099.997954362342 1099.534211256025 355.8624908800162 1099.558662878181 293.0007792497964
858 0.005 4.29 20 1082.84031300464 1064.886903474676 1065.031263437766 1100.309281158525 1100.033271842184 1099.997918169903 1099.53415196201 355.8837234976574 1099.558695714842 293.0007962703045
859 0.005 4.295 20 1082.841142336884 1064.888565567642 1065.032932401873 1100.309379301572 1100.033350055224 1099.998005006716 1099.53421026123 355.9050390690913 1099.558798718548 293.0007505674067
860 0.005 4.3 20 1082.841947771568 1064.890213951125 1065.034586671743 1100.309299862698 1100.03327598013 1099.997938525141 1099.534299410735 355.9264272786668 1099.55868165747 293.0007726203643
861 0.005 4.305 20 1082.842780793142 1064.89184594369 1065.036225677122 1100.309282996768 1100.03326719428 1099.997910955931 1099.534165507993 355.9474037838879 1099.558755053045 293.0006757177511
862 0.005 4.31 20 1082.843603193968 1064.893464846469 1065.037850384624 1100.309265128827 1100.033256377304 1099.997916239286 1099.534275464171 355.9683756866925 1099.558688884407 293.0007476334729
863 0.005 4.315 20 1082.844267368841 1064.895068142027 1065.039460334845 1100.309209083802 1100.033202354989 1099.997845812527 1099.534113057733 355.9892888520353 1099.558685724289 293.0006771834895
864 0.005 4.32 20 1082.845187657257 1064.896658091494 1065.04105627041 1100.309250361261 1100.033243777324 1099.997904625355 1099.534219473312 356.0102778569819 1099.55867655617 293.0007376962377
865 0.005 4.325 20 1082.845932664575 1064.898233239402 1065.042637540515 1100.309203061091 1100.033202226744 1099.997854960504 1099.534113085619 356.0312922208 1099.558606362717 293.0006545880171
866 0.005 4.33 20 1082.846741037773 1064.8997950816 1065.044205727423 1100.309333028681 1100.033315043905 1099.997966874126 1099.53413663643 356.0521213745534 1099.558784653461 293.0007243923861
867 0.005 4.335 20 1082.847546132928 1064.901344267319 1065.045760338662 1100.309294835902 1100.03327981075 1099.997934582283 1099.534233205917 356.0727151754363 1099.558704473808 293.0005829390905
868 0.005 4.34 20 1082.848345474072 1064.902878764087 1065.047301234468 1100.309359081432 1100.033337083949 1099.997972616596 1099.534177633398 356.0932953957227 1099.558809787527 293.00070522287
869 0.005 4.345 20 1082.849051185867 1064.904400578876 1065.048828489593 1100.3093288202 1100.03330857993 1099.997974997649 1099.534306393597 356.1139783896189 1099.55867562062 293.0005831873756
870 0.005 4.350000000000001 20 1082.849723190619 1064.90590810529 1065.050342268443 1100.309256870269 1100.033246021878 1099.997892204619 1099.534168978653 356.1346961739871 1099.558662910819 293.0006920188944
871 0.005 4.355 20 1082.850539453711 1064.907402349061 1065.051842075033 1100.309248984317 1100.033240479788 1099.997903436947 1099.534251553772 356.1551752998409 1099.558620132271 293.0005610685617
872 0.005 4.36 20 1082.851227402931 1064.908883302455 1065.053328720747 1100.309178038033 1100.033171874539 1099.997820406243 1099.534146245577 356.1754302650113 1099.558599612306 293.0006772689705
873 0.005 4.365 20 1082.851946427241 1064.910350931036 1065.054802234906 1100.30925762334 1100.03324716381 1099.997901798467 1099.534138540483 356.1957616138442 1099.5586782629 293.0005560324054
874 0.005 4.37 20 1082.85272716762 1064.911806793606 1065.056263299435 1100.309221631279 1100.033215659288 1099.997874556796 1099.53419523207 356.2161426952941 1099.558602406681 293.000665241954
875 0.005 4.375 20 1082.853506649019 1064.913248848444 1065.057711239516 1100.309289592934 1100.033279389328 1099.997915821746 1099.534081752511 356.2365155293831 1099.55875130312 293.0005347601992
876 0.005 4.38 20 1082.854174494818 1064.914679811763 1065.059147169094 1100.309317723702 1100.033305609031 1099.9979662889 1099.534251689114 356.2566831449157 1099.558670925065 293.000648454642
877 0.005 4.385 20 1082.854912917672 1064.916097893037 1065.060570923124 1100.309341270142 1100.033325521213 1099.997963685549 1099.534185648732 356.2766393169088 1099.55873439787 293.0005224245404
878 0.005 4.39 20 1082.855645956926 1064.917503643513 1065.061981751207 1100.309356677976 1100.033336368851 1099.997997223768 1099.534307211701 356.2966786847903 1099.558714195732 293.000635135368
879 0.005 4.395 20 1082.856252438307 1064.918896992792 1065.063380533665 1100.309230462434 1100.033220643618 1099.997874068663 1099.534189077332 356.3167020470773 1099.558644138323 293.0005137387806
880 0.005 4.4 20 1082.856948418479 1064.920277243485 1065.06476623074 1100.309287120148 1100.033265235488 1099.997918214011 1099.534196454883 356.3368659435052 1099.558741988878 293.0006226041026
881 0.005 4.405 20 1082.857636547966 1064.921646414622 1065.06614033804 1100.309190551675 1100.033179383077 1099.997839140775 1099.534226796486 356.3567445807727 1099.558608373771 293.0005068684869
882 0.005 4.41 20 1082.858329009992 1064.923001892327 1065.067501242897 1100.309209493682 1100.033205662158 1099.997849783873 1099.534085061634 356.3763403922788 1099.558664067576 293.0006099864454
883 0.005 4.415 20 1082.858928278119 1064.924347563648 1065.06885161987 1100.309247712687 1100.033243324132 1099.997910404526 1099.534206308127 356.3961255996024 1099.558647643918 293.0004919501122
884 0.005 4.42 20 1082.859693816069 1064.925680749649 1065.070190117579 1100.309275961668 1100.033264170459 1099.997908588625 1099.534103535696 356.4158581642159 1099.558729247864 293.0005977255384
885 0.005 4.425 20 1082.860397133494 1064.927003040796 1065.07151699047 1100.309325273011 1100.033310216483 1099.997972855219 1099.534242833009 356.4356989513122 1099.558702259372 293.0004782463271
886 0.005 4.43 20 1082.860978778174 1064.928314347697 1065.072833239268 1100.309295881834 1100.033280563367 1099.997932364028 1099.534202735109 356.4552131040894 1099.558670879336 293.0005856064329
887 0.005 4.435 20 1082.861674726337 1064.929613143689 1065.074137054785 1100.309378286848 1100.03334597816 1099.997999611882 1099.534229333683 356.4746059848226 1099.558794435022 293.0004668453278
888 0.005 4.44 20 1082.862283146673 1064.93090192046 1065.075430491643 1100.309263322659 1100.03324573483 1099.997904163115 1099.534286927728 356.494051307244 1099.558659569047 293.0005657560114
889 0.005 4.445 20 1082.862921711444 1064.932177241781 1065.076710867357 1100.309238612676 1100.033228421017 1099.997865420605 1099.534140680195 356.5135101008145 1099.558670427052 293.0004178975792
890 0.005 4.45 20 1082.86347236011 1064.933443759409 1065.077981782525 1100.309228622158 1100.033220891686 1099.997883519843 1099.53424164781 356.5330560620067 1099.558608553638 293.0005566273591
891 0.005 4.455 20 1082.864180229639 1064.934697478734 1065.079240452802 1100.309206650854 1100.03320112422 1099.997846510852 1099.534103013758 356.5521935342176 1099.558651566468 293.0004392058335
892 0.005 4.46 20 1082.864824515051 1064.935941516832 1065.080488795111 1100.309265348975 1100.033257669657 1099.997922052993 1099.534215666648 356.5713911842165 1099.558684559058 293.0005392669192
893 0.005 4.465 20 1082.865357849099 1064.937175116059 1065.081727016412 1100.309241853692 1100.033235552737 1099.997884837895 1099.534124049466 356.5905308354099 1099.558665329269 293.0004597729918
894 0.005 4.47 20 1082.866079911517 1064.93839709344 1065.082953665551 1100.309362102096 1100.033341447903 1099.99799370088 1099.534170999153 356.6097832883868 1099.558753494131 293.0005326980565
895 0.005 4.475000000000001 20 1082.866695750672 1064.93961057193 1065.084171247837 1100.30932460454 1100.033302057747 1099.997960898419 1099.53428521582 356.6290310639633 1099.558714041672 293.000397424899
896 0.005 4.48 20 1082.867256561668 1064.940811346497 1065.085376724715 1100.309319237394 1100.033293282524 1099.997937330991 1099.534186386665 356.6478747405832 1099.558734638 293.0005202075795
897 0.005 4.485 20 1082.867796880085 1064.942004370749 1065.086573847737 1100.309297328483 1100.033284701835 1099.997944005619 1099.534301865283 356.6667933200856 1099.558694525126 293.0004007075331
898 0.005 4.49 20 1082.868422532207 1064.943184325528 1065.087758467108 1100.309240186567 1100.033231400127 1099.997869561049 1099.534160989267 356.6856617393889 1099.558660285509 293.0005124878926
899 0.005 4.495 20 1082.868986471402 1064.944355417885 1065.088933629303 1100.309229586628 1100.03322013971 1099.997883686518 1099.534224523466 356.7047020596838 1099.558596213599 293.0003949233531
900 0.005 4.5 20 1082.869480497282 1064.945516200238 1065.090098627785 1100.309174857656 1100.033174575359 1099.997827233803 1099.534127915207 356.7235461981742 1099.558583269605 293.0004909373643
901 0.005 4.505 20 1082.870194296974 1064.946666160509 1065.091253083183 1100.309301689128 1100.033285798117 1099.997937541453 1099.534146684286 356.7421732234876 1099.558725122673 293.0004334755235
902 0.005 4.51 20 1082.870758328891 1064.947808350788 1065.092399001228 1100.309256988604 1100.033244317995 1099.99790475875 1099.53420602078 356.760782171406 1099.55865130082 293.0004864992661
903 0.005 4.515 20 1082.871282974985 1064.948938822547 1065.093533850176 1100.309304265475 1100.033288903033 1099.997930787093 1099.534115218187 356.7793782873601 1099.558734538791 293.0004408639412
904 0.005 4.52 20 1082.871892746738 1064.950062445139 1065.094661152141 1100.309344281551 1100.03332247748 1099.997987326541 1099.534302528373 356.798176105296 1099.558713007358 293.0004721581925
905 0.005 4.525 20 1082.872455509822 1064.951173774783 1065.095776756246 1100.309315717492 1100.033291675011 1099.997937386418 1099.534197516381 356.8166437285328 1099.558724648091 293.0003765409493
906 0.005 4.53 20 1082.87299162958 1064.95227747294 1065.096884253745 1100.309301457629 1100.033285570431 1099.997949528168 1099.534292510803 356.835067152831 1099.558685901149 293.000455889564
907 0.005 4.535 20 1082.873420970079 1064.953370661628 1065.097981354269 1100.309196791442 1100.033190925948 1099.997842888872 1099.534169047251 356.8534248836182 1099.55860517459 293.0003993080522
908 0.005 4.54 20 1082.874060050736 1064.954453551649 1065.0990686017 1100.309269628544 1100.033246806363 1099.997900298469 1099.534170666128 356.87179676011 1099.558727629519 293.000451116569
909 0.005 4.545 20 1082.874590374853 1064.955528885135 1065.100147236239 1100.309192374242 1100.033183548742 1099.997845201978 1099.534213715871 356.890306430321 1099.558625798757 293.0003934999507
910 0.005 4.55 20 1082.875085357499 1064.956593734483 1065.101216237014 1100.309264073769 1100.033256407754 1099.997893868078 1099.534090513372 356.9085629367348 1099.558760957324 293.0004395953682
911 0.005 4.555 20 1082.875685324022 1064.957651721119 1065.102277669917 1100.309292184893 1100.033281376032 1099.997945640746 1099.534217312708 356.926674140327 1099.558691366442 293.0003486728513
912 0.005 4.56 20 1082.876214156837 1064.958698546946 1065.103328395035 1100.309304419656 1100.033290997556 1099.99793477133 1099.534139812527 356.9447440690544 1099.558722179673 293.0004224801918
913 0.005 4.565 20 1082.876708400698 1064.959738811843 1065.104372132514 1100.30935823744 1100.033336606088 1099.99800101231 1099.534291211639 356.962924505201 1099.558737635499 293.0003484871715
914 0.005 4.57 20 1082.877218039925 1064.960769566544 1065.105406348315 1100.309309258089 1100.033289435696 1099.997934600645 1099.534231250505 356.9811475640055 1099.558726534602 293.0004194320443
915 0.005 4.575 20 1082.877801741946 1064.961790963336 1065.106431832414 1100.309359456892 1100.033330546517 1099.997978177771 1099.534237210587 356.9990919734044 1099.558829151722 293.000363852794
916 0.005 4.58 20 1082.878265881968 1064.962804680061 1065.107448573178 1100.309246321816 1100.033230463308 1099.997881021085 1099.534280003435 357.0169213617838 1099.558700616558 293.0004129350365
917 0.005 4.585 20 1082.878614975057 1064.96380785155 1065.108455856256 1100.309203954024 1100.033191337028 1099.997835333766 1099.534109011541 357.0347073619462 1099.558672641792 293.0003679931281
918 0.005 4.59 20 1082.879216701904 1064.964803979009 1065.109455155908 1100.309217867063 1100.033213300317 1099.99787979827 1099.534221000864 357.0526438209824 1099.558613915255 293.000398528995
919 0.005 4.595 20 1082.879722397703 1064.96579020272 1065.11044504241 1100.309241503246 1100.033238141617 1099.997882270603 1099.534092942034 357.0705744455456 1099.558658806568 293.0003059317718
920 0.005 4.600000000000001 20 1082.880206813718 1064.966770567923 1065.111428559196 1100.309309056501 1100.033295472884 1099.997955749652 1099.534224501905 357.0882994450166 1099.558690789053 293.0003857185962
921 0.005 4.605 20 1082.880724803522 1064.967741906377 1065.112403097794 1100.309297054742 1100.033285579516 1099.997925853916 1099.534177180024 357.1058386150521 1099.558705966101 293.0003110363136
922 0.005 4.61 20 1082.88124701034 1064.968704665476 1065.113369643511 1100.30938929735 1100.03336059094 1099.998014932651 1099.534224734212 357.1234486688874 1099.558788223934 293.0003790240955
923 0.005 4.615 20 1082.881658650486 1064.969660182984 1065.114327950435 1100.309291800581 1100.033268763573 1099.997934891378 1099.534293381567 357.1410682126208 1099.558645402597 293.0003357123732
924 0.005 4.62 20 1082.882080824994 1064.970606652074 1065.115278213871 1100.309281730219 1100.033264087019 1099.997905712525 1099.534173379331 357.1587647656398 1099.558714050005 293.0003699208253
925 0.005 4.625 20 1082.882611156501 1064.971545808798 1065.1162202737 1100.309248776581 1100.033235665111 1099.997897074481 1099.534282303632 357.1762602671062 1099.558642874181 293.0002820415665
926 0.005 4.63 20 1082.883048364843 1064.972475866909 1065.117153781559 1100.309220216056 1100.03320624176 1099.997846639189 1099.534139689509 357.1934902218342 1099.558690503115 293.0003602001531
927 0.005 4.635 20 1082.883450458244 1064.97339975739 1065.118080568066 1100.309239572411 1100.033231885446 1099.997897534647 1099.534215808959 357.2108578916267 1099.558660338702 293.0002864298577
928 0.005 4.64 20 1082.883947737724 1064.974314785682 1065.118998821021 1100.309208682649 1100.03320557397 1099.997857603791 1099.534126757382 357.2282192023528 1099.558612590564 293.0003537540111
929 0.005 4.645 20 1082.88449726116 1064.975222164143 1065.119909591912 1100.309334349396 1100.033314187456 1099.997965340064 1099.534145740963 357.2456931309952 1099.558764113308 293.0002993750867
930 0.005 4.65 20 1082.884872018447 1064.976123375748 1065.120813303277 1100.309288045899 1100.033273396602 1099.997927551931 1099.534244679553 357.2628634302059 1099.558639780499 293.0003448064792
931 0.005 4.655 20 1082.885339042132 1064.977016316938 1065.1217097098 1100.30933486983 1100.03331442482 1099.997954761825 1099.534171465926 357.2798612020705 1099.558711421385 293.0002639610447
932 0.005 4.66 20 1082.885819603473 1064.977902485846 1065.122598476448 1100.30934163135 1100.033317413496 1099.997983783239 1099.53432461836 357.2969984598124 1099.558706392147 293.0003320137767
933 0.005 4.665 20 1082.886213512606 1064.978780328291 1065.12347964377 1100.309271147535 1100.033254516656 1099.997899897611 1099.534188715538 357.3140561005859 1099.558712126302 293.0002666200389
934 0.005 4.67 20 1082.886598448818 1064.979651651952 1065.124353608973 1100.309261831613 1100.033247001511 1099.997908311838 1099.534270022862 357.3313165582618 1099.558661671056 293.0003288009501
935 0.005 4.675 20 1082.8870417382 1064.980514684054 1065.125219730144 1100.30917516564 1100.03316834399 1099.9978213397 1099.534145971653 357.3482617536321 1099.558599565804 293.0002628358312
936 0.005 4.68 20 1082.887540868931 1064.981370284023 1065.126078379415 1100.309274032538 1100.033256336818 1099.997911063414 1099.534165428443 357.3650243291079 1099.558721859794 293.0003224849534
937 0.005 4.685 20 1082.887856411378 1064.98222043839 1065.126930954215 1100.309224793909 1100.033216896113 1099.997874713442 1099.534205424327 357.3818821508456 1099.558654441114 293.0002426563149
938 0.005 4.69 20 1082.888359998663 1064.983062338987 1065.127776126048 1100.309277119694 1100.033263592946 1099.997904022794 1099.534090968763 357.398682203054 1099.558735392003 293.0003115389979
939 0.005 4.695 20 1082.88881962806 1064.983898274977 1065.128614364334 1100.309316014902 1100.033302962036 1099.997965836357 1099.534249949199 357.4157309158844 1099.558666701887 293.0002396432994
940 0.005 4.7 20 1082.8891959027 1064.984727066861 1065.129446186972 1100.309335804585 1100.033317663271 1099.997958737868 1099.534197171638 357.432371046856 1099.5587055875 293.0003046336819
941 0.005 4.705 20 1082.88960443898 1064.985549904095 1065.13027136243 1100.309354844619 1100.033325405183 1099.997987873333 1099.534321440847 357.4489213905485 1099.558723867195 293.0002382532417
942 0.005 4.71 20 1082.889992745711 1064.986365236385 1065.131089645638 1100.309252600417 1100.033235757729 1099.997884050669 1099.534218784612 357.4654967272036 1099.558680238321 293.0002975010569
943 0.005 4.715 20 1082.890437025467 1064.987172670555 1065.131899920398 1100.30928705288 1100.033264787119 1099.997916976171 1099.534198263106 357.4822060712991 1099.558717712848 293.0002204382146
944 0.005 4.72 20 1082.890707372562 1064.987975175565 1065.132704739408 1100.30919528455 1100.03318280655 1099.997843002447 1099.534235388353 357.4988935716877 1099.558573470024 293.0002879034943
945 0.005 4.725000000000001 20 1082.891197504862 1064.988769038652 1065.133501627695 1100.309214218958 1100.033207031846 1099.997849905763 1099.534100544122 357.5151977396598 1099.558671581042 293.000219437924
946 0.005 4.73 20 1082.891623296357 1064.989558093753 1065.134292826709 1100.30927131153 1100.033263023116 1099.997923133706 1099.534226981346 357.531623779573 1099.558687442688 293.0002818053494
947 0.005 4.735 20 1082.891967496287 1064.990340249671 1065.135077827361 1100.309283854465 1100.033269501516 1099.99791060145 1099.534106432337 357.5479607185773 1099.558748065183 293.0002102042966
948 0.005 4.74 20 1082.892412836813 1064.991116886231 1065.135856594138 1100.30933176356 1100.033316084164 1099.997978980088 1099.534253239083 357.5644520594634 1099.558717485135 293.0002744184134
949 0.005 4.745 20 1082.892796467109 1064.991886987048 1065.136629314254 1100.309301344095 1100.03328291716 1099.997933497011 1099.534212868488 357.5808888957999 1099.558711214998 293.0002017173175
950 0.005 4.75 20 1082.893210779369 1064.992649765497 1065.137394695862 1100.309374720214 1100.033339620828 1099.997995174717 1099.534244807356 357.597029126646 1099.558785540376 293.0002662529838
951 0.005 4.755 20 1082.893458525024 1064.99340825328 1065.138155375446 1100.309257659848 1100.033239770504 1099.997899531814 1099.534289093524 357.6131611831423 1099.558636696648 293.0001925609431
952 0.005 4.76 20 1082.893906863182 1064.994157765229 1065.138907729974 1100.309245042728 1100.033229514753 1099.99787002288 1099.534154960084 357.6292727516529 1099.558686347322 293.0002601619719
953 0.005 4.765 20 1082.89425765222 1064.994903002112 1065.13965499307 1100.309224108316 1100.03321128322 1099.997876632891 1099.534251797249 357.645607649046 1099.558632581781 293.0001892486507
954 0.005 4.77 20 1082.894559595806 1064.99564107868 1065.140395676986 1100.309203325172 1100.03319784844 1099.997843709283 1099.534109546958 357.6617115902079 1099.558669248264 293.0002533145421
955 0.005 4.775 20 1082.895006714998 1064.996374106309 1065.141130800637 1100.309260113978 1100.033252506809 1099.997917110411 1099.534209340912 357.6776372044589 1099.558654339568 293.0001845584688
956 0.005 4.78 20 1082.895392798238 1064.997101254227 1065.141860299396 1100.309268216276 1100.033259806102 1099.997902752661 1099.534142999665 357.6935025616137 1099.55868318974 293.0002457051094
957 0.005 4.785 20 1082.89574193881 1064.997821551922 1065.14258307145 1100.309353319189 1100.033330615816 1099.99798119484 1099.534177506729 357.7094200077302 1099.558746567023 293.0001721769355
958 0.005 4.79 20 1082.896059522101 1064.998538666478 1065.143302045729 1100.309306402725 1100.033284209373 1099.997944143264 1099.534289733381 357.7255150048092 1099.558653833185 293.0002395248512
959 0.005 4.795 20 1082.896484619256 1064.999247063658 1065.144013062007 1100.309330555196 1100.033302782821 1099.997942774851 1099.534188199363 357.7413098391015 1099.558743074924 293.0001674611665
960 0.005 4.8 20 1082.89681813445 1064.999951983028 1065.144719873782 1100.309292490781 1100.033275218898 1099.997939719332 1099.53431662001 357.7570901609166 1099.558644924797 293.000232208262
961 0.005 4.805 20 1082.897066477856 1065.000649317689 1065.145419644906 1100.309239127152 1100.033228155659 1099.997867742609 1099.534168459676 357.7727636063409 1099.558668695089 293.0001644317243
962 0.005 4.81 20 1082.897465056178 1065.001341930024 1065.14611431456 1100.309238479665 1100.033226169956 1099.997889084926 1099.534239335011 357.7884995388696 1099.558644448348 293.0002263557051
963 0.005 4.815 20 1082.897798162966 1065.002028384683 1065.146802876393 1100.309175133892 1100.033173047259 1099.997824804237 1099.534126946657 357.8043340540652 1099.558591670343 293.00015168325
964 0.005 4.82 20 1082.898156406309 1065.002709054181 1065.147485906485 1100.309300057342 1100.033282329044 1099.997936021641 1099.534158846097 357.8200272518061 1099.558705173733 293.0002191732071
965 0.005 4.825 20 1082.898512963983 1065.003386515454 1065.148165039323 1100.309264340222 1100.033251299637 1099.997907471154 1099.53422004315 357.835473174948 1099.558653023061 293.0001475085758
966 0.005 4.83 20 1082.898869702127 1065.004055749404 1065.148836727247 1100.309310644492 1100.033293103719 1099.997932286968 1099.534128594231 357.8509183716722 1099.558735548371 293.0002123035467
967 0.005 4.835 20 1082.899224592456 1065.004722640999 1065.149505258839 1100.309357295129 1100.033332066441 1099.997994238669 1099.534307673134 357.8665500699194 1099.558734276613 293.0001506329305
968 0.005 4.84 20 1082.899496352082 1065.005382369563 1065.150167169937 1100.309328164486 1100.033300064812 1099.997943044352 1099.534213573245 357.8821656245177 1099.558738027739 293.0002095858765
969 0.005 4.845 20 1082.899893763343 1065.006038096039 1065.150824831901 1100.309315150874 1100.033293575908 1099.997953796171 1099.53430626471 357.897510662754 1099.558744495306 293.000145396263
970 0.005 4.850000000000001 20 1082.900172676546 1065.006687462363 1065.151476066776 1100.309225981678 1100.033216067372 1099.997857397051 1099.534200740495 357.9127334666181 1099.558695429192 293.0002036934998
971 0.005 4.855 20 1082.900406702144 1065.007331053792 1065.152122040075 1100.30926887493 1100.033245314526 1099.997901307157 1099.534171345789 357.9280217456098 1099.558731587158 293.0001275799752
972 0.005 4.86 20 1082.90078021664 1065.007971061421 1065.152763555601 1100.309205388725 1100.033195633561 1099.997857329225 1099.534224223971 357.9433651784665 1099.55863557398 293.0001949870668
973 0.005 4.865 20 1082.901125991822 1065.008603740054 1065.153398573459 1100.309252602768 1100.033243088493 1099.997887300306 1099.534094155605 357.9587247782072 1099.558722035839 293.0001197854002
974 0.005 4.87 20 1082.901439277918 1065.009234161803 1065.15403050566 1100.309289816857 1100.033275688219 1099.997937986507 1099.534226364211 357.9740041435116 1099.558701261576 293.0001889978842
975 0.005 4.875 20 1082.901706668209 1065.009857925072 1065.154656269225 1100.309293243465 1100.03327682611 1099.997918924784 1099.534141670383 357.9889589824681 1099.558700903815 293.0001192053804
976 0.005 4.88 20 1082.902102282202 1065.010478369113 1065.155278455476 1100.309359054251 1100.033336720757 1099.99799857931 1099.534302890941 358.0040611424478 1099.558714213701 293.0001839956249
977 0.005 4.885 20 1082.902383566277 1065.011092810648 1065.155894558867 1100.309298466064 1100.033277652666 1099.997926757769 1099.534232118482 358.0191408624 1099.558680323227 293.0001272046614
978 0.005 4.89 20 1082.90261326871 1065.011702246965 1065.156506264123 1100.309328072674 1100.03330358655 1099.997956844205 1099.53423080078 358.0344046002667 1099.55871281278 293.000180044385
979 0.005 4.895 20 1082.902980811989 1065.012307740436 1065.157113073306 1100.309239174009 1100.03322356751 1099.997873354514 1099.534275974304 358.0493468602028 1099.558628689034 293.000125864181
980 0.005 4.9 20 1082.903252038075 1065.012906548779 1065.15771411214 1100.309228091222 1100.033213259553 1099.997849682678 1099.534132045725 358.0640700187687 1099.558681337827 293.0001730541504
981 0.005 4.905 20 1082.903507384362 1065.013502638801 1065.158311593032 1100.309225688857 1100.033219968482 1099.997882069206 1099.534234222059 358.0789846289929 1099.558601167123 293.0001124813012
982 0.005 4.91 20 1082.90381270558 1065.014092465186 1065.158903398996 1100.309239227256 1100.033231816383 1099.997872897274 1099.534102278912 358.0938511703296 1099.558669217329 293.0001687647963
983 0.005 4.915 20 1082.904171515841 1065.014679009674 1065.159491555491 1100.309299999004 1100.0332874698 1099.997948427815 1099.53421219731 358.108882378157 1099.55867598413 293.0001305500732
984 0.005 4.92 20 1082.904472030619 1065.015260512705 1065.160074484761 1100.309285870412 1100.033273365149 1099.99791679825 1099.534179756344 358.1235663622003 1099.558665737065 293.0001610171695
985 0.005 4.925 20 1082.904724144614 1065.015837947159 1065.160653938586 1100.309386845339 1100.033359337948 1099.998011333386 1099.534231352391 358.1381666328683 1099.558745365098 293.0000643603522
986 0.005 4.93 20 1082.905072643476 1065.01641136998 1065.16122855443 1100.309317066868 1100.033291672382 1099.997947233293 1099.534314146411 358.1528208679756 1099.558678021977 293.0001508798716
987 0.005 4.935 20 1082.905296748527 1065.016978608461 1065.161797951473 1100.309271791451 1100.033252203348 1099.997893938786 1099.534172355116 358.1674442284169 1099.5586911573 293.0001234558876
988 0.005 4.94 20 1082.905515995561 1065.01754284485 1065.162363421937 1100.309244667072 1100.033229642939 1099.997891475118 1099.534285031412 358.1822809952956 1099.5586040315 293.0001534186107
989 0.005 4.945 20 1082.905831914822 1065.018101341962 1065.162923810614 1100.309215912116 1100.033202137415 1099.997843087185 1099.534138997958 358.1968320533772 1099.558641414756 293.0000669880118
990 0.005 4.95 20 1082.906154923321 1065.018656761755 1065.163480580573 1100.309250792246 1100.033239883282 1099.997900446769 1099.534234610442 358.211225397366 1099.558673647863 293.0001396151999
991 0.005 4.955 20 1082.906360516205 1065.019207073096 1065.164032444847 1100.309204694624 1100.033200842041 1099.997853274313 1099.534122320322 358.2256615137961 1099.558630966537 293.0000756900892
992 0.005 4.96 20 1082.906672643086 1065.01975371594 1065.164580943894 1100.309342071526 1100.033319654229 1099.997970534212 1099.534160500245 358.2401403362347 1099.558776302832 293.0001422162825
993 0.005 4.965 20 1082.907009573309 1065.020296602121 1065.165124864873 1100.309311163066 1100.033295230086 1099.997946010738 1099.534257330098 358.2547603204761 1099.558675697044 293.0000874840774
994 0.005 4.97 20 1082.907273159326 1065.020834387684 1065.165664572317 1100.309335409379 1100.033312916836 1099.997954110513 1099.534178720933 358.2690084030019 1099.558728282638 293.0001404762005
995 0.005 4.975000000000001 20 1082.907458322208 1065.021369506576 1065.166200730975 1100.309330421517 1100.033305825592 1099.997970357198 1099.534318623626 358.2832347600121 1099.558683117129 293.0000803885567
996 0.005 4.98 20 1082.907748705973 1065.021898912514 1065.166732056923 1100.309265216455 1100.03324661619 1099.997890220926 1099.534192527949 358.2974359693408 1099.558670842081 293.0001343215454
997 0.005 4.985 20 1082.908046118181 1065.022425052552 1065.167259349842 1100.309269951207 1100.03325480406 1099.997911711431 1099.534280799955 358.3118036742611 1099.558657741215 293.0000644136215
998 0.005 4.99 20 1082.908186682486 1065.022946364824 1065.167782174379 1100.309181669745 1100.033175994784 1099.997823432032 1099.534158509941 358.3261155792631 1099.55857243826 293.0001294159599
999 0.005 4.995 20 1082.908508381697 1065.023463645939 1065.168301167699 1100.309268608608 1100.03325401042 1099.997909123905 1099.534154103665 358.340159664761 1099.558698432218 293.0000494650204
1000 0.005 5 20 1082.90879703366 1065.023977693021 1065.16881622358 1100.30923928363 1100.033227087772 1099.997884647733 1099.534224534978 358.354220179044 1099.558670919852 293.0001288575281
1001 0.005 5.005 20 1082.909084999925 1065.024487195276 1065.169327500238 1100.30929460726 1100.033276152004 1099.997916480417 1099.534109525382 358.3682106409238 1099.558773298404 293.0000171251689
1002 0.005 5.01 20 1082.909286482134 1065.024994378196 1065.169835538381 1100.309326062492 1100.033307445158 1099.997970087693 1099.53426578632 358.3824219936664 1099.558729358829 293.0001224790032
1003 0.005 5.015 20 1082.909633696433 1065.025496782576 1065.170339648507 1100.309347600878 1100.033320220525 1099.997962397168 1099.534197398913 358.3965447412278 1099.558813329092 293.0000100922162
1004 0.005 5.02 20 1082.909891741092 1065.025996012714 1065.170839846309 1100.309366807826 1100.033336154097 1099.997997677063 1099.53432936025 358.410415622936 1099.558784858043 293.0001174854547
1005 0.005 5.025 20 1082.909979181655 1065.026490902604 1065.171336248719 1100.309245234293 1100.033233722216 1099.997884232175 1099.534215439661 358.4242190759151 1099.558663019726 293.0000055699412
1006 0.005 5.03 20 1082.910307123391 1065.026981198357 1065.171828146554 1100.309296980328 1100.033277184054 1099.997929095197 1099.534205631909 358.4381144616038 1099.558714140079 293.00011280288
1007 0.005 5.035 20 1082.910504025474 1065.027468496004 1065.172316422688 1100.30919879225 1100.033185730967 1099.997843249239 1099.53423458027 358.4521390748037 1099.558584244807 293.0000019532976
1008 0.005 5.04 20 1082.910773003216 1065.027951228265 1065.172800799446 1100.309225109161 1100.033211295119 1099.997853346066 1099.534111941926 358.4659603109358 1099.55871180125 293.0001097794329
1009 0.005 5.045 20 1082.910966032674 1065.028431726266 1065.173282137092 1100.30925811485 1100.033247354041 1099.997910426864 1099.534233439624 358.4796639600363 1099.558646780408 292.9999983627187
1010 0.005 5.05 20 1082.911277090534 1065.028907550607 1065.173759650986 1100.309284044552 1100.033268870341 1099.997908962986 1099.534112500999 358.4932573001489 1099.558735808597 293.0000979692826
1011 0.005 5.055 20 1082.911548769255 1065.029380534487 1065.174233428916 1100.309329369046 1100.033313059474 1099.997972786923 1099.534244965525 358.5069549804181 1099.5587145696 293.0000115568428
1012 0.005 5.06 20 1082.911684697805 1065.029850615496 1065.174704788036 1100.309309345099 1100.033289615233 1099.997935196371 1099.534222200064 358.5207832185302 1099.558701138642 293.0001030940293
1013 0.005 5.065 20 1082.912039248735 1065.030316035199 1065.17517161928 1100.309386080236 1100.033354649878 1099.998005141362 1099.534253499978 358.534408594241 1099.558771781093 292.999990853836
1014 0.005 5.07 20 1082.912210485772 1065.030779056297 1065.175635537651 1100.30926932284 1100.033250627226 1099.997908779007 1099.534305108043 358.5479337718128 1099.558646575839 293.0000956735119
1015 0.005 5.075 20 1082.912385962693 1065.031236770084 1065.17609484352 1100.309248336471 1100.033228838602 1099.997869839705 1099.534159598155 358.5613831125453 1099.558710393462 292.9999846848722
1016 0.005 5.08 20 1082.91256884133 1065.03169262204 1065.176551528757 1100.309227093907 1100.033208092316 1099.997874040229 1099.534262814901 358.574935567211 1099.558633824349 293.0000923164077
1017 0.005 5.085 20 1082.912849667307 1065.032143488369 1065.177003978329 1100.309202992977 1100.033193354161 1099.997838218696 1099.534115529222 358.5885477622019 1099.558678902128 292.9999813846038
1018 0.005 5.09 20 1082.913128372817 1065.032592121771 1065.177453313989 1100.309265711439 1100.033255361224 1099.997918457801 1099.534221522348 358.6020739225406 1099.558675058537 293.0000897732755
1019 0.005 5.095 20 1082.913239428636 1065.033037882042 1065.177900305055 1100.309245424903 1100.033235955828 1099.997884702189 1099.53413433977 358.6153014115591 1099.558678291311 292.9999793671474
1020 0.005 5.100000000000001 20 1082.913620219502 1065.033479089959 1065.178342788099 1100.309376066998 1100.033353892795 1099.998001068783 1099.534193629861 358.6286337755916 1099.558807232135 293.0000838758166
1021 0.005 5.105 20 1082.913797967809 1065.033919064524 1065.178783496351 1100.309318346889 1100.033294643933 1099.997956302438 1099.534303943422 358.6420238859899 1099.558672885984 292.9999724686956
1022 0.005 5.11 20 1082.913996253652 1065.034354002579 1065.179219810012 1100.309340490594 1100.033308907648 1099.997951930175 1099.534203429023 358.6554500973645 1099.558776260961 293.0000808263666
1023 0.005 5.115 20 1082.914199008374 1065.034787534218 1065.179654127216 1100.309296045097 1100.033275188094 1099.997937609357 1099.53431393475 358.668704292389 1099.558693097662 292.9999701674161
1024 0.005 5.12 20 1082.91440835899 1065.035215651329 1065.180083685592 1100.309239427866 1100.033219422292 1099.997860022512 1099.534180314123 358.6817596474968 1099.558700665356 293.0000773044874
1025 0.005 5.125 20 1082.914608511079 1065.035641582527 1065.180510382881 1100.309241887796 1100.033224825474 1099.997887206506 1099.534250718911 358.6948982865201 1099.558665385178 292.9999663704231
1026 0.005 5.13 20 1082.914719072027 1065.036064467693 1065.180934397019 1100.309182433762 1100.03318065071 1099.997832524121 1099.534135564551 358.7080530959979 1099.558620338365 293.0000729305767
1027 0.005 5.135 20 1082.915085749352 1065.036482778455 1065.181353999849 1100.309304854495 1100.033290068477 1099.997946129815 1099.534147220673 358.7213594821014 1099.558758866118 292.9999628910265
1028 0.005 5.14 20 1082.915279710507 1065.036900541505 1065.181772345732 1100.309267954078 1100.033251325912 1099.997909828914 1099.534229720767 358.7344821308725 1099.558678599408 293.0000702419791
1029 0.005 5.145 20 1082.915432698177 1065.037313261401 1065.182186331622 1100.309308322568 1100.033289085682 1099.99793011819 1099.534140978462 358.747301101052 1099.558738170957 292.9999615614204
1030 0.005 5.15 20 1082.915700157635 1065.037725482064 1065.182599229114 1100.309348975108 1100.033324625135 1099.997990025746 1099.534309781438 358.7603348299352 1099.558693389627 293.0000653755638
1031 0.005 5.155 20 1082.915912888301 1065.03813243333 1065.183007407882 1100.309331735858 1100.033304790005 1099.997946604686 1099.534209187847 358.7732729178751 1099.558760192206 292.9999600349101
1032 0.005 5.16 20 1082.916080121683 1065.03853773343 1065.183413489678 1100.309307079394 1100.033284069725 1099.997945150157 1099.534310965969 358.7864301706336 1099.55871091293 293.0000620753282
1033 0.005 5.165 20 1082.916190924386 1065.038939595783 1065.183816321345 1100.309203995015 1100.033192344528 1099.997839135712 1099.534195357757 358.7992643399468 1099.558636376399 292.9999627884451
1034 0.005 5.17 20 1082.91647081427 1065.039337017461 1065.184215072753 1100.309277303955 1100.033256702545 1099.997908785972 1099.534183627803 358.8119818482421 1099.558716266867 293.0000584117595
1035 0.005 5.175 20 1082.9166441756 1065.039733532597 1065.184612107611 1100.309195771504 1100.033189027592 1099.997854781549 1099.534214933781 358.8247785227152 1099.55860690716 292.9999568289453
1036 0.005 5.18 20 1082.916785144296 1065.040125296938 1065.185005126843 1100.309256945182 1100.0332426378 1099.997888396841 1099.534104241443 358.8375735968642 1099.558747029401 293.0000530390043
1037 0.005 5.185 20 1082.917099989504 1065.040516824179 1065.185397242722 1100.309311966672 1100.033292204221 1099.997953172036 1099.534238640778 358.8505812503831 1099.558766990784 292.9999607087838
1038 0.005 5.19 20 1082.917309512967 1065.040903403024 1065.185784853441 1100.309308055999 1100.03329167968 1099.997930130574 1099.534149607746 358.8631798511852 1099.558743748837 293.0000530062974
1039 0.005 5.195 20 1082.917458050925 1065.041289388609 1065.186171534051 1100.309357551489 1100.033333704988 1099.997996651264 1099.534299505513 358.8757648592797 1099.558714994487 292.9999591451792
1040 0.005 5.2 20 1082.917604441403 1065.041671721958 1065.186554681392 1100.309287694821 1100.033263565636 1099.997916005194 1099.534236058939 358.8883492844079 1099.558673616813 293.0000482819603
1041 0.005 5.205 20 1082.917852059501 1065.042050042805 1065.186934331131 1100.309343109665 1100.033317250174 1099.997967761445 1099.534240452496 358.9010515252627 1099.558773755164 292.9999517264952
1042 0.005 5.21 20 1082.918005154836 1065.042426910716 1065.187311612582 1100.309219414887 1100.033207195626 1099.997865444182 1099.534268978731 358.9138122295903 1099.558602903351 293.0000449585571
1043 0.005 5.215 20 1082.918085314025 1065.042799166687 1065.187685139729 1100.309205645285 1100.033191914043 1099.99783742842 1099.534116554165 358.9262210421102 1099.558630386853 292.9999537579318
1044 0.005 5.22 20 1082.918388819077 1065.043171174771 1065.188057656745 1100.309239878929 1100.033228851838 1099.997889258223 1099.534250250147 358.9386445013034 1099.558648296648 293.0000421890062
1045 0.005 5.225000000000001 20 1082.91856529764 1065.043538211769 1065.188425735077 1100.309234736626 1100.033224465164 1099.997866019396 1099.534107200662 358.9510576538093 1099.558665487305 292.9999499027041
1046 0.005 5.23 20 1082.91872754939 1065.043905015777 1065.188793177818 1100.309311357947 1100.033296964266 1099.997954639394 1099.534225989995 358.9636344092272 1099.558715852247 293.0000400100284
1047 0.005 5.235 20 1082.918935251828 1065.044268368859 1065.189157157404 1100.309285435749 1100.03327518168 1099.997922055139 1099.5341697259 358.9761726488002 1099.558676607935 292.999942288842
1048 0.005 5.24 20 1082.919192552477 1065.044628810595 1065.189518807094 1100.30941041287 1100.033381045461 1099.998029293275 1099.534248255904 358.9884507662281 1099.558825055064 293.0000352087691
1049 0.005 5.245 20 1082.919345617993 1065.044988164753 1065.189878367892 1100.309323138823 1100.033298261516 1099.997956403801 1099.534323702669 359.0007149757637 1099.558724043638 292.9999367781892
1050 0.005 5.25 20 1082.919403237925 1065.045343085033 1065.190234582167 1100.309286186241 1100.033264281838 1099.997909962869 1099.534184968392 359.0129471326005 1099.558747414188 293.0000326356622
1051 0.005 5.255 20 1082.919695422283 1065.045697058852 1065.190588989635 1100.309279490153 1100.033260641279 1099.997918965908 1099.53429401369 359.0254917483513 1099.558733597023 292.999933622829
1052 0.005 5.26 20 1082.919809910926 1065.046046209637 1065.190939170821 1100.309211335469 1100.033193169966 1099.997839414828 1099.534143576341 359.0377736217217 1099.558688561629 293.0000293793775
1053 0.005 5.265 20 1082.91995249278 1065.046395227165 1065.191288746131 1100.309257663776 1100.033244054173 1099.997900215809 1099.534241742093 359.0498494292194 1099.558714292961 292.9999331352471
1054 0.005 5.27 20 1082.920143364232 1065.046740642679 1065.191634823489 1100.309220901081 1100.033214477835 1099.997861328118 1099.534134197255 359.0619377546176 1099.558678585612 293.0000260180408
1055 0.005 5.275 20 1082.920376179471 1065.047083303443 1065.191978686189 1100.309339521731 1100.033320613278 1099.997970869701 1099.534150174584 359.0740896214737 1099.558772254906 292.9999332548198
1056 0.005 5.28 20 1082.920531230527 1065.047425049897 1065.192320525284 1100.309297415797 1100.03328184867 1099.997938223905 1099.534260911907 359.0864032736883 1099.558639229999 293.0000263908694
1057 0.005 5.285 20 1082.920647089097 1065.047763372528 1065.192659995822 1100.30933454941 1100.033309779602 1099.997952483562 1099.534183561412 359.0984772816303 1099.55872160587 292.9999327153391
1058 0.005 5.29 20 1082.920895156046 1065.048100435038 1065.192997417191 1100.309342307066 1100.033314030811 1099.997978119068 1099.534329013273 359.1104384001367 1099.558700939212 293.000021472908
1059 0.005 5.295 20 1082.921007656241 1065.048433243139 1065.193331208723 1100.309264627224 1100.033246024266 1099.997890791587 1099.534188313452 359.1223854026704 1099.558656244 292.9999243809385
1060 0.005 5.3 20 1082.921105924505 1065.048765458671 1065.193663934009 1100.309262425556 1100.033246303319 1099.997904324835 1099.534282069267 359.1344600773299 1099.558643283979 293.0000210326521
1061 0.005 5.305 20 1082.921275105815 1065.049094016716 1065.193993152651 1100.30916819327 1100.033159379268 1099.997806526836 1099.53415905088 359.1466095882695 1099.558568040965 292.9999294893586
1062 0.005 5.31 20 1082.92151265479 1065.049420167317 1065.194320361702 1100.309269549531 1100.033253881415 1099.997905417525 1099.53416213879 359.1585348385184 1099.55868194823 293.0000180162987
1063 0.005 5.315 20 1082.9216150402 1065.04974503376 1065.194645361034 1100.309227363332 1100.033220058259 1099.997879166754 1099.534210660122 359.1702990631699 1099.558570939626 292.9999206301762
1064 0.005 5.32 20 1082.921762458584 1065.0500669201 1065.194968381541 1100.309284527077 1100.033270701717 1099.997913116172 1099.534107291364 359.1820483640357 1099.558683052563 293.0000154164488
1065 0.005 5.325 20 1082.922025666737 1065.050387749575 1065.195289408258 1100.309325980275 1100.033308546112 1099.997968949172 1099.534268861498 359.1939803596747 1099.558690502253 292.9999258315488
1066 0.005 5.33 20 1082.92219117306 1065.050705572536 1065.195608072665 1100.309329656474 1100.033303871472 1099.99794650829 1099.534192319709 359.2059385669839 1099.558757390818 293.0000134846735
1067 0.005 5.335 20 1082.922295052896 1065.051022708332 1065.19592554496 1100.309354104786 1100.033324430744 1099.997984754404 1099.534317728863 359.2177727292659 1099.558727432249 292.9999192890791
1068 0.005 5.34 20 1082.922457673306 1065.051336334421 1065.196239864816 1100.309254922302 1100.033239174633 1099.997886407886 1099.534225375668 359.2293285643463 1099.558675688337 293.000009915361
1069 0.005 5.345 20 1082.922665250995 1065.051647307467 1065.19655179817 1100.309318137719 1100.033296138944 1099.997940551797 1099.534220015129 359.2410091716093 1099.558789939791 292.9999074028871
1070 0.005 5.350000000000001 20 1082.922675746204 1065.05195690148 1065.196861587649 1100.309197552792 1100.033184334138 1099.997844844781 1099.534242049775 359.2527122556684 1099.558601988796 293.0000056644851
1071 0.005 5.355 20 1082.922858118922 1065.052263590083 1065.197169341321 1100.309215823344 1100.033207206258 1099.997851935597 1099.534101057881 359.2645064109946 1099.558673047271 292.9999158901958
1072 0.005 5.36 20 1082.923088000963 1065.052568908505 1065.197474849051 1100.309261674108 1100.03324902978 1099.997915738683 1099.534243837622 359.276140143309 1099.558649873055 293.0000070986306
1073 0.005 5.365 20 1082.923239729271 1065.052871743128 1065.197778524783 1100.309278771744 1100.033261610613 1099.997902527293 1099.534121383798 359.2875168205699 1099.558719429867 292.9999136105965
1074 0.005 5.37 20 1082.923366451512 1065.053173862277 1065.198080830394 1100.309341069333 1100.033319635467 1099.997976213516 1099.534260265392 359.2990421962594 1099.55874262465 293.0000036706032
1075 0.005 5.375 20 1082.923553843464 1065.053473268987 1065.198380911734 1100.30931207152 1100.03329267492 1099.997937594278 1099.534217546892 359.3105790699451 1099.558706123098 292.9999005329196
1076 0.005 5.38 20 1082.923763251204 1065.053770105589 1065.198678509172 1100.309385555081 1100.033348762843 1099.998003122061 1099.534257430013 359.3222684710195 1099.558795893906 293.00000009805
1077 0.005 5.385 20 1082.923776642163 1065.054066073219 1065.198974635572 1100.30926090408 1100.033241488569 1099.997900781945 1099.534305193874 359.3336629822614 1099.55865203002 292.9999046461627
1078 0.005 5.39 20 1082.923954343353 1065.054358625404 1065.199268190506 1100.309254185599 1100.033237073592 1099.99787603183 1099.534162406846 359.3449071928639 1099.558729455342 292.9999989045844
1079 0.005 5.395 20 1082.924080874699 1065.054649601743 1065.199559400193 1100.309225971536 1100.033211686262 1099.997879710904 1099.534251146622 359.3563104372729 1099.558614256394 292.999904288591
1080 0.005 5.4 20 1082.924220748135 1065.054938245058 1065.199848896521 1100.309224496918 1100.033214418406 1099.997856747682 1099.534129418973 359.3676764271234 1099.558664215289 292.999995514848
1081 0.005 5.405 20 1082.924368879864 1065.055225987996 1065.20013677825 1100.309281577953 1100.033269520723 1099.997925052705 1099.53422956314 359.3792358800012 1099.558692263705 292.9999035187981
1082 0.005 5.41 20 1082.92455191547 1065.055511413977 1065.200422895859 1100.309250617937 1100.033239142164 1099.997882991424 1099.534138150492 359.3904386765512 1099.558683460064 292.999996104013
1083 0.005 5.415 20 1082.924771391616 1065.055794322542 1065.200706396801 1100.309370527559 1100.03334866424 1099.997993592259 1099.534188676839 359.4015697685996 1099.558799958099 292.9999046368264
1084 0.005 5.42 20 1082.924794606202 1065.056077386897 1065.200989570101 1100.309326652784 1100.033304578204 1099.99796308172 1099.53430805062 359.4128087760405 1099.558681514831 292.9999927966646
1085 0.005 5.425 20 1082.924980735248 1065.056356582116 1065.20126967089 1100.30932758061 1100.03330123818 1099.997945558447 1099.534199294764 359.4240415542268 1099.558722206611 292.9998906710772
1086 0.005 5.43 20 1082.925121609183 1065.056634849857 1065.201548112256 1100.309293969364 1100.033276676286 1099.997939706511 1099.534313740138 359.4354227606516 1099.558645869955 292.9999893346806
1087 0.005 5.435 20 1082.925213690659 1065.056910372851 1065.201824436701 1100.309235891223 1100.033220463358 1099.997858826806 1099.534172930529 359.4464769243555 1099.558660011203 292.9998988463796
1088 0.005 5.44 20 1082.925314024622 1065.057184984517 1065.202099202112 1100.309247509138 1100.033228335174 1099.997888222225 1099.534254945924 359.4574804280675 1099.558648791251 292.9999901768584
1089 0.005 5.445 20 1082.925451484178 1065.057457092724 1065.202372047323 1100.309171359214 1100.033165969268 1099.997816762403 1099.534139576183 359.4685063331936 1099.558590202857 292.9998881604961
1090 0.005 5.45 20 1082.925680810672 1065.057726410348 1065.202641927885 1100.309306533362 1100.033289506748 1099.997938981261 1099.534155790441 359.4796931271412 1099.558733275808 292.9999845852161
1091 0.005 5.455 20 1082.925731942914 1065.05799659139 1065.202912184225 1100.309286347096 1100.033274741953 1099.997926298504 1099.534225049975 359.4908775100645 1099.558690000237 292.9998903403211
1092 0.005 5.46 20 1082.925974122602 1065.058263054695 1065.203179356196 1100.309332064211 1100.033312331028 1099.997950757441 1099.534153599275 359.5016802008295 1099.558766973226 292.999987131889
1093 0.005 5.465 20 1082.92610897054 1065.058529602184 1065.203446010384 1100.309353353753 1100.033328774341 1099.997996157117 1099.534318866664 359.5126406746309 1099.55872400566 292.9998943444979
1094 0.005 5.47 20 1082.926170517354 1065.058793039182 1065.203710165471 1100.309311238349 1100.033280426635 1099.997927209618 1099.534208973707 359.5235022780593 1099.558736806667 292.9999843512248
1095 0.005 5.475000000000001 20 1082.926286000635 1065.059055680296 1065.203972978914 1100.309309207038 1100.033284774311 1099.99794690357 1099.534304555425 359.5345522439745 1099.558724615888 292.999882018057
1096 0.005 5.48 20 1082.926420927918 1065.059315697499 1065.204233631341 1100.309207835231 1100.033195583544 1099.99784094227 1099.534197055783 359.545583653899 1099.558634524376 292.9999804515068
1097 0.005 5.485 20 1082.926601986775 1065.05957309378 1065.204491569378 1100.309298595738 1100.033276108397 1099.997921824074 1099.534194971854 359.5563233867255 1099.558762868964 292.9998843368052
1098 0.005 5.49 20 1082.926602827837 1065.059831192704 1065.204749777887 1100.309210621561 1100.033200711881 1099.997859797119 1099.53422695991 359.5670725506188 1099.558669840883 292.9999798539704
1099 0.005 5.495 20 1082.926844707156 1065.06008503511 1065.205004369756 1100.309264351625 1100.033250244407 1099.997892602411 1099.534102470666 359.5778149376964 1099.558772190556 292.9998879182214
1100 0.005 5.5 20 1082.927001436476 1065.060339635324 1065.205259045569 1100.309310424144 1100.033291617617 1099.997955536588 1099.534248471304 359.5888144675418 1099.558737327541 292.999980056069
1101 0.005 5.505 20 1082.927108731359 1065.0605914951 1065.205511402615 1100.309338912298 1100.033315841514 1099.997950391309 1099.534173335973 359.5995481145509 1099.558802983284 292.9998764288243
1102 0.005 5.51 20 1082.92723074948 1065.060843132766 1065.205763228082 1100.309363352329 1100.033335486789 1099.997995055594 1099.534306947833 359.6102021254221 1099.558755088978 292.9999753277881
1103 0.005 5.515 20 1082.927357422966 1065.061092176043 1065.206012742109 1100.309307297224 1100.03328234628 1099.997926764454 1099.534235127403 359.6207879730144 1099.558762682345 292.9998814411476
1104 0.005 5.52 20 1082.927494746016 1065.061338561265 1065.206259761548 1100.309339448244 1100.033310737589 1099.997962509622 1099.534243038974 359.6314538619438 1099.55877845096 292.9999763589442
1105 0.005 5.525 20 1082.927509228449 1065.06158549976 1065.206506732431 1100.309240861301 1100.033228014925 1099.99788001669 1099.534283898096 359.6422992028634 1099.558648680593 292.9998851084303
1106 0.005 5.53 20 1082.927675589987 1065.061827707594 1065.206749764201 1100.30921709117 1100.033203792747 1099.997845463391 1099.534126384431 359.6528754124813 1099.558650548546 292.9999744538511
1107 0.005 5.535 20 1082.927796560835 1065.062070762017 1065.206992874472 1100.309232820052 1100.03322263104 1099.997887234024 1099.534238346616 359.663347082025 1099.558625466265 292.9998694939821
1108 0.005 5.54 20 1082.927880780315 1065.062310654286 1065.207233294568 1100.309248366879 1100.033236922544 1099.997880861611 1099.534118158124 359.6738385817093 1099.558669129083 292.9999708562398
1109 0.005 5.545 20 1082.928058980225 1065.062550996006 1065.207473816302 1100.309306145128 1100.033288169079 1099.997948808018 1099.534227073928 359.6843636503957 1099.558688457884 292.9998833906483
1110 0.005 5.55 20 1082.928210211631 1065.062788979558 1065.207712059953 1100.309284632532 1100.033268352949 1099.997911903422 1099.534176604867 359.6950032789262 1099.55873008552 292.9999713499913
1111 0.005 5.555 20 1082.92837079721 1065.063025244734 1065.207948896102 1100.309394900945 1100.033362269737 1099.998011811228 1099.534233042945 359.7055142976653 1099.558817891435 292.9998687989861
1112 0.005 5.56 20 1082.928391822822 1065.063261828733 1065.20818538033 1100.309325744133 1100.033297995092 1099.997955462061 1099.534326476172 359.7158287436148 1099.558716633107 292.9999682854479
1113 0.005 5.565 20 1082.92853260492 1065.063493817962 1065.208418239995 1100.309287898691 1100.033270414777 1099.997914302152 1099.534184948451 359.7261387417533 1099.558696190381 292.9998668750374
1114 0.005 5.57 20 1082.928651306536 1065.063726614168 1065.208651041111 1100.309264918454 1100.033247138375 1099.997909742267 1099.53429209448 359.7366419973445 1099.558680502629 292.9999673341655
1115 0.005 5.575 20 1082.928656453748 1065.063955992452 1065.208880975655 1100.309199179078 1100.033180257273 1099.997828292277 1099.534137795368 359.7471318465772 1099.558645095276 292.9998763937693
1116 0.005 5.58 20 1082.928876073353 1065.064186079964 1065.209111176076 1100.309254163926 1100.033236970441 1099.997897114549 1099.534245028328 359.7574141327514 1099.558705827603 292.9999671382007
1117 0.005 5.585 20 1082.928989007852 1065.064413232109 1065.209338602955 1100.309232442725 1100.033227492276 1099.997869681576 1099.534140850428 359.7675883617214 1099.558671279564 292.9998723010185
1118 0.005 5.59 20 1082.929125711748 1065.064639100676 1065.209565119495 1100.309356616197 1100.033335591535 1099.997979615746 1099.534161776863 359.7778391941002 1099.558801809867 292.999965790001
1119 0.005 5.595 20 1082.929167211228 1065.064865158221 1065.209791007982 1100.309291213071 1100.033274239242 1099.997931731813 1099.534252665904 359.7881609655968 1099.558653878777 292.9998697988863
1120 0.005 5.600000000000001 20 1082.929383623645 1065.065087999599 1065.210014547036 1100.309366081664 1100.033340768742 1099.997978048073 1099.534199039906 359.7984858021322 1099.558800424622 292.9999632795345
1121 0.005 5.605 20 1082.92951902492 1065.065311625504 1065.210238009625 1100.309361963702 1100.033333961382 1099.997995539264 1099.534342557969 359.8087365830742 1099.558748119183 292.9998673409867
1122 0.005 5.61 20 1082.929496862097 1065.065531892339 1065.210458834604 1100.309299600123 1100.033277026134 1099.997915891675 1099.534209240967 359.8187160406882 1099.558758883368 292.9999628311571
1123 0.005 5.615 20 1082.929669586464 1065.065752268315 1065.210679413042 1100.309286376624 1100.033266481981 1099.997921486515 1099.534289212187 359.8288632857439 1099.55873334451 292.9998680342113
1124 0.005 5.62 20 1082.929723839493 1065.065969428962 1065.210896875856 1100.309186964832 1100.033173966119 1099.997821977281 1099.534164251441 359.8389590372609 1099.558647525373 292.9999603007448
1125 0.005 5.625 20 1082.929850218701 1065.066185655309 1065.211113728876 1100.309287258908 1100.033271470804 1099.997920147567 1099.534168673855 359.849223659146 1099.55873801275 292.9998597585459
1126 0.005 5.63 20 1082.92993027642 1065.066401764272 1065.211329581783 1100.309233048667 1100.033224686348 1099.997882252496 1099.534218353516 359.8592649776091 1099.558625487944 292.9999603653764
1127 0.005 5.635 20 1082.930084231093 1065.066614607651 1065.211543263385 1100.309291374191 1100.033276004011 1099.99791839288 1099.53410543065 359.8690880100029 1099.55873926045 292.9998646231444
1128 0.005 5.64 20 1082.93023727174 1065.066828392953 1065.211756775863 1100.309326804324 1100.033307213255 1099.997970365645 1099.534275383359 359.8791043140407 1099.558702428414 292.9999585075991
1129 0.005 5.645 20 1082.930264692232 1065.067039828459 1065.211968674868 1100.309353242711 1100.033326269623 1099.997964797609 1099.534209799165 359.8891118792538 1099.558769318635 292.9998610337105
1130 0.005 5.65 20 1082.930464380037 1065.067251237683 1065.212180167345 1100.309354293798 1100.033324442349 1099.997985497445 1099.534317831698 359.8992892463253 1099.558736701003 292.9999571427541
1131 0.005 5.655 20 1082.930498215243 1065.067459671411 1065.212388846034 1100.309233078319 1100.03321676275 1099.997865090578 1099.534215634004 359.9091188669429 1099.558622435623 292.9998651614043
1132 0.005 5.66 20 1082.930570907267 1065.06766700038 1065.212596849038 1100.309298176507 1100.033274774937 1099.997920588616 1099.534218740944 359.9189009163944 1099.55869982995 292.9999568595008
1133 0.005 5.665 20 1082.930631503508 1065.067873780444 1065.212803384454 1100.309194656714 1100.033184526375 1099.997840179066 1099.534243639656 359.9287373820002 1099.558546469304 292.9998610605396
1134 0.005 5.67 20 1082.930763589205 1065.068077496919 1065.213007960661 1100.309224120027 1100.033217204209 1099.997860158703 1099.534109996529 359.9385982083244 1099.558637865231 292.9999542168824
1135 0.005 5.675 20 1082.930942981841 1065.068281758367 1065.213211879081 1100.309268474577 1100.033257575687 1099.99792141491 1099.534229897444 359.9486567720081 1099.558666857294 292.9998527440821
1136 0.005 5.68 20 1082.93095921755 1065.068484153455 1065.213414802233 1100.309282222428 1100.033263266921 1099.997905600778 1099.534129370748 359.9583333543308 1099.558721845083 292.9999522074495
1137 0.005 5.685 20 1082.931182839279 1065.068686605935 1065.213617208657 1100.309335214917 1100.033312158683 1099.997972470356 1099.534264727559 359.967977241135 1099.558734234877 292.9998565516513
1138 0.005 5.69 20 1082.931257462393 1065.068887188014 1065.213817923512 1100.309315142251 1100.0332948032 1099.997942230276 1099.534225480257 359.9776863363207 1099.558722705067 292.9999529128454
1139 0.005 5.695 20 1082.931332164066 1065.069086436408 1065.214017747878 1100.309389710016 1100.033352004701 1099.998005036114 1099.53425270805 359.9875149848673 1099.558827867036 292.9998535926767
1140 0.005 5.7 20 1082.931411181397 1065.069285123798 1065.214216183787 1100.309268586493 1100.033248595802 1099.997904889684 1099.534307137512 359.997362969921 1099.558667875385 292.9999498147894
1141 0.005 5.705 20 1082.931488697375 1065.06948083748 1065.214412760117 1100.309245516491 1100.033229972287 1099.997868159924 1099.53416406895 360.006872328034 1099.558686908246 292.9998516100072
1142 0.005 5.71 20 1082.931578666728 1065.069676660431 1065.214608294331 1100.309226980295 1100.03321416415 1099.997880025039 1099.534259040075 360.0164693240086 1099.558584753185 292.9999506010031
1143 0.005 5.715 20 1082.931597078204 1065.069870599499 1065.214802814559 1100.309206270386 1100.033196375132 1099.997842284537 1099.534113253618 360.0259886238636 1099.558656149542 292.9998545254713
1144 0.005 5.72 20 1082.931860876007 1065.070064187024 1065.214996281132 1100.309299579543 1100.033282339825 1099.997938871482 1099.534244457675 360.0358208292256 1099.558745351293 292.9999489799371
1145 0.005 5.725000000000001 20 1082.931906879259 1065.070256262348 1065.215188572963 1100.309254579123 1100.033241826515 1099.997888438869 1099.534143601535 360.0454195714103 1099.5586966055 292.9998504779014
1146 0.005 5.73 20 1082.93200226016 1065.07044730022 1065.215380035702 1100.309367460308 1100.03334145039 1099.997990806654 1099.534191369994 360.054810266568 1099.558794314546 292.9999469528432
1147 0.005 5.735 20 1082.932108473251 1065.070638358291 1065.215570823431 1100.3093086928 1100.033285676967 1099.997946223702 1099.534292502802 360.0642956216893 1099.558685860973 292.9998574728493
1148 0.005 5.74 20 1082.932248463234 1065.07082701764 1065.215760109019 1100.309355033502 1100.033323303164 1099.997960072585 1099.534213330095 360.0736932808248 1099.558828459417 292.9999485114466
1149 0.005 5.745 20 1082.932282944575 1065.071015405145 1065.215948261781 1100.309302012182 1100.033280759257 1099.997943963763 1099.534323044518 360.083416813942 1099.558698192753 292.9998535949587
1150 0.005 5.75 20 1082.932308013584 1065.071202017664 1065.216135455743 1100.309252270797 1100.03323514056 1099.997875760481 1099.534178026918 360.0928531443906 1099.558707437202 292.9999449138328
1151 0.005 5.755 20 1082.932448815012 1065.071387304215 1065.216320732627 1100.309241190285 1100.033226237755 1099.997889633845 1099.534248677644 360.1021717461367 1099.558643738008 292.9998374800432
1152 0.005 5.76 20 1082.932501999678 1065.071571556585 1065.216505229307 1100.309175765836 1100.033168945401 1099.997821573639 1099.534142506255 360.1115020751139 1099.558607564867 292.9999433800237
1153 0.005 5.765 20 1082.932611317522 1065.071754399214 1065.216688413275 1100.309317003428 1100.03329861426 1099.997946160882 1099.534162493577 360.1209400514937 1099.55877411891 292.9998533133571
1154 0.005 5.77 20 1082.932745944137 1065.071937708482 1065.216871532825 1100.309271689803 1100.033256362078 1099.997908930733 1099.534223098957 360.1305113051399 1099.558654039126 292.9999445076097
1155 0.005 5.775 20 1082.932875138728 1065.072118253422 1065.217052608885 1100.309310201957 1100.033292776951 1099.997932268939 1099.534133748764 360.1397689227732 1099.55872326453 292.9998415477963
1156 0.005 5.78 20 1082.932922433172 1065.072299576448 1065.217233642778 1100.309351740101 1100.033328058031 1099.997990425632 1099.534319373379 360.1489968116956 1099.558687331997 292.9999418812264
1157 0.005 5.785 20 1082.932964467255 1065.072479003764 1065.217413561331 1100.309308988808 1100.033282448972 1099.997927224571 1099.534211051614 360.1581479995176 1099.55868371261 292.9998487080094
1158 0.005 5.79 20 1082.93309877574 1065.072657252672 1065.217591775422 1100.309299392714 1100.033279564442 1099.997940862397 1099.534312569836 360.1674724739889 1099.558626003864 292.9999409726669
1159 0.005 5.795 20 1082.933138176434 1065.072834474813 1065.21776923413 1100.3091986577 1100.033189238952 1099.997837465957 1099.534187648969 360.176891172161 1099.558575004686 292.9998430684988
1160 0.005 5.8 20 1082.933217017327 1065.073009867176 1065.217944958576 1100.309285269256 1100.033259377334 1099.997908829158 1099.534192074426 360.1861445884136 1099.558716659465 292.9999409396348
1161 0.005 5.805 20 1082.933344497567 1065.073185992089 1065.2181209155 1100.309224270371 1100.033209943367 1099.997860921228 1099.534240671796 360.1951811951697 1099.558659527438 292.9998508146433
1162 0.005 5.81 20 1082.93345687527 1065.073358706631 1065.218294135606 1100.309249191866 1100.033238951134 1099.997881521834 1099.534094257735 360.2042549763291 1099.558716237884 292.9999392296713
1163 0.005 5.815 20 1082.933501902249 1065.073532856589 1065.218468087213 1100.309296199992 1100.033278748766 1099.99794378617 1099.534234009142 360.2134598494895 1099.558701283644 292.9998423906048
1164 0.005 5.82 20 1082.933630643425 1065.073705229312 1065.21864076406 1100.309314805251 1100.033294821754 1099.997936915251 1099.534160971958 360.2227427613409 1099.558766052531 292.9999389836923
1165 0.005 5.825 20 1082.933763862059 1065.073877195515 1065.218812621164 1100.309366082868 1100.033339313864 1099.998001592185 1099.534309260527 360.2318069109821 1099.558764743219 292.999839262463
1166 0.005 5.83 20 1082.933795635399 1065.074048059785 1065.218983653321 1100.309290115358 1100.033266496727 1099.997919973235 1099.534233667069 360.2406897730793 1099.558676056786 292.9999360221011
1167 0.005 5.835 20 1082.93382787619 1065.074216720074 1065.219152708828 1100.309333676105 1100.033306281919 1099.997960963733 1099.53423435329 360.2496883432703 1099.558740028385 292.9998416899563
1168 0.005 5.84 20 1082.933931087659 1065.074386071754 1065.219321972331 1100.309219759062 1100.033201827302 1099.997859270963 1099.534278569909 360.2588258653426 1099.558621010304 292.9999371434714
1169 0.005 5.845 20 1082.934042324369 1065.074552111452 1065.219488394041 1100.309228084379 1100.033208337997 1099.997846336559 1099.534132701126 360.2679042114978 1099.558727360507 292.9998414864829
1170 0.005 5.850000000000001 20 1082.934062595501 1065.074719714869 1065.219655816719 1100.309246929576 1100.033236649953 1099.99789792837 1099.534250756994 360.2767896999733 1099.558670013106 292.9999350314592
1171 0.005 5.855 20 1082.934188210433 1065.074884581117 1065.219821026234 1100.309247500437 1100.033239250022 1099.997884859412 1099.534106385394 360.2856285508116 1099.558709348364 292.9998379739154
1172 0.005 5.86 20 1082.934306270441 1065.075049603974 1065.219986030976 1100.309316541757 1100.033297633751 1099.99795975643 1099.534236724222 360.2945412203793 1099.558743384414 292.999934062817
1173 0.005 5.865 20 1082.934371604791 1065.075213884555 1065.220150334343 1100.309275578406 1100.033261424324 1099.997909786457 1099.534175209275 360.3035172767095 1099.558699695935 292.9998420982128
1174 0.005 5.87 20 1082.934466716255 1065.075376750591 1065.220313486187 1100.309401206375 1100.033367780199 1099.998018121197 1099.534237178291 360.3125758161124 1099.558813988335 292.9999339926069
1175 0.005 5.875 20 1082.934578454035 1065.07554024893 1065.220476807557 1100.309317792927 1100.033286832019 1099.99794454667 1099.534318802544 360.3213174121585 1099.558687770511 292.9998358078225
1176 0.005 5.88 20 1082.934643684721 1065.075700265111 1065.220637225516 1100.30930592771 1100.033283266841 1099.997917481561 1099.53419749903 360.3299900126598 1099.558739651765 292.9999320437792
1177 0.005 5.885 20 1082.934602997923 1065.075861598917 1065.220798507713 1100.309254801043 1100.033238837872 1099.99789896954 1099.534290155714 360.3388524088688 1099.558637786279 292.9998317609188
1178 0.005 5.89 20 1082.934728063172 1065.076019894989 1065.22095711668 1100.309208127958 1100.033194522157 1099.997838199665 1099.534140021416 360.3477762949135 1099.558649450774 292.9999311278101
1179 0.005 5.895 20 1082.934841114577 1065.076178574092 1065.22111574724 1100.309240777551 1100.033231096541 1099.997896854459 1099.534229072083 360.3566632027964 1099.558650242906 292.9998361084859
1180 0.005 5.9 20 1082.93489299681 1065.076336080204 1065.221273267519 1100.309213634956 1100.03320757344 1099.997857956581 1099.534140332537 360.3652248752309 1099.558637592224 292.9999307185773
1181 0.005 5.905 20 1082.934990516093 1065.076492593864 1065.221430125664 1100.309352394521 1100.033325628165 1099.997972826851 1099.534167328337 360.3738329981031 1099.558805567413 292.9998328858936
1182 0.005 5.91 20 1082.935100404642 1065.076649601571 1065.221586930305 1100.309290976384 1100.033273266744 1099.997927811163 1099.53425174223 360.3825121830523 1099.558670062475 292.9999294103038
1183 0.005 5.915 20 1082.935203087981 1065.076803747662 1065.221741388455 1100.309341330074 1100.033319234169 1099.997959180589 1099.534179882882 360.3913430221122 1099.558723377086 292.9998357239403
1184 0.005 5.92 20 1082.935195314026 1065.076959755168 1065.221897192543 1100.309338430717 1100.033311000605 1099.99797618087 1099.534335225667 360.4000640697814 1099.558678871776 292.9999294825981
1185 0.005 5.925 20 1082.935317127444 1065.077112549744 1065.222050270945 1100.309281105692 1100.033264254951 1099.997901804814 1099.534203097004 360.4085542230203 1099.558697802764 292.9998362834
1186 0.005 5.93 20 1082.935391764147 1065.077265789331 1065.222203525842 1100.309270284422 1100.033254764483 1099.997912375064 1099.534284254456 360.4172027178603 1099.558668115411 292.9999289031165
1187 0.005 5.935 20 1082.935381324756 1065.077417195119 1065.222354971066 1100.309186000469 1100.033175043222 1099.997823028287 1099.534158160697 360.4257537760375 1099.558608827756 292.9998310376304
1188 0.005 5.94 20 1082.935495015799 1065.077567673577 1065.222505850478 1100.309285549269 1100.033263594472 1099.997915542566 1099.534171764999 360.4345412399979 1099.558739895599 292.9999257713853
1189 0.005 5.945 20 1082.935621200478 1065.077718317138 1065.222656212928 1100.309228467745 1100.033216022574 1099.997873811622 1099.534217292002 360.4431687345635 1099.558655232375 292.9998308587992
1190 0.005 5.95 20 1082.935710559507 1065.077866661311 1065.222804924058 1100.309292233467 1100.033274008278 1099.997914410128 1099.534109692502 360.4514742468151 1099.558764048661 292.9999283137579
1191 0.005 5.955 20 1082.935729201305 1065.078016929861 1065.222954906663 1100.309326467725 1100.033309453544 1099.997972325908 1099.534264038564 360.459983160591 1099.558722821819 292.999834395332
1192 0.005 5.96 20 1082.935882388387 1065.078164355585 1065.223102566862 1100.309345609861 1100.033319296717 1099.997961903623 1099.5342083987 360.4684789766378 1099.558765051947 292.9999252440699
1193 0.005 5.965 20 1082.935972515252 1065.078312637085 1065.223250745225 1100.309364427855 1100.033336550232 1099.997995539093 1099.534328366163 360.4771753066577 1099.558745162839 292.9998248976041
1194 0.005 5.97 20 1082.9359238592 1065.07845870409 1065.223396875106 1100.309239880376 1100.033224131769 1099.997872805205 1099.534221023159 360.4855407357929 1099.558614612567 292.9999238906563
1195 0.005 5.975000000000001 20 1082.936029278167 1065.078604035522 1065.223542670935 1100.309294565017 1100.033270998109 1099.997921073673 1099.534212277911 360.4938384351323 1099.558712760882 292.9998318018674
1196 0.005 5.98 20 1082.93609395822 1065.078748994467 1065.223687328482 1100.309200286767 1100.033184419534 1099.997842788107 1099.534249693476 360.5021745703256 1099.558598187861 292.9999251570137
1197 0.005 5.985 20 1082.936164353222 1065.078891696724 1065.223830475157 1100.309215015843 1100.033203507375 1099.9978462832 1099.534105869694 360.5105145152637 1099.558694211342 292.9998291039352
1198 0.005 5.99 20 1082.936218832391 1065.079035916018 1065.22397432335 1100.309270449145 1100.033259454888 1099.99792013516 1099.53423717714 360.5191313146609 1099.558701599443 292.9999224375541
1199 0.005 5.995 20 1082.936368085581 1065.079177494658 1065.224116257243 1100.30928821555 1100.033275971124 1099.997913064061 1099.534119159231 360.5274524903103 1099.558723056772 292.9998231683101
1200 0.005 6 20 1082.936463391707 1065.079320329728 1065.224258878795 1100.309331350899 1100.033315763896 1099.997976487341 1099.534259594614 360.535620619649 1099.558689948248 292.9999211414122
1201 0.005 6.005 20 1082.936445093175 1065.079461609334 1065.224400102361 1100.309295982076 1100.033276024486 1099.997924946843 1099.53422264938 360.5438631984413 1099.558652479183 292.9998315950044
1202 0.005 6.01 20 1082.936572430203 1065.079602125876 1065.224541056922 1100.309374930935 1100.033338917059 1099.997992660157 1099.534248163272 360.5521318954415 1099.55876273187 292.9999219110887
1203 0.005 6.015000000000001 20 1082.936645429086 1065.079742209842 1065.224680757412 1100.309281140817 1100.033261006387 1099.997912076705 1099.534307297701 360.5606203390279 1099.558651176658 292.9998243936507
1204 0.005 6.02 20 1082.936690305223 1065.079880439156 1065.224819503898 1100.309265439518 1100.033249082557 1099.997884154378 1099.534174527146 360.5687441291716 1099.558695716742 292.9999202456218
1205 0.005 6.025 20 1082.936683558574 1065.080019446831 1065.224958139489 1100.309242820294 1100.033226544897 1099.997887481076 1099.53427102118 360.5768421252661 1099.558636865653 292.999830610896
1206 0.005 6.03 20 1082.936820584023 1065.080155952695 1065.2250950656 1100.309227037301 1100.033217196564 1099.997857769786 1099.534125948489 360.5849366536461 1099.558722372935 292.999920082622
1207 0.005 6.035 20 1082.936945410329 1065.080293349584 1065.225232157716 1100.309295433871 1100.033281480024 1099.997939609422 1099.534231062595 360.5932464602695 1099.55876146913 292.9998236789488
1208 0.005 6.04 20 1082.936918872061 1065.080429630211 1065.225368445823 1100.309270461068 1100.033255782373 1099.997900928729 1099.534154949809 360.6015424932194 1099.558702992961 292.9999208961161
1209 0.005 6.045 20 1082.937099215644 1065.080565268196 1065.225504452721 1100.309373358529 1100.033348793941 1099.997994209405 1099.534195264043 360.6096052746104 1099.558802712114 292.9998268089357
1210 0.005 6.05 20 1082.937138608627 1065.080700741709 1065.225639490647 1100.309321586111 1100.033298545077 1099.997953337552 1099.534303805769 360.6175864206845 1099.55868321227 292.9999175203638
1211 0.005 6.055 20 1082.937172199159 1065.080834580099 1065.225773839337 1100.309326598462 1100.033294620449 1099.997938178582 1099.534199217647 360.6255616597508 1099.558759430763 292.9998214235903
1212 0.005 6.06 20 1082.937211494567 1065.080969097103 1065.225907909584 1100.309312718342 1100.033289858113 1099.997951556044 1099.534329540277 360.6337647676977 1099.558714825726 292.9999180516646
1213 0.005 6.065 20 1082.937281539016 1065.081100992747 1065.226040370508 1100.309234281189 1100.033218172911 1099.997859833746 1099.534177035606 360.6419422595339 1099.558662123945 292.9998204134794
1214 0.005 6.07 20 1082.937362577457 1065.081233061735 1065.226172127873 1100.309246065525 1100.033230548083 1099.997889993158 1099.534254547467 360.6498584582455 1099.558640022483 292.9999159590442
1215 0.005 6.075 20 1082.937286066894 1065.081363974335 1065.226303157555 1100.309173205234 1100.03316894312 1099.997821402817 1099.534134448141 360.6577556730488 1099.558570739184 292.9998195740917
1216 0.005 6.08 20 1082.937533228393 1065.08149423112 1065.226433687739 1100.309318022423 1100.033299471379 1099.997950119113 1099.534169309056 360.6657358000703 1099.558749971326 292.9999170567639
1217 0.005 6.085 20 1082.937607258114 1065.081625079412 1065.226564042381 1100.309295440154 1100.033275877486 1099.997924914587 1099.534239153857 360.6738197629769 1099.558745006748 292.999829003875
1218 0.005 6.09 20 1082.937639183036 1065.081754438896 1065.226693867061 1100.309318437912 1100.033296789322 1099.997934852873 1099.534140053349 360.6818588241309 1099.558788874275 292.9999163817881
1219 0.005 6.095 20 1082.937703133468 1065.081884530886 1065.226823450828 1100.30936185109 1100.033337009967 1099.997997161764 1099.534321732127 360.6897334343032 1099.558747674637 292.999818107531
1220 0.005 6.100000000000001 20 1082.937772559733 1065.08201236398 1065.226951812816 1100.309322465809 1100.033294236267 1099.997939962836 1099.534216024845 360.6975026324592 1099.558729613782 292.9999154611011
1221 0.005 6.105 20 1082.937852293737 1065.082140305118 1065.227079399082 1100.309308013368 1100.033290486577 1099.99795028779 1099.534309053583 360.7053854330964 1099.558688929756 292.9998257373405
1222 0.005 6.11 20 1082.93778146586 1065.082267562623 1065.227206792017 1100.309223314138 1100.033212464607 1099.997852185447 1099.534199436624 360.7134360499651 1099.55865759997 292.9999140435319
1223 0.005 6.115 20 1082.937965092191 1065.08239305069 1065.227332594545 1100.309279703449 1100.033257486244 1099.997906922929 1099.534184712284 360.7213721455287 1099.558705616973 292.9998147551564
1224 0.005 6.12 20 1082.937983667871 1065.082518839787 1065.227458011694 1100.309204496819 1100.033192969765 1099.997853392272 1099.534235948794 360.7290394428335 1099.558588548502 292.9999138614825
1225 0.005 6.125 20 1082.938039761652 1065.082643232604 1065.227582818989 1100.309274704636 1100.033262932456 1099.99790076342 1099.53411156711 360.7367033256998 1099.558763444811 292.9998163016911
1226 0.005 6.13 20 1082.938122713064 1065.082768529795 1065.227707668975 1100.309309451995 1100.033290936567 1099.997951020641 1099.534239782573 360.7445245760209 1099.558740678644 292.9999130794159
1227 0.005 6.135 20 1082.93821769104 1065.082892194816 1065.227831759962 1100.309316151239 1100.033296384446 1099.997934736181 1099.534150341462 360.7524411758366 1099.558773390668 292.9998200750332
1228 0.005 6.140000000000001 20 1082.938337358059 1065.08301626536 1065.227955335579 1100.309372702916 1100.033345938418 1099.998004190921 1099.534316169879 360.7602689090875 1099.558741597726 292.999914065328
1229 0.005 6.145 20 1082.938231573995 1065.083139629568 1065.228078878958 1100.309288464734 1100.033266428812 1099.997916865957 1099.534241345669 360.76781171812 1099.558638286749 292.9998226794854
1230 0.005 6.15 20 1082.938433185716 1065.083261035278 1065.228200553447 1100.309357760916 1100.033329433216 1099.997973961552 1099.534251269866 360.7754872173395 1099.558776028616 292.9999116311893
1231 0.005 6.155 20 1082.938400560083 1065.083382987066 1065.228322229872 1100.309221758953 1100.033207417074 1099.997862208857 1099.534273581348 360.7832607827019 1099.558600702978 292.9998260269655
1232 0.005 6.16 20 1082.93842951621 1065.08350286074 1065.228442484747 1100.309227561351 1100.033208927186 1099.997847562865 1099.534131577559 360.7910906205328 1099.558684896204 292.9999149464176
1233 0.005 6.165 20 1082.938526832609 1065.083623792485 1065.228562991186 1100.309237598603 1100.033224959237 1099.997886548856 1099.534247040297 360.7987843155329 1099.558626773201 292.9998147087302
1234 0.005 6.17 20 1082.938608585643 1065.083742657511 1065.228682284948 1100.309254720543 1100.033245546395 1099.997882953642 1099.534117760666 360.8062247535343 1099.558696651023 292.999911688071
1235 0.005 6.175 20 1082.938687500325 1065.083861961841 1065.228801223598 1100.309307400203 1100.033292144147 1099.997952558976 1099.534222187607 360.8137957014542 1099.558697587092 292.9998118297213
1236 0.005 6.18 20 1082.938679457488 1065.083981556018 1065.228920838798 1100.309306740215 1100.033292539923 1099.997932038453 1099.534190440768 360.821423427381 1099.558724837725 292.9999091674333
1237 0.005 6.185 20 1082.938869863985 1065.084098842397 1065.229038351068 1100.309392485323 1100.033363803062 1099.998016789945 1099.534236568099 360.82921974494 1099.558765955284 292.999816505656
1238 0.005 6.19 20 1082.938878188206 1065.08421753709 1065.229156665425 1100.309302931863 1100.033274533186 1099.997936583494 1099.534317152402 360.8368318757413 1099.558654983953 292.9999120328882
1239 0.005 6.195 20 1082.93886060645 1065.084333598754 1065.22927307667 1100.309286708555 1100.033262785962 1099.997905856716 1099.534186534223 360.8441586009504 1099.558735544152 292.9998151063709
1240 0.005 6.2 20 1082.938953304579 1065.084450899513 1065.229390090246 1100.30926662829 1100.033248017048 1099.997909814015 1099.534296619874 360.8517127561614 1099.558677569459 292.9999091058855
1241 0.005 6.205 20 1082.938980973771 1065.08456538668 1065.229504958635 1100.309202988643 1100.03318590504 1099.997831109858 1099.534142563638 360.8591697425381 1099.558646048042 292.9998117671448
1242 0.005 6.21 20 1082.939040590488 1065.084680582956 1065.229619828937 1100.309236204751 1100.033224124747 1099.997888101254 1099.534232000796 360.866892902572 1099.558637463384 292.9999081671043
1243 0.005 6.215 20 1082.939059612872 1065.084795640063 1065.229734901436 1100.309221819648 1100.033215731702 1099.997860816206 1099.534137846349 360.8743112428089 1099.558648500516 292.9998184880297
1244 0.005 6.22 20 1082.939236984029 1065.084908738827 1065.22984827072 1100.30934577691 1100.033322398555 1099.997971336009 1099.534170447989 360.8816068176138 1099.558764304143 292.9999100737143
1245 0.005 6.225000000000001 20 1082.939271129978 1065.085023705324 1065.229962798854 1100.309297546783 1100.033280473252 1099.997937009044 1099.53426189685 360.8889977533698 1099.558637444497 292.9998135611498
1246 0.005 6.23 20 1082.939270877291 1065.085136113846 1065.230075474536 1100.309346947663 1100.033321850666 1099.997962443608 1099.534188206259 360.8963853868945 1099.558750750518 292.9999080216193
1247 0.005 6.235 20 1082.939418546504 1065.085250293281 1065.230189322283 1100.309361875672 1100.033330385881 1099.997990368441 1099.534336946917 360.9040384558973 1099.558768205943 292.999810595141
1248 0.005 6.24 20 1082.939464707599 1065.085361729383 1065.230300978165 1100.309295008009 1100.033272743306 1099.997909240298 1099.534212333909 360.9113079410969 1099.55875270099 292.9999074564307
1249 0.005 6.245 20 1082.939434655085 1065.085473813358 1065.23041292056 1100.309264339015 1100.033247497827 1099.997907509402 1099.534283899909 360.9185587159846 1099.558669765846 292.9998120501985
1250 0.005 6.25 20 1082.939424381287 1065.085584860964 1065.230523973328 1100.309180784482 1100.033172911833 1099.997822290301 1099.534160483587 360.9258340392166 1099.55860969839 292.9999079422964
1251 0.005 6.255 20 1082.939568495427 1065.085693731836 1065.230633215038 1100.309274151574 1100.033255819166 1099.997910200779 1099.534162580032 360.9331981461923 1099.558700099219 292.9998100778086
1252 0.005 6.26 20 1082.93964688214 1065.085804532742 1065.230743530449 1100.309238490692 1100.03322708619 1099.997887703403 1099.534226935288 360.9407507949691 1099.55864975396 292.9999039020514
1253 0.005 6.265000000000001 20 1082.939657277305 1065.085913288802 1065.230852531593 1100.30930977701 1100.033291321858 1099.997927292409 1099.534120190701 360.9479467779051 1099.558775410467 292.999814152361
1254 0.005 6.27 20 1082.939782548578 1065.086023789363 1065.230962746145 1100.309322904154 1100.033303858209 1099.997965345362 1099.534268243033 360.9550779533434 1099.558712783311 292.999906589745
1255 0.005 6.275 20 1082.939851370939 1065.086131589298 1065.231070652669 1100.309325378743 1100.033299264343 1099.997943777081 1099.534194192133 360.9622587766073 1099.55873740708 292.9998114495842
1256 0.005 6.28 20 1082.939851308557 1065.086240858843 1065.231179729929 1100.309361104181 1100.033332046519 1099.997990459668 1099.534329946072 360.9694952673817 1099.558739842021 292.9999065722918
1257 0.005 6.285 20 1082.93987013984 1065.086348611024 1065.231287430151 1100.30925552426 1100.033241849338 1099.997886137887 1099.53422522808 360.9769127507251 1099.558634177107 292.9998100377226
1258 0.005 6.29 20 1082.939978394923 1065.086454662247 1065.231393907987 1100.309310649266 1100.033291198626 1099.997936131876 1099.534221713978 360.9841001309131 1099.558723337998 292.9999050209653
1259 0.005 6.295 20 1082.939974787082 1065.086561734608 1065.231500516186 1100.309189138551 1100.033175529784 1099.997836055363 1099.534240456883 360.9911355310063 1099.558567376572 292.9998129485738
1260 0.005 6.3 20 1082.939955761335 1065.086666460254 1065.231605590499 1100.309215635538 1100.03320284789 1099.997846742189 1099.534112805192 360.9981949325376 1099.558651379584 292.9999056125778
1261 0.005 6.305 20 1082.940126568701 1065.086772846616 1065.231711682112 1100.309260686385 1100.03324947782 1099.99791280822 1099.534238341682 361.0055021801613 1099.558651722099 292.9998081985104
1262 0.005 6.31 20 1082.940200117695 1065.086876845759 1065.23181578378 1100.309278709213 1100.033262900224 1099.997903992683 1099.534114664693 361.0127941214622 1099.558690003696 292.9999046068131
1263 0.005 6.315 20 1082.940215460415 1065.086982766708 1065.231921467411 1100.309325648617 1100.033306477211 1099.997964493439 1099.534253428166 361.0198586980921 1099.558697617419 292.9998152919492
1264 0.005 6.32 20 1082.94029764986 1065.087087417913 1065.232025913734 1100.309311153157 1100.033292589291 1099.997936350263 1099.534227702134 361.0268008197376 1099.558698702737 292.9999048646854
1265 0.005 6.325 20 1082.940396933509 1065.087190913307 1065.232129801047 1100.30939368362 1100.03335590204 1099.998004780946 1099.534261260423 361.0338292127626 1099.558812113255 292.9998066074578
1266 0.005 6.33 20 1082.94039340529 1065.087295152966 1065.232233540549 1100.309268841827 1100.033251451415 1099.997909637967 1099.53430842801 361.0409856647709 1099.558638953427 292.9999031459711
1267 0.005 6.335 20 1082.940355165494 1065.08739700161 1065.232335823463 1100.309251385237 1100.033232510436 1099.997873141351 1099.53416464784 361.0481518684364 1099.558679819725 292.9998081255551
1268 0.005 6.34 20 1082.94049896346 1065.087500066079 1065.232438575862 1100.309246395766 1100.033227771071 1099.997889676621 1099.534272401807 361.0551700844322 1099.558664216275 292.9999027755825
1269 0.005 6.345 20 1082.940523655461 1065.087600650957 1065.23253929426 1100.309217120244 1100.033203430731 1099.99784748847 1099.534123397415 361.0619762640802 1099.558684285822 292.9998064186061
1270 0.005 6.350000000000001 20 1082.940535592394 1065.087703157359 1065.232641605875 1100.309272800973 1100.033259356905 1099.997921324927 1099.534228208622 361.0689664019374 1099.558700240323 292.9999034347833
1271 0.005 6.355 20 1082.940634903749 1065.087804148989 1065.232742457202 1100.309255447829 1100.033246239226 1099.997889967803 1099.534139259099 361.0760263163629 1099.558702856057 292.9998081576636
1272 0.005 6.36 20 1082.940778254728 1065.087904686359 1065.232843314571 1100.309388382435 1100.033364014694 1099.998004713411 1099.534201495682 361.0831392269082 1099.558832102105 292.9999023130662
1273 0.005 6.365 20 1082.940763915238 1065.088005929081 1065.23294395356 1100.309323997904 1100.033302131237 1099.997958762676 1099.534310913904 361.0899715703529 1099.558652824426 292.999811284746
1274 0.005 6.37 20 1082.940746048308 1065.088105332164 1065.233043794927 1100.30933438913 1100.033307061995 1099.997949959424 1099.534198311464 361.0967327863425 1099.558723875009 292.9999032283484
1275 0.005 6.375 20 1082.940850171253 1065.088205290798 1065.233143472105 1100.30928531833 1100.033264837034 1099.997931837892 1099.534311908237 361.1036701475507 1099.558634097122 292.9998097083276
1276 0.005 6.38 20 1082.940897481548 1065.088303275869 1065.233241614057 1100.309257052302 1100.033236955753 1099.997869939691 1099.534186088603 361.1107181102469 1099.558699117139 292.9999027656594
1277 0.005 6.385 20 1082.940851846673 1065.088402382557 1065.233340530952 1100.309233411219 1100.033216935387 1099.99787617224 1099.534246865521 361.1176929809299 1099.558626446157 292.9998063201858
1278 0.005 6.390000000000001 20 1082.940921344996 1065.08849956785 1065.233437662069 1100.309174241392 1100.033170241525 1099.997819077221 1099.534138767067 361.1243585278589 1099.558552012106 292.9999007270309
1279 0.005 6.395 20 1082.941053976312 1065.088596370002 1065.233534824132 1100.309305057373 1100.033290276281 1099.99794137787 1099.534153999339 361.1311280573152 1099.558720178174 292.9998074266516
1280 0.005 6.4 20 1082.941061449213 1065.088694214861 1065.233632054163 1100.309275690543 1100.033260809412 1099.997915377374 1099.534231295758 361.1379719459495 1099.558652360827 292.9999001708119
1281 0.005 6.405 20 1082.941087354109 1065.088790775315 1065.233729015043 1100.309306141815 1100.033288269635 1099.997928245741 1099.534134839326 361.1449079892196 1099.558707185845 292.999806469463
1282 0.005 6.41 20 1082.941236755267 1065.08888794883 1065.233825706709 1100.309346026125 1100.03332179189 1099.9979853773 1099.534316759057 361.1518060417186 1099.558661865625 292.9999016763167
1283 0.005 6.415 20 1082.94124749067 1065.088983309711 1065.233921299213 1100.309318943465 1100.033290490044 1099.997936344306 1099.534208906943 361.15836905405 1099.558705268186 292.9998094989135
1284 0.005 6.42 20 1082.941237707829 1065.089079929509 1065.234017629488 1100.309321444356 1100.033298482206 1099.997953180621 1099.534316380162 361.1650919235893 1099.558725870644 292.9999001068916
1285 0.005 6.425 20 1082.941276579849 1065.08917457942 1065.234112344739 1100.309205266183 1100.033194136749 1099.997839616092 1099.534196243628 361.171869306462 1099.558634795244 292.9998071706666
1286 0.005 6.43 20 1082.941380596809 1065.08926849541 1065.234206551354 1100.309271317971 1100.033249663348 1099.997901592551 1099.534183709852 361.178830195322 1099.558690334929 292.9998990553597
1287 0.005 6.435 20 1082.941342157079 1065.089362969547 1065.234300469338 1100.309193953432 1100.033185830387 1099.997847331647 1099.534222595159 361.1855405509669 1099.558566651215 292.9998041601339
1288 0.005 6.44 20 1082.941415265713 1065.089456302203 1065.234394236098 1100.309256905719 1100.033243883053 1099.997887523883 1099.53411494971 361.1920032321977 1099.558707536614 292.9998994030939
1289 0.005 6.445 20 1082.941539745633 1065.089550233697 1065.234487698582 1100.309311857441 1100.033291766147 1099.997952196903 1099.53424513301 361.1986571101785 1099.558732524003 292.9998020339018
1290 0.005 6.45 20 1082.941575703418 1065.089643128011 1065.234580816545 1100.309303564926 1100.033281779818 1099.997924207214 1099.534152636166 361.2053143839119 1099.558725139234 292.9998980814522
1291 0.005 6.455 20 1082.941597276442 1065.089736999779 1065.234674249735 1100.309358992024 1100.03333172853 1099.997994950245 1099.534301343077 361.212185698008 1099.558731418477 292.9998095243415
1292 0.005 6.46 20 1082.941689102624 1065.089829764711 1065.234767022384 1100.3093058762 1100.03327835078 1099.997925101199 1099.534247645655 361.2188232481474 1099.558740367916 292.9999012734558
1293 0.005 6.465 20 1082.941745393423 1065.089921174949 1065.234858702843 1100.309337704132 1100.03331051646 1099.997960594499 1099.534242096818 361.2252744644164 1099.558760768614 292.9998085023966
1294 0.005 6.47 20 1082.941657197007 1065.090013227319 1065.234950346658 1100.309224026474 1100.033210099426 1099.997866609161 1099.534276633297 361.2318617488621 1099.558589614654 292.999897721592
1295 0.005 6.475000000000001 20 1082.941719491967 1065.090103475978 1065.235041049175 1100.30921504366 1100.033199204715 1099.997845324311 1099.534121459389 361.2383829166706 1099.558642601044 292.9998009584513
1296 0.005 6.48 20 1082.941816640589 1065.090194121276 1065.23513124165 1100.309233035805 1100.033219121607 1099.997886699324 1099.53424409347 361.2452072890036 1099.558642507852 292.9998972633192
1297 0.005 6.485 20 1082.941895351041 1065.090284383906 1065.235221686253 1100.309264767679 1100.03325035019 1099.997887445195 1099.534123773196 361.2516664957886 1099.558776257146 292.9998111663439
1298 0.005 6.49 20 1082.941893789884 1065.090375146038 1065.235312067586 1100.309307684943 1100.033289331391 1099.997948556854 1099.534227243946 361.2580632348599 1099.558744636334 292.9998990565614
1299 0.005 6.495 20 1082.941981777536 1065.090465142123 1065.235402146396 1100.309283670317 1100.033272686121 1099.997917176275 1099.534171895811 361.2645035064024 1099.558695081681 292.9997972347582
1300 0.005 6.5 20 1082.942101927116 1065.090554062546 1065.235491118546 1100.309407334709 1100.033374901018 1099.998023180066 1099.534245701774 361.2710481248418 1099.558819913503 292.9998963836617
1301 0.005 6.505 20 1082.942037081453 1065.090644420936 1065.235581017625 1100.309332419292 1100.03330539041 1099.997958865015 1099.534327997357 361.2777372306536 1099.558716301804 292.9998049949223
1302 0.005 6.51 20 1082.942116989066 1065.090732667214 1065.235669644302 1100.309296512797 1100.033274041643 1099.997914188016 1099.534194070165 361.2840597401154 1099.558731004841 292.9998971829439
1303 0.005 6.515000000000001 20 1082.942137224429 1065.090821094324 1065.235757746419 1100.309261552873 1100.033243005114 1099.997907309216 1099.534293686383 361.2904375235075 1099.558640602018 292.9998028693775
1304 0.005 6.52 20 1082.942143924367 1065.090908442028 1065.235845363384 1100.30921823433 1100.033198082371 1099.997842110743 1099.534150980002 361.2967843690907 1099.558674211901 292.9998977874778
1305 0.005 6.525 20 1082.942148776769 1065.090996058892 1065.235932596117 1100.30923899926 1100.033225981838 1099.997887689125 1099.534232494584 361.3032626868994 1099.558667949589 292.9997965943035
1306 0.005 6.53 20 1082.942258439849 1065.091083115772 1065.236019782292 1100.309224523623 1100.033219350511 1099.997864776734 1099.534136250812 361.3098555084342 1099.55867137032 292.9998949820757
1307 0.005 6.535 20 1082.942382127752 1065.091169113701 1065.23610581589 1100.309343569538 1100.033321740882 1099.997970699266 1099.53416114498 361.3161809491903 1099.558745905692 292.9998063903945
1308 0.005 6.54 20 1082.942300959174 1065.091256988385 1065.236193260427 1100.309295774859 1100.033278091674 1099.997933728541 1099.534267049322 361.3224082590867 1099.558637902642 292.999897992025
1309 0.005 6.545 20 1082.942445272686 1065.091342686035 1065.23627919097 1100.309347612137 1100.03332280408 1099.997962852981 1099.534188550002 361.3286831946969 1099.558756670474 292.9998090230542
1310 0.005 6.55 20 1082.94248122015 1065.091429213702 1065.236365348098 1100.309341670637 1100.033311799953 1099.99797905026 1099.53433208947 361.3351775897331 1099.558715344317 292.9998953597874
1311 0.005 6.555 20 1082.942483169296 1065.091514329496 1065.236450719851 1100.309280831132 1100.033258358158 1099.997902248322 1099.534196780959 361.3416021552045 1099.558713126843 292.99979658504
1312 0.005 6.56 20 1082.942471125182 1065.091599825592 1065.236535882736 1100.309259426228 1100.033240780874 1099.997901348012 1099.534284342599 361.3478193891911 1099.558665814101 292.9998948335577
1313 0.005 6.565 20 1082.942510433919 1065.091684237317 1065.236620469036 1100.309172029363 1100.033162429223 1099.997810484744 1099.534158980667 361.3539967931995 1099.558618247651 292.9998089446744
1314 0.005 6.57 20 1082.942646030011 1065.091767444145 1065.236703680507 1100.309295207314 1100.033278021959 1099.997924133812 1099.534171849685 361.3602636864891 1099.558769487936 292.9998965008084
1315 0.005 6.575 20 1082.94257236625 1065.091852637187 1065.236788520676 1100.309245352248 1100.033235134674 1099.997891400796 1099.534217554081 361.3667608668687 1099.558647449663 292.999798664564
1316 0.005 6.58 20 1082.942721611362 1065.091935363228 1065.236871508815 1100.309293688575 1100.033276131756 1099.997917514424 1099.534117964024 361.3730583697819 1099.55869788309 292.9998953467961
1317 0.005 6.585 20 1082.942797739541 1065.092019896097 1065.236955600313 1100.309337403098 1100.03331471431 1099.997973000849 1099.53427701567 361.3791807882553 1099.558736998606 292.9998023646897
1318 0.005 6.59 20 1082.942799183668 1065.092102966943 1065.237038781366 1100.309338097645 1100.033312026306 1099.997951893029 1099.534202622921 361.3852762356673 1099.558769942636 292.9998944141502
1319 0.005 6.595 20 1082.942829575366 1065.092186931812 1065.237122409251 1100.309368669361 1100.033337370114 1099.997995165021 1099.534325869611 361.39149698719 1099.558771657714 292.9998022230192
1320 0.005 6.600000000000001 20 1082.942881628426 1065.092269701751 1065.237205291965 1100.309271212978 1100.033254536898 1099.997898470372 1099.534232845959 361.3978564314082 1099.558720767917 292.9998942340096
1321 0.005 6.605 20 1082.942941941256 1065.092350684153 1065.237286420006 1100.309305265519 1100.033280255953 1099.997928992363 1099.534221759675 361.4041056270864 1099.558758633692 292.9998010440207
1322 0.005 6.61 20 1082.94282228212 1065.09243344159 1065.237368858506 1100.309202157045 1100.033189625848 1099.997847441369 1099.534246276233 361.4101181038775 1099.558617846373 292.9998933587971
1323 0.005 6.615 20 1082.942950403935 1065.092513200118 1065.237448902044 1100.309211914284 1100.033202027787 1099.997849664432 1099.534100852656 361.4161667953984 1099.558654332397 292.9997993727177
1324 0.005 6.62 20 1082.943029590423 1065.092595088153 1065.237530425189 1100.309259915314 1100.033245852518 1099.997913831881 1099.534243354379 361.4224188899121 1099.558654346134 292.9998960886988
1325 0.005 6.625 20 1082.943049723865 1065.092675315716 1065.237610733948 1100.30928297876 1100.0332674443 1099.997904378592 1099.53412069956 361.4287180700308 1099.558737399914 292.9998076694863
1326 0.005 6.63 20 1082.943101235366 1065.092756921464 1065.237692023952 1100.30932827457 1100.033308579572 1099.997966331016 1099.53425568946 361.4347936947774 1099.55870252193 292.9998936210669
1327 0.005 6.635 20 1082.943166967465 1065.092837217036 1065.237772281206 1100.309309528857 1100.033291985673 1099.997938700165 1099.534221850045 361.4407296815647 1099.558678154153 292.9997955663447
1328 0.005 6.640000000000001 20 1082.943250759315 1065.092916622413 1065.237851803242 1100.30939758022 1100.03336276696 1099.998013752389 1099.534261243346 361.4467456561543 1099.558791556278 292.9998926943421
1329 0.005 6.645 20 1082.94316908046 1065.092997834368 1065.237932616506 1100.309284210035 1100.03326266078 1099.997915278171 1099.534313887131 361.4528629338697 1099.558695073374 292.9998033838074
1330 0.005 6.65 20 1082.943263096474 1065.093075714178 1065.238010851642 1100.309252431494 1100.033231129735 1099.997870839795 1099.53416552426 361.4590631980774 1099.55872302229 292.9998919861103
1331 0.005 6.655 20 1082.943288737738 1065.093155208785 1065.238090026621 1100.309235527105 1100.033212735543 1099.997877385189 1099.534259547187 361.4652122152747 1099.558632377236 292.9997961481055
1332 0.005 6.66 20 1082.94326757455 1065.093232551121 1065.23816750765 1100.309210674087 1100.033197923551 1099.997843058721 1099.534124988002 361.4710161825481 1099.558635871481 292.9998913980951
1333 0.005 6.665 20 1082.943351570519 1065.093311592909 1065.238246312126 1100.309276481407 1100.033258117733 1099.997920328717 1099.53422647805 361.4770157546333 1099.558692305077 292.9997972982134
1334 0.005 6.67 20 1082.943422559483 1065.093389441455 1065.238324072958 1100.309260992782 1100.033245508501 1099.997889077208 1099.534144975749 361.4829733352179 1099.558734582829 292.9998935831374
1335 0.005 6.675 20 1082.943527184894 1065.093466693454 1065.238401460552 1100.309377781437 1100.033348647004 1099.997995131441 1099.534188298872 361.4891892775148 1099.558807481513 292.9997997351293
1336 0.005 6.68 20 1082.94349735296 1065.09354585627 1065.238480022722 1100.309354649922 1100.033325860461 1099.997977700159 1099.534325941281 361.4951141709433 1099.558708577472 292.9998935224011
1337 0.005 6.685 20 1082.943555192523 1065.093621871835 1065.23855648703 1100.30932956852 1100.033301206242 1099.997946028344 1099.534201433115 361.5008285152254 1099.558711376139 292.9998012848518
1338 0.005 6.69 20 1082.943596723783 1065.093699757429 1065.238634001879 1100.30930659213 1100.033281617299 1099.997943354409 1099.534323425466 361.5067661355249 1099.55867891837 292.999890234584
1339 0.005 6.695 20 1082.943537344477 1065.093775370123 1065.238709773781 1100.309233785577 1100.033214173905 1099.99785685622 1099.534172700537 361.5127549637422 1099.558668961872 292.999797849674
1340 0.005 6.7 20 1082.94362041503 1065.093852544062 1065.238786717493 1100.309247350865 1100.033226032706 1099.997886951256 1099.534257096277 361.5188497462687 1099.558650159066 292.9998944158085
1341 0.005 6.705 20 1082.943649739777 1065.093927667631 1065.238861772471 1100.309188099543 1100.033181137764 1099.997827394526 1099.534146383981 361.5245683968013 1099.558634579413 292.9998034859866
1342 0.005 6.71 20 1082.943741430037 1065.094002637681 1065.238936990262 1100.309307529303 1100.033291141781 1099.99794105484 1099.534152902309 361.5303738353874 1099.55876363188 292.9998915533106
1343 0.005 6.715 20 1082.943699454028 1065.094079029672 1065.239012838925 1100.30926706283 1100.033251934952 1099.997908069546 1099.534218916455 361.5362042632265 1099.558648712774 292.9997917034884
1344 0.005 6.72 20 1082.943835048919 1065.09415312142 1065.239087272933 1100.309330880316 1100.033306470919 1099.997946775174 1099.534151606726 361.542082443567 1099.558749531882 292.9998916486594
1345 0.005 6.725000000000001 20 1082.94391486058 1065.094229329377 1065.239162916916 1100.309358696603 1100.033333613136 1099.997997630579 1099.534319654718 361.5481507528781 1099.558732981962 292.9997977339168
1346 0.005 6.73 20 1082.943831428674 1065.094303237649 1065.239237015809 1100.309321163419 1100.033286060488 1099.997932055238 1099.534217358848 361.5537899330424 1099.558719194597 292.9998904644252
1347 0.005 6.735 20 1082.943933833226 1065.09437877519 1065.239312326684 1100.309328703236 1100.033299507698 1099.997954473111 1099.534315694845 361.5595229699745 1099.558745719014 292.999793752858
1348 0.005 6.74 20 1082.943909170289 1065.09445202308 1065.23938558032 1100.309208390242 1100.033195554741 1099.997838314692 1099.534198621634 361.5652960748717 1099.558596750074 292.9998915322591
1349 0.005 6.745 20 1082.943960563612 1065.09452497844 1065.239458830972 1100.309275281146 1100.033245628769 1099.997896021361 1099.534190531806 361.5712703680377 1099.55868219628 292.9998022185464
1350 0.005 6.75 20 1082.943936919291 1065.094598884614 1065.239532140228 1100.309203241728 1100.033188950242 1099.997846793101 1099.53423029692 361.5771289523683 1099.558592216125 292.9998930511615
1351 0.005 6.755 20 1082.944051730616 1065.094670774564 1065.239604499713 1100.309254050306 1100.033243566589 1099.997885072502 1099.534103134746 361.5826754422295 1099.558705692229 292.9997921042713
1352 0.005 6.76 20 1082.944129293362 1065.094744321288 1065.239677481568 1100.309309572054 1100.033288669781 1099.997952894983 1099.534247017959 361.5883644526321 1099.558687087591 292.9998904877567
1353 0.005 6.765000000000001 20 1082.944071338654 1065.094816370862 1065.239749699392 1100.309314488155 1100.033290665882 1099.99793158714 1099.534160643406 361.594019662475 1099.558695813964 292.9998033132976
1354 0.005 6.77 20 1082.944217902749 1065.09489009508 1065.239823083829 1100.309360384996 1100.03333133239 1099.997992470668 1099.534303290579 361.5999545858585 1099.558729322682 292.9998914369382
1355 0.005 6.775 20 1082.944233819494 1065.094962166251 1065.239895034424 1100.309301171208 1100.033274205385 1099.99791992996 1099.534238690386 361.6056370261676 1099.55872444934 292.9997954451395
1356 0.005 6.78 20 1082.944262135875 1065.095034022585 1065.23996719695 1100.309342320676 1100.033312300375 1099.997963020617 1099.534245259934 361.6112374832441 1099.558787214541 292.999890668336
1357 0.005 6.785 20 1082.944214257217 1065.095106428919 1065.240039037862 1100.309248785172 1100.033233257818 1099.997883659924 1099.5342861996 361.6168763498612 1099.558662185012 292.9997937118425
1358 0.005 6.79 20 1082.944266768866 1065.095176313886 1065.240109519515 1100.309232269881 1100.033212620501 1099.997852943081 1099.534133475498 361.6224628860663 1099.5586947047 292.9998899631333
1359 0.005 6.795 20 1082.944346783215 1065.095247643895 1065.24018023238 1100.309238684041 1100.033229962189 1099.997892975296 1099.534240733786 361.6283806708627 1099.558651306776 292.9997981354577
1360 0.005 6.8 20 1082.944297010831 1065.095317771482 1065.240250628588 1100.309247876447 1100.033229092536 1099.997873133067 1099.534125248578 361.6340369911086 1099.558668264727 292.9998907862204
1361 0.005 6.805 20 1082.944451043131 1065.095389219113 1065.240321698498 1100.309317308456 1100.033297915193 1099.997954642886 1099.534231627408 361.6395161211362 1099.558713499715 292.9997944596509
1362 0.005 6.81 20 1082.944442361611 1065.09545908933 1065.240391510481 1100.309275216707 1100.033257584169 1099.997903747261 1099.534168988276 361.6450590853502 1099.558653196812 292.9998904442639
1363 0.005 6.815 20 1082.944504342958 1065.095529069829 1065.240461701683 1100.309382471054 1100.033351305376 1099.998002117729 1099.534228477793 361.6507253054247 1099.558756046184 292.9998027765643
1364 0.005 6.82 20 1082.944482854987 1065.095599941712 1065.240531963678 1100.309300393146 1100.033273905907 1099.997933729269 1099.534319114184 361.6565412837537 1099.558627962869 292.9998882171514
1365 0.005 6.825 20 1082.944556468834 1065.095668719111 1065.240601275392 1100.309289002318 1100.033263535573 1099.997904628519 1099.534193742668 361.6619876164862 1099.558683273325 292.9997957509217
1366 0.005 6.83 20 1082.944582992779 1065.095738205233 1065.240670198543 1100.309253686482 1100.033237809564 1099.997899681488 1099.534289895332 361.6674606949181 1099.558613356546 292.9998909231702
1367 0.005 6.835 20 1082.944479330925 1065.095806383598 1065.240738736421 1100.309208109393 1100.033186309993 1099.997831543451 1099.534140772065 361.6729013847964 1099.558616481171 292.9998017130798
1368 0.005 6.84 20 1082.944650063084 1065.095875215543 1065.240807173715 1100.309254661638 1100.033234494559 1099.997896061565 1099.534244119686 361.6784901226639 1099.55866554317 292.9998886125448
1369 0.005 6.845 20 1082.944685006155 1065.095943521811 1065.240875428837 1100.309224968343 1100.033215908308 1099.997863429402 1099.534136249442 361.6841976692271 1099.558682941019 292.9997928299932
1370 0.005 6.850000000000001 20 1082.944761833334 1065.096011612339 1065.240943647957 1100.309361236452 1100.033328441079 1099.997975665726 1099.534173395714 361.6897599746271 1099.558840610493 292.9998903690513
1371 0.005 6.855 20 1082.94473685557 1065.096080819961 1065.241012279031 1100.309295450708 1100.033276147786 1099.997932441981 1099.534257961354 361.6950858515852 1099.558702342943 292.9997979745833
1372 0.005 6.86 20 1082.944854970867 1065.096148277907 1065.241080136108 1100.309369802136 1100.033335037655 1099.99797474778 1099.534203601211 361.7004729439489 1099.558824279901 292.999888944003
1373 0.005 6.865 20 1082.944869464429 1065.096216665674 1065.241147963251 1100.309353847842 1100.033326819638 1099.997992494812 1099.534335438444 361.7059768646717 1099.558715212791 292.9997940888888
1374 0.005 6.87 20 1082.944786841731 1065.096283962704 1065.241215614792 1100.309284952886 1100.033257761191 1099.997901277572 1099.534203036145 361.7115972236804 1099.558717768575 292.9998885902542
1375 0.005 6.875 20 1082.944911191241 1065.096351339993 1065.241282630113 1100.309267910036 1100.033247064942 1099.997906321703 1099.534283591166 361.7170365417392 1099.558673970469 292.9998039308143
1376 0.005 6.88 20 1082.944872388978 1065.096417811079 1065.241349153915 1100.309185961029 1100.033166824259 1099.997814477388 1099.534171447995 361.7222742368857 1099.558616765027 292.9998905368348
1377 0.005 6.885 20 1082.944924037965 1065.096483452558 1065.241414940292 1100.309280806969 1100.033256532127 1099.997909939448 1099.534170011172 361.7276566493767 1099.558716014948 292.9997916592283
1378 0.005 6.890000000000001 20 1082.94495145103 1065.096550776779 1065.241481749306 1100.309246730492 1100.033235089953 1099.997892127938 1099.534224270599 361.7331042040275 1099.558689514488 292.9998890116173
1379 0.005 6.895 20 1082.945043969687 1065.096615838582 1065.241547236429 1100.309295209371 1100.033273830961 1099.997915252851 1099.53410741264 361.7386481219838 1099.558767953092 292.9997914594579
1380 0.005 6.9 20 1082.94511425431 1065.096682622972 1065.241613357369 1100.30933304093 1100.033316088462 1099.997975327549 1099.534277140749 361.7440104664855 1099.558720101845 292.9998883499926
1381 0.005 6.905 20 1082.945062902132 1065.096748858378 1065.241679819646 1100.309348816887 1100.033323738509 1099.997960652527 1099.534208050813 361.7491836052443 1099.55874831386 292.99979263501
1382 0.005 6.91 20 1082.945166113537 1065.096814803175 1065.241745435933 1100.309355765547 1100.033322318588 1099.997984659183 1099.53432152131 361.7544945197905 1099.558695013167 292.9998891495755
1383 0.005 6.915 20 1082.945143795711 1065.096880320802 1065.241811015207 1100.30925468229 1100.033236407421 1099.997882076908 1099.534220938936 361.7598274388837 1099.558666747967 292.999796795908
1384 0.005 6.92 20 1082.945155601396 1065.096944459728 1065.241875326353 1100.309294187934 1100.033267202029 1099.997914016195 1099.534219243485 361.765370048876 1099.558684294223 292.9998877597443
1385 0.005 6.925 20 1082.945157466818 1065.097010177963 1065.241940583312 1100.309199088422 1100.033185247671 1099.99784145427 1099.534250884003 361.7707395705904 1099.55856357941 292.9997908898917
1386 0.005 6.93 20 1082.94524951527 1065.097073511029 1065.242004248436 1100.30924316499 1100.033234281197 1099.997871300577 1099.534118610847 361.7758066171226 1099.558711751836 292.9998887313254
1387 0.005 6.935 20 1082.945282969175 1065.09713819053 1065.24206845293 1100.309271651656 1100.033257130814 1099.997922705282 1099.534233139603 361.7811253113014 1099.558669802963 292.9997963081219
1388 0.005 6.94 20 1082.945252060485 1065.0972021292 1065.2421326217 1100.309292084652 1100.033267076426 1099.99791000436 1099.534132821341 361.7863500150068 1099.558728439729 292.9998866198074
1389 0.005 6.945 20 1082.945402135868 1065.097266449652 1065.242196545231 1100.309332944102 1100.033309898725 1099.997970270528 1099.534262685027 361.7918565609471 1099.558700950552 292.9997952202486
1390 0.005 6.95 20 1082.945428735783 1065.097331059599 1065.242261026927 1100.309317334486 1100.033292840109 1099.997937699958 1099.534226325215 361.7970404210814 1099.558725057848 292.9998891490739
1391 0.005 6.955 20 1082.945425848956 1065.09739414627 1065.24232425185 1100.309390828752 1100.033349436527 1099.998000259321 1099.534256996363 361.8021267513282 1099.558801596851 292.9998015332471
1392 0.005 6.96 20 1082.945430024682 1065.097458960374 1065.242388697892 1100.309275629053 1100.033253995157 1099.997909424931 1099.534307418502 361.8073078989375 1099.558680474754 292.9998882792738
1393 0.005 6.965 20 1082.945464781159 1065.097520527137 1065.242450644794 1100.309261832587 1100.033243058022 1099.997878797018 1099.534169390619 361.8125708234942 1099.558708911266 292.9997883906919
1394 0.005 6.97 20 1082.945473917737 1065.09758382638 1065.242513527988 1100.309234163305 1100.033220082194 1099.997885014587 1099.534263245643 361.8179902381597 1099.558590340419 292.9998870814941
1395 0.005 6.975000000000001 20 1082.945451147615 1065.097645789653 1065.242575640565 1100.309220746602 1100.033203288534 1099.997847882795 1099.534126803426 361.8229948019724 1099.558672508238 292.9997997635139
1396 0.005 6.98 20 1082.94558625637 1065.097708278792 1065.242637859077 1100.309280000766 1100.033258195228 1099.997920049492 1099.534240218868 361.8281194252142 1099.558688651175 292.9998888949638
1397 0.005 6.985 20 1082.945598273093 1065.097770716987 1065.242700217226 1100.309249975108 1100.033236972665 1099.997883061491 1099.534139202427 361.8332162733032 1099.558690005628 292.9997909984419
1398 0.005 6.99 20 1082.945616532362 1065.09783192144 1065.242761534446 1100.309373437793 1100.033343842952 1099.997991760213 1099.534188616739 361.8384654183694 1099.558769817851 292.9998866038061
1399 0.005 6.995 20 1082.945690231808 1065.097895476767 1065.242824599084 1100.309323130105 1100.033300593139 1099.997958894832 1099.534299675061 361.8438031769694 1099.558679305656 292.9997988901993
1400 0.005 7 20 1082.94572462649 1065.09795596327 1065.242885387818 1100.309333663636 1100.033303670292 1099.997946633351 1099.534206832202 361.8486677503455 1099.55875874337 292.9998873376953
1401 0.005 7.005 20 1082.945713876383 1065.098018477203 1065.242947544293 1100.309304131888 1100.033280579891 1099.997941942164 1099.5343224149 361.8537734249129 1099.558684352923 292.9997913583298
1402 0.005 7.01 20 1082.945659775782 1065.098078875883 1065.243008131534 1100.309231476906 1100.03321272261 1099.997856908071 1099.534176487161 361.8588269105746 1099.558625869195 292.9998882522171
1403 0.005 7.015000000000001 20 1082.945766130864 1065.09813965539 1065.243068738508 1100.309255885535 1100.033229590498 1099.997891187208 1099.534253712325 361.8641401613672 1099.558665413483 292.999794436692
1404 0.005 7.02 20 1082.945814266317 1065.098200333649 1065.24312921104 1100.309211335896 1100.033201643957 1099.997843479536 1099.534156261866 361.8692783289646 1099.558688166338 292.9998864911091
1405 0.005 7.025 20 1082.945796577271 1065.0982601472 1065.243189232239 1100.309306205354 1100.033285250247 1099.997934636621 1099.534159893292 361.8742172515098 1099.558770981213 292.9997919859919
1406 0.005 7.03 20 1082.945892396235 1065.09832185313 1065.243250468663 1100.309290429197 1100.033273326107 1099.997924097065 1099.534227865048 361.8791764694846 1099.558709092037 292.9998883173869
1407 0.005 7.035 20 1082.945935903791 1065.098380766883 1065.24330963817 1100.309321384561 1100.033304962672 1099.997945290917 1099.534133861338 361.8841312092654 1099.558743576887 292.9997983156138
1408 0.005 7.04 20 1082.945946947207 1065.09844229554 1065.243370746715 1100.309362382825 1100.033335133315 1099.997998884 1099.534326656948 361.8894131120159 1099.55870887216 292.9998849085295
1409 0.005 7.045 20 1082.945930275301 1065.098501768852 1065.243430319694 1100.309325477638 1100.033293693936 1099.997939648121 1099.534217877942 361.8943865210147 1099.558720204054 292.9997895624546
1410 0.005 7.05 20 1082.946006329323 1065.09856199334 1065.243490420734 1100.309305060543 1100.033280213821 1099.997942614784 1099.534308995437 361.8993018713087 1099.558683863713 292.9998882086161
1411 0.005 7.055 20 1082.946002038956 1065.098620924697 1065.243549199685 1100.309217244225 1100.033201638061 1099.997844543796 1099.534194992714 361.9042827646765 1099.558637162145 292.9997994745254
1412 0.005 7.06 20 1082.945969076946 1065.098679195059 1065.243607736639 1100.309289834764 1100.033257288502 1099.997905441803 1099.534193179813 361.9092804448428 1099.558739310917 292.9998858205401
1413 0.005 7.065 20 1082.94606075405 1065.098739014271 1065.24366707019 1100.309218984748 1100.033209248837 1099.997861869502 1099.534231348144 361.9144753948455 1099.558640791333 292.999783205917
1414 0.005 7.07 20 1082.946140802224 1065.098796408084 1065.243724728552 1100.309282695882 1100.033271009409 1099.997906147949 1099.534111790207 361.9194596304199 1099.558768042655 292.9998845531304
1415 0.005 7.075 20 1082.946134266076 1065.098856369318 1065.243784279293 1100.309312927395 1100.033297737216 1099.997958958137 1099.534243155725 361.9243026394543 1099.558727034413 292.9997990616261
1416 0.005 7.08 20 1082.946143721019 1065.09891427595 1065.24384223428 1100.309321303147 1100.033294459401 1099.997937112121 1099.53416378898 361.929152017901 1099.558762150697 292.999887060107
1417 0.005 7.085 20 1082.946248588192 1065.098973624327 1065.243901401705 1100.309367479651 1100.033335472787 1099.99799582465 1099.534308165343 361.9341588060934 1099.55877512541 292.9997893326664
1418 0.005 7.09 20 1082.946252079316 1065.099031681111 1065.243959256628 1100.309297937801 1100.033271853375 1099.997920304539 1099.534232620911 361.9392826192723 1099.558696462473 292.9998864531175
1419 0.005 7.095 20 1082.946212305327 1065.099089135769 1065.244017039998 1100.309350231057 1100.033315873175 1099.997965753731 1099.534242153056 361.9441428633098 1099.558764457334 292.9997967198688
1420 0.005 7.100000000000001 20 1082.946268886763 1065.09914751281 1065.244074931413 1100.309228407357 1100.033213244611 1099.997868907736 1099.534282894451 361.9488999530902 1099.558623274349 292.9998860832706
1421 0.005 7.105 20 1082.946265167818 1065.09920310967 1065.244130914495 1100.309217009469 1100.033196242029 1099.997837883521 1099.534132431663 361.9536541095441 1099.558655508977 292.9997931092464
1422 0.005 7.11 20 1082.946280590113 1065.099261192302 1065.244188543106 1100.309246573955 1100.033228436871 1099.997892005491 1099.53424769442 361.9586008646399 1099.558657911092 292.9998871704273
1423 0.005 7.115 20 1082.946327071988 1065.099317422882 1065.244244870603 1100.309258286239 1100.033245138701 1099.997889455636 1099.534115924387 361.9636265948791 1099.558703879523 292.9997891686467
1424 0.005 7.12 20 1082.946436313309 1065.099374990626 1065.244302262118 1100.309328024974 1100.033300693925 1099.997959995712 1099.534240398128 361.9685553582449 1099.558760664369 292.9998856443617
1425 0.005 7.125 20 1082.946452738112 1065.099431696592 1065.244358665049 1100.309291130337 1100.033275387959 1099.997917733966 1099.534182868497 361.9731882376004 1099.558728927767 292.9997954099201
1426 0.005 7.13 20 1082.946451807607 1065.099488512377 1065.244415761104 1100.309406871685 1100.033368486415 1099.998016854903 1099.534240016871 361.9779909451253 1099.558836948289 292.9998868435323
1427 0.005 7.135 20 1082.946505507796 1065.099545763874 1065.244472502244 1100.30931277624 1100.033282790472 1099.997942801556 1099.53431532225 361.9828100781017 1099.558670857389 292.9997924454514
1428 0.005 7.140000000000001 20 1082.946524794549 1065.099600909982 1065.244528036861 1100.309289924315 1100.03326957795 1099.997911922559 1099.534190260832 361.9877685369772 1099.55872409637 292.9998853183382
1429 0.005 7.145 20 1082.946489936152 1065.099657584086 1065.244584283535 1100.309259701706 1100.033244051037 1099.997904807099 1099.534292145943 361.9925936433071 1099.558641696416 292.9997891313785
1430 0.005 7.15 20 1082.946488694163 1065.099712409267 1065.244639278993 1100.309220400435 1100.03320225785 1099.997844624666 1099.53414534946 361.9971724815535 1099.558661621708 292.999885502248
1431 0.005 7.155 20 1082.946569573034 1065.099768128672 1065.24469484483 1100.309239792602 1100.03322160158 1099.997888894112 1099.534229415506 362.0019223230878 1099.558642272503 292.9998011837281
1432 0.005 7.16 20 1082.946596941712 1065.099823052991 1065.244749533467 1100.309219973492 1100.033210719689 1099.997858603931 1099.534139333742 362.0066960614243 1099.558656213206 292.9998874425341
1433 0.005 7.165 20 1082.9466132758 1065.099878286585 1065.244805049455 1100.309342969053 1100.033318987338 1099.9979653403 1099.53416037511 362.0116701581096 1099.558777860439 292.9997881287945
1434 0.005 7.17 20 1082.946707772133 1065.099934013159 1065.244860174737 1100.309295964457 1100.033279610244 1099.997931930641 1099.534251658424 362.0163608520074 1099.558653030484 292.999883193037
1435 0.005 7.175 20 1082.946748344418 1065.099988520187 1065.244914994733 1100.309349664925 1100.0333264654 1099.997967114866 1099.53418345261 362.0208897950235 1099.558747192672 292.9997878979163
1436 0.005 7.18 20 1082.946725921071 1065.100044431619 1065.244970393237 1100.309356090498 1100.03332523437 1099.997990513079 1099.53433704646 362.025602807274 1099.558712246771 292.9998866559563
1437 0.005 7.185 20 1082.946707983079 1065.100098358735 1065.245024614809 1100.30927329244 1100.033247665895 1099.997893361282 1099.534193172427 362.0302692722545 1099.558702844044 292.9997908367164
1438 0.005 7.19 20 1082.946788943284 1065.10015296311 1065.245079006182 1100.309275541666 1100.033257275091 1099.997913605869 1099.534275198924 362.0352008166422 1099.558693616701 292.9998858564309
1439 0.005 7.195 20 1082.946763193523 1065.100206335899 1065.245132246209 1100.309189600255 1100.033175137968 1099.997822215302 1099.53415080277 362.039921742663 1099.558602819987 292.9997887269464
1440 0.005 7.2 20 1082.946767024584 1065.100260067587 1065.245186263017 1100.309274212997 1100.033253291627 1099.997906303996 1099.534166259426 362.0444353929654 1099.558709219522 292.9998860155198
1441 0.005 7.205 20 1082.946856473047 1065.100314115156 1065.245239786206 1100.309228406993 1100.033215750553 1099.99787354736 1099.534213173118 362.0491093940319 1099.558629895178 292.999791618038
1442 0.005 7.21 20 1082.946899208752 1065.100367063513 1065.245293080925 1100.309292272934 1100.033273933962 1099.997911723901 1099.534100240532 362.0536864728308 1099.558760946908 292.9998872818457
1443 0.005 7.215 20 1082.946924174983 1065.100421656112 1065.245347021488 1100.309338793768 1100.033322327478 1099.997981308176 1099.534259822259 362.0586122936459 1099.558737218189 292.9997885888185
1444 0.005 7.22 20 1082.94697068334 1065.100475171267 1065.245400746657 1100.309353410107 1100.03332653543 1099.997967350438 1099.534202452816 362.063143667208 1099.558749198875 292.99988409185
1445 0.005 7.225000000000001 20 1082.947004764991 1065.100528876835 1065.245454209655 1100.30935197239 1100.033318845847 1099.99798349721 1099.534316348148 362.0676771366765 1099.558701642986 292.9997908338084
1446 0.005 7.23 20 1082.946979415395 1065.100581948627 1065.24550718863 1100.309262069978 1100.033244994393 1099.997886442161 1099.534220391244 362.0721914860679 1099.55867042955 292.999884938083
1447 0.005 7.235 20 1082.946954018707 1065.100634269324 1065.245559820653 1100.309291552006 1100.033262136543 1099.997912539844 1099.534203196484 362.0769502665283 1099.558695647007 292.9997934737145
1448 0.005 7.24 20 1082.947023182687 1065.100686914471 1065.245611985243 1100.309198307753 1100.033182765666 1099.997840460622 1099.534239206321 362.0817355611495 1099.558562274 292.9998864048601
1449 0.005 7.245 20 1082.947047315156 1065.100738298537 1065.245663736976 1100.309216297055 1100.033205247259 1099.997847130299 1099.534102182491 362.0861140392847 1099.558668969637 292.999795430784
1450 0.005 7.25 20 1082.947041031832 1065.100791085015 1065.245715964026 1100.309259198961 1100.033247076381 1099.997911896588 1099.534224705107 362.0906881646563 1099.558662752355 292.9998843042363
1451 0.005 7.255 20 1082.947116300938 1065.100843030173 1065.245768165769 1100.309278728245 1100.033262955672 1099.997904258316 1099.534104953262 362.0951549468926 1099.558725959293 292.9997903195581
1452 0.005 7.26 20 1082.947196870189 1065.100895452776 1065.245820179267 1100.309334183823 1100.033316848572 1099.997978297383 1099.534252650532 362.099814342364 1099.558707914323 292.9998856872191
1453 0.005 7.265000000000001 20 1082.947187876972 1065.100947683621 1065.245872297261 1100.309310204939 1100.033286621954 1099.997932452506 1099.534218996172 362.1045148012573 1099.558675907826 292.9997983225925
1454 0.005 7.27 20 1082.947201667224 1065.100999496788 1065.245924276868 1100.309388706963 1100.033351189615 1099.998001284589 1099.53424678604 362.1089436938896 1099.558783502089 292.9998833043071
1455 0.005 7.275 20 1082.947222288112 1065.101051375545 1065.245975800097 1100.309265085255 1100.033241802966 1099.997899036384 1099.534291601854 362.1133955781564 1099.558617948199 292.9997905016097
1456 0.005 7.28 20 1082.94724995378 1065.101101852136 1065.246026613234 1100.309250487552 1100.033230921236 1099.997868641135 1099.534157554659 362.1178283304356 1099.558685224563 292.9998857374241
1457 0.005 7.285 20 1082.947190112048 1065.10115336514 1065.246077623584 1100.309236691564 1100.033215237203 1099.997874436073 1099.534258087312 362.1225598989638 1099.558612841731 292.999798501686
1458 0.005 7.29 20 1082.947257787569 1065.101203792006 1065.246128362841 1100.309207693935 1100.033193843386 1099.997835215687 1099.534108255232 362.1270733877528 1099.558638144242 292.9998841853167
1459 0.005 7.295 20 1082.947338081706 1065.101254450457 1065.246178645623 1100.309269554863 1100.033261134949 1099.997922640043 1099.534211197661 362.1314626072806 1099.55865316303 292.9997900707819
1460 0.005 7.3 20 1082.947319998417 1065.101305375149 1065.246229525274 1100.30926031751 1100.033245349759 1099.997892320075 1099.534142954642 362.1358263884833 1099.558654622111 292.9998852440663
1461 0.005 7.305 20 1082.94739668365 1065.101356030454 1065.246280188613 1100.309387729715 1100.033363430203 1099.998007434843 1099.534192243523 362.1402682774026 1099.558830396074 292.9997970002814
1462 0.005 7.31 20 1082.947441761037 1065.101407596633 1065.246331374356 1100.309324430442 1100.033298871472 1099.997955004379 1099.534293491138 362.14492233009 1099.558689979113 292.9998859754697
1463 0.005 7.315 20 1082.947466510147 1065.101457221403 1065.246381259191 1100.309319313614 1100.033290574733 1099.997934962611 1099.534178965905 362.1493046451271 1099.558729450248 292.9997894454145
1464 0.005 7.32 20 1082.947406004046 1065.101508363436 1065.246431944165 1100.309311809236 1100.033292575542 1099.997950645646 1099.534320146142 362.1537213744391 1099.558659519637 292.9998858662481
1465 0.005 7.325 20 1082.947442325758 1065.101557823997 1065.24648174083 1100.309229540741 1100.033213754773 1099.997853769619 1099.534163749793 362.1580673843304 1099.558641971866 292.9997980583326
1466 0.005 7.33 20 1082.947474398257 1065.101607253952 1065.246530838531 1100.309238901955 1100.033217553824 1099.997877509175 1099.534239493619 362.1624984066738 1099.558617267458 292.9998847510764
1467 0.005 7.335 20 1082.947439766774 1065.101656976047 1065.246580562007 1100.309175251575 1100.033173078832 1099.997821558366 1099.534124427525 362.1670776739441 1099.558597531496 292.9997857761451
1468 0.005 7.34 20 1082.94752590222 1065.101705802178 1065.246629435133 1100.309310325421 1100.033293149331 1099.997944476803 1099.534156998416 362.1715567100203 1099.558706951565 292.9998841627948
1469 0.005 7.345 20 1082.947566048939 1065.101755921618 1065.246679238935 1100.309265332252 1100.033250090495 1099.997907736729 1099.534219330284 362.1758033077068 1099.558615137007 292.9997894761968
1470 0.005 7.350000000000001 20 1082.94763155214 1065.10180410332 1065.2467275556 1100.309319905206 1100.033295715383 1099.997935822878 1099.534130405752 362.1800748093752 1099.558723606997 292.9998825692559
1471 0.005 7.355 20 1082.947582076558 1065.10185451105 1065.246777517303 1100.309352118044 1100.033320204334 1099.997985176574 1099.534307790814 362.1845617024327 1099.55871582369 292.9997928635564
1472 0.005 7.36 20 1082.94770260167 1065.101903577912 1065.246826723808 1100.309328569133 1100.033299272877 1099.997941949981 1099.534211449599 362.1890951897386 1099.558754033871 292.9998857112861
1473 0.005 7.365 20 1082.947728023616 1065.101952945519 1065.246875753466 1100.309324436571 1100.033303675686 1099.99796007045 1099.534309320985 362.193402949516 1099.558732646116 292.9997885111978
1474 0.005 7.37 20 1082.947633893775 1065.102001814682 1065.246924684457 1100.309217288978 1100.033208135209 1099.997851094564 1099.53418889614 362.1975882923734 1099.558647190038 292.9998832586668
1475 0.005 7.375 20 1082.947659784266 1065.102049213995 1065.246972252898 1100.309279271434 1100.03325300787 1099.99790568894 1099.534172343243 362.2018753089217 1099.558711493168 292.9997876970988
1476 0.005 7.38 20 1082.94772564325 1065.102098424317 1065.24702112019 1100.309232802229 1100.033215019551 1099.997871040978 1099.534240137174 362.2062277947673 1099.558650131578 292.9998846092452
1477 0.005 7.385 20 1082.947800931719 1065.10214550612 1065.247068325029 1100.309268856905 1100.033252914408 1099.997894012684 1099.534101907929 362.2106673985226 1099.558762418108 292.9997990981058
1478 0.005 7.390000000000001 20 1082.947750913243 1065.102194898874 1065.247117338375 1100.309311326289 1100.033286411981 1099.997947554435 1099.534237470414 362.215066308413 1099.558741007553 292.999886061119
1479 0.005 7.395 20 1082.947867475229 1065.102242584062 1065.247165122576 1100.309323155461 1100.033301151111 1099.997940230624 1099.534149394481 362.2191399084067 1099.558786675419 292.9997849456047
1480 0.005 7.4 20 1082.947926115113 1065.102291447178 1065.247213632282 1100.309383109204 1100.033352544089 1099.998010993315 1099.534309416977 362.2234211121407 1099.558786858014 292.9998834918846
1481 0.005 7.405 20 1082.947836567744 1065.102339839945 1065.247262000991 1100.309295090622 1100.033273506154 1099.997923823455 1099.534230344101 362.2276613413701 1099.558692624191 292.999789863931
1482 0.005 7.41 20 1082.947892752207 1065.102387010374 1065.247309326229 1100.309343749338 1100.033320277514 1099.99796948876 1099.534230470512 362.2321348360423 1099.558767852459 292.9998845132139
1483 0.005 7.415 20 1082.947899750407 1065.102435285791 1065.247357309371 1100.309230587509 1100.033214122014 1099.997867864223 1099.534268330421 362.2363719451561 1099.558630239831 292.9997884743546
1484 0.005 7.42 20 1082.947893565024 1065.102480699896 1065.247402974249 1100.309218442577 1100.033195058216 1099.997838158012 1099.53413033023 362.2403962990859 1099.558618184042 292.9998831004193
1485 0.005 7.425 20 1082.947846960133 1065.102528863523 1065.247450795154 1100.309225683641 1100.033214459391 1099.997880632387 1099.534231603229 362.2446348686564 1099.55858750155 292.9997943487791
1486 0.005 7.43 20 1082.947988500684 1065.102574871637 1065.247496897239 1100.309261373978 1100.033245392133 1099.997881844157 1099.534112567883 362.2488528030635 1099.558706638602 292.9998837180493
1487 0.005 7.435 20 1082.948034450632 1065.10262228929 1065.247544026349 1100.309298270573 1100.033280232966 1099.997939094608 1099.534212807058 362.2533025611608 1099.558685537429 292.9997855918934
1488 0.005 7.44 20 1082.948015614242 1065.102669614646 1065.24759114534 1100.309293739471 1100.033281337194 1099.997922312739 1099.534181438251 362.2574121959757 1099.558673328962 292.9998835500623
1489 0.005 7.445 20 1082.948081301359 1065.102716186511 1065.247637876795 1100.309403606072 1100.033373592646 1099.998024322182 1099.534232202675 362.2614735168337 1099.558778232056 292.999790637127
1490 0.005 7.45 20 1082.948106992177 1065.102763971365 1065.247685283881 1100.309324705996 1100.033298202368 1099.997953900906 1099.534314921095 362.2656185605464 1099.558704887098 292.9998827737422
1491 0.005 7.455 20 1082.948117484827 1065.102809143605 1065.247730675359 1100.30930657246 1100.033278031377 1099.997915049272 1099.534185611978 362.2697431310244 1099.558750894536 292.9997929027461
1492 0.005 7.46 20 1082.948039003969 1065.102856698127 1065.247777939022 1100.30925674627 1100.033238001751 1099.997898141065 1099.53428625987 362.2741265464413 1099.558639349701 292.9998852080727
1493 0.005 7.465 20 1082.948130329111 1065.102901617089 1065.247823005828 1100.309212795721 1100.033196096262 1099.997835165761 1099.534134041869 362.2783134327444 1099.558643891427 292.9997959761955
1494 0.005 7.47 20 1082.948149690817 1065.102947813058 1065.247868982338 1100.309245014113 1100.033230648215 1099.997889441002 1099.534226541455 362.282331324831 1099.558616173211 292.9998834318878
1495 0.005 7.475000000000001 20 1082.94810853582 1065.102993281816 1065.2479143136 1100.309211235806 1100.033209291454 1099.997857938154 1099.534116058331 362.2864303834748 1099.558605546954 292.9997842990342
1496 0.005 7.48 20 1082.948222233374 1065.103038606746 1065.247959838074 1100.309363444059 1100.033335919277 1099.997980742573 1099.534169878538 362.2905634959968 1099.558759056233 292.9998832987413
1497 0.005 7.485 20 1082.948287526495 1065.103085360478 1065.248006052212 1100.309318512809 1100.0332998188 1099.9979486677 1099.534262802584 362.2949005648463 1099.558679728083 292.9997912417177
1498 0.005 7.49 20 1082.948304926152 1065.10313025309 1065.248051151777 1100.309345933199 1100.033321817743 1099.997958656447 1099.534179157274 362.2989018551641 1099.558730762639 292.9998843184741
1499 0.005 7.495 20 1082.948249982306 1065.103177201639 1065.248097731529 1100.309348658565 1100.033314033578 1099.997975904181 1099.534321347791 362.3029057278655 1099.558704065881 292.9997859928402
1500 0.005 7.5 20 1082.94830131244 1065.10322125435 1065.248142038248 1100.30926795333 1100.033247636663 1099.997890920396 1099.534190663687 362.306902605869 1099.558653402876 292.9998828799777
1501 0.005 7.505 20 1082.948324414502 1065.103266907296 1065.248187448635 1100.309270333901 1100.033253079621 1099.997912173895 1099.534275581623 362.3111226384509 1099.558650552535 292.9997938802184
1502 0.005 7.51 20 1082.948249199521 1065.103311269358 1065.248231667023 1100.309182109386 1100.033168397577 1099.997817946543 1099.534153226454 362.3153255668058 1099.558593175826 292.9998813366078
1503 0.005 7.515000000000001 20 1082.948350832995 1065.10335565031 1065.248276306976 1100.309270253015 1100.033254471971 1099.997908514668 1099.534150498707 362.3192551613794 1099.558719896351 292.9997880733444
1504 0.005 7.52 20 1082.948383758837 1065.103400463349 1065.248320640923 1100.30924031413 1100.033224216511 1099.997882683798 1099.534220080277 362.3232593401207 1099.558629172969 292.9998842126502
1505 0.005 7.525 20 1082.94842475252 1065.103444162111 1065.2483646002 1100.3092994302 1100.03327940592 1099.997917493623 1099.534104999794 362.3272077941066 1099.558755914022 292.9997945634033
1506 0.005 7.53 20 1082.948409868492 1065.103489992381 1065.248409943513 1100.309337121166 1100.033314674474 1099.99797249503 1099.534264911603 362.3313867523337 1099.558707943822 292.999883656013
1507 0.005 7.535 20 1082.948511767786 1065.103533726468 1065.248453860479 1100.309329725713 1100.033302217135 1099.997944745939 1099.534186196268 362.3355332300914 1099.558734769754 292.9997913785142
1508 0.005 7.54 20 1082.948546586248 1065.103579256237 1065.248499044618 1100.309357298478 1100.03332817635 1099.997987658443 1099.534323317821 362.3394172830501 1099.558750373226 292.9998856013989
1509 0.005 7.545 20 1082.948430727792 1065.103623091504 1065.248542801216 1100.309255516472 1100.033236386944 1099.997884429152 1099.53421798347 362.3433616508067 1099.558658206541 292.9997919107313
1510 0.005 7.55 20 1082.948535406307 1065.1036668342 1065.248586864865 1100.309311609453 1100.033288903708 1099.997937251127 1099.53420658698 362.3473764755876 1099.558769326618 292.999882248129
1511 0.005 7.555 20 1082.948513812282 1065.103710569438 1065.2486301397 1100.309206490773 1100.033187157439 1099.997847803785 1099.534235973791 362.3515614583868 1099.558609850813 292.999790394616
1512 0.005 7.56 20 1082.948537674046 1065.103753173013 1065.248673099191 1100.30923173161 1100.033211937126 1099.997858232473 1099.53410994722 362.3555367777252 1099.558713633478 292.9998817737157
1513 0.005 7.565 20 1082.948565113027 1065.103797976545 1065.248717318026 1100.30927980812 1100.033266784575 1099.997926613866 1099.534235774217 362.3594353879463 1099.558723367393 292.9997855374569
1514 0.005 7.57 20 1082.94863811379 1065.103840464691 1065.248760114656 1100.309296129775 1100.033271773803 1099.997912300502 1099.534115325939 362.3632621547093 1099.558778079722 292.9998819282987
1515 0.005 7.575 20 1082.948681673949 1065.103884643702 1065.248803932214 1100.30932669571 1100.033304993198 1099.997966875698 1099.534241469829 362.3672180000918 1099.558734399307 292.999786206516
1516 0.005 7.58 20 1082.948606415881 1065.103928209087 1065.24884731074 1100.309307217077 1100.033285657055 1099.997932227724 1099.534218827172 362.371333760934 1099.558697575741 292.999881848026
1517 0.005 7.585 20 1082.948730910039 1065.10397154586 1065.248890934118 1100.309383239113 1100.033348481222 1099.997999112345 1099.534243199243 362.3752734481769 1099.558782130236 292.9997951650561
1518 0.005 7.59 20 1082.948705430088 1065.104014939173 1065.248933803783 1100.309262488232 1100.033248597795 1099.997907206669 1099.534293099115 362.3791005579463 1099.558618349389 292.9998832704584
1519 0.005 7.595 20 1082.948673072633 1065.104056919142 1065.248976234555 1100.309257466703 1100.033237250488 1099.997875155801 1099.534155093421 362.3829711368664 1099.558668714338 292.9997883080734
1520 0.005 7.600000000000001 20 1082.948654387597 1065.104100292519 1065.249019112711 1100.309238730438 1100.033221107753 1099.9978838599 1099.534256912303 362.3869465163906 1099.558620555512 292.9998828558442
1521 0.005 7.605 20 1082.948738102218 1065.104141883366 1065.249061028631 1100.309219170274 1100.033204301282 1099.997846218893 1099.534116720705 362.3910077783351 1099.558693452295 292.9997935652616
1522 0.005 7.61 20 1082.948821589455 1065.104184725519 1065.249103425457 1100.309270947623 1100.03325799045 1099.997919245894 1099.534215129763 362.3949991582255 1099.558691436911 292.9998829977509
1523 0.005 7.615 20 1082.948721337711 1065.104227156499 1065.249145762844 1100.309246460461 1100.033236582809 1099.997883474015 1099.534128215101 362.3987080248205 1099.558683754987 292.9997859027943
1524 0.005 7.62 20 1082.948896442737 1065.104269564818 1065.249188344106 1100.3093888085 1100.033355963838 1099.99800236971 1099.534198179315 362.4025469338467 1099.558844548153 292.999883114247
1525 0.005 7.625 20 1082.948879631754 1065.104312481901 1065.249230715892 1100.309321625787 1100.033297037667 1099.997957174192 1099.534296000096 362.4064901143687 1099.558690262517 292.9997961736382
1526 0.005 7.63 20 1082.94888661288 1065.104354455903 1065.24927304753 1100.309358660577 1100.033324912771 1099.997965984732 1099.534203291805 362.4105034718103 1099.55879427812 292.9998825777087
1527 0.005 7.635 20 1082.948862298402 1065.104397260705 1065.249315351126 1100.309306955441 1100.033279747272 1099.997943087225 1099.534310181988 362.4143520482024 1099.558699601592 292.9997882601231
1528 0.005 7.640000000000001 20 1082.948897264376 1065.104438417586 1065.249356934319 1100.30923530973 1100.033213463074 1099.99785564429 1099.534172130497 362.418015167903 1099.558715141857 292.9998846815457
1529 0.005 7.645 20 1082.948931405319 1065.104480203861 1065.249398284981 1100.309251100091 1100.033228323741 1099.9978873015 1099.534246278672 362.4218075438533 1099.558688085215 292.9997975221386
1530 0.005 7.65 20 1082.948815380686 1065.104521670604 1065.249439780695 1100.309186320146 1100.033180365321 1099.99783081234 1099.534130427716 362.4256372450777 1099.558627077943 292.999883388214
1531 0.005 7.655 20 1082.949033079885 1065.104562722337 1065.249480947663 1100.309335098305 1100.033318303166 1099.997965277974 1099.534153459024 362.429669855311 1099.558832903659 292.9997846835655
1532 0.005 7.66 20 1082.949026549607 1065.104604662967 1065.24952237847 1100.30927996411 1100.033262897167 1099.997919763067 1099.534228514991 362.4335284302799 1099.558700402541 292.9998825030337
1533 0.005 7.665 20 1082.949012302592 1065.104645774855 1065.249563811381 1100.309315947609 1100.033295882972 1099.997937305527 1099.534137702309 362.4370894554687 1099.558760502133 292.9997902298585
1534 0.005 7.67 20 1082.949030810061 1065.104688309873 1065.249605763101 1100.309356643347 1100.033330028293 1099.997993796889 1099.534307457985 362.4409114277644 1099.558705328058 292.999883505017
1535 0.005 7.675 20 1082.949071701285 1065.104729097015 1065.249646958898 1100.309335873082 1100.033302803111 1099.99794372187 1099.534208988024 362.4446535205163 1099.558743664268 292.9997868787542
1536 0.005 7.68 20 1082.949123885077 1065.104770391885 1065.249687783063 1100.309318366044 1100.033296043436 1099.997951533606 1099.53430618417 362.4486634263454 1099.558712340569 292.9998821641798
1537 0.005 7.685 20 1082.948997834448 1065.104811703497 1065.249729161737 1100.309227679297 1100.033215885768 1099.997851796692 1099.534197220625 362.4523728842016 1099.558655925612 292.9997974520401
1538 0.005 7.69 20 1082.949115406591 1065.104851486617 1065.249769159491 1100.309274533028 1100.033253663345 1099.997903271691 1099.534174131372 362.4559784608222 1099.558678835918 292.9998846273978
1539 0.005 7.695 20 1082.949114235284 1065.104892404189 1065.249809634199 1100.30922019479 1100.03320739292 1099.997862927223 1099.53421806145 362.4596969306691 1099.558615381183 292.999786263346
1540 0.005 7.7 20 1082.949121911918 1065.104932013255 1065.249849522496 1100.309280325513 1100.033258143638 1099.997900233788 1099.534116910583 362.4634264942017 1099.558750564895 292.9998825028119
1541 0.005 7.705 20 1082.949156748172 1065.104973210652 1065.249890231088 1100.309303193124 1100.033284105309 1099.997946633148 1099.534229275477 362.4674233185542 1099.558718577517 292.9997909861307
1542 0.005 7.71 20 1082.949229910092 1065.105013126664 1065.2499304405 1100.309310505606 1100.033285819964 1099.997926945703 1099.534145490963 362.4710360029109 1099.558748359696 292.9998822896247
1543 0.005 7.715 20 1082.949284920825 1065.105054043364 1065.249970820387 1100.3093649913 1100.033337116629 1099.997997188368 1099.534295599594 362.4746451513258 1099.558751660213 292.9997927939913
1544 0.005 7.72 20 1082.949172952737 1065.105095125301 1065.250011943426 1100.309303473275 1100.03327615653 1099.997922963862 1099.534235469695 362.4782815335268 1099.558721630565 292.9998840434643
1545 0.005 7.725000000000001 20 1082.949294687093 1065.105134190564 1065.250051212028 1100.309348564529 1100.033318220464 1099.997965840788 1099.534235000907 362.4819978027083 1099.558766068398 292.9997896071496
1546 0.005 7.73 20 1082.949243276027 1065.105174413106 1065.250091119234 1100.309226231358 1100.033210078278 1099.997866127458 1099.534264939307 362.4858692836606 1099.55857981619 292.9998798137444
1547 0.005 7.735 20 1082.949214917407 1065.105212768883 1065.250129759868 1100.309208327223 1100.033196333861 1099.99784214137 1099.534108531812 362.4895745555726 1099.558608372643 292.9997874620101
1548 0.005 7.74 20 1082.949245934621 1065.105253020671 1065.250169540279 1100.309238494588 1100.033223990524 1099.997886419711 1099.534243302558 362.4931538918573 1099.558609219923 292.9998815000455
1549 0.005 7.745 20 1082.949319520965 1065.105291426223 1065.250208252608 1100.30924314141 1100.033226466401 1099.997869095959 1099.534106767547 362.4967568762936 1099.558678064959 292.9997957306191
1550 0.005 7.75 20 1082.949374091482 1065.105331058442 1065.250247426605 1100.309304944922 1100.033285056832 1099.997944630938 1099.534217713225 362.500442390671 1099.558703250391 292.9998827793756
1551 0.005 7.755 20 1082.949331976641 1065.105371187823 1065.250287493616 1100.309302591911 1100.033285027254 1099.997925962009 1099.534167739824 362.5042888241034 1099.55872223696 292.9997822375818
1552 0.005 7.76 20 1082.949484435177 1065.105409963146 1065.250326372639 1100.309401878297 1100.03336772783 1099.998018219838 1099.534237011107 362.5078966442907 1099.558821759726 292.9998820883374
1553 0.005 7.765000000000001 20 1082.949442992992 1065.105450427959 1065.250366438532 1100.309311846618 1100.03328375983 1099.99794379834 1099.534312627813 362.511385134584 1099.558707304111 292.9997957406164
1554 0.005 7.77 20 1082.949404074857 1065.105488440098 1065.250404717765 1100.309297948133 1100.033270839158 1099.997912676516 1099.534181491722 362.5149033805441 1099.558758422567 292.9998835435902
1555 0.005 7.775 20 1082.949396951977 1065.105528143331 1065.250444105094 1100.309263221808 1100.033243340582 1099.997907683269 1099.534279537766 362.5187061264161 1099.558639325482 292.9997868671499
1556 0.005 7.78 20 1082.949441167169 1065.105565639958 1065.250481899321 1100.309214706905 1100.033198283914 1099.997839661378 1099.534138623183 362.5224277361714 1099.558647396916 292.9998827005896
1557 0.005 7.785 20 1082.949493266661 1065.105604468749 1065.250520288313 1100.309262213866 1100.033242816715 1099.997897477815 1099.534235990023 362.5259129120417 1099.55868235782 292.9997955403877
1558 0.005 7.79 20 1082.949413855735 1065.105643220131 1065.250559045068 1100.309221617488 1100.033212097662 1099.997855763405 1099.534127145285 362.529421803066 1099.558652875897 292.9998840271599
1559 0.005 7.795 20 1082.949581311821 1065.105680809705 1065.250596803676 1100.309354363987 1100.033332004313 1099.99797806878 1099.53414960022 362.5329805076417 1099.558768376819 292.9997870578472
1560 0.005 7.8 20 1082.949577359006 1065.10572044579 1065.250635960171 1100.309310195808 1100.033288100211 1099.997944565737 1099.534260552497 362.5366624345216 1099.55869480095 292.999883047779
1561 0.005 7.805000000000001 20 1082.94957116435 1065.105758045459 1065.250673736659 1100.309354792264 1100.033328331862 1099.997968121514 1099.534181552325 362.5403433637165 1099.558765447989 292.9997948338923
1562 0.005 7.81 20 1082.949597979653 1065.105797907777 1065.250713219207 1100.309350661685 1100.033322969545 1099.997986092378 1099.534328141623 362.5438005179548 1099.558731787309 292.9998825155248
1563 0.005 7.815 20 1082.949605962369 1065.10583482171 1065.250750419833 1100.309279973941 1100.033255479343 1099.997897804401 1099.534190373392 362.5472737550248 1099.558685418017 292.999788476751
1564 0.005 7.82 20 1082.949609175009 1065.105873181049 1065.250788496296 1100.309264491903 1100.03323911809 1099.997901043323 1099.534279851959 362.550852452135 1099.558647879187 292.9998831838286
1565 0.005 7.825 20 1082.949530647432 1065.105911156481 1065.250826393757 1100.309192635541 1100.033182775114 1099.997823078103 1099.534157434195 362.5545580592501 1099.558623849916 292.9997945047427
1566 0.005 7.83 20 1082.949679129672 1065.105947527152 1065.25086301363 1100.309290026413 1100.033266895096 1099.997914759748 1099.534156201176 362.5581759116509 1099.558721707633 292.9998812698486
1567 0.005 7.835 20 1082.949672885125 1065.105985730489 1065.250900757251 1100.309237966434 1100.033226184756 1099.997881531529 1099.534208936599 362.5615861645991 1099.558597370061 292.9997836564102
1568 0.005 7.84 20 1082.94965656772 1065.106022237259 1065.250937494923 1100.309299177031 1100.033283317581 1099.997921816697 1099.534109673837 362.5649405862101 1099.558708172906 292.9998817142095
1569 0.005 7.845 20 1082.949721330305 1065.106061321123 1065.25097617448 1100.309332994146 1100.033310692275 1099.997969691259 1099.53426645012 362.5684921110871 1099.558691598708 292.9997937940555
1570 0.005 7.850000000000001 20 1082.949763179882 1065.106097878297 1065.251012880141 1100.309331755081 1100.033304658856 1099.997948374689 1099.534191109903 362.5721546764814 1099.558707588166 292.9998812502089
1571 0.005 7.855 20 1082.949784451858 1065.106136164864 1065.25105087049 1100.309344086103 1100.033312548779 1099.997977647943 1099.534306038981 362.5756850245841 1099.558699058702 292.9997835228979
1572 0.005 7.86 20 1082.949709664942 1065.106173675167 1065.25108823731 1100.309261984445 1100.033242379369 1099.997887213809 1099.534225025178 362.5790341650332 1099.558675525467 292.9998826041109
1573 0.005 7.865 20 1082.949805453346 1065.106209729955 1065.251124690334 1100.30930347348 1100.033274005584 1099.997922015358 1099.534212393709 362.5825231585502 1099.558731425586 292.9997967200429
1574 0.005 7.87 20 1082.949766398362 1065.106247187383 1065.251161649495 1100.309192833475 1100.033180337227 1099.997839344336 1099.534229822618 362.5860158784361 1099.55859885369 292.999883067369
1575 0.005 7.875 20 1082.949726432299 1065.10628247555 1065.251197241147 1100.309225068568 1100.033209792782 1099.997855242035 1099.534099769534 362.5896327005847 1099.558656049114 292.9997864456672
1576 0.005 7.88 20 1082.949848276223 1065.10632021691 1065.25123456202 1100.309273240304 1100.033255257301 1099.997921952869 1099.534238394624 362.5932207244341 1099.55864525992 292.9998809906157
1577 0.005 7.885 20 1082.94987383196 1065.106355724749 1065.251270231135 1100.309277154196 1100.033261032052 1099.997902658033 1099.53411387594 362.596466543541 1099.55872569484 292.9997936066056
1578 0.005 7.890000000000001 20 1082.949911244708 1065.106393691658 1065.251307870666 1100.309341482111 1100.033317490615 1099.997973958684 1099.534251736814 362.5998937190938 1099.558760403579 292.9998806248844
1579 0.005 7.895 20 1082.949866247558 1065.106430736261 1065.25134469897 1100.309321489834 1100.033296687631 1099.997937454513 1099.534218638911 362.6033831834104 1099.558711325993 292.9997869617237
1580 0.005 7.9 20 1082.949988206695 1065.106466830076 1065.251381169736 1100.309394166053 1100.033357080607 1099.998007852537 1099.534251854772 362.6070383918395 1099.558789130245 292.9998831978573
1581 0.005 7.905 20 1082.949966055278 1065.106503920821 1065.251417702615 1100.309272001544 1100.033252374255 1099.997907959251 1099.534296463748 362.6104075172149 1099.558666508046 292.9997904051878
1582 0.005 7.91 20 1082.949856281455 1065.106539023902 1065.251453232965 1100.309247441629 1100.033230379413 1099.997870576816 1099.534152210373 362.6136211751379 1099.558686344381 292.9998798215774
1583 0.005 7.915 20 1082.949943166322 1065.106576008076 1065.251489825134 1100.309234730892 1100.033217640349 1099.997882876205 1099.534248433474 362.6170213155186 1099.558639203235 292.999783483033
1584 0.005 7.92 20 1082.94995814388 1065.106610490041 1065.251524485455 1100.309217440472 1100.033199207122 1099.99784593739 1099.534123277972 362.6204050968505 1099.558652889875 292.9998831631643
1585 0.005 7.925 20 1082.949997338625 1065.106647142703 1065.251560850618 1100.309281100973 1100.033262488094 1099.997923517441 1099.534224314972 362.6240303105251 1099.558704550513 292.9997871574058
1586 0.005 7.930000000000001 20 1082.949966282225 1065.106683087366 1065.251596606504 1100.309256844981 1100.033243132386 1099.997885705644 1099.534135229019 362.6274287588989 1099.558667341916 292.9998781916689
1587 0.005 7.935 20 1082.950090472351 1065.106718462975 1065.251632372355 1100.309364808041 1100.033339168158 1099.997984908862 1099.534179666959 362.6306433576863 1099.558760284743 292.9997884709192
1588 0.005 7.94 20 1082.950126974015 1065.106755223445 1065.251668387678 1100.309346363488 1100.033318829169 1099.997972140693 1099.53431231924 362.6340011367334 1099.55869301282 292.9998840603096
1589 0.005 7.945 20 1082.950032386763 1065.106790511352 1065.251704085503 1100.30934184572 1100.03331096806 1099.997952102919 1099.53419804258 362.6372962287323 1099.558776858578 292.9997958646043
1590 0.005 7.95 20 1082.950115579387 1065.106826964617 1065.251740125762 1100.309302710257 1100.033278057967 1099.997942061703 1099.534310973229 362.640925099674 1099.558686674188 292.9998820811221
1591 0.005 7.955 20 1082.950091914785 1065.106861033797 1065.251774490526 1100.309231696303 1100.033215444239 1099.997858237057 1099.534162314487 362.6442043051635 1099.558649348555 292.9997842022952
1592 0.005 7.96 20 1082.950088573039 1065.106896995644 1065.251810155061 1100.309250496794 1100.033231232972 1099.997892030523 1099.534251526828 362.6474113300845 1099.558642250497 292.9998811586499
1593 0.005 7.965 20 1082.95003186557 1065.106931681896 1065.251844719992 1100.309185391007 1100.033174657937 1099.997823378452 1099.534134171341 362.6506796243756 1099.558593657244 292.999796249817
1594 0.005 7.97 20 1082.950189592876 1065.106966157535 1065.251879564916 1100.309319453276 1100.033294979158 1099.997943081163 1099.534155731978 362.6540619525434 1099.558771699663 292.9998830433823
1595 0.005 7.975000000000001 20 1082.950215160346 1065.107001772411 1065.251914503148 1100.309276451783 1100.033258880763 1099.997911235713 1099.534215568194 362.6576120248821 1099.558681766493 292.9997850982969
1596 0.005 7.98 20 1082.950156000802 1065.107036563571 1065.251949676927 1100.309322608234 1100.033303581623 1099.997941833371 1099.534139498732 362.660795176193 1099.558745445105 292.9998814808924
1597 0.005 7.985 20 1082.950265832613 1065.107072562876 1065.251985127991 1100.309353025679 1100.033328967372 1099.997993292145 1099.534312166433 362.6640179436537 1099.558692918086 292.9997862623027
1598 0.005 7.99 20 1082.95025171465 1065.107106733758 1065.252019574274 1100.309318911667 1100.033291102014 1099.997936794715 1099.534200704185 362.6672203947414 1099.558716611777 292.9998801104827
1599 0.005 7.995 20 1082.950240770369 1065.10714223023 1065.252054751112 1100.309315149223 1100.033285804869 1099.997947493035 1099.534300110033 362.670552938926 1099.558716023534 292.999789785845
1600 0.005 8 20 1082.95017832372 1065.107176656664 1065.252089134398 1100.309213776976 1100.033196132752 1099.997842055332 1099.534192869247 362.6739842220902 1099.558604481196 292.9998829505399
1601 0.005 8.005000000000001 20 1082.950292255074 1065.107210349772 1065.252123215327 1100.309272857721 1100.033249362314 1099.997898740333 1099.534175825234 362.6773493514979 1099.558700809794 292.9997921363134
1602 0.005 8.01 20 1082.950261286126 1065.107244557157 1065.252156819328 1100.309199104708 1100.033184675139 1099.997842538531 1099.534216760637 362.6804791020056 1099.558564986857 292.9998796981467
1603 0.005 8.015000000000001 20 1082.950223832166 1065.107278224963 1065.252190920174 1100.309255521901 1100.033245372578 1099.997886813788 1099.534088499809 362.6836724920651 1099.558715400651 292.9997849104643
1604 0.005 8.02 20 1082.950369573666 1065.107313211377 1065.252225337254 1100.309307938099 1100.033293895865 1099.997956132525 1099.534235626366 362.6869889697504 1099.558711558937 292.9998803791232
1605 0.005 8.025 20 1082.950407355535 1065.10734717322 1065.252259484717 1100.309330823736 1100.03330524965 1099.997945224169 1099.534158440204 362.6904051339212 1099.558774936126 292.9997930856177
1606 0.005 8.029999999999999 20 1082.950398372356 1065.107382329792 1065.252294233059 1100.309362321891 1100.033332956801 1099.997995695541 1099.534299007438 362.6936321587959 1099.55874463398 292.999881331721
1607 0.005 8.035 20 1082.950346015174 1065.107416732985 1065.252328612339 1100.309289674346 1100.033263431562 1099.997915643681 1099.534221080542 362.6966961131899 1099.558701823989 292.9997817973812
1608 0.005 8.040000000000001 20 1082.950462099351 1065.107450131613 1065.252362344605 1100.309359933296 1100.033321943361 1099.99797144456 1099.534248046791 362.6998843452049 1099.558813893487 292.9998803985671
1609 0.005 8.045 20 1082.950411634605 1065.107484410947 1065.25239607729 1100.309233280445 1100.033215471944 1099.997870657376 1099.534270607276 362.7032383745597 1099.558643257391 292.9997887503126
1610 0.005 8.050000000000001 20 1082.950328540463 1065.107517456946 1065.252429594162 1100.309206369941 1100.033191778718 1099.997834812943 1099.534111648878 362.7065512159274 1099.558666664884 292.9998821952224
1611 0.005 8.055 20 1082.950446136036 1065.107551205858 1065.252462829198 1100.309241471304 1100.033231031711 1099.997891138762 1099.534233347154 362.7096765753956 1099.558627939173 292.9997841550589
1612 0.005 8.06 20 1082.950495460726 1065.107584317694 1065.252496175728 1100.309276749081 1100.033264317788 1099.997900215024 1099.534125505618 362.7127637388897 1099.558741603238 292.9998805378891
1613 0.005 8.065 20 1082.95047948393 1065.107618416241 1065.252529891162 1100.309317818965 1100.033302470428 1099.997962124801 1099.534223130921 362.7159387563796 1099.55870658863 292.9997882152958
1614 0.005 8.07 20 1082.950459755808 1065.107652372746 1065.252563809422 1100.309280679085 1100.033260532068 1099.997908803206 1099.534169889854 362.719196713349 1099.558671907188 292.9998822522472
1615 0.005 8.074999999999999 20 1082.950601990141 1065.107685324809 1065.252596961826 1100.309390282766 1100.033356839064 1099.998006031444 1099.534225115767 362.7225736874432 1099.558789778249 292.9997895563899
1616 0.005 8.08 20 1082.9505684673 1065.107719549355 1065.252630613852 1100.309318539262 1100.033290835938 1099.997945960306 1099.534318384059 362.7255964733106 1099.558675159662 292.9998828802609
1617 0.005 8.085000000000001 20 1082.950472783462 1065.107752186437 1065.252663727572 1100.309276975791 1100.033257724748 1099.997899993977 1099.534171503472 362.72865433271 1099.558670258182 292.9997950745339
1618 0.005 8.09 20 1082.950555127617 1065.107785477906 1065.25269661538 1100.309254432189 1100.033240860146 1099.997899410658 1099.534276701844 362.7318762352511 1099.558615733392 292.9998812653147
1619 0.005 8.095000000000001 20 1082.95054618828 1065.107817635957 1065.252729054344 1100.309202431835 1100.03318859206 1099.99783114348 1099.534122478925 362.7351763118903 1099.558632922998 292.9997856259795
1620 0.005 8.1 20 1082.950562971691 1065.107850715355 1065.252761660055 1100.309252527606 1100.033238516631 1099.997898761724 1099.53423511564 362.7384232548524 1099.558643219255 292.9998822649385
1621 0.005 8.105 20 1082.950593660745 1065.107884093785 1065.252795020889 1100.309244947839 1100.033236248152 1099.997877280155 1099.534144737227 362.7414033345776 1099.558683077778 292.9997850038801
1622 0.005 8.109999999999999 20 1082.950681610901 1065.107915919802 1065.252827110894 1100.309348835737 1100.033323746615 1099.997972958566 1099.53415389599 362.7444453104271 1099.558775744582 292.9998786579233
1623 0.005 8.115 20 1082.950664044269 1065.107949563127 1065.252860238862 1100.30929738619 1100.033272221403 1099.997930372989 1099.534246064492 362.7475717020504 1099.558686409476 292.9997866121465
1624 0.005 8.120000000000001 20 1082.950667544912 1065.107982182589 1065.252893055419 1100.309359417363 1100.033328506547 1099.99796722202 1099.534185997635 362.7508253691527 1099.558821942777 292.9998819815365
1625 0.005 8.125 20 1082.950759644578 1065.108015771774 1065.2529262207 1100.3093565339 1100.033325368009 1099.997988580005 1099.534331119927 362.7539933392923 1099.558760884251 292.9997951484994
1626 0.005 8.130000000000001 20 1082.950725106816 1065.108047886371 1065.252958628772 1100.309284233852 1100.033264991763 1099.997906345113 1099.534194687078 362.7569415960691 1099.55874018062 292.9998821934632
1627 0.005 8.135 20 1082.950659703714 1065.108080394304 1065.252990831355 1100.309276261728 1100.033255868005 1099.997915056292 1099.534273557133 362.7600690322616 1099.558681866094 292.9997858705099
1628 0.005 8.140000000000001 20 1082.950653621554 1065.108112835331 1065.253023351548 1100.309190411306 1100.033178711058 1099.997825517061 1099.534159943237 362.7631460620568 1099.55863278152 292.9998810224009
1629 0.005 8.145 20 1082.950751843962 1065.108143434104 1065.25305414063 1100.309275266687 1100.033250170095 1099.997904829884 1099.534160436173 362.7664401124084 1099.558696224834 292.9997958126493
1630 0.005 8.15 20 1082.950756830674 1065.108176454354 1065.25308669286 1100.309229349487 1100.033218018376 1099.997875315637 1099.534209578415 362.7696033125176 1099.558630758672 292.9998829061267
1631 0.005 8.154999999999999 20 1082.950738922289 1065.108207843979 1065.253118299514 1100.309295636445 1100.033275926946 1099.997912573291 1099.534097493813 362.7724639083279 1099.558756013188 292.9997851960284
1632 0.005 8.16 20 1082.950831989922 1065.108240599913 1065.25315071334 1100.309333325845 1100.033311488555 1099.997971192901 1099.534266325187 362.7755443071133 1099.558692007835 292.9998805597772
1633 0.005 8.165000000000001 20 1082.950847589998 1065.108272063255 1065.253182293555 1100.309329975775 1100.03330660431 1099.997948948355 1099.534187208728 362.7786251382628 1099.558691332305 292.9997933285086
1634 0.005 8.17 20 1082.950812447386 1065.10830469577 1065.253214562273 1100.309353193041 1100.033325897142 1099.997989594251 1099.534312260547 362.7819279266867 1099.558698128661 292.9998816194791
1635 0.005 8.175000000000001 20 1082.950836204778 1065.108336971504 1065.253246858806 1100.309259990981 1100.033239153332 1099.997886611267 1099.534218784274 362.7848943955814 1099.558665131414 292.9997881549709
1636 0.005 8.18 20 1082.950881924421 1065.108367453897 1065.253277594446 1100.309307492787 1100.033281052792 1099.997927804774 1099.534217877949 362.7878170480429 1099.558741104721 292.9998821866134
1637 0.005 8.185 20 1082.950812794768 1065.10839982013 1065.253309587055 1100.309193306902 1100.033177558642 1099.997835986148 1099.534234888023 362.7908062235612 1099.558581299642 292.9997856804582
1638 0.005 8.19 20 1082.950790000159 1065.108429914892 1065.253339933189 1100.309226058539 1100.03321770734 1099.997857373672 1099.534094798446 362.7938015932465 1099.558655968445 292.9998808084535
1639 0.005 8.195 20 1082.950905149345 1065.108461833296 1065.253371568328 1100.309256223703 1100.033246796652 1099.997911140484 1099.534218747138 362.7970914210276 1099.558648087952 292.9997906576604
1640 0.005 8.199999999999999 20 1082.95095959712 1065.108492425657 1065.253402188227 1100.309279997523 1100.033264519223 1099.997903409466 1099.534117461373 362.8000999349642 1099.558705050228 292.9998828616299
1641 0.005 8.205 20 1082.95090280211 1065.108524498094 1065.253433953064 1100.309335481077 1100.033313149586 1099.997971345306 1099.534254925546 362.8029660657579 1099.55868750817 292.9997834267612
1642 0.005 8.210000000000001 20 1082.950982851135 1065.108556400261 1065.253465718092 1100.309329825944 1100.033305844308 1099.997948139291 1099.534220577383 362.8059310589225 1099.558703453474 292.9998800029274
1643 0.005 8.215 20 1082.951037282621 1065.108586819628 1065.253496390744 1100.309401411616 1100.033363197944 1099.99801020311 1099.53424744301 362.8089429359781 1099.558816036224 292.9997843862025
1644 0.005 8.220000000000001 20 1082.950979000751 1065.10861912954 1065.253528307431 1100.309269777414 1100.033241214584 1099.997899218926 1099.534302909138 362.8121534332601 1099.558655399394 292.9998806365959
1645 0.005 8.225 20 1082.950934520789 1065.108649077971 1065.253558540253 1100.309246593749 1100.033226630201 1099.997864504914 1099.534156012576 362.8150474613936 1099.558703749133 292.9997858318067
1646 0.005 8.23 20 1082.951002071517 1065.108680716432 1065.253589925481 1100.309244797489 1100.033230285993 1099.997890370184 1099.53425679688 362.8179342543132 1099.558664676089 292.9998811068656
1647 0.005 8.234999999999999 20 1082.951011542735 1065.108709966193 1065.25361927324 1100.309216905613 1100.033204764026 1099.997848750648 1099.534106266515 362.8208224719349 1099.558665518049 292.9997848759009
1648 0.005 8.24 20 1082.950976179849 1065.108741412081 1065.253650469341 1100.309287207221 1100.033272723507 1099.997932802313 1099.534226538796 362.8238606947846 1099.558702406206 292.999881837618
1649 0.005 8.245000000000001 20 1082.951052512084 1065.108772198076 1065.253681156085 1100.309252295005 1100.033240500581 1099.997886462298 1099.534136822255 362.8269694724067 1099.558651237352 292.9997932555929
1650 0.005 8.25 20 1082.951151474743 1065.108802146867 1065.253711281361 1100.309381332196 1100.03335158912 1099.997999346464 1099.534190352232 362.8299196602223 1099.558785558993 292.9998827227376
1651 0.005 8.255000000000001 20 1082.951108025369 1065.108834247579 1065.253742845064 1100.309323969707 1100.033296945898 1099.997956212415 1099.534296116338 362.8327771331649 1099.558701860129 292.9997891393861
1652 0.005 8.26 20 1082.951077914068 1065.108863998617 1065.253772877225 1100.309341229102 1100.033303462745 1099.997947442236 1099.534199958898 362.8356140918389 1099.558782382218 292.9998817265914
1653 0.005 8.265000000000001 20 1082.951146190134 1065.108895521599 1065.253804181542 1100.309307061837 1100.033284189388 1099.99794614609 1099.534311439351 362.8386167027653 1099.558736988125 292.9997937135645
1654 0.005 8.27 20 1082.951144891719 1065.108924744826 1065.253833488423 1100.309251117744 1100.033232780704 1099.997872836044 1099.534169129015 362.841668056911 1099.558719054427 292.999881509995
1655 0.005 8.275 20 1082.951081363976 1065.108955759493 1065.253864302362 1100.309261302755 1100.033237181819 1099.997897340112 1099.534247057933 362.8447027185275 1099.558704723149 292.9997853145649
1656 0.005 8.279999999999999 20 1082.951142206091 1065.108985692926 1065.253894095373 1100.309201871373 1100.033195442913 1099.997839455607 1099.534147818625 362.8474438515747 1099.558661317082 292.9998823597852
1657 0.005 8.285 20 1082.951199354809 1065.109014610683 1065.25392338447 1100.309306767214 1100.03328494183 1099.997936963631 1099.534148560533 362.8503418998401 1099.558740753254 292.9997940412064
1658 0.005 8.290000000000001 20 1082.951163522674 1065.109045422352 1065.253953684257 1100.309271426378 1100.033250736761 1099.99790885217 1099.534216308723 362.8532643518537 1099.558628022961 292.9998798272014
1659 0.005 8.295 20 1082.951195390263 1065.109074855607 1065.253983334417 1100.309325137847 1100.033304076839 1099.99794224985 1099.534129332632 362.856308111929 1099.558768755652 292.999783590679
1660 0.005 8.300000000000001 20 1082.951295142315 1065.109106096883 1065.254014194585 1100.309354521868 1100.033325924011 1099.997988427404 1099.534314343465 362.8592116451307 1099.558734201928 292.9998810632557
1661 0.005 8.305 20 1082.951276276954 1065.109135223894 1065.254043396004 1100.309318239302 1100.033289872131 1099.997934296176 1099.534203413015 362.8618974252618 1099.558737098182 292.9997961185304
1662 0.005 8.31 20 1082.951198015543 1065.109166145016 1065.254074176932 1100.309321299779 1100.033294515896 1099.997955242011 1099.534307913106 362.8647508122284 1099.558698815573 292.9998822030567
1663 0.005 8.315 20 1082.951229192873 1065.109195180887 1065.254103162348 1100.309215593428 1100.03319994088 1099.997849395563 1099.534187945913 362.8677279631992 1099.558623355736 292.9997819956081
1664 0.005 8.32 20 1082.951316141721 1065.109224034393 1065.254132299727 1100.309290861288 1100.033262044112 1099.997913034665 1099.53418558306 362.8707575059713 1099.558778067309 292.9998806201602
1665 0.005 8.324999999999999 20 1082.951237911479 1065.109253848962 1065.254161578191 1100.309200114423 1100.033181802662 1099.997843164594 1099.534223955747 362.8734873505887 1099.558617219686 292.9997943619439
1666 0.005 8.33 20 1082.951257646772 1065.109282378824 1065.254190475878 1100.309258085599 1100.033240808835 1099.997884132449 1099.534095171859 362.8762168373901 1099.558727314314 292.999883107132
1667 0.005 8.335000000000001 20 1082.951375041704 1065.109312636705 1065.2542203411 1100.309317045391 1100.033299764987 1099.997957767496 1099.534229580551 362.879087604124 1099.558753486717 292.9997852411326
1668 0.005 8.34 20 1082.951374698378 1065.109341237802 1065.254249017739 1100.309319025141 1100.033297400547 1099.997938200486 1099.534153748603 362.8819738961686 1099.558763738206 292.99987915103
1669 0.005 8.345000000000001 20 1082.951344975745 1065.109371912143 1065.254279408357 1100.309361606412 1100.033335840995 1099.997996191336 1099.53429656263 362.8850122316886 1099.558741608368 292.9997935438874
1670 0.005 8.35 20 1082.95140549094 1065.109401287715 1065.254308628007 1100.309315630898 1100.033293908278 1099.997937373374 1099.534236222602 362.8876632680593 1099.558723467158 292.9998825176376
1671 0.005 8.355 20 1082.951428511064 1065.109429980886 1065.254337727614 1100.309342739106 1100.03330963324 1099.997963599844 1099.534231586315 362.8904591525368 1099.558747665729 292.999786970014
1672 0.005 8.359999999999999 20 1082.951353658096 1065.109459531774 1065.254366746014 1100.309241147913 1100.0332178702 1099.997873745253 1099.53428409416 362.8932965317322 1099.558650396219 292.9998825655205
1673 0.005 8.365 20 1082.951332010624 1065.109487515034 1065.254395191125 1100.309216809398 1100.033197138273 1099.997839019735 1099.534120335343 362.8962307535567 1099.558683996271 292.9997831566026
1674 0.005 8.370000000000001 20 1082.951433791734 1065.109516482649 1065.254423722505 1100.309242984934 1100.033226375307 1099.997888018713 1099.534234656363 362.899170976229 1099.558661431284 292.9998790415319
1675 0.005 8.375 20 1082.951440288957 1065.109544262649 1065.25445167258 1100.309248314846 1100.033240050115 1099.997880911349 1099.534103956088 362.9018036677806 1099.55867896409 292.9997890551865
1676 0.005 8.380000000000001 20 1082.951437731519 1065.109574352391 1065.254481416222 1100.309331502776 1100.033313813743 1099.997967022406 1099.534233909813 362.9045258523457 1099.558751137379 292.9998829460945
1677 0.005 8.385 20 1082.951474022004 1065.109602809736 1065.254509800067 1100.309286163747 1100.033268673748 1099.997914907533 1099.534172881151 362.9072676257845 1099.558662016349 292.99979701539
1678 0.005 8.390000000000001 20 1082.95156661849 1065.109631305864 1065.254538553755 1100.309395261085 1100.033360939912 1099.998013428178 1099.534230267299 362.9102498573237 1099.558776130944 292.9998815873113
1679 0.005 8.395 20 1082.951490863157 1065.109660700538 1065.254567362393 1100.309306395489 1100.033280413847 1099.997942552235 1099.534300176937 362.9130481638109 1099.558662564295 292.9997835242817
1680 0.005 8.4 20 1082.951493486106 1065.109688980459 1065.254596093082 1100.309295230546 1100.033271272033 1099.997910126412 1099.534189757594 362.9156506643612 1099.558751892984 292.9998817513562
1681 0.005 8.404999999999999 20 1082.951529238481 1065.109717694267 1065.254624430681 1100.309255873311 1100.033237454231 1099.997899120523 1099.534282629616 362.9184740284697 1099.558679541766 292.9997939992032
1682 0.005 8.41 20 1082.951509096999 1065.109745079199 1065.254652047692 1100.309213485902 1100.033198329799 1099.99784089699 1099.534131941887 362.9212012675563 1099.55869450331 292.999882512842
1683 0.005 8.415000000000001 20 1082.951483551876 1065.109773736077 1065.254680372776 1100.309244461236 1100.033232525083 1099.997897655187 1099.534221025157 362.9241884849934 1099.558670756005 292.9997829706586
1684 0.005 8.42 20 1082.951562640142 1065.109801468965 1065.254708080858 1100.309219461912 1100.033215322055 1099.997865835351 1099.534132229251 362.9269864236424 1099.558663192907 292.9998807051894
1685 0.005 8.425000000000001 20 1082.951639042724 1065.109829196664 1065.254736027869 1100.30934341958 1100.033319275003 1099.997969791427 1099.534155562293 362.9295844628691 1099.558780733897 292.9997902512012
1686 0.005 8.43 20 1082.951557547782 1065.109858011523 1065.254764266065 1100.309290797642 1100.03326806103 1099.99792577698 1099.534248878658 362.9322973020116 1099.558640426171 292.9998816532342
1687 0.005 8.435 20 1082.951612188495 1065.109885847488 1065.25479248603 1100.309342573519 1100.033310945806 1099.997954090834 1099.534177329308 362.9350386302516 1099.558727263728 292.9997851610451
1688 0.005 8.44 20 1082.95167209036 1065.109914368445 1065.254820547436 1100.309343312773 1100.033313380639 1099.99798006331 1099.534327190097 362.938041323757 1099.558702359416 292.999881104885
1689 0.005 8.445 20 1082.951649351787 1065.109941972483 1065.254848432439 1100.309275756303 1100.033252395843 1099.997894551788 1099.534193300561 362.940649051468 1099.558711341587 292.9997877205939
1690 0.005 8.449999999999999 20 1082.951598442139 1065.109970356855 1065.254876470092 1100.309271677559 1100.033254492263 1099.997910703097 1099.53427507568 362.9432610322618 1099.558689740654 292.9998810149821
1691 0.005 8.455 20 1082.951623022102 1065.109997604244 1065.254903821234 1100.309187338003 1100.033179521702 1099.997825443668 1099.534152481988 362.9458974310325 1099.558613923074 292.9997847497189
1692 0.005 8.460000000000001 20 1082.951691207041 1065.110024079207 1065.254930470827 1100.30927848182 1100.033254418709 1099.997909595932 1099.534165388354 362.9486337167728 1099.55869534017 292.9998816762783
1693 0.005 8.465 20 1082.951618412522 1065.110051972 1065.254957890696 1100.309234051937 1100.033219797365 1099.997878914655 1099.534213351858 362.9515479490171 1099.55861968621 292.9997928235936
1694 0.005 8.470000000000001 20 1082.951740336656 1065.110079327678 1065.254985542868 1100.30931203247 1100.033294566733 1099.997927822295 1099.534110167918 362.9542228524402 1099.558777692975 292.999881080083
1695 0.005 8.475 20 1082.951764406071 1065.11010717792 1065.255012937271 1100.309330630504 1100.033306577453 1099.997968710001 1099.534262696537 362.9568042280843 1099.558711307431 292.9997860063326
1696 0.005 8.48 20 1082.951789256694 1065.110134968852 1065.255040892637 1100.309353283852 1100.033325385897 1099.997961715774 1099.534203486033 362.9594181671647 1099.558797554391 292.9998826407494
1697 0.005 8.484999999999999 20 1082.951737715709 1065.110163288524 1065.255068839756 1100.309357896604 1100.033328765267 1099.997987587302 1099.5343166626 362.962114586841 1099.558761228939 292.9997968426679
1698 0.005 8.49 20 1082.951759410349 1065.110190524 1065.255096275563 1100.309255003693 1100.033235833668 1099.997883843744 1099.534213825338 362.9649701310776 1099.55867036955 292.9998815743339
1699 0.005 8.495000000000001 20 1082.951825657115 1065.110216800634 1065.255122663518 1100.309308058494 1100.033287911523 1099.997935046798 1099.534208485101 362.967619348797 1099.558736667732 292.9997826214172
1700 0.005 8.5 20 1082.951698226957 1065.110244669151 1065.255150117349 1100.309215588019 1100.033198089881 1099.997856077004 1099.534246112246 362.9701429404518 1099.558625810315 292.9998815690745
1701 0.005 8.505000000000001 20 1082.951765799429 1065.110270642294 1065.255176435701 1100.30921710963 1100.033198780348 1099.997843727443 1099.534105236219 362.9726954345531 1099.558674309588 292.9997936292902
1702 0.005 8.51 20 1082.951813244922 1065.110297848058 1065.255203258027 1100.309259966367 1100.033246382048 1099.997910196419 1099.534223067851 362.975443446738 1099.558673437993 292.9998802976297
1703 0.005 8.515000000000001 20 1082.951830731609 1065.110324460627 1065.255230084916 1100.309281494805 1100.033264703149 1099.99790397496 1099.534105997321 362.9782176125784 1099.558710622912 292.999783201892
1704 0.005 8.52 20 1082.951825162247 1065.110352114957 1065.25525728609 1100.30933575591 1100.033315322908 1099.997973469922 1099.534259391051 362.9808633489357 1099.558679799825 292.9998797387469
1705 0.005 8.525 20 1082.951879072588 1065.110379478295 1065.255284713883 1100.309306984944 1100.033289590786 1099.997936610863 1099.534214884465 362.9833602717592 1099.558697471675 292.9997880528765
1706 0.005 8.529999999999999 20 1082.951958483741 1065.110405691635 1065.255310967661 1100.309404522208 1100.033365552923 1099.998011713123 1099.534255296027 362.9859567208985 1099.558814971971 292.9998816680933
1707 0.005 8.535 20 1082.95180677747 1065.110433702441 1065.255338689816 1100.309266586272 1100.033249184733 1099.997907253363 1099.534292518342 362.9886079231826 1099.558624387553 292.9997892979455
1708 0.005 8.540000000000001 20 1082.951883625394 1065.110459199547 1065.255364513073 1100.309259166153 1100.033234608049 1099.997874559942 1099.534165609749 362.9913236459998 1099.558674489538 292.9998799830433
1709 0.005 8.545 20 1082.951926557881 1065.110486224035 1065.255391139929 1100.30927200049 1100.033247844219 1099.997902272974 1099.534272993162 362.9940777408516 1099.558702997274 292.9997844384657
1710 0.005 8.550000000000001 20 1082.951893906076 1065.110512049183 1065.255417178376 1100.309220087095 1100.033205979899 1099.997846510412 1099.5341148976 362.9964834666313 1099.558722274593 292.9998815513393
1711 0.005 8.555 20 1082.951887368216 1065.110538886679 1065.25544368648 1100.309278419527 1100.03326045406 1099.997922086421 1099.534216521482 362.9990854426206 1099.558711231171 292.9997972494349
1712 0.005 8.56 20 1082.95195553879 1065.110565537426 1065.255470439837 1100.309262664463 1100.033250612434 1099.997896477711 1099.534143756122 363.0016633406225 1099.55870118805 292.9998818865395
1713 0.005 8.565 20 1082.952048965644 1065.110591116688 1065.255496021008 1100.309375301405 1100.033351453042 1099.998000723789 1099.5341843121 363.0044150589777 1099.55880330212 292.9997823497201
1714 0.005 8.57 20 1082.951932517262 1065.110618990886 1065.255523499781 1100.309316710146 1100.033292847448 1099.997951587849 1099.534293320858 363.0068961709923 1099.558666542824 292.9998801665029
1715 0.005 8.575000000000001 20 1082.952004565987 1065.110644276866 1065.255549078001 1100.309324888221 1100.033290908347 1099.997934775602 1099.534185801148 363.0093223713607 1099.5587133934 292.9997961905472
1716 0.005 8.58 20 1082.952027222222 1065.110671451031 1065.25557592853 1100.309303162673 1100.033279654525 1099.997941279478 1099.534311571018 363.0119352874374 1099.55868059284 292.9998820286959
1717 0.005 8.585000000000001 20 1082.951968277984 1065.11069671643 1065.255601413526 1100.309231264535 1100.033213168399 1099.99785324139 1099.534166424291 363.0145820294833 1099.558656242793 292.9997837668445
1718 0.005 8.59 20 1082.951949131567 1065.110722996125 1065.255627409096 1100.309238541831 1100.033220820599 1099.997880886031 1099.534235610116 363.0173225740513 1099.558644793794 292.9998798121409
1719 0.005 8.595000000000001 20 1082.952019437613 1065.110748668995 1065.255653119778 1100.30919728603 1100.033193261527 1099.997837550689 1099.534134372446 363.0197317567237 1099.558658048528 292.9997881819293
1720 0.005 8.6 20 1082.952090532667 1065.110773376965 1065.255677939102 1100.30930957018 1100.033293721522 1099.99794584037 1099.53415282505 363.0222394639715 1099.558743135919 292.9998799042979
1721 0.005 8.605 20 1082.95199294613 1065.110800555006 1065.255704733586 1100.309271835138 1100.033253216825 1099.997911361181 1099.534215671503 363.0247671999923 1099.55866318374 292.9997884813146
1722 0.005 8.609999999999999 20 1082.952117307949 1065.110825595323 1065.255729944285 1100.309330107068 1100.033306885155 1099.997945076989 1099.534137439371 363.0273428955353 1099.558784614314 292.9998834950735
1723 0.005 8.615 20 1082.952161564891 1065.110852551683 1065.25575654513 1100.309360687959 1100.033328164251 1099.997991570436 1099.534309120424 363.0301088553371 1099.558743291947 292.9997916577065
1724 0.005 8.620000000000001 20 1082.952132706455 1065.110878030726 1065.255782113583 1100.309344655672 1100.033309531677 1099.997951458161 1099.534221216521 363.032446975711 1099.558781905506 292.9998801984308
1725 0.005 8.625 20 1082.952081047586 1065.110904701599 1065.255808615355 1100.309305595277 1100.033281890262 1099.997944546812 1099.534297815548 363.0349573261927 1099.558718654216 292.9997888189122
1726 0.005 8.630000000000001 20 1082.952098798716 1065.110929905807 1065.255833902891 1100.309202535253 1100.033190122448 1099.997836610466 1099.53418354487 363.0374708325941 1099.558654226366 292.9998831937102
1727 0.005 8.635 20 1082.952145540021 1065.110953995148 1065.25585816578 1100.309276210875 1100.033248334269 1099.997899491741 1099.534175378131 363.0401794236827 1099.558721165322 292.9997958613957
1728 0.005 8.640000000000001 20 1082.952080859294 1065.110980529665 1065.255884238383 1100.309221247872 1100.033213116355 1099.997868637917 1099.534226867042 363.0427653856463 1099.558631529516 292.9998820095728
1729 0.005 8.645 20 1082.952167547343 1065.111004535441 1065.255908551459 1100.309263302127 1100.033251990756 1099.997895075418 1099.534100984897 363.0450795940205 1099.558700467734 292.999786269033
1730 0.005 8.65 20 1082.952205938363 1065.111030736927 1065.255934443644 1100.309305061976 1100.033281781463 1099.997945310381 1099.534229626101 363.0475472994095 1099.558716703113 292.9998807508375
1731 0.005 8.654999999999999 20 1082.952195889858 1065.111055482676 1065.255959221068 1100.309316297768 1100.033294650691 1099.997934649062 1099.534145266221 363.049989506942 1099.558772705939 292.9997931588627
1732 0.005 8.66 20 1082.952241149537 1065.111082487322 1065.25598589445 1100.309385508605 1100.033355258175 1099.9980092354 1099.534310770092 363.0526870157811 1099.558805192514 292.9998823401485
1733 0.005 8.665000000000001 20 1082.952261686419 1065.111107785894 1065.256011182885 1100.30930936405 1100.033285522017 1099.997931736051 1099.534233594014 363.0551417570563 1099.558730679333 292.9997851529201
1734 0.005 8.67 20 1082.952282694753 1065.111132369434 1065.256036035483 1100.309353583047 1100.033326381348 1099.997973933921 1099.534239562993 363.057529473222 1099.558809109122 292.9998794138346
1735 0.005 8.675000000000001 20 1082.952146878863 1065.111158290195 1065.25606157553 1100.309230332837 1100.033214867087 1099.997872087567 1099.534265481759 363.0600307682132 1099.558626319768 292.9997843073545
1736 0.005 8.68 20 1082.952218674072 1065.111181637373 1065.256085291443 1100.309228420396 1100.033206746291 1099.997849729687 1099.534124743104 363.0624495628035 1099.558687596859 292.999881779776
1737 0.005 8.685 20 1082.952272669605 1065.111207226991 1065.256110494053 1100.309237259017 1100.033223664745 1099.997891358977 1099.534239328422 363.0651696703253 1099.558651991314 292.9997876839934
1738 0.005 8.69 20 1082.952265732332 1065.111231282229 1065.256134635755 1100.309267721022 1100.033254134102 1099.997890678649 1099.534114090633 363.0676359917989 1099.558761318723 292.9998816252292
1739 0.005 8.695 20 1082.952298985945 1065.111257388867 1065.256160496052 1100.309333136205 1100.033309056197 1099.997963412006 1099.534229215895 363.0699810394364 1099.558792975676 292.999785175665
1740 0.005 8.700000000000001 20 1082.95234071326 1065.111282043479 1065.256185055067 1100.309297828528 1100.033280332247 1099.997923835008 1099.5341781672 363.0723745990334 1099.558750260658 292.9998796970979
1741 0.005 8.705 20 1082.952385783117 1065.111306662107 1065.256209898714 1100.309396343805 1100.033365843154 1099.998017871559 1099.534229577212 363.0748787784345 1099.558806706738 292.9997935099
1742 0.005 8.710000000000001 20 1082.952290992161 1065.111332519058 1065.256235261376 1100.309312642634 1100.033282850677 1099.997941766917 1099.534309851938 363.0775218736302 1099.558669101549 292.9998833390957
1743 0.005 8.715 20 1082.952347961602 1065.111356016694 1065.256259212673 1100.309282938242 1100.033260740485 1099.99790394841 1099.534173540131 363.0798375137284 1099.558706382175 292.9997935248716
1744 0.005 8.720000000000001 20 1082.952368464416 1065.111381277576 1065.256284072478 1100.309264682177 1100.033246398491 1099.99790669405 1099.534291637118 363.0822048465949 1099.558656139246 292.9998800660865
1745 0.005 8.725 20 1082.952294316631 1065.111404460648 1065.256307449217 1100.30923275708 1100.033212557333 1099.997851299272 1099.534141893482 363.0845379207296 1099.558668479476 292.9997840810614
1746 0.005 8.73 20 1082.952327347479 1065.111429735228 1065.256332499465 1100.309238753458 1100.03322451979 1099.997887537371 1099.534220169163 363.087002108636 1099.558678425703 292.9998824144364
1747 0.005 8.734999999999999 20 1082.952375759662 1065.11145336919 1065.256356081087 1100.309215806178 1100.033207559159 1099.99785643814 1099.534124408883 363.08958458737 1099.558683507093 292.9997943680773
1748 0.005 8.74 20 1082.952469706612 1065.1114773459 1065.256380261633 1100.309358056352 1100.033325976851 1099.997975679456 1099.534171195552 363.0920248184415 1099.558818671145 292.9998826324523
1749 0.005 8.745000000000001 20 1082.952377137045 1065.111502707944 1065.256405028701 1100.309303722571 1100.033286492348 1099.997943451701 1099.534256223431 363.0942895191052 1099.558669779679 292.9997834948913
1750 0.005 8.75 20 1082.952458148563 1065.111526090617 1065.256428864685 1100.309345427722 1100.033315742019 1099.997961396657 1099.534175916834 363.0966148972722 1099.558744853675 292.9998811822412
1751 0.005 8.755000000000001 20 1082.952483236541 1065.111551141364 1065.256453443754 1100.309338360096 1100.033301527348 1099.997969653955 1099.534321955416 363.0990801662978 1099.558705840088 292.999795093793
1752 0.005 8.76 20 1082.952414347639 1065.111574671321 1065.256477200911 1100.309276236684 1100.033251252172 1099.997894411444 1099.534195339532 363.101615805204 1099.558713891172 292.9998836931716
1753 0.005 8.765000000000001 20 1082.952468592963 1065.111599817283 1065.256502070521 1100.309283628961 1100.033261211818 1099.997916853994 1099.534285869562 363.1040017821807 1099.558701046052 292.999785749138
1754 0.005 8.77 20 1082.952416408675 1065.111622769099 1065.256525071213 1100.309183222198 1100.033172940708 1099.9978217128 1099.534154366595 363.1062229171043 1099.558622921888 292.9998800253264
1755 0.005 8.775 20 1082.952490487768 1065.111645966418 1065.256548540526 1100.309275688604 1100.033256930182 1099.997911025013 1099.534148820613 363.1085718004679 1099.558750282277 292.9997840799501
1756 0.005 8.779999999999999 20 1082.952425390822 1065.111670502097 1065.25657249237 1100.309243388671 1100.033233864162 1099.997890741746 1099.534219853585 363.1110112944673 1099.55867046869 292.9998789440963
1757 0.005 8.785 20 1082.952534356248 1065.111693481392 1065.256595941752 1100.309299226645 1100.033277903025 1099.997919041455 1099.5341047498 363.1134732374937 1099.558751006667 292.9997877032842
1758 0.005 8.790000000000001 20 1082.952603701054 1065.111718223452 1065.256620046726 1100.309344843965 1100.033325431334 1099.997982468293 1099.534268031727 363.1158757047506 1099.558739505129 292.9998816151775
1759 0.005 8.795 20 1082.952526389787 1065.111741892844 1065.256643954497 1100.309343464962 1100.033312945778 1099.997953728139 1099.534194058981 363.1180913172247 1099.558786663569 292.9997944584148
1760 0.005 8.800000000000001 20 1082.952582119235 1065.111766725912 1065.256668489151 1100.309360895028 1100.033322976782 1099.997987130056 1099.534323029452 363.1204249973747 1099.55876080954 292.9998800937022
1761 0.005 8.805 20 1082.952532969879 1065.111789961026 1065.256691817541 1100.309248718742 1100.033230644668 1099.997877476122 1099.534215455259 363.1227750651977 1099.558657253893 292.9997870506811
1762 0.005 8.81 20 1082.95260733534 1065.11181322948 1065.256715299885 1100.309317753922 1100.033293788665 1099.997936064886 1099.534214692286 363.1252849913383 1099.558767483525 292.999881712102
1763 0.005 8.815 20 1082.952480214594 1065.111836968638 1065.256738552641 1100.309200288369 1100.033180714584 1099.997840017335 1099.534235275158 363.1276978828174 1099.558584300502 292.9997937980638
1764 0.005 8.82 20 1082.952580709082 1065.111859394402 1065.256761483002 1100.30923571019 1100.033222629749 1099.997863827133 1099.534112773403 363.1298268616528 1099.558709178997 292.9998807429421
1765 0.005 8.825000000000001 20 1082.952643402472 1065.111883070463 1065.256784569079 1100.309291801934 1100.033273902312 1099.997932552579 1099.534241373545 363.1321947893583 1099.558710278363 292.9997839457283
1766 0.005 8.83 20 1082.952560844908 1065.111906045518 1065.256807889198 1100.309290801471 1100.033270052869 1099.997911011094 1099.534112502799 363.1344822925991 1099.558719839309 292.9998800559496
1767 0.005 8.835000000000001 20 1082.952684094685 1065.111930348862 1065.256831729291 1100.309337171998 1100.033313751422 1099.997970768938 1099.534246499049 363.1370290197452 1099.558746888192 292.9997871899945
1768 0.005 8.84 20 1082.952675435577 1065.111953798683 1065.256855191264 1100.309314206563 1100.033291207687 1099.997934859365 1099.534223455649 363.1392676252141 1099.558720537007 292.9998804888231
1769 0.005 8.845000000000001 20 1082.952719908312 1065.111976895441 1065.256878466295 1100.309399852561 1100.033361226385 1099.998010366759 1099.534253350364 363.1414378891384 1099.558814890627 292.9997834772881
1770 0.005 8.85 20 1082.95260281941 1065.11200095796 1065.256902090468 1100.309281791751 1100.033262461663 1099.997918041307 1099.534297640826 363.1437069981248 1099.558658566744 292.9998798701332
1771 0.005 8.855 20 1082.95264997255 1065.112022864996 1065.256924578984 1100.309236318145 1100.033219235492 1099.997861901586 1099.534147619358 363.1460636949766 1099.558660888946 292.9997911823062
1772 0.005 8.859999999999999 20 1082.952679645734 1065.112045869641 1065.25694700508 1100.309231577643 1100.033214482141 1099.997878486857 1099.534256865946 363.1485490277928 1099.558615874798 292.9998808539103
1773 0.005 8.865 20 1082.952605252076 1065.112068393376 1065.256969850531 1100.309214173363 1100.033203921967 1099.997843946095 1099.534116951314 363.1506579993011 1099.558652780978 292.9997828701594
1774 0.005 8.870000000000001 20 1082.952711357204 1065.112091634782 1065.256992694651 1100.309268131929 1100.033254648597 1099.997917629061 1099.534214693114 363.1529100633293 1099.558658421324 292.9998811864389
1775 0.005 8.875 20 1082.952695280492 1065.112114144578 1065.257015322467 1100.309251002281 1100.033234245571 1099.997881129408 1099.534130275233 363.1551312391903 1099.558669212232 292.9997894250556
1776 0.005 8.880000000000001 20 1082.952794696726 1065.11213671851 1065.257037925745 1100.309387086982 1100.033361727003 1099.998002450735 1099.534191346186 363.1575064477757 1099.558824775241 292.9998798201282
1777 0.005 8.885 20 1082.952711830297 1065.11216083464 1065.257061545474 1100.309316498419 1100.03329376179 1099.997950518172 1099.534295960584 363.159943187655 1099.558658919683 292.9997893951698
1778 0.005 8.890000000000001 20 1082.952806002706 1065.112183045515 1065.257084192319 1100.309355899466 1100.033324456715 1099.997960563579 1099.534204962845 363.1619984183006 1099.558759133091 292.9998835057571
1779 0.005 8.895 20 1082.952778645883 1065.112206066129 1065.257106765416 1100.309290655511 1100.033271003854 1099.997937423017 1099.534303500883 363.1642710987218 1099.558645654654 292.9997931195421
1780 0.005 8.9 20 1082.952691059848 1065.112228272566 1065.257129329495 1100.309257436098 1100.033232263157 1099.997867891925 1099.534179541967 363.1664952618837 1099.5586854483 292.9998796996495
1781 0.005 8.904999999999999 20 1082.952751246562 1065.112250668999 1065.257151381892 1100.309233103401 1100.03321099256 1099.997871745376 1099.5342400093 363.1689417943592 1099.558599378895 292.9997868756876
1782 0.005 8.91 20 1082.952764721015 1065.112272964283 1065.257173747861 1100.309181513062 1100.03317686687 1099.997823015189 1099.534127605275 363.1712296505274 1099.558607087887 292.9998800367364
1783 0.005 8.915000000000001 20 1082.952832550191 1065.112294660942 1065.25719552056 1100.309316849367 1100.033298728262 1099.997944689269 1099.534151061083 363.1733679390055 1099.5587612468 292.999791873582
1784 0.005 8.92 20 1082.952757678989 1065.112318120752 1065.257218576556 1100.309278442046 1100.033259607512 1099.997914808865 1099.53422452917 363.1755236965382 1099.558661614975 292.9998801651282
1785 0.005 8.925000000000001 20 1082.952865052895 1065.112339470038 1065.257240305785 1100.309322681851 1100.033304747314 1099.997942439741 1099.534133442337 363.1776745528185 1099.558750439803 292.9997847844541
1786 0.005 8.93 20 1082.952895323079 1065.112362671906 1065.257262955509 1100.309351967916 1100.033326695111 1099.997991761553 1099.534308405834 363.180142039387 1099.558686093904 292.9998808549748
1787 0.005 8.935 20 1082.952810469493 1065.112384913159 1065.257285481251 1100.30931962996 1100.033285375239 1099.997931251376 1099.534202057435 363.1823215575568 1099.558712700987 292.999789318731
1788 0.005 8.94 20 1082.952882433764 1065.112407666521 1065.257307891933 1100.309304376895 1100.033279088553 1099.997938219263 1099.534304699146 363.1844634698309 1099.558681835609 292.9998816139764
1789 0.005 8.945 20 1082.952837309589 1065.112429738275 1065.257330109985 1100.309209099167 1100.033197315147 1099.997840207101 1099.534185756461 363.1866663096448 1099.558626435344 292.9997863225403
1790 0.005 8.950000000000001 20 1082.952839273064 1065.112450369928 1065.257350920339 1100.309274955726 1100.033248410062 1099.997899187208 1099.534171723086 363.1888939915028 1099.558662659413 292.9998810020495
1791 0.005 8.955 20 1082.952795226715 1065.112473339349 1065.257373506475 1100.309195115432 1100.033187378325 1099.997847042013 1099.534210600378 363.1913121695958 1099.558570376978 292.999788133617
1792 0.005 8.960000000000001 20 1082.952930602488 1065.112493930716 1065.257394406674 1100.309262626758 1100.033250187027 1099.997892547005 1099.53410419173 363.1935145383366 1099.558723779126 292.9998812090639
1793 0.005 8.965 20 1082.952938490942 1065.112516572365 1065.25741658293 1100.309302678048 1100.033280068985 1099.997943355878 1099.534239222597 363.1956253936153 1099.55868885109 292.999788466825
1794 0.005 8.970000000000001 20 1082.952891037805 1065.112538361874 1065.257438527111 1100.309314426589 1100.033294367763 1099.997933176642 1099.534145055936 363.1977435659134 1099.558735498866 292.9998818493783
1795 0.005 8.975 20 1082.952973133502 1065.112560780737 1065.257460654621 1100.309358115667 1100.033326603693 1099.99799168324 1099.534293235 363.2000103611794 1099.558689872505 292.9997889426646
1796 0.005 8.98 20 1082.952980038152 1065.112583126775 1065.257483001909 1100.309297757806 1100.033271121727 1099.99791881204 1099.534230997323 363.2023620976618 1099.558682606457 292.9998806048578
1797 0.005 8.984999999999999 20 1082.952966738478 1065.112604147836 1065.257504204531 1100.309331554061 1100.033303233138 1099.997951120864 1099.534232158737 363.2044870928925 1099.558733306424 292.999787081241
1798 0.005 8.99 20 1082.952901532004 1065.112627158503 1065.257526865106 1100.309230826175 1100.033215647642 1099.997867494818 1099.534269296762 363.206568028173 1099.558610155344 292.9998821413512
1799 0.005 8.995000000000001 20 1082.952956443732 1065.112647017875 1065.257547099989 1100.309227530962 1100.033211883677 1099.997852222202 1099.534119097985 363.208636065606 1099.5586608121 292.9997874536937
1800 0.005 9 20 1082.952967712931 1065.11266906224 1065.257568777322 1100.309242050471 1100.033226790356 1099.997893103953 1099.534242814371 363.2108884071048 1099.558627528699 292.9998789004503
1801 0.005 9.005000000000001 20 1082.95293710218 1065.112690001679 1065.257589842685 1100.309258175085 1100.033243999098 1099.997886237871 1099.53411401587 363.2131886415465 1099.558725066449 292.9997850129732
1802 0.005 9.01 20 1082.953065125419 1065.112712296624 1065.257611847008 1100.30931942232 1100.033297704492 1099.997955538635 1099.53422320756 363.215398513023 1099.558755601092 292.9998816940837
1803 0.005 9.015000000000001 20 1082.953059950906 1065.112733926321 1065.257633391649 1100.309285638112 1100.033264298841 1099.997911448411 1099.534172198009 363.2173874006457 1099.558702177633 292.9997917783884
1804 0.005 9.02 20 1082.953071588639 1065.112755113269 1065.257654738859 1100.309399837592 1100.03336632265 1099.998015611109 1099.534233416774 363.2195300930248 1099.558822558797 292.9998807431783
1805 0.005 9.025 20 1082.953017850896 1065.112778030955 1065.257677290958 1100.309305833036 1100.03327288179 1099.997934281401 1099.534310272408 363.2216898218452 1099.558668071674 292.9997862188595
1806 0.005 9.029999999999999 20 1082.95305999073 1065.112797783189 1065.257697451377 1100.309279033064 1100.033261689313 1099.997903152403 1099.534169684528 363.223966257714 1099.558688498272 292.9998803977205
1807 0.005 9.035 20 1082.95306196214 1065.112819912805 1065.257719209657 1100.309252680431 1100.033237546264 1099.997901056276 1099.534281420105 363.2261341065387 1099.558602849324 292.999790824933
1808 0.005 9.040000000000001 20 1082.95298215246 1065.112840237121 1065.257739672084 1100.309218500982 1100.033199562105 1099.997841346167 1099.534140100722 363.2280853632038 1099.558651492684 292.9998808199214
1809 0.005 9.045 20 1082.953066652438 1065.11286183414 1065.25776110589 1100.309237676066 1100.033223971413 1099.997884301362 1099.534225952719 363.2301960180939 1099.558627756996 292.9997849466438
1810 0.005 9.050000000000001 20 1082.953092964411 1065.112882609969 1065.25778179016 1100.309225858141 1100.03321943159 1099.997863218007 1099.534130293316 363.2323486909929 1099.558652707688 292.999881228063
1811 0.005 9.055 20 1082.95310993716 1065.112903028013 1065.257802428083 1100.309341646908 1100.033320255073 1099.997970390567 1099.53414399661 363.2346367902986 1099.558771474328 292.9997938683048
1812 0.005 9.06 20 1082.953124902917 1065.112925708458 1065.257824562382 1100.309299632824 1100.033279607156 1099.997935818407 1099.534260487712 363.2367451524077 1099.558676942574 292.9998781223454
1813 0.005 9.065 20 1082.953171334202 1065.112945671253 1065.257844875836 1100.309342467121 1100.033316957281 1099.997958004535 1099.534179859603 363.2386988189177 1099.558764135515 292.999782904691
1814 0.005 9.07 20 1082.953180757964 1065.112968146414 1065.257866953267 1100.309345717924 1100.033317051201 1099.997983686376 1099.534325521068 363.240824056219 1099.558713672835 292.9998810805502
1815 0.005 9.075000000000001 20 1082.953074638899 1065.112988107014 1065.257887140969 1100.30927942914 1100.033253160137 1099.997899955537 1099.53418960032 363.2429141955901 1099.558684584758 292.9997853849013
1816 0.005 9.08 20 1082.953171959909 1065.113009632318 1065.257908523809 1100.309272482032 1100.033250835352 1099.99791210281 1099.534279003474 363.2451802988832 1099.558687733927 292.9998805097133
1817 0.005 9.085000000000001 20 1082.953174356551 1065.113030075149 1065.257928792122 1100.309196950312 1100.033183683043 1099.997826420329 1099.534162693508 363.2473196365581 1099.55867938208 292.999788651281
1818 0.005 9.09 20 1082.953143194248 1065.113050131343 1065.257949177467 1100.309283751776 1100.033258368745 1099.997909226825 1099.534160276451 363.2492886318024 1099.558742657142 292.9998825476391
1819 0.005 9.095000000000001 20 1082.953159980446 1065.113071829466 1065.257970387913 1100.309232818366 1100.03322277235 1099.997881365944 1099.534205477144 363.2513756290253 1099.558628210669 292.9997826302952
1820 0.005 9.1 20 1082.953209062201 1065.113091030201 1065.257990021522 1100.309310849246 1100.033290106649 1099.997927400442 1099.534109738252 363.2534003070853 1099.55873948451 292.9998793074885
1821 0.005 9.105 20 1082.953266759041 1065.113112857885 1065.258011332947 1100.309335743833 1100.033316247681 1099.997974525151 1099.534267160743 363.2557232994975 1099.558700489356 292.9997874231042
1822 0.005 9.109999999999999 20 1082.953189177571 1065.113133134998 1065.258031737323 1100.309323737986 1100.033300101241 1099.997942689723 1099.534187637396 363.2577058424549 1099.558695826648 292.9998791155994
1823 0.005 9.115 20 1082.953279968898 1065.113154879674 1065.258053326081 1100.309353018473 1100.033317094246 1099.99798148942 1099.534312536003 363.2596679838368 1099.558696900507 292.9997864660289
1824 0.005 9.120000000000001 20 1082.953259000098 1065.113175146706 1065.25807346184 1100.309258186039 1100.033240875517 1099.997886322492 1099.534221014734 363.2616686871191 1099.558668235869 292.9998781933298
1825 0.005 9.125 20 1082.953231327886 1065.113195242224 1065.258093923213 1100.309312500783 1100.03328319792 1099.997928781603 1099.534211511612 363.2638515794465 1099.558785018666 292.9997800800548
1826 0.005 9.130000000000001 20 1082.953225836923 1065.113216188165 1065.258114342522 1100.309213611679 1100.033194959307 1099.997850581648 1099.53424005245 363.266060756332 1099.558632679282 292.9998770687548
1827 0.005 9.135 20 1082.953251107395 1065.113235069383 1065.258133734692 1100.309226691592 1100.03321656852 1099.997860608303 1099.534101325358 363.2679196770857 1099.55869942139 292.999786240675
1828 0.005 9.140000000000001 20 1082.953317132917 1065.113256204334 1065.258154331673 1100.309277666658 1100.033258499237 1099.9979254329 1099.534243826272 363.2699681214918 1099.558697566291 292.9998791082319
1829 0.005 9.145 20 1082.953253547017 1065.113275989082 1065.258174290224 1100.309305360681 1100.033278542133 1099.997919379338 1099.534123245018 363.2719357241792 1099.558797992626 292.9997865880969
1830 0.005 9.15 20 1082.953366980143 1065.113297262782 1065.258195357551 1100.309339949283 1100.033317111969 1099.997979024678 1099.53424949009 363.2740931564879 1099.558774369389 292.9998805268517
1831 0.005 9.154999999999999 20 1082.953366801446 1065.113317460786 1065.25821535763 1100.309308302357 1100.033285401467 1099.997933587301 1099.534209681936 363.2762722234219 1099.558726020613 292.9997854829792
1832 0.005 9.16 20 1082.953348755624 1065.113338036967 1065.2582362561 1100.309398091625 1100.033360965898 1099.998009659985 1099.534255527686 363.2781672630829 1099.558818714851 292.9998809412235
1833 0.005 9.165000000000001 20 1082.953320640679 1065.113359131576 1065.258256834525 1100.309264513723 1100.033244175925 1099.99790170274 1099.534297262718 363.2801696429966 1099.558640823539 292.9997926363103
1834 0.005 9.17 20 1082.953318544223 1065.113377814061 1065.258276125031 1100.309254073112 1100.033232129256 1099.997872385271 1099.534159325408 363.2821481132415 1099.558704802322 292.9998811727016
1835 0.005 9.175000000000001 20 1082.95335150058 1065.11339823865 1065.258296010604 1100.309244225286 1100.033229090495 1099.997890821986 1099.53425247172 363.2844074707165 1099.558648988264 292.9997811211695
1836 0.005 9.18 20 1082.953283363496 1065.11341742322 1065.258315445128 1100.309233496836 1100.033217226127 1099.997859754146 1099.53412367082 363.2864407997607 1099.558680854821 292.9998787705304
1837 0.005 9.185 20 1082.9534124593 1065.11343791981 1065.258335707374 1100.309277730592 1100.033264006442 1099.997923021604 1099.534222131723 363.2883568516056 1099.558703894594 292.9997887832143
1838 0.005 9.19 20 1082.953378915246 1065.113457400455 1065.258355076531 1100.309242262746 1100.03322948304 1099.997874433542 1099.53412516568 363.2902569487829 1099.558667638324 292.9998817540953
1839 0.005 9.195 20 1082.953390001631 1065.11347713026 1065.25837510217 1100.309364837829 1100.033334919573 1099.997983096955 1099.534177543051 363.2922607746593 1099.558770085457 292.9997877684051
1840 0.005 9.200000000000001 20 1082.953430329701 1065.113498128325 1065.258395452548 1100.309322952264 1100.033299606222 1099.997958249422 1099.534302925347 363.29445763796 1099.558645494514 292.9998776687289
1841 0.005 9.205 20 1082.953444593201 1065.113517434274 1065.258415294033 1100.30934202114 1100.033312230674 1099.997952880773 1099.534199291186 363.2963863365971 1099.55874946175 292.9997818964542
1842 0.005 9.210000000000001 20 1082.953442826077 1065.113537847326 1065.258435181585 1100.309302444099 1100.033283219807 1099.997946234282 1099.534311173993 363.2983359656415 1099.558676284482 292.9998803347829
1843 0.005 9.215 20 1082.953340167898 1065.113557000936 1065.258454680577 1100.309233701676 1100.033217940802 1099.997861698011 1099.534160155389 363.3002980603069 1099.558672996791 292.9997942344916
1844 0.005 9.220000000000001 20 1082.953435284952 1065.113576619664 1065.258474083684 1100.30924256009 1100.033219450145 1099.997882809057 1099.534246392802 363.3023162995739 1099.558620060144 292.9998816534972
1845 0.005 9.225 20 1082.953429863214 1065.113595774402 1065.258493114948 1100.309199370509 1100.033192651786 1099.997836316379 1099.534136946865 363.3044645954706 1099.558648302156 292.9997838831515
1846 0.005 9.23 20 1082.953449979697 1065.113615038221 1065.258512652736 1100.309311851773 1100.03329179759 1099.99793851499 1099.534151559183 363.3065114819501 1099.558757341036 292.9998804790088
1847 0.005 9.234999999999999 20 1082.953474507538 1065.113635231056 1065.258532300809 1100.309269326233 1100.033254510977 1099.997906655022 1099.534211908678 363.3083637666704 1099.558653467711 292.9997863485034
1848 0.005 9.24 20 1082.953509055012 1065.11365418541 1065.25855172342 1100.309312551425 1100.033295925957 1099.997934954645 1099.534130707252 363.3102402918304 1099.558712682224 292.9998794266008
1849 0.005 9.245000000000001 20 1082.953530224672 1065.113674621831 1065.258571557596 1100.309347849979 1100.033324364435 1099.997988431519 1099.534311411574 363.3123138917849 1099.558675984331 292.9997869496702
1850 0.005 9.25 20 1082.953461694252 1065.113694222489 1065.258591483131 1100.309321210193 1100.033295479254 1099.997940349469 1099.534202701011 363.314421942185 1099.558720243885 292.9998817320628
1851 0.005 9.255000000000001 20 1082.953560518022 1065.113713885456 1065.25861087638 1100.309315002823 1100.033293075975 1099.997953409973 1099.534300219079 363.3163503671814 1099.558702074231 292.9997946640613
1852 0.005 9.26 20 1082.953489305024 1065.113732817855 1065.258629836286 1100.309207563811 1100.03319393044 1099.997841919221 1099.534192200471 363.3181702108513 1099.558615561268 292.999881075685
1853 0.005 9.265000000000001 20 1082.953475587902 1065.11375149636 1065.258648743987 1100.309275040712 1100.033250099245 1099.99790106665 1099.534173364823 363.3200742864937 1099.558727847322 292.9997858780943
1854 0.005 9.27 20 1082.953483276735 1065.113771002877 1065.258667815715 1100.309194206628 1100.033179913306 1099.997839494999 1099.534209958634 363.3220496048382 1099.558595429014 292.9998835704228
1855 0.005 9.275 20 1082.953556943128 1065.113789124104 1065.258686376854 1100.309251363153 1100.033240628477 1099.99788196294 1099.534087708839 363.32412492397 1099.558713157914 292.9997950571225
1856 0.005 9.279999999999999 20 1082.953583249367 1065.113808848344 1065.258705520654 1100.309313928017 1100.033295422136 1099.997953933557 1099.534241797129 363.326154367426 1099.558681802989 292.9998800014708
1857 0.005 9.285 20 1082.953528363237 1065.113828199346 1065.258725140123 1100.309313275793 1100.033297788049 1099.997938168422 1099.534148560981 363.3278866706009 1099.558722059737 292.9997844193085
1858 0.005 9.290000000000001 20 1082.953651945075 1065.11384780999 1065.258744396438 1100.309372807759 1100.033340869336 1099.998000418428 1099.534303131263 363.329824208063 1099.558748785738 292.9998817256243
1859 0.005 9.295 20 1082.95360284997 1065.113867291036 1065.258763898448 1100.309304705615 1100.033278368035 1099.997924196525 1099.534229156196 363.3317387463737 1099.558702183587 292.9997931009389
1860 0.005 9.300000000000001 20 1082.953593141872 1065.113885977813 1065.258782759913 1100.309350004527 1100.03331965477 1099.997968137392 1099.53424167549 363.3338653191939 1099.558769807994 292.9998815916479
1861 0.005 9.305 20 1082.953606880717 1065.113905917471 1065.258802315173 1100.309250341023 1100.033232314574 1099.997880999322 1099.534282133512 363.3357783660597 1099.558646731595 292.9997845960325
1862 0.005 9.31 20 1082.953599752801 1065.113923505765 1065.258820349439 1100.309221145095 1100.033204741442 1099.997845868156 1099.534116623186 363.3374942000002 1099.558690966516 292.9998787006605
1863 0.005 9.315 20 1082.953582617201 1065.113942783337 1065.258839172436 1100.309232895527 1100.033219656575 1099.99788455487 1099.534229018913 363.3394232889249 1099.558658606055 292.9997963056096
1864 0.005 9.32 20 1082.953582179005 1065.113961507897 1065.258858157354 1100.309254521117 1100.033241223166 1099.997882371983 1099.534117573082 363.34133883506 1099.55873050928 292.9998816969844
1865 0.005 9.325000000000001 20 1082.953709753775 1065.11398062508 1065.258876919324 1100.309334231956 1100.033318813556 1099.997974537632 1099.534230129161 363.3434334228269 1099.558772789243 292.9997809459114
1866 0.005 9.33 20 1082.953676604289 1065.113999744802 1065.258896032307 1100.30929081333 1100.033272658759 1099.997918892656 1099.534172825121 363.3452955427811 1099.558709118913 292.9998795255336
1867 0.005 9.335000000000001 20 1082.953660159645 1065.114018147324 1065.25891457545 1100.309392665762 1100.03336027982 1099.998012413628 1099.534224557415 363.3471048277542 1099.558789050917 292.9997865152129
1868 0.005 9.34 20 1082.953694671469 1065.114038390774 1065.258934449907 1100.309316297495 1100.03328736025 1099.997945763306 1099.534319532132 363.3489758027292 1099.558687325202 292.9998808502898
1869 0.005 9.345000000000001 20 1082.953708906982 1065.114055862889 1065.25895227484 1100.309295114963 1100.033268065944 1099.997909182635 1099.534182046535 363.3508317236489 1099.558738133813 292.9997912711161
1870 0.005 9.35 20 1082.953648123146 1065.114075139647 1065.258971206112 1100.309253190739 1100.033236706547 1099.997899238385 1099.534277347277 363.3529224944177 1099.558660511435 292.9998819958756
1871 0.005 9.355 20 1082.953629228072 1065.114093084604 1065.258989387471 1100.309215586379 1100.033198161295 1099.997838845316 1099.534128517954 363.3548251248091 1099.558689359439 292.9997941652717
1872 0.005 9.359999999999999 20 1082.953693191875 1065.114111232104 1065.25900731138 1100.309248043629 1100.033232209681 1099.997895275035 1099.534232121403 363.3565875729255 1099.558642345849 292.9998798520198
1873 0.005 9.365 20 1082.953728064853 1065.114129958653 1065.259025959748 1100.309238106376 1100.033232620044 1099.99787645585 1099.534137457175 363.3584240149224 1099.558677531597 292.9997842884482
1874 0.005 9.370000000000001 20 1082.95369799939 1065.114147629477 1065.259043806398 1100.309356379964 1100.033328674679 1099.997977446937 1099.534158161821 363.3603125863465 1099.558781185594 292.9998820018568
1875 0.005 9.375 20 1082.95376251525 1065.114167480599 1065.259063266446 1100.309293583235 1100.033274537819 1099.997931940974 1099.534241007906 363.3623959622767 1099.5586839032 292.9997902833747
1876 0.005 9.380000000000001 20 1082.953825745723 1065.114185106585 1065.259081097824 1100.309358967619 1100.033329137787 1099.997967164178 1099.534191631473 363.3641557587122 1099.558777536379 292.9998813027591
1877 0.005 9.385 20 1082.953752305636 1065.114204792004 1065.25910045863 1100.309343820324 1100.033315128373 1099.99798168687 1099.534321128962 363.3659269466385 1099.558713760038 292.9997855033754
1878 0.005 9.390000000000001 20 1082.953735402581 1065.114222875534 1065.259118730182 1100.309284363525 1100.033264014105 1099.997905741857 1099.534192348607 363.3676973993854 1099.558722687631 292.9998801816099
1879 0.005 9.395 20 1082.953776316046 1065.114241119529 1065.259136850328 1100.309269431328 1100.033249533258 1099.99791065968 1099.534274504162 363.3696917726821 1099.558696270637 292.9997898469953
1880 0.005 9.4 20 1082.953756154079 1065.114259162156 1065.25915483985 1100.309186769505 1100.03317353249 1099.997821952412 1099.534158137694 363.3716609285127 1099.55863124886 292.9998817352242
1881 0.005 9.404999999999999 20 1082.953721037344 1065.114276361071 1065.259172233937 1100.309279760913 1100.033260233474 1099.99791339294 1099.534162413441 363.3733796751063 1099.558704963591 292.9997872147005
1882 0.005 9.41 20 1082.95378693478 1065.114295277868 1065.259190829677 1100.309239485042 1100.033225804534 1099.997884032642 1099.53421002678 363.3751763629698 1099.558643082816 292.9998797435662
1883 0.005 9.415000000000001 20 1082.953833470345 1065.114311823127 1065.259207623096 1100.309291391451 1100.033268013415 1099.997908558509 1099.534095329632 363.3769284310335 1099.5587429947 292.9997886487968
1884 0.005 9.42 20 1082.953811063322 1065.114331358928 1065.259226771697 1100.30932700271 1100.033306925092 1099.997968106799 1099.534265833979 363.3789064469804 1099.558719579837 292.9998813036104
1885 0.005 9.425000000000001 20 1082.95383923029 1065.114349299642 1065.25924477979 1100.309331080249 1100.03330630576 1099.997947654203 1099.53418898211 363.3808538248735 1099.558715171017 292.9997831173602
1886 0.005 9.43 20 1082.953864538912 1065.114367953167 1065.259263311871 1100.30934760335 1100.033319506366 1099.997982989038 1099.534314775235 363.3825585687118 1099.55869136382 292.9998802389913
1887 0.005 9.435 20 1082.953857540997 1065.114386003601 1065.259281240579 1100.309267806056 1100.033252901764 1099.997894893654 1099.534217824487 363.3843298031401 1099.558682914577 292.9997890736214
1888 0.005 9.44 20 1082.953783781073 1065.114402992411 1065.259298554964 1100.30930421433 1100.033274230351 1099.997923771577 1099.534215062812 363.3861722762982 1099.558692384542 292.9998794869571
1889 0.005 9.445 20 1082.953826470922 1065.114421463324 1065.25931668898 1100.309198170523 1100.033178020391 1099.997836207541 1099.534239549196 363.3881802238275 1099.558557759128 292.9997871739616
1890 0.005 9.450000000000001 20 1082.953880591682 1065.114437739042 1065.259333199587 1100.309235469609 1100.033224965142 1099.997862624103 1099.534102707679 363.3899979593233 1099.558692386914 292.9998821348564
1891 0.005 9.455 20 1082.953838998575 1065.114456571728 1065.259351712384 1100.309263840556 1100.033250571959 1099.997913368662 1099.534223852431 363.3917438884591 1099.558667386922 292.9997927636038
1892 0.005 9.460000000000001 20 1082.953861308798 1065.114473447833 1065.259368710594 1100.309283907033 1100.03326077822 1099.997901645742 1099.53411604256 363.3934171133902 1099.558698883658 292.9998807734906
1893 0.005 9.465 20 1082.953945925848 1065.114492070019 1065.259387155974 1100.309344898503 1100.03332343216 1099.997979177573 1099.53425313737 363.3952243323354 1099.558746727285 292.9997883483115
1894 0.005 9.470000000000001 20 1082.953955787762 1065.11451015309 1065.259404997087 1100.309314873013 1100.03329653221 1099.99794190478 1099.534215735478 363.3971858846472 1099.558707820433 292.9998826903824
1895 0.005 9.475 20 1082.953906079822 1065.114527804271 1065.259422958175 1100.309389575205 1100.033352707196 1099.998004424651 1099.534246230924 363.398994343596 1099.558800741806 292.9997835083024
1896 0.005 9.48 20 1082.953961377623 1065.114546554288 1065.259441269422 1100.309290265318 1100.033267763076 1099.997919730446 1099.534314170861 363.4006944961775 1099.558697114058 292.9998787506468
1897 0.005 9.484999999999999 20 1082.953916299416 1065.114562374238 1065.259457533773 1100.309246617235 1100.03322383224 1099.997863431014 1099.534154538163 363.4024302606035 1099.558665519806 292.9997857041142
1898 0.005 9.49 20 1082.953866202318 1065.114580682977 1065.259475533367 1100.309233189 1100.033212672578 1099.997877871806 1099.534247571249 363.4042826772289 1099.558607290596 292.9998805995983
1899 0.005 9.495000000000001 20 1082.953893248103 1065.114597066846 1065.25949205586 1100.309205466541 1100.033195667918 1099.997838477442 1099.534104047767 363.4062179496481 1099.558652248602 292.999797848709
1900 0.005 9.5 20 1082.953996916228 1065.114615227575 1065.2595100297 1100.30928992862 1100.03327192467 1099.997929791905 1099.534233217643 363.4080857453766 1099.558741460422 292.9998837428755
1901 0.005 9.505000000000001 20 1082.953980472133 1065.114632289291 1065.259526892374 1100.309261652159 1100.03324542273 1099.997890006543 1099.534142614659 363.4096953855237 1099.558685705724 292.999780722533
1902 0.005 9.51 20 1082.953960537383 1065.114649674192 1065.259544604188 1100.309377878301 1100.033355943003 1099.998003827805 1099.534181932623 363.4114391937129 1099.558791464298 292.9998793733358
1903 0.005 9.515000000000001 20 1082.954037931883 1065.114668203777 1065.259562602385 1100.309329237231 1100.033303361078 1099.997961958077 1099.53429617606 363.4132368342992 1099.558702643838 292.9997885616005
1904 0.005 9.52 20 1082.954033797197 1065.114684619774 1065.259579384094 1100.309337139895 1100.033298533591 1099.997943567271 1099.53419882633 363.4151597214529 1099.558740487545 292.9998801214232
1905 0.005 9.525 20 1082.953987343191 1065.11470323565 1065.259597610676 1100.309297512238 1100.033273095452 1099.997935620187 1099.534314376912 363.4169196077711 1099.558679103782 292.9997844862093
1906 0.005 9.529999999999999 20 1082.953964192462 1065.11471952187 1065.259614143696 1100.309233902342 1100.03321570006 1099.997855177544 1099.534164815109 363.4185163178964 1099.558641240217 292.9998810421934
1907 0.005 9.535 20 1082.953992252738 1065.114736976356 1065.259631529619 1100.309242947901 1100.033227171429 1099.997888489378 1099.534232990568 363.4202416984398 1099.558647735638 292.9997870285069
1908 0.005 9.540000000000001 20 1082.953998922474 1065.114753638816 1065.259647960027 1100.309204598254 1100.033198364066 1099.997840583789 1099.534146407716 363.4220089964162 1099.558644662172 292.9998792106281
1909 0.005 9.545 20 1082.953988614137 1065.11477050894 1065.259665183667 1100.309311724101 1100.033293929969 1099.997942498477 1099.534153898667 363.4239445792678 1099.558733593983 292.9997889081105
1910 0.005 9.550000000000001 20 1082.954077207743 1065.11478814083 1065.2596822928 1100.309260979973 1100.033249188022 1099.997907034596 1099.53421114593 363.4257271689101 1099.55861986716 292.9998832529832
1911 0.005 9.555 20 1082.954090617315 1065.114804414122 1065.259698901579 1100.30932923387 1100.033303173422 1099.997940945317 1099.534134641028 363.4272584605702 1099.558746665127 292.9997938592666
1912 0.005 9.56 20 1082.954069696551 1065.114822935393 1065.259716940388 1100.309359063871 1100.0333306175 1099.997990945456 1099.534315734193 363.4290303245104 1099.558711983295 292.9998799522677
1913 0.005 9.565 20 1082.954056272442 1065.114839346683 1065.259733629626 1100.309315589292 1100.033281169421 1099.99792494472 1099.53420366716 363.4307248748131 1099.558689226395 292.9997840719626
1914 0.005 9.57 20 1082.954102324542 1065.114856892498 1065.259751027589 1100.30930073873 1100.033280656538 1099.99794016033 1099.534294467386 363.4326786080506 1099.558657463569 292.9998813322107
1915 0.005 9.575000000000001 20 1082.954055180307 1065.114873213041 1065.259767226691 1100.309200577894 1100.033192712377 1099.99783950843 1099.534181197566 363.4343625881133 1099.558592421149 292.9997925409566
1916 0.005 9.58 20 1082.954016247282 1065.114889705588 1065.259784085425 1100.309279672996 1100.033251252485 1099.997903344425 1099.534184516829 363.4359565953985 1099.558697859166 292.9998812613049
1917 0.005 9.585000000000001 20 1082.954077991367 1065.114906492528 1065.2598004064 1100.309194906916 1100.033183358883 1099.997844955144 1099.534219567145 363.4376367235664 1099.558583316744 292.999782815068
1918 0.005 9.59 20 1082.954115790733 1065.114922160415 1065.259816463782 1100.309266829068 1100.033248725407 1099.997891386785 1099.534100180796 363.4393447841224 1099.558737459601 292.9998799637368
1919 0.005 9.595000000000001 20 1082.954126106571 1065.114939892701 1065.259833625231 1100.309318315497 1100.033293029633 1099.997954571374 1099.53423423088 363.441316051717 1099.558760493529 292.9997897505685
1920 0.005 9.6 20 1082.954157626404 1065.114956660656 1065.259850621701 1100.309313483102 1100.033292297103 1099.997932420647 1099.53415431023 363.4429006194512 1099.558768821005 292.9998810180708
1921 0.005 9.605 20 1082.954218355362 1065.11497445436 1065.259868130013 1100.309373098292 1100.033343438321 1099.998001342502 1099.534304367966 363.444509682986 1099.558799685738 292.9997832984252
1922 0.005 9.609999999999999 20 1082.954146849988 1065.114991237466 1065.259884855401 1100.309293752268 1100.033273453009 1099.997921187054 1099.534225117281 363.4461543562466 1099.558679571079 292.9998802880977
1923 0.005 9.615 20 1082.954115243286 1065.115007593474 1065.259901590144 1100.309344878664 1100.033314877354 1099.997968474471 1099.534228601711 363.4479059878728 1099.558737950139 292.9997931865885
1924 0.005 9.620000000000001 20 1082.954158104656 1065.115024247734 1065.259917812492 1100.309230884941 1100.033209582235 1099.997867806524 1099.53427609148 363.4498230175088 1099.558584980207 292.9998787288694
1925 0.005 9.625 20 1082.954171496621 1065.115040124303 1065.259934064306 1100.309242459712 1100.033222453531 1099.997855424806 1099.53413680024 363.451390765863 1099.558726247504 292.9997874618207
1926 0.005 9.630000000000001 20 1082.954112289732 1065.115056989314 1065.259950456662 1100.309237991986 1100.033220804967 1099.997886864447 1099.534239068758 363.4529972592916 1099.55864193351 292.9998817589748
1927 0.005 9.635 20 1082.954190850349 1065.115073253834 1065.259967010982 1100.309270231952 1100.033256191873 1099.997893910837 1099.534112534182 363.4546303541641 1099.558756700799 292.9997869011564
1928 0.005 9.640000000000001 20 1082.954259796323 1065.115090203632 1065.259983635215 1100.309335613445 1100.033315954591 1099.99797092905 1099.534235030778 363.4564326698338 1099.558791647295 292.999879625548
1929 0.005 9.645 20 1082.954225473202 1065.115106943062 1065.260000302791 1100.309295967853 1100.033274526723 1099.997918450694 1099.534177672056 363.4582192828601 1099.558730757319 292.9997869088238
1930 0.005 9.65 20 1082.954244509907 1065.115123759224 1065.260017306995 1100.309405258858 1100.033373852404 1099.998024388782 1099.534234292387 363.4598088564288 1099.558841185927 292.9998793885138
1931 0.005 9.654999999999999 20 1082.95425489329 1065.11514082866 1065.260033994563 1100.309316581977 1100.03328527001 1099.997949045459 1099.534310939031 363.4614260525436 1099.558690977471 292.9997889274822
1932 0.005 9.66 20 1082.954256287282 1065.115156401405 1065.26004998589 1100.309299943922 1100.033269276483 1099.997914423768 1099.53419025482 363.4630072816228 1099.558760742342 292.999879838039
1933 0.005 9.665000000000001 20 1082.954175507634 1065.115173175233 1065.260066325998 1100.309258980475 1100.033239442881 1099.997904311007 1099.53428211554 363.4648545988132 1099.558694168732 292.9997865704026
1934 0.005 9.67 20 1082.954206356042 1065.115189031949 1065.260082538959 1100.309208590258 1100.033189210365 1099.997833216818 1099.534131836874 363.4666247587062 1099.558686537974 292.999880130648
1935 0.005 9.675000000000001 20 1082.954254428505 1065.115205031539 1065.260098219798 1100.309237447606 1100.033224025326 1099.997886729664 1099.534220689258 363.4681891741957 1099.558647525066 292.9997955807054
1936 0.005 9.68 20 1082.954249127721 1065.115221540013 1065.260114672601 1100.309242111054 1100.033233942533 1099.997874777617 1099.534143676488 363.4697759641526 1099.558706091815 292.9998822508726
1937 0.005 9.685 20 1082.954261247637 1065.115237269852 1065.26013060421 1100.309354615161 1100.033327170354 1099.997975429834 1099.534157566359 363.4714026738645 1099.558808094497 292.9997829767314
1938 0.005 9.69 20 1082.95430084572 1065.115254002717 1065.26014698377 1100.309305385379 1100.033283692452 1099.997940187653 1099.534247623032 363.4732178786598 1099.558675784539 292.9998806944325
1939 0.005 9.695 20 1082.95435452025 1065.115269687133 1065.260162915444 1100.309346724602 1100.033322395329 1099.997965701526 1099.534175879121 363.4748356448209 1099.558750795991 292.999792880514
1940 0.005 9.700000000000001 20 1082.954267971735 1065.115286899042 1065.260179664964 1100.309344467252 1100.033311341853 1099.997979984728 1099.534333433012 363.4764331550853 1099.558712974301 292.9998809818079
1941 0.005 9.705 20 1082.954307430919 1065.11530289151 1065.260195992216 1100.309285806921 1100.033256925184 1099.997899876414 1099.534199357321 363.4780116795988 1099.558749174661 292.9997881653379
1942 0.005 9.710000000000001 20 1082.954336191833 1065.115318960363 1065.260211779276 1100.309279652326 1100.033261170104 1099.997916198954 1099.534276693088 363.4797166561161 1099.558717013991 292.9998820207614
1943 0.005 9.715 20 1082.954243229057 1065.115334862676 1065.260227793851 1100.309182358254 1100.033172104303 1099.99781995859 1099.534146839927 363.4815065078427 1099.558613779659 292.9997879161382
1944 0.005 9.720000000000001 20 1082.954287602203 1065.115349974835 1065.260243035482 1100.309282359377 1100.033267831388 1099.997919695877 1099.534159049648 363.4831690770308 1099.558720345473 292.9998792584673
1945 0.005 9.725 20 1082.954327216228 1065.115366406312 1065.260259152414 1100.309239418585 1100.033229596724 1099.997886200087 1099.534217593817 363.484689609955 1099.558636165186 292.9997894040239
1946 0.005 9.73 20 1082.954381791243 1065.115381333091 1065.260274301845 1100.309303458829 1100.033280249039 1099.997918872735 1099.534106087779 363.4862237722356 1099.558766702895 292.9998816102982
1947 0.005 9.734999999999999 20 1082.954310428148 1065.115398270007 1065.26029082663 1100.309330801161 1100.033310838399 1099.997971818516 1099.534257456189 363.4879345735638 1099.558691590079 292.9997895257158
1948 0.005 9.74 20 1082.954389172597 1065.115414113851 1065.260306903603 1100.309337179678 1100.033304791138 1099.997947948843 1099.534197502422 363.4896929104513 1099.558707790445 292.9998798856872
1949 0.005 9.745000000000001 20 1082.954417760345 1065.115430207359 1065.260322691794 1100.309344672639 1100.033316345609 1099.997978194773 1099.534307839068 363.4913658513463 1099.558695954534 292.9997818206304
1950 0.005 9.75 20 1082.954329615091 1065.115446353844 1065.260338911013 1100.309243765688 1100.033230998878 1099.997875554895 1099.534207834425 363.4928150367008 1099.558637055546 292.9998802230008
1951 0.005 9.755000000000001 20 1082.954324826892 1065.11546115363 1065.260353921709 1100.309290246231 1100.033270565418 1099.997919117316 1099.534197897285 363.4944270486279 1099.558675507735 292.9997871179572
1952 0.005 9.76 20 1082.954338154999 1065.115477356754 1065.26036988519 1100.309199118294 1100.033187882303 1099.997844812557 1099.53423950138 363.4960272219528 1099.558545693324 292.9998805927646
1953 0.005 9.765000000000001 20 1082.954379020675 1065.11549125097 1065.260384002122 1100.309225200139 1100.033208727156 1099.997850674923 1099.534106586279 363.4977585576326 1099.558642953151 292.9997858502285
1954 0.005 9.77 20 1082.954341711197 1065.115507634806 1065.260400007749 1100.309269081041 1100.033257461607 1099.997916910674 1099.534228176404 363.4994786262608 1099.558662866585 292.9998770262065
1955 0.005 9.775 20 1082.9544163099 1065.115522715909 1065.260415293736 1100.309274095377 1100.033257041011 1099.997896730005 1099.534105620878 363.5008929816708 1099.558689380505 292.9997861444902
1956 0.005 9.779999999999999 20 1082.954480306457 1065.115538822817 1065.26043105684 1100.309349491811 1100.033322329554 1099.99797870531 1099.5342624749 363.5024778696062 1099.55873428927 292.9998819060129
1957 0.005 9.785 20 1082.954430907836 1065.115555291445 1065.260447462995 1100.309311269283 1100.033290408718 1099.997935243371 1099.534215024251 363.5040646213797 1099.558714996919 292.9997884340856
1958 0.005 9.790000000000001 20 1082.954429203545 1065.1155702511 1065.260462626135 1100.309389818702 1100.033350169931 1099.998000507334 1099.53424566896 363.5058647429747 1099.558755713387 292.9998805313218
1959 0.005 9.795 20 1082.954433047766 1065.115586388585 1065.260478570368 1100.309266572785 1100.033246062119 1099.997904468775 1099.534290614107 363.5074059925481 1099.558605527655 292.9997830071823
1960 0.005 9.800000000000001 20 1082.954450278108 1065.115600359178 1065.260492761812 1100.309250778669 1100.033234178769 1099.997874178203 1099.534160699363 363.5088105704663 1099.558655064129 292.9998805030089
1961 0.005 9.805 20 1082.954346970157 1065.115616652904 1065.260508784111 1100.309233706893 1100.033211324219 1099.997875342231 1099.534256814422 363.510392597499 1099.558607579523 292.9997866569136
1962 0.005 9.81 20 1082.954433689796 1065.115630927021 1065.260523229714 1100.309220391128 1100.033202562288 1099.997844190596 1099.534113129763 363.5119677580938 1099.558667010776 292.9998799170428
1963 0.005 9.815 20 1082.954504658753 1065.115646520362 1065.26053856802 1100.309288336205 1100.033275091092 1099.997930533057 1099.534217504056 363.513737507873 1099.558716812549 292.9997852542664
1964 0.005 9.82 20 1082.954447400844 1065.115661932978 1065.260553934063 1100.309249397939 1100.033238444642 1099.997883477352 1099.534134240895 363.5152557758438 1099.558640627169 292.9998794314006
1965 0.005 9.825000000000001 20 1082.954479002125 1065.115676923663 1065.260569091453 1100.309363221633 1100.033339095703 1099.997984773293 1099.534184649467 363.5166967420048 1099.558750964728 292.9997875426604
1966 0.005 9.83 20 1082.954529844423 1065.115693494061 1065.260585309788 1100.309319440518 1100.033295754828 1099.997951845134 1099.534294760493 363.5182619002621 1099.55866367154 292.9998817106804
1967 0.005 9.835000000000001 20 1082.954532736673 1065.115707537874 1065.260599563752 1100.309339917766 1100.033306747409 1099.997951226733 1099.534196069602 363.5197740626969 1099.558743488196 292.999783886514
1968 0.005 9.84 20 1082.954477697995 1065.115724324903 1065.260616038683 1100.309324785273 1100.033301415773 1099.997960891139 1099.534323014422 363.5215842484062 1099.558720541629 292.9998801115109
1969 0.005 9.845000000000001 20 1082.954523253131 1065.115738612198 1065.260630536215 1100.309247277996 1100.033225466068 1099.997865876924 1099.534174628589 363.5230570165122 1099.558703300954 292.9997915136433
1970 0.005 9.85 20 1082.95451490373 1065.115753974082 1065.260645763005 1100.309248773285 1100.033224085119 1099.997884065656 1099.534245700024 363.5244986699483 1099.558673129273 292.9998812904118
1971 0.005 9.855 20 1082.954448798417 1065.115768690446 1065.260660420651 1100.309177371442 1100.033173131545 1099.997820310395 1099.534121175245 363.5259926275151 1099.558622828358 292.9997840397368
1972 0.005 9.859999999999999 20 1082.954517894654 1065.11578317297 1065.260675120822 1100.309314926393 1100.033296897989 1099.997944226366 1099.53415847814 363.5276690579742 1099.558735874317 292.9998822809587
1973 0.005 9.865 20 1082.954575601299 1065.115798891454 1065.260690469718 1100.309285025308 1100.033269341413 1099.997920669181 1099.534221347393 363.5293529502774 1099.558674734575 292.9997900354489
1974 0.005 9.870000000000001 20 1082.954602109705 1065.115812981286 1065.260704734257 1100.309329875899 1100.033310356254 1099.997947795766 1099.53413652199 363.5307072974568 1099.558774691924 292.9998781776939
1975 0.005 9.875 20 1082.954544369318 1065.115829722534 1065.260721127419 1100.309368158668 1100.033337816632 1099.998000925215 1099.534314655821 363.5322488773297 1099.558742978567 292.9997872130471
1976 0.005 9.880000000000001 20 1082.954616815232 1065.115844158146 1065.260735710966 1100.309339169754 1100.033299049522 1099.997944754132 1099.534221183803 363.5337100541166 1099.558763938593 292.9998813389617
1977 0.005 9.885 20 1082.954606608796 1065.115859890672 1065.260751325003 1100.309301769215 1100.033277243742 1099.997939532033 1099.534297703102 363.5353674589189 1099.558711600399 292.9997919766797
1978 0.005 9.890000000000001 20 1082.954520620848 1065.115874494244 1065.260765873712 1100.309204228324 1100.033192651708 1099.997834842782 1099.534184339439 363.5370235833429 1099.558625976406 292.9998811435036
1979 0.005 9.895 20 1082.954549863257 1065.115888764328 1065.260780456716 1100.309285712211 1100.033261142662 1099.997907617575 1099.534176959472 363.5384221537698 1099.558729700746 292.9997812347972
1980 0.005 9.9 20 1082.954568677843 1065.115903736689 1065.260795060951 1100.309200025185 1100.033192017241 1099.997852037774 1099.53421917823 363.5399211418515 1099.558575271092 292.9998791459723
1981 0.005 9.904999999999999 20 1082.954596393572 1065.115917100479 1065.260808708147 1100.30925364645 1100.033244013636 1099.997885955437 1099.534095780399 363.5413903386731 1099.55867837499 292.9997873258444
1982 0.005 9.91 20 1082.954569755565 1065.115933100248 1065.260824318111 1100.309307020064 1100.033286664676 1099.997947616098 1099.534233489481 363.5431340340025 1099.558693909184 292.9998823932134
1983 0.005 9.915000000000001 20 1082.954656186431 1065.115947119793 1065.260838487718 1100.309311193128 1100.033288897509 1099.997929906531 1099.534141822689 363.5446507527166 1099.55871894638 292.9997836916387
1984 0.005 9.92 20 1082.954701660359 1065.115963075499 1065.260854176192 1100.309365422039 1100.033336286051 1099.997997051538 1099.534306519973 363.5461061388981 1099.558739504391 292.9998804008531
1985 0.005 9.925000000000001 20 1082.95463124137 1065.115978013843 1065.260868967536 1100.309313041802 1100.03328840531 1099.997933752548 1099.534234461002 363.5475194099752 1099.558736775021 292.9997894649371
1986 0.005 9.93 20 1082.954658154027 1065.115992899783 1065.260884207548 1100.309355984711 1100.03332492609 1099.997974524027 1099.534240171838 363.5490327154214 1099.558828400691 292.9998821695223
1987 0.005 9.935 20 1082.954643585576 1065.116007837324 1065.260898793942 1100.309224423346 1100.033208243297 1099.997864788195 1099.534266812535 363.5507447487394 1099.558638800987 292.9997833697386
1988 0.005 9.94 20 1082.954632637369 1065.116021109949 1065.26091245156 1100.309226312016 1100.033208748481 1099.997849817888 1099.534126373092 363.5521867931328 1099.55867239287 292.9998794792804
1989 0.005 9.945 20 1082.954587349076 1065.11603649094 1065.260927394794 1100.309243348594 1100.033234948875 1099.99789911113 1099.534240147646 363.5536393116804 1099.558638177862 292.999786271887
1990 0.005 9.950000000000001 20 1082.954673908894 1065.116049923849 1065.260941092928 1100.309252033534 1100.033241710111 1099.997884371933 1099.534107076023 363.5550985484453 1099.558710287552 292.9998794429017
1991 0.005 9.955 20 1082.954733428065 1065.116065352199 1065.26095625127 1100.309314388424 1100.033295472482 1099.997954977751 1099.534217933607 363.556605666212 1099.558766358012 292.9997882842268
1992 0.005 9.960000000000001 20 1082.954697569466 1065.116080374625 1065.260971040808 1100.309314302415 1100.033297355994 1099.99793413712 1099.534185803572 363.558260217931 1099.558774781233 292.9998811834396
1993 0.005 9.965 20 1082.954771279635 1065.116095579333 1065.260986524607 1100.309420912712 1100.033389303294 1099.998033535602 1099.534239688457 363.5597990458969 1099.558865450595 292.9997832498187
1994 0.005 9.970000000000001 20 1082.954727985045 1065.116110564012 1065.261001125542 1100.309309143794 1100.033287472674 1099.997947117473 1099.53430677353 363.5611511763734 1099.558684714412 292.9998792547091
1995 0.005 9.975 20 1082.954714024154 1065.116124162211 1065.261015186913 1100.309285462816 1100.033265555903 1099.997907877839 1099.534175298566 363.5625387904819 1099.55871503104 292.9997840987753
1996 0.005 9.98 20 1082.954642420223 1065.116139423728 1065.261030028846 1100.309256605211 1100.033239615759 1099.997904187946 1099.534287086607 363.5641237498367 1099.558632492352 292.9998801732804
1997 0.005 9.984999999999999 20 1082.95470132498 1065.116152791004 1065.261043716675 1100.309213569302 1100.033194784542 1099.997836126283 1099.534137187571 363.565705813709 1099.558660758485 292.9997868198966
1998 0.005 9.99 20 1082.954735805025 1065.116167322532 1065.261057951432 1100.309232816881 1100.033220346725 1099.997881930037 1099.534220533168 363.5671846836915 1099.558630056125 292.9998813492243
1999 0.005 9.995000000000001 20 1082.954659663498 1065.11618116189 1065.261071730918 1100.30921337476 1100.033206462452 1099.997853321553 1099.534122908271 363.5685426226881 1099.558629640304 292.9997837828582
2000 0.005 10 20 1082.954766873626 1065.116195400421 1065.261086262415 1100.309346802104 1100.033325125019 1099.997972554438 1099.534158004632 363.5699744700241 1099.558772762847 292.999879642196
2001 0.005 10.005 20 1082.954762613194 1065.116209992816 1065.261100375493 1100.309302319684 1100.033284246625 1099.99793829687 1099.534249604804 363.5714773872738 1099.558640358063 292.9997856170468
2002 0.005 10.01 20 1082.954792653037 1065.116223974114 1065.261114695174 1100.309336883218 1100.033314153339 1099.997956246722 1099.534176360692 363.5730326957907 1099.558717607388 292.9998817820469
2003 0.005 10.015 20 1082.954751138257 1065.116239194394 1065.26112939742 1100.309348613579 1100.033314545344 1099.997978030566 1099.534322765913 363.5745683339957 1099.558694058755 292.9997852963933
2004 0.005 10.02 20 1082.954771820654 1065.116252515733 1065.261143173672 1100.309278013857 1100.033250916922 1099.997894453648 1099.534198414258 363.5758328008004 1099.558663517403 292.9998800303743
2005 0.005 10.025 20 1082.954791654742 1065.116266882555 1065.261157230291 1100.30926276876 1100.033242767288 1099.997903601017 1099.53427284506 363.5772908926814 1099.558635256349 292.9997872780281
2006 0.005 10.03 20 1082.9546618661 1065.116280537604 1065.261170914159 1100.309174549659 1100.033163687295 1099.997812094519 1099.534146308318 363.5787274637574 1099.558591883335 292.999881083833
[truncated: 198,149 more chars]
