# Supplementary material for: Thermocouple Sensor Response in Hot Airstream
Source: Sensors (Basel). 2025 Jul 26;25(15):4634. doi: 10.3390/s25154634 (PMC12349096; doi:10.3390/s25154634)
Supplement: Supplementary file 1 [file sensors-25-04634-s001.zip › report-file-tc_11bR64.out]

"report-file-tc"
"Time Step" "delta-time etc.."
("TimeStep" "delta-time" "flow-time" "iters-per-timestep" "t_1" "t_sensor" "t0" "t1" "t2" "t3" "ty_1" "ty_10" "ty1" "ty10")
0 0.005 0 0 294.3912195278461 292.9947058910469 292.9898566376887 293.8260264996991 293.1809052841816 293.0724352217991 290.673931972744 292.9868960654337 292.4939104511741 292.9986958721781
1 0.005 0.005 20 802.2593961454018 298.5543860604363 295.9460447071501 1033.320647371598 1040.581197867561 1047.038173384192 1022.332276344534 292.9815069657129 1024.667575715068 416.6247468838312
2 0.005 0.01 20 849.317683572997 304.851410195948 301.1557928952885 1100.079350909826 1099.660141433989 1099.606924704863 1097.128316301568 292.998044682656 1099.096651530424 334.3601399584006
3 0.005 0.015 20 841.8504058335971 311.5553006471815 307.4317888649119 1100.669354299122 1100.113825667683 1100.020738455811 1098.479229919264 292.9917036118708 1099.425261607052 306.6953636103968
4 0.005 0.02 20 811.4899549291306 318.5079304954415 314.1587590260157 1100.669879441985 1100.126635271837 1100.03392216201 1098.336665605199 292.994112569754 1099.415232174816 299.8569277521266
5 0.005 0.025 20 816.3406242124724 325.5352450500396 321.0785950054635 1100.672036578071 1100.130141080065 1100.03588740909 1098.347166391045 292.9966284014154 1099.421860809186 298.635226572437
6 0.005 0.03 20 814.3581671105767 332.6289393257501 328.0800657490793 1100.682097961953 1100.136461184291 1100.039772528703 1098.373392187992 292.9942882722785 1099.447673353383 297.8417310969845
7 0.005 0.035 20 813.9591811984648 339.774835058961 335.1211407359955 1100.669579239045 1100.127483114924 1100.032369133528 1098.369260693933 292.9929131047568 1099.396909918626 297.2068744923869
8 0.005 0.04 20 815.4261443393174 346.9353768221131 342.1829096406691 1100.688816668047 1100.14182097623 1100.044568577798 1098.405599041101 292.9912563095467 1099.45051464298 296.6705595296827
9 0.005 0.045 20 816.8522043028507 354.0981030913609 349.2537137086743 1100.683085759689 1100.137418375676 1100.040193297603 1098.412584955537 292.9898143202985 1099.432478507027 296.1889782540678
10 0.005 0.05 20 818.0368100663585 361.253965427876 356.3245140739958 1100.684032630403 1100.138790724798 1100.040851742262 1098.449304781266 292.9888742079994 1099.414108287741 295.7582450495139
11 0.005 0.055 20 819.4500841624276 368.391883840885 363.3878400060506 1100.697455680722 1100.147809526543 1100.046817242807 1098.46859313746 292.9884001112293 1099.45754564418 295.3856750850841
12 0.005 0.06 20 821.0022440055852 375.5054832684881 370.4376369351779 1100.685254710849 1100.138918214544 1100.039633558759 1098.498686298255 292.9882769689644 1099.412490117295 295.069995609028
13 0.005 0.065 20 822.6139373413785 382.5912834448392 377.4691419296946 1100.699622329887 1100.150763598641 1100.049644566432 1098.513703423018 292.988692206916 1099.440587017885 294.8077279925157
14 0.005 0.07000000000000001 20 824.4294703408957 389.6461557154163 384.4783770089924 1100.698550140027 1100.149084096466 1100.046977889549 1098.542033211638 292.9894204839295 1099.439740744368 294.593264866959
15 0.005 0.075 20 826.4466975632619 396.6669356547436 391.4617835313836 1100.690850490918 1100.14326242606 1100.042325056835 1098.548087244872 292.9904269826787 1099.408593742652 294.4176958848918
16 0.005 0.08 20 828.5130028803729 403.6508967556292 398.4160945456497 1100.709937269598 1100.156819598968 1100.053517686091 1098.577331526961 292.9920581441004 1099.460152502261 294.275258935022
17 0.005 0.08500000000000001 20 830.5128698594441 410.595387513072 405.338340766688 1100.6950887169 1100.145535749821 1100.04430696244 1098.576371527139 292.994020541089 1099.43039379824 294.1591708156053
18 0.005 0.09 20 832.615281594796 417.4985361026095 412.2258160798954 1100.699324387957 1100.148946275902 1100.046809609569 1098.600740775662 292.9967962198618 1099.428024614406 294.0630369791787
19 0.005 0.095 20 834.7429017058334 424.3585673312715 419.0761527559287 1100.707913245339 1100.154715268432 1100.050437176021 1098.605371256213 293.0001684391025 1099.453040612153 293.9826242627897
20 0.005 0.1 20 836.8319640236768 431.1741361180577 425.8872115800132 1100.698651147063 1100.148282958327 1100.045470684046 1098.623444063173 293.0044099095777 1099.406868714321 293.9133598725192
21 0.005 0.105 20 838.9305354592635 437.9440297454571 432.6571199358356 1100.715553395131 1100.160507221032 1100.055852328092 1098.633738441766 293.0097988997389 1099.456844615648 293.8504870397084
22 0.005 0.11 20 840.9706635894401 444.6669353733054 439.3841180635327 1100.704403672502 1100.151807979381 1100.047015654982 1098.643954178853 293.0167455675583 1099.420610028616 293.7929314684839
23 0.005 0.115 20 843.0076415792312 451.3422407535696 446.0669416476027 1100.707747325418 1100.154760513515 1100.050055270952 1098.655167724821 293.0250807234643 1099.422865164049 293.738729775754
24 0.005 0.12 20 845.0580648471746 457.9691439818718 452.7043605382455 1100.716423824978 1100.160199286605 1100.053725476188 1098.664151001081 293.0346318687112 1099.453346723355 293.6875448928438
25 0.005 0.125 20 847.0900244109058 464.5467465746013 459.2952445008935 1100.702142722069 1100.149024824173 1100.044186991965 1098.673579988241 293.045175844869 1099.404713218045 293.638754699177
26 0.005 0.13 20 849.1229653386096 471.0740632521625 465.8389494049712 1100.716130654673 1100.16018222601 1100.054111833985 1098.684637899861 293.0565923015496 1099.439885188274 293.5923559043187
27 0.005 0.135 20 851.1061671072744 477.5499181012682 472.3363751439711 1100.716387230073 1100.159656634025 1100.053562804964 1098.692286826809 293.0690798729299 1099.445883467428 293.5480005521807
28 0.005 0.14 20 853.0696156564574 483.973528613261 478.7873159230321 1100.708498368825 1100.154064476606 1100.048106601441 1098.700532241387 293.0825210437806 1099.408508257451 293.5051547922438
29 0.005 0.145 20 855.0746072916288 490.3441125578373 485.1886983974164 1100.724958203512 1100.16490699624 1100.057136560335 1098.71196524201 293.0971685421832 1099.463709198977 293.4641248105802
30 0.005 0.15 20 857.0145238787932 496.6606190438848 491.538774026741 1100.71221773204 1100.155645846269 1100.049863848209 1098.7144549236 293.1128458019306 1099.427807421495 293.424641465952
31 0.005 0.155 20 858.9379590025799 502.9225354687093 497.8365367389184 1100.722895150205 1100.164686089736 1100.056928490839 1098.730732614388 293.1296074601079 1099.437418431459 293.3865721674455
32 0.005 0.16 20 860.832097903868 509.1291618221285 504.0810591193726 1100.723535721813 1100.163836776509 1100.055257140989 1098.730643942893 293.147366201422 1099.449087777198 293.3494337793393
33 0.005 0.165 20 862.7306505044749 515.2800934977854 510.2716883302222 1100.716924504559 1100.159281122912 1100.051972640596 1098.744868586323 293.1660702996937 1099.410968211031 293.3141169482534
34 0.005 0.17 20 864.6178183640632 521.3750639605881 516.4078948773242 1100.732628617686 1100.170846131808 1100.062005308148 1098.746857752838 293.1857329511676 1099.454116669051 293.2822510701608
35 0.005 0.175 20 866.4611798069617 527.4137305371544 522.4892105948601 1100.720390258436 1100.161060502029 1100.052198119875 1098.757433594741 293.2063063000452 1099.422513122224 293.2525148418092
36 0.005 0.18 20 868.3153744524444 533.395874102736 528.5152448112598 1100.720129971441 1100.161269292214 1100.052821229171 1098.757464360549 293.2277777118481 1099.422224073125 293.2249113580443
37 0.005 0.185 20 870.1871060988748 539.3214290623919 534.4857499828115 1100.731867232927 1100.168886139569 1100.058053300734 1098.77254713007 293.2501433080071 1099.456006044196 293.1998676153603
38 0.005 0.19 20 871.9910477068073 545.1900218537412 540.4003180971538 1100.714926192731 1100.156069139455 1100.04771509729 1098.769829591652 293.2733594010192 1099.404676600353 293.1773292190403
39 0.005 0.195 20 873.8190047733131 551.0017866938034 546.2588369397434 1100.73170186973 1100.16848921002 1100.059142659211 1098.784911563854 293.2973712757189 1099.453079449368 293.1572845458223
40 0.005 0.2 20 875.6146212602641 556.7565251082362 552.061096795745 1100.728801951465 1100.166036837375 1100.056995751126 1098.784192281347 293.3221187477145 1099.44845302361 293.1397805358426
41 0.005 0.205 20 877.4117581141659 562.4542004615641 557.806961412113 1100.725625243557 1100.164036554779 1100.054575406765 1098.793842421065 293.3475945732579 1099.41783146267 293.1243874977027
42 0.005 0.21 20 879.213147799577 568.0949381585713 563.4963614500468 1100.737984156372 1100.172013950823 1100.060591293532 1098.799828557799 293.3736862717715 1099.464152344799 293.1107934925953
43 0.005 0.215 20 881.0122475633584 573.6786202697783 569.1292379190176 1100.726178065472 1100.163236413767 1100.053272514487 1098.802617178266 293.400377610363 1099.420305218452 293.0987903199194
44 0.005 0.22 20 882.8082085167921 579.2054275666072 574.7056311470475 1100.739924240071 1100.174828677662 1100.063905940413 1098.815095564953 293.4276227463303 1099.445545327347 293.0882584547707
45 0.005 0.225 20 884.5984672182376 584.6753298487725 580.2254579723096 1100.735299827568 1100.170195931787 1100.058407203389 1098.812291279856 293.4553023787588 1099.442816105396 293.0791260901507
46 0.005 0.23 20 886.3698699530199 590.0885271016383 585.6887345450738 1100.726939156982 1100.163928209465 1100.053442454607 1098.823815071225 293.4834780261147 1099.410958552208 293.0711104832353
47 0.005 0.235 20 888.1417656822841 595.4453582203226 591.0956301769262 1100.744978971288 1100.176772583599 1100.064253122922 1098.826188989729 293.5121314073908 1099.462721312268 293.0641451979638
48 0.005 0.24 20 889.8855746882523 600.7457062805049 596.4461813019162 1100.729915061887 1100.165217581085 1100.0549869192 1098.830130254097 293.5412934232169 1099.43316317534 293.0580563623046
49 0.005 0.245 20 891.6755116353464 605.9898743757534 601.7406251186212 1100.73464997521 1100.169230252443 1100.058093454454 1098.834475000716 293.5710165747456 1099.432635370332 293.0527426190629
50 0.005 0.25 20 893.4439032841102 611.1781886356171 606.9792617124976 1100.740997856383 1100.172968883548 1100.060047444098 1098.839626050114 293.601437798308 1099.456211417327 293.0481710399332
51 0.005 0.255 20 895.1702984060774 616.3107927252204 612.1622612741354 1100.731284808468 1100.166182942316 1100.054887818064 1098.844950463784 293.6326755422117 1099.410280529756 293.0441311964016
52 0.005 0.26 20 896.9173071846345 621.3880574176077 617.2898868526063 1100.747199689432 1100.177611679296 1100.064879162139 1098.850130682236 293.6648059254926 1099.460840638434 293.0409516820407
53 0.005 0.265 20 898.6415129220918 626.4101093172193 622.3622845907242 1100.737946354136 1100.170212431216 1100.057625919523 1098.855087108572 293.6980115018662 1099.43339069457 293.0384989639643
54 0.005 0.27 20 900.3619036117306 631.3773365526926 627.37974653539 1100.739537978375 1100.172010025788 1100.059689421981 1098.856421499119 293.7323254578499 1099.427167324291 293.0355341634248
55 0.005 0.275 20 902.0682798121468 636.2900412299756 632.3425589230882 1100.748422378059 1100.177728806916 1100.063249746392 1098.865255792224 293.767912121104 1099.460398957006 293.0324169012008
56 0.005 0.28 20 903.7423638823145 641.1483939466394 637.2509172852039 1100.73325419754 1100.16607478463 1100.053623972565 1098.863377190777 293.8047837777609 1099.412000664483 293.0297212832556
57 0.005 0.285 20 905.4174041961851 645.9528819387026 642.1051996672988 1100.746748141522 1100.17723509339 1100.063642777085 1098.872286456151 293.8430420111728 1099.444146179884 293.0273025907452
58 0.005 0.29 20 907.0840333591742 650.7037857641481 646.9057240579893 1100.746185011526 1100.175978498837 1100.062405244671 1098.876252002021 293.8826158955731 1099.448067404767 293.0250910798155
59 0.005 0.295 20 908.7160167280744 655.401401021567 651.6527507829697 1100.736927482091 1100.169035623892 1100.056004340045 1098.876242668098 293.9234076897266 1099.413561119153 293.0232050894274
60 0.005 0.3 20 910.3670200809021 660.0461892589999 656.3466680641982 1100.754079392934 1100.180741976425 1100.066088631557 1098.885542458611 293.9654777413385 1099.469059871492 293.0216227185994
61 0.005 0.305 20 911.9841633220738 664.6383386746799 660.9877293369024 1100.738511123351 1100.169162859439 1100.056740276561 1098.883014255376 294.0087423043055 1099.431098198499 293.0200237366423
62 0.005 0.31 20 913.6084083060773 669.1783333311006 665.5763171519532 1100.749582019424 1100.178776255142 1100.064485689865 1098.890368448584 294.0530135413351 1099.442480021998 293.0187807749058
63 0.005 0.315 20 915.2265747333724 673.6665767008865 670.1125993770015 1100.750424506801 1100.178113909684 1100.062865881948 1098.895127700925 294.0981973146189 1099.454681504112 293.0175380932452
64 0.005 0.32 20 916.817865881036 678.1035105032449 674.5964839879526 1100.743818073586 1100.173523005977 1100.059740528654 1098.896151079375 294.1443461294629 1099.417771738567 293.016357781189
65 0.005 0.325 20 918.416596286218 682.4896325832621 679.028747725514 1100.759156311202 1100.184868353281 1100.069570724074 1098.905620879218 294.191377538889 1099.460241243163 293.0153114208523
66 0.005 0.33 20 919.9818557479263 686.8252754645874 683.4100158601908 1100.745121226126 1100.17370843747 1100.058875952577 1098.903225193912 294.2391683710989 1099.42702923123 293.0142323245233
67 0.005 0.335 20 921.5389612533398 691.1109974735808 687.7408691861153 1100.745578322664 1100.174597250644 1100.060013214533 1098.905438457012 294.2876847938527 1099.428236652341 293.013228235492
68 0.005 0.34 20 923.0934730535081 695.347349724045 692.0218681740258 1100.756090945003 1100.181272924733 1100.064587328505 1098.912930529566 294.3371118267811 1099.460661518878 293.0122554558434
69 0.005 0.345 20 924.6100541966799 699.5346722361968 696.2534230041551 1100.740536061995 1100.169642514368 1100.055193395853 1098.912394056274 294.3874489746167 1099.411840725908 293.0113210939545
70 0.005 0.35 20 926.141297655457 703.6735632568872 700.4360676365433 1100.755720411318 1100.180967099521 1100.065765899076 1098.917148134627 294.438896811049 1099.457752565842 293.0105340478287
71 0.005 0.355 20 927.6550090860023 707.7644314482995 704.5702727393292 1100.753105624612 1100.178808201521 1100.063982575637 1098.921457967644 294.4915660362423 1099.454559001076 293.009778163928
72 0.005 0.36 20 929.1492079858772 711.8077356535825 708.6564845161354 1100.748988531378 1100.17605588661 1100.060998850172 1098.922139244752 294.5456149799885 1099.423196248584 293.0091050863745
73 0.005 0.365 20 930.6522308671678 715.8040636499161 712.6952483213635 1100.761339694821 1100.184114981139 1100.067218302924 1098.92742414608 294.6011349629104 1099.469550633208 293.0085047298613
74 0.005 0.37 20 932.1209572632513 719.7537866535916 716.6870017723444 1100.749278408671 1100.175156658481 1100.060127319789 1098.929327348824 294.6584080020729 1099.430204975584 293.0079195292391
75 0.005 0.375 20 933.5925072750973 723.6574821091617 720.6322635044804 1100.761041461876 1100.185312533634 1100.068915676982 1098.9334220818 294.7175770180782 1099.449413076251 293.0074386540891
76 0.005 0.38 20 935.0434242306858 727.5155692503855 724.5314937851417 1100.758286147905 1100.182231686672 1100.064629915702 1098.935536919535 294.778940585287 1099.449555187821 293.0069714995329
77 0.005 0.385 20 936.4759422258372 731.3285081832751 728.3851518141308 1100.751235682992 1100.177223917694 1100.061734886736 1098.939943369786 294.8425124396062 1099.418954940577 293.0065498117937
78 0.005 0.39 20 937.9110382872277 735.0968806062372 732.193774028949 1100.766694083934 1100.188315070734 1100.07107176738 1098.942293562282 294.9086200966192 1099.464010805921 293.006189688767
79 0.005 0.395 20 939.3085690125943 738.8209837615611 735.957734595994 1100.751476119955 1100.176521914367 1100.060817775384 1098.942497255961 294.9773216670686 1099.433103333208 293.0057849164176
80 0.005 0.4 20 940.705466632831 742.5013556397981 739.6775177548543 1100.752938087649 1100.177997577003 1100.061908111749 1098.947079036661 295.0486089351513 1099.431818355346 293.0054676288242
81 0.005 0.405 20 942.1140273096096 746.1385485534482 743.3536592185146 1100.762803419586 1100.184263553356 1100.066115202665 1098.947122690342 295.1225669919888 1099.464720785779 293.0051296619411
82 0.005 0.41 20 943.4861397847613 749.7328658043793 746.9865380892852 1100.747996577491 1100.173394486968 1100.057351533993 1098.950169195719 295.1994189866729 1099.412393125714 293.0048217616527
83 0.005 0.415 20 944.8712516310168 753.2849649226796 750.57672050548 1100.766439607589 1100.187106492285 1100.069905583423 1098.957683898032 295.2788805020963 1099.46542622356 293.0045603825044
84 0.005 0.42 20 946.224087241538 756.7951597600146 754.1245923265592 1100.757655933994 1100.180121326078 1100.063255281455 1098.952958349819 295.3609790564819 1099.442222569292 293.0042576333175
85 0.005 0.425 20 947.5652957087344 760.2639865040525 757.6306506649772 1100.758789215937 1100.181620742247 1100.064650072473 1098.96060978079 295.445666085324 1099.430600807981 293.003996137204
86 0.005 0.43 20 948.9051517630388 763.6919332056391 761.0953825632711 1100.768044937616 1100.187646234009 1100.06855005032 1098.963596721623 295.5328145388137 1099.46527284728 293.0037523262488
87 0.005 0.435 20 950.2092322050382 767.079284784785 764.5191494492982 1100.753631308556 1100.176664278855 1100.059746575122 1098.959730913024 295.6223381582225 1099.419738893484 293.0034873544275
88 0.005 0.44 20 951.5211476492481 770.4266285763749 767.9024601747647 1100.765347868773 1100.186485724711 1100.06854067045 1098.967617696389 295.7141201741373 1099.449747677279 293.0032798672725
89 0.005 0.445 20 952.8232980536322 773.7343624512421 771.245748034314 1100.764791957981 1100.185284553724 1100.067358077327 1098.968791831845 295.8079397061382 1099.453356460618 293.003020711515
90 0.005 0.45 20 954.1008363736954 777.0028666124447 774.5494144887376 1100.755229119118 1100.178147248732 1100.060871119895 1098.969379280584 295.9037990761782 1099.418840297401 293.0028061103675
91 0.005 0.455 20 955.3927138208372 780.2327538855442 777.8140032247877 1100.771877575064 1100.189585914996 1100.070861382935 1098.973121014541 296.0015057290662 1099.474587714084 293.0026245914408
92 0.005 0.46 20 956.6455013966211 783.4242602114858 781.0398534131143 1100.756926696036 1100.178020884649 1100.061761937205 1098.972698562192 296.100933884946 1099.436882884939 293.002395388171
93 0.005 0.465 20 957.9069320844389 786.5779677792212 784.2274644064335 1100.767359898565 1100.187625018259 1100.069339022137 1098.979700859818 296.2017645809303 1099.447878492346 293.002229172976
94 0.005 0.47 20 959.1593338332882 789.6942495535986 787.377243944016 1100.767860229153 1100.186703712165 1100.067486524629 1098.977495088107 296.3043134928059 1099.459855399814 293.0020498046645
95 0.005 0.475 20 960.3946818137256 792.7734875380853 790.4895886676865 1100.76021440876 1100.181258595821 1100.06391836205 1098.980364731791 296.4081986965881 1099.421899905472 293.0019035710903
96 0.005 0.48 20 961.6385171849319 795.8162435683972 793.5650123885958 1100.775910780723 1100.193228580877 1100.074001304084 1098.988047019626 296.5135100630006 1099.465226162998 293.0017904551069
97 0.005 0.485 20 962.8465178671084 798.8227445087001 796.6038289234518 1100.761933253789 1100.181869462989 1100.063307598257 1098.983372161866 296.6201334943783 1099.431952814646 293.0015918082561
98 0.005 0.49 20 964.0502759747363 801.7935133304464 799.6065073817521 1100.762943810517 1100.183290546372 1100.064881328973 1098.986665334017 296.7279257152938 1099.434128782418 293.0014560360549
99 0.005 0.495 20 965.2547485836093 804.7289888791045 802.5734932745232 1100.772425189386 1100.189401359703 1100.068931458135 1098.989177256881 296.8370969880897 1099.465138113474 293.0013818449664
100 0.005 0.5 20 966.4228381553846 807.6294351002489 805.5051095347607 1100.755801047949 1100.17657270755 1100.058902085647 1098.989484311215 296.9478818449309 1099.415420969616 293.0013213349573
101 0.005 0.505 20 967.603328488811 810.4954341604713 808.4018573404346 1100.771553733555 1100.188772796269 1100.070040798191 1098.994295365178 297.0595313927758 1099.463121935689 293.0012304745129
102 0.005 0.51 20 968.761578284256 813.3272917055184 811.2641088397858 1100.768141683628 1100.185835574004 1100.067746806081 1098.99276814942 297.1726011071385 1099.458360633208 293.0011357312275
103 0.005 0.515 20 969.9043794153673 816.1253902724291 814.0922387383206 1100.764465834279 1100.183489834015 1100.06511795157 1098.996625757064 297.2870558024513 1099.428116106663 293.0010624635698
104 0.005 0.52 20 971.0526549835308 818.890215159318 816.8866947086991 1100.776161724094 1100.191317118837 1100.07102201833 1098.999641867418 297.4031073573621 1099.47347480299 293.0009864737018
105 0.005 0.525 20 972.1685208477409 821.622022208338 819.6478034430388 1100.763056126093 1100.181262286897 1100.06297664109 1098.996877608369 297.5203629252386 1099.42958626525 293.0009167538038
106 0.005 0.53 20 973.2903974086072 824.3213365288004 822.3760267297098 1100.777094870631 1100.193730365515 1100.074135146771 1099.004553179178 297.6392839946091 1099.455317289685 293.0008517217314
107 0.005 0.535 20 974.3948883188347 826.9884357563902 825.0717019238397 1100.771995733177 1100.18865117295 1100.068148358754 1099.003331425145 297.7596602594264 1099.451240540588 293.0008063836577
108 0.005 0.54 20 975.4622753419928 829.6236011989214 827.7351305464794 1100.764064636733 1100.182556233578 1100.063700346163 1099.005867189187 297.8814482789558 1099.42212192305 293.0007825609921
109 0.005 0.545 20 976.5638497771031 832.2274389833073 830.3668374154291 1100.780256090517 1100.194418056165 1100.073661091533 1099.008945547496 298.004849313371 1099.472385599434 293.0007555337697
110 0.005 0.55 20 977.6267442950543 834.8001926025712 832.9671258499307 1100.765920851649 1100.183061676606 1100.064769460486 1099.007121667135 298.1296707126222 1099.443173921616 293.0006957956446
111 0.005 0.555 20 978.6917507910433 837.3422667538598 835.5363731049117 1100.770256009031 1100.187067616444 1100.067886703871 1099.010271334641 298.2562487816251 1099.443190751572 293.0006696936334
112 0.005 0.5600000000000001 20 979.7488405352235 839.854032263238 838.0749549027107 1100.775216353811 1100.190039874642 1100.069183630862 1099.010587003681 298.3846651190303 1099.46582134655 293.0006462390155
113 0.005 0.5650000000000001 20 980.7804132736869 842.3357648377208 840.5831890149384 1100.764583453755 1100.182429666701 1100.063593392184 1099.011964688042 298.514238312795 1099.419338012068 293.0006424705836
114 0.005 0.5700000000000001 20 981.8250260311895 844.7879504577973 843.0615036566293 1100.779550661571 1100.193580812892 1100.073446130589 1099.016689287083 298.6457074579533 1099.469786622859 293.0006293927972
115 0.005 0.5750000000000001 20 982.8391885938441 847.2108034998125 845.5101870898708 1100.770514233328 1100.18617748759 1100.066321275599 1099.013836927302 298.7785305789665 1099.44330482951 293.0006039976481
116 0.005 0.58 20 983.8465460096821 849.6047414109963 847.9296209327669 1100.771533454473 1100.187599999151 1100.06796664792 1099.017908429237 298.9133455727251 1099.436112409575 293.0005706037031
117 0.005 0.585 20 984.8558790065817 851.9701407761704 850.3201807076406 1100.780290683527 1100.193641519928 1100.07181772052 1099.01974089051 299.0497780969953 1099.468992459701 293.0005659892516
118 0.005 0.59 20 985.8338079591668 854.3072077641458 852.6821318277439 1100.765135730326 1100.181544736667 1100.062234773444 1099.017584545827 299.1877409119579 1099.422919861897 293.0005400557971
119 0.005 0.595 20 986.8235532521611 856.6164291927188 855.0158864564148 1100.778005748712 1100.192836899481 1100.072101557422 1099.023468919624 299.3275416985098 1099.453341037931 293.0005465909134
120 0.005 0.6 20 987.803088157551 858.8980698225479 857.3217644073964 1100.777486168628 1100.191477295132 1100.070575292811 1099.022756962172 299.4689515354009 1099.456598449781 293.0005172797767
121 0.005 0.605 20 988.7599860888209 861.1523874003752 859.6000345857741 1100.76738552087 1100.183779926502 1100.064034576665 1099.023808152075 299.611958818013 1099.422444697019 293.0005190610484
122 0.005 0.61 20 989.7336736038053 863.3798632522677 861.8511282509153 1100.785241228245 1100.196815691462 1100.075114267142 1099.028426252969 299.7565886954256 1099.47584928737 293.0005045077269
123 0.005 0.615 20 990.6676364222038 865.5806137803966 864.0752563558601 1100.769645639645 1100.184715722988 1100.065602817035 1099.024467408701 299.9030473248525 1099.443833173244 293.0004744242198
124 0.005 0.62 20 991.6060232403588 867.7550488758598 866.2727667829253 1100.773823051657 1100.188469152511 1100.068484660482 1099.02832397901 300.0508113141545 1099.443695305126 293.0004564624264
125 0.005 0.625 20 992.5412817336268 869.9034846055284 868.44398923568 1100.779354406531 1100.191994738408 1100.070206356967 1099.027933357361 300.2003839478364 1099.466600329322 293.0004690279361
126 0.005 0.63 20 993.4461590981331 872.0261451981347 870.5891814365174 1100.769243409461 1100.184821762164 1100.065035081922 1099.029165975199 300.3516013530194 1099.421590351324 293.0004737654228
127 0.005 0.635 20 994.3647685440059 874.1234690832266 872.7086438033388 1100.78411139409 1100.195910821976 1100.074755789023 1099.033690478059 300.5044341570099 1099.47114228392 293.0004692341627
128 0.005 0.64 20 995.2555541723634 876.1956163916707 874.80255748992 1100.77432357806 1100.188046771784 1100.067031394256 1099.030279073794 300.658603083494 1099.441008084951 293.0004513143259
129 0.005 0.645 20 996.1434538914267 878.2429794820364 876.8713661345063 1100.776441940502 1100.190205207462 1100.069579804987 1099.034618958323 300.8146107918215 1099.438944913238 293.0004329836993
130 0.005 0.65 20 997.0298987768123 880.2658988658051 878.9154239018411 1100.784156850672 1100.195390760701 1100.072691758891 1099.036017260157 300.9720277927905 1099.47015730547 293.0004352094
131 0.005 0.655 20 997.8836181403318 882.2645294642832 880.9349530331283 1100.767700179686 1100.182522353417 1100.062439533244 1099.033875251512 301.1306893195698 1099.420412415629 293.0004374308282
132 0.005 0.66 20 998.7528250759713 884.2393496349349 882.9303566355128 1100.781793975595 1100.194517926448 1100.072873415887 1099.039229227282 301.2911091011094 1099.455494342304 293.0004539264571
133 0.005 0.665 20 999.603287645506 886.1905627438917 884.9019041172993 1100.78078039509 1100.192884906175 1100.071440995867 1099.037520650188 301.453044571982 1099.458929592449 293.0004448587491
134 0.005 0.67 20 1000.432973092961 888.1184105622769 886.8498454239285 1100.771092570172 1100.18555863073 1100.064970409845 1099.038934961677 301.615524100988 1099.424119415146 293.0004354101548
135 0.005 0.675 20 1001.282428043549 890.0233439827092 888.7745719131111 1100.788098418951 1100.197619445612 1100.075238259386 1099.042305332386 301.7806345776161 1099.480405700122 293.0004374556841
136 0.005 0.68 20 1002.094772102469 891.9054444528404 890.67626251876 1100.772050294531 1100.185288148253 1100.065522746135 1099.038282115835 301.9469379273634 1099.441017955411 293.0004207769786
137 0.005 0.6850000000000001 20 1002.918222220041 893.7651392809137 892.5552681490519 1100.782092674893 1100.194605896988 1100.072975847167 1099.04356970777 302.1145175504349 1099.452292657669 293.0004396644084
138 0.005 0.6900000000000001 20 1003.731415356702 895.6026448944682 894.4118442928882 1100.782847807839 1100.193988624484 1100.071408265348 1099.043048881331 302.2832443550744 1099.464973975372 293.0004661913354
139 0.005 0.6950000000000001 20 1004.525271173642 897.4182081548884 896.2462507044821 1100.775802411478 1100.188867896698 1100.068025570339 1099.04473592322 302.4532543124657 1099.428239370292 293.0004781952733
140 0.005 0.7000000000000001 20 1005.330348693988 899.2121949276822 898.0588114686955 1100.790664590748 1100.200449972304 1100.077857846898 1099.049531735618 302.6251200431687 1099.47018723537 293.0005087706659
141 0.005 0.705 20 1006.105244575302 900.9847196638956 899.8497134378364 1100.777346333884 1100.18945179076 1100.067542574117 1099.045325197131 302.7976889322996 1099.438688648467 293.0004843165655
142 0.005 0.71 20 1006.878662945716 902.7361044429475 901.6192328779366 1100.776554820774 1100.189714913239 1100.068224228316 1099.047108989838 302.9717763600271 1099.437891720918 293.0004838841583
143 0.005 0.715 20 1007.659023496382 904.4666851704848 903.3676955746693 1100.786306888013 1100.196153886131 1100.072571802768 1099.047670805048 303.1467613235744 1099.469672875196 293.0004780017
144 0.005 0.72 20 1008.405543044857 906.176561232033 905.0952695183154 1100.769701033769 1100.183285578764 1100.06250080317 1099.046665288219 303.3231263489268 1099.420521661934 293.0005018379015
145 0.005 0.725 20 1009.171797605098 907.8661657242843 906.8023025891898 1100.785433961302 1100.195617803387 1100.073674150829 1099.051418977997 303.5008536285339 1099.46770484076 293.0005042286049
146 0.005 0.73 20 1009.916118281986 909.5356364592719 908.4890063903874 1100.781412634127 1100.192214564606 1100.071093286961 1099.048863794533 303.6800310718228 1099.46213517022 293.0004864074231
147 0.005 0.735 20 1010.650558029549 911.1852183275406 910.1556104431845 1100.778390368358 1100.190283955864 1100.068865581513 1099.051628696845 303.8596738018842 1099.433646601039 293.0004610887735
148 0.005 0.74 20 1011.393560645126 912.815254446798 911.8024233074165 1100.78953320611 1100.197847634996 1100.074419607652 1099.053450779224 304.0408255722244 1099.477238361674 293.0004619648503
149 0.005 0.745 20 1012.105409169607 914.4258293379767 913.4296033111225 1100.776696688572 1100.18800477839 1100.066524971458 1099.051452854249 304.2230991294393 1099.432980030077 293.0005062323912
150 0.005 0.75 20 1012.827955698319 916.0173322142242 915.0374684449349 1100.788793770948 1100.198796640632 1100.07617739537 1099.056868030673 304.4064767253789 1099.458588839353 293.0005041389998
151 0.005 0.755 20 1013.534365070088 917.5899015767474 916.6262089626783 1100.785568957462 1100.195495464779 1100.071882088607 1099.055685298589 304.590816266026 1099.456546254494 293.000471016048
152 0.005 0.76 20 1014.224436520031 919.1437180470633 918.196010018723 1100.776157283606 1100.188278626613 1100.066771113384 1099.055278415171 304.7760724768686 1099.425814860909 293.000470483207
153 0.005 0.765 20 1014.932475919613 920.6791843886233 919.7472143246063 1100.792979513143 1100.200925319453 1100.077441674624 1099.059017994165 304.962044300687 1099.474622231227 293.0004754454649
154 0.005 0.77 20 1015.606270996991 922.1963258029543 921.2799424026291 1100.777741851187 1100.188835174151 1100.067583119651 1099.054879688279 305.1492405986449 1099.443841546994 293.0004656649758
155 0.005 0.775 20 1016.282191505045 923.6954530438429 922.7944470523091 1100.77816474849 1100.189566533468 1100.068090873093 1099.05786550933 305.3377035915503 1099.440152024695 293.0004738942599
156 0.005 0.78 20 1016.962761492766 925.1768500540638 924.2910053301143 1100.787584382571 1100.196052839663 1100.072428944596 1099.058278890554 305.5266547340003 1099.47184850193 293.0004700330477
157 0.005 0.785 20 1017.612483508644 926.6405838148919 925.7697518008752 1100.773742379373 1100.185606835264 1100.064109836396 1099.057847634741 305.7164454679898 1099.422048175118 293.0004830587731
158 0.005 0.79 20 1018.28277963491 928.0870661883647 927.2310087377754 1100.791150318433 1100.199147384049 1100.076405045308 1099.062586547397 305.9070786788608 1099.473912596359 293.0004774632711
159 0.005 0.795 20 1018.926322209798 929.516348191517 928.6749148378341 1100.782850531263 1100.192287662236 1100.069931782909 1099.059611696421 306.0988631406486 1099.451459908932 293.0004550388614
160 0.005 0.8 20 1019.566676206995 930.9286792963451 930.1016859946577 1100.782407966682 1100.192673034314 1100.07056480561 1099.062031087939 306.2914942318791 1099.438030115344 293.0004443974685
161 0.005 0.805 20 1020.214247436145 932.3243472097117 931.5115874256179 1100.792470531616 1100.199674395916 1100.075112724538 1099.064144446422 306.4845087573817 1099.474330374336 293.0004538998908
162 0.005 0.8100000000000001 20 1020.8306054943 933.7033819823934 932.9047191267643 1100.777052398493 1100.187614179814 1100.06569779737 1099.060694797657 306.6782445922435 1099.427855874835 293.0004557037961
163 0.005 0.8150000000000001 20 1021.461059566582 935.0661552331709 934.2813754866573 1100.789449630844 1100.198457785118 1100.075109297545 1099.066469040846 306.8725645615658 1099.458616708125 293.0004661676374
164 0.005 0.8200000000000001 20 1022.07735990523 936.4127798959057 935.641723020279 1100.787835600768 1100.196378062039 1100.073391112978 1099.064465562722 307.0683907753113 1099.461620600991 293.0004324986427
165 0.005 0.8250000000000001 20 1022.677281566765 937.7434197694313 936.9859293334952 1100.778795616286 1100.189514655187 1100.067197813886 1099.065822799113 307.2636336374102 1099.428089877616 293.0004343065279
166 0.005 0.8300000000000001 20 1023.293020706433 939.0583964308602 938.3142650518989 1100.794183100408 1100.200437242115 1100.076648115591 1099.067606302106 307.4608936196964 1099.481495855812 293.0004245464932
167 0.005 0.835 20 1023.874632304691 940.3577493338767 939.6268514030778 1100.779571207908 1100.189223915173 1100.067895394858 1099.064748952211 307.6583238171535 1099.445434802597 293.0004285992543
168 0.005 0.84 20 1024.467580273079 941.6417764011871 940.9239214447796 1100.78899937819 1100.198078131544 1100.074959954785 1099.069015648414 307.8563063661767 1099.455204289601 293.0004447835084
169 0.005 0.845 20 1025.050821518177 942.9106233446873 942.2056521009845 1100.789357629408 1100.197214929542 1100.073078751522 1099.067843476655 308.0543603018619 1099.466595974523 293.0004136345429
170 0.005 0.85 20 1025.616949897144 944.1644431010395 943.4722094096359 1100.781597788341 1100.191547155414 1100.069417252694 1099.06863639045 308.253138687115 1099.429974819818 293.000417121685
171 0.005 0.855 20 1026.190319337033 945.4035314399815 944.7238469459862 1100.796831040313 1100.203387243143 1100.079398488788 1099.073222633071 308.4527733917492 1099.472439942238 293.0004348002835
172 0.005 0.86 20 1026.738308756792 946.6278949123616 945.9606441957213 1100.782724822618 1100.191929922361 1100.068681871743 1099.068460029551 308.6523775995507 1099.439049794243 293.0004027401159
173 0.005 0.865 20 1027.29016264574 947.8377972890281 947.1828101811458 1100.782782395393 1100.192769361949 1100.06981961138 1099.070649567621 308.8526889024688 1099.440129175826 293.0003985546643
174 0.005 0.87 20 1027.85147236556 949.033488765431 948.3905870472549 1100.792797938439 1100.199325704139 1100.074319399742 1099.071880846547 309.0536234604272 1099.472384714619 293.0003879473722
175 0.005 0.875 20 1028.381690920188 950.2149726325338 949.5840459935106 1100.776520157786 1100.186770229043 1100.064455393382 1099.070626428942 309.2543891534035 1099.424136514025 293.0003977200199
176 0.005 0.88 20 1028.931512453645 951.3825844252204 950.7634398849026 1100.790602453746 1100.197832887098 1100.074684070514 1099.073485201637 309.4565526172211 1099.468320305224 293.0004003553842
177 0.005 0.885 20 1029.462188218303 952.5364123855074 951.9289211941605 1100.787052333214 1100.194944147754 1100.072485695046 1099.070963289638 309.6594154962262 1099.463752238554 293.0003755111579
178 0.005 0.89 20 1029.984648484687 953.6766255309462 953.080647943686 1100.784239940734 1100.193143767687 1100.07044039231 1099.073806881641 309.8611812569238 1099.436095824204 293.0003872535522
179 0.005 0.895 20 1030.517960817918 954.8034780468096 954.2188426723347 1100.796115170178 1100.20119833665 1100.076245151621 1099.076358376224 310.0642194899768 1099.480420405841 293.0003970862117
180 0.005 0.9 20 1031.019863968572 955.9169602913503 955.3435708667056 1100.781383897575 1100.18995677698 1100.067362152358 1099.072162385856 310.2681373408704 1099.43329459962 293.0003946533736
181 0.005 0.905 20 1031.538254491509 957.0174068275338 956.4550870239171 1100.794768760636 1100.201732571636 1100.077686345646 1099.07897664921 310.4713174782832 1099.461231343991 293.0003915145584
182 0.005 0.91 20 1032.040290848829 958.1048462656391 957.5534821622829 1100.790450597521 1100.197653437381 1100.072957495854 1099.075641414091 310.6754815626727 1099.457805837741 293.0003663684817
183 0.005 0.915 20 1032.530670739 959.1794267698765 958.6388961071385 1100.781644706797 1100.190924254299 1100.068231209704 1099.076282268349 310.8789795825392 1099.428136677452 293.0003678000987
184 0.005 0.92 20 1033.039003677264 960.2414618047314 959.7115877526716 1100.79868389396 1100.203803515887 1100.079158278578 1099.080151725021 311.0835998845013 1099.476140418757 293.0003913088103
185 0.005 0.925 20 1033.514708751223 961.2908967616145 960.7715948881498 1100.783115743055 1100.191549530802 1100.068947367661 1099.075965145612 311.2882569596614 1099.444345579703 293.0003836560909
186 0.005 0.93 20 1033.996840975252 962.3279887577073 961.8191109601826 1100.784140741012 1100.192772462644 1100.069847110241 1099.078128013546 311.4931692743739 1099.442648720226 293.0003707702423
187 0.005 0.9350000000000001 20 1034.48549074988 963.3529491503259 962.8543431504277 1100.793720562771 1100.199209676315 1100.074196089632 1099.079655163249 311.6980460897326 1099.475175091789 293.0003567579223
188 0.005 0.9400000000000001 20 1034.943836994131 964.3657586461201 963.8773404894087 1100.778602426757 1100.187897276483 1100.065295144828 1099.077884142356 311.904346037245 1099.42371615149 293.0003537559541
189 0.005 0.9450000000000001 20 1035.426128068428 965.3667623566718 964.8883569681998 1100.796211904078 1100.20158161317 1100.077705782044 1099.082465529684 312.1105588547918 1099.476054271243 293.0003638924313
190 0.005 0.9500000000000001 20 1035.881946854352 966.3559469827209 965.8874646188464 1100.787247893732 1100.194224593982 1100.070902492624 1099.078625496472 312.3164930696169 1099.452470877685 293.0003460415469
191 0.005 0.9550000000000001 20 1036.337110654578 967.333513570573 966.874827125825 1100.787113168817 1100.194880982561 1100.07170193 1099.081537648442 312.52249716706 1099.439611900978 293.000346733703
192 0.005 0.96 20 1036.798980734108 968.2996517700642 967.8506201110691 1100.796569598901 1100.201430068668 1100.075950859563 1099.082287946425 312.729415946627 1099.475409784494 293.0003532167996
193 0.005 0.965 20 1037.233717841663 969.2543618399102 968.8149030845746 1100.782051638848 1100.190048011711 1100.067025067229 1099.079663178171 312.9360825795579 1099.430044465544 293.0003598107182
194 0.005 0.97 20 1037.683833638109 970.1979241889306 969.7678843068711 1100.793430912412 1100.200155409437 1100.075935965661 1099.084305969282 313.1432457938715 1099.459636811651 293.0003734540782
195 0.005 0.975 20 1038.12342555038 971.1304179304185 970.7096902731104 1100.793301889564 1100.19921606245 1100.074935944816 1099.083505837845 313.3505941604674 1099.464234043831 293.000341805864
196 0.005 0.98 20 1038.545866199482 972.051904966124 971.6403974917835 1100.782640841508 1100.191094935276 1100.067889063596 1099.082905376203 313.5577565254179 1099.428498475032 293.0003414162121
197 0.005 0.985 20 1038.989678543125 972.9626883074263 972.5602429155272 1100.79908414175 1100.202869033616 1100.078072730466 1099.086155581069 313.7650085933128 1099.483751902356 293.0003442878111
198 0.005 0.99 20 1039.399620799927 973.8626918490472 973.4692451431841 1100.782971656137 1100.190397288805 1100.068132287585 1099.081259984347 313.9725995605282 1099.444830736836 293.0003438598994
199 0.005 0.995 20 1039.824923581186 974.7522039507264 974.3676136493474 1100.793480570266 1100.20019729808 1100.076033118872 1099.086438854368 314.1820323660995 1099.45684652873 293.0003485654385
200 0.005 1 20 1040.240899851411 975.6312851633469 975.255448798414 1100.793610973209 1100.199109431627 1100.074100026649 1099.084511843816 314.3908972349773 1099.469397315646 293.0003371962198
201 0.005 1.005 20 1040.641973893561 976.5000259993111 976.1328518397657 1100.785409695837 1100.193221701376 1100.07011623389 1099.085109421414 314.5991000160096 1099.430667107667 293.0003492029205
202 0.005 1.01 20 1041.059227437595 977.3586734289572 977.0000213962934 1100.800371491563 1100.204859453821 1100.079964706003 1099.089092848445 314.8086359903651 1099.473551574702 293.0003699010002
203 0.005 1.015 20 1041.44948979326 978.2071805271474 977.856983930262 1100.787495985431 1100.1943404768 1100.070077552076 1099.085019916655 315.0185660091108 1099.441718410525 293.0003405261018
204 0.005 1.02 20 1041.844509485404 979.0457666959011 978.7039066939861 1100.788196900437 1100.195698080804 1100.071789464633 1099.087063049466 315.2273529988457 1099.442220384 293.0003432734894
205 0.005 1.025 20 1042.246163171842 979.8746013189553 979.54095556944 1100.797510983953 1100.201939863804 1100.076228314889 1099.088272338578 315.4374436509289 1099.473404494801 293.0003412674508
206 0.005 1.03 20 1042.618581940682 980.6936323176358 980.3681424497842 1100.780272549638 1100.188256545574 1100.065201026721 1099.084867049147 315.6465998015677 1099.424807639879 293.0003438266115
207 0.005 1.035 20 1043.011296607096 981.5031556536626 981.1856790747888 1100.793699564874 1100.199465453625 1100.075216717264 1099.089557007301 315.8575659355353 1099.46162307503 293.0003693451033
208 0.005 1.04 20 1043.390923403582 982.3032046507236 981.9936575341142 1100.792161588808 1100.197555040912 1100.073869152621 1099.086611783266 316.0677445749747 1099.468000216255 293.0003321298013
209 0.005 1.045 20 1043.758374526257 983.0938708753689 982.7921695467371 1100.786565079098 1100.193864144548 1100.069975005769 1099.089402698643 316.2791057334495 1099.433962712621 293.0003346516088
210 0.005 1.05 20 1044.141368849281 983.875371127546 983.5813878726086 1100.799327511494 1100.202478155222 1100.077201383408 1099.089731293376 316.4893754471739 1099.48362419974 293.0003429325589
211 0.005 1.055 20 1044.495008517264 984.6476610131783 984.3613425398501 1100.786045277213 1100.192453132574 1100.069305572683 1099.087383113447 316.7007105823237 1099.442694849224 293.0003447100053
212 0.005 1.06 20 1044.8637027917 985.4109925640736 985.1322143573733 1100.796675578528 1100.202176554845 1100.077637306014 1099.091967131337 316.9118020526251 1099.460832523386 293.0003432147317
213 0.005 1.065 20 1045.222281997764 986.1654095848345 985.8940869172053 1100.796256982929 1100.201033997957 1100.074902498556 1099.091698737688 317.1230725131088 1099.464434089588 293.000332581081
214 0.005 1.07 20 1045.567670104231 986.9109660120099 986.6470252319036 1100.787939492749 1100.194934644939 1100.071578501886 1099.090517853266 317.335172269135 1099.43359665876 293.000338108749
215 0.005 1.075 20 1045.929284870011 987.6478970298698 987.3912130867878 1100.802260590937 1100.205585198183 1100.080148596744 1099.094010011441 317.5468757643594 1099.477621857088 293.000365200773
216 0.005 1.08 20 1046.262707791045 988.3761361018969 988.1266610835037 1100.786807549263 1100.193333468379 1100.069824746611 1099.089349053544 317.7589017599904 1099.444872174465 293.0003419938749
217 0.005 1.085 20 1046.60414676976 989.0958899911006 988.8535155062233 1100.788755963853 1100.19544981328 1100.071318947629 1099.092447581111 317.9709863708109 1099.444331090666 293.0003471755744
218 0.005 1.09 20 1046.951917476363 989.8072939703773 989.5719171436192 1100.797218426066 1100.200962274806 1100.074982160435 1099.091194091519 318.1838080649379 1099.475371444078 293.0003348451373
219 0.005 1.095 20 1047.271985824558 990.5103096417868 990.281885288319 1100.781485969592 1100.189086917379 1100.065654701526 1099.090347881109 318.3957630046229 1099.425431961271 293.0003394041983
220 0.005 1.1 20 1047.617395931471 991.2052197300841 990.9836144940799 1100.797135519102 1100.201337307888 1100.076780452461 1099.093913692199 318.6081976537748 1099.472653664958 293.0003460418612
221 0.005 1.105 20 1047.93849597143 991.8920117312801 991.6771672378289 1100.793209074579 1100.197970386251 1100.074162373656 1099.091482367889 318.82202014794 1099.467129857594 293.0003362884894
222 0.005 1.11 20 1048.256936305735 992.5707758297216 992.3626191926795 1100.788711838603 1100.195046938737 1100.07116243334 1099.093314771215 319.0346887880523 1099.436923588004 293.000344772136
223 0.005 1.115 20 1048.587823525897 993.241703378509 993.0401235739622 1100.80055805854 1100.203076258455 1100.07747201622 1099.094415320096 319.2479754261239 1099.483337762804 293.0003468000857
224 0.005 1.12 20 1048.891246762722 993.904738052622 993.7096941046578 1100.787260181381 1100.193027176511 1100.069503193851 1099.091186702681 319.4605436805955 1099.441374277528 293.0003463397156
225 0.005 1.125 20 1049.212279758911 994.5601291477808 994.3715079778949 1100.80002735272 1100.20436156772 1100.07938130418 1099.096426542444 319.6750561340818 1099.464755858926 293.0003511354942
226 0.005 1.13 20 1049.5181933751 995.2078575161528 995.0255987571878 1100.795837200387 1100.200298404699 1100.074309206924 1099.094647049267 319.8883203381405 1099.461577407229 293.0003299957872
227 0.005 1.135 20 1049.815896568206 995.8480126647628 995.6720464296692 1100.788065354177 1100.194528828465 1100.070514076072 1099.095165368423 320.101142087737 1099.431692925934 293.0003412479628
228 0.005 1.14 20 1050.131335826827 996.4808096752603 996.3110224272273 1100.803606644385 1100.206359354681 1100.080683187598 1099.098404582221 320.315981297773 1099.476919592724 293.0003595408929
229 0.005 1.145 20 1050.417597405999 997.106151860051 996.9425129844399 1100.788302444107 1100.19412882547 1100.070365515333 1099.093645870338 320.5297768720568 1099.445943337153 293.0003432694187
230 0.005 1.15 20 1050.711120885104 997.7242236311697 997.5666411577394 1100.789345461804 1100.195491094745 1100.071339367401 1099.095818863217 320.7430254396209 1099.44445626802 293.0003466785296
231 0.005 1.155 20 1051.012346377869 998.3351634053905 998.1835442952586 1100.797727751359 1100.200858429296 1100.074976696278 1099.095335269628 320.9568669684433 1099.47632522711 293.0003369100291
232 0.005 1.16 20 1051.285486029282 998.9389147085523 998.7932270426435 1100.783339397412 1100.190215543141 1100.066532215275 1099.094329501636 321.1705904252671 1099.425840693546 293.000342390911
233 0.005 1.165 20 1051.586443791487 999.5357646810498 999.3958855124138 1100.801471458323 1100.204255338306 1100.079127533148 1099.09952799998 321.38559426196 1099.478217196979 293.0003447383334
234 0.005 1.17 20 1051.861755475295 1000.125615334502 999.9915121721442 1100.79211130921 1100.1965389525 1100.072330546514 1099.094966067492 321.6004115471368 1099.456504321245 293.0003325546916
235 0.005 1.175 20 1052.138992784855 1000.708622102073 1000.580217866985 1100.791370054367 1100.196707624817 1100.072528197678 1099.097654500635 321.813687878489 1099.440681253625 293.0003424019432
236 0.005 1.18 20 1052.426588606582 1001.284928920511 1001.162130478961 1100.801957655736 1100.20398663536 1100.077479085104 1099.098759852719 322.0275740512578 1099.480848019899 293.0003503913952
237 0.005 1.185 20 1052.688175243763 1001.85446105477 1001.737240350956 1100.787717045866 1100.192952324316 1100.068986265247 1099.095556627198 322.2418203296417 1099.436369463756 293.0003521322334
238 0.005 1.19 20 1052.96708187277 1002.417454497027 1002.305708310663 1100.799821066161 1100.203760729122 1100.078530222518 1099.09990111921 322.4565649813867 1099.462288536811 293.0003551024392
239 0.005 1.195 20 1053.233457427221 1002.973902768893 1002.867579184548 1100.797390838458 1100.201200194233 1100.075002660339 1099.09903246245 322.6716105897407 1099.461958073087 293.0003379259468
240 0.005 1.2 20 1053.487672488405 1003.523834591288 1003.422885139189 1100.7875378919 1100.193630379841 1100.069614524022 1099.097937740921 322.8858249531553 1099.430793771753 293.0003474730552
241 0.005 1.205 20 1053.764320673092 1004.067508326954 1003.971822018745 1100.805443980054 1100.207251286919 1100.081103915777 1099.102663478933 323.1005123827066 1099.479821571264 293.0003602910779
242 0.005 1.21 20 1054.009250810774 1004.604773882253 1004.51433728855 1100.789005625851 1100.194297268928 1100.070352749204 1099.096804490825 323.3157339900685 1099.446715881329 293.0003491924408
243 0.005 1.215 20 1054.263488714216 1005.135812367825 1005.050545186824 1100.790083857015 1100.195633928042 1100.071448333692 1099.099383202496 323.5293522769306 1099.445569039066 293.0003449748806
244 0.005 1.22 20 1054.526141848534 1005.66075549088 1005.58057420979 1100.798669485933 1100.201294973488 1100.075189301929 1099.099061018545 323.7436453233402 1099.476640490669 293.0003418635769
245 0.005 1.225 20 1054.761671628812 1006.179536855579 1006.104418777056 1100.784612990841 1100.190816976781 1100.066898719082 1099.098519279968 323.958028131756 1099.426478854042 293.0003531101102
246 0.005 1.23 20 1055.023396136649 1006.69241134584 1006.622248912877 1100.80202410494 1100.204305018074 1100.079154323751 1099.102411772795 324.1724505879649 1099.479013545401 293.0003620589883
247 0.005 1.235 20 1055.261351442532 1007.199302431958 1007.134068314629 1100.793829749255 1100.197581621626 1100.07285852691 1099.099511010708 324.3864797240244 1099.457061252333 293.0003464326256
248 0.005 1.24 20 1055.499594084294 1007.700316873397 1007.639951300841 1100.792691878428 1100.197477616455 1100.073026224984 1099.101114723078 324.6004528000748 1099.441966442291 293.0003539090807
249 0.005 1.245 20 1055.748091442806 1008.195598166547 1008.140017577854 1100.802400620503 1100.204253035344 1100.077484832058 1099.1019074783 324.8139415923993 1099.478348533302 293.000361587477
250 0.005 1.25 20 1055.97060791272 1008.685061925055 1008.634248563615 1100.787697549026 1100.192764820089 1100.06853892792 1099.098924179403 325.0286129690539 1099.432779036549 293.0003437404915
251 0.005 1.255 20 1056.211008447119 1009.168926733017 1009.122786702724 1100.798940674153 1100.202758448818 1100.077331427886 1099.103317793929 325.2427619453493 1099.462611016871 293.0003587188262
252 0.005 1.26 20 1056.44189878979 1009.647189277558 1009.605678792855 1100.797884546467 1100.201138060868 1100.075803336562 1099.101148763664 325.4562293233325 1099.465256028005 293.0003435621256
253 0.005 1.265 20 1056.659616660695 1010.119866262564 1010.082947570417 1100.788151466247 1100.193794025342 1100.069411160259 1099.10179764251 325.6688428453288 1099.431372983407 293.0003458401474
254 0.005 1.27 20 1056.899722865846 1010.58718178357 1010.554757375952 1100.804445155038 1100.205637608567 1100.079905582524 1099.104219936876 325.8834103606551 1099.484093125101 293.0003619355314
255 0.005 1.275 20 1057.110137885291 1011.049022631605 1011.021079990285 1100.790315267533 1100.194926651171 1100.070989512933 1099.10098295838 326.0974193073152 1099.45141680273 293.000355591125
256 0.005 1.28 20 1057.328801054496 1011.505517013648 1011.481990484627 1100.791608485969 1100.19630818722 1100.072184804886 1099.102213797423 326.3109886813288 1099.448481670832 293.0003588237842
257 0.005 1.285 20 1057.555642579294 1011.95679773623 1011.937613093438 1100.799649246111 1100.201957527221 1100.075626341807 1099.102622600513 326.5234570662481 1099.475857820647 293.0003415699045
258 0.005 1.29 20 1057.758749576041 1012.402800665471 1012.387940709584 1100.78890564526 1100.194319809438 1100.070188127426 1099.101820141443 326.7372181634994 1099.430359473784 293.0003405835622
259 0.005 1.295 20 1057.985391657451 1012.843758330425 1012.833127542904 1100.804789715843 1100.206367062138 1100.080696486754 1099.106698055012 326.9506006052373 1099.480807886673 293.00036753532
260 0.005 1.3 20 1058.185808985676 1013.279541355713 1013.273130668101 1100.793182772808 1100.19720960406 1100.071720503187 1099.101510676888 327.1639466991051 1099.44576942813 293.0003452267683
261 0.005 1.305 20 1058.393610696694 1013.710320733504 1013.708064041002 1100.794841486917 1100.199155440077 1100.074319209587 1099.104413906527 327.3767861958124 1099.446760963755 293.0003542580797
262 0.005 1.31 20 1058.607065031207 1014.136176077809 1014.138007259885 1100.802403016746 1100.20415785803 1100.077309142671 1099.104365431133 327.5890203764407 1099.477447990653 293.0003495107633
263 0.005 1.315 20 1058.794248391325 1014.557009344635 1014.562921461921 1100.785020648468 1100.190543960046 1100.06645437955 1099.101468309614 327.8012364036971 1099.427448204007 293.0003535169516
264 0.005 1.32 20 1059.004873321798 1014.973064989323 1014.982963719466 1100.798273185442 1100.201641095223 1100.076360440071 1099.105236092981 328.0133409694386 1099.463883219144 293.0003663462114
265 0.005 1.325 20 1059.204317668081 1015.384324195736 1015.39817556012 1100.796747831149 1100.199740854213 1100.075068328436 1099.102676193768 328.22517973918 1099.470468304285 293.0003366450584
266 0.005 1.33 20 1059.392965728221 1015.790800247502 1015.808573153451 1100.790374231741 1100.195439503547 1100.070684151776 1099.103980471416 328.4366414768783 1099.434856789603 293.0003472768058
267 0.005 1.335 20 1059.60084413122 1016.192687619652 1016.214298339738 1100.803947861335 1100.20465122541 1100.078409431548 1099.105697410162 328.649992067647 1099.486436175608 293.000352972699
268 0.005 1.34 20 1059.780880262651 1016.589871632995 1016.61531571695 1100.790529017133 1100.194588192827 1100.070427610793 1099.102520014495 328.8610209349777 1099.444480278994 293.0003528296098
269 0.005 1.345 20 1059.977753724911 1016.98254155534 1017.011744376424 1100.801132838866 1100.204291328484 1100.078783977165 1099.106890446172 329.0728957717766 1099.463186836847 293.0003619606872
270 0.005 1.35 20 1060.165096032347 1017.370678989948 1017.403604393218 1100.799798027999 1100.202470992181 1100.075551524655 1099.105647762975 329.2845647145164 1099.465397106768 293.0003615749811
271 0.005 1.355 20 1060.342804322618 1017.754307865786 1017.790925646884 1100.792151826436 1100.196920902293 1100.072631560773 1099.104984458269 329.49510771925 1099.435575091439 293.0003736752148
272 0.005 1.36 20 1060.539325080621 1018.133610861634 1018.173841455269 1100.806728760444 1100.207778647202 1100.081367160231 1099.108869097531 329.7057358640649 1099.479970409675 293.0003775135427
273 0.005 1.365 20 1060.708050885288 1018.508452062021 1018.552295168846 1100.791042364907 1100.195388287636 1100.070937306788 1099.103811853951 329.9162625706591 1099.446911966704 293.00035475858
274 0.005 1.37 20 1060.88628634984 1018.87898328101 1018.926378475746 1100.792225191455 1100.196893894269 1100.072009892954 1099.105874523073 330.1261089515128 1099.445420389685 293.000357374399
275 0.005 1.375 20 1061.07436173442 1019.245317390874 1019.296200239466 1100.80150036687 1100.203002486764 1100.076168906811 1099.105884218223 330.33655443578 1099.478106617419 293.0003386193715
276 0.005 1.38 20 1061.234361859948 1019.607350222535 1019.661721205522 1100.785491376367 1100.19095689132 1100.066649653324 1099.104278807778 330.5462258577494 1099.427426173927 293.0003555353384
277 0.005 1.385 20 1061.421079821436 1019.96531328102 1020.023083581998 1100.801182480107 1100.20326233471 1100.077840748016 1099.107894321937 330.7560990476563 1099.475337585027 293.0003821537861
278 0.005 1.39 20 1061.589951963408 1020.319137051226 1020.380290856712 1100.797196299764 1100.199866910187 1100.075157074096 1099.104708089059 330.9648374627425 1099.468913849669 293.0003572929481
279 0.005 1.395 20 1061.753333070904 1020.668868646763 1020.733375890887 1100.792566222752 1100.1968458804 1100.072101033124 1099.106361848987 331.1744893799064 1099.438869962541 293.0003671705546
280 0.005 1.4 20 1061.933210186894 1021.014659526913 1021.082448078619 1100.804609774641 1100.205063081863 1100.078554472071 1099.107655659771 331.3833017318912 1099.485597691873 293.0003666584835
281 0.005 1.405 20 1062.087575252541 1021.356415605824 1021.427483445438 1100.791707985856 1100.1953111204 1100.070843055412 1099.104906685053 331.5916229329623 1099.444752151023 293.0003660187401
282 0.005 1.41 20 1062.259487196972 1021.694314570483 1021.768592047132 1100.803701786595 1100.20605705809 1100.080261740763 1099.109358705131 331.8004800898111 1099.466468783881 293.0003646214125
283 0.005 1.415 20 1062.419042488887 1022.028304101094 1022.105770491403 1100.799588797811 1100.202072265729 1100.075218012621 1099.107139414812 332.0079091667095 1099.463626392798 293.0003389942148
284 0.005 1.42 20 1062.570977882267 1022.358419352494 1022.439045661504 1100.791222887798 1100.195871579085 1100.071206713111 1099.107128990971 332.2146302702297 1099.432479581598 293.0003642776155
285 0.005 1.425 20 1062.744679578965 1022.684864113656 1022.768570253637 1100.807935571788 1100.208603014679 1100.082023282217 1099.111694531294 332.4235982594931 1099.480007069441 293.0003676819553
286 0.005 1.43 20 1062.888443795001 1023.007457690387 1023.09425591627 1100.791971650835 1100.195924080877 1100.071322018319 1099.105831766144 332.6311821737385 1099.447781423402 293.0003605975995
287 0.005 1.435 20 1063.041942527957 1023.326343283015 1023.416181694691 1100.792608726715 1100.196919655879 1100.07206264481 1099.1075491027 332.8383050363526 1099.446272926262 293.0003642189023
288 0.005 1.44 20 1063.205702297695 1023.641630978518 1023.734451886823 1100.801176057687 1100.202513683143 1100.075876461515 1099.107230573338 333.0444448400575 1099.478109981362 293.0003446226556
289 0.005 1.445 20 1063.342946698181 1023.953232862488 1024.049036821557 1100.787455816351 1100.192358541072 1100.067782146366 1099.107140993229 333.2498830384109 1099.428813299603 293.0003603707062
290 0.005 1.45 20 1063.507774833439 1024.261362838232 1024.36007005108 1100.804287967695 1100.205359050359 1100.079678695256 1099.110517241012 333.4571592225701 1099.479690003701 293.0003792914538
291 0.005 1.455 20 1063.648982653179 1024.565909817737 1024.667519961878 1100.795345303709 1100.198025387217 1100.073012567469 1099.106608570643 333.6621480752572 1099.457303196016 293.0003458619901
292 0.005 1.46 20 1063.792936416239 1024.86697357774 1024.971446834366 1100.79500200333 1100.198546531547 1100.073607749654 1099.109269130968 333.8661081138843 1099.443140481063 293.0003477012093
293 0.005 1.465 20 1063.947899169514 1025.16465359806 1025.271933231348 1100.804764865325 1100.205345827703 1100.078065019806 1099.10986326599 334.0712352058849 1099.47971193806 293.0003558722902
294 0.005 1.47 20 1064.077664180322 1025.458836730916 1025.568930348992 1100.789954154646 1100.193825397283 1100.069085347172 1099.10637093876 334.2763986731724 1099.433976969772 293.0003532715849
295 0.005 1.475 20 1064.228011236128 1025.74972745045 1025.862561821371 1100.801948604786 1100.204420409308 1100.078324506853 1099.111425902821 334.4805106667322 1099.464821738011 293.0003751819251
296 0.005 1.48 20 1064.367584250419 1026.037263721624 1026.152824235913 1100.800028210858 1100.202205780378 1100.076374694743 1099.108352439575 334.6851717333928 1099.466216083515 293.0003583783208
297 0.005 1.485 20 1064.496814318711 1026.321471629547 1026.439738911137 1100.790855914945 1100.195257013275 1100.070273991058 1099.10951820844 334.8869800051602 1099.43347186969 293.0003624838752
298 0.005 1.49 20 1064.649157779413 1026.602518620313 1026.723421071109 1100.806753812637 1100.206723332751 1100.080423826308 1099.111531579862 335.0919939908879 1099.486784655041 293.0003601279914
299 0.005 1.495 20 1064.772076036776 1026.880281842509 1027.003830315637 1100.792139228228 1100.19552900461 1100.071406845761 1099.107665214862 335.2941080415203 1099.453279844163 293.0003497974513
300 0.005 1.5 20 1064.908573713131 1027.154887761144 1027.281031921676 1100.797804003219 1100.200824561646 1100.07560709165 1099.110692728462 335.4972356767726 1099.45598651781 293.0003487643456
301 0.005 1.505 20 1065.04654503869 1027.426375697077 1027.555078629044 1100.801143291905 1100.202431465375 1100.075822622628 1099.108903281652 335.698671210325 1099.47666158314 293.0003419922047
302 0.005 1.51 20 1065.165758227137 1027.694699836422 1027.825958066825 1100.790865463849 1100.195216116972 1100.070575801954 1099.108701788713 335.9001068438048 1099.430882687375 293.000347182752
303 0.005 1.515 20 1065.308752920911 1027.960046749974 1028.093789555856 1100.80547043004 1100.206203444852 1100.080317889952 1099.112326386574 336.1026114416131 1099.480429441259 293.0003673367345
304 0.005 1.52 20 1065.428150323506 1028.222295772863 1028.358528875959 1100.795577520779 1100.198283803604 1100.072659233178 1099.108439567252 336.3045315187484 1099.451487236301 293.0003508013569
305 0.005 1.525 20 1065.554020669766 1028.481566873785 1028.620249409986 1100.796776308291 1100.199824317778 1100.074678472145 1099.110539475347 336.5036109086608 1099.446512537494 293.0003629940141
306 0.005 1.53 20 1065.687890989901 1028.737933130167 1028.879016708137 1100.805019305118 1100.205585501642 1100.078177864632 1099.111213545562 336.7031181536318 1099.478853443862 293.0003718326328
307 0.005 1.535 20 1065.798004750805 1028.991284736836 1029.134781204523 1100.789652984878 1100.19337631808 1100.068691996291 1099.107826202103 336.9043569290214 1099.433919957104 293.0003722956292
308 0.005 1.54 20 1065.928715393394 1029.241815904108 1029.387657279757 1100.802043421485 1100.204420376461 1100.078377964654 1099.112713639184 337.1042091000325 1099.463577723488 293.0003629664219
309 0.005 1.545 20 1066.05024371133 1029.489480201314 1029.637653014575 1100.800493324088 1100.20237840968 1100.076285927765 1099.110241728687 337.3034579972135 1099.464964115481 293.0003442852551
310 0.005 1.55 20 1066.160026714717 1029.734262509983 1029.884757539032 1100.790792694495 1100.195052761751 1100.070143170218 1099.110751516434 337.5018836189619 1099.432661053006 293.0003460129866
311 0.005 1.555 20 1066.294986040582 1029.976371643761 1030.129114863119 1100.808257512886 1100.207929873657 1100.081107169548 1099.113928243181 337.6995138453063 1099.485622782598 293.0003586707884
312 0.005 1.56 20 1066.39815615519 1030.215624525189 1030.370638651646 1100.792210551841 1100.195554342358 1100.071346852647 1099.108370421948 337.8972198977801 1099.452709969951 293.0003604745946
313 0.005 1.565 20 1066.515724485177 1030.452167249451 1030.609405384299 1100.796606315231 1100.199580905503 1100.074523838687 1099.111335892007 338.0962185960445 1099.453823685903 293.0003648417974
314 0.005 1.57 20 1066.636709072275 1030.686048526505 1030.845473104681 1100.801566799741 1100.202674434987 1100.075942701347 1099.110603140366 338.2937377802905 1099.476491895093 293.0003410791809
315 0.005 1.575 20 1066.738072967458 1030.917205867045 1031.078819978204 1100.790877256159 1100.195019414457 1100.070337945376 1099.110404667392 338.4897473971711 1099.430973143677 293.0003544342477
316 0.005 1.58 20 1066.863843155823 1031.14582527852 1031.309561358844 1100.805638225564 1100.206144461589 1100.080217473913 1099.113950804977 338.686684521663 1099.480786713431 293.0003677081487
317 0.005 1.585 20 1066.966780700676 1031.371785037204 1031.537652447277 1100.796249733325 1100.198561063773 1100.073055457925 1099.110058859986 338.8828237953991 1099.454670698113 293.0003479657846
318 0.005 1.59 20 1067.075150999185 1031.5951774245 1031.763143735714 1100.796818835434 1100.199725278128 1100.074453233423 1099.112363314435 339.0767766251331 1099.446786746558 293.0003501470919
319 0.005 1.595 20 1067.192179737163 1031.816087605338 1031.986108270397 1100.805275228664 1100.205618473658 1100.078213618016 1099.112502108014 339.2721502131916 1099.479372104086 293.0003435411789
320 0.005 1.6 20 1067.285335219989 1032.034391917977 1032.206481347445 1100.79001003545 1100.193590836737 1100.068813033228 1099.109508401486 339.4672176994225 1099.433977779077 293.0003452682432
321 0.005 1.605 20 1067.399590485578 1032.25027953753 1032.424375622663 1100.802250433262 1100.2044140779 1100.078327152446 1099.113695938678 339.6621432762532 1099.463596087396 293.000369181492
322 0.005 1.61 20 1067.504688018392 1032.463711327558 1032.639801960251 1100.800966130413 1100.202636645622 1100.076393080864 1099.11155233853 339.8551526544133 1099.46465731537 293.0003366862352
323 0.005 1.615 20 1067.5978418792 1032.674659887203 1032.852741638311 1100.791096112091 1100.195147902439 1100.070168132783 1099.111880805011 340.0492221318337 1099.432719288912 293.0003496401839
324 0.005 1.62 20 1067.716251816351 1032.883313703458 1033.063318346888 1100.808041564146 1100.207698786489 1100.080898794389 1099.114599231035 340.2422234472553 1099.48443637436 293.0003565126669
325 0.005 1.625 20 1067.804162161176 1033.089512059618 1033.271464341495 1100.792567193159 1100.195672779076 1100.071443318155 1099.110002044789 340.4361948182535 1099.453116933101 293.0003573491433
326 0.005 1.63 20 1067.906218428066 1033.293391054336 1033.477245721592 1100.797585448415 1100.20026429685 1100.075036330862 1099.113317176925 340.6283118049906 1099.454794414003 293.0003616838007
327 0.005 1.635 20 1068.01123234936 1033.494979796984 1033.680706842802 1100.801989178732 1100.202858401473 1100.076017716868 1099.111624674821 340.8202418467434 1099.476736553292 293.0003465017492
328 0.005 1.64 20 1068.096922542278 1033.694215935325 1033.881821807407 1100.791099457859 1100.195063462012 1100.070266298446 1099.11137178104 341.0095272165657 1099.430697056073 293.0003500603707
329 0.005 1.645 20 1068.206833868187 1033.891282407197 1034.080704329927 1100.805732035542 1100.206106129492 1100.080159828448 1099.114676599901 341.2029903585816 1099.480757577936 293.0003602003042
330 0.005 1.65 20 1068.294895062605 1034.086056225218 1034.277304705933 1100.796584263722 1100.198768519774 1100.073122134332 1099.111215636513 341.3939647870441 1099.454163939572 293.0003498477663
331 0.005 1.655 20 1068.388183333557 1034.278634366509 1034.471680089163 1100.797146643594 1100.199868504325 1100.074536017791 1099.113432726844 341.5838923370392 1099.447217632204 293.0003643906099
332 0.005 1.66 20 1068.49046179429 1034.469077549126 1034.663880488543 1100.805716214273 1100.205901479152 1100.078337819309 1099.113974824116 341.7731733675721 1099.479045162919 293.0003540803388
333 0.005 1.665 20 1068.56854505623 1034.65727326919 1034.853852392282 1100.789997027718 1100.193466634724 1100.06859784305 1099.110579541535 341.9637899287907 1099.433300176322 293.0003432806442
334 0.005 1.67 20 1068.668736929865 1034.843409002814 1035.041703757358 1100.802784990437 1100.204763627362 1100.07855703232 1099.115456727558 342.1533977609888 1099.463843936991 293.0003540493771
335 0.005 1.675 20 1068.76012767914 1035.027436381107 1035.227438246957 1100.80186654121 1100.20320498957 1100.07682207984 1099.113398196664 342.3412805345791 1099.466578856768 293.0003449773841
336 0.005 1.68 20 1068.838707435321 1035.209310470159 1035.411021243259 1100.791463872689 1100.195373539399 1100.070237419999 1099.112853328997 342.5273351049387 1099.432645732451 293.0003429869253
337 0.005 1.685 20 1068.942646622756 1035.389229036673 1035.592585222388 1100.808272999545 1100.207761606281 1100.080938227954 1099.115712573528 342.7164108171053 1099.48479812212 293.0003497644704
338 0.005 1.69 20 1069.017073919824 1035.56702308873 1035.772049221941 1100.792978770642 1100.195926057098 1100.071543227532 1099.110970428744 342.9036218707378 1099.453202608163 293.0003446079314
339 0.005 1.695 20 1069.104830973838 1035.742819986388 1035.949477932736 1100.797089545186 1100.199706193553 1100.074532476581 1099.114059744979 343.0906852807394 1099.453685416118 293.0003594353031
340 0.005 1.7 20 1069.197001306979 1035.91666584922 1036.124924504824 1100.802235628007 1100.202961522853 1100.076082672324 1099.113108496691 343.2773241916362 1099.4768090923 293.0003400900484
341 0.005 1.705 20 1069.270575221849 1036.088498438473 1036.298365380663 1100.792739031844 1100.196316385669 1100.071312163612 1099.113742872669 343.4614147469645 1099.432865576569 293.0003537666458
342 0.005 1.71 20 1069.366702706316 1036.258463341078 1036.469884322708 1100.806676011162 1100.206805568564 1100.080660061218 1099.116447049053 343.648291997102 1099.481226300239 293.0003677285044
343 0.005 1.715 20 1069.441594978678 1036.4264520575 1036.639440473995 1100.797371154622 1100.199367869065 1100.073247358814 1099.113042348784 343.8324566756605 1099.452302257806 293.0003450427523
344 0.005 1.72 20 1069.521898086463 1036.592544585986 1036.807074439894 1100.798197642521 1100.200709541401 1100.075237095712 1099.114571780908 344.0170381959958 1099.448404807805 293.0003420517774
345 0.005 1.725 20 1069.611328165967 1036.75682016531 1036.972853123495 1100.806236952332 1100.206207465382 1100.078551892012 1099.11523570365 344.1999277471362 1099.480080845709 293.0003441001256
346 0.005 1.73 20 1069.675009824672 1036.919126275852 1037.136688161586 1100.788800319836 1100.192621103969 1100.067820066972 1099.111719261737 344.3842421784295 1099.429585939566 293.0003606882782
347 0.005 1.735 20 1069.764279072675 1037.079674705222 1037.298703585133 1100.802512574545 1100.204362245282 1100.078083807981 1099.115779109746 344.567843245124 1099.464568846872 293.0003689709072
348 0.005 1.74 20 1069.842980045999 1037.238412275813 1037.458903684443 1100.801495646642 1100.202817245071 1100.076839138045 1099.113834709585 344.7500380687229 1099.468763608736 293.0003397150098
349 0.005 1.745 20 1069.910142862208 1037.395297575765 1037.617255556631 1100.79194373909 1100.195678539334 1100.070429458952 1099.113881243476 344.9303522924011 1099.434063906412 293.0003514405715
350 0.005 1.75 20 1070.001954719358 1037.550504342236 1037.773869254724 1100.807585581341 1100.206789620991 1100.079963665874 1099.115699343451 345.111945137624 1099.488016465652 293.0003440446139
351 0.005 1.755 20 1070.065288934808 1037.703894102791 1037.928691600415 1100.793628917148 1100.196166089809 1100.071849676547 1099.112383676069 345.2947113511835 1099.453324957394 293.0003468199457
352 0.005 1.76 20 1070.144330174097 1037.855586777796 1038.081777659486 1100.801696453027 1100.203901637651 1100.077869197039 1099.115922437733 345.4765644670369 1099.460649063895 293.0003500818082
353 0.005 1.765 20 1070.221472549603 1038.005587646244 1038.233154016535 1100.80330183468 1100.203996509533 1100.076954809995 1099.114821075452 345.6558001104024 1099.475768923227 293.0003408306329
354 0.005 1.77 20 1070.283768672982 1038.153837087133 1038.382786809008 1100.793519640747 1100.196883354346 1100.071861367675 1099.114132895367 345.8363522126373 1099.434312317547 293.0003423125393
355 0.005 1.775 20 1070.369408663073 1038.300509244186 1038.530786135591 1100.808637435524 1100.208504141037 1100.081996024745 1099.118094017739 346.0165143233493 1099.480934429075 293.0003577609732
356 0.005 1.78 20 1070.430151760435 1038.44544370555 1038.677071633062 1100.796133760259 1100.198522309244 1100.072386426711 1099.113482593737 346.1960204068577 1099.446559926588 293.0003392757238
357 0.005 1.785 20 1070.50096361124 1038.588769900425 1038.821715474709 1100.79805827147 1100.200861349789 1100.07489512368 1099.116169895414 346.3724185577173 1099.44833572358 293.0003467162027
358 0.005 1.79 20 1070.579124968351 1038.730521742761 1038.964755478305 1100.805866101929 1100.205898318098 1100.078346571393 1099.115891408257 346.5511183297751 1099.478698876988 293.0003385051735
359 0.005 1.795 20 1070.632382172999 1038.870575572594 1039.106123308282 1100.788556974243 1100.192268531307 1100.067484611193 1099.11221818225 346.7289950433858 1099.429529149945 293.0003543717862
360 0.005 1.8 20 1070.710918800803 1039.009127508343 1039.24592988233 1100.802498600693 1100.204331823713 1100.077914587049 1099.116378544968 346.9033175137308 1099.464425887715 293.0003677997176
361 0.005 1.805 20 1070.779202275189 1039.146119581396 1039.384176176421 1100.801533309432 1100.20274349806 1100.076678178727 1099.114111297034 347.0825737312111 1099.469328389522 293.000342353432
362 0.005 1.81 20 1070.835958017618 1039.281513700784 1039.520829153183 1100.792080518959 1100.195775872368 1100.070460405967 1099.114974728785 347.2587505962367 1099.433714354017 293.0003472450998
363 0.005 1.815 20 1070.91749664515 1039.415483135914 1039.656000806253 1100.807804993554 1100.206817127125 1100.080030698879 1099.116679981129 347.4349591135028 1099.488629769303 293.0003653359424
364 0.005 1.82 20 1070.969755302126 1039.547869879485 1039.789619617499 1100.793097339938 1100.195687417983 1100.071441377833 1099.112786797051 347.607532993088 1099.451700208207 293.0003543704578
365 0.005 1.825 20 1071.040027436277 1039.67881947549 1039.921760736614 1100.802394855363 1100.204381033495 1100.078269450636 1099.116841193877 347.7847258357132 1099.461627134747 293.0003532859635
366 0.005 1.83 20 1071.105748671303 1039.808299095691 1040.052421201958 1100.802840677731 1100.203641044055 1100.076564287235 1099.115458290987 347.9603724099255 1099.473444335639 293.0003458121323
367 0.005 1.835 20 1071.159612593838 1039.936276281816 1040.181584286073 1100.794732990838 1100.197812806123 1100.072761041135 1099.114937476289 348.1325721173222 1099.43617491418 293.0003627624263
368 0.005 1.84 20 1071.235310747477 1040.062910164762 1040.309351758384 1100.80998945815 1100.209735171588 1100.082781879373 1099.119256562825 348.3067096865839 1099.478514474742 293.0003706325335
369 0.005 1.845 20 1071.285157316103 1040.188024128132 1040.435629573371 1100.795565966205 1100.198020664515 1100.072028738484 1099.113763992877 348.4800261447543 1099.445632083324 293.0003479573392
370 0.005 1.85 20 1071.344340834328 1040.311736130712 1040.560475292752 1100.795472563526 1100.198758952197 1100.073018852924 1099.115725625626 348.6527669803651 1099.446375018419 293.0003462531857
371 0.005 1.855 20 1071.415299059356 1040.43412701683 1040.68396441264 1100.805137968433 1100.205127241024 1100.077354297565 1099.115911086757 348.8258701140399 1099.478301586417 293.0003396911333
372 0.005 1.86 20 1071.459032429174 1040.555044297721 1040.806010136911 1100.788327254169 1100.192259820257 1100.067345076302 1099.113947344493 348.9966099749658 1099.428950424942 293.0003457986638
373 0.005 1.865 20 1071.531726274457 1040.674701891911 1040.926734261149 1100.804286174518 1100.204894731228 1100.078699311905 1099.118121748947 349.1664778019328 1099.477110160396 293.0003519542462
374 0.005 1.87 20 1071.586164688875 1040.792979712486 1041.046094173752 1100.799517579159 1100.200929906131 1100.075758433547 1099.113565727073 349.3373666886858 1099.470155575802 293.0003318207494
375 0.005 1.875 20 1071.638921984153 1040.909916278789 1041.164106322523 1100.795877755647 1100.198644006679 1100.073264843842 1099.1162011653 349.5084985487913 1099.441156472848 293.000344916268
376 0.005 1.88 20 1071.708053117 1041.025616638126 1041.280839539857 1100.807233323209 1100.206264652234 1100.079135190042 1099.116846707751 349.680476206328 1099.486762828908 293.0003503711181
377 0.005 1.885 20 1071.753237275119 1041.139955505175 1041.396235493294 1100.795123628313 1100.197191706221 1100.072061051914 1099.114521597555 349.8479904349921 1099.447617002477 293.0003604995389
378 0.005 1.89 20 1071.816080912786 1041.253072536192 1041.51036980069 1100.806105400952 1100.207129707216 1100.08077932147 1099.118288113493 350.0180164232068 1099.467233976792 293.0003609540498
379 0.005 1.895 20 1071.869963447142 1041.364905995918 1041.623220721806 1100.803316253402 1100.204207239868 1100.076497497314 1099.11720761934 350.1862823145052 1099.466843158111 293.0003414941735
380 0.005 1.9 20 1071.915188349571 1041.475431881006 1041.734767129871 1100.794280323202 1100.197414308346 1100.072334639251 1099.116025531273 350.3544726668442 1099.435792372353 293.0003522933239
381 0.005 1.905 20 1071.983236855412 1041.584818972197 1041.845122646196 1100.810013935259 1100.209501972997 1100.082448244252 1099.119863045157 350.5220436332992 1099.480395415858 293.0003661907514
382 0.005 1.91 20 1072.023740587649 1041.692886007078 1041.954190554581 1100.794558423877 1100.197240853792 1100.071945323555 1099.114643916694 350.6900845985359 1099.447896519257 293.0003422391869
383 0.005 1.915 20 1072.075302176115 1041.799740688553 1042.062018493205 1100.79544609118 1100.198584948683 1100.072886629189 1099.116248815333 350.8566399902003 1099.44659557604 293.0003527120764
384 0.005 1.92 20 1072.138269825133 1041.905467050051 1042.168684346727 1100.805031810595 1100.204926340782 1100.077110897158 1099.116385332024 351.0232186008212 1099.479237788616 293.0003336709365
385 0.005 1.925 20 1072.173741324836 1042.009909940558 1042.27409933751 1100.788470548333 1100.192376662407 1100.067381018215 1099.114338314235 351.1880624168519 1099.428826238975 293.0003548768597
386 0.005 1.93 20 1072.238118416575 1042.113276331376 1042.378379075837 1100.804065496406 1100.204612189397 1100.078578482629 1099.117944144457 351.3523463218924 1099.476745756882 293.0003560283429
387 0.005 1.935 20 1072.285970832182 1042.215470089586 1042.481498726409 1100.800003393173 1100.201170988903 1100.075919765017 1099.115020852447 351.5169452615363 1099.470819106214 293.0003364660499
388 0.005 1.94 20 1072.330046520304 1042.316498514769 1042.583451501621 1100.795714250872 1100.198423085723 1100.073004369301 1099.116864781021 351.681659374774 1099.44064121348 293.0003483629533
389 0.005 1.945 20 1072.391650921735 1042.416473321133 1042.684308954701 1100.807621682631 1100.206518643026 1100.079367811126 1099.117948629507 351.845447874159 1099.487250456998 293.0003530955035
390 0.005 1.95 20 1072.428066640625 1042.515257799242 1042.78400575585 1100.793970147355 1100.196194739666 1100.071231430845 1099.114223541834 352.0093447852901 1099.445328649817 293.0003504519458
391 0.005 1.955 20 1072.484807504564 1042.613011797114 1042.882627538801 1100.806596246089 1100.207451155022 1100.081022181813 1099.119183299414 352.1724274223362 1099.46812451591 293.0003704561618
392 0.005 1.96 20 1072.529653822759 1042.709640881965 1042.980133187301 1100.80218013965 1100.203257682332 1100.075828041956 1099.116427876863 352.3360829686007 1099.464837395027 293.0003438738279
393 0.005 1.965 20 1072.568044050617 1042.805144197265 1043.076512671147 1100.793844109127 1100.197143652685 1100.071855331476 1099.116663188199 352.4959222095503 1099.434004784746 293.0003541045753
394 0.005 1.97 20 1072.629391374696 1042.899686886943 1043.171880653542 1100.809873257643 1100.209285291834 1100.082259110135 1099.119998997247 352.6596785672032 1099.480680221071 293.0003681747687
395 0.005 1.975 20 1072.663602413006 1042.993093127759 1043.266144475646 1100.795335446372 1100.19772276283 1100.072396426985 1099.116143610829 352.8193052948238 1099.450229019747 293.0003462767883
396 0.005 1.98 20 1072.70718141306 1043.08544657233 1043.35933439226 1100.795487236337 1100.198370108942 1100.072825429626 1099.116858261503 352.9807989513669 1099.447680365508 293.0003338355428
397 0.005 1.985 20 1072.763349693336 1043.176841613881 1043.451531750093 1100.804866659035 1100.204601749705 1100.077140359015 1099.117560472059 353.1407039108261 1099.480729292134 293.0003342301772
398 0.005 1.99 20 1072.792241824273 1043.267119987584 1043.542647288279 1100.789406592299 1100.193079823979 1100.068084033441 1099.115385761355 353.3016419257461 1099.429466450599 293.0003460088362
399 0.005 1.995 20 1072.851736225692 1043.356495236509 1043.63280061515 1100.806777754852 1100.206578884462 1100.080293695205 1099.119392989281 353.4612950503011 1099.480600124456 293.0003459058273
400 0.005 2 20 1072.888153888365 1043.444817121698 1043.72192611344 1100.797892832152 1100.199281979958 1100.073691924453 1099.114936922505 353.6187488406845 1099.458650953588 293.0003313441973
401 0.005 2.005 20 1072.928924572303 1043.532160524849 1043.810059071154 1100.797244771146 1100.199556297822 1100.074061956363 1099.117539634704 353.7786542390343 1099.443816063324 293.0003441477249
402 0.005 2.01 20 1072.982600240647 1043.618602848516 1043.897256732901 1100.807833822585 1100.206918403514 1100.079048941379 1099.118312495691 353.9371199978892 1099.482284983323 293.0003556012058
403 0.005 2.015 20 1073.011956968434 1043.704001595733 1043.983441705617 1100.793759710108 1100.19594962377 1100.070693016609 1099.115158011185 354.0953252617916 1099.440594437216 293.0003504230617
404 0.005 2.02 20 1073.062266151892 1043.788528509567 1044.068710392084 1100.806436864808 1100.207218856029 1100.080832541247 1099.119888775595 354.2535058727394 1099.466872630193 293.0003578605983
405 0.005 2.025 20 1073.101358355892 1043.872083891057 1044.153017067497 1100.802242525464 1100.20329914807 1100.07595468776 1099.117384482683 354.4102313704626 1099.463354751907 293.0003453388528
406 0.005 2.03 20 1073.132868198098 1043.954657191668 1044.236345085946 1100.79302682177 1100.196242826677 1100.070906378038 1099.116855863478 354.5633221109249 1099.433424825731 293.0003572860818
407 0.005 2.035 20 1073.1887940513 1044.036420101457 1044.318811273127 1100.810019728116 1100.209027626479 1100.081641726038 1099.120318467676 354.7213143636959 1099.483706199397 293.0003601231855
408 0.005 2.04 20 1073.215847596638 1044.117188852867 1044.400320575665 1100.794133208117 1100.196457619275 1100.07186293335 1099.115054359249 354.8794039602213 1099.454328362324 293.0003600194609
409 0.005 2.045 20 1073.255888991742 1044.197067206041 1044.480912704735 1100.797498389711 1100.1996681729 1100.074381366219 1099.117803188036 355.0318722188485 1099.452996943895 293.0003618502342
410 0.005 2.05 20 1073.302542804613 1044.276097989469 1044.560636025391 1100.803368683252 1100.203573300083 1100.076426306915 1099.116389474308 355.1879389822341 1099.476372895363 293.0003335577983
411 0.005 2.055 20 1073.32985341767 1044.354198459485 1044.63944961798 1100.793595151332 1100.196715514437 1100.071588969806 1099.117018312952 355.3405253208367 1099.432984703398 293.0003433253682
412 0.005 2.06 20 1073.382136495276 1044.431525798915 1044.71744211633 1100.808747854092 1100.208166701519 1100.081624314994 1099.120261076068 355.4926516715874 1099.481979461236 293.0003649300396
413 0.005 2.065 20 1073.409888119369 1044.507916842996 1044.794530260237 1100.797251553269 1100.19913217034 1100.072757153704 1099.116387315453 355.6473551612685 1099.447602748822 293.0003541710437
414 0.005 2.07 20 1073.447118935667 1044.583477298135 1044.870764725133 1100.798586279497 1100.200945764702 1100.075016576249 1099.118003403499 355.7998057766279 1099.447859900537 293.0003507996448
415 0.005 2.075 20 1073.493255719311 1044.658268105979 1044.946201430741 1100.807419777463 1100.206863799207 1100.078901224489 1099.119356854641 355.9505455648265 1099.48051949316 293.0003505181426
416 0.005 2.08 20 1073.513240220266 1044.732110115065 1045.020728721873 1100.78931929508 1100.192663415451 1100.067634278206 1099.114745040857 356.1033911584463 1099.429256565638 293.0003518496193
417 0.005 2.085 20 1073.560047400621 1044.805213932555 1045.094464133507 1100.803198757613 1100.204552399134 1100.07803786019 1099.119445748231 356.2569845165449 1099.465512350074 293.0003631003759
418 0.005 2.09 20 1073.596494213949 1044.877509468164 1045.16739714345 1100.802113972174 1100.202896098213 1100.076829311296 1099.116787510409 356.4106410571155 1099.470867792152 293.0003429691958
419 0.005 2.095 20 1073.622361666728 1044.948954171485 1045.239490953672 1100.793292619338 1100.196566357181 1100.071059831275 1099.117852364381 356.559255083852 1099.434848397742 293.0003707267619
420 0.005 2.1 20 1073.672405087812 1045.019704327971 1045.310842595074 1100.808372367913 1100.206995112917 1100.079959936869 1099.119246256396 356.7080126757745 1099.488962474221 293.0003555348156
421 0.005 2.105 20 1073.694911697499 1045.089600712305 1045.381375806098 1100.794520099511 1100.196676638723 1100.072117554768 1099.115927373562 356.8568142740017 1099.453106903034 293.0003561979034
422 0.005 2.11 20 1073.733842574647 1045.158764358916 1045.451144926971 1100.802558267799 1100.204223026313 1100.077957952091 1099.119382579557 357.0077921756507 1099.461091835055 293.0003559268924
423 0.005 2.115 20 1073.770368682928 1045.22716816795 1045.520148638227 1100.803745175088 1100.204092931177 1100.077012049907 1099.117712154865 357.1560799158501 1099.475716385776 293.0003380636588
424 0.005 2.12 20 1073.793316721315 1045.294759590599 1045.588355130162 1100.794186215823 1100.197092539993 1100.071870953176 1099.116812054463 357.3009246766058 1099.434131831337 293.0003437232114
425 0.005 2.125 20 1073.840971473054 1045.361712630931 1045.655873390077 1100.810365103691 1100.209577894464 1100.082655514308 1099.122076624777 357.4498732791933 1099.482406386209 293.000373982767
426 0.005 2.13 20 1073.862052869453 1045.427827808032 1045.722591613107 1100.796876809205 1100.198825536598 1100.072495820685 1099.116198789215 357.5994959371328 1099.446814400476 293.000347213874
427 0.005 2.135 20 1073.893966412044 1045.493228692276 1045.788571758532 1100.79793833088 1100.200497068431 1100.07452363329 1099.118628489525 357.7460996153791 1099.447406628021 293.0003463999535
428 0.005 2.14 20 1073.935502496366 1045.557969578567 1045.853865584082 1100.806736390475 1100.206320518696 1100.078557677345 1099.11897636414 357.8925117905391 1099.47878283356 293.0003415169854
429 0.005 2.145 20 1073.9522027678 1045.621902270593 1045.918384783179 1100.790249210315 1100.193315058585 1100.068113589165 1099.116744006846 358.0367400965371 1099.431020417294 293.0003513532744
430 0.005 2.15 20 1073.993353806713 1045.685197170709 1045.982220245096 1100.803286851183 1100.204583237807 1100.077968397663 1099.119408216013 358.1800236690349 1099.465283762183 293.0003634507979
431 0.005 2.155 20 1074.025466893556 1045.747798851015 1046.045367637013 1100.802910957741 1100.203529488354 1100.077251173346 1099.11786534613 358.3290892236755 1099.47177703306 293.0003371249406
432 0.005 2.16 20 1074.045911787031 1045.809649541085 1046.107780234057 1100.793333614678 1100.196582270375 1100.071042821305 1099.117863318194 358.4732577263877 1099.434809122865 293.0003434978628
433 0.005 2.165 20 1074.092276623761 1045.870928425651 1046.169569351083 1100.809250092617 1100.207680734365 1100.08044664505 1099.120489323705 358.6151430920871 1099.489950594175 293.0003433996849
434 0.005 2.17 20 1074.109034055008 1045.931448174729 1046.230640503911 1100.794395579166 1100.196526060564 1100.071967201299 1099.115902003441 358.7598290447912 1099.452977780557 293.0003406488592
435 0.005 2.175 20 1074.143773653688 1045.991346477349 1046.291057387982 1100.802618785429 1100.204263650253 1100.077939326451 1099.11998370029 358.903585341935 1099.460951944104 293.0003453415778
436 0.005 2.18 20 1074.175818688403 1046.05058988657 1046.350814769597 1100.803834650993 1100.204078727537 1100.076962024737 1099.117825339945 359.0446454839044 1099.475413990601 293.0003273832053
437 0.005 2.185 20 1074.19445304351 1046.109127763471 1046.40988286749 1100.794369856536 1100.197243180011 1100.072021560811 1099.117959065969 359.1919400932911 1099.434305311828 293.0003473103147
438 0.005 2.19 20 1074.237203513062 1046.167118488926 1046.468357278906 1100.809763848427 1100.209028700161 1100.082258229836 1099.121780562088 359.3365585663929 1099.48178524515 293.0003615771971
439 0.005 2.195 20 1074.254515053056 1046.224382127699 1046.526139702107 1100.796961558236 1100.198872227984 1100.072541772488 1099.116922479285 359.4729585659152 1099.446743645019 293.0003441866166
440 0.005 2.2 20 1074.281844944769 1046.281027976176 1046.58328358972 1100.797805342113 1100.200349435961 1100.074387943264 1099.118715626354 359.6167067016654 1099.447227549753 293.0003475744251
441 0.005 2.205 20 1074.318986425122 1046.337112858747 1046.639840223637 1100.806753228576 1100.206346639406 1100.078564993893 1099.119277506026 359.7557211369418 1099.478482994097 293.0003512463844
442 0.005 2.21 20 1074.331232253565 1046.392479791302 1046.695716076741 1100.78959119672 1100.192779795689 1100.067721809924 1099.116251846533 359.898257138224 1099.430064899209 293.0003493816755
443 0.005 2.215 20 1074.368395513063 1046.447315736693 1046.751011455186 1100.803036488145 1100.204208848192 1100.077765036635 1099.120107226759 360.0351686809205 1099.46570542833 293.0003589433839
444 0.005 2.22 20 1074.395916600335 1046.501548390678 1046.805712864412 1100.801707317183 1100.202414103018 1100.076655649494 1099.11755074416 360.1781477983752 1099.472609590237 293.0003410916195
445 0.005 2.225 20 1074.414545846103 1046.555153904062 1046.859796791255 1100.79488153362 1100.197746273502 1100.071912892411 1099.119465027944 360.3117266675914 1099.437150554495 293.0003497523059
446 0.005 2.23 20 1074.454339610039 1046.60824496967 1046.913328154761 1100.808115043842 1100.206704095107 1100.079494627484 1099.119324789159 360.4497850386261 1099.488345072797 293.0003597844659
447 0.005 2.235 20 1074.468189886208 1046.660683077695 1046.966241948715 1100.794512170791 1100.196483658742 1100.071482850394 1099.116318883048 360.5913284222505 1099.447286607025 293.0003511430584
448 0.005 2.24 20 1074.500718509762 1046.712605209464 1047.018604514146 1100.804917860316 1100.20606429704 1100.079682072435 1099.120761689307 360.7345364677406 1099.464861177632 293.0003502174977
449 0.005 2.245 20 1074.527058488684 1046.76396146555 1047.07040263781 1100.804540862518 1100.204837064972 1100.076939266355 1099.119453602737 360.8646518136342 1099.470507933685 293.0003342167334
450 0.005 2.25 20 1074.543444620002 1046.814703340699 1047.121599587539 1100.796196081286 1100.198744622254 1100.073543582865 1099.11869557117 361.0031211958242 1099.438821619081 293.0003521393105
451 0.005 2.255 20 1074.581884062106 1046.864993698431 1047.172300171355 1100.811409157165 1100.210331841033 1100.082970683279 1099.122938637878 361.1368588470851 1099.481803313927 293.000364766593
452 0.005 2.26 20 1074.592994817651 1046.914622427371 1047.22238170248 1100.795399932637 1100.197706503743 1100.072207577316 1099.117249897001 361.2763281935856 1099.448223647986 293.0003508720462
453 0.005 2.265 20 1074.616507150438 1046.963712425777 1047.271900243486 1100.796238206133 1100.199020266214 1100.073131169421 1099.118614944316 361.4154697218355 1099.447068889556 293.000354484762
454 0.005 2.27 20 1074.651380845083 1047.012331971508 1047.320921050174 1100.805852189555 1100.205361247458 1100.077356217323 1099.119219782789 361.5547939729452 1099.479620327297 293.0003418194846
455 0.005 2.275 20 1074.660088814859 1047.060331379658 1047.369358577412 1100.789983625407 1100.193338181415 1100.068029604371 1099.117369420793 361.6873382201973 1099.430450487948 293.0003497661792
456 0.005 2.28 20 1074.696333888719 1047.107883061143 1047.417299483712 1100.805048266202 1100.205196926441 1100.078916243024 1099.120262338942 361.8137809880314 1099.477169318188 293.0003474946665
457 0.005 2.285 20 1074.716544772137 1047.154891883312 1047.464718089395 1100.800512143647 1100.201358001156 1100.075892005303 1099.116508385058 361.9549888995998 1099.470793291557 293.000333549204
458 0.005 2.29 20 1074.734017852276 1047.201368187916 1047.511605151725 1100.796402376306 1100.198802305987 1100.073238103137 1099.119241125446 362.089456553427 1099.441047259204 293.0003367496219
459 0.005 2.295 20 1074.769941350203 1047.247426079489 1047.558036179098 1100.808845128749 1100.207237453952 1100.079760080758 1099.120519582396 362.2214058403848 1099.488476010242 293.000344738144
460 0.005 2.3 20 1074.779843741433 1047.292900532031 1047.603922010497 1100.795001381974 1100.196847175816 1100.071674914777 1099.117030917542 362.3571146794974 1099.446110423225 293.0003449497756
461 0.005 2.305 20 1074.81058295817 1047.337951037975 1047.649346211157 1100.807160968218 1100.207669696107 1100.081122781686 1099.121450244876 362.4903975802364 1099.468381599377 293.0003514946501
462 0.005 2.31 20 1074.83008710798 1047.382478687982 1047.694260566227 1100.803083477509 1100.203788099375 1100.076174918812 1099.119136499184 362.6230580711248 1099.465589436829 293.0003333931821
463 0.005 2.315 20 1074.842935416086 1047.426470744754 1047.738645789648 1100.794439736889 1100.197331491542 1100.071992826682 1099.118584062311 362.7535287878723 1099.434658544459 293.0003407443547
464 0.005 2.32 20 1074.879093110438 1047.470086893574 1047.782609530411 1100.810648790934 1100.209787195501 1100.082591895882 1099.12249958411 362.8848721260698 1099.480560844569 293.0003671740729
465 0.005 2.325 20 1074.888080507556 1047.513132699346 1047.826044204238 1100.795186901064 1100.197368972723 1100.072065704813 1099.117248153312 363.016040063781 1099.44956832689 293.000346322518
466 0.005 2.33 20 1074.907943053089 1047.555711626835 1047.868990554894 1100.796119060115 1100.198744634296 1100.073052991725 1099.119096184216 363.1457655453007 1099.447840519858 293.0003445028074
467 0.005 2.335 20 1074.939008916409 1047.597885150432 1047.911507637643 1100.804709466914 1100.204307884284 1100.076888812907 1099.118598897785 363.2754513137335 1099.479916291702 293.0003387496359
468 0.005 2.34 20 1074.945183711078 1047.639516701815 1047.953517287959 1100.790128147142 1100.193477854696 1100.068310335363 1099.117457758781 363.4050703239767 1099.429573267264 293.0003527584803
469 0.005 2.345 20 1074.980712481942 1047.680798975476 1047.995126739587 1100.807485983656 1100.206981549222 1100.080495078769 1099.121471360942 363.5357370783843 1099.480822781888 293.00037472965
470 0.005 2.35 20 1074.9942382068 1047.72157581306 1048.036261603573 1100.798761925651 1100.199790877155 1100.074031222855 1099.117453901154 363.6653010167641 1099.459349619922 293.0003415018874
471 0.005 2.355 20 1075.011434577657 1047.76191153416 1048.076947519246 1100.797666484605 1100.199689751928 1100.074090257566 1099.119262210489 363.7937570513019 1099.443973787063 293.0003501174855
472 0.005 2.36 20 1075.042075887489 1047.801879241894 1048.117235889838 1100.808366737295 1100.207178425093 1100.079232322573 1099.120612635601 363.9243858207325 1099.483093675844 293.000363196891
473 0.005 2.365 20 1075.049018466957 1047.841329389002 1048.157043000605 1100.794023337532 1100.195976359218 1100.070644103575 1099.116568709909 364.0509908983288 1099.440603494585 293.000348078267
474 0.005 2.37 20 1075.076982941832 1047.880430921575 1048.196460974066 1100.806983395554 1100.207489253413 1100.080965617498 1099.121893612541 364.1785589991737 1099.46712019758 293.000359906961
475 0.005 2.375 20 1075.094074479524 1047.9190784357 1048.23543992743 1100.802720906249 1100.203501462254 1100.076028508731 1099.118943208676 364.3051691004466 1099.463670339172 293.0003428486489
476 0.005 2.38 20 1075.103869304147 1047.957257048403 1048.273957879025 1100.793714270254 1100.196648257458 1100.071226161197 1099.119326754892 364.4310725937422 1099.434152091836 293.0003498792869
477 0.005 2.385 20 1075.138405772792 1047.995130491294 1048.312124320154 1100.810612757675 1100.209330553328 1100.081871747314 1099.122121993008 364.5573047305595 1099.483733670319 293.0003693157985
478 0.005 2.39 20 1075.143928256701 1048.032506649574 1048.349835527643 1100.794826592509 1100.196899090477 1100.072059633492 1099.117448346276 364.6842227357224 1099.454008374318 293.0003593752906
479 0.005 2.395 20 1075.162964374594 1048.069490892766 1048.387131970123 1100.797840151998 1100.199678325226 1100.074253645063 1099.119991885881 364.8089884782897 1099.453064418779 293.0003554558547
480 0.005 2.4 20 1075.188473463916 1048.106104275263 1048.424043598964 1100.804044294127 1100.204117627783 1100.076831080847 1099.118343825392 364.9345792527111 1099.475833078256 293.0003380405932
481 0.005 2.405 20 1075.19507228592 1048.14226620474 1048.460528851108 1100.793772470471 1100.196702743338 1100.071486783987 1099.118381264569 365.0592470058617 1099.432849414646 293.0003464130529
482 0.005 2.41 20 1075.22663748118 1048.178127361286 1048.496669184375 1100.808464225883 1100.207779614984 1100.081236430816 1099.121798025787 365.1840233992795 1099.481526987164 293.0003539345553
483 0.005 2.415 20 1075.235946489512 1048.213543154518 1048.532395465949 1100.798740247903 1100.200049106355 1100.073453458875 1099.118490365152 365.3096770048951 1099.451005305989 293.0003451536705
484 0.005 2.42 20 1075.252962789058 1048.248588622847 1048.56773746994 1100.800031413493 1100.201771906948 1100.075898055042 1099.12027723862 365.433798356626 1099.45015675259 293.0003548720155
485 0.005 2.425 20 1075.278087641494 1048.28330567899 1048.602732049926 1100.807111913242 1100.206380037214 1100.078453434225 1099.12013389437 365.5566311510628 1099.480743761728 293.0003489261192
486 0.005 2.43 20 1075.279429027059 1048.31754200463 1048.637283533828 1100.789755324583 1100.192838078498 1100.06769478027 1099.117260565375 365.6790641688576 1099.430137803723 293.0003559970618
487 0.005 2.435 20 1075.306463476021 1048.351485009741 1048.671493634125 1100.803267908412 1100.204309975647 1100.077811084621 1099.120727586538 365.8018732692826 1099.465954860826 293.0003658481457
488 0.005 2.44 20 1075.323530643794 1048.385052156252 1048.705339691214 1100.80181269442 1100.202458181289 1100.076607440529 1099.117636639136 365.9231704874396 1099.472150372745 293.0003359843733
489 0.005 2.445 20 1075.331272191234 1048.418216755152 1048.738797025997 1100.794133762793 1100.19711625625 1100.071433246374 1099.119063243047 366.0446236013665 1099.435791889494 293.0003524239438
490 0.005 2.45 20 1075.362420567223 1048.451117430292 1048.771947853875 1100.808509980497 1100.206920754681 1100.07969006664 1099.120813439671 366.1664540162292 1099.489002595902 293.0003495712814
491 0.005 2.455 20 1075.366277154391 1048.483590988735 1048.804711672296 1100.794631088602 1100.19645384896 1100.071505065541 1099.117166797898 366.2862492330831 1099.44825369071 293.0003615838723
492 0.005 2.46 20 1075.388555284562 1048.5157708227 1048.837150194641 1100.804454039907 1100.205660967635 1100.079265105533 1099.121678350728 366.4069306109786 1099.463768407728 293.0003630027021
493 0.005 2.465 20 1075.405450870217 1048.547599489373 1048.869242005317 1100.804067721345 1100.204290960194 1100.076680151484 1099.119487499231 366.5274960611691 1099.472105380692 293.0003407558851
494 0.005 2.47 20 1075.412653412091 1048.579045043746 1048.900963528393 1100.796208951347 1100.198597181013 1100.073304024525 1099.119585974681 366.6462985126471 1099.438367203207 293.0003538138649
495 0.005 2.475 20 1075.441158286478 1048.610244034991 1048.932399015121 1100.810959963778 1100.210006379279 1100.082792042234 1099.123051619751 366.7663554562264 1099.480183343573 293.0003718330673
496 0.005 2.48 20 1075.444104683962 1048.641007038932 1048.963439225433 1100.796219820783 1100.198288202172 1100.071978469641 1099.118278463567 366.8851161798389 1099.445201209769 293.0003407408972
497 0.005 2.485 20 1075.458975934964 1048.671458499784 1048.994144104324 1100.797384766078 1100.199962344537 1100.073742443942 1099.120154251994 367.0036440005758 1099.447937018237 293.0003457537513
498 0.005 2.49 20 1075.484076087102 1048.701640457692 1049.024558270987 1100.806834116917 1100.206215747846 1100.078108511592 1099.119879871758 367.1227071272187 1099.47854293829 293.0003356895403
499 0.005 2.495 20 1075.482892079195 1048.731395447732 1049.054586939316 1100.789312699335 1100.192526318859 1100.067370172967 1099.117322022391 367.2412094007365 1099.430053468616 293.0003527412796
500 0.005 2.5 20 1075.508116332827 1048.760905601586 1049.084323250687 1100.80237738901 1100.203075431754 1100.077047805629 1099.120933639435 367.358953971251 1099.468198147281 293.0003680703359
501 0.005 2.505 20 1075.523517711277 1048.790103202164 1049.113758706068 1100.801718659543 1100.202254250225 1100.076453781738 1099.118206495145 367.4762452215454 1099.472879744701 293.0003383428858
502 0.005 2.51 20 1075.529480142073 1048.818944758103 1049.142852772237 1100.794749524444 1100.197569812266 1100.071768119889 1099.119916406905 367.5909141737093 1099.436867686979 293.0003502385395
503 0.005 2.515 20 1075.558495509585 1048.847575840862 1049.171694619925 1100.809167727494 1100.207442805774 1100.079968065482 1099.121363525832 367.706597191309 1099.48870492822 293.0003502625759
504 0.005 2.52 20 1075.559862566333 1048.875816339347 1049.200188171142 1100.794984213915 1100.196781136375 1100.071664227735 1099.117183985319 367.8238064506297 1099.447322369976 293.0003430851551
505 0.005 2.525 20 1075.580265589741 1048.903811329394 1049.228404882766 1100.804999048329 1100.206030701344 1100.07961109863 1099.121347587583 367.9418199974119 1099.464838001197 293.0003660729496
506 0.005 2.53 20 1075.594220943766 1048.931497604168 1049.256318547695 1100.804140372716 1100.2045852214 1100.076775150008 1099.119774314067 368.0570547096996 1099.469354149219 293.0003414423297
507 0.005 2.535 20 1075.600922807106 1048.958863569378 1049.283919397869 1100.797164931431 1100.199368424917 1100.073963479192 1099.120328412125 368.1720388631431 1099.440126329105 293.0003476449644
508 0.005 2.54 20 1075.626637844924 1048.986019422207 1049.311275838706 1100.811118872419 1100.210077937935 1100.082770157618 1099.123500330926 368.2882312507855 1099.480957114153 293.0003571844799
509 0.005 2.545 20 1075.627947314116 1049.01279521399 1049.338291043206 1100.796501748726 1100.198490825182 1100.072719076886 1099.118797546871 368.4016611556682 1099.449286465746 293.0003531366922
510 0.005 2.55 20 1075.639545058981 1049.039278080055 1049.364996052343 1100.796658846276 1100.199337752907 1100.073317328962 1099.119930241988 368.5166707639397 1099.447173392894 293.0003506965543
511 0.005 2.555 20 1075.662973809672 1049.065541852804 1049.391457484237 1100.806010998277 1100.205432702531 1100.07740465574 1099.119605264176 368.6296318832002 1099.479212535317 293.0003378200318
512 0.005 2.56 20 1075.660388206217 1049.091425529889 1049.417578184611 1100.78963157875 1100.193029451538 1100.067768303445 1099.117607136599 368.7423809006489 1099.429054872483 293.0003613066804
513 0.005 2.565 20 1075.686667940838 1049.117124352815 1049.443464933796 1100.805159369511 1100.205147296718 1100.078890315092 1099.121140286768 368.8559873224103 1099.477701787155 293.0003676443464
514 0.005 2.57 20 1075.696395288426 1049.142529019972 1049.469078598237 1100.801015489155 1100.201696158661 1100.076109969336 1099.117834587556 368.9678945929504 1099.47078031961 293.0003405527044
515 0.005 2.575 20 1075.704063502986 1049.167654106364 1049.494416607268 1100.797453003857 1100.199507479744 1100.073712020778 1099.12069911242 369.0814485995439 1099.442387591572 293.0003393371223
516 0.005 2.58 20 1075.728145718802 1049.192577395652 1049.519523299985 1100.808521524468 1100.206983309556 1100.079563576372 1099.120816200591 369.1933472343847 1099.487299467607 293.0003373777533
517 0.005 2.585 20 1075.728274579778 1049.217163423574 1049.544329444967 1100.795075719789 1100.196796383757 1100.071595903828 1099.11757289868 369.3053688758399 1099.446045470017 293.0003485232988
518 0.005 2.59 20 1075.748954620575 1049.241560013731 1049.568909835916 1100.807533675947 1100.207937138824 1100.081263675264 1099.122124677987 369.415242954719 1099.468245464345 293.0003642951752
519 0.005 2.595 20 1075.758698145408 1049.265671294721 1049.593220167423 1100.803829678097 1100.204325100015 1100.076504232627 1099.120079784125 369.5286968982015 1099.466422206398 293.0003387388933
520 0.005 2.6 20 1075.761234476886 1049.28947079715 1049.61722906582 1100.794783145464 1100.197597626616 1100.072132081142 1099.119715297957 369.63913001827 1099.434656530634 293.000343236935
521 0.005 2.605 20 1075.788332856132 1049.313132591652 1049.64105410071 1100.811426407487 1100.210258865671 1100.082882229324 1099.123720718067 369.751091857114 1099.481967658664 293.0003509311354
522 0.005 2.61 20 1075.786741510442 1049.336435946943 1049.664566809135 1100.795518715155 1100.19762337171 1100.072221895318 1099.1179576191 369.8604110474836 1099.449739803885 293.0003440082192
523 0.005 2.615 20 1075.797932483017 1049.359508069356 1049.687826394799 1100.797027351077 1100.199326897423 1100.073496469879 1099.120561985313 369.9701851342623 1099.449378434652 293.0003542394851
524 0.005 2.62 20 1075.818345673005 1049.382377492841 1049.71086546928 1100.804662986466 1100.204270599608 1100.076815713613 1099.119072573532 370.0793645424297 1099.479299305285 293.0003345525155
525 0.005 2.625 20 1075.816151726868 1049.404937486103 1049.733627677804 1100.791032034136 1100.194070515519 1100.068703509356 1099.119156780435 370.1876481451404 1099.430900239346 293.000356915967
526 0.005 2.63 20 1075.842135690874 1049.427350687205 1049.75619679437 1100.807891404691 1100.207210051287 1100.080672232041 1099.122256148234 370.2971485311265 1099.48136712534 293.0003656427321
527 0.005 2.635 20 1075.846419632189 1049.449477598302 1049.77851100786 1100.799478303684 1100.200324336554 1100.074336025661 1099.118699480558 370.4059560448763 1099.459934658823 293.0003404476461
528 0.005 2.64 20 1075.854440731886 1049.47136586748 1049.800581202286 1100.798334569948 1100.200186700963 1100.074481869667 1099.120206864118 370.5134447257041 1099.445053293017 293.0003503684364
529 0.005 2.645 20 1075.875287253614 1049.493088369116 1049.822460253746 1100.807968558328 1100.206883880977 1100.078874406231 1099.120921285498 370.6202841460678 1099.481358321001 293.0003571906302
530 0.005 2.65 20 1075.872705994557 1049.514495779144 1049.844061751048 1100.793223735813 1100.195432652745 1100.069976647673 1099.117884648785 370.727730069883 1099.435728966234 293.0003419969545
531 0.005 2.655 20 1075.891220586635 1049.535742547929 1049.865463653617 1100.804493629092 1100.205441254705 1100.078787498855 1099.12187751468 370.8323987919176 1099.465687743256 293.0003654064463
532 0.005 2.66 20 1075.902319457399 1049.556758339213 1049.886645448779 1100.803303672241 1100.203812557397 1100.077244640711 1099.119774720047 370.939251496636 1099.467931720062 293.0003419828719
533 0.005 2.665 20 1075.902400611691 1049.577497037434 1049.907566405678 1100.793261996559 1100.196132726885 1100.070602972754 1099.119741761517 371.0447230085073 1099.434199734457 293.0003485505862
534 0.005 2.67 20 1075.92859106679 1049.598119997382 1049.928326876006 1100.809912169922 1100.208327499286 1100.081345430355 1099.122523316789 371.1509911684994 1099.487265485375 293.0003594732443
535 0.005 2.675 20 1075.926640156206 1049.618454908591 1049.948839746849 1100.795565767728 1100.19737966723 1100.072423191251 1099.118419569596 371.2559756972965 1099.455546862934 293.000347864932
536 0.005 2.68 20 1075.936322377104 1049.638569200787 1049.969116334554 1100.798075098668 1100.199921549199 1100.07449017899 1099.120231143154 371.3611995886953 1099.453204614946 293.0003451751178
537 0.005 2.685 20 1075.953480498592 1049.658508800598 1049.989203447536 1100.803769010493 1100.203700987452 1100.076472594038 1099.118673263574 371.4666985303613 1099.47691206058 293.0003441855918
538 0.005 2.69 20 1075.952890801104 1049.678191412361 1050.009057213956 1100.794363009524 1100.197116824065 1100.071796115437 1099.119650574986 371.5709699229482 1099.433416684004 293.0003450606717
539 0.005 2.695 20 1075.977233413666 1049.697771434708 1050.028766078089 1100.809981921386 1100.208882229089 1100.082085577958 1099.123659438816 371.674490118034 1099.483721666071 293.0003497449546
540 0.005 2.7 20 1075.976361049919 1049.717056495166 1050.048220818647 1100.798074468387 1100.199589171515 1100.072985429083 1099.118481674629 371.7789157943335 1099.447924573245 293.0003385894047
541 0.005 2.705 20 1075.985897564727 1049.736163936313 1050.067479984322 1100.799412200156 1100.201288753026 1100.07526271022 1099.120904894122 371.8831570036872 1099.448817160187 293.0003553290763
542 0.005 2.71 20 1076.003832919809 1049.755120750606 1050.086570612486 1100.807375885762 1100.206629137354 1100.078680577938 1099.121217616464 371.9859926529301 1099.479898166354 293.0003585647747
543 0.005 2.715 20 1075.998247592559 1049.773782707105 1050.105404229279 1100.790680215232 1100.193522337082 1100.06820412983 1099.118468572611 372.0893142955262 1099.431074496878 293.0003572940187
544 0.005 2.72 20 1076.017028590668 1049.792313766706 1050.124064398747 1100.803595619985 1100.204595761891 1100.077928440185 1099.121472626958 372.191868212958 1099.465738881093 293.0003684931728
545 0.005 2.725 20 1076.026197231813 1049.810640843315 1050.142534460422 1100.801699468327 1100.202310017818 1100.076534203083 1099.118375499605 372.2954969857893 1099.472601083924 293.0003398144892
546 0.005 2.73 20 1076.027199674899 1049.82873974642 1050.160788598505 1100.794763889425 1100.197532231096 1100.071705696096 1099.120247609597 372.3961958813243 1099.436799614454 293.0003452552583
547 0.005 2.735 20 1076.050528367407 1049.846741219229 1050.178906821656 1100.808667170816 1100.207045297105 1100.079701130082 1099.121284543335 372.497842255121 1099.487683732849 293.0003619139476
548 0.005 2.74 20 1076.047454246626 1049.864483284555 1050.196805539883 1100.795211734905 1100.196891852637 1100.071771900243 1099.118356740656 372.6006899088477 1099.447895950906 293.0003551187602
549 0.005 2.745 20 1076.062962595584 1049.882098115407 1050.214547404219 1100.805285979442 1100.206213601404 1100.079745637795 1099.122231590381 372.6993203234598 1099.465112290309 293.0003722742417
550 0.005 2.75 20 1076.072149803552 1049.899517103715 1050.232101231819 1100.804517338284 1100.204736628931 1100.076876170938 1099.120278856875 372.7983737257307 1099.470750378442 293.0003590991439
551 0.005 2.755 20 1076.072934484641 1049.916724110651 1050.249454326466 1100.796958728284 1100.199071846312 1100.0736085723 1099.120514383051 372.8986830052349 1099.439699484169 293.0003605938618
552 0.005 2.76 20 1076.093737850312 1049.933835377087 1050.26667629202 1100.811376341024 1100.210373415928 1100.083094290882 1099.124194504452 373.0008041252245 1099.480010919393 293.0003490210211
553 0.005 2.765 20 1076.090746185334 1049.950674211295 1050.283665322489 1100.797239360398 1100.19893696729 1100.072551130891 1099.119061802048 373.1018358446215 1099.447075584673 293.0003405900726
554 0.005 2.77 20 1076.097372881929 1049.967338421134 1050.300462927584 1100.797167176076 1100.199794900243 1100.07366940978 1099.120450932256 373.2009424966579 1099.446862312623 293.0003589630913
555 0.005 2.775 20 1076.116595341925 1049.983907776074 1050.31713977656 1100.807632575271 1100.20690067369 1100.078804037138 1099.121220908467 373.3002677286499 1099.479785363328 293.0003489321768
556 0.005 2.78 20 1076.108806490148 1050.000193323205 1050.333577686237 1100.78981037748 1100.192805475891 1100.067606332406 1099.1181658302 373.3994592971871 1099.430381722219 293.0003419380802
557 0.005 2.785 20 1076.127053415011 1050.016381552145 1050.349873420902 1100.802700443603 1100.203448449141 1100.077243820181 1099.12159836003 373.4979116546069 1099.467358189052 293.000351489613
558 0.005 2.79 20 1076.135231183078 1050.032394622937 1050.366007838794 1100.801296999335 1100.201911146121 1100.076233671203 1099.118615770288 373.5963804691006 1099.472364795512 293.0003304877706
559 0.005 2.795 20 1076.135642575185 1050.048207563761 1050.381955054129 1100.794932761039 1100.197527748052 1100.071926067984 1099.119904480165 373.6931658980525 1099.438734467695 293.0003422966995
560 0.005 2.8 20 1076.157563517567 1050.063943626373 1050.397788640788 1100.808719074008 1100.20701757616 1100.079722588651 1099.121406056813 373.7908724102032 1099.489087224093 293.0003460691639
561 0.005 2.805 20 1076.153757559865 1050.079454152107 1050.413434901943 1100.795493681729 1100.197106761221 1100.071904218608 1099.1185659986 373.8874764581741 1099.449111767681 293.000347150215
562 0.005 2.81 20 1076.167107906291 1050.094850417369 1050.428940388911 1100.804719527397 1100.205809742564 1100.079331356729 1099.122321498136 373.9852047106936 1099.463919576425 293.0003523811858
563 0.005 2.815 20 1076.175515745954 1050.110080504127 1050.444285806166 1100.804143613917 1100.204335905029 1100.076697201622 1099.120060225508 374.0814071477906 1099.472029556227 293.0003510106438
564 0.005 2.82 20 1076.175025343245 1050.125115219134 1050.459448363392 1100.796453066133 1100.198713643298 1100.073364963218 1099.120493123071 374.1783487679295 1099.438510065398 293.0003639228676
565 0.005 2.825 20 1076.195489285214 1050.140087715922 1050.474511070121 1100.811277270819 1100.210197035306 1100.082918837528 1099.124163120193 374.2740067503612 1099.480274304083 293.0003707812735
566 0.005 2.83 20 1076.190718081552 1050.15480172186 1050.489358488186 1100.796587520745 1100.198478622923 1100.072102709354 1099.118801361864 374.3686738781154 1099.445271828718 293.0003445755638
567 0.005 2.835 20 1076.196715911268 1050.169370340387 1050.504041465134 1100.796979531181 1100.199630111716 1100.073495163142 1099.12041758736 374.4638293777811 1099.447010107172 293.0003450500384
568 0.005 2.84 20 1076.214663687535 1050.183858037941 1050.518619955803 1100.807028431848 1100.206323247884 1100.078282909421 1099.120799797371 374.5598582726255 1099.478963916335 293.0003334436532
569 0.005 2.845 20 1076.205987998954 1050.198089531652 1050.532985146053 1100.78946123853 1100.192558298293 1100.067329733018 1099.118003374102 374.6545338001504 1099.430272495659 293.0003479489791
570 0.005 2.85 20 1076.223497459747 1050.212251626338 1050.547235952783 1100.802847171098 1100.203613176831 1100.077334321635 1099.121427528955 374.7498961907576 1099.467244937919 293.0003713957425
571 0.005 2.855 20 1076.232041605098 1050.226279705098 1050.561363317102 1100.802482311916 1100.202794713142 1100.076834596684 1099.119997870751 374.843583857973 1099.474297010267 293.0003445091858
572 0.005 2.86 20 1076.230431121918 1050.240118274457 1050.575320006439 1100.795158609152 1100.197690134334 1100.071861607757 1099.120606353919 374.9391570695742 1099.437661162919 293.0003518665409
573 0.005 2.865 20 1076.251937578055 1050.253909913223 1050.589190112409 1100.809458407064 1100.207585819681 1100.080111487585 1099.122467003226 375.0324606740862 1099.489945439764 293.0003511030184
574 0.005 2.87 20 1076.246001647819 1050.267474671438 1050.602877943646 1100.795208928496 1100.196793294995 1100.071551634034 1099.118045736302 375.127365035674 1099.446644875637 293.0003441246483
575 0.005 2.875 20 1076.260104422254 1050.280963367223 1050.616457049872 1100.806408562702 1100.207093971752 1100.080492390758 1099.122663626534 375.2216399325737 1099.466567443489 293.0003627587761
576 0.005 2.88 20 1076.265497911187 1050.294293542662 1050.629889467589 1100.803779279986 1100.204272871354 1100.076394423812 1099.12022169169 375.3145479044026 1099.466529500982 293.0003377659283
577 0.005 2.885 20 1076.264802631794 1050.307457697603 1050.643162551406 1100.796805061053 1100.199212895942 1100.07366206375 1099.121202383283 375.4049952788993 1099.437776800253 293.0003352076197
578 0.005 2.89 20 1076.284117478055 1050.320569172755 1050.656349075201 1100.811035960299 1100.209932925559 1100.082556739287 1099.123372952187 375.4978333471211 1099.480888268618 293.0003601901595
579 0.005 2.895 20 1076.277979594115 1050.333449611831 1050.669346787227 1100.795587388901 1100.197613558585 1100.072242165398 1099.118679576167 375.5921663249942 1099.449945542697 293.0003472596093
580 0.005 2.9 20 1076.283400772971 1050.346203601161 1050.682198536949 1100.796493453648 1100.198874189946 1100.073130783705 1099.120371397415 375.6831614938121 1099.448344833285 293.0003537296178
581 0.005 2.905 20 1076.300435939881 1050.358893710892 1050.694963629415 1100.805570979798 1100.204905108017 1100.07726739524 1099.120869498334 375.7728038187682 1099.480985125848 293.0003393761502
582 0.005 2.91 20 1076.291590506669 1050.371358824007 1050.707545268005 1100.790460494381 1100.193624176762 1100.068360073211 1099.118603600542 375.8637641887757 1099.429684358628 293.0003481664944
583 0.005 2.915 20 1076.313037961957 1050.38379911077 1050.720052913408 1100.807851259878 1100.207115671495 1100.080601647227 1099.122804602953 375.9573057138371 1099.481446922119 293.000357564191
584 0.005 2.92 20 1076.312015071594 1050.396054054936 1050.732409020007 1100.798914514531 1100.199857431943 1100.074059046884 1099.118607644004 376.0481465492592 1099.459287089641 293.000348531254
585 0.005 2.925 20 1076.316678833303 1050.408203268285 1050.744649821393 1100.798950053319 1100.200572220882 1100.074707798645 1099.121398461849 376.1362731085761 1099.44586521627 293.0003545635644
586 0.005 2.93 20 1076.332249238897 1050.420284505633 1050.756802287431 1100.808371840834 1100.207150517599 1100.079090156953 1099.121845216128 376.2279714841299 1099.481840368278 293.0003573125579
587 0.005 2.935 20 1076.325950428369 1050.432167589083 1050.768793067816 1100.794280794684 1100.196024520593 1100.070323199946 1099.11908328291 376.3170611084211 1099.437667584529 293.0003526760307
588 0.005 2.94 20 1076.338527794233 1050.443983209577 1050.780682775569 1100.804752848966 1100.205652848906 1100.078948136544 1099.12277045366 376.408553418544 1099.46517740833 293.0003619568465
589 0.005 2.945 20 1076.344707045201 1050.455666231777 1050.79245129973 1100.803276301285 1100.203759632854 1100.077268512159 1099.119600176686 376.4965242556754 1099.46834474357 293.0003482548489
590 0.005 2.95 20 1076.340748483761 1050.467175433059 1050.804061004229 1100.793582209747 1100.196430159662 1100.070782883887 1099.120223881353 376.5840716034053 1099.434093807438 293.0003533428641
591 0.005 2.955 20 1076.362241623537 1050.478669577062 1050.815612622905 1100.809518149426 1100.207757665586 1100.080633980624 1099.122125577996 376.6728176725798 1099.489289309099 293.0003553325969
592 0.005 2.96 20 1076.354372864238 1050.489961220679 1050.827006788729 1100.793855668991 1100.195737588802 1100.071110570607 1099.118167431992 376.7621494333337 1099.450842987634 293.0003568596087
593 0.005 2.965 20 1076.366192995008 1050.501192261532 1050.838310074857 1100.803779302962 1100.2050269093 1100.078622257432 1099.121935827226 376.8500834831491 1099.462210140399 293.0003561546166
594 0.005 2.97 20 1076.373871431594 1050.512312109506 1050.849506449087 1100.804162938262 1100.204278560098 1100.076930832425 1099.120316582996 376.9377375125459 1099.474649319391 293.0003342180584
595 0.005 2.975 20 1076.371208922474 1050.523288385326 1050.860573346098 1100.796661795966 1100.198853531771 1100.073315274835 1099.121055826934 377.0239854004383 1099.437612913354 293.0003405153402
596 0.005 2.98 20 1076.389067886445 1050.534236160854 1050.871577924991 1100.81120846312 1100.210253814139 1100.083023753215 1099.124284961588 377.1111066420834 1099.479075412178 293.0003748806282
597 0.005 2.985 20 1076.382924908774 1050.544974040406 1050.882414163607 1100.797034129148 1100.198770001341 1100.072381903701 1099.118676287848 377.200823449016 1099.445994513594 293.0003490051097
598 0.005 2.99 20 1076.386735561239 1050.555611136335 1050.893131047871 1100.796956640279 1100.199560387939 1100.073440487086 1099.12081197358 377.2861643776603 1099.447149226374 293.0003470407084
599 0.005 2.995 20 1076.402635418524 1050.56620678511 1050.903784135109 1100.806517318568 1100.205793245955 1100.077712064805 1099.120662317702 377.3736149598923 1099.479060172298 293.0003476900214
600 0.005 3 20 1076.391905705044 1050.576591794708 1050.914269204537 1100.789548090271 1100.192797949984 1100.067573095595 1099.118508867924 377.4596354676328 1099.429702227615 293.0003623986912
601 0.005 3.005 20 1076.409990770301 1050.586958375637 1050.924688336515 1100.804489147088 1100.204613991732 1100.078402257328 1099.121731564034 377.545964365183 1099.476193865473 293.0003550327691
602 0.005 3.01 20 1076.413450432707 1050.597216348353 1050.935017505312 1100.801552756378 1100.202117283452 1100.076506330025 1099.119643190439 377.6321082368242 1099.472158126492 293.0003301789967
603 0.005 3.015 20 1076.412956285838 1050.607342361234 1050.945225877126 1100.797347504667 1100.199372854701 1100.073692520545 1099.120625651245 377.7179994363545 1099.442055823926 293.0003573589744
604 0.005 3.02 20 1076.429854209861 1050.617441861348 1050.955377789959 1100.808632533544 1100.20703355846 1100.079450961383 1099.121749609721 377.8043313040291 1099.486435952481 293.0003630778782
605 0.005 3.025 20 1076.422412421932 1050.627360122904 1050.965386827999 1100.794757734715 1100.196472928806 1100.070980857944 1099.118190336241 377.8877513719145 1099.441189546545 293.0003592454669
606 0.005 3.03 20 1076.436164723704 1050.637256084647 1050.975338193143 1100.807777470609 1100.208022290655 1100.08141911082 1099.123248460415 377.9737534123836 1099.467933977347 293.0003685130833
607 0.005 3.035 20 1076.438042194017 1050.647015430778 1050.985171561638 1100.802946781487 1100.203606010302 1100.076130654285 1099.12010661134 378.0576040385041 1099.463886006037 293.0003483693246
608 0.005 3.04 20 1076.433997512089 1050.656626672174 1050.994866100721 1100.793942138751 1100.196727638835 1100.071188481559 1099.120439065351 378.1409211894189 1099.43420087845 293.000362516682
609 0.005 3.045 20 1076.454506266011 1050.666248637781 1051.004527972832 1100.810480695953 1100.208951924159 1100.08147517783 1099.122976781232 378.224782477566 1099.485111737572 293.0003715217282
610 0.005 3.05 20 1076.446760756345 1050.675693705171 1051.014056559822 1100.795271467367 1100.197054479883 1100.072233409774 1099.11876260414 378.3086277567017 1099.454697950942 293.0003527836519
611 0.005 3.055 20 1076.453356642474 1050.685064115118 1051.02349064133 1100.799971618878 1100.201439222634 1100.075678098189 1099.121435273674 378.392555715531 1099.456103822351 293.0003556938591
612 0.005 3.06 20 1076.464347782796 1050.694369509782 1051.032850445765 1100.804511477387 1100.204161461784 1100.076763048486 1099.120099854836 378.4756519238931 1099.478113270247 293.0003357783552
613 0.005 3.065 20 1076.457161534451 1050.703519722985 1051.042082728718 1100.793503769426 1100.196235876766 1100.07090707892 1099.119614311631 378.5550425375641 1099.432002253937 293.0003520934793
614 0.005 3.07 20 1076.475169553844 1050.7126655914 1051.051270215946 1100.808181236531 1100.207363945972 1100.080856144343 1099.122946200803 378.6395650092697 1099.482163828334 293.0003556339805
615 0.005 3.075 20 1076.472034338445 1050.721659701768 1051.060339175025 1100.798814296852 1100.199857223167 1100.073739091117 1099.119161534426 378.7227846176891 1099.455571699304 293.0003465779359
616 0.005 3.08 20 1076.475382544397 1050.730574555139 1051.06931880588 1100.799359336597 1100.200955720817 1100.075101342509 1099.121066394325 378.8056304410557 1099.448553607395 293.0003534460249
617 0.005 3.085 20 1076.488593808656 1050.739459715933 1051.078248539143 1100.807751276015 1100.20681023562 1100.078843024412 1099.121566721554 378.8873059117395 1099.480615303232 293.0003537434538
618 0.005 3.09 20 1076.479624194325 1050.748172240049 1051.087042248031 1100.79264342128 1100.194940521365 1100.069387190031 1099.119081874584 378.9688418572175 1099.434755310212 293.0003477417055
619 0.005 3.095 20 1076.492274414137 1050.756862413883 1051.095777447303 1100.804658146905 1100.20553988975 1100.078865165145 1099.1225414585 379.0523678703663 1099.464838310147 293.0003532771302
620 0.005 3.1 20 1076.497103455514 1050.765456053501 1051.104428367834 1100.803502944771 1100.203972526681 1100.077369522329 1099.120227629518 379.1324863219971 1099.467898095181 293.0003371794704
621 0.005 3.105 20 1076.491512860866 1050.773912161011 1051.112958789191 1100.793540626492 1100.196336523296 1100.070761181378 1099.12055614833 379.2122557697481 1099.434393013487 293.0003413065201
622 0.005 3.11 20 1076.511736469795 1050.782388711361 1051.121465734165 1100.81013119128 1100.208391505101 1100.081315977967 1099.122985580328 379.2930122465547 1099.488441884515 293.0003662057382
623 0.005 3.115 20 1076.503168305606 1050.790701075865 1051.129853243814 1100.795070604892 1100.196853336917 1100.072088301647 1099.118616635364 379.3734530927691 1099.454480169998 293.0003558372095
624 0.005 3.12 20 1076.510756160071 1050.798967087737 1051.138169883341 1100.801409925808 1100.202633951999 1100.076574016638 1099.122265240176 379.4536272440409 1099.458418610671 293.0003539128668
625 0.005 3.125 20 1076.51915323564 1050.80715451343 1051.146406855475 1100.804142155578 1100.203921741212 1100.076579253665 1099.11915681276 379.5356251741712 1099.477442190175 293.0003432231098
626 0.005 3.13 20 1076.513084116403 1050.815224704981 1051.154546335608 1100.794813244561 1100.197243003615 1100.071709446226 1099.121028990507 379.6150267090856 1099.434047082163 293.0003405630169
627 0.005 3.135 20 1076.529773678208 1050.823288960836 1051.16264444586 1100.80835789669 1100.20749518232 1100.080917164939 1099.122840707018 379.6957486759975 1099.481873792372 293.0003519807067
628 0.005 3.14 20 1076.526815846363 1050.83122304804 1051.170642388284 1100.799921050242 1100.200711146326 1100.074387159713 1099.119976018675 379.7762763340289 1099.457607738324 293.0003345164948
629 0.005 3.145 20 1076.528824790858 1050.839084077984 1051.178560144589 1100.799323572071 1100.20085825425 1100.074958133097 1099.12130789017 379.8551545344295 1099.447333186117 293.0003446923852
630 0.005 3.15 20 1076.542459365831 1050.846934436149 1051.186444873544 1100.808847187026 1100.207606939206 1100.079398019918 1099.122575164805 379.9356850337414 1099.48211425809 293.0003459587366
631 0.005 3.155 20 1076.532448574563 1050.854605865049 1051.194192199432 1100.79312100162 1100.195208202628 1100.069648983753 1099.118526262029 380.0143289087078 1099.435414971899 293.0003493488535
632 0.005 3.16 20 1076.543982826199 1050.862264538955 1051.201889549711 1100.804689633318 1100.205621500558 1100.078948201482 1099.122372110906 380.0939303696541 1099.465034372291 293.0003554831308
633 0.005 3.165 20 1076.548353714418 1050.869839551113 1051.209513073465 1100.803438093744 1100.203911638329 1100.077289241473 1099.11983412867 380.1701089883977 1099.467655838478 293.0003474088912
634 0.005 3.17 20 1076.542935441317 1050.877298675511 1051.217036135507 1100.794268032198 1100.196904273794 1100.071147433522 1099.121073316836 380.247522990894 1099.435415407004 293.000340973364
635 0.005 3.175 20 1076.561994652684 1050.884779636164 1051.224540655525 1100.810048331547 1100.20828267899 1100.081206618315 1099.122987861815 380.3265844045968 1099.488957632353 293.0003452907183
636 0.005 3.18 20 1076.552831585319 1050.892107167084 1051.231935905964 1100.794880737314 1100.196628678041 1100.071952530926 1099.118606593523 380.40295633232 1099.453916534854 293.0003483152312
637 0.005 3.185 20 1076.560924960042 1050.899402241726 1051.239273272439 1100.802530548217 1100.203923147335 1100.077550169452 1099.122249174146 380.4797480964857 1099.460078299528 293.0003463529272
638 0.005 3.19 20 1076.568138352326 1050.906633953864 1051.246547025206 1100.804442818203 1100.204406258752 1100.077306995039 1099.120200367915 380.5567390864214 1099.477591096581 293.0003312103984
639 0.005 3.195 20 1076.560565176438 1050.913735068899 1051.253713429546 1100.793926863216 1100.196549185203 1100.071232676166 1099.119864093137 380.6326198810682 1099.433278363733 293.0003495220404
640 0.005 3.2 20 1076.577601669308 1050.920856316165 1051.260858852872 1100.808531695009 1100.207637423127 1100.081082219342 1099.123080571495 380.7088633989699 1099.482230430848 293.0003712159042
641 0.005 3.205 20 1076.573226237018 1050.927842900646 1051.267903883727 1100.798830071921 1100.199880360325 1100.073602392681 1099.119299733207 380.7852356256065 1099.454118978213 293.0003404345067
642 0.005 3.21 20 1076.576067687163 1050.934778416494 1051.274886518862 1100.799900397843 1100.201364415415 1100.075513030219 1099.121226001931 380.8587329770256 1099.448819139444 293.0003459511109
643 0.005 3.215 20 1076.58806264841 1050.941701655907 1051.281837858923 1100.807865037518 1100.206862939165 1100.078868475599 1099.121972776907 380.935334223874 1099.480713837956 293.0003494859465
644 0.005 3.22 20 1076.577628246666 1050.948464650882 1051.28866796883 1100.792254135638 1100.194548353886 1100.069150167469 1099.118087898036 381.0102383761145 1099.434307709905 293.000359096601
645 0.005 3.225 20 1076.59000105499 1050.955235332787 1051.295466348549 1100.805060459299 1100.205903931163 1100.079179232149 1099.123149847594 381.0859851174057 1099.465076150733 293.0003745747958
646 0.005 3.23 20 1076.59328933299 1050.961925238386 1051.30219876039 1100.803244576207 1100.203717395404 1100.077007597623 1099.12001725473 381.1621920003352 1099.466491087242 293.0003451270184
647 0.005 3.235 20 1076.586976463719 1050.968497827159 1051.308829817971 1100.793572152267 1100.19638626826 1100.070803584666 1099.120487023972 381.2363637035458 1099.434099652731 293.0003513198268
648 0.005 3.24 20 1076.606213281188 1050.97511483512 1051.315461523699 1100.810486862395 1100.208885569862 1100.081602839355 1099.123287524955 381.3116019964131 1099.485938357099 293.0003534027323
649 0.005 3.245 20 1076.597649021812 1050.98159621012 1051.322000031726 1100.795986329026 1100.197608256492 1100.072574439678 1099.119419277612 381.3861384013802 1099.455945079691 293.000357333473
650 0.005 3.25 20 1076.601017616323 1050.98801258974 1051.328458668888 1100.798833344269 1100.20050235748 1100.074871556316 1099.120658234455 381.4592572609457 1099.453995556037 293.000355362426
651 0.005 3.255 20 1076.611065375089 1050.994400813436 1051.334877370748 1100.804131682604 1100.203924978964 1100.076575435334 1099.119766373458 381.5348612808488 1099.477580056792 293.0003421557552
652 0.005 3.26 20 1076.603434680006 1051.000678631596 1051.341211023262 1100.794259484457 1100.196926733286 1100.071594339102 1099.120210095004 381.6085725641935 1099.433249187666 293.0003466868349
653 0.005 3.265 20 1076.620277060007 1051.006984979021 1051.347534173215 1100.808999971337 1100.208047147634 1100.081412695393 1099.123602991089 381.6823449131444 1099.482386556536 293.0003569693448
654 0.005 3.27 20 1076.614695198247 1051.013160015341 1051.35376260577 1100.798503459424 1100.199757843513 1100.073158523209 1099.119174599667 381.7559322928027 1099.449635151587 293.0003477645582
655 0.005 3.275 20 1076.61786566811 1051.019300686449 1051.3599413747 1100.80039301441 1100.201930835506 1100.075960215361 1099.121935227865 381.8289820882784 1099.450299316182 293.0003553422967
656 0.005 3.28 20 1076.628694989065 1051.025426149786 1051.366091101123 1100.80736883308 1100.206486097368 1100.078511750378 1099.121307377647 381.9018248635093 1099.480881605753 293.000351230693
657 0.005 3.285 20 1076.616773951693 1051.031396979835 1051.372123871923 1100.790751511164 1100.193519016501 1100.068140072604 1099.119273363197 381.9750788403201 1099.431275595374 293.0003546117401
658 0.005 3.29 20 1076.629566488373 1051.03737782672 1051.378125348761 1100.803668725435 1100.204573933028 1100.077889269024 1099.121950381322 382.0489393475799 1099.46577814523 293.0003599040293
659 0.005 3.295 20 1076.632800038935 1051.04329495958 1051.384077020009 1100.802228512702 1100.202692010699 1100.076788556445 1099.119510148047 382.1213997684068 1099.472835648171 293.0003455369011
660 0.005 3.3 20 1076.627612299798 1051.049116639948 1051.389948175967 1100.794862948564 1100.197560376557 1100.071700396293 1099.120550830895 382.1917090737846 1099.436321095077 293.0003469839249
661 0.005 3.305 20 1076.644916093789 1051.054973425188 1051.395817024571 1100.808844790551 1100.207081763171 1100.079730169758 1099.12217053029 382.2635532668021 1099.488770063252 293.0003547539572
662 0.005 3.31 20 1076.63559316011 1051.060699119719 1051.401596852907 1100.795045984964 1100.196713320982 1100.071517658682 1099.118201311472 382.3347653969016 1099.446532580063 293.000357224806
663 0.005 3.315 20 1076.645888258294 1051.066432624903 1051.407354205609 1100.806190032936 1100.206860603465 1100.08026590489 1099.122959324385 382.4077995963192 1099.466327596786 293.0003620412809
664 0.005 3.32 20 1076.647793733148 1051.07209387814 1051.41305150697 1100.803968776622 1100.204385911402 1100.076449072487 1099.120481604 382.4775556554133 1099.466452192979 293.0003499118059
665 0.005 3.325 20 1076.642767835592 1051.077660405098 1051.418665201794 1100.796504886257 1100.199022604609 1100.073625953679 1099.120910736205 382.548489726527 1099.437090754866 293.0003533633614
666 0.005 3.33 20 1076.659056547801 1051.083270927032 1051.424285192189 1100.811140648984 1100.209907185809 1100.08255653183 1099.12416118243 382.6196284399156 1099.481675232848 293.0003578795695
667 0.005 3.335 20 1076.649281717426 1051.08873483356 1051.429801431497 1100.795673673023 1100.197634050782 1100.072281406594 1099.11929970263 382.6901971830199 1099.450300323519 293.0003532680709
668 0.005 3.34 20 1076.650869090352 1051.094145621864 1051.435248311131 1100.796501483726 1100.198792566134 1100.073159360946 1099.120792083541 382.7595661345035 1099.448849417054 293.0003558414949
669 0.005 3.345 20 1076.664444948564 1051.099573935228 1051.440689424427 1100.805675908276 1100.204902968347 1100.077246305298 1099.121323960023 382.8299946793926 1099.481152884735 293.000342570453
670 0.005 3.35 20 1076.651861587218 1051.104855562879 1051.446027059674 1100.790619324455 1100.193662274369 1100.068390458408 1099.119222804754 382.9019128639568 1099.429855758652 293.000348475265
671 0.005 3.355 20 1076.670024710313 1051.110190081043 1051.451368222669 1100.808056074204 1100.207228022562 1100.080738948632 1099.123102311319 382.9716332367353 1099.482206250781 293.0003600887663
672 0.005 3.36 20 1076.66529205965 1051.115412723391 1051.456633865541 1100.798956517312 1100.199885037928 1100.073990350753 1099.118820506708 383.0411379236579 1099.458618347073 293.000342109345
673 0.005 3.365 20 1076.666896898581 1051.120608286634 1051.461861608196 1100.799435820527 1100.200991300931 1100.075066382562 1099.122135856162 383.1091432094558 1099.446730053287 293.0003509760848
674 0.005 3.37 20 1076.678504085782 1051.125807565253 1051.467075443027 1100.808164083445 1100.206983024331 1100.078930877433 1099.12181075449 383.1799874065221 1099.481375500171 293.0003511012898
675 0.005 3.375 20 1076.669047435403 1051.130885001993 1051.472202450799 1100.794423243831 1100.196203711855 1100.070467119773 1099.119850662646 383.2478497852236 1099.437208113897 293.0003488877483
676 0.005 3.38 20 1076.678455783078 1051.135967079328 1051.477302340994 1100.804700725376 1100.205515004202 1100.078803688885 1099.122853448118 383.3181735631095 1099.465666718492 293.0003573850698
677 0.005 3.385 20 1076.682150982448 1051.14100313133 1051.482364419449 1100.804310730667 1100.204580241244 1100.077847508834 1099.121150688205 383.3850454451887 1099.469544917178 293.0003372907482
678 0.005 3.39 20 1076.674041513601 1051.145923126115 1051.48733219974 1100.793614626513 1100.196399453559 1100.070750279211 1099.120233444949 383.4523058299069 1099.434166798958 293.0003411657516
679 0.005 3.395 20 1076.692296389404 1051.150898866186 1051.4923111496 1100.809690680938 1100.20789264713 1100.080749950705 1099.12266795485 383.5230320344163 1099.489345909948 293.0003415474279
680 0.005 3.4 20 1076.681240959014 1051.155741051263 1051.497202822253 1100.793858283698 1100.195697998306 1100.071052596425 1099.11831856448 383.5908222710522 1099.450685652214 293.0003485229857
681 0.005 3.405 20 1076.689993308927 1051.160593900864 1051.502074064092 1100.803812485407 1100.204999209535 1100.07856362693 1099.122425220043 383.6587116522924 1099.462317607395 293.0003610021062
682 0.005 3.41 20 1076.694535587344 1051.165401015291 1051.506905167832 1100.804199221423 1100.204267775273 1100.076888240307 1099.120222943505 383.7245072018084 1099.474431907867 293.0003445343783
683 0.005 3.415 20 1076.687817602079 1051.170118736251 1051.511665100337 1100.79591436224 1100.198290205493 1100.07287372008 1099.120648212441 383.7911912919933 1099.436238879235 293.0003554920581
684 0.005 3.42 20 1076.703449983118 1051.174886863635 1051.516437030486 1100.811012861873 1100.210061747353 1100.082834785613 1099.124444787474 383.8585787705929 1099.479285646407 293.0003738884769
685 0.005 3.425 20 1076.695023270134 1051.179519452573 1051.521114962687 1100.797584797424 1100.199146152683 1100.072659357152 1099.119641682906 383.9271930304711 1099.446649056865 293.00035276106
686 0.005 3.43 20 1076.695749295601 1051.184114260687 1051.525739603487 1100.797547662892 1100.199992995104 1100.07384418476 1099.121117990085 383.9939499450402 1099.446828377705 293.0003490854376
687 0.005 3.435 20 1076.709440428695 1051.188746605503 1051.530376637223 1100.80823786448 1100.20727319835 1100.079068151489 1099.122381227696 384.059679011213 1099.480535876002 293.0003396013288
688 0.005 3.44 20 1076.695702730416 1051.193220374775 1051.534902936523 1100.790477881425 1100.193205355538 1100.067917116608 1099.118754850942 384.1276560891071 1099.430754179877 293.0003476209374
689 0.005 3.445 20 1076.708110368461 1051.197729707026 1051.539420338969 1100.803888823501 1100.204768072022 1100.078101682943 1099.122502810633 384.1941231609463 1099.466108274799 293.0003642942502
690 0.005 3.45 20 1076.710975585903 1051.202188692871 1051.543902003568 1100.802788407044 1100.203169562759 1100.07695946995 1099.119246869202 384.2590683440081 1099.471609888161 293.0003379144281
691 0.005 3.455 20 1076.705111165488 1051.206580265625 1051.548329513733 1100.795192813188 1100.197770644524 1100.071858291258 1099.122072084401 384.3241786597353 1099.436509393176 293.000345139039
692 0.005 3.46 20 1076.721464450726 1051.211011910121 1051.55276277365 1100.809212185279 1100.2074032729 1100.080185113362 1099.122313870872 384.3916556848164 1099.489365736043 293.0003461265107
693 0.005 3.465 20 1076.712543662944 1051.215343220019 1051.557133820338 1100.796201690931 1100.19769634011 1100.072748115875 1099.119849472374 384.4556588640471 1099.454718256928 293.0003425999613
694 0.005 3.47 20 1076.718578647232 1051.21966232507 1051.561472693588 1100.803376950767 1100.204648422827 1100.078165124859 1099.122398178173 384.5221922498005 1099.461352437482 293.0003506779091
695 0.005 3.475 20 1076.723952115497 1051.223954126086 1051.56578242031 1100.805061063744 1100.204903280365 1100.077531991703 1099.120990183631 384.5865460775699 1099.476984354917 293.0003347246144
696 0.005 3.48 20 1076.715815274106 1051.228148561951 1051.57001732988 1100.795331589974 1100.197679184728 1100.072233547752 1099.120740068694 384.6527612917504 1099.435226412562 293.0003443670527
697 0.005 3.485 20 1076.731390142768 1051.232396283358 1051.574265834977 1100.810356826743 1100.209302947878 1100.082399693898 1099.12411631065 384.7174041071261 1099.481968917405 293.0003563303188
698 0.005 3.49 20 1076.723102726633 1051.236519045749 1051.578429149654 1100.797798472178 1100.199299650444 1100.072771269927 1099.119695124051 384.7815612679375 1099.447367837416 293.000338870266
699 0.005 3.495 20 1076.724435795488 1051.240618287844 1051.582552823587 1100.798701064083 1100.200874693659 1100.074719932688 1099.121380743914 384.8436205443963 1099.447848283588 293.0003540250557
700 0.005 3.5 20 1076.736104988139 1051.244742713478 1051.586681618813 1100.807601504157 1100.206784881793 1100.078830575253 1099.122066495838 384.9077000092655 1099.479312890614 293.0003455563796
701 0.005 3.505 20 1076.722643463075 1051.248723016622 1051.59070937018 1100.790240993041 1100.193058755291 1100.067853649491 1099.118602278666 384.9713384978081 1099.430442930389 293.0003484726913
702 0.005 3.51 20 1076.735218714662 1051.252744564651 1051.59473381609 1100.804085861937 1100.204979507101 1100.078195396479 1099.122499419416 385.0345499636233 1099.465767704849 293.0003633162478
703 0.005 3.515 20 1076.738408216548 1051.256734685328 1051.598740501993 1100.803697435718 1100.203916271736 1100.077446337456 1099.120416743914 385.098378536988 1099.472345102307 293.0003438145735
704 0.005 3.52 20 1076.730720447313 1051.260632191845 1051.602674897342 1100.794411174417 1100.197195037655 1100.071391071365 1099.12087684622 385.1615385720353 1099.435148298271 293.0003458038668
705 0.005 3.525 20 1076.748336694955 1051.264597660781 1051.60663497756 1100.809953156216 1100.208000102816 1100.080605050001 1099.123033801152 385.2266019979543 1099.490355108102 293.0003547240336
706 0.005 3.53 20 1076.737404701145 1051.268441166318 1051.61051888634 1100.795301228521 1100.197047368105 1100.072241403315 1099.118259009974 385.2906099687598 1099.453195676974 293.0003558445144
707 0.005 3.535 20 1076.744897679677 1051.272306023986 1051.614395826872 1100.804014286661 1100.205163376617 1100.078501274087 1099.123239821569 385.3549511598859 1099.46219375996 293.0003568846051
708 0.005 3.54 20 1076.748882383291 1051.276126707455 1051.618233924262 1100.804547087441 1100.204528876056 1100.077264403982 1099.120205674065 385.4173961774101 1099.475779688191 293.0003344758312
709 0.005 3.545 20 1076.741158601007 1051.279868983152 1051.622011996644 1100.795299331305 1100.197628600753 1100.072193619375 1099.120827748486 385.4804748457871 1099.435086339706 293.0003415660024
710 0.005 3.55 20 1076.756597345885 1051.283668624451 1051.625808534603 1100.810527257824 1100.209439067385 1100.082501233506 1099.124541379539 385.5417980050289 1099.482203247017 293.0003469455935
711 0.005 3.555 20 1076.748723506474 1051.287357351481 1051.62953230328 1100.798521195187 1100.199843277767 1100.073157019384 1099.120258631322 385.6033617375371 1099.448460766042 293.000345351237
712 0.005 3.56 20 1076.749175591368 1051.291017607407 1051.633214550202 1100.798773137597 1100.200876979076 1100.074700352426 1099.121687032338 385.6659959835688 1099.447900391276 293.0003476350408
713 0.005 3.565 20 1076.760751759853 1051.294710569543 1051.636908624122 1100.807912164893 1100.207103615842 1100.079053890904 1099.122159032828 385.7268715328991 1099.479717913458 293.0003455657034
714 0.005 3.57 20 1076.747073768396 1051.298258225105 1051.640501124475 1100.79054506245 1100.193258892592 1100.067973060111 1099.119102928501 385.7893775575023 1099.430754644127 293.0003452760697
715 0.005 3.575 20 1076.759028233856 1051.301851954032 1051.644095586057 1100.803854674982 1100.204690533496 1100.078052186765 1099.122647372829 385.8509971969755 1099.466215611503 293.0003586881789
716 0.005 3.58 20 1076.761386770084 1051.305405000105 1051.647664084902 1100.802570263643 1100.2029257233 1100.07692147784 1099.119408202252 385.9108498060447 1099.472675585672 293.0003363411658
717 0.005 3.585 20 1076.754152762083 1051.308882340053 1051.651174447939 1100.794284609294 1100.197092750114 1100.071374192163 1099.120959756863 385.970972755853 1099.43532169496 293.000349610484
718 0.005 3.59 20 1076.771091929182 1051.312423225652 1051.654708270145 1100.809264417737 1100.207446591102 1100.080189343157 1099.122392471098 386.0323752348967 1099.48948476616 293.0003593517048
719 0.005 3.595 20 1076.760938907196 1051.315862165808 1051.658181999502 1100.795492229228 1100.197156933436 1100.07236280481 1099.118955044235 386.0930050604033 1099.453772517818 293.0003465121904
720 0.005 3.6 20 1076.767318432893 1051.319308401092 1051.661639841488 1100.803509696663 1100.204739992611 1100.078291555099 1099.122328563363 386.1535554568118 1099.461716685866 293.0003580364381
721 0.005 3.605 20 1076.771519024124 1051.32272775287 1051.66507208645 1100.80428324309 1100.204300709453 1100.077065988813 1099.120398552043 386.2126989102099 1099.475759828625 293.0003334845424
722 0.005 3.61 20 1076.764082591458 1051.326077194935 1051.668451750826 1100.795889814651 1100.198180218317 1100.072618708312 1099.121225097819 386.270743800139 1099.436143033269 293.0003527067139
723 0.005 3.615 20 1076.779062084841 1051.329482271912 1051.671851003353 1100.81056256617 1100.209507284491 1100.082512705952 1099.124164612078 386.3326732944848 1099.48170995011 293.0003732850902
724 0.005 3.62 20 1076.770746516748 1051.332779272897 1051.675180387012 1100.798564874766 1100.199910904352 1100.073195498964 1099.120322983743 386.3942577686234 1099.448389095716 293.0003408204549
725 0.005 3.625 20 1076.770826156077 1051.336049480834 1051.678470544523 1100.798616150374 1100.200774156052 1100.074616611147 1099.121207588095 386.4544988170238 1099.447808391951 293.0003567490394
726 0.005 3.63 20 1076.782142743956 1051.339352445681 1051.68177233356 1100.807542382202 1100.206756577531 1100.078800246842 1099.122011353383 386.5144204696763 1099.479125165752 293.0003453430493
727 0.005 3.635 20 1076.768298905915 1051.342518292369 1051.684979827809 1100.790145774135 1100.192993974969 1100.067758676158 1099.118188175246 386.5724371502872 1099.429936829394 293.0003483481873
728 0.005 3.64 20 1076.780425742367 1051.345734946074 1051.688194037785 1100.803937294465 1100.204821284724 1100.078147340774 1099.122518817548 386.6327313567215 1099.466132096657 293.0003628177208
729 0.005 3.645 20 1076.782676675485 1051.348918778209 1051.691390392117 1100.802563042304 1100.202920378884 1100.076894382934 1099.119618439945 386.6923919339217 1099.472794723111 293.0003366851043
730 0.005 3.65 20 1076.774719644108 1051.352024334155 1051.694526733151 1100.79385067031 1100.19674723551 1100.071106389355 1099.120765539347 386.7488994173052 1099.434556389215 293.0003501857699
731 0.005 3.655 20 1076.792255315187 1051.355203493203 1051.697694381007 1100.809619624558 1100.207811317542 1100.080591976744 1099.122399196811 386.8061317446242 1099.48910075273 293.0003653761284
732 0.005 3.66 20 1076.780827312926 1051.358276455742 1051.700801091801 1100.794476681193 1100.196202714691 1100.07157121434 1099.118911650566 386.8660334112962 1099.45204715011 293.000357142595
733 0.005 3.665 20 1076.788540343788 1051.361375839107 1051.703906382517 1100.804262910156 1100.205385551495 1100.078905672927 1099.122795775579 386.9247530863897 1099.462787426912 293.0003623601788
734 0.005 3.67 20 1076.791692323519 1051.364442140844 1051.706984720296 1100.804255871805 1100.204321038678 1100.076875280404 1099.120861966643 386.9827448999097 1099.473864089539 293.0003548602207
735 0.005 3.675 20 1076.784612713244 1051.367438814864 1051.710009608709 1100.796327363 1100.198582112695 1100.073149492852 1099.120303731441 387.0390331598772 1099.436964624935 293.0003614106404
736 0.005 3.68 20 1076.799303120423 1051.370505632813 1051.713067025361 1100.811567033052 1100.21051041675 1100.083229928912 1099.124869092235 387.0971038284517 1099.479714605284 293.0003659406482
737 0.005 3.685 20 1076.78942329506 1051.373445562877 1051.716040799317 1100.797140967667 1100.198787390647 1100.072344907668 1099.119125603092 387.1552231056489 1099.446117100906 293.0003500871417
738 0.005 3.69 20 1076.790085782179 1051.37638171502 1051.71899020958 1100.797881945382 1100.200264841276 1100.073903365442 1099.122093319299 387.213874761693 1099.448316764131 293.0003519468393
739 0.005 3.695 20 1076.800990868949 1051.379340110711 1051.721946618938 1100.806502978869 1100.205820836726 1100.077744904384 1099.120802818354 387.2727953644729 1099.478878310787 293.0003461552833
740 0.005 3.7 20 1076.787379013793 1051.38217781415 1051.724821600649 1100.790005354828 1100.193018482206 1100.067724223217 1099.119481870211 387.329378122669 1099.430167083414 293.0003598996203
741 0.005 3.705 20 1076.801289245297 1051.385073888053 1051.727709643268 1100.804600960008 1100.204634523093 1100.078435617549 1099.122405316798 387.386101742449 1099.476191683739 293.0003599289291
742 0.005 3.71 20 1076.800222972179 1051.387926028467 1051.730575825686 1100.80086563842 1100.20156710181 1100.076088933351 1099.119189032778 387.4426643114868 1099.470916337181 293.0003293912807
743 0.005 3.715 20 1076.796993802477 1051.390735847911 1051.733407409316 1100.797518634627 1100.199457316791 1100.073781921627 1099.121275375484 387.498914023909 1099.442558053888 293.0003424570027
744 0.005 3.72 20 1076.810024163543 1051.393592912815 1051.736257468434 1100.808509194155 1100.206902475976 1100.07929026166 1099.121971221944 387.5554215690843 1099.486203852656 293.0003458140833
745 0.005 3.725 20 1076.79899914804 1051.396344073343 1051.739041646852 1100.794656450109 1100.196379459646 1100.070863077347 1099.118300672773 387.6103062346201 1099.440465513905 293.0003527733809
746 0.005 3.73 20 1076.80903851215 1051.399148549042 1051.741843765824 1100.807393601346 1100.207687702555 1100.081026154754 1099.123592633848 387.6667591083578 1099.467249043992 293.0003594715772
747 0.005 3.735 20 1076.808195150249 1051.401896604114 1051.744607814209 1100.803180607162 1100.203769474445 1100.076196266404 1099.120691316424 387.7237372007218 1099.463870672478 293.0003469655678
748 0.005 3.74 20 1076.801519718315 1051.404588825843 1051.747323276118 1100.794961733328 1100.197450889491 1100.071749482461 1099.121772851383 387.7780547891358 1099.435594209749 293.0003460014034
749 0.005 3.745 20 1076.817862543146 1051.407351295576 1051.750071576206 1100.811110743035 1100.209632062033 1100.082016209521 1099.123872401083 387.834999097448 1099.483468954184 293.0003484764556
750 0.005 3.75 20 1076.80679814038 1051.410007906853 1051.752758011575 1100.795906805057 1100.19760004767 1100.072482066367 1099.119352726595 387.8918483575367 1099.455024429487 293.0003450679142
751 0.005 3.755 20 1076.807388820482 1051.412633311439 1051.755397658249 1100.797566355535 1100.199428486697 1100.073991591994 1099.120783108035 387.9466951528478 1099.451745859085 293.0003538877729
752 0.005 3.76 20 1076.81746866079 1051.415291564972 1051.758052687874 1100.805119794054 1100.204834217941 1100.077336591171 1099.120687411266 388.0031385045074 1099.4774187186 293.0003339464254
753 0.005 3.765 20 1076.807878700635 1051.417866373486 1051.760655020825 1100.794589848275 1100.1970852108 1100.071653281632 1099.120312186676 388.0576058007581 1099.433313395467 293.0003525030025
754 0.005 3.77 20 1076.822297161803 1051.420506011877 1051.763284569291 1100.808772052796 1100.207827360661 1100.08124267948 1099.123603546808 388.1151051549863 1099.482319431487 293.0003584856539
755 0.005 3.775 20 1076.814666964521 1051.423050973297 1051.76585538886 1100.798572510529 1100.199840057585 1100.073312699411 1099.119535602802 388.1690162521841 1099.450425572945 293.0003429652839
756 0.005 3.78 20 1076.817331093407 1051.425611857387 1051.76842422736 1100.801193461184 1100.202536253051 1100.076409528438 1099.122762259538 388.221963365998 1099.451594849987 293.0003492122181
757 0.005 3.785 20 1076.825863035569 1051.428187434498 1051.770996743117 1100.807585430911 1100.206662078074 1100.078582826985 1099.121670340064 388.2764694924826 1099.480527140286 293.0003479105022
758 0.005 3.79 20 1076.811264069589 1051.430634754275 1051.77348207173 1100.790198682448 1100.193074603104 1100.06783123413 1099.118825114402 388.3310733530063 1099.430316846979 293.0003514734638
759 0.005 3.795 20 1076.822972410732 1051.433139175284 1051.775979121599 1100.803817179711 1100.204640363675 1100.07800854277 1099.122484603191 388.3854782993945 1099.466347178367 293.0003597572139
760 0.005 3.8 20 1076.825725965854 1051.435629554224 1051.778473536193 1100.803099154412 1100.203285497793 1100.077187153943 1099.12071404858 388.438830557192 1099.474167890809 293.0003469955958
761 0.005 3.805 20 1076.817518149716 1051.43804000964 1051.780910241874 1100.794797583321 1100.197527978039 1100.07165674157 1099.120423726992 388.4917340451304 1099.436114719134 293.0003423399123
762 0.005 3.81 20 1076.833151427826 1051.440520762607 1051.783377770681 1100.808796035011 1100.207036551125 1100.079707692905 1099.122267701131 388.5457701523315 1099.488930697947 293.0003396299651
763 0.005 3.815 20 1076.822377840086 1051.442910829255 1051.785795941059 1100.795204866829 1100.19682690832 1100.071649785609 1099.118818403135 388.5999432327664 1099.447209942079 293.0003598054314
764 0.005 3.82 20 1076.831099847125 1051.445343628605 1051.78822651163 1100.806239514592 1100.206900499915 1100.080285301691 1099.123490284393 388.6519393692167 1099.466202961393 293.0003652003563
765 0.005 3.825 20 1076.831581565573 1051.447737723468 1051.790631847516 1100.804200015261 1100.204527924064 1100.076573426715 1099.121236714841 388.7061264849743 1099.467360310096 293.0003397937975
766 0.005 3.83 20 1076.824968346289 1051.450073687399 1051.792989501323 1100.796784835058 1100.199178461991 1100.073786283673 1099.121318338847 388.7584768754858 1099.437755939427 293.0003434989306
767 0.005 3.835 20 1076.839369243338 1051.452479775644 1051.795381709636 1100.811178525428 1100.209904993002 1100.082522586859 1099.124261474456 388.8125453691006 1099.481954043278 293.0003499346816
768 0.005 3.84 20 1076.828036586596 1051.454769011721 1051.79770076883 1100.795731318137 1100.197651357687 1100.072220863609 1099.11937169617 388.8655999890688 1099.450006429641 293.000342734653
769 0.005 3.845 20 1076.827976185532 1051.457038431565 1051.799982208266 1100.796529340462 1100.198881840534 1100.073108348746 1099.120940878742 388.9173603742907 1099.44820598862 293.0003513320411
770 0.005 3.85 20 1076.83909518988 1051.459345511573 1051.802281681621 1100.804868144903 1100.204297036461 1100.076813853361 1099.120289335196 388.97015831747 1099.47994096109 293.0003438753508
771 0.005 3.855 20 1076.826880492008 1051.461563934551 1051.804527825297 1100.791364242254 1100.194284082312 1100.068861193994 1099.120261498092 389.0219571534342 1099.431234856753 293.0003572791847
772 0.005 3.86 20 1076.842774134728 1051.463855659429 1051.806803848415 1100.808033189157 1100.207254025047 1100.080620008253 1099.12337745413 389.0754774480789 1099.480882068106 293.0003676758137
773 0.005 3.865 20 1076.837588983095 1051.466081682853 1051.809047060582 1100.799939133907 1100.200546353197 1100.074593741972 1099.11985041026 389.1289656966022 1099.461396563673 293.0003448348085
774 0.005 3.87 20 1076.835529088233 1051.468282392922 1051.811262549825 1100.79848458667 1100.200195358364 1100.074418716119 1099.121555726208 389.1805733125959 1099.444577666015 293.0003427151215
775 0.005 3.875 20 1076.847473276087 1051.470533192976 1051.813503410677 1100.808695297356 1100.207159624469 1100.079134816767 1099.12213151164 389.2326489336395 1099.484558704084 293.0003414776425
776 0.005 3.88 20 1076.835911050073 1051.472679192033 1051.815678989054 1100.794415829983 1100.196167864862 1100.070669116917 1099.118463616545 389.2831225558908 1099.439492378131 293.0003437785504
777 0.005 3.885 20 1076.845115761814 1051.474879249724 1051.817873473738 1100.806576646545 1100.207028341905 1100.080343979172 1099.123328222151 389.3347126597802 1099.466318855751 293.0003533736029
778 0.005 3.89 20 1076.844924056765 1051.477036733687 1051.82004131092 1100.803251108755 1100.203820024908 1100.076260080015 1099.120662588523 389.3864580279013 1099.463961790348 293.0003246905085
779 0.005 3.895 20 1076.837344768989 1051.479133430373 1051.822159357718 1100.794513970073 1100.197051785254 1100.07150292883 1099.121174188307 389.4374581832451 1099.434736823147 293.0003480080081
780 0.005 3.9 20 1076.853780965567 1051.481316442456 1051.824322954261 1100.811332488287 1100.209947388749 1100.082437636062 1099.124117647081 389.4879830061869 1099.48204114078 293.0003522695251
781 0.005 3.905 20 1076.84194832848 1051.483388484018 1051.826422738423 1100.795598473731 1100.19750655998 1100.07214344537 1099.119301978997 389.540665791853 1099.450591846589 293.0003475182659
782 0.005 3.91 20 1076.841756677314 1051.48544104355 1051.828486145858 1100.796460489379 1100.198722713781 1100.073137739447 1099.121252379923 389.5907598523868 1099.449045098445 293.0003501561378
783 0.005 3.915 20 1076.853636655672 1051.487544151355 1051.830577407322 1100.805504914997 1100.204757799301 1100.077090279318 1099.121098937151 389.6408571664912 1099.480812184615 293.0003367996633
784 0.005 3.92 20 1076.839777709725 1051.48953489631 1051.832598627799 1100.790836405766 1100.193868123388 1100.068523601297 1099.119282895756 389.6911577507319 1099.429374225469 293.0003534792235
785 0.005 3.925 20 1076.856116205689 1051.491613792372 1051.834660121976 1100.808002037355 1100.207155498812 1100.080666966782 1099.123183793198 389.742858818198 1099.482085643203 293.0003662606801
786 0.005 3.93 20 1076.850034401679 1051.493614387114 1051.836678784581 1100.799060159739 1100.199927140522 1100.074037479955 1099.118937858417 389.7928413158322 1099.458918692485 293.000336307315
787 0.005 3.935 20 1076.850026004614 1051.495627966524 1051.838699511331 1100.799421973678 1100.200883752844 1100.074924784428 1099.122561778637 389.84236949761 1099.446179050436 293.000341649381
788 0.005 3.94 20 1076.860370794977 1051.497674071591 1051.840735806965 1100.80846812322 1100.207211809996 1100.079046962595 1099.12223606838 389.8929007331617 1099.481378790925 293.0003399228132
789 0.005 3.945 20 1076.84895443997 1051.499628454762 1051.84271780523 1100.794413165493 1100.196146005201 1100.070413520969 1099.11968309594 389.9441096380331 1099.437300710932 293.0003459106621
790 0.005 3.95 20 1076.856968023586 1051.501616911505 1051.844700861304 1100.804905853956 1100.205728700265 1100.078925861959 1099.123013990169 389.9942291136823 1099.465290740462 293.0003704040797
791 0.005 3.955 20 1076.858066179869 1051.503575172835 1051.846666549516 1100.803313774484 1100.20376178041 1100.077218979311 1099.120013769859 390.0451070956668 1099.468270871799 293.0003465082213
792 0.005 3.96 20 1076.849302993284 1051.505462914726 1051.848576988023 1100.793645152824 1100.196445362026 1100.070775468507 1099.120626710072 390.0916214463459 1099.434121208057 293.0003461976356
793 0.005 3.965 20 1076.866242104601 1051.507439345923 1051.850533314416 1100.809762302698 1100.207939470009 1100.08075698011 1099.122796972893 390.1414583375656 1099.489327822977 293.0003557970098
794 0.005 3.97 20 1076.853790074485 1051.509311867803 1051.852432498091 1100.793925195605 1100.19572848407 1100.071031359935 1099.118353913134 390.1907576525949 1099.450332318069 293.000350930751
795 0.005 3.975 20 1076.86185934853 1051.511239905492 1051.854354189132 1100.804677718892 1100.205725341504 1100.079059611163 1099.123311193939 390.2402414553749 1099.463362248809 293.0003578749985
796 0.005 3.98 20 1076.864039257031 1051.513136497524 1051.856254952214 1100.804337004061 1100.204378274703 1100.076954178692 1099.120495993591 390.2894881600661 1099.474521211862 293.0003291330156
797 0.005 3.985 20 1076.855933665482 1051.514975807197 1051.858115820966 1100.795869910169 1100.198223485309 1100.072803543923 1099.120725996714 390.3389958944593 1099.436148768116 293.0003533924759
798 0.005 3.99 20 1076.869928171501 1051.516892385246 1051.860015640418 1100.810767572866 1100.209834435951 1100.082709397733 1099.124976598174 390.3878930917272 1099.479616395298 293.0003697448184
799 0.005 3.995 20 1076.861125557178 1051.518714323894 1051.861858829794 1100.798456082887 1100.199791549343 1100.073094866604 1099.119962215568 390.435556226986 1099.448427702968 293.0003539052906
800 0.005 4 20 1076.861103211942 1051.520527219682 1051.863679773773 1100.798959850042 1100.201053569561 1100.074812983746 1099.121564154646 390.4828853761669 1099.447692152253 293.0003536979857
801 0.005 4.005 20 1076.87111402617 1051.522380873308 1051.865523709112 1100.807448596363 1100.206687372156 1100.078746935072 1099.121651985574 390.5321671317824 1099.479094783241 293.0003418138633
802 0.005 4.01 20 1076.856896650233 1051.524116662111 1051.867290045185 1100.790471281614 1100.193302617198 1100.068018112986 1099.11869362067 390.5794332896809 1099.430124874359 293.000341275797
803 0.005 4.015 20 1076.868913707538 1051.525930882197 1051.869089189938 1100.804775261084 1100.205468274116 1100.078560050374 1099.123399970688 390.6276685809651 1099.467071582551 293.0003546487895
804 0.005 4.02 20 1076.869897187584 1051.52771354409 1051.870875498023 1100.803196657861 1100.203554921623 1100.077200632776 1099.11999266291 390.6764470944293 1099.471039874212 293.0003434267453
805 0.005 4.025 20 1076.862487666401 1051.529451109401 1051.872630926053 1100.795242288558 1100.197768240714 1100.071820299407 1099.122043622564 390.7248885881584 1099.436772720881 293.0003567251181
806 0.005 4.03 20 1076.877697466876 1051.531252600645 1051.874415068028 1100.809291815301 1100.207515496925 1100.080189347212 1099.122441494649 390.7722753935277 1099.488931095383 293.0003612801596
807 0.005 4.035 20 1076.866537285225 1051.532968892877 1051.876155656403 1100.795519688285 1100.197139710856 1100.072334207908 1099.118896798098 390.8215079600019 1099.453836276173 293.0003445522575
808 0.005 4.04 20 1076.872157874966 1051.534710411685 1051.877896359918 1100.803592935257 1100.204808980237 1100.078343459007 1099.122609969072 390.8680341842299 1099.461691638636 293.0003585649156
809 0.005 4.045 20 1076.876228646412 1051.536451166528 1051.879636126358 1100.805105903356 1100.204932229795 1100.077502020627 1099.121172955026 390.9143135742557 1099.476832495214 293.0003413637757
810 0.005 4.05 20 1076.867029546901 1051.538123999444 1051.88133011725 1100.795497939039 1100.197800594677 1100.072320882836 1099.120942780637 390.9620713473413 1099.435503358703 293.0003455001271
811 0.005 4.055 20 1076.881218330745 1051.539873826841 1051.883062769871 1100.810474787701 1100.209374497227 1100.082440361875 1099.124510424097 391.0092402266826 1099.482093717751 293.0003676201787
812 0.005 4.06 20 1076.872319968193 1051.541534316927 1051.884743046927 1100.798604800867 1100.199932344327 1100.07322298502 1099.120342542445 391.0551385376055 1099.448495270484 293.000336312501
813 0.005 4.065 20 1076.871949334202 1051.543184305478 1051.886401079884 1100.798983704631 1100.201075255047 1100.07486776591 1099.121603863695 391.102332334321 1099.448152104139 293.0003421925726
814 0.005 4.07 20 1076.882747857496 1051.544890979889 1051.888094588339 1100.808053834263 1100.207162074815 1100.079091449947 1099.122449855568 391.1480034151147 1099.480189509063 293.0003375317102
815 0.005 4.075 20 1076.868039923288 1051.546470488887 1051.889705367214 1100.790746839889 1100.193433109253 1100.068121691009 1099.119251065762 391.1958899158567 1099.430818794591 293.0003479888943
816 0.005 4.08 20 1076.878891499671 1051.548113257685 1051.891335979702 1100.804061270257 1100.204925036328 1100.078206356423 1099.122634518966 391.2420511301038 1099.466046764143 293.000350400764
817 0.005 4.085 20 1076.880306665362 1051.549736548748 1051.892961135456 1100.802955870402 1100.203351345852 1100.07705837254 1099.119873205997 391.2877790816738 1099.471050348254 293.000333126066
818 0.005 4.09 20 1076.873026845274 1051.551318053511 1051.894558179556 1100.795152117868 1100.197687944561 1100.071752297587 1099.122147879272 391.3317605076405 1099.436710932163 293.0003474383265
819 0.005 4.095 20 1076.888158459732 1051.552967519975 1051.896189194608 1100.80939751062 1100.20756810862 1100.080293700995 1099.122681167519 391.3793689059118 1099.489528772877 293.0003657274644
820 0.005 4.1 20 1076.877792888094 1051.554543589142 1051.897785473984 1100.796276278558 1100.197722865398 1100.072757020013 1099.120057631612 391.424475958125 1099.454823664931 293.0003544281731
821 0.005 4.105 20 1076.882548557616 1051.556134611917 1051.899376600524 1100.803438249032 1100.204698930274 1100.078151681416 1099.122297805266 391.4688985870054 1099.461065319775 293.0003558120666
822 0.005 4.11 20 1076.88571630598 1051.557714109211 1051.900957405306 1100.804464276347 1100.204450982362 1100.077216126249 1099.120617683123 391.5167630991817 1099.476153676314 293.000341044125
823 0.005 4.115 20 1076.876603410632 1051.559231922169 1051.902496307135 1100.795028247445 1100.197494805746 1100.072118232414 1099.120362966425 391.5611211874751 1099.434870482507 293.0003382576159
824 0.005 4.12 20 1076.891412968848 1051.56083165372 1051.904076779294 1100.810575538294 1100.209486719776 1100.082535404262 1099.124456988267 391.6059740502576 1099.482162513264 293.0003461467149
825 0.005 4.125 20 1076.881591366981 1051.562332243936 1051.905599346519 1100.797732520644 1100.199246994587 1100.07272787587 1099.119542817618 391.6519999645259 1099.447274073381 293.0003367064957
826 0.005 4.13 20 1076.882379022098 1051.563845553287 1051.907115829603 1100.79936387518 1100.20138112374 1100.07504430634 1099.122395370199 391.695398808389 1099.448795729547 293.0003459805965
827 0.005 4.135 20 1076.89174556411 1051.565394783173 1051.90865453241 1100.807281197621 1100.206596668654 1100.078698614188 1099.12168147083 391.7424741382685 1099.478693523016 293.000348780099
828 0.005 4.14 20 1076.878538893317 1051.566842730905 1051.910128830884 1100.791320997941 1100.193840937942 1100.068390470552 1099.120159133022 391.7858977894866 1099.431884936042 293.0003544013684
829 0.005 4.145 20 1076.888579522817 1051.568346001 1051.91161953205 1100.803809919962 1100.20458377574 1100.077973546782 1099.122742249879 391.8326657745048 1099.46639332776 293.0003592176841
830 0.005 4.15 20 1076.889556969522 1051.569826902152 1051.913102007325 1100.802163670104 1100.202613127808 1100.076728801838 1099.119774603674 391.8761772727684 1099.472979765949 293.0003382701111
831 0.005 4.155 20 1076.882153638657 1051.571255050274 1051.914548314256 1100.794922745747 1100.197560742036 1100.071703744698 1099.120926922209 391.9197290991069 1099.437010636865 293.0003531123958
832 0.005 4.16 20 1076.897243327648 1051.572761429125 1051.916034821285 1100.808976315182 1100.207256907386 1100.079827102148 1099.122292018443 391.9635215577819 1099.487798447792 293.0003519493498
833 0.005 4.165 20 1076.886075209925 1051.574182529191 1051.9174777586 1100.79522179254 1100.19682406757 1100.071642039812 1099.118382204698 392.0066373344916 1099.447488039931 293.0003621619572
834 0.005 4.17 20 1076.894535693481 1051.575665844933 1051.918951340816 1100.806369119603 1100.207000894944 1100.080272890075 1099.124031571737 392.0517860652351 1099.466325220968 293.0003696140029
835 0.005 4.175 20 1076.894477582041 1051.577112781536 1051.920403225333 1100.804378159674 1100.204577703207 1100.076723232333 1099.120915375407 392.0978437821545 1099.470083810333 293.0003628067566
836 0.005 4.18 20 1076.887571413934 1051.578513072346 1051.921819361503 1100.796865625354 1100.199106535519 1100.073763366463 1099.121339475116 392.1415662168807 1099.439089676263 293.0003588192982
837 0.005 4.185 20 1076.901204288399 1051.5799950149 1051.923281585156 1100.811375203048 1100.210148993229 1100.082771671839 1099.124671154062 392.1857528887397 1099.481255787922 293.0003593039435
838 0.005 4.19 20 1076.889687722414 1051.581366849821 1051.924677111229 1100.796088009476 1100.197977538134 1100.072434378137 1099.11983567927 392.2283001067748 1099.449569851099 293.0003534389392
839 0.005 4.195 20 1076.889061872709 1051.582726724077 1051.926043825627 1100.796740012599 1100.199148168103 1100.073225659967 1099.121118808899 392.2712871648395 1099.447701602661 293.0003556497774
840 0.005 4.2 20 1076.900359141175 1051.584137418286 1051.927440031598 1100.806014646272 1100.205275133519 1100.077302641058 1099.120914912079 392.3141836593948 1099.480211171104 293.0003427730967
841 0.005 4.205 20 1076.885753192316 1051.585442829524 1051.928771986743 1100.789990772885 1100.193217101978 1100.06788481049 1099.118945400862 392.3558219663739 1099.429502450909 293.0003545860573
842 0.005 4.21 20 1076.901317193621 1051.58684454667 1051.930150902215 1100.8068362854 1100.206351190758 1100.079775297138 1099.123627113524 392.4005597074578 1099.479727631555 293.0003533299276
843 0.005 4.215 20 1076.897697913756 1051.588198746998 1051.931512510991 1100.801008267209 1100.201519984914 1100.075915186564 1099.119214223725 392.4460143701308 1099.470773110248 293.0003337750373
844 0.005 4.22 20 1076.894284224998 1051.589541921744 1051.932864557555 1100.79820569873 1100.199952528396 1100.074053519931 1099.122662647772 392.4881934194643 1099.44325239427 293.0003434891833
845 0.005 4.225 20 1076.906184570711 1051.590934719533 1051.934242332421 1100.808890757667 1100.207167571195 1100.079665656942 1099.122313965365 392.5327655467771 1099.48765717835 293.0003555073465
846 0.005 4.23 20 1076.895350378482 1051.592244298988 1051.935573801804 1100.795952556307 1100.197403863166 1100.072092132807 1099.119106667565 392.5741728515591 1099.447461246615 293.0003466842142
847 0.005 4.235 20 1076.904038563792 1051.593612751946 1051.936932888379 1100.807731075693 1100.207999191101 1100.08131199525 1099.12354034808 392.6164264298347 1099.468186999934 293.000351163588
848 0.005 4.24 20 1076.903181377013 1051.594949097249 1051.938273682341 1100.804515940104 1100.204780399467 1100.076794048604 1099.122045875492 392.6584032319575 1099.467313446758 293.0003423377783
849 0.005 4.245 20 1076.895061399607 1051.596225117434 1051.939567120567 1100.795767945483 1100.198086795797 1100.072629931069 1099.121106665594 392.70158915996 1099.436672908298 293.0003401611436
850 0.005 4.25 20 1076.910374962492 1051.597599284853 1051.940916970181 1100.812053822467 1100.210681618591 1100.083184961348 1099.125456984452 392.7441649075045 1099.482110198755 293.0003530998699
851 0.005 4.255 20 1076.897696942725 1051.598852822281 1051.94219534603 1100.79593954198 1100.197928681537 1100.072294941192 1099.119276576364 392.7883551099411 1099.448535986015 293.0003467786923
852 0.005 4.26 20 1076.898234247829 1051.600112419854 1051.943457793487 1100.797662381916 1100.199991364694 1100.073776064407 1099.121874593296 392.828832007798 1099.448484387987 293.0003351402312
853 0.005 4.265 20 1076.908702395334 1051.601412183308 1051.944744195509 1100.806188894569 1100.205484451487 1100.077350464194 1099.120578858062 392.8715110844086 1099.479236310426 293.0003388267243
854 0.005 4.27 20 1076.895299441572 1051.602624030529 1051.945979814386 1100.791088283085 1100.193955669186 1100.068410202911 1099.120531254157 392.9133290127779 1099.43122689297 293.0003469082907
855 0.005 4.275 20 1076.90827092366 1051.603901385212 1051.94723989462 1100.805529169657 1100.205347989904 1100.078991090268 1099.122710506542 392.9568796908516 1099.477901803732 293.0003598165243
856 0.005 4.28 20 1076.905933506607 1051.605144976924 1051.948489045843 1100.80123123638 1100.201748716511 1100.076138268945 1099.119155288549 392.9984389921921 1099.471309331295 293.0003397958673
857 0.005 4.285 20 1076.900858200394 1051.606356011146 1051.94971356089 1100.796827600708 1100.198932096291 1100.073251657713 1099.121113095412 393.038785662801 1099.441250490062 293.0003460171014
858 0.005 4.29 20 1076.914057995923 1051.607635198365 1051.950974443313 1100.808734776851 1100.207025043151 1100.079610216161 1099.122126511784 393.0783340558295 1099.487790111534 293.0003448354915
859 0.005 4.295 20 1076.902769472134 1051.608834838043 1051.952194779293 1100.795329011077 1100.196908870955 1100.071641454803 1099.118968261817 393.1199381404002 1099.446142979232 293.0003644564967
860 0.005 4.3 20 1076.912182363591 1051.610099832675 1051.953447175749 1100.807831724557 1100.208035733413 1100.081326416781 1099.123782613419 393.1612563235376 1099.468785509187 293.0003752807331
861 0.005 4.305 20 1076.910243582767 1051.611321997277 1051.954676505195 1100.803634143059 1100.204073885769 1100.076327166398 1099.121300341579 393.2020775030519 1099.465772121388 293.00034746142
862 0.005 4.31 20 1076.90207702524 1051.612488447659 1051.955859245665 1100.795075362815 1100.197680991977 1100.072149053847 1099.121053547065 393.2422332648749 1099.434919022539 293.0003520992736
863 0.005 4.315 20 1076.91721415585 1051.613745307523 1051.95709276288 1100.811106443778 1100.20994500452 1100.082613785172 1099.124460098246 393.2838398757615 1099.481237494258 293.0003774200845
864 0.005 4.32 20 1076.905645657179 1051.614900388497 1051.95826889244 1100.795776443174 1100.197664113172 1100.072260227971 1099.119442975274 393.3251557169581 1099.450343320635 293.0003408740578
865 0.005 4.325 20 1076.904988414434 1051.616043862634 1051.959417437932 1100.796601946869 1100.198921172396 1100.073191087653 1099.121108241507 393.3642749739009 1099.448645411542 293.0003489264719
866 0.005 4.33 20 1076.915747000107 1051.617237064913 1051.960595236373 1100.805004488332 1100.204385494791 1100.076836148196 1099.120276986571 393.4046302294519 1099.479649091253 293.0003404549355
867 0.005 4.335 20 1076.902816104283 1051.618351335027 1051.96173062526 1100.791522673044 1100.194384032723 1100.068914994154 1099.120677983402 393.4467115083722 1099.431040077288 293.0003495671127
868 0.005 4.34 20 1076.918295568824 1051.619552447805 1051.962909524129 1100.808179806744 1100.207257459497 1100.080740392345 1099.123487644105 393.4899127637588 1099.482322192837 293.000365922427
869 0.005 4.345 20 1076.911463188882 1051.620681606941 1051.964052027769 1100.799135331991 1100.200009305859 1100.074073277387 1099.119574572118 393.5291047517191 1099.458437165014 293.0003461864677
870 0.005 4.350000000000001 20 1076.910265993995 1051.621814034171 1051.965190480156 1100.798893289498 1100.200525261595 1100.074751947097 1099.121656201084 393.568811934808 1099.446101553382 293.0003518721914
871 0.005 4.355 20 1076.920639626344 1051.622998932345 1051.966359393615 1100.808301084169 1100.20712169449 1100.079036604115 1099.122392636293 393.6089136223262 1099.481371959186 293.0003585247254
872 0.005 4.36 20 1076.907743386939 1051.624084927369 1051.967469861186 1100.793200675477 1100.195302393264 1100.069802344792 1099.118583886474 393.6487574931783 1099.435690100918 293.0003535898908
873 0.005 4.365 20 1076.917175460301 1051.625240118182 1051.968609576516 1100.805518855357 1100.206200918524 1100.079299350746 1099.123901475905 393.6871913489202 1099.466433168185 293.000355259457
874 0.005 4.37 20 1076.917404208711 1051.626364281306 1051.969735469698 1100.803388110397 1100.203801126819 1100.077251887814 1099.11991696798 393.7280004104035 1099.468378353931 293.0003355274847
875 0.005 4.375 20 1076.909412912479 1051.627444562719 1051.970830315722 1100.794711198999 1100.197194394381 1100.071332051266 1099.122230017018 393.7674507312552 1099.435928844695 293.0003416212569
876 0.005 4.38 20 1076.92490054411 1051.628605656156 1051.971968493802 1100.809768373059 1100.207904099149 1100.080734622443 1099.123058178739 393.8082113287261 1099.489694055493 293.0003495259207
877 0.005 4.385 20 1076.912994984561 1051.62968421866 1051.973066427983 1100.795132199149 1100.196690057355 1100.071875508487 1099.119773174915 393.8470486304216 1099.452876917536 293.0003534390809
878 0.005 4.39 20 1076.918790579891 1051.630796081922 1051.974172464504 1100.804058636115 1100.205241362919 1100.078791878269 1099.122570900953 393.8873997913906 1099.462516468395 293.0003577306805
879 0.005 4.395 20 1076.921137548388 1051.631894004928 1051.975269944713 1100.804319911935 1100.204412854479 1100.076960554828 1099.120761030817 393.9255193732513 1099.474079966051 293.0003348726348
880 0.005 4.4 20 1076.913252247991 1051.63294328285 1051.976334532163 1100.796256725734 1100.198509731182 1100.073076478112 1099.120341979524 393.9635623207143 1099.436768177283 293.0003391965198
881 0.005 4.405 20 1076.927830000838 1051.634093133435 1051.977459822018 1100.812364713003 1100.211100414201 1100.08366014963 1099.125917691201 394.0031142851178 1099.480803406491 293.0003437969981
882 0.005 4.41 20 1076.916087504002 1051.63512311367 1051.978512453004 1100.797160975183 1100.198794330197 1100.072401875844 1099.118930639066 394.043493167764 1099.446282404568 293.0003365131915
883 0.005 4.415 20 1076.915252463175 1051.63615636189 1051.979550220885 1100.797178117316 1100.199660610965 1100.073507056355 1099.1215092699 394.0827264722371 1099.44735522314 293.0003454629822
884 0.005 4.42 20 1076.92646519637 1051.637247011202 1051.98062390742 1100.806820780189 1100.206005234342 1100.07786192881 1099.121706743944 394.1211775411211 1099.479295720989 293.0003393427209
885 0.005 4.425 20 1076.911907629733 1051.638238508193 1051.981639228099 1100.790603853091 1100.193558812744 1100.068119455345 1099.1201414544 394.1590763934109 1099.430998736243 293.0003532681069
886 0.005 4.43 20 1076.924806410094 1051.63929834879 1051.982680349758 1100.805005581044 1100.205010339819 1100.078699044352 1099.122858650951 394.1995336252957 1099.476722814351 293.0003695450456
887 0.005 4.435 20 1076.923294978072 1051.640340341023 1051.983723697794 1100.801609632915 1100.202086649678 1100.076460263171 1099.1198346386 394.2374129868331 1099.472325242059 293.000342989198
888 0.005 4.44 20 1076.918433513233 1051.641348355775 1051.984742393222 1100.797529446946 1100.199453243318 1100.073707187044 1099.121417818072 394.2752729709362 1099.442064780413 293.0003452183095
889 0.005 4.445 20 1076.930651607229 1051.642418799854 1051.985795987757 1100.808628243575 1100.206981702925 1100.079441247971 1099.121903001268 394.3146151915653 1099.486838696865 293.0003539784778
890 0.005 4.45 20 1076.919178319049 1051.643406397814 1051.986804512125 1100.795192670563 1100.196811499545 1100.071375359271 1099.119107859119 394.3520389180636 1099.443268269022 293.0003482688697
891 0.005 4.455 20 1076.92902010559 1051.644469150311 1051.987852641684 1100.808713262434 1100.208776106221 1100.082200088877 1099.123933179272 394.3900861768905 1099.469061541281 293.0003663981247
892 0.005 4.46 20 1076.926425415088 1051.645483040938 1051.988873355372 1100.803223502968 1100.203730852432 1100.076361719234 1099.120971955699 394.4266639586158 1099.464816907439 293.0003476478295
893 0.005 4.465 20 1076.917716904689 1051.646438739487 1051.989846437276 1100.794053775406 1100.196735183369 1100.071171358963 1099.121080431201 394.4645916216518 1099.434302818714 293.0003547300813
894 0.005 4.47 20 1076.934146593275 1051.647496633668 1051.990877864826 1100.8111088544 1100.209551767265 1100.081939073545 1099.124176004318 394.5025483767911 1099.484484362284 293.0003597321538
895 0.005 4.475000000000001 20 1076.921913997067 1051.648459350739 1051.991859727324 1100.795347791422 1100.197082351892 1100.072206776565 1099.119129714251 394.5405035069696 1099.455014381962 293.0003605013404
896 0.005 4.48 20 1076.922833870634 1051.649419776128 1051.992822228406 1100.798415463098 1100.200083045071 1100.07459614276 1099.121409788171 394.5780315167542 1099.45345778497 293.000364606645
897 0.005 4.485 20 1076.931599667885 1051.650422615981 1051.993811991866 1100.80493456189 1100.204522204595 1100.077041427865 1099.120950974679 394.6148602469356 1099.478321023066 293.0003480283077
898 0.005 4.49 20 1076.920576578898 1051.651354725711 1051.99476192705 1100.794553370685 1100.197158231713 1100.071788406504 1099.120620067749 394.6530184994107 1099.433594634502 293.0003623797764
899 0.005 4.495 20 1076.935097971982 1051.652374947718 1051.995759997729 1100.809747204978 1100.208671453539 1100.081946823136 1099.124086034098 394.6899489536238 1099.482901554821 293.0003520843431
900 0.005 4.5 20 1076.926149727946 1051.653310872419 1051.996712052939 1100.79842013741 1100.199751630545 1100.073065105561 1099.119854363371 394.725705748096 1099.448145889432 293.0003373868323
901 0.005 4.505 20 1076.927313816308 1051.654273612417 1051.99767374719 1100.800535578536 1100.202132731283 1100.075815063668 1099.122978094884 394.7628465923558 1099.450067435384 293.0003509205058
902 0.005 4.51 20 1076.935298685547 1051.655262689898 1051.998650739234 1100.807350361378 1100.206601288649 1100.078605030436 1099.121556308598 394.8008390481364 1099.479222946937 293.0003442102784
903 0.005 4.515 20 1076.920696457785 1051.656144546261 1051.999559219494 1100.790636443221 1100.193352528202 1100.06804989139 1099.119309938143 394.8397364723382 1099.430494948376 293.0003439274551
904 0.005 4.52 20 1076.93132678249 1051.657095074833 1052.000493038287 1100.803953640609 1100.204788819467 1100.078101286345 1099.122595373221 394.8769554007505 1099.466187231954 293.000367594844
905 0.005 4.525 20 1076.932695067654 1051.658034334056 1052.00143033732 1100.802925511631 1100.203286328539 1100.077059681284 1099.120209333251 394.9129329909403 1099.471927238897 293.0003421932377
906 0.005 4.53 20 1076.923741773103 1051.65891858117 1052.002330671357 1100.794207193699 1100.19704568434 1100.07133351277 1099.120973482193 394.9488559308976 1099.4352367452 293.0003497190532
907 0.005 4.535 20 1076.939540335866 1051.659893914472 1052.003280738832 1100.809289410076 1100.207457741979 1100.080216650772 1099.12277930209 394.9860393201184 1099.489417076167 293.000360527462
908 0.005 4.54 20 1076.928028964129 1051.660789775521 1052.004194682221 1100.795295318612 1100.196999933278 1100.072211440358 1099.118684773482 395.0217069041852 1099.453228699559 293.0003388740861
909 0.005 4.545 20 1076.933341296412 1051.661720738557 1052.005119625709 1100.803440123496 1100.204713330909 1100.078192957776 1099.12277429032 395.058620893795 1099.461445024614 293.0003477123184
910 0.005 4.55 20 1076.936404387964 1051.662646058034 1052.006041002319 1100.804504530814 1100.204478160535 1100.077209689633 1099.120367245014 395.0935778144401 1099.475828384503 293.0003339557371
911 0.005 4.555 20 1076.926766432347 1051.663513355213 1052.006925820234 1100.794998869063 1100.197525242603 1100.072152996417 1099.120470837988 395.1308614036832 1099.434583992348 293.0003530273495
912 0.005 4.56 20 1076.941388985052 1051.664471787573 1052.007860915461 1100.810571947108 1100.209446992557 1100.082494126248 1099.124639017632 395.1674025621203 1099.482417062763 293.0003730651129
913 0.005 4.565 20 1076.932165557061 1051.665348141227 1052.008753197897 1100.798593739663 1100.199907844436 1100.073183642535 1099.120454675397 395.202442169241 1099.448419894342 293.0003451981049
914 0.005 4.57 20 1076.931126480993 1051.66622325833 1052.009630855359 1100.798655453205 1100.20081981937 1100.074570527196 1099.121651130482 395.2373749096416 1099.447342623522 293.0003506774763
915 0.005 4.575 20 1076.94160125353 1051.667161696648 1052.010550923068 1100.808126969622 1100.20725440074 1100.079161900348 1099.122778116315 395.2745258758664 1099.479671838397 293.0003596510487
916 0.005 4.58 20 1076.92648985717 1051.667981212158 1052.011397172347 1100.790559039193 1100.193234189599 1100.067939183906 1099.11928226933 395.3122778588107 1099.430747056532 293.0003510786746
917 0.005 4.585 20 1076.936937642027 1051.668869550483 1052.01226837355 1100.803742117098 1100.204527667183 1100.077949224594 1099.122872850364 395.3478184405647 1099.466393648656 293.0003518033841
918 0.005 4.59 20 1076.937836192224 1051.669745748803 1052.01314258518 1100.802060108491 1100.202460619965 1100.076619198446 1099.119921327647 395.3832838706344 1099.473250393706 293.0003387084489
919 0.005 4.595 20 1076.930075467114 1051.670571687451 1052.013982816456 1100.795013863621 1100.197623624893 1100.071751974165 1099.121139935183 395.4174649749236 1099.43718670936 293.0003451100666
920 0.005 4.600000000000001 20 1076.944765386489 1051.67147990056 1052.014868678375 1100.808871255039 1100.207124164071 1100.079755792568 1099.122158699828 395.4528097964296 1099.488386599165 293.0003399228636
921 0.005 4.605 20 1076.933194185909 1051.67230957283 1052.015717028031 1100.795217567522 1100.196850214354 1100.071678915224 1099.118789314774 395.4873871140717 1099.447477390964 293.000350629137
922 0.005 4.61 20 1076.940770717942 1051.673195645216 1052.016592358473 1100.805912173372 1100.206656343147 1100.080070444468 1099.123335245278 395.5227919382903 1099.465659752033 293.0003596848492
923 0.005 4.615 20 1076.941870265245 1051.67407509895 1052.017469444731 1100.805058455416 1100.205168802655 1100.077060141721 1099.122240117609 395.5574409356412 1099.468958451086 293.0003301668102
924 0.005 4.62 20 1076.934009545396 1051.674899860732 1052.018307954065 1100.79711104322 1100.199405387044 1100.074016620624 1099.121562068202 395.5930618095255 1099.438578822859 293.0003413292821
925 0.005 4.625 20 1076.94750139217 1051.675808506247 1052.0191944685 1100.811273821158 1100.209896203322 1100.082464535185 1099.124424726789 395.6284365287217 1099.482723378638 293.0003530274763
926 0.005 4.63 20 1076.935351432011 1051.67661191286 1052.020018912557 1100.795882706988 1100.197815442654 1100.07225551619 1099.119616462486 395.6624097260624 1099.449312937893 293.0003396826039
927 0.005 4.635 20 1076.93514908742 1051.677418345953 1052.020827208462 1100.797389052329 1100.199630646431 1100.07356417267 1099.121605398062 395.6965634943045 1099.448822809129 293.000340712504
928 0.005 4.64 20 1076.945410884196 1051.678267711806 1052.021660970523 1100.805862109858 1100.205207325073 1100.077270311092 1099.120478061378 395.7317931779003 1099.479881804493 293.000337083062
929 0.005 4.645 20 1076.930927105597 1051.679024181259 1052.022441397114 1100.790080559843 1100.193184117099 1100.067856092667 1099.119343446156 395.76841683814 1099.430077735486 293.0003469190128
930 0.005 4.65 20 1076.945019163359 1051.679865830937 1052.023260207382 1100.805906110204 1100.205643097866 1100.079251248899 1099.122975472286 395.8031381596995 1099.478334355944 293.0003557245141
931 0.005 4.655 20 1076.942216983611 1051.680677217098 1052.024074934638 1100.801179741143 1100.201676214488 1100.076054848032 1099.119320764002 395.8373303761526 1099.471041424525 293.0003473977535
932 0.005 4.66 20 1076.937363760551 1051.68146294244 1052.024870632984 1100.797172370761 1100.199205498069 1100.073508169081 1099.121582995343 395.8705550126267 1099.441726731883 293.0003489518793
933 0.005 4.665 20 1076.950005383108 1051.682320059997 1052.025707294806 1100.808829783637 1100.207096765934 1100.079635894844 1099.122348553846 395.9048190911135 1099.487795859774 293.0003409393305
934 0.005 4.67 20 1076.939149475731 1051.683100882392 1052.026506401352 1100.79598964562 1100.197377226705 1100.072031926671 1099.119362889508 395.9393356093466 1099.447406522576 293.0003451603768
935 0.005 4.675 20 1076.947452322179 1051.683945116473 1052.027337623525 1100.807667902519 1100.207953073691 1100.081253286613 1099.123628874269 395.9731313608672 1099.468247715221 293.0003572514252
936 0.005 4.68 20 1076.945409956397 1051.684748743703 1052.028146434606 1100.803653095883 1100.20409392605 1100.076280093432 1099.121072194491 396.0062550955413 1099.466193930555 293.0003305376264
937 0.005 4.685 20 1076.937460794212 1051.685502418248 1052.028914493591 1100.795473614453 1100.197978214088 1100.072581058559 1099.120942163509 396.039354817339 1099.436145985684 293.0003483504157
938 0.005 4.69 20 1076.952198076117 1051.686351573974 1052.029738023916 1100.811221165792 1100.21002790471 1100.082693210224 1099.124630113027 396.0739537386205 1099.480981796347 293.0003663471795
939 0.005 4.695 20 1076.940510205767 1051.687103592729 1052.030509191021 1100.796132139792 1100.198052088196 1100.072423946317 1099.119968728737 396.1076487097316 1099.448984195845 293.0003445010558
940 0.005 4.7 20 1076.93965378406 1051.687849730604 1052.031258208459 1100.796806335286 1100.199228015172 1100.073231968992 1099.121137274079 396.1401692999971 1099.447438515125 293.0003510359421
941 0.005 4.705 20 1076.951178130763 1051.688657959719 1052.032046778898 1100.806598226408 1100.205776642713 1100.077552561808 1099.121346758557 396.1727660257446 1099.479749064308 293.0003439541584
942 0.005 4.71 20 1076.936007483712 1051.689363101612 1052.032776668838 1100.790084572787 1100.193120042548 1100.067769573478 1099.119466417976 396.2074595463991 1099.430036778393 293.0003591203889
943 0.005 4.715 20 1076.949451551738 1051.690149020666 1052.03354080241 1100.805338689794 1100.205275465951 1100.078890366592 1099.122821818454 396.2418676795488 1099.477404829876 293.0003647255592
944 0.005 4.72 20 1076.946879210062 1051.690905866289 1052.034300510271 1100.801134930977 1100.201747998162 1100.07625345513 1099.11918421673 396.2755034931531 1099.471450183632 293.0003376122979
945 0.005 4.725000000000001 20 1076.942867385054 1051.691650797645 1052.035052033009 1100.797828510241 1100.199730799206 1100.07382596063 1099.122157437379 396.3073983207904 1099.442540761548 293.000347034947
946 0.005 4.73 20 1076.954880002808 1051.692455106058 1052.035837626144 1100.808788602437 1100.207061804929 1100.079621169348 1099.122138691068 396.3426559294438 1099.487957336924 293.0003509507267
947 0.005 4.735 20 1076.94318866653 1051.693181013265 1052.036582649605 1100.795293228136 1100.196886020449 1100.071618097106 1099.119070497871 396.3746664185706 1099.445976126078 293.0003577512102
948 0.005 4.74 20 1076.952465743441 1051.693976495701 1052.037364265482 1100.807962279995 1100.208147887067 1100.081454826137 1099.12379979756 396.4083506623753 1099.469037783686 293.0003699536
949 0.005 4.745 20 1076.950261221641 1051.694732492848 1052.038125009943 1100.803576009607 1100.204009301151 1100.076254463993 1099.121303338632 396.4401706354735 1099.465696324606 293.0003417501224
950 0.005 4.75 20 1076.941870390027 1051.695435365587 1052.038842779154 1100.795098968393 1100.197731186653 1100.072188006937 1099.121130007717 396.472344828438 1099.434814604508 293.0003488424781
951 0.005 4.755 20 1076.957580388317 1051.696247445167 1052.039626245827 1100.811814609955 1100.210448400059 1100.082984560404 1099.125247896884 396.5053589354922 1099.482352519152 293.0003854256823
952 0.005 4.76 20 1076.944749857508 1051.696943564988 1052.04034371907 1100.795834875503 1100.197784503315 1100.072334717287 1099.119342188726 396.5401147638261 1099.450039628291 293.0003523563158
953 0.005 4.765 20 1076.94393921979 1051.697635434507 1052.041038789537 1100.796515780679 1100.198875242382 1100.073108773586 1099.12072047256 396.5720420395745 1099.448226817018 293.0003539614036
954 0.005 4.77 20 1076.95460693949 1051.698383072377 1052.041769019489 1100.804997690883 1100.204423979901 1100.076906923195 1099.120689552018 396.6044592617344 1099.480077889066 293.0003360878274
955 0.005 4.775 20 1076.940571240406 1051.699043333047 1052.042450730692 1100.790573670939 1100.193669621094 1100.068404409141 1099.119731488918 396.6367758684195 1099.43002808359 293.000342248835
956 0.005 4.78 20 1076.956501480624 1051.699803700917 1052.043185102965 1100.808077016084 1100.207237118029 1100.080678083188 1099.123542286141 396.6697260139032 1099.48155724885 293.0003668656119
957 0.005 4.785 20 1076.949827193963 1051.700499839196 1052.043891359228 1100.799145364114 1100.199950387127 1100.074099820474 1099.11950704286 396.7021961911627 1099.459489512202 293.0003403868218
958 0.005 4.79 20 1076.947991083932 1051.701197562811 1052.044593982809 1100.798553286274 1100.200247593486 1100.074478352806 1099.121700810673 396.7330332041533 1099.444953352386 293.0003477081317
959 0.005 4.795 20 1076.958678391744 1051.701954609479 1052.045332746501 1100.808510307287 1100.207216845232 1100.079121434421 1099.122397788456 396.7634782951632 1099.481878190009 293.0003452381817
960 0.005 4.8 20 1076.945958988576 1051.702617367222 1052.046017537843 1100.793600647814 1100.195550384079 1100.069961394737 1099.118449691328 396.7951915755181 1099.436375816691 293.0003480890188
961 0.005 4.805 20 1076.954799600593 1051.703352689295 1052.046736306986 1100.805662399004 1100.206304911214 1100.079400748214 1099.124007065139 396.8289990378564 1099.466130352813 293.0003587075942
962 0.005 4.81 20 1076.954733137243 1051.704059860029 1052.047443929989 1100.803487170328 1100.203899710212 1100.077293890459 1099.120435632837 396.8624456309834 1099.46780953786 293.0003403825778
963 0.005 4.815 20 1076.945746548581 1051.704715140139 1052.048114017455 1100.793913330193 1100.196552159631 1100.070892174397 1099.121421335984 396.8939557885149 1099.43472297019 293.0003413746675
964 0.005 4.82 20 1076.961658080397 1051.705463881536 1052.048836648916 1100.810075115576 1100.208374231785 1100.081304886396 1099.123235108956 396.9255696953212 1099.486893787198 293.0003566020101
965 0.005 4.825 20 1076.949583993493 1051.706129099779 1052.0495195394 1100.79546602605 1100.197253904644 1100.07229461103 1099.119468530301 396.9575104442717 1099.454539918175 293.0003567530754
966 0.005 4.83 20 1076.950093983903 1051.706793411897 1052.050184849061 1100.798146400365 1100.199825720526 1100.07436098558 1099.121685501626 396.9889632545997 1099.452962281016 293.0003609389516
967 0.005 4.835 20 1076.95818870596 1051.707492770956 1052.050872181406 1100.804398591501 1100.204184359131 1100.076836345559 1099.120306510325 397.0196935116029 1099.477082568523 293.0003488591485
968 0.005 4.84 20 1076.947691531684 1051.708132240189 1052.051527497563 1100.794509648324 1100.197146455698 1100.071778583494 1099.120657662287 397.0507728673902 1099.433471208301 293.0003514899685
969 0.005 4.845 20 1076.962544266346 1051.708869642239 1052.052239506845 1100.809904785698 1100.208739580841 1100.081932364763 1099.124533587343 397.0825712996244 1099.483659308792 293.0003638935304
970 0.005 4.850000000000001 20 1076.952828608984 1051.70951374932 1052.052899980451 1100.798459208389 1100.199790146042 1100.07312648475 1099.119458255026 397.1146860218739 1099.44871488916 293.0003479909201
971 0.005 4.855 20 1076.953609343677 1051.710182794901 1052.053568665407 1100.800117107176 1100.201712535415 1100.075728190373 1099.122252406615 397.1454752221514 1099.449808545361 293.0003574597237
972 0.005 4.86 20 1076.962287241575 1051.710896393026 1052.054266640637 1100.807716698727 1100.206795574237 1100.078753075999 1099.12232449934 397.1768204984241 1099.480443870366 293.0003432885733
973 0.005 4.865 20 1076.946826327009 1051.711497905779 1052.054894145749 1100.790218417115 1100.193070501899 1100.067827623149 1099.11911869677 397.2063462332483 1099.430337444648 293.000348945478
974 0.005 4.87 20 1076.957440009616 1051.712169412289 1052.055547642334 1100.803507843388 1100.204245207856 1100.077783155679 1099.122681942277 397.2378905247869 1099.466716735704 293.0003675534123
975 0.005 4.875 20 1076.958245385855 1051.712829955901 1052.056205307571 1100.801750962059 1100.20220880485 1100.076408912919 1099.119721948906 397.2684954711406 1099.473222128154 293.0003390739381
976 0.005 4.88 20 1076.950742027164 1051.713444973877 1052.056833577311 1100.795187974838 1100.197732759842 1100.071904474231 1099.121053261687 397.3000561627401 1099.437687828749 293.0003539968472
977 0.005 4.885 20 1076.96587362601 1051.714155690383 1052.057518218182 1100.809485707724 1100.207546223326 1100.080055752982 1099.122915318093 397.3305449296723 1099.489937791674 293.0003533700253
978 0.005 4.89 20 1076.953819895016 1051.714780043327 1052.058161794783 1100.795475604243 1100.196993201913 1100.07173187404 1099.119353897722 397.3626614165485 1099.447388755396 293.0003595781293
979 0.005 4.895 20 1076.962295336349 1051.715477430626 1052.058845165375 1100.807060288229 1100.207495649309 1100.080697178711 1099.124212960753 397.3922164093377 1099.467401394233 293.0003549842091
980 0.005 4.9 20 1076.960862109767 1051.71613497143 1052.059505596037 1100.804242052051 1100.204614072578 1100.076615841954 1099.121074217956 397.4222013836455 1099.466675980271 293.0003398144971
981 0.005 4.905 20 1076.953795773306 1051.716756589164 1052.060138987176 1100.79689462267 1100.199188196866 1100.073747998978 1099.121698241905 397.4537552618293 1099.437707136839 293.0003490310742
982 0.005 4.91 20 1076.967324809227 1051.717463474809 1052.060822508982 1100.811370001478 1100.210080023849 1100.082664775752 1099.124593988087 397.4843126536371 1099.481937082692 293.0003703103807
983 0.005 4.915 20 1076.955225256137 1051.718067860787 1052.061447512902 1100.795857685781 1100.197737977707 1100.072308874701 1099.119705213892 397.5140106306959 1099.450302876699 293.0003574415512
984 0.005 4.92 20 1076.954259776663 1051.718663232195 1052.062046225515 1100.796554673227 1100.198878736587 1100.073102039297 1099.120683616236 397.5418952477376 1099.448295886959 293.0003575575985
985 0.005 4.925 20 1076.964434930095 1051.719310796748 1052.0626776486 1100.804859986982 1100.204328370438 1100.076852299675 1099.120509805997 397.5733343301184 1099.479898774269 293.0003492401082
986 0.005 4.93 20 1076.950561366232 1051.719872279071 1052.063260471954 1100.790576157166 1100.193648835098 1100.068377808446 1099.119605776466 397.603956857291 1099.429892672766 293.0003516003054
987 0.005 4.935 20 1076.967386105944 1051.720548995935 1052.063907657022 1100.808899006003 1100.207863803583 1100.081166627899 1099.124303744435 397.6344993646032 1099.48313681173 293.0003492593881
988 0.005 4.94 20 1076.959668664563 1051.721149458595 1052.064519554028 1100.799175031082 1100.199992195883 1100.074016197475 1099.119303317849 397.6653625727634 1099.458505424504 293.000337333839
989 0.005 4.945 20 1076.958237397264 1051.72176048133 1052.065133628524 1100.79886865517 1100.200466550147 1100.074672752126 1099.12200633359 397.6959353146263 1099.445642358434 293.000335990416
990 0.005 4.95 20 1076.968347741545 1051.722425742476 1052.06578135814 1100.808400517828 1100.207166982766 1100.079063968167 1099.122605866515 397.7252835147092 1099.481639680758 293.0003360176753
991 0.005 4.955 20 1076.956063057718 1051.723007763642 1052.066383376376 1100.794151236621 1100.196058262731 1100.070365768584 1099.119552143435 397.7544324294815 1099.436874767193 293.0003534800789
992 0.005 4.96 20 1076.963620809194 1051.723638243202 1052.067000922738 1100.804801178805 1100.205633490923 1100.078875855392 1099.123220416684 397.78542505143 1099.465675525169 293.0003682384037
993 0.005 4.965 20 1076.964326426952 1051.724252541557 1052.067614507129 1100.803399314109 1100.203843573631 1100.077277130976 1099.120265306354 397.8146453589547 1099.468248680652 293.0003486299752
994 0.005 4.97 20 1076.954895859533 1051.724809457609 1052.068187372581 1100.793710154198 1100.196483961992 1100.070854362594 1099.121184603216 397.8433594619083 1099.434445728738 293.0003474968958
995 0.005 4.975000000000001 20 1076.97125527552 1051.725467643211 1052.068817992233 1100.809877395739 1100.208041212843 1100.080921290245 1099.123109448655 397.8721017166455 1099.489219379813 293.0003573022729
996 0.005 4.98 20 1076.95892496942 1051.726040562879 1052.069408619345 1100.794884478954 1100.196532825459 1100.071873759449 1099.118947641673 397.8997234716376 1099.453202089648 293.0003596276528
997 0.005 4.985 20 1076.965150608424 1051.726662071793 1052.070021313953 1100.804235458822 1100.205342520713 1100.078837893348 1099.123101980767 397.9296031304178 1099.462687230003 293.0003681813666
998 0.005 4.99 20 1076.96718855947 1051.727271717288 1052.07062826626 1100.804323566125 1100.204332691473 1100.07687327446 1099.120729803103 397.9589108846694 1099.474023753338 293.0003518906771
999 0.005 4.995 20 1076.958553756557 1051.727834838972 1052.071205542838 1100.79623850286 1100.198535478607 1100.073116533657 1099.12089341491 397.9883280656995 1099.43677903601 293.0003674446048
1000 0.005 5 20 1076.972289543956 1051.728491307792 1052.071838061439 1100.811569054257 1100.210472777687 1100.083238779469 1099.125050279943 398.018068963271 1099.479871648766 293.0003753933467
1001 0.005 5.005 20 1076.961507748495 1051.729046674068 1052.072412240519 1100.797488221981 1100.199030114165 1100.072664862553 1099.119796033389 398.0467433652843 1099.447063917173 293.0003461910857
1002 0.005 5.01 20 1076.959682598179 1051.729599200605 1052.072968276961 1100.796892374965 1100.199411463648 1100.073327652322 1099.121023968878 398.0756208808627 1099.447198951055 293.0003600573391
1003 0.005 5.015 20 1076.971548075194 1051.73022759375 1052.073575241869 1100.807495182793 1100.206587978172 1100.078303595705 1099.122376560595 398.1046066901559 1099.480080205225 293.0003512205562
1004 0.005 5.02 20 1076.955740015003 1051.730741768461 1052.074114509974 1100.789978900229 1100.192950168032 1100.067637521691 1099.11949898455 398.1350618496117 1099.430175173344 293.0003450293006
1005 0.005 5.025 20 1076.968497805072 1051.731334452505 1052.074685938141 1100.804601293522 1100.204617506952 1100.078430092741 1099.122908574867 398.1639208026274 1099.475985966631 293.0003607468546
1006 0.005 5.03 20 1076.966221468127 1051.731905205894 1052.075257882711 1100.80085532103 1100.20154385796 1100.076064652283 1099.119314276257 398.1921321607796 1099.470679768603 293.0003368081103
1007 0.005 5.035 20 1076.961969607907 1051.732454110203 1052.075814566875 1100.797567202382 1100.199493709665 1100.073808814345 1099.12154173954 398.2200717960391 1099.442642254613 293.0003462219964
1008 0.005 5.04 20 1076.973950705215 1051.7330709568 1052.076411830125 1100.808562483142 1100.206953116842 1100.079244118478 1099.122037689689 398.248511758901 1099.486012123213 293.0003645547052
1009 0.005 5.045 20 1076.962330066162 1051.733613498488 1052.076971995099 1100.795199186811 1100.19679237183 1100.071156008593 1099.119637983077 398.2760752040387 1099.441142028923 293.0003657923044
1010 0.005 5.05 20 1076.970491769029 1051.734215284644 1052.077560136838 1100.806975152727 1100.207315330952 1100.080568482594 1099.123345562234 398.3052324100703 1099.466372946224 293.0003669651192
1011 0.005 5.055 20 1076.968774356928 1051.734782912472 1052.078131304259 1100.803218838256 1100.203804469052 1100.076256687532 1099.12097092488 398.3355349546991 1099.46434913997 293.0003454137815
1012 0.005 5.06 20 1076.960395473859 1051.735302026344 1052.078664364665 1100.794419694546 1100.197034095732 1100.071510666782 1099.121177926215 398.3596072147291 1099.43464369702 293.0003587377811
1013 0.005 5.065 20 1076.976239441785 1051.735925038817 1052.079259297816 1100.811267957468 1100.209840233579 1100.082383058817 1099.124461813743 398.3879931662809 1099.482450378752 293.0003487096911
1014 0.005 5.07 20 1076.963685922132 1051.736448843535 1052.079802155018 1100.79556974143 1100.197459319516 1100.072042261636 1099.119186098599 398.4154362085205 1099.45032031257 293.0003417897069
1015 0.005 5.075 20 1076.963657552753 1051.736981149935 1052.08033434653 1100.79723777223 1100.199314610055 1100.073486497335 1099.12227256784 398.4410115055718 1099.449888127027 293.0003412698739
1016 0.005 5.08 20 1076.972833510647 1051.737546719429 1052.080885429777 1100.804696257041 1100.204189147655 1100.076670513716 1099.119764349018 398.4729497136927 1099.479321599603 293.0003258731778
1017 0.005 5.085 20 1076.959598144728 1051.738034715417 1052.081393779146 1100.791063091487 1100.193965762398 1100.068593771931 1099.120186819659 398.499311204811 1099.430212074496 293.0003483416382
1018 0.005 5.09 20 1076.975025439872 1051.738621209904 1052.081954552526 1100.808115335358 1100.207198738997 1100.080700679773 1099.123325057578 398.5294246061816 1099.482315186214 293.0003580277003
1019 0.005 5.095 20 1076.968059216699 1051.739143092653 1052.082486351196 1100.799138586673 1100.200013900838 1100.074029554506 1099.119337560257 398.5561476731469 1099.458073936831 293.0003412020945
1020 0.005 5.100000000000001 20 1076.966644803183 1051.739672638805 1052.083019689443 1100.798867938835 1100.200498204896 1100.074725705397 1099.121666170237 398.5821282181914 1099.445968399107 293.0003474298094
1021 0.005 5.105 20 1076.976805393406 1051.740263652946 1052.083591965433 1100.808406401185 1100.207204098399 1100.07909604315 1099.122677263761 398.6085892621842 1099.481456570228 293.0003649116234
1022 0.005 5.11 20 1076.963705045587 1051.740759622449 1052.084110130089 1100.793405629769 1100.195464241456 1100.069931306004 1099.118837419927 398.6395801918322 1099.435832972475 293.0003694463243
1023 0.005 5.115 20 1076.971975239645 1051.741314464407 1052.084649906474 1100.804773572557 1100.205614985851 1100.078846227122 1099.122925359086 398.665570808439 1099.465116605305 293.0003785798514
1024 0.005 5.12 20 1076.972609944366 1051.741854395565 1052.085188395673 1100.803415572588 1100.203841812067 1100.077309185891 1099.120277139092 398.6953346358002 1099.468692893603 293.0003561237384
1025 0.005 5.125 20 1076.963055794825 1051.742337224913 1052.085686820753 1100.793617263335 1100.196405732816 1100.070769879376 1099.12107484464 398.7178469437987 1099.434480505847 293.0003570816423
1026 0.005 5.13 20 1076.97935886507 1051.742918915965 1052.086241264188 1100.809660145323 1100.207812873049 1100.080664943506 1099.122843164877 398.7496815183703 1099.489506685586 293.0003411729801
1027 0.005 5.135 20 1076.966510937416 1051.743414250216 1052.086754811277 1100.794237063444 1100.195979072616 1100.071283477868 1099.118783135454 398.7760673996749 1099.451091825254 293.0003532230888
1028 0.005 5.14 20 1076.973140276286 1051.74396138174 1052.087292212716 1100.80418010464 1100.205315888122 1100.078816465989 1099.123011448081 398.80488225025 1099.462555741832 293.0003385755151
1029 0.005 5.145 20 1076.975212773439 1051.744504316422 1052.087831173069 1100.804340081085 1100.204359562652 1100.076942459099 1099.121072720737 398.828186367085 1099.474473522482 293.0003232122682
1030 0.005 5.15 20 1076.96755038325 1051.745011180008 1052.088348677645 1100.797089840816 1100.199155835023 1100.073544058909 1099.121935274389 398.8542324232524 1099.438065991764 293.0003437759984
1031 0.005 5.155 20 1076.980400545957 1051.745597210046 1052.088912353517 1100.811577345504 1100.210512101672 1100.083210106493 1099.12479767001 398.8848834465244 1099.479478589864 293.0003543421117
1032 0.005 5.16 20 1076.969071030961 1051.746077212796 1052.089412527463 1100.797348853349 1100.198973436125 1100.07261057739 1099.119429808419 398.914048717898 1099.446848773144 293.0003423436294
1033 0.005 5.165 20 1076.967632534973 1051.746560685359 1052.089899196509 1100.796974073311 1100.199516780573 1100.073418523442 1099.121031799932 398.9367687138493 1099.447252672282 293.0003383384286
1034 0.005 5.17 20 1076.978853834929 1051.747107218326 1052.0904261738 1100.806934032951 1100.206146615028 1100.077979263204 1099.121662102514 398.9662406361911 1099.479154883054 293.0003321308422
1035 0.005 5.175 20 1076.963281075076 1051.747550434708 1052.090893603936 1100.789622522733 1100.192756530976 1100.067529601983 1099.119077271298 398.9928823668449 1099.429857422429 293.0003602756439
1036 0.005 5.18 20 1076.976276659602 1051.748075428708 1052.091395855228 1100.804588201401 1100.204617108454 1100.078427356864 1099.122947211864 399.0215018215059 1099.475850769775 293.0003775414824
1037 0.005 5.185 20 1076.974254600443 1051.748580624311 1052.09190154216 1100.800818929235 1100.201472104508 1100.075976646483 1099.119593863386 399.0470040414486 1099.470629057097 293.0003466085681
1038 0.005 5.19 20 1076.969897636373 1051.749064051677 1052.092392685684 1100.797671022145 1100.199566136467 1100.073868999716 1099.121659170197 399.0723709047355 1099.442770183279 293.0003478577902
1039 0.005 5.195 20 1076.981804205462 1051.749614468924 1052.092923251525 1100.808557079262 1100.206955938009 1100.07914953467 1099.121774683061 399.0978907887064 1099.485509282118 293.0003568249161
1040 0.005 5.2 20 1076.969605913235 1051.750081098407 1052.093410159662 1100.794753041676 1100.196364167857 1100.070823512159 1099.119233000986 399.1264609452416 1099.440322179497 293.0003472770138
1041 0.005 5.205 20 1076.977988920811 1051.750617105815 1052.09393147814 1100.806829371467 1100.207161403493 1100.080491357676 1099.123440649666 399.1494419323894 1099.466691007797 293.0003499610008
1042 0.005 5.21 20 1076.976666439396 1051.751121838056 1052.094438592994 1100.803228182854 1100.203786674212 1100.076249173702 1099.121180139276 399.1779710618073 1099.464477267321 293.0003347384176
1043 0.005 5.215 20 1076.967998261205 1051.751575035098 1052.09490561568 1100.79433054479 1100.196978640253 1100.071460432239 1099.120976299692 399.2007737566698 1099.434479733927 293.0003460958658
1044 0.005 5.22 20 1076.983822605375 1051.752134271533 1052.095436287965 1100.811265664542 1100.209847872829 1100.082389109119 1099.124473868644 399.2299350306458 1099.482420243203 293.0003654394761
1045 0.005 5.225000000000001 20 1076.971492230134 1051.752596006183 1052.09591652685 1100.795680094913 1100.197559997393 1100.072135909752 1099.119346482148 399.2554475610851 1099.450385902231 293.0003588812655
1046 0.005 5.23 20 1076.970407905705 1051.753050912758 1052.096374370262 1100.796459502911 1100.198723657734 1100.073080767883 1099.121400282799 399.2829460867455 1099.44883014189 293.0003571927382
1047 0.005 5.235 20 1076.980784563401 1051.753560047995 1052.096866203285 1100.804928833715 1100.204311407042 1100.076831614248 1099.120649002802 399.3051145037322 1099.480071558842 293.0003426996388
1048 0.005 5.24 20 1076.966780012905 1051.75398205112 1052.097309033461 1100.790768118494 1100.193811489562 1100.068502237347 1099.119749241692 399.332855607915 1099.429885608051 293.000353576244
1049 0.005 5.245 20 1076.982504664167 1051.754505921573 1052.097806720486 1100.808022094308 1100.207142519475 1100.080667387635 1099.123258947961 399.3636295813066 1099.482147140013 293.0003560653196
1050 0.005 5.25 20 1076.975900957858 1051.754968823582 1052.098279462419 1100.799220099886 1100.20004931006 1100.074121634516 1099.119836690763 399.3862423784399 1099.458865127669 293.0003392167428
1051 0.005 5.255 20 1076.973953061224 1051.755437408038 1052.098751332079 1100.798737381569 1100.200382460396 1100.074625190219 1099.121763056208 399.4108568191134 1099.445664125075 293.0003510791786
1052 0.005 5.26 20 1076.985077508075 1051.755979193719 1052.099271278477 1100.80924085374 1100.207812108293 1100.079522951528 1099.123490725363 399.4356836915773 1099.482647865984 293.0003524419357
1053 0.005 5.265 20 1076.971621223712 1051.756419323972 1052.099733859698 1100.793757463838 1100.19563680435 1100.070014855967 1099.119054103767 399.4628524378506 1099.435850485029 293.0003511362505
1054 0.005 5.27 20 1076.980249152244 1051.756929729085 1052.100227979599 1100.805633716717 1100.206248554987 1100.079328238926 1099.12414200184 399.4871071598264 1099.466784539694 293.0003673398778
1055 0.005 5.275 20 1076.979981427344 1051.757412833425 1052.100711318429 1100.803471865501 1100.203906515823 1100.077322837436 1099.120477336708 399.516191055165 1099.468241031531 293.00034485435
1056 0.005 5.28 20 1076.970837750157 1051.757841445534 1052.101155153076 1100.793846585411 1100.196511389121 1100.070845764848 1099.121364523864 399.5413825908333 1099.43469641738 293.0003388548922
1057 0.005 5.285 20 1076.98679079771 1051.758365119738 1052.101652054127 1100.809846586834 1100.208047704178 1100.080878395566 1099.122710019176 399.5662725963582 1099.488888794335 293.00036086854
1058 0.005 5.29 20 1076.97418161096 1051.75880530667 1052.102110661678 1100.794722864756 1100.19641690356 1100.071797235416 1099.119108585671 399.594092618874 1099.45317065013 293.0003457890085
1059 0.005 5.295 20 1076.980438289559 1051.759296323377 1052.102592263324 1100.804223794549 1100.205342031407 1100.078867025222 1099.122962407922 399.6156768321075 1099.462789199104 293.000345676123
1060 0.005 5.3 20 1076.983386841754 1051.759793772148 1052.103083390578 1100.805162119917 1100.204973928662 1100.077353710863 1099.122046348148 399.6412982430318 1099.47546325475 293.0003373914376
1061 0.005 5.305 20 1076.97451600451 1051.76023782241 1052.10354145238 1100.796667579345 1100.198755959306 1100.073260704382 1099.121500504843 399.6696390778752 1099.437377727321 293.0003528845826
1062 0.005 5.31 20 1076.987581641061 1051.760768813089 1052.10404973607 1100.811581016267 1100.210461085527 1100.083200530504 1099.125197106169 399.6951254421073 1099.479930956155 293.0003779135672
1063 0.005 5.315 20 1076.976663953964 1051.76120022045 1052.104500329669 1100.797482711583 1100.199022328996 1100.072624431253 1099.11990353006 399.7159708181356 1099.447007641632 293.0003481604176
1064 0.005 5.32 20 1076.975602471663 1051.761637239061 1052.104938972801 1100.79774652902 1100.200138338998 1100.073823565789 1099.121813555941 399.7413213951225 1099.448252648659 293.0003380667356
1065 0.005 5.325 20 1076.985772117165 1051.762125051156 1052.105409863375 1100.806656619661 1100.205950299944 1100.07778648203 1099.121116694052 399.7677595643721 1099.478563778116 293.0003415124767
1066 0.005 5.33 20 1076.970347641363 1051.762510156198 1052.1058198973 1100.78978950146 1100.192938897801 1100.067656068851 1099.119089800582 399.7931133018207 1099.429854419917 293.0003468332476
1067 0.005 5.335 20 1076.983545472322 1051.762977516016 1052.106264589135 1100.804711502023 1100.204791598051 1100.078453687165 1099.122600448108 399.8165570354947 1099.47569965392 293.0003552594418
1068 0.005 5.34 20 1076.981345600517 1051.76342507288 1052.106712803936 1100.801005616151 1100.201664292696 1100.076145213729 1099.119431510901 399.8438179595336 1099.471068603889 293.0003364958453
1069 0.005 5.345 20 1076.976948859179 1051.76385438237 1052.107149753728 1100.797669411748 1100.19956957589 1100.07386379595 1099.121767546566 399.8647556035858 1099.442656477664 293.0003418187217
1070 0.005 5.350000000000001 20 1076.988896651451 1051.764351189489 1052.107626570221 1100.808745175867 1100.207087493146 1100.079421024881 1099.122458825353 399.8926308968489 1099.486301761779 293.0003613878836
1071 0.005 5.355 20 1076.976576902253 1051.764763878342 1052.10805944254 1100.794685890517 1100.196374343861 1100.070887745901 1099.118825559636 399.9169878673056 1099.44104276777 293.0003541323784
1072 0.005 5.36 20 1076.985508822989 1051.765249153107 1052.108528996609 1100.807526464455 1100.20774733909 1100.081094490434 1099.12389073467 399.9419783652901 1099.467471443508 293.0003620503927
1073 0.005 5.365 20 1076.983450398347 1051.765697923433 1052.108981747424 1100.803129410274 1100.203709099493 1100.076129919975 1099.120816805791 399.966446521961 1099.463800258028 293.0003469594147
1074 0.005 5.37 20 1076.974799127875 1051.766094617265 1052.109392275133 1100.794198109425 1100.196891364903 1100.0713232055 1099.1212862064 399.9872558575288 1099.434393967837 293.0003444378329
1075 0.005 5.375 20 1076.991544224874 1051.766609042527 1052.109875923188 1100.811687970275 1100.209949627589 1100.082222005955 1099.124709700413 400.0125510223628 1099.485325542332 293.0003497914898
1076 0.005 5.38 20 1076.978671921434 1051.767023632211 1052.110308709914 1100.795589237003 1100.197274475849 1100.072316182476 1099.119334731189 400.0394117738506 1099.454780631203 293.0003497140274
1077 0.005 5.385 20 1076.979745850378 1051.767450565461 1052.110734447174 1100.799163296914 1100.200639721521 1100.074981958317 1099.122170899218 400.0616158523105 1099.454620066675 293.0003508745315
1078 0.005 5.39 20 1076.986720418662 1051.767898166463 1052.111171610492 1100.804389228837 1100.204158440265 1100.076772119603 1099.12004038479 400.0881591502034 1099.476799752409 293.0003344417646
1079 0.005 5.395 20 1076.976205835154 1051.76828939436 1052.111579450973 1100.794547612822 1100.197189554332 1100.071837437461 1099.120377946217 400.110260549904 1099.433435451964 293.0003483278725
1080 0.005 5.4 20 1076.990591748243 1051.768772915281 1052.112038954431 1100.809710312193 1100.20863586255 1100.081928527691 1099.124179536884 400.1349792141797 1099.483022101087 293.0003589437219
1081 0.005 5.405 20 1076.981875839728 1051.76918752388 1052.112466348265 1100.798962472806 1100.200148162199 1100.073350935407 1099.120462663454 400.1590629069806 1099.44938671199 293.0003540926946
1082 0.005 5.41 20 1076.981306250824 1051.769609843238 1052.112889483187 1100.799715079211 1100.201497624803 1100.075375243379 1099.122221319923 400.1871912447955 1099.4488500668 293.0003550045454
1083 0.005 5.415 20 1076.989852672636 1051.770077022048 1052.113342009751 1100.807248863768 1100.206496742567 1100.078563260308 1099.121667450411 400.20997374022 1099.479674932257 293.0003513033673
1084 0.005 5.42 20 1076.974911776981 1051.770438268737 1052.113727494445 1100.790439570264 1100.193264065872 1100.06797801784 1099.119000686526 400.2313045771556 1099.429865121021 293.0003495588994
1085 0.005 5.425 20 1076.985590513877 1051.77087535304 1052.114146140218 1100.803952204791 1100.204752650008 1100.078091804533 1099.122706393745 400.2572560701854 1099.466308560227 293.0003562517492
1086 0.005 5.43 20 1076.986463432234 1051.77130496161 1052.114571901926 1100.802485489376 1100.202834720225 1100.076897886839 1099.120337509027 400.2775204338161 1099.473050641841 293.0003401127096
1087 0.005 5.435 20 1076.978670667449 1051.771696156759 1052.114974637879 1100.795394906091 1100.197917251299 1100.071949000779 1099.121731348864 400.3016373836321 1099.43743124798 293.0003535991435
1088 0.005 5.44 20 1076.992696242997 1051.772162262287 1052.115417892354 1100.808889986428 1100.207101918788 1100.079773179625 1099.122444050481 400.331775108558 1099.489247412208 293.0003610343847
1089 0.005 5.445 20 1076.981900725707 1051.772563351698 1052.115835239567 1100.79608393318 1100.197428717158 1100.072069995111 1099.119784850723 400.350640749098 1099.448990305485 293.0003546979659
1090 0.005 5.45 20 1076.988168662474 1051.773011768505 1052.116273900548 1100.805659586207 1100.206454305937 1100.079893740329 1099.123414264593 400.3771074552999 1099.465265565786 293.0003585146841
1091 0.005 5.455 20 1076.989118557245 1051.773454802671 1052.116714127396 1100.805136163021 1100.205144921877 1100.07711390767 1099.121872689 400.3988137415471 1099.470802298665 293.0003387118145
1092 0.005 5.46 20 1076.981026894185 1051.773848142245 1052.117120363781 1100.796922803016 1100.199105715829 1100.073746778265 1099.121377992482 400.4239596404133 1099.439250427481 293.0003473877219
1093 0.005 5.465 20 1076.994238273854 1051.774329716716 1052.117578672049 1100.81142727279 1100.21018997734 1100.082804966229 1099.124778835597 400.4477882230929 1099.48115557111 293.0003540485673
1094 0.005 5.47 20 1076.982082007865 1051.774708899514 1052.117977950761 1100.79608318688 1100.19800116086 1100.072360058517 1099.119933285931 400.4698043894654 1099.448805272615 293.0003360464452
1095 0.005 5.475000000000001 20 1076.981880125184 1051.775096263984 1052.118365688809 1100.797622348932 1100.199909094289 1100.073703676706 1099.12194192114 400.4919229412227 1099.448493281194 293.0003445219078
1096 0.005 5.48 20 1076.991708704152 1051.775529531072 1052.118782789999 1100.80623003829 1100.205550510051 1100.07743473318 1099.120961205934 400.5183503406471 1099.479763934635 293.0003400375339
1097 0.005 5.485 20 1076.977001702961 1051.775867363662 1052.119144238955 1100.790075082053 1100.193152700077 1100.067799970007 1099.119448254692 400.5392707188527 1099.429929671904 293.0003497703995
1098 0.005 5.49 20 1076.990550789499 1051.776291847925 1052.119545500714 1100.805513166577 1100.205377309396 1100.079012594908 1099.123054504435 400.5637168066071 1099.477636416933 293.0003584326028
1099 0.005 5.495 20 1076.988076670966 1051.776694581833 1052.119949750791 1100.801227537526 1100.201734776248 1100.076191669539 1099.119569667011 400.5863906368354 1099.471497199449 293.0003371951271
1100 0.005 5.5 20 1076.982639744851 1051.777070708594 1052.120335315515 1100.797079885767 1100.199161944504 1100.073425552267 1099.121668073427 400.6052858534351 1099.441309483556 293.0003435381523
1101 0.005 5.505 20 1076.996076429758 1051.777531922597 1052.120772946119 1100.809530789793 1100.207612180096 1100.08000852515 1099.12304897185 400.6302594928462 1099.488963823532 293.0003578718932
1102 0.005 5.51 20 1076.983956090433 1051.777906191509 1052.121166318501 1100.795703503774 1100.197158214285 1100.071768726189 1099.119321943769 400.6546727891463 1099.446069797261 293.0003538757422
1103 0.005 5.515 20 1076.993173683927 1051.778359889502 1052.121604774496 1100.808563268623 1100.208575666914 1100.081700055943 1099.124366844173 400.6766230067228 1099.469907488837 293.0003698247753
1104 0.005 5.52 20 1076.989791108219 1051.778761193065 1052.122012488203 1100.803505860026 1100.204027260362 1100.076290937006 1099.120954345525 400.7026954077803 1099.465510268516 293.0003568156689
1105 0.005 5.525 20 1076.981816288753 1051.779120230079 1052.122384795369 1100.795180929391 1100.197690824846 1100.072085116059 1099.121218499548 400.7250882679086 1099.434987335138 293.0003610408389
1106 0.005 5.53 20 1076.9964057625 1051.77957562571 1052.12281383238 1100.811105596588 1100.209920304033 1100.082593813414 1099.124676286995 400.7491105426267 1099.481257250537 293.0003581363886
1107 0.005 5.535 20 1076.984577809875 1051.779937174957 1052.123193521397 1100.795862502964 1100.197726733249 1100.072299399725 1099.119683187687 400.7703401453642 1099.450145445004 293.0003512371772
1108 0.005 5.54 20 1076.983643399323 1051.780293589891 1052.123551824253 1100.796790511791 1100.199099144495 1100.073230496969 1099.121190178346 400.789813770863 1099.448209130158 293.0003573965197
1109 0.005 5.545 20 1076.9945012482 1051.780714641586 1052.123954153396 1100.805730247624 1100.204935295119 1100.077252415949 1099.1214292306 400.8135969881612 1099.481132993464 293.0003449806729
1110 0.005 5.55 20 1076.980023071207 1051.781042488583 1052.124303970346 1100.790942187731 1100.193860252275 1100.068513353096 1099.120307524242 400.8394132732328 1099.430468408078 293.000357856512
1111 0.005 5.555 20 1076.995308336255 1051.781465978411 1052.124702948492 1100.808008174308 1100.207160806353 1100.080636907424 1099.123414813428 400.8623564169994 1099.481716077333 293.0003664226333
1112 0.005 5.56 20 1076.988294843002 1051.781826023688 1052.12507348665 1100.79912592022 1100.199990845051 1100.074128900968 1099.119391590169 400.8816967015718 1099.459299229637 293.0003398180929
1113 0.005 5.565 20 1076.986421666456 1051.782190539215 1052.125441993915 1100.798419081189 1100.200131155732 1100.074386831692 1099.121471925544 400.904677584441 1099.444924163564 293.0003515079563
1114 0.005 5.57 20 1076.996892655066 1051.782620335179 1052.125852004578 1100.80842859675 1100.207142950586 1100.079042509462 1099.122528396279 400.9287570448898 1099.481780083112 293.000348628747
1115 0.005 5.575 20 1076.983828430036 1051.782959105508 1052.12621208029 1100.793489780922 1100.195493669137 1100.069944190773 1099.118935837228 400.9495104947395 1099.435961321505 293.0003424838034
1116 0.005 5.58 20 1076.99212780362 1051.783362483326 1052.126599708939 1100.804940595791 1100.20574291218 1100.078975776842 1099.123434055222 400.9720641438434 1099.465699597528 293.0003655247802
1117 0.005 5.585 20 1076.992873334435 1051.783752894799 1052.126988367295 1100.803525061174 1100.20386499747 1100.077314059683 1099.120712703122 400.993721596935 1099.468815227036 293.0003367746975
1118 0.005 5.59 20 1076.983032182541 1051.78408346793 1052.127334857423 1100.793698246269 1100.196456046541 1100.07081997145 1099.121232962586 401.0131915472298 1099.434546598169 293.0003362013835
1119 0.005 5.595 20 1076.999224615588 1051.784512354205 1052.127736642084 1100.80975038562 1100.207893237767 1100.080707893087 1099.122927741421 401.0374778871717 1099.4895022325 293.0003546130465
1120 0.005 5.600000000000001 20 1076.986052336087 1051.784852193278 1052.128095742936 1100.794144606722 1100.195922591044 1100.071258020062 1099.11888807887 401.0599620892752 1099.451253013247 293.0003538793912
1121 0.005 5.605 20 1076.992505276414 1051.785243384492 1052.128477097883 1100.804046586374 1100.205202177266 1100.078737871051 1099.122681756182 401.0815490832646 1099.462416894307 293.0003567553272
1122 0.005 5.61 20 1076.994736308611 1051.785630923482 1052.128859953714 1100.804314571742 1100.204349204259 1100.076899967717 1099.120779967429 401.1016455169558 1099.474124063085 293.0003343773454
1123 0.005 5.615 20 1076.987330228244 1051.785991419005 1052.129230236633 1100.797262988709 1100.199195933853 1100.073544268684 1099.122172582734 401.1239963569234 1099.438219485512 293.0003450731058
1124 0.005 5.62 20 1076.999960339724 1051.786430253343 1052.129646369164 1100.811683937456 1100.210585544949 1100.08326221133 1099.125218490035 401.1490614094 1099.479554364277 293.000361827145
1125 0.005 5.625 20 1076.988568426335 1051.786765790057 1052.130001791361 1100.797509974188 1100.199068066293 1100.072723237147 1099.119585182236 401.1719637069575 1099.447203921485 293.0003455134093
1126 0.005 5.63 20 1076.987229895717 1051.787108834412 1052.130346722678 1100.797131306012 1100.199610573125 1100.073461477974 1099.121471524425 401.1900085709977 1099.447375164593 293.0003478424147
1127 0.005 5.635 20 1076.997745734278 1051.787507220938 1052.130727460963 1100.806637712033 1100.205925787781 1100.077833317653 1099.121411577959 401.2139147590381 1099.478905427332 293.000342606234
1128 0.005 5.64 20 1076.98230926436 1051.787801799554 1052.131046379276 1100.789640522166 1100.19279903805 1100.067557428674 1099.119024789942 401.2361672733319 1099.429922167252 293.0003494972132
1129 0.005 5.645 20 1076.994990193722 1051.788176318343 1052.131398719174 1100.804290186541 1100.204378322215 1100.078241067886 1099.122678904534 401.2571882993776 1099.475354087655 293.000361686555
1130 0.005 5.65 20 1076.99274584126 1051.788528752556 1052.131751597784 1100.800605742079 1100.201384774403 1100.07582058565 1099.119081856539 401.2789219892664 1099.469327223048 293.0003337815496
1131 0.005 5.655 20 1076.98984424879 1051.788886058947 1052.1321114469 1100.798647732067 1100.200310956033 1100.07438004536 1099.122883380549 401.2943740842654 1099.443927492176 293.0003412238753
1132 0.005 5.66 20 1077.000734100297 1051.789297256259 1052.132504246838 1100.808619647488 1100.206991530759 1100.079264504627 1099.122015978024 401.3217406532989 1099.485827890284 293.0003473106773
1133 0.005 5.665 20 1076.989412026297 1051.789637660865 1052.132862670488 1100.795768775573 1100.197173888395 1100.071452513891 1099.120275381973 401.3435774949399 1099.442166507517 293.0003529795654
1134 0.005 5.67 20 1076.997027437507 1051.790037102386 1052.133249154307 1100.807325864935 1100.207620257021 1100.08096225349 1099.12347757018 401.3671599534171 1099.467349214475 293.0003706528766
1135 0.005 5.675 20 1076.995120858618 1051.790398844281 1052.133615049713 1100.803217107025 1100.203813001277 1100.076226595268 1099.120898723721 401.3849118003388 1099.463882817097 293.0003435668234
1136 0.005 5.68 20 1076.986327739296 1051.790709085585 1052.133939967235 1100.794089560439 1100.196783708923 1100.071257494777 1099.120899166712 401.4049670113076 1099.434386854131 293.0003452927492
1137 0.005 5.685 20 1077.002462809864 1051.791126029303 1052.134328367845 1100.811152606664 1100.209649645402 1100.082074375759 1099.124164465343 401.4304106980355 1099.483869493461 293.0003529996346
1138 0.005 5.69 20 1076.989941826018 1051.791452969548 1052.134672960775 1100.795335015772 1100.197089502541 1100.072101860012 1099.119243060527 401.4509130128747 1099.454175586515 293.0003476885305
1139 0.005 5.695 20 1076.989747646896 1051.791777244371 1052.134997924946 1100.797516223616 1100.199345347827 1100.073967849699 1099.121330029185 401.47152222498 1099.451959594774 293.0003497668184
1140 0.005 5.7 20 1076.998397379745 1051.792148134946 1052.135354380805 1100.804598818756 1100.204394963421 1100.077016986317 1099.120589477531 401.4925364379573 1099.476615517148 293.0003313161277
1141 0.005 5.705 20 1076.987686677856 1051.792460874328 1052.13568182128 1100.794410013656 1100.197008017485 1100.07164382774 1099.120756005091 401.5119171283945 1099.433364382114 293.0003525074887
1142 0.005 5.71 20 1077.001440190295 1051.792856439308 1052.136054743894 1100.808899451364 1100.207943509924 1100.081284166757 1099.123588555459 401.5333224144606 1099.481883553947 293.0003702513788
1143 0.005 5.715 20 1076.992673577372 1051.793176986237 1052.136389197985 1100.798521562779 1100.199788742766 1100.073267240367 1099.119604705087 401.5557237689023 1099.450332199376 293.0003449760681
1144 0.005 5.72 20 1076.993275018175 1051.793516701481 1052.136728605311 1100.80042089626 1100.201941102897 1100.075937795777 1099.121741105661 401.5740477970402 1099.450076572958 293.0003461494335
1145 0.005 5.725000000000001 20 1077.001934744991 1051.793913894991 1052.137108730065 1100.808045347553 1100.207053356113 1100.078895149613 1099.122407392452 401.5964673383223 1099.481668890929 293.0003464722369
1146 0.005 5.73 20 1076.986437309972 1051.794196209126 1052.137417300884 1100.790462270303 1100.193182918441 1100.067880545384 1099.119425891354 401.6195812419051 1099.430671841201 293.0003480411969
1147 0.005 5.735 20 1076.997566855134 1051.794565947292 1052.137766191357 1100.804645246992 1100.205285616154 1100.078445120804 1099.123634519386 401.6405696870074 1099.467386660397 293.0003651799352
1148 0.005 5.74 20 1076.997404887136 1051.794912905209 1052.138110655921 1100.802408390051 1100.202788781163 1100.076814493458 1099.11983310558 401.6619633483237 1099.472600858539 293.0003330353471
1149 0.005 5.745 20 1076.989251709521 1051.795216894354 1052.138428408814 1100.794900893265 1100.197567322431 1100.071728401998 1099.121227112644 401.6789150733414 1099.436495482901 293.0003336226621
1150 0.005 5.75 20 1077.004025225308 1051.795607918091 1052.138794801589 1100.808939659512 1100.207117259998 1100.079780659306 1099.122629792222 401.6984660890903 1099.489334717101 293.0003412333426
1151 0.005 5.755 20 1076.991946775744 1051.795920783025 1052.139125916194 1100.795134435506 1100.196749650559 1100.071593478575 1099.118811658262 401.7211699899558 1099.447436409597 293.0003497865476
1152 0.005 5.76 20 1076.999377207629 1051.796292199502 1052.13948544587 1100.805892864657 1100.206654930973 1100.08005720995 1099.123453710291 401.7422154712138 1099.465627259577 293.0003486117563
1153 0.005 5.765 20 1076.999144130333 1051.796645455636 1052.13983879899 1100.804232488978 1100.20454919148 1100.076613745312 1099.12120976699 401.7625698363608 1099.467886777091 293.0003330757386
1154 0.005 5.77 20 1076.99194277221 1051.796959176203 1052.140163330128 1100.797055286077 1100.199385756715 1100.073980029237 1099.12118311474 401.7807787817258 1099.4382824001 293.0003446918094
1155 0.005 5.775 20 1077.005210687384 1051.797362498868 1052.140542919441 1100.811289057331 1100.209938110232 1100.082512481893 1099.124486620857 401.8040968213845 1099.48228483544 293.0003577401151
1156 0.005 5.78 20 1076.992948145693 1051.797670035217 1052.140869702581 1100.795974906226 1100.197850964725 1100.072355552191 1099.120059380632 401.8213348449942 1099.449965601211 293.0003482117721
1157 0.005 5.785 20 1076.992722850095 1051.797985112418 1052.141184640389 1100.797441863431 1100.199580610036 1100.073552817432 1099.121979753761 401.8430420303296 1099.449195742479 293.0003541374535
1158 0.005 5.79 20 1077.002275851202 1051.79834244171 1052.141526405863 1100.805278341924 1100.204617768899 1100.077046770574 1099.120900899441 401.8670149591598 1099.480279467235 293.0003317295683
1159 0.005 5.795 20 1076.988233156892 1051.798613058389 1052.141819074451 1100.790807445849 1100.193759936463 1100.068431794222 1099.1198903984 401.8846351472529 1099.43054785557 293.0003500948323
1160 0.005 5.8 20 1077.0036342137 1051.79898296436 1052.142162852689 1100.808103827652 1100.207226160398 1100.080727036506 1099.123541424658 401.9061409802599 1099.482184509084 293.0003596058377
1161 0.005 5.805 20 1076.996502525615 1051.799288068196 1052.142478482864 1100.798987774785 1100.199867804218 1100.073964513316 1099.119248510265 401.9247224166226 1099.458522443939 293.0003432254655
1162 0.005 5.81 20 1076.994969712145 1051.799604397876 1052.142797318931 1100.798887333743 1100.20054439878 1100.074764012557 1099.121811909245 401.9414459141156 1099.445900266647 293.0003422979294
1163 0.005 5.815 20 1077.005850580489 1051.799993102242 1052.143164546303 1100.809131884617 1100.207745946808 1100.079475770526 1099.123346665674 401.9628291938222 1099.482439324212 293.0003534171115
1164 0.005 5.82 20 1076.992322310615 1051.800282414312 1052.143476489402 1100.793692688293 1100.195604500701 1100.070014172105 1099.119370605171 401.9866087599156 1099.436162229236 293.0003694321617
1165 0.005 5.825 20 1077.000248304873 1051.800631220274 1052.143811302581 1100.804849972467 1100.205648421527 1100.078895529823 1099.123460324871 402.0070285659135 1099.465614054127 293.0003769896975
1166 0.005 5.83 20 1077.000697153343 1051.800967064808 1052.144145494704 1100.803455895636 1100.203850394813 1100.077348174359 1099.120510063531 402.0226038068927 1099.468802153491 293.0003392465527
1167 0.005 5.835 20 1076.991226352592 1051.80124476195 1052.144438730863 1100.793687036873 1100.196428838399 1100.070773412995 1099.121185282978 402.0430759431528 1099.434614433839 293.0003343960534
1168 0.005 5.84 20 1077.00721977572 1051.801619188408 1052.144786240667 1100.809640710533 1100.207829259542 1100.080617854839 1099.12252472648 402.063471193307 1099.489060199267 293.0003482700815
1169 0.005 5.845 20 1076.99483356101 1051.801918147039 1052.145102121346 1100.794953114172 1100.196578034836 1100.071739791731 1099.11972155291 402.0828532731653 1099.452383021659 293.0003433439801
1170 0.005 5.850000000000001 20 1077.000359696467 1051.802256345146 1052.145431895977 1100.803941270321 1100.205173155771 1100.078684505414 1099.122229280367 402.1026632765976 1099.461909554351 293.0003455950606
1171 0.005 5.855 20 1077.003285878737 1051.802603648816 1052.145772940234 1100.805107405409 1100.20498798671 1100.077377217493 1099.12176988567 402.1241319537355 1099.475350548051 293.0003318149496
1172 0.005 5.86 20 1076.994676626623 1051.80290265985 1052.146085621182 1100.796562950818 1100.19864643507 1100.073160891119 1099.121334324634 402.1453240954585 1099.437281420881 293.0003344031592
1173 0.005 5.865 20 1077.007926001117 1051.803292277987 1052.146451592433 1100.811806642306 1100.210679672166 1100.083362758785 1099.125611494651 402.1654593540408 1099.480010547489 293.0003561415533
1174 0.005 5.87 20 1076.996861876713 1051.803582813116 1052.146761314851 1100.797497719001 1100.198998621448 1100.072622879595 1099.119829524112 402.1814297299092 1099.447173555533 293.0003438516739
1175 0.005 5.875 20 1076.994979420739 1051.80386810567 1052.147050393052 1100.797097544418 1100.199638859941 1100.073496368216 1099.121393493216 402.2016955126077 1099.447278068817 293.0003487150217
1176 0.005 5.88 20 1077.006024089028 1051.804217201179 1052.147380484843 1100.806867786762 1100.206065748008 1100.077865367248 1099.121111868121 402.2197295805745 1099.478780120124 293.0003387509081
1177 0.005 5.885 20 1076.990495921139 1051.804463457924 1052.147651059113 1100.789979940732 1100.193001969801 1100.067673081408 1099.119542172379 402.242168313804 1099.43012891548 293.0003532038514
1178 0.005 5.89 20 1077.003020909005 1051.804789591003 1052.147955947803 1100.804435221819 1100.204505197642 1100.078322160409 1099.122565878897 402.2629910413006 1099.475648232328 293.0003772353643
1179 0.005 5.895 20 1077.001188978335 1051.805099560302 1052.148265994358 1100.800903637918 1100.201571795344 1100.076048955407 1099.119840019306 402.2822583502921 1099.470545260012 293.0003450555915
1180 0.005 5.9 20 1076.996730679568 1051.805391359749 1052.148565281435 1100.797759193796 1100.1996229743 1100.073912007814 1099.121711912308 402.2992087732732 1099.442874388867 293.0003479367348
1181 0.005 5.905 20 1077.008529654849 1051.805752442607 1052.14890605084 1100.808724384594 1100.207063273773 1100.079346559658 1099.122523713362 402.3193017998005 1099.486010560889 293.0003552461666
1182 0.005 5.91 20 1076.996023931751 1051.806028743227 1052.149202606867 1100.794582643826 1100.196279307431 1100.070791903995 1099.118997772074 402.3380470669268 1099.440303344467 293.0003474842129
1183 0.005 5.915 20 1077.004519642365 1051.806375317545 1052.14953395584 1100.806946270624 1100.207269698202 1100.080583725795 1099.123650439687 402.3578246294177 1099.466771423798 293.000352782079
1184 0.005 5.92 20 1077.003391349873 1051.806697327575 1052.149856875348 1100.803872054019 1100.204303415529 1100.076602755908 1099.121528591031 402.3759495937775 1099.465334696867 293.0003278391042
1185 0.005 5.925 20 1076.99451673755 1051.80696498505 1052.150138651754 1100.794520588648 1100.197074504977 1100.071509083536 1099.121239097531 402.3964891847294 1099.434776738318 293.0003464004822
1186 0.005 5.93 20 1077.009947916284 1051.807333752478 1052.150480515651 1100.811244583157 1100.209828978347 1100.082364914466 1099.124363589917 402.4172480579389 1099.482405048913 293.0003593518701
1187 0.005 5.935 20 1076.997568656543 1051.80760834183 1052.150773618189 1100.795664125483 1100.197562406563 1100.072132047071 1099.119438984773 402.4336813825225 1099.450270947965 293.0003438971759
1188 0.005 5.94 20 1076.997345147745 1051.807893782417 1052.151058590727 1100.797296080377 1100.199328145707 1100.073487713474 1099.122517042362 402.4531071195215 1099.450003941062 293.0003448753624
1189 0.005 5.945 20 1077.006522850704 1051.808216426326 1052.151366110062 1100.804890067777 1100.204339545671 1100.076824631554 1099.120303942245 402.4730036111324 1099.479456627535 293.0003354813239
1190 0.005 5.95 20 1076.992649304074 1051.808456092032 1052.151627621656 1100.790769373753 1100.193791693262 1100.068485020466 1099.119691399698 402.489709170675 1099.429900913794 293.0003494461732
1191 0.005 5.955 20 1077.008468349343 1051.808796893577 1052.151942014233 1100.808195295618 1100.207321699057 1100.080739458285 1099.123319214793 402.5103929664324 1099.481903161759 293.0003710869856
1192 0.005 5.96 20 1077.00174184761 1051.809084322163 1052.152237946714 1100.799748492042 1100.200469917643 1100.074343016539 1099.120044369259 402.5303576178819 1099.459397086491 293.0003429652392
1193 0.005 5.965 20 1076.999854934483 1051.809374226261 1052.152531125709 1100.799018897034 1100.200644831707 1100.07478991609 1099.121770254883 402.5490246271688 1099.445777816868 293.0003448411036
1194 0.005 5.97 20 1077.010359298714 1051.809733111907 1052.152870318351 1100.809042820541 1100.20767513413 1100.079409841523 1099.123121905339 402.5694869263334 1099.482400193104 293.0003502335593
1195 0.005 5.975000000000001 20 1076.99686505379 1051.80999203204 1052.153151914418 1100.793689462952 1100.195603330714 1100.069969950122 1099.119220470674 402.5892021987519 1099.435714079398 293.0003529736683
1196 0.005 5.98 20 1077.00465253982 1051.810310091748 1052.153456983106 1100.804802362004 1100.205648579094 1100.078928980736 1099.123183596804 402.6093560215979 1099.465438230974 293.0003574201325
1197 0.005 5.985 20 1077.005711514579 1051.810620507695 1052.153765130006 1100.803618677302 1100.203958149581 1100.077430807014 1099.12103314244 402.6266078175621 1099.469031447866 293.0003478025988
1198 0.005 5.99 20 1076.996555062772 1051.810882515017 1052.154040510761 1100.794450587554 1100.196991355902 1100.071179263446 1099.121791912731 402.6431289803065 1099.43576904914 293.0003583752283
1199 0.005 5.995 20 1077.011832829871 1051.811232922959 1052.154365381006 1100.809792888127 1100.207945413652 1100.080748866565 1099.123123382046 402.6657336295532 1099.489653114631 293.0003524279439
1200 0.005 6 20 1076.998559794211 1051.811492449064 1052.154645007169 1100.794130327937 1100.195979987071 1100.071364617026 1099.118677867954 402.6814770308895 1099.451499220955 293.000345229505
1201 0.005 6.005 20 1077.005175192461 1051.811805590214 1052.154948295454 1100.804106805578 1100.205225701551 1100.078798039079 1099.122830865303 402.6986373385647 1099.462579546399 293.0003486051573
1202 0.005 6.01 20 1077.007142018904 1051.812114089481 1052.155252663545 1100.804249160579 1100.20430640506 1100.076866972198 1099.121068896983 402.7178572449882 1099.474030963008 293.0003273294139
1203 0.005 6.015000000000001 20 1076.998741592892 1051.812381508263 1052.155532539567 1100.796388897811 1100.198622860102 1100.073191528903 1099.121046899701 402.7356759057823 1099.437105557162 293.0003472136642
1204 0.005 6.02 20 1077.013137219988 1051.812754243581 1052.15587826302 1100.812491307489 1100.211171884958 1100.083721895322 1099.126255032916 402.7538695384398 1099.481044127458 293.0003784657345
1205 0.005 6.025 20 1077.000972791599 1051.813010631403 1052.156155528299 1100.797374507791 1100.19897258458 1100.072540129023 1099.119465084698 402.7732735237039 1099.446408221143 293.0003451177105
1206 0.005 6.03 20 1076.999600565673 1051.813273610854 1052.156421547355 1100.797163404128 1100.19963695888 1100.073481821434 1099.121435747 402.7873227718253 1099.447410702634 293.0003395516117
1207 0.005 6.035 20 1077.010504419134 1051.813596882994 1052.156726087071 1100.806954440059 1100.206094418055 1100.077875184541 1099.121511875549 402.8058013015336 1099.47890629525 293.0003319289252
1208 0.005 6.04 20 1076.994938482208 1051.813815892912 1052.156970031543 1100.789963807071 1100.192991936582 1100.067671276837 1099.119428451117 402.8271610559981 1099.430039581383 293.00034569245
1209 0.005 6.045 20 1077.007763593788 1051.814117530213 1052.157249707093 1100.804768774759 1100.204815113071 1100.07854803741 1099.122766720264 402.8463503634125 1099.476377815422 293.0003572223376
1210 0.005 6.05 20 1077.005697777328 1051.814400572845 1052.157533655672 1100.801059386587 1100.201677232741 1100.07616019359 1099.119577122532 402.8647885445041 1099.471334118884 293.00032641091
1211 0.005 6.055 20 1077.000910619875 1051.814663938985 1052.157804882718 1100.797597453989 1100.199521032095 1100.073821952069 1099.12177430833 402.8804300775474 1099.442499206656 293.0003482426361
1212 0.005 6.06 20 1077.013034202072 1051.814998540611 1052.158119015663 1100.808793288641 1100.207096242991 1100.07948014003 1099.122498009232 402.8993965827619 1099.48663320939 293.0003547598859
1213 0.005 6.065 20 1077.000815518991 1051.815253086523 1052.158392674053 1100.794968822368 1100.196591527586 1100.071099837511 1099.1191361671 402.9164104154277 1099.441923582298 293.0003549682361
1214 0.005 6.07 20 1077.00989703761 1051.81558245256 1052.158706340207 1100.808116850362 1100.208274748919 1100.081646331618 1099.124186279017 402.9352749614904 1099.468142216777 293.0003600637383
1215 0.005 6.075 20 1077.007333340756 1051.815869130252 1052.158998051868 1100.803125832675 1100.203685307351 1100.076133591747 1099.120654478492 402.9521534611391 1099.463601347761 293.0003509944924
1216 0.005 6.08 20 1076.998421115827 1051.816103908939 1052.159247606588 1100.794128829485 1100.196829776328 1100.071227472258 1099.121185042006 402.9695077545993 1099.434349948967 293.0003638149448
1217 0.005 6.085 20 1077.014370261122 1051.816441939455 1052.159557544247 1100.810714731801 1100.209133821719 1100.08158106739 1099.1235512164 402.9874828508183 1099.484925629728 293.000362673944
1218 0.005 6.09 20 1077.002003623695 1051.816695776221 1052.159828858709 1100.795360040951 1100.197065517942 1100.072220371427 1099.119184267242 403.0069641125248 1099.454776249452 293.0003536757716
1219 0.005 6.095 20 1077.004310328484 1051.816968955829 1052.160098587136 1100.800222316013 1100.201600864342 1100.075781983449 1099.122202832166 403.0256343144557 1099.456371629613 293.0003564674692
1220 0.005 6.100000000000001 20 1077.010949672469 1051.81727413724 1052.160391372962 1100.805016070831 1100.204515416688 1100.076994077705 1099.120946449135 403.0416508224474 1099.478962227074 293.0003403695366
1221 0.005 6.105 20 1076.999446278076 1051.81751342561 1052.16064762506 1100.794040692327 1100.196567114177 1100.071149148451 1099.121074920381 403.0612783203355 1099.432844346175 293.000350309411
1222 0.005 6.11 20 1077.012842923751 1051.817833413492 1052.160945685768 1100.808379018518 1100.207481351557 1100.080938937716 1099.123524869117 403.0796499135207 1099.48238287988 293.0003770536246
1223 0.005 6.115 20 1077.005170324752 1051.818084444753 1052.161208924424 1100.798992669133 1100.199981171284 1100.073810544608 1099.119567867976 403.0971964916612 1099.455844170982 293.0003481916668
1224 0.005 6.12 20 1077.004642051944 1051.818352746182 1052.161478199787 1100.799455762432 1100.200927044427 1100.075061124105 1099.121697005833 403.1129525876418 1099.44860051407 293.0003516903274
1225 0.005 6.125 20 1077.013547553571 1051.818673182982 1052.16178133598 1100.808094089945 1100.207051028552 1100.079006719572 1099.122497330339 403.1314301613853 1099.480914881213 293.0003578859157
1226 0.005 6.13 20 1077.000641419456 1051.818908252605 1052.162036538342 1100.793039055482 1100.195131340251 1100.069598354202 1099.119517618008 403.1462395328078 1099.435856894302 293.0003490498331
1227 0.005 6.135 20 1077.009178138879 1051.819205996592 1052.162318933429 1100.80520291383 1100.2059702249 1100.079228462534 1099.123687459011 403.1664360926565 1099.465242145624 293.0003639360746
1228 0.005 6.140000000000001 20 1077.009419540429 1051.819485946781 1052.16259808091 1100.803361822573 1100.203753744621 1100.077044859196 1099.120545897866 403.182558935697 1099.466728215476 293.0003308308503
1229 0.005 6.145 20 1076.999952567476 1051.819713337537 1052.162840198313 1100.793823408771 1100.196550705728 1100.070935006705 1099.121358579791 403.1954938937932 1099.434338024318 293.0003355242342
1230 0.005 6.15 20 1077.016877398407 1051.820055296879 1052.163152126171 1100.811267204675 1100.20938152081 1100.081913947969 1099.124447997466 403.2154839324501 1099.487519828555 293.0003489794811
1231 0.005 6.155 20 1077.003435673883 1051.820295305109 1052.163412104079 1100.795300868685 1100.197082567467 1100.072201374765 1099.11902806994 403.2363062830973 1099.454829305639 293.0003544449852
1232 0.005 6.16 20 1077.005803250481 1051.820560813233 1052.163674204369 1100.800098195441 1100.20143622005 1100.07557780599 1099.122192270689 403.2514196958709 1099.45625114779 293.000351324683
1233 0.005 6.165 20 1077.011666636778 1051.820840138021 1052.163944730225 1100.804223821272 1100.203977676086 1100.076609675673 1099.120105425337 403.2711824242389 1099.477792598844 293.0003422171442
1234 0.005 6.17 20 1077.001891788724 1051.821080173874 1052.164197828339 1100.794943064836 1100.197310392847 1100.071744763196 1099.12153450489 403.2849887147491 1099.434098625403 293.0003474157429
1235 0.005 6.175 20 1077.014659563295 1051.821392372057 1052.164488817124 1100.808558603252 1100.207622675259 1100.081039401955 1099.123862914743 403.3058014013125 1099.482379586049 293.0003558959386
1236 0.005 6.18 20 1077.006975757047 1051.821638278512 1052.164747178046 1100.799043966447 1100.199960394355 1100.073839639419 1099.119411171132 403.3218993398743 1099.456290934884 293.0003418523416
1237 0.005 6.185 20 1077.00624837632 1051.821895863342 1052.165007075243 1100.799571408512 1100.201060982714 1100.075162954641 1099.122127341363 403.3358674105672 1099.448125668823 293.0003540955595
1238 0.005 6.19 20 1077.015464346832 1051.822208628903 1052.165302865478 1100.808177050733 1100.207075370374 1100.079022391566 1099.122374085397 403.3555757079163 1099.48107876355 293.0003507400447
1239 0.005 6.195 20 1077.0021550891 1051.822426780825 1052.165543370224 1100.792972175637 1100.195099792266 1100.069672183535 1099.119154486935 403.3692885560476 1099.435883965846 293.0003556460565
1240 0.005 6.2 20 1077.011403192586 1051.82272265758 1052.165821535163 1100.805790094907 1100.206384707305 1100.079506942759 1099.12386961213 403.3873299808283 1099.466270556377 293.0003733324144
1241 0.005 6.205 20 1077.010865015461 1051.822989132784 1052.166088679252 1100.803435877978 1100.203870519686 1100.077086100282 1099.120707035265 403.4094129492016 1099.466097809217 293.0003432440569
1242 0.005 6.21 20 1077.002687369155 1051.823221137008 1052.166332291681 1100.794748708672 1100.197155247614 1100.071367043545 1099.122064859947 403.4231406924143 1099.435667999416 293.0003379149478
1243 0.005 6.215 20 1077.017807129872 1051.823541610016 1052.166626950296 1100.810659034661 1100.208999456327 1100.081578569284 1099.123703682173 403.4409094712046 1099.485899073011 293.0003438834312
1244 0.005 6.22 20 1077.005639048335 1051.823782101897 1052.166885149647 1100.795873214414 1100.19748683456 1100.072499992202 1099.119520534394 403.4584789059567 1099.455542860991 293.0003479861235
1245 0.005 6.225000000000001 20 1077.007477784367 1051.82403392919 1052.167135583289 1100.800220192632 1100.201627851242 1100.075801641336 1099.12197814628 403.4772287205359 1099.456399687915 293.0003557725372
1246 0.005 6.23 20 1077.014265629574 1051.824318462837 1052.167408589242 1100.805122929635 1100.204634924693 1100.077069197 1099.120952445816 403.4931738659873 1099.478919457284 293.0003416727106
1247 0.005 6.235 20 1077.002646635835 1051.824534883809 1052.167643188544 1100.793959480329 1100.196503333287 1100.071083674495 1099.12093153638 403.5124780142608 1099.432736255739 293.0003457157162
1248 0.005 6.24 20 1077.015967166663 1051.824831717166 1052.167918723083 1100.80821191321 1100.207343730026 1100.080842700775 1099.123306778187 403.5293273755952 1099.482258878668 293.0003576808325
1249 0.005 6.245 20 1077.008708390804 1051.825065066715 1052.168163561579 1100.799010265511 1100.199947178504 1100.073724763214 1099.119680512886 403.5434986199239 1099.455519143414 293.0003403415068
1250 0.005 6.25 20 1077.007757451669 1051.825309109248 1052.168410494561 1100.799459846803 1100.201002276086 1100.075134544174 1099.12156677294 403.5596784161229 1099.448491633834 293.0003480281111
1251 0.005 6.255 20 1077.016938136187 1051.825611710445 1052.168695220627 1100.80815580891 1100.207113971546 1100.07904552427 1099.122687953822 403.5773891371701 1099.480913304306 293.0003506814718
1252 0.005 6.26 20 1077.003202518581 1051.825816337045 1052.168922881375 1100.792315601815 1100.194602898807 1100.069177357376 1099.118881758083 403.5930978382644 1099.434419115781 293.0003549217154
1253 0.005 6.265000000000001 20 1077.012276498285 1051.826091450877 1052.169181533701 1100.805024923478 1100.205825973223 1100.079105111918 1099.123562238892 403.6102001871963 1099.465058353304 293.000368037332
1254 0.005 6.27 20 1077.012871791758 1051.826353928758 1052.169442218598 1100.80341815776 1100.20380403018 1100.077092738063 1099.120746549389 403.6260775516981 1099.467052291279 293.000344533377
1255 0.005 6.275 20 1077.003123570574 1051.826556392028 1052.169660065768 1100.793724637407 1100.196480709178 1100.070800124111 1099.120908664763 403.6390883835502 1099.433897877444 293.0003431456604
1256 0.005 6.28 20 1077.019974493281 1051.826875569888 1052.169949612775 1100.811254482313 1100.209409544507 1100.081938184293 1099.124355163038 403.6566824763061 1099.487202217419 293.0003578167078
1257 0.005 6.285 20 1077.006655907818 1051.827094772819 1052.170187823595 1100.795396694516 1100.197185455786 1100.07225897582 1099.1187264785 403.6751937989671 1099.454758499536 293.0003482157674
1258 0.005 6.29 20 1077.008269000493 1051.827334592953 1052.170425317742 1100.799392109329 1100.200837736544 1100.075137017782 1099.122092632409 403.692056579209 1099.455033436002 293.0003525649782
1259 0.005 6.295 20 1077.014918111617 1051.827594832818 1052.170675302561 1100.80428776747 1100.204055553608 1100.076668685063 1099.119980695931 403.7087810204995 1099.476873602604 293.0003375647602
1260 0.005 6.3 20 1077.005632258619 1051.827819893429 1052.170912806369 1100.795621578589 1100.197888357346 1100.072294158599 1099.121822597534 403.7223666630438 1099.43499812734 293.0003432154022
1261 0.005 6.305 20 1077.018709348379 1051.82812176048 1052.171193013229 1100.809610613178 1100.208542134373 1100.081820297339 1099.124408034412 403.7451935570918 1099.482983663078 293.0003500490085
1262 0.005 6.31 20 1077.00975670764 1051.828352055727 1052.171437136076 1100.799110522758 1100.200310064819 1100.073492457988 1099.120464918583 403.7596453392654 1099.449579912267 293.0003320329232
1263 0.005 6.315 20 1077.009449963329 1051.828593077283 1052.1716794227 1100.799874664597 1100.201574446035 1100.075506599163 1099.122334132191 403.7777040663171 1099.449302989117 293.0003442951472
1264 0.005 6.32 20 1077.01841033594 1051.828887731532 1052.171957781841 1100.808009436062 1100.207077961473 1100.078959936282 1099.122497679944 403.7911385859139 1099.480767478788 293.0003388168433
1265 0.005 6.325 20 1077.00244464055 1051.829063829315 1052.172160778257 1100.790219551058 1100.193116391797 1100.067843532039 1099.118648305644 403.8074710555462 1099.429798781053 293.0003444552522
1266 0.005 6.33 20 1077.012992322645 1051.82931560997 1052.17239477371 1100.8036277401 1100.204397596509 1100.07786461957 1099.122822002442 403.8254341717808 1099.466647992674 293.0003607671977
1267 0.005 6.335 20 1077.013347778378 1051.829556953318 1052.172633214553 1100.801733396066 1100.202202599833 1100.076416981094 1099.119621242334 403.8411516482681 1099.473126881127 293.0003381050216
1268 0.005 6.34 20 1077.006232051774 1051.829765872561 1052.17285263941 1100.795383963699 1100.197813766618 1100.071938772856 1099.12168449603 403.8567105839263 1099.437817962876 293.0003526050111
1269 0.005 6.345 20 1077.020270589607 1051.830058708575 1052.173121761187 1100.808941135529 1100.207122442459 1100.079765002094 1099.122528800035 403.8739494123326 1099.489055702483 293.0003604419966
1270 0.005 6.350000000000001 20 1077.009329020066 1051.830286021333 1052.173364752827 1100.796243803384 1100.197567430135 1100.072136914058 1099.120282191203 403.8873338737515 1099.448371264198 293.0003557658227
1271 0.005 6.355 20 1077.016022204827 1051.830564048242 1052.173632967414 1100.80634809381 1100.206929470975 1100.08029825546 1099.123236031436 403.9049727812215 1099.466504446552 293.0003564894877
1272 0.005 6.36 20 1077.015764385212 1051.830827724457 1052.173896060977 1100.804909792567 1100.205119153679 1100.076994980227 1099.122052005275 403.9183036831719 1099.468011204834 293.0003420784563
1273 0.005 6.365 20 1077.007689571948 1051.831044590695 1052.174125899007 1100.796666773002 1100.198980289229 1100.073512135217 1099.12138877305 403.9362284840504 1099.437432805009 293.0003534455255
1274 0.005 6.37 20 1077.021115270891 1051.831348579 1052.174406150252 1100.81130804218 1100.210068050127 1100.082652296775 1099.124792076699 403.9525944143575 1099.481651793283 293.0003555355565
1275 0.005 6.375 20 1077.008919153864 1051.831555737259 1052.174632939659 1100.795772929659 1100.197635814059 1100.072197618811 1099.11934360153 403.9663096195731 1099.450201356079 293.000357619092
1276 0.005 6.38 20 1077.008521040762 1051.83177038081 1052.174847788912 1100.797499425001 1100.199597526757 1100.073713265121 1099.122176996817 403.9808015090641 1099.449976176482 293.0003604853088
1277 0.005 6.385 20 1077.017601980333 1051.832023615349 1052.175086560082 1100.804759380851 1100.204211723524 1100.076703648356 1099.120094341229 403.9973883110266 1099.479388984231 293.0003409145747
1278 0.005 6.390000000000001 20 1077.004348368965 1051.832200633349 1052.175284083339 1100.791154602752 1100.194013111249 1100.068633733399 1099.120360471409 404.015333019072 1099.430303969644 293.0003385933579
1279 0.005 6.395 20 1077.019533622205 1051.832474853241 1052.175533149958 1100.808094194192 1100.207186032987 1100.080688217159 1099.123341966452 404.0320351429791 1099.482320310759 293.0003457306853
1280 0.005 6.4 20 1077.012223031886 1051.83268576898 1052.175754547861 1100.799041149888 1100.199939353664 1100.074020749087 1099.119500724914 404.0473106482335 1099.458464235671 293.0003442973299
1281 0.005 6.405 20 1077.010621508648 1051.832903546832 1052.175975990088 1100.798723010361 1100.200396665839 1100.074635931689 1099.121482542672 404.0627024100863 1099.445763730381 293.0003491919555
1282 0.005 6.41 20 1077.020753715601 1051.833185994717 1052.176239200007 1100.808401330459 1100.207199932244 1100.079089337936 1099.122666718626 404.0781959055721 1099.48146871482 293.0003441405175
1283 0.005 6.415 20 1077.008323917692 1051.833387905656 1052.176460500709 1100.794087976664 1100.195974054318 1100.070295038503 1099.119705103217 404.0910350763128 1099.436814769031 293.0003472899772
1284 0.005 6.42 20 1077.015856230784 1051.833643925767 1052.176702792124 1100.804900735751 1100.205696642044 1100.078934875804 1099.123516695834 404.108942713847 1099.465707061606 293.0003585409933
1285 0.005 6.425 20 1077.016317356517 1051.833885374087 1052.176943084041 1100.80353138793 1100.203923120375 1100.077364085204 1099.120532318536 404.1231944271086 1099.468623449592 293.0003437599453
1286 0.005 6.43 20 1077.006698812259 1051.834070641605 1052.177143964048 1100.793753511716 1100.196505501981 1100.070844659076 1099.121241775725 404.1385634988372 1099.4345136422 293.000342340929
1287 0.005 6.435 20 1077.022746555595 1051.834354615552 1052.17740099261 1100.809686131492 1100.207835118167 1100.080673171517 1099.12298317072 404.1552679083543 1099.489465075204 293.0003436624756
1288 0.005 6.44 20 1077.009355294828 1051.834547763628 1052.177614028991 1100.794003726145 1100.1957999027 1100.071093146541 1099.118512737608 404.1685771577073 1099.450525073779 293.0003539332861
1289 0.005 6.445 20 1077.01564467104 1051.834792812109 1052.177849437326 1100.803861403617 1100.205092239488 1100.078634390937 1099.122576209133 404.1858946987648 1099.462147614281 293.0003639687816
1290 0.005 6.45 20 1077.018061011226 1051.835039592762 1052.178091467425 1100.804273210927 1100.204308033763 1100.076924224109 1099.120970590737 404.2013411991587 1099.47465948668 293.0003439079231
1291 0.005 6.455 20 1077.01013266738 1051.835252380824 1052.178314852963 1100.7968850266 1100.198986622679 1100.073379275351 1099.121952697693 404.2151919366223 1099.437688846969 293.0003573387839
1292 0.005 6.46 20 1077.022805158428 1051.835546972539 1052.178586881628 1100.811383052797 1100.210344630213 1100.08307159531 1099.125003601601 404.2302062306563 1099.479220977878 293.0003707306975
1293 0.005 6.465 20 1077.011586441616 1051.835740500998 1052.178799724484 1100.79737330988 1100.199018341937 1100.072520966727 1099.119705551942 404.2479708338839 1099.44610656525 293.0003510063487
1294 0.005 6.47 20 1077.010220890674 1051.835939041977 1052.179000965841 1100.79715964658 1100.199706133691 1100.073508297952 1099.121477500384 404.2629416190983 1099.447224401299 293.0003470031149
1295 0.005 6.475000000000001 20 1077.021096952485 1051.836201164027 1052.179244222259 1100.806934018211 1100.206112583345 1100.077929007298 1099.121567660426 404.2785503937136 1099.479226659745 293.0003396140073
1296 0.005 6.48 20 1077.005351944909 1051.836355865073 1052.179423467708 1100.789747163333 1100.192898652409 1100.067598869926 1099.118980928728 404.289965553077 1099.429538601879 293.0003473192457
1297 0.005 6.485 20 1077.018129211303 1051.836593602227 1052.179639914763 1100.804487003025 1100.204547531569 1100.078346479684 1099.122414069527 404.3074204597713 1099.475946184194 293.00036653441
1298 0.005 6.49 20 1077.015975849367 1051.836811738658 1052.179857903101 1100.800961317273 1100.201644664494 1100.076096450536 1099.119320116951 404.3214813609094 1099.470536450599 293.0003346471818
1299 0.005 6.495 20 1077.012508630856 1051.837032074436 1052.180082070752 1100.798543017656 1100.200190816668 1100.074285434256 1099.1225835942 404.3369273759671 1099.443976286678 293.0003466302304
1300 0.005 6.5 20 1077.023569346898 1051.837307311206 1052.180338799074 1100.808828552586 1100.20719377476 1100.079397068309 1099.122419710796 404.3540743139947 1099.485885073997 293.0003573248584
1301 0.005 6.505 20 1077.011282620372 1051.837500513639 1052.180553227653 1100.794900346954 1100.196453116867 1100.070913389291 1099.119294913599 404.3714066867144 1099.440942409027 293.0003476345196
1302 0.005 6.51 20 1077.019818733303 1051.837765858472 1052.180803821414 1100.807453223984 1100.207714319012 1100.080996538813 1099.124120915166 404.3865421337878 1099.467339234215 293.0003587376509
1303 0.005 6.515000000000001 20 1077.017456191729 1051.837992635431 1052.181034704671 1100.803061079722 1100.203664737325 1100.076117362146 1099.120721243616 404.4015597958087 1099.463859331749 293.0003403339342
1304 0.005 6.52 20 1077.008869668535 1051.838169396169 1052.181225947133 1100.79425862791 1100.196953535729 1100.07141001468 1099.121096744988 404.4150630409799 1099.434461898227 293.0003515926004
1305 0.005 6.525 20 1077.024843736298 1051.838452734949 1052.181480980115 1100.811215484715 1100.209748160377 1100.082201354629 1099.1242735722 404.4304759740634 1099.483376362814 293.0003650229149
1306 0.005 6.53 20 1077.012083163511 1051.838642952688 1052.181689975056 1100.795483087622 1100.197347867863 1100.072084798363 1099.119409892797 404.4439975057147 1099.451698891954 293.0003463279904
1307 0.005 6.535 20 1077.010820856561 1051.83882631785 1052.181875833855 1100.796145190281 1100.198337942449 1100.072960138682 1099.121407303325 404.4570413152753 1099.44924015164 293.0003486237071
1308 0.005 6.54 20 1077.02117766868 1051.839067391393 1052.182098691316 1100.804797919907 1100.204222479135 1100.076645392327 1099.120419923175 404.4700127623464 1099.478596206792 293.0003404039941
1309 0.005 6.545 20 1077.007933286095 1051.839233014545 1052.182283365662 1100.791797567921 1100.194717854458 1100.069254514355 1099.120647733732 404.4866426194941 1099.429315573858 293.0003549343561
1310 0.005 6.55 20 1077.022410481162 1051.839489662744 1052.182515851039 1100.807620558243 1100.206835917879 1100.08034853294 1099.123259456713 404.5028657556059 1099.481681522402 293.0003785529767
1311 0.005 6.555 20 1077.015839028831 1051.839688572517 1052.182724099523 1100.799242679185 1100.200078359568 1100.074339901214 1099.119640772149 404.5177033424749 1099.460823960867 293.0003563549902
1312 0.005 6.56 20 1077.013204837006 1051.839885959472 1052.182926877639 1100.79791897748 1100.199703885462 1100.07400109166 1099.121377306784 404.5319412839586 1099.443689637126 293.0003566683749
1313 0.005 6.565 20 1077.024613201197 1051.840154275582 1052.183174533849 1100.808777569143 1100.207233674886 1100.079140573602 1099.122601435019 404.5469123890112 1099.484565943168 293.0003643261158
1314 0.005 6.57 20 1077.011752227002 1051.840335047986 1052.183376009125 1100.794183463273 1100.195952842248 1100.070482027949 1099.118812267175 404.5612987342946 1099.439119815282 293.0003497871542
1315 0.005 6.575 20 1077.020201537181 1051.840587961413 1052.183613219457 1100.806300413324 1100.206771953569 1100.080035870959 1099.123826343669 404.5761067611081 1099.466118524858 293.0003749397489
1316 0.005 6.58 20 1077.020077554843 1051.840827571394 1052.183851911563 1100.804097338012 1100.204400935467 1100.076837096301 1099.121986597363 404.5892860721159 1099.464920751103 293.0003513772951
1317 0.005 6.585 20 1077.010635081047 1051.841006074345 1052.184045329049 1100.794456009651 1100.196976571631 1100.071365923819 1099.121683525289 404.6051013345213 1099.4348356442 293.0003660694728
1318 0.005 6.59 20 1077.026158469559 1051.841286570645 1052.184299195552 1100.811146184809 1100.209623040804 1100.082055277604 1099.124128276904 404.6201723019915 1099.483888276839 293.0003646730113
1319 0.005 6.595 20 1077.013629909709 1051.841475008062 1052.184506085498 1100.795458997552 1100.197195676208 1100.072167636414 1099.11941114594 404.6345045990911 1099.454045956823 293.0003447734316
1320 0.005 6.600000000000001 20 1077.013192222139 1051.841659207106 1052.184692698871 1100.797225458118 1100.199101167489 1100.073747837744 1099.121159294945 404.6489521797649 1099.451591392749 293.0003561087105
1321 0.005 6.605 20 1077.021653539973 1051.841887956396 1052.184907459766 1100.804182564952 1100.203952104738 1100.076600970668 1099.120386126286 404.6630994989442 1099.477550727919 293.000337720746
1322 0.005 6.61 20 1077.0110859622 1051.842061033169 1052.185095435758 1100.794425871042 1100.197061082101 1100.071705575943 1099.120559913638 404.677309742517 1099.433385150726 293.0003535138717
1323 0.005 6.615 20 1077.025112251698 1051.842326372878 1052.185336808031 1100.809327323764 1100.208293041615 1100.081641802401 1099.124103928695 404.6925638439265 1099.482725913252 293.0003717026388
1324 0.005 6.62 20 1077.016205602778 1051.842515942833 1052.185540758823 1100.798509164637 1100.19977293109 1100.073131097259 1099.120208563156 404.705616732947 1099.449012653322 293.000345973384
1325 0.005 6.625 20 1077.016105505861 1051.84272300372 1052.18574823652 1100.799994071108 1100.201663954462 1100.075677316304 1099.122110601169 404.7189663567056 1099.449562185194 293.0003538886193
1326 0.005 6.63 20 1077.024749577955 1051.842979551751 1052.185988284243 1100.807652125739 1100.206744714931 1100.078700612709 1099.122354155984 404.7345017885808 1099.480211688782 293.0003568003967
1327 0.005 6.635 20 1077.009057923206 1051.843125560284 1052.186160396688 1100.790129496889 1100.193010842683 1100.067767188532 1099.118916305305 404.7483151657287 1099.430275352362 293.0003502314128
1328 0.005 6.640000000000001 20 1077.019438259538 1051.843343542715 1052.186360047344 1100.803386500019 1100.204131642307 1100.077698972917 1099.122757016973 404.7634553387854 1099.466802829912 293.0003584846634
1329 0.005 6.645 20 1077.020039226623 1051.843554622475 1052.186567861074 1100.801637565711 1100.202115146446 1100.076340805904 1099.119756417154 404.7768987432185 1099.472983154943 293.0003465922904
1330 0.005 6.65 20 1077.012560650633 1051.843724036957 1052.186749330061 1100.795264006673 1100.197772561279 1100.071948600541 1099.120717795114 404.7876314388631 1099.437745629732 293.000356425752
1331 0.005 6.655 20 1077.026874052143 1051.843983978902 1052.186984963519 1100.808961376152 1100.2071447704 1100.079791317197 1099.12259576668 404.8041721281377 1099.489088975285 293.0003574646918
1332 0.005 6.66 20 1077.015202998886 1051.844170070556 1052.18718895702 1100.795518983394 1100.196991774651 1100.071768464618 1099.119365963063 404.8193058384863 1099.448161999959 293.0003542344164
1333 0.005 6.665 20 1077.021839181946 1051.8444124327 1052.187420288336 1100.80552959988 1100.206340855065 1100.079797709625 1099.123457108582 404.8346099484527 1099.465065165301 293.0003611823464
1334 0.005 6.67 20 1077.022400989674 1051.844640080928 1052.187647163276 1100.80460646767 1100.204699694688 1100.076847403093 1099.121328447488 404.8489601655659 1099.471153207265 293.0003490844018
1335 0.005 6.675 20 1077.014377693555 1051.84482314478 1052.187842933233 1100.796535611862 1100.198696892527 1100.073286931163 1099.120748216965 404.859884999152 1099.438448814406 293.0003601829124
1336 0.005 6.68 20 1077.028244603907 1051.845109150017 1052.188103065427 1100.812319532806 1100.211003125802 1100.083511679125 1099.125779499521 404.8743361401658 1099.481170947367 293.0003875605293
1337 0.005 6.685 20 1077.015689390276 1051.845279218719 1052.188294485252 1100.796906331253 1100.198642703905 1100.07233058598 1099.119466266411 404.8915444166129 1099.446218610421 293.000359156534
1338 0.005 6.69 20 1077.014856334204 1051.845457246503 1052.188474948139 1100.797396242872 1100.199905555702 1100.073695590301 1099.121534597075 404.9050185816788 1099.44679116745 293.0003587116718
1339 0.005 6.695 20 1077.02600521506 1051.845706437712 1052.1887038062 1100.807498569941 1100.20666522982 1100.078598853123 1099.122045791875 404.921103489782 1099.479397479471 293.0003486312439
1340 0.005 6.7 20 1077.010974922765 1051.845856795669 1052.188876235094 1100.790695938606 1100.193421469949 1100.067993189901 1099.120059241292 404.9313598364702 1099.431457907041 293.0003439661053
1341 0.005 6.705 20 1077.020708842727 1051.846068822369 1052.189071526479 1100.802897386649 1100.203489671952 1100.077234700982 1099.122507097631 404.9476087710166 1099.467726149087 293.0003563460368
1342 0.005 6.71 20 1077.021132235227 1051.846271042869 1052.189271281679 1100.801592932419 1100.202095418663 1100.076340095131 1099.119727312853 404.9608302256311 1099.472480837783 293.0003401635629
1343 0.005 6.715 20 1077.014005886402 1051.846434654588 1052.189447143344 1100.795202664769 1100.197673391138 1100.071989156485 1099.120541177638 404.9740757423579 1099.438674445185 293.0003533102908
1344 0.005 6.72 20 1077.028221206767 1051.84668671976 1052.189675384426 1100.809049849843 1100.207235065106 1100.079851653389 1099.122444537076 404.9887960869048 1099.489291327315 293.0003469002882
1345 0.005 6.725000000000001 20 1077.016380082884 1051.846864538823 1052.189871472001 1100.795321155916 1100.196859424859 1100.071686204761 1099.119096565495 405.00378246691 1099.448505346586 293.0003458414444
1346 0.005 6.73 20 1077.023450999473 1051.847106332373 1052.190100746302 1100.805696382719 1100.206503141677 1100.079816037594 1099.124063751405 405.0158840956759 1099.465086060095 293.00035420509
1347 0.005 6.735 20 1077.023637444214 1051.847324076524 1052.190318111662 1100.804458578239 1100.204552518535 1100.076823298193 1099.120695975533 405.0307877766475 1099.471919395146 293.0003332002447
1348 0.005 6.74 20 1077.016947001752 1051.847521419782 1052.190524480223 1100.79768659506 1100.199542249059 1100.073904857345 1099.122481100684 405.0447598607549 1099.439917602062 293.0003398191373
1349 0.005 6.745 20 1077.029118203286 1051.847794971589 1052.190776689413 1100.811594492639 1100.210411288072 1100.083049649015 1099.125163929606 405.0605034144254 1099.480363922875 293.0003596189747
1350 0.005 6.75 20 1077.017854999845 1051.847973207529 1052.190973370456 1100.79761720933 1100.199210198315 1100.072676363235 1099.120557943957 405.0724471121399 1099.447000490062 293.0003409292261
1351 0.005 6.755 20 1077.016009841877 1051.848142562886 1052.191147327503 1100.797381938529 1100.199899867565 1100.073656936771 1099.120763718842 405.08325562308 1099.446808946529 293.0003474660994
1352 0.005 6.76 20 1077.027367234766 1051.848387263154 1052.191371986559 1100.807901035457 1100.207058657219 1100.078854743721 1099.122267596838 405.0992501618196 1099.479896978329 293.0003470474056
1353 0.005 6.765000000000001 20 1077.011832226795 1051.848519889521 1052.191530315648 1100.790084919201 1100.192878809699 1100.067556706852 1099.119133066474 405.1149294331092 1099.430771253471 293.0003462742451
1354 0.005 6.77 20 1077.021957426248 1051.84872278558 1052.19171529586 1100.802980124362 1100.20362501703 1100.077322225795 1099.122713483004 405.1297213044563 1099.46735850114 293.0003563475103
1355 0.005 6.775 20 1077.022335239718 1051.848919912597 1052.191909377608 1100.801488600803 1100.201979811777 1100.076238153284 1099.119339799323 405.1427855840391 1099.472666127804 293.0003384437159
1356 0.005 6.78 20 1077.016142239055 1051.849092817397 1052.192091063064 1100.796227042124 1100.198523449388 1100.072542937178 1099.122193481759 405.1534150244551 1099.439420210634 293.0003547916953
1357 0.005 6.785 20 1077.029599423921 1051.84934127576 1052.192317242011 1100.808924692976 1100.207117505508 1100.079737091686 1099.122199625156 405.1682334482958 1099.488864512994 293.0003579629498
1358 0.005 6.79 20 1077.017597367507 1051.84951341188 1052.192508605817 1100.795424902131 1100.196944045379 1100.071730523566 1099.119454725153 405.1829047529417 1099.448131585866 293.0003426902325
1359 0.005 6.795 20 1077.024099826415 1051.84973784512 1052.192723856838 1100.80513946251 1100.206053809066 1100.079547348938 1099.12301633765 405.196591998058 1099.464604852544 293.00036189396
1360 0.005 6.8 20 1077.024850686905 1051.849948865458 1052.192933258352 1100.804526081593 1100.204641878747 1100.076890836164 1099.121072728534 405.2100963835429 1099.472285743852 293.0003383332071
1361 0.005 6.805 20 1077.016816707784 1051.850118215828 1052.193115674736 1100.796362466639 1100.198551015874 1100.073172046474 1099.120915485709 405.2221708064213 1099.438433948905 293.0003451228886
1362 0.005 6.81 20 1077.030079330214 1051.850381258343 1052.193354516941 1100.811534998182 1100.21038605133 1100.083059111956 1099.125153249777 405.234853118509 1099.480208666515 293.0003549754251
1363 0.005 6.815 20 1077.01860010798 1051.850541617197 1052.19353462871 1100.796964997528 1100.198628588294 1100.072266640998 1099.119555616431 405.246617267645 1099.445953128181 293.0003430961885
1364 0.005 6.82 20 1077.017498194306 1051.850708969531 1052.193704298752 1100.797504698111 1100.200008706978 1100.073783921546 1099.121654713896 405.2589196645709 1099.447103812696 293.0003454610559
1365 0.005 6.825 20 1077.028503203247 1051.850946032585 1052.193921372241 1100.807528603278 1100.206695105918 1100.078624264459 1099.122076153528 405.2734606456198 1099.479311905775 293.0003465529927
1366 0.005 6.83 20 1077.012770313745 1051.851072157122 1052.194072405475 1100.789955706156 1100.1928461107 1100.067590345512 1099.119146887657 405.2868066142414 1099.430394882577 293.0003557073439
1367 0.005 6.835 20 1077.023076028004 1051.851269055486 1052.194251395777 1100.802937366724 1100.203595786405 1100.077302654505 1099.122367274183 405.2996806107674 1099.467500648242 293.0003770129752
1368 0.005 6.84 20 1077.024682595707 1051.851473666656 1052.194449774084 1100.802363610179 1100.202634514966 1100.076698648615 1099.120703163325 405.3121848169401 1099.473806395328 293.0003367168753
1369 0.005 6.845 20 1077.016659335616 1051.851631297519 1052.194620271109 1100.795407497563 1100.197782073742 1100.072056770752 1099.121186973433 405.3263481216888 1099.439016025223 293.000341946905
1370 0.005 6.850000000000001 20 1077.031365304035 1051.851882414444 1052.194846130076 1100.809752007393 1100.207766507693 1100.080246595698 1099.12327230886 405.3392463704512 1099.490286327677 293.0003431525868
1371 0.005 6.855 20 1077.018781968799 1051.852049230005 1052.195033086189 1100.795261468035 1100.196771344854 1100.071641047989 1099.119143405373 405.3547364425414 1099.448590055566 293.0003414974469
1372 0.005 6.86 20 1077.025197191457 1051.852269201844 1052.195243454796 1100.804931504124 1100.205908868397 1100.079376134583 1099.123409297818 405.3683976257576 1099.463991779471 293.0003512500838
1373 0.005 6.865 20 1077.026194868842 1051.852479832874 1052.195452300215 1100.804432654078 1100.204497981337 1100.076816669137 1099.121287862959 405.381525501739 1099.47218052322 293.0003409970569
1374 0.005 6.87 20 1077.019037035232 1051.852658377957 1052.195641124919 1100.797452018013 1100.19944171227 1100.073854443838 1099.122136153158 405.391387081542 1099.439728640324 293.0003395390293
1375 0.005 6.875 20 1077.031353421224 1051.852915997042 1052.195877285438 1100.811481887516 1100.21030609708 1100.082958278182 1099.124879393038 405.4059281370075 1099.480471459549 293.0003577893052
1376 0.005 6.88 20 1077.019760823143 1051.853075994243 1052.196056284486 1100.79726168451 1100.199018644244 1100.072459393004 1099.120390329765 405.4178398988893 1099.446319480494 293.0003395109309
1377 0.005 6.885 20 1077.018152344875 1051.853231165707 1052.196215281636 1100.79707425541 1100.19961829287 1100.073468498763 1099.120958013488 405.4326341058102 1099.447100030139 293.000344110715
1378 0.005 6.890000000000001 20 1077.029707387042 1051.853462910521 1052.196426243498 1100.807695561487 1100.206819271194 1100.078555327349 1099.122189102653 405.444112016879 1099.479889011697 293.0003372903112
1379 0.005 6.895 20 1077.014103646215 1051.853584466055 1052.196573253329 1100.790008937113 1100.192884303822 1100.067602085541 1099.119448861263 405.4588716123621 1099.430541612985 293.0003538481665
1380 0.005 6.9 20 1077.024974289734 1051.853776720665 1052.196746978971 1100.803149273603 1100.203466390158 1100.077384167558 1099.122641480629 405.4719915647779 1099.471314696136 293.000366107288
1381 0.005 6.905 20 1077.024583506453 1051.853961166508 1052.196929906739 1100.801431331299 1100.201971518782 1100.07631771859 1099.11960133354 405.4843857051195 1099.472094521104 293.000334898263
1382 0.005 6.91 20 1077.018268203414 1051.85411251584 1052.197092275477 1100.796098321818 1100.198385321001 1100.072664543234 1099.121392854202 405.4943133153314 1099.43988119539 293.0003539847809
1383 0.005 6.915 20 1077.031932400531 1051.85434664562 1052.197303953447 1100.808975799026 1100.207125688133 1100.079774314985 1099.122287932378 405.508261915718 1099.489215594477 293.0003534646598
1384 0.005 6.92 20 1077.02038491205 1051.854513909315 1052.197487663845 1100.795874316271 1100.197333502662 1100.07198636884 1099.119734015967 405.5196174561494 1099.448248293472 293.0003481188694
1385 0.005 6.925 20 1077.027180896189 1051.854730392737 1052.197694173814 1100.805994937945 1100.206716586318 1100.080069586536 1099.12309659488 405.5337393528441 1099.465479762381 293.000356591855
1386 0.005 6.93 20 1077.026470575659 1051.854926168204 1052.197891686299 1100.804188279534 1100.204553677784 1100.076601882477 1099.121025915327 405.5472162652418 1099.467489654433 293.0003327113649
1387 0.005 6.935 20 1077.019414317251 1051.855087442856 1052.198064078323 1100.797004406449 1100.199349376126 1100.073969156345 1099.121634328007 405.5595368376202 1099.43819474981 293.0003503852581
1388 0.005 6.94 20 1077.0335286707 1051.855349461389 1052.198299765241 1100.812100885223 1100.210545485312 1100.08295198144 1099.125457288588 405.5723313299964 1099.483511060495 293.000375421191
1389 0.005 6.945 20 1077.020097319039 1051.855498679605 1052.198470573958 1100.795836550358 1100.197777764705 1100.072255744002 1099.119446658115 405.5843852597987 1099.449442414236 293.0003541455861
1390 0.005 6.95 20 1077.019838010721 1051.855656839625 1052.198630058744 1100.797442424707 1100.199618322127 1100.073579829603 1099.121820285519 405.5974475948097 1099.449093262852 293.0003481712637
1391 0.005 6.955 20 1077.029377637265 1051.855857327148 1052.198815291574 1100.805324367326 1100.204696658462 1100.077078779639 1099.120360724372 405.6112950840136 1099.47975022535 293.0003401370136
1392 0.005 6.96 20 1077.014738190083 1051.855970539461 1052.198951825476 1100.790216070218 1100.193445624339 1100.068145767468 1099.119230756746 405.6238998671076 1099.429737517398 293.0003508990115
1393 0.005 6.965 20 1077.030190231017 1051.856185234467 1052.199140746623 1100.807490119952 1100.206788638707 1100.080292398357 1099.123559465065 405.6376690981264 1099.481154009641 293.0003486301953
1394 0.005 6.97 20 1077.025029287998 1051.856361914337 1052.199322677448 1100.800114732954 1100.200704257896 1100.074765651697 1099.120350784224 405.6484916814757 1099.463459080748 293.0003362530323
1395 0.005 6.975000000000001 20 1077.021097650529 1051.856526472266 1052.199493604285 1100.797899848922 1100.199749792503 1100.073963387013 1099.122181445596 405.6612883537879 1099.442651225094 293.0003411868936
1396 0.005 6.98 20 1077.032697400559 1051.856756301982 1052.19970420806 1100.808715219667 1100.207025563597 1100.079408582442 1099.122379551468 405.6738459758521 1099.486496249772 293.0003470914698
1397 0.005 6.985 20 1077.02050658101 1051.856905400371 1052.199873243495 1100.79497407904 1100.196613241971 1100.07109601265 1099.119362710625 405.6867815085379 1099.441629311828 293.0003440048976
1398 0.005 6.99 20 1077.029468105529 1051.857128430633 1052.200081285071 1100.807965590294 1100.2081663668 1100.081506210993 1099.124022173891 405.6976561364476 1099.467967876952 293.0003602447298
1399 0.005 6.995 20 1077.026979339748 1051.857313874759 1052.200271393871 1100.803222167448 1100.203766479422 1100.076214485082 1099.121173300478 405.7106136490153 1099.464065058581 293.0003404341845
1400 0.005 7 20 1077.017979796203 1051.857444744903 1052.200417483855 1100.794084991432 1100.196792499355 1100.07121687942 1099.121039615292 405.7201140970118 1099.434317702449 293.000350070734
1401 0.005 7.005 20 1077.033958073293 1051.85768173612 1052.20062665944 1100.810855972615 1100.209240621155 1100.081664722484 1099.124096428082 405.7324339228784 1099.485171919036 293.0003584566172
1402 0.005 7.01 20 1077.021250125991 1051.857831622501 1052.200794241473 1100.795108840654 1100.196897426645 1100.072105237299 1099.118924653858 405.7451235039098 1099.45459747474 293.0003549459228
1403 0.005 7.015000000000001 20 1077.023557090249 1051.858000475273 1052.20096027501 1100.800117733535 1100.201523757385 1100.075717609842 1099.122302034169 405.7588781117893 1099.456052755686 293.0003549758369
1404 0.005 7.02 20 1077.029824369663 1051.858193796369 1052.201143660744 1100.804279314134 1100.203918564293 1100.07657448642 1099.120418519611 405.7706132316638 1099.477983056582 293.0003396343068
1405 0.005 7.025 20 1077.018449330141 1051.858327414526 1052.201294150442 1100.793874643648 1100.196573833234 1100.07121513223 1099.12084823981 405.7821288272968 1099.432383332985 293.0003549167141
1406 0.005 7.03 20 1077.032045421335 1051.858544881961 1052.201488947996 1100.808293076606 1100.207397708409 1100.080872575957 1099.123573635094 405.7938115528926 1099.482277976592 293.0003797323691
1407 0.005 7.035 20 1077.024661933198 1051.858698302059 1052.201654372363 1100.799081186336 1100.200016870122 1100.073835672054 1099.119892665515 405.8065585787481 1099.455892006978 293.0003513683676
1408 0.005 7.04 20 1077.024428433846 1051.858873010723 1052.201828716795 1100.80031714253 1100.201674848439 1100.075598880391 1099.122632169512 405.8153311572304 1099.449656604119 293.0003542947604
1409 0.005 7.045 20 1077.032688597313 1051.85909038402 1052.202030773646 1100.80798735418 1100.206985448705 1100.078897738512 1099.122000448998 405.8290257716621 1099.480296055372 293.0003530239974
1410 0.005 7.05 20 1077.019230679458 1051.859215612689 1052.202178908142 1100.792647592546 1100.194809479777 1100.069326352539 1099.119313574079 405.8439753654151 1099.434797802232 293.0003422443132
1411 0.005 7.055 20 1077.028034993377 1051.859409432192 1052.20235670624 1100.804992695878 1100.205797595094 1100.079026114372 1099.123056017786 405.8555966764908 1099.464618394725 293.0003531181307
1412 0.005 7.06 20 1077.028362253471 1051.859589719383 1052.202535531076 1100.803473307246 1100.20390572549 1100.077174338301 1099.120769564836 405.8706151028748 1099.466720738129 293.0003330202732
1413 0.005 7.065 20 1077.01904783527 1051.859715505836 1052.20267609921 1100.79377462147 1100.196482644504 1100.070818692404 1099.121033109953 405.879989253141 1099.433978572022 293.000347383902
1414 0.005 7.07 20 1077.035106475563 1051.8599481179 1052.202881292811 1100.810698768362 1100.209010312783 1100.081675479668 1099.123831623654 405.8951200247965 1099.486302180749 293.0003648705551
1415 0.005 7.075 20 1077.022641696089 1051.860094883412 1052.203046035615 1100.795499395754 1100.197216806888 1100.072302236549 1099.119392754586 405.9067307456837 1099.45514899261 293.0003502626219
1416 0.005 7.08 20 1077.023794653029 1051.860249622293 1052.20320020534 1100.799082736085 1100.200633129305 1100.074988920595 1099.121792800723 405.917329011806 1099.454567581826 293.0003559364484
1417 0.005 7.085 20 1077.030569943493 1051.860432133888 1052.203371911689 1100.804134774733 1100.203860837918 1100.076482007519 1099.119878631095 405.9272196158637 1099.477108864839 293.00034704941
1418 0.005 7.09 20 1077.020899820046 1051.860577508944 1052.203529329128 1100.795415179454 1100.197748984862 1100.072155686722 1099.12184485941 405.9373591855712 1099.434598873065 293.0003425753414
1419 0.005 7.095 20 1077.033755439292 1051.860795373295 1052.203726073793 1100.809028385744 1100.20804566318 1100.081359402968 1099.123755596518 405.9537124373589 1099.482016978317 293.0003443055696
1420 0.005 7.100000000000001 20 1077.024836696032 1051.860938172762 1052.203883801104 1100.798596659326 1100.199865578767 1100.073304762401 1099.119890141927 405.9679969586659 1099.449991788451 293.000333612212
1421 0.005 7.105 20 1077.025339465591 1051.861104399431 1052.204049779528 1100.800416331278 1100.20191473623 1100.075959778867 1099.12222680996 405.9780886127644 1099.450379330654 293.0003470262753
1422 0.005 7.11 20 1077.033563873817 1051.861317119901 1052.204246551984 1100.807579942077 1100.206611633966 1100.078574144082 1099.122157733603 405.9889904222558 1099.481220599475 293.0003389159344
1423 0.005 7.115 20 1077.017884958072 1051.861419038099 1052.204374867333 1100.790160089389 1100.193017086787 1100.067734977341 1099.118590385928 405.9992089535713 1099.429975415303 293.0003527101548
1424 0.005 7.12 20 1077.028367910402 1051.861597312904 1052.204534741722 1100.80385124425 1100.204690374282 1100.078045542995 1099.12276189674 406.0128918206904 1099.466187340627 293.0003602816782
1425 0.005 7.125 20 1077.029164672534 1051.861768311693 1052.204701922037 1100.802360506817 1100.202711560761 1100.076732910646 1099.119794867347 406.0229580418037 1099.472641646123 293.0003406442139
1426 0.005 7.13 20 1077.020958124601 1051.861900568711 1052.204846256565 1100.79499640959 1100.197603132883 1100.071722933111 1099.121528616975 406.037411994677 1099.43656253366 293.0003430171265
1427 0.005 7.135 20 1077.035397355901 1051.862117848892 1052.205039329334 1100.808868063892 1100.207043426895 1100.079718241427 1099.122636014133 406.0497478983801 1099.489209955429 293.0003400311261
1428 0.005 7.140000000000001 20 1077.023836732795 1051.86226281931 1052.205201893439 1100.795484593804 1100.196963248851 1100.071759374084 1099.119353182288 406.0619287240541 1099.447974610766 293.000352622218
1429 0.005 7.145 20 1077.030667713106 1051.86246520532 1052.205392980335 1100.805847629371 1100.206592479501 1100.080004562117 1099.123661092001 406.0730167082644 1099.465507939216 293.0003633384863
1430 0.005 7.15 20 1077.030731074137 1051.862651481457 1052.205579244044 1100.804541221754 1100.204769878306 1100.076842271746 1099.121518088322 406.0828024924322 1099.46890645062 293.0003370512658
1431 0.005 7.155 20 1077.023122400092 1051.862795890478 1052.205735867258 1100.796792009131 1100.198948868745 1100.073585942716 1099.121341091385 406.0929104882374 1099.439143628287 293.0003475513377
1432 0.005 7.16 20 1077.036076156825 1051.863029456532 1052.20594571476 1100.811384260726 1100.210200225914 1100.082853322175 1099.124916903722 406.1063639376531 1099.480673744862 293.0003489410288
1433 0.005 7.165 20 1077.023936290454 1051.863160927823 1052.206097634723 1100.796435342017 1100.198394428099 1100.072197333715 1099.119876110839 406.1179251567822 1099.445902805507 293.0003454714666
1434 0.005 7.17 20 1077.024175174407 1051.863313889935 1052.206248539286 1100.798026060714 1100.20036884619 1100.073990308939 1099.122392766565 406.1280014766875 1099.448286671185 293.0003396255095
1435 0.005 7.175 20 1077.034094664644 1051.863517228239 1052.206434860034 1100.807047219529 1100.206325111744 1100.078154594588 1099.121370933017 406.1399073606316 1099.478554058677 293.0003471500028
1436 0.005 7.18 20 1077.018468995719 1051.863615669877 1052.206558586727 1100.78981736838 1100.192842702579 1100.067607997412 1099.119266366315 406.1518858771149 1099.430238651672 293.0003558345242
1437 0.005 7.185 20 1077.029907054722 1051.863788989041 1052.206712302312 1100.803385252504 1100.203668862846 1100.077553656256 1099.122622560279 406.1657969872172 1099.471881892588 293.0003703347926
1438 0.005 7.19 20 1077.03036999495 1051.863967727069 1052.206886413323 1100.802147908189 1100.202451972225 1100.076635209034 1099.120592726807 406.1758776157203 1099.473201068952 293.000337708839
1439 0.005 7.195 20 1077.023602205949 1051.864106482117 1052.207036460411 1100.796693235106 1100.198823656093 1100.073004368662 1099.121787428359 406.1878523239649 1099.440546400852 293.0003454523955
1440 0.005 7.2 20 1077.03648563006 1051.864319889469 1052.207229268545 1100.808989321202 1100.207189082194 1100.07977346111 1099.122170865868 406.1989672014797 1099.488420160638 293.0003515194216
1441 0.005 7.205 20 1077.02445410026 1051.864456991967 1052.20738528508 1100.795225540274 1100.196865612261 1100.071700092122 1099.119204748063 406.2112421748549 1099.448008229684 293.0003559587123
1442 0.005 7.21 20 1077.031114559588 1051.86464876904 1052.207566759494 1100.805198574995 1100.206115293171 1100.07959327237 1099.123150038514 406.2211419366024 1099.464451490575 293.00036687057
1443 0.005 7.215 20 1077.031991996368 1051.864830393657 1052.207746378763 1100.804638360309 1100.204756418618 1100.076860598949 1099.121298556019 406.2311502145001 1099.470624875579 293.0003487267275
1444 0.005 7.22 20 1077.023920018297 1051.864969286723 1052.207898622808 1100.796530436535 1100.198687807168 1100.073318414373 1099.121006442276 406.2441989219299 1099.438689827366 293.0003676820194
1445 0.005 7.225000000000001 20 1077.037318759506 1051.865203120022 1052.208108145304 1100.811705127212 1100.210538437249 1100.083178383702 1099.125424366066 406.2586146096016 1099.480248403693 293.0003671337437
1446 0.005 7.23 20 1077.025574417364 1051.865331281057 1052.208256866553 1100.796967641795 1100.198638107471 1100.072348760579 1099.119782057385 406.2690018874079 1099.446362691895 293.0003470309157
1447 0.005 7.235 20 1077.024479947143 1051.865464030672 1052.208391966908 1100.797464188564 1100.199963761061 1100.073716767103 1099.121224826082 406.2793473719472 1099.446812164109 293.000363015249
1448 0.005 7.24 20 1077.035233240045 1051.86566288229 1052.208572090098 1100.80748178146 1100.206692073071 1100.078621979152 1099.121832465677 406.2915618867124 1099.479164066126 293.0003460108808
1449 0.005 7.245 20 1077.019672892724 1051.865755344453 1052.208689243729 1100.789946182994 1100.192862530731 1100.067623127123 1099.119133723548 406.3024483215713 1099.430397054555 293.0003456755756
1450 0.005 7.25 20 1077.030093063795 1051.865920232815 1052.208835472828 1100.802986417381 1100.203622259941 1100.077334572809 1099.122427911128 406.3138829512777 1099.467720546157 293.0003503837274
1451 0.005 7.255 20 1077.030647546844 1051.866081056218 1052.208992802611 1100.801585127183 1100.202054885171 1100.076304130119 1099.12001117972 406.3258004658994 1099.472449412409 293.000341083867
1452 0.005 7.26 20 1077.023375953093 1051.866205231492 1052.209128405271 1100.795272076355 1100.197701906525 1100.072062289011 1099.121133981221 406.3355155188635 1099.43908729122 293.0003379674931
1453 0.005 7.265000000000001 20 1077.037703410833 1051.866416807293 1052.209315947294 1100.809096977392 1100.207230726319 1100.079852075091 1099.122669770569 406.348466608103 1099.48941564702 293.0003457820825
1454 0.005 7.27 20 1077.026457204213 1051.866563825222 1052.209478981396 1100.796068720017 1100.197433249403 1100.07209163022 1099.120093093669 406.3586246771325 1099.449380635145 293.0003448564399
1455 0.005 7.275 20 1077.032033926887 1051.866751674427 1052.209659119118 1100.805007070195 1100.205940828709 1100.079426158058 1099.123045664153 406.371704724703 1099.464359858974 293.0003555153726
1456 0.005 7.28 20 1077.033653394531 1051.866938821074 1052.209842470183 1100.805245326524 1100.205166705713 1100.077263704256 1099.121871029629 406.3799927641972 1099.4732613765 293.00033251259
1457 0.005 7.285 20 1077.025249513951 1051.867077087045 1052.209994554442 1100.796740475817 1100.198789240546 1100.073343468046 1099.121287700883 406.3924522701514 1099.438813528772 293.0003411976675
1458 0.005 7.29 20 1077.038122316467 1051.867304331736 1052.210198770124 1100.811556648496 1100.210402175435 1100.083051502188 1099.125190623185 406.4048766599894 1099.480270253124 293.0003629266947
1459 0.005 7.295 20 1077.026445372737 1051.86742786845 1052.210342871299 1100.79683888864 1100.198590409897 1100.072167311331 1099.119675794608 406.41566109592 1099.44553480328 293.0003551622989
1460 0.005 7.3 20 1077.025530572931 1051.867562584318 1052.210478933788 1100.797382661607 1100.199871747528 1100.073631273028 1099.121784567406 406.4274037626267 1099.447202856413 293.0003502099004
1461 0.005 7.305 20 1077.036396628079 1051.867762577122 1052.210659718108 1100.807412825589 1100.20655935679 1100.078453969091 1099.121977892647 406.4371990655584 1099.479280009633 293.0003464146763
1462 0.005 7.31 20 1077.0213592467 1051.867863683571 1052.210783540007 1100.790565518404 1100.193323192809 1100.067867150516 1099.119907076228 406.4462957101171 1099.431590075843 293.000354914553
1463 0.005 7.315 20 1077.031144397997 1051.868024906272 1052.210928757302 1100.803017436744 1100.203654863011 1100.077335037361 1099.122423339425 406.4603410979341 1099.467352319201 293.0003552372818
1464 0.005 7.32 20 1077.032348750731 1051.868189745827 1052.211088567418 1100.802501862628 1100.202823592986 1100.076853428437 1099.120338778522 406.4684820903265 1099.474163708515 293.0003336391619
1465 0.005 7.325 20 1077.024455691031 1051.868309624719 1052.21122151693 1100.795408658441 1100.197857412093 1100.071947832309 1099.120943606467 406.4780698963172 1099.437647407408 293.0003499709268
1466 0.005 7.33 20 1077.039107771674 1051.868524500949 1052.211411437866 1100.809621342777 1100.20766010474 1100.080138086985 1099.123244302245 406.4912255303719 1099.490016856024 293.0003431314425
1467 0.005 7.335 20 1077.026793352562 1051.868655783127 1052.211562907044 1100.795522970947 1100.19700080544 1100.071743551739 1099.119313245099 406.5048639088268 1099.447600082208 293.0003536238929
1468 0.005 7.34 20 1077.034044875993 1051.868848335733 1052.211744367892 1100.806110156392 1100.206755529413 1100.080140506468 1099.123683646781 406.5162754604365 1099.466104691003 293.000350675935
1469 0.005 7.345 20 1077.033470340161 1051.869019529178 1052.211917309452 1100.804348333196 1100.204655489799 1100.076673059087 1099.121587007625 406.5265716125314 1099.467540411701 293.000343026717
1470 0.005 7.350000000000001 20 1077.02671745719 1051.869163337125 1052.212070443368 1100.797721926275 1100.199905778527 1100.074347780315 1099.12237223252 406.5340748289657 1099.439137309109 293.0003434879161
1471 0.005 7.355 20 1077.03932592758 1051.869381339723 1052.212267059342 1100.811292064051 1100.209996167426 1100.082532315296 1099.124198258058 406.5477363878506 1099.481865837355 293.0003555614555
1472 0.005 7.36 20 1077.026444942627 1051.869495513579 1052.212403235168 1100.795694676249 1100.197671751958 1100.072208196349 1099.119403727349 406.5605987442643 1099.449579064142 293.0003416590995
1473 0.005 7.365 20 1077.025710785387 1051.869615918211 1052.212525599192 1100.796583705754 1100.198898909207 1100.073059913334 1099.121108024258 406.5695502577532 1099.448046651855 293.0003550048958
1474 0.005 7.37 20 1077.036370372449 1051.869793149259 1052.21268468634 1100.805616736993 1100.204889195282 1100.077231379066 1099.121249317649 406.5783885913269 1099.48054317129 293.0003413210872
1475 0.005 7.375 20 1077.021567974665 1051.869879976193 1052.212794279545 1100.790366332606 1100.193495490788 1100.068220823208 1099.119658117357 406.5888080504379 1099.429962111085 293.0003476400189
1476 0.005 7.38 20 1077.03733971565 1051.870072422468 1052.2129601917 1100.808117590638 1100.207250870138 1100.080732244306 1099.123931200163 406.5993369130043 1099.482290131443 293.0003643650727
1477 0.005 7.385 20 1077.030478571279 1051.87020676923 1052.213104469846 1100.799127414798 1100.199872819042 1100.074031844162 1099.119760509295 406.6105411384953 1099.459685254566 293.0003401335562
1478 0.005 7.390000000000001 20 1077.028106847291 1051.870341244373 1052.213243808125 1100.798438362612 1100.200153002601 1100.074382005361 1099.121876461534 406.6207856383364 1099.44452118427 293.0003467232219
1479 0.005 7.395 20 1077.038959295289 1051.870541895535 1052.213425455074 1100.808848969772 1100.207397255158 1100.079350195679 1099.122493997821 406.6326535316284 1099.48298369916 293.0003543251316
1480 0.005 7.4 20 1077.027324141241 1051.870661600037 1052.213564640786 1100.795314681385 1100.196803397364 1100.07127306534 1099.119440321081 406.6419261703833 1099.442418427472 293.0003535332735
1481 0.005 7.405 20 1077.035989343088 1051.870855243672 1052.213743451435 1100.808069419607 1100.20822230205 1100.081638603615 1099.12373307587 406.6536005293399 1099.468172628093 293.0003652971184
1482 0.005 7.41 20 1077.033431496841 1051.871012464462 1052.213904887229 1100.803175379718 1100.203722309161 1100.076223963664 1099.121264640413 406.663131601081 1099.464258945878 293.0003427717707
1483 0.005 7.415 20 1077.024532414323 1051.871118134924 1052.214025375203 1100.793991442704 1100.19664851603 1100.071086572425 1099.121147963733 406.6718579846844 1099.434333245343 293.0003585681959
1484 0.005 7.42 20 1077.040413640399 1051.871328794687 1052.21420786153 1100.810810938876 1100.20916836113 1100.081643681302 1099.124197013116 406.6848610434282 1099.485419217864 293.0003559252887
1485 0.005 7.425 20 1077.028009742921 1051.871453194067 1052.214350241535 1100.795386741593 1100.197061689712 1100.072219287784 1099.119276794534 406.6948961209568 1099.454832184704 293.0003486404672
1486 0.005 7.43 20 1077.030193895071 1051.871595245056 1052.214489911559 1100.800220648449 1100.201606366071 1100.075785711936 1099.12225825287 406.7043885535842 1099.456307695114 293.0003532648083
1487 0.005 7.435 20 1077.036317301168 1051.871759952757 1052.214644767276 1100.8044616008 1100.20405397414 1100.076624777187 1099.120325206595 406.7149775351012 1099.47805434049 293.0003394325613
1488 0.005 7.44 20 1077.024539273049 1051.871860749173 1052.21476335413 1100.793575192596 1100.196284742025 1100.070945253254 1099.120430238268 406.7244553818789 1099.43233555116 293.0003491559524
1489 0.005 7.445 20 1077.038338040849 1051.872047485496 1052.214927548552 1100.80823605905 1100.207334747489 1100.08081360609 1099.123384407507 406.736373231037 1099.482220319574 293.0003699266117
1490 0.005 7.45 20 1077.030974038149 1051.872171367394 1052.215063121201 1100.798991336773 1100.199943820597 1100.073783407578 1099.119915378144 406.7465230273138 1099.455769403894 293.0003441799461
1491 0.005 7.455 20 1077.03005570779 1051.87230878058 1052.215202388064 1100.799507146831 1100.201006259726 1100.075130063598 1099.121831105274 406.7567414902772 1099.448572722522 293.0003450172023
1492 0.005 7.46 20 1077.039171674415 1051.872503645383 1052.215379624315 1100.808173572091 1100.207125111245 1100.079053587666 1099.122639525671 406.7676242582347 1099.480874081326 293.0003423020437
1493 0.005 7.465 20 1077.025381783144 1051.872602070276 1052.215501055609 1100.792383521713 1100.194659982885 1100.069242338545 1099.119097660217 406.7767706469857 1099.434405727029 293.0003473024778
1494 0.005 7.47 20 1077.035177497913 1051.872781916554 1052.21566207942 1100.805739620003 1100.206361437306 1100.079469998246 1099.124188886422 406.7878227816254 1099.466120167637 293.0003590926654
1495 0.005 7.475000000000001 20 1077.034554809803 1051.87293167456 1052.215812612184 1100.803421620893 1100.203856662578 1100.077087630777 1099.120206155761 406.7993736539802 1099.466492819517 293.0003403719473
1496 0.005 7.48 20 1077.026139102353 1051.873044408101 1052.21593777494 1100.794649377581 1100.197130986458 1100.071281520148 1099.122208531683 406.8072560126437 1099.435506228336 293.000351069421
1497 0.005 7.485 20 1077.041317868658 1051.873245820279 1052.216114248794 1100.81057353724 1100.208928384503 1100.081573767559 1099.123429847527 406.8212209489085 1099.485821374496 293.0003603895314
1498 0.005 7.49 20 1077.029296641697 1051.873370388234 1052.216255902172 1100.79610594516 1100.197732626229 1100.072677606878 1099.119761595902 406.832632853364 1099.456027516543 293.0003371827078
1499 0.005 7.495 20 1077.02954202801 1051.87349542371 1052.216382160571 1100.798796032412 1100.200388548286 1100.074820948871 1099.121581166032 406.8439167207474 1099.454103520434 293.0003389797083
1500 0.005 7.5 20 1077.037617747913 1051.873666480754 1052.216539220955 1100.805042207171 1100.204599354736 1100.07708492984 1099.121252783089 406.8531458643472 1099.478529796645 293.0003282090769
1501 0.005 7.505 20 1077.026261209174 1051.873770891247 1052.216660902654 1100.794482164936 1100.197058506001 1100.071672141526 1099.120360661218 406.8642061036827 1099.433154615219 293.0003487841401
1502 0.005 7.51 20 1077.040286888507 1051.873966287517 1052.216833769454 1100.809612966685 1100.20857437336 1100.081854301588 1099.124292397193 406.8762060824976 1099.482782833337 293.0003769639023
1503 0.005 7.515000000000001 20 1077.030824268739 1051.87407986233 1052.216964021536 1100.798298121404 1100.199640089696 1100.073021513344 1099.119759966989 406.8843354479682 1099.448553056722 293.0003420926403
1504 0.005 7.52 20 1077.0307987794 1051.874210813045 1052.217095661467 1100.799787954646 1100.201543600325 1100.075503503347 1099.122069638485 406.8940123488388 1099.449149790073 293.0003507172265
1505 0.005 7.525 20 1077.039424410415 1051.874392186951 1052.21726123508 1100.807447508573 1100.206590825178 1100.078594418611 1099.121865849836 406.9040900552259 1099.479835100033 293.0003462277813
1506 0.005 7.53 20 1077.02405968088 1051.874469527688 1052.217363438499 1100.790363544544 1100.19321733131 1100.06796563266 1099.119268084168 406.9126611259383 1099.430390202035 293.0003471582564
1507 0.005 7.535 20 1077.034483136728 1051.874620613809 1052.21749619244 1100.803566788339 1100.20432287422 1100.077811175706 1099.122720316059 406.9240320117464 1099.466564151381 293.000359917519
1508 0.005 7.54 20 1077.035117399584 1051.874763697108 1052.217635889749 1100.801925643839 1100.202334378623 1100.076471047666 1099.119896394913 406.9346363661447 1099.472914556269 293.0003387364215
1509 0.005 7.545 20 1077.027320630078 1051.874866635042 1052.217751931129 1100.795240521596 1100.197765468432 1100.071904016149 1099.12123700163 406.9428846007542 1099.437553972082 293.0003441669526
1510 0.005 7.55 20 1077.041501050935 1051.875056396966 1052.217918033221 1100.808920066656 1100.207110583835 1100.079751795622 1099.122565963717 406.951554131723 1099.488931451369 293.0003527200274
1511 0.005 7.555 20 1077.029522737592 1051.875168577448 1052.218048807412 1100.795262535396 1100.196881813534 1100.071650504156 1099.119065234136 406.9625478317222 1099.446955682855 293.0003571384071
1512 0.005 7.56 20 1077.037270129939 1051.875344765935 1052.21821280287 1100.806484008117 1100.207066061381 1100.080433839672 1099.123473927871 406.9724770887581 1099.466640048347 293.0003601924213
1513 0.005 7.565 20 1077.036252463933 1051.875499041604 1052.218368273037 1100.804060959888 1100.204420213511 1100.076467023202 1099.121418255864 406.982671078507 1099.46677526076 293.0003427703371
1514 0.005 7.57 20 1077.028376179798 1051.875611445504 1052.218493279268 1100.796374795477 1100.198834120059 1100.073422708901 1099.121277125901 406.9920539538351 1099.436990898169 293.000357037706
1515 0.005 7.575 20 1077.042283248793 1051.875817177651 1052.218674051703 1100.81135311056 1100.210073874448 1100.082651392084 1099.124939580426 407.0036351803928 1099.481694767137 293.0003692132129
1516 0.005 7.58 20 1077.030039997086 1051.875928646955 1052.218804774029 1100.795916677686 1100.197760786265 1100.072342934207 1099.119946989244 407.012159191491 1099.450477861064 293.0003478712115
1517 0.005 7.585 20 1077.029695575383 1051.876048666701 1052.218924749268 1100.797485557438 1100.199562255848 1100.073628905451 1099.122196281721 407.0221877987618 1099.449829452773 293.0003487067258
1518 0.005 7.59 20 1077.038930284715 1051.876207604119 1052.219069257681 1100.804952629908 1100.204363072378 1100.076830656624 1099.120426446821 407.0335892579307 1099.479603449104 293.0003362479897
1519 0.005 7.595 20 1077.024998931029 1051.876284348277 1052.219167990424 1100.790887729055 1100.193802861829 1100.068458343992 1099.12008253717 407.0430664486022 1099.430218690141 293.0003469862955
1520 0.005 7.600000000000001 20 1077.040257169917 1051.876460490705 1052.219318621027 1100.808095352872 1100.207224280725 1100.080720187692 1099.123559623276 407.0542026550588 1099.482033317599 293.0003529060149
1521 0.005 7.605 20 1077.033848563657 1051.87658700864 1052.219453114805 1100.799809884724 1100.200493761723 1100.074397115456 1099.120144472454 407.0628655353496 1099.4598721589 293.0003337409084
1522 0.005 7.61 20 1077.03169671756 1051.876716540381 1052.219586276359 1100.798969827901 1100.20055799877 1100.074734679108 1099.1221515959 407.0744857992383 1099.44578296737 293.0003388041768
1523 0.005 7.615 20 1077.042293051752 1051.876914278741 1052.21976433552 1100.809130063104 1100.207718892966 1100.079446169074 1099.123312034904 407.0829748094273 1099.482557310038 293.0003516541767
1524 0.005 7.62 20 1077.028784362037 1051.877012902708 1052.219886125215 1100.793878388173 1100.19575516452 1100.070103209312 1099.119351080356 407.0937545552383 1099.435910553436 293.0003499428
1525 0.005 7.625 20 1077.036396871598 1051.877172092109 1052.220032385188 1100.804778048998 1100.205557181455 1100.078821572977 1099.123353213529 407.1048289519208 1099.46569624015 293.0003618392849
1526 0.005 7.63 20 1077.036859253094 1051.877319220825 1052.220178202317 1100.803578991137 1100.203988752874 1100.077430052478 1099.120758994473 407.1120558715749 1099.468530600583 293.000334929939
1527 0.005 7.635 20 1077.027985713887 1051.877419451258 1052.220292536822 1100.794340300336 1100.196901358364 1100.07111560314 1099.121729392507 407.1214179450731 1099.435611183893 293.0003588728976
1528 0.005 7.640000000000001 20 1077.043248718357 1051.877606727032 1052.220454608117 1100.809794250699 1100.207981605948 1100.080746126696 1099.122868386276 407.1335716937602 1099.489034267659 293.0003590226364
1529 0.005 7.645 20 1077.029328643488 1051.87769835909 1052.220568891161 1100.793729782344 1100.195595872425 1100.070963039142 1099.118275638636 407.1445648760672 1099.450459706904 293.0003552843834
1530 0.005 7.65 20 1077.036317175868 1051.877852534878 1052.220712314646 1100.804070339636 1100.205223909741 1100.078739524767 1099.123064313377 407.1525449217149 1099.462445376407 293.0003620415494
1531 0.005 7.655 20 1077.039392895093 1051.878017925912 1052.220870613124 1100.805099543772 1100.204898578237 1100.077311691148 1099.121818339463 407.162060812345 1099.47599602915 293.0003435789935
1532 0.005 7.66 20 1077.029919081663 1051.878129396194 1052.220996775158 1100.796268286449 1100.198412506591 1100.072914033546 1099.121567490467 407.1728901112768 1099.436691429088 293.0003457469427
1533 0.005 7.665 20 1077.042749978697 1051.878327693012 1052.221173362516 1100.811016564825 1100.210010761833 1100.082818112093 1099.125046555425 407.1832406719142 1099.479642833582 293.0003579982151
1534 0.005 7.67 20 1077.032402071605 1051.878433455182 1052.221297341774 1100.797778906621 1100.199268091925 1100.0727175541 1099.120194705753 407.1906021464076 1099.446924118608 293.0003519681085
1535 0.005 7.675 20 1077.031728675484 1051.878552458095 1052.221417658697 1100.798441627748 1100.200660623205 1100.074325223493 1099.122084768201 407.1995851463797 1099.448058017631 293.0003579626314
1536 0.005 7.68 20 1077.041306942775 1051.878721686305 1052.221570608549 1100.807474045615 1100.206765458688 1100.078655035031 1099.121674739015 407.2105275694445 1099.478895873409 293.0003567468959
1537 0.005 7.685 20 1077.026426018984 1051.878788829724 1052.221662936826 1100.790544610948 1100.19323607562 1100.067931609469 1099.119100094539 407.221541865101 1099.430724223355 293.000347670899
1538 0.005 7.69 20 1077.036902244346 1051.87893422894 1052.221789657769 1100.804210571975 1100.205046442316 1100.078288709774 1099.12321128713 407.2306063670507 1099.466188747137 293.0003666289823
1539 0.005 7.695 20 1077.037737765635 1051.879074483896 1052.221926415404 1100.803089299694 1100.203407867996 1100.077060249919 1099.120464834794 407.2390836544686 1099.471303448651 293.0003453548607
1540 0.005 7.7 20 1077.028428000486 1051.879163158388 1052.222030170019 1100.794296078209 1100.197103435997 1100.071365915814 1099.121438906168 407.2471374108181 1099.435226062451 293.0003447022913
1541 0.005 7.705 20 1077.043845939182 1051.87934621345 1052.222187802397 1100.809324522509 1100.20748663444 1100.080263308371 1099.122799003005 407.2579439857644 1099.489425169905 293.0003504951638
1542 0.005 7.71 20 1077.032028147057 1051.879455056388 1052.222314332133 1100.795509171216 1100.197112346417 1100.072339231687 1099.119463548705 407.2684763568474 1099.453887967786 293.0003483363055
1543 0.005 7.715 20 1077.03659254347 1051.879602047226 1052.222454590269 1100.803234751882 1100.204479331654 1100.078013420198 1099.122678631295 407.2770557991381 1099.461173401574 293.000357262652
1544 0.005 7.72 20 1077.039385100126 1051.879748229562 1052.222596425834 1100.804393299496 1100.204384234884 1100.077186405896 1099.120812420148 407.2863415111698 1099.476183725133 293.0003428190888
1545 0.005 7.725000000000001 20 1077.02938766499 1051.879841466397 1052.222705770857 1100.794920351497 1100.197437574698 1100.072048524116 1099.120554483501 407.2946999669319 1099.43450676217 293.0003517659711
1546 0.005 7.73 20 1077.043712319743 1051.880029724515 1052.222869638325 1100.810444930175 1100.209300007034 1100.082398808278 1099.124717410637 407.3047603453019 1099.482658628212 293.0003548372438
1547 0.005 7.735 20 1077.033312968291 1051.880130907452 1052.222987793636 1100.797849404701 1100.199298849298 1100.072733410882 1099.119760769398 407.313853977408 1099.44708625957 293.0003371150681
1548 0.005 7.74 20 1077.033522747353 1051.880255648859 1052.223111635208 1100.799646602659 1100.201610920232 1100.075214955759 1099.122853197022 407.3216694626981 1099.449067729951 293.0003458832115
1549 0.005 7.745 20 1077.042172240009 1051.8804248685 1052.223265698555 1100.807436005805 1100.206711561464 1100.07872835788 1099.121905846083 407.332412455994 1099.478484182409 293.0003423049776
1550 0.005 7.75 20 1077.028047293332 1051.880501087579 1052.22336491446 1100.791349715581 1100.193859184142 1100.068395729422 1099.120100678503 407.3430687869645 1099.431758759329 293.0003484332105
1551 0.005 7.755 20 1077.0375852309 1051.880640877992 1052.22348797085 1100.804004515954 1100.204872287559 1100.07810084525 1099.122727431071 407.3541211110593 1099.465795620803 293.0003591554927
1552 0.005 7.76 20 1077.038910416559 1051.880782919894 1052.223625336221 1100.803561708493 1100.203756892663 1100.077436300302 1099.120727934587 407.3614473581608 1099.473198518192 293.0003327118604
1553 0.005 7.765000000000001 20 1077.029335174456 1051.880869971917 1052.223727769322 1100.794349572156 1100.197108619087 1100.071351878478 1099.121455064927 407.3720010327992 1099.435227792157 293.0003445149994
1554 0.005 7.77 20 1077.045379931509 1051.881059808849 1052.223890365225 1100.810204558204 1100.208203850869 1100.080787449598 1099.123645471029 407.3818239831734 1099.490549858612 293.0003467094362
1555 0.005 7.775 20 1077.032721652409 1051.881165504249 1052.224015408499 1100.795433731387 1100.197039815449 1100.072299374962 1099.11933934088 407.3934164442659 1099.453830409365 293.0003465821617
1556 0.005 7.78 20 1077.037193181891 1051.881306406119 1052.224150495317 1100.803167797735 1100.204492321558 1100.078026130071 1099.122673045642 407.4016380229294 1099.460995265584 293.00034611796
1557 0.005 7.785 20 1077.040418715699 1051.881455006371 1052.224293992975 1100.80453457153 1100.204494124785 1100.077278495287 1099.120966573633 407.4092014074445 1099.476255903677 293.0003405459541
1558 0.005 7.79 20 1077.030324968651 1051.881546521769 1052.224401679876 1100.795052172229 1100.197515521857 1100.07210347856 1099.120961593902 407.4175707815431 1099.434711631796 293.0003539433778
1559 0.005 7.795 20 1077.044485302812 1051.881732423779 1052.224564238422 1100.810527451818 1100.209387712927 1100.082434470134 1099.124523952626 407.4279504816392 1099.482457686241 293.0003753915646
1560 0.005 7.8 20 1077.034020106241 1051.881827027623 1052.224676527768 1100.797788180392 1100.199273756631 1100.072748538188 1099.119980484151 407.4358040161882 1099.447277203112 293.0003463150771
1561 0.005 7.805000000000001 20 1077.033120974395 1051.881931728224 1052.224783655372 1100.798420623761 1100.200592579703 1100.074472323638 1099.121575406238 407.4431061761829 1099.447550205741 293.0003504385277
1562 0.005 7.81 20 1077.043006802733 1051.882097771158 1052.224931426423 1100.807641432889 1100.206854255489 1100.078861310417 1099.122335899963 407.4524123570402 1099.478824151346 293.000340276288
1563 0.005 7.815 20 1077.027673177302 1051.882157308935 1052.225015837321 1100.790256997594 1100.193076858963 1100.067832318259 1099.119037562396 407.4610536976045 1099.430406719254 293.0003438666645
1564 0.005 7.82 20 1077.039006121193 1051.882305688945 1052.225142751415 1100.804542553471 1100.20515918288 1100.07838403802 1099.12378038817 407.4703444700609 1099.467576289868 293.0003702363194
1565 0.005 7.825 20 1077.038583543408 1051.882430438895 1052.225266547483 1100.802010050319 1100.202435092488 1100.076538664669 1099.119481913013 407.4806368571875 1099.472810733047 293.0003511046733
1566 0.005 7.83 20 1077.031809861322 1051.882532902084 1052.225378790222 1100.796132700682 1100.198446948216 1100.072348739054 1099.122498119526 407.4874203062157 1099.438643677927 293.0003467469176
1567 0.005 7.835 20 1077.045161187672 1051.882704707221 1052.225529581412 1100.808927549567 1100.207186806149 1100.079717978086 1099.122150835124 407.499597042204 1099.48793195512 293.0003512500719
1568 0.005 7.84 20 1077.034118044328 1051.882811957825 1052.225653982917 1100.796179321275 1100.197529200031 1100.072131747986 1099.120016895164 407.5099357999638 1099.448713230302 293.0003482377997
1569 0.005 7.845 20 1077.040003146801 1051.882964748797 1052.225798090174 1100.805729328887 1100.206536481288 1100.079975636557 1099.123009062216 407.5205359548972 1099.465517825457 293.0003463720001
1570 0.005 7.850000000000001 20 1077.040101551 1051.883103735361 1052.225937607204 1100.80436921671 1100.204694530398 1100.076724331855 1099.121504463178 407.5283455025173 1099.467816094524 293.0003265304678
1571 0.005 7.855 20 1077.03270520068 1051.883203855785 1052.226049927562 1100.797063743003 1100.199392685531 1100.07402487495 1099.12148919578 407.5347884439797 1099.43850434767 293.000339090645
1572 0.005 7.86 20 1077.046130188819 1051.883393831195 1052.226216195934 1100.811350195514 1100.209951641574 1100.082499133664 1099.12480379776 407.5458630396382 1099.48280984889 293.0003651253223
1573 0.005 7.865 20 1077.033455302653 1051.883486206206 1052.226329072128 1100.795903983697 1100.197778769499 1100.072251307745 1099.120043749756 407.5551350896324 1099.449693433852 293.0003488934036
1574 0.005 7.87 20 1077.032404409632 1051.883574726532 1052.226421039418 1100.796703713879 1100.199059179054 1100.0731540889 1099.121246713614 407.5629179096154 1099.447814443541 293.0003511460855
1575 0.005 7.875 20 1077.0433175992 1051.88372418492 1052.226551734999 1100.806217022608 1100.205416823726 1100.077399369039 1099.1211407389 407.5705664989426 1099.480240029156 293.0003449851637
1576 0.005 7.88 20 1077.027805886223 1051.883776318082 1052.226628289073 1100.789994498266 1100.193216784328 1100.067905010406 1099.119304949908 407.5793071884477 1099.429848055423 293.0003559587181
1577 0.005 7.885 20 1077.041807908637 1051.883919951072 1052.226748885485 1100.806002651103 1100.205699567644 1100.079318127888 1099.122985054289 407.5880632860934 1099.478528870243 293.0003633166523
1578 0.005 7.890000000000001 20 1077.038824403572 1051.884038341473 1052.226869575528 1100.801134631458 1100.201593504104 1100.075952324583 1099.119639698093 407.5981994677564 1099.471021735699 293.0003358127731
1579 0.005 7.895 20 1077.033489613974 1051.884134628456 1052.226975560134 1100.797253595463 1100.199264466657 1100.073555179971 1099.121609599876 407.6041406330157 1099.441852419131 293.000351357165
1580 0.005 7.9 20 1077.045743819164 1051.884303907541 1052.227124303433 1100.808805783127 1100.207064962514 1100.079608578266 1099.122496709466 407.6146767530168 1099.487675864576 293.000356198984
1581 0.005 7.905 20 1077.034667859987 1051.884402304839 1052.227240120074 1100.796048643561 1100.197392765182 1100.072001858503 1099.119242245196 407.6240353853564 1099.447114146522 293.0003500083969
1582 0.005 7.91 20 1077.043588709162 1051.884581726794 1052.227403773112 1100.808672205806 1100.208719829169 1100.081816271015 1099.12482589061 407.6336997305923 1099.469596064035 293.0003442868696
1583 0.005 7.915 20 1077.040108420901 1051.884707760599 1052.227536615404 1100.803551207012 1100.204018681303 1100.076187304324 1099.120576912622 407.6430628598733 1099.465530983574 293.0003376886593
1584 0.005 7.92 20 1077.031996549461 1051.884790688293 1052.227633846561 1100.795572153035 1100.198074619808 1100.072635979177 1099.121156350505 407.6506727994387 1099.436066355857 293.0003416640606
1585 0.005 7.925 20 1077.046355519374 1051.884971640605 1052.22778908971 1100.811183293284 1100.21001312966 1100.08265455967 1099.124331556549 407.658893456047 1099.480504918156 293.0003684293151
1586 0.005 7.930000000000001 20 1077.035053657676 1051.885070033861 1052.227903899596 1100.796838396008 1100.198586697053 1100.072783133965 1099.120741103375 407.6708419775975 1099.450054965278 293.0003528389337
1587 0.005 7.935 20 1077.033132110131 1051.885154139404 1052.227991618345 1100.796847177329 1100.199315764206 1100.073253887664 1099.120998624414 407.679296892334 1099.447143688065 293.0003570553723
1588 0.005 7.94 20 1077.044507665773 1051.885312514774 1052.228130348603 1100.806971168486 1100.206059531867 1100.077786499708 1099.121805255221 407.6863808810371 1099.481020721571 293.000331832936
1589 0.005 7.945 20 1077.029042743138 1051.885367261117 1052.228209579 1100.790220597319 1100.193246020156 1100.067869265687 1099.119914972208 407.6976702145568 1099.430074311932 293.0003422250937
1590 0.005 7.95 20 1077.041932508938 1051.885503881824 1052.228325093492 1100.805176777255 1100.205136526743 1100.078759970429 1099.122774181354 407.7084135166254 1099.47725618967 293.00034866959
1591 0.005 7.955 20 1077.039338103067 1051.885616888492 1052.228439586657 1100.801195681885 1100.201795180377 1100.076236764437 1099.119315817845 407.715734203591 1099.471198219418 293.0003401723662
1592 0.005 7.96 20 1077.035087805435 1051.885724083892 1052.22855307923 1100.798038969206 1100.199863261334 1100.073923355868 1099.122264538545 407.7215152607598 1099.442759032496 293.0003421188284
1593 0.005 7.965 20 1077.046489832498 1051.885888689708 1052.228699551081 1100.808751736392 1100.20703571545 1100.07960315182 1099.12232627576 407.7334958391021 1099.487886538059 293.0003560702796
1594 0.005 7.97 20 1077.035857161971 1051.885992979306 1052.228820390069 1100.796445187743 1100.197716340088 1100.072229624699 1099.119971874873 407.7416106441883 1099.447939103288 293.0003403339915
1595 0.005 7.975000000000001 20 1077.043410063307 1051.886157627151 1052.228972820478 1100.807789237455 1100.208024662254 1100.081297138295 1099.124081120821 407.752241751624 1099.468415370898 293.0003603617205
1596 0.005 7.98 20 1077.040820076048 1051.886284159864 1052.22910463964 1100.803577528005 1100.204023505116 1100.076245424098 1099.120942623792 407.7577208712568 1099.465981187048 293.0003340250956
1597 0.005 7.985 20 1077.032958881563 1051.886367047671 1052.229200634073 1100.795527625691 1100.197997505037 1100.072491143179 1099.121193470432 407.762556950002 1099.435598777777 293.0003449861613
1598 0.005 7.99 20 1077.047153234048 1051.886548437101 1052.229357041295 1100.81129067819 1100.210093818692 1100.082745539931 1099.124696887865 407.7740438262321 1099.48093586289 293.0003641268962
1599 0.005 7.995 20 1077.035175641305 1051.886632593108 1052.229460144862 1100.796127353416 1100.198018870081 1100.072412897856 1099.119791381041 407.7835560864095 1099.44916137997 293.0003561036077
1600 0.005 8 20 1077.033873450132 1051.886713337842 1052.229544351163 1100.79677513876 1100.19918700087 1100.073225893326 1099.121134007114 407.7927481050357 1099.447665931279 293.0003527216685
1601 0.005 8.005000000000001 20 1077.044726172243 1051.886856174787 1052.229668537873 1100.806072634551 1100.205321872891 1100.077288154625 1099.121110339006 407.7957442186853 1099.479634867205 293.0003511732355
1602 0.005 8.01 20 1077.029316391222 1051.88690348958 1052.229739687064 1100.789922199772 1100.193136040203 1100.067836941742 1099.11927923873 407.8070958822886 1099.429821435562 293.0003710674495
1603 0.005 8.015000000000001 20 1077.043386736249 1051.887043982401 1052.229856458653 1100.806030961009 1100.205727043544 1100.079323089872 1099.123283167933 407.8163864117058 1099.478496398735 293.00037967974
1604 0.005 8.02 20 1077.041348312383 1051.887173643383 1052.229985196915 1100.802080160578 1100.202316356057 1100.076483785722 1099.120607217555 407.8248904451414 1099.472413290371 293.0003453463208
1605 0.005 8.025 20 1077.035192663172 1051.887269089201 1052.230091723871 1100.797311255361 1100.199231399675 1100.073474563697 1099.121993820972 407.8346587540731 1099.441858723568 293.000346849033
1606 0.005 8.029999999999999 20 1077.047248092542 1051.887434218163 1052.230237686247 1100.808826967416 1100.207071369015 1100.079614666909 1099.122292528127 407.8422953629898 1099.487876246275 293.0003497677354
1607 0.005 8.035 20 1077.03554105603 1051.887521750908 1052.23034389086 1100.795568840142 1100.197111742808 1100.071780391724 1099.118984203855 407.8489476651212 1099.446160153657 293.0003564285063
1608 0.005 8.040000000000001 20 1077.044875619774 1051.887692346857 1052.230498797971 1100.808481833057 1100.208538853742 1100.08166590278 1099.12435877055 407.8587907859641 1099.469625898073 293.0003580576058
1609 0.005 8.045 20 1077.041494550941 1051.887813282949 1052.23062598722 1100.803613997665 1100.204109195461 1100.076322317017 1099.121119071435 407.8684624772673 1099.465770417205 293.000348528571
1610 0.005 8.050000000000001 20 1077.033193794261 1051.887889753857 1052.230716661105 1100.795303291854 1100.197873128192 1100.072411141575 1099.121189459168 407.8736007333962 1099.435379854481 293.0003502198875
1611 0.005 8.055 20 1077.047956474622 1051.888069920496 1052.230870551546 1100.811379821019 1100.210168560029 1100.082811535849 1099.124930590262 407.8834575321463 1099.481061815321 293.0003657282187
1612 0.005 8.06 20 1077.036676940378 1051.888165665058 1052.23098246684 1100.79677240087 1100.198475499748 1100.072786409729 1099.120738717091 407.8923474418525 1099.45078957781 293.0003494638312
1613 0.005 8.065 20 1077.03444754639 1051.888244588889 1052.231066155427 1100.796732870972 1100.199076470868 1100.07317165172 1099.121219096842 407.9030299707805 1099.447849646663 293.0003525093715
1614 0.005 8.07 20 1077.044777443829 1051.88838001057 1052.231185079862 1100.80558283732 1100.204921092096 1100.077263184816 1099.120838807694 407.9092510585633 1099.480272159333 293.0003420160884
1615 0.005 8.074999999999999 20 1077.029941015075 1051.888420788592 1052.231249460526 1100.789718125727 1100.192896814416 1100.067564631094 1099.118761721888 407.9162274587615 1099.42961373859 293.0003626565077
1616 0.005 8.08 20 1077.043191175512 1051.888548406693 1052.231354956443 1100.805105052164 1100.205133040802 1100.078756640235 1099.122878294771 407.9265251745545 1099.476892932629 293.0003689008975
1617 0.005 8.085000000000001 20 1077.040486230482 1051.888652232338 1052.231460999886 1100.800929020942 1100.201579004327 1100.076097951816 1099.119181180214 407.9333608368978 1099.471307880717 293.0003514425449
1618 0.005 8.09 20 1077.03565855565 1051.888738908321 1052.23155600676 1100.797337317852 1100.199347540878 1100.073620655887 1099.121611330283 407.9415542240713 1099.441949764683 293.0003450422199
1619 0.005 8.095000000000001 20 1077.047872077731 1051.88890054913 1052.231697231072 1100.808752581702 1100.207040683436 1100.079534693556 1099.122410180052 407.9492187241824 1099.487188000608 293.0003420992119
1620 0.005 8.1 20 1077.036346155215 1051.888989043609 1052.231803514666 1100.795612414544 1100.197122054535 1100.071772084124 1099.119368130038 407.9579941776963 1099.445888430857 293.000348718083
1621 0.005 8.105 20 1077.044827383458 1051.889148877179 1052.231949632001 1100.808024125191 1100.208315997095 1100.081695104588 1099.123972923446 407.9660647092354 1099.467325943984 293.0003663533814
1622 0.005 8.109999999999999 20 1077.042712401553 1051.88927414612 1052.232078896343 1100.803972601265 1100.204343505411 1100.076454634727 1099.121446082895 407.9740118541271 1099.466661730104 293.0003408977997
1623 0.005 8.115 20 1077.035470797657 1051.889366639274 1052.232182207397 1100.796802846467 1100.199058454676 1100.073465585256 1099.122074314332 407.9810714044268 1099.437990087191 293.0003436052352
1624 0.005 8.120000000000001 20 1077.048543939754 1051.889540701631 1052.232333194578 1100.811229810055 1100.210052123063 1100.082650001977 1099.124330531177 407.9914326857402 1099.480795501839 293.00034693184
1625 0.005 8.125 20 1077.03671517866 1051.889624006301 1052.232435070713 1100.796539982948 1100.198366706528 1100.072670314863 1099.120258030177 408.000454980917 1099.4503588789 293.00034525315
1626 0.005 8.130000000000001 20 1077.035075924671 1051.889699442001 1052.232514214322 1100.796688009042 1100.199080878538 1100.073168572183 1099.120959605744 408.0095917784977 1099.447713231096 293.0003499474691
1627 0.005 8.135 20 1077.046218191132 1051.889839776959 1052.232635774729 1100.806230220781 1100.205434768504 1100.077455069557 1099.121567824609 408.0170314871629 1099.480475042814 293.0003412974367
1628 0.005 8.140000000000001 20 1077.030801378963 1051.88988502435 1052.2327049817 1100.790025396425 1100.193211432353 1100.067921757478 1099.119463757975 408.0234655011357 1099.429901431193 293.0003523131244
1629 0.005 8.145 20 1077.045063346166 1051.890022806554 1052.232818821335 1100.806342490642 1100.206005795696 1100.079525965678 1099.123449458117 408.033758035943 1099.478988917154 293.0003560436092
1630 0.005 8.15 20 1077.04173900648 1051.890132045918 1052.232931540552 1100.801053620531 1100.201477169363 1100.075857880438 1099.119528404695 408.0415624874252 1099.470910840781 293.0003373324839
1631 0.005 8.154999999999999 20 1077.036677221786 1051.890222154507 1052.233030254295 1100.797458073239 1100.199375383902 1100.073645515771 1099.121939508159 408.0473148056018 1099.442198362483 293.0003369486838
1632 0.005 8.16 20 1077.048347263138 1051.890378525229 1052.233167759666 1100.808629814121 1100.206952466503 1100.079467082704 1099.122174938798 408.0569901726778 1099.487137230724 293.0003392115801
1633 0.005 8.165000000000001 20 1077.037009248355 1051.890462268814 1052.233269598441 1100.795703514937 1100.19723651714 1100.07186143406 1099.119179402673 408.0648926843035 1099.445978711903 293.0003542115925
1634 0.005 8.17 20 1077.045415947772 1051.890617330909 1052.233410827795 1100.807970098528 1100.208287246425 1100.08168323526 1099.123866529838 408.0720157632783 1099.467190978467 293.0003648101532
1635 0.005 8.175000000000001 20 1077.044265490013 1051.890752307131 1052.233546717651 1100.804767910589 1100.204945386998 1100.076876901602 1099.122341128581 408.0790126030766 1099.467772978324 293.0003424667208
1636 0.005 8.18 20 1077.035475463087 1051.890832327246 1052.233641167541 1100.796069217057 1100.198476102235 1100.073017590149 1099.121125879711 408.0868624125463 1099.436585888484 293.0003439997384
1637 0.005 8.185 20 1077.050141898335 1051.89101937274 1052.233801541617 1100.812140024068 1100.210708621296 1100.08315861112 1099.125766110442 408.0977406337396 1099.482377493765 293.0003425055764
1638 0.005 8.19 20 1077.036903873153 1051.891093764553 1052.23389819393 1100.795900036 1100.197845413836 1100.072327548799 1099.119467571258 408.1082129674053 1099.449424207808 293.0003447137395
1639 0.005 8.195 20 1077.035816508831 1051.891165745665 1052.233973372548 1100.796802418066 1100.199214357349 1100.073252740754 1099.12122599113 408.1151838950927 1099.447666982036 293.0003531064859
1640 0.005 8.199999999999999 20 1077.046697112224 1051.891302300198 1052.234091577228 1100.8060287867 1100.205260906342 1100.077282456117 1099.121196964246 408.1209984752934 1099.480289663131 293.000343173607
1641 0.005 8.205 20 1077.032243799775 1051.891352535485 1052.234163065357 1100.790814832734 1100.193846508336 1100.068365659039 1099.120276281836 408.1279371430381 1099.431080477146 293.0003599340519
1642 0.005 8.210000000000001 20 1077.045603688031 1051.891485489538 1052.234274173624 1100.806114187471 1100.205778786848 1100.079365727139 1099.123222707838 408.1393159317647 1099.478713463051 293.0003675781807
1643 0.005 8.215 20 1077.042197814735 1051.891587874434 1052.234380537555 1100.801160036537 1100.201647669358 1100.076003693072 1099.119420952235 408.1459395660144 1099.470894393716 293.0003464248913
1644 0.005 8.220000000000001 20 1077.037123759449 1051.891672371371 1052.234474482435 1100.797317405727 1100.199296352755 1100.073602644278 1099.121724580126 408.1514872157518 1099.442027710244 293.0003444382692
1645 0.005 8.225 20 1077.049395684709 1051.891828622975 1052.234610525338 1100.808801787208 1100.207054004431 1100.079584361119 1099.122440765936 408.1605402977933 1099.48762918301 293.0003505862209
1646 0.005 8.23 20 1077.037993255007 1051.891914151513 1052.234713837749 1100.795924128567 1100.197373321889 1100.0720868035 1099.119242566008 408.169613288501 1099.447586426194 293.0003550859786
1647 0.005 8.234999999999999 20 1077.046014720381 1051.892063749449 1052.234850857695 1100.807683800077 1100.207981279853 1100.081258091592 1099.123870292291 408.1767222608964 1099.468186831534 293.0003720299066
1648 0.005 8.24 20 1077.043920571684 1051.892181945225 1052.234972992072 1100.803786253573 1100.204186000618 1100.076352755034 1099.12120632435 408.1833360701872 1099.466472217537 293.0003334100846
1649 0.005 8.245000000000001 20 1077.036603574557 1051.892265243455 1052.235067180143 1100.796525448094 1100.198790882465 1100.073200363863 1099.12206529823 408.1889798905983 1099.437745094928 293.0003458905384
1650 0.005 8.25 20 1077.049884758109 1051.892436695834 1052.235214975668 1100.811305396459 1100.210092978826 1100.082749308188 1099.124751854085 408.2008200480295 1099.481163976796 293.0003716811595
1651 0.005 8.255000000000001 20 1077.037833186608 1051.8925115217 1052.235309211496 1100.796115342572 1100.198026759077 1100.072402105159 1099.120088562875 408.2078584469969 1099.448895175961 293.0003565631343
1652 0.005 8.26 20 1077.036716213711 1051.892585567557 1052.235386055143 1100.79687426484 1100.199290335995 1100.073286311242 1099.121437081551 408.2137318414124 1099.44742815801 293.0003502083357
1653 0.005 8.265000000000001 20 1077.047788353262 1051.892724996898 1052.235506224228 1100.80656706036 1100.205717041158 1100.077538915882 1099.121726547101 408.2208417006787 1099.48024106564 293.0003458668154
1654 0.005 8.27 20 1077.031978357338 1051.892761893372 1052.235567926178 1100.789842541692 1100.193021802331 1100.067716111372 1099.119316062407 408.2289530760355 1099.429714481822 293.0003549858271
1655 0.005 8.275 20 1077.045449562937 1051.892884794529 1052.235668720303 1100.805371218461 1100.205287796646 1100.078914661455 1099.122863819241 408.2389672728834 1099.477454549358 293.0003539114209
1656 0.005 8.279999999999999 20 1077.042806069879 1051.892981748602 1052.235768000133 1100.801164232721 1100.20174879096 1100.076189831686 1099.119001826161 408.2460661467858 1099.471192124108 293.0003403689559
1657 0.005 8.285 20 1077.037445850524 1051.89305685095 1052.235853099575 1100.797006591861 1100.199110860698 1100.073373954988 1099.121488752383 408.252014453488 1099.441234528617 293.0003455340438
1658 0.005 8.290000000000001 20 1077.049872894045 1051.89320875833 1052.235984407154 1100.808720811553 1100.206993816615 1100.079583407314 1099.122208338977 408.2593909645049 1099.487803814994 293.0003446413549
1659 0.005 8.295 20 1077.038200334933 1051.893286782053 1052.23608039682 1100.795449042181 1100.197010475024 1100.071706255082 1099.1193935307 408.2688151274211 1099.446131883009 293.0003490982446
1660 0.005 8.300000000000001 20 1077.047087153915 1051.893438865068 1052.236218242112 1100.807978456267 1100.208138464243 1100.081428714734 1099.123929154214 408.2767776956737 1099.469023867947 293.0003534802568
1661 0.005 8.305 20 1077.044500758797 1051.893552931037 1052.236336950308 1100.803648429443 1100.204084228828 1100.076315600714 1099.121612027584 408.2839910285491 1099.465683438878 293.0003380481864
1662 0.005 8.31 20 1077.03573959611 1051.893618887254 1052.236417595428 1100.795028973743 1100.197647895954 1100.072107579344 1099.121129629945 408.28982672027 1099.434821895213 293.0003471633857
1663 0.005 8.315 20 1077.050489576969 1051.893785441953 1052.236557720382 1100.811240638981 1100.210050977498 1100.082688084681 1099.124780108402 408.2995876619952 1099.481373432493 293.0003671830203
1664 0.005 8.32 20 1077.038402369646 1051.89385595416 1052.236647311555 1100.795832184353 1100.197712878577 1100.072245671376 1099.119615678592 408.3076095051527 1099.450095766487 293.0003559797402
1665 0.005 8.324999999999999 20 1077.037275009644 1051.893927558741 1052.236720571716 1100.79670910502 1100.19899856539 1100.073182903422 1099.121439841007 408.3146221778338 1099.448418832141 293.0003648678019
1666 0.005 8.33 20 1077.047480633745 1051.894052328339 1052.236828462082 1100.805195187523 1100.204523285511 1100.076966560022 1099.120845684559 408.3208776479841 1099.48032187619 293.0003482240325
1667 0.005 8.335000000000001 20 1077.033902668431 1051.894103776214 1052.236898802101 1100.791413190264 1100.19430885357 1100.068859342894 1099.120803244958 408.3280019340401 1099.431164602411 293.000363342827
1668 0.005 8.34 20 1077.048639593629 1051.894245544509 1052.237016412863 1100.80804324038 1100.207214886527 1100.080599017155 1099.123367365229 408.3377681969619 1099.4811334293 293.0003712353505
1669 0.005 8.345000000000001 20 1077.042436967366 1051.894340237832 1052.23711899224 1100.799985905255 1100.20061145256 1100.074557161058 1099.120520347307 408.3461655178886 1099.460651005548 293.0003416778072
1670 0.005 8.35 20 1077.039401313664 1051.894425763799 1052.237210981636 1100.798467344328 1100.200152603246 1100.074386756292 1099.121499547953 408.354069623794 1099.444748488623 293.0003477703155
1671 0.005 8.355 20 1077.050817053464 1051.894589147126 1052.237353406578 1100.809448263838 1100.207927032864 1100.079679149275 1099.123510868274 408.3621502290368 1099.483160473766 293.0003548344277
1672 0.005 8.359999999999999 20 1077.037909435693 1051.894654358484 1052.23744129971 1100.794449915994 1100.196063834994 1100.07051197634 1099.118776520261 408.3712031596946 1099.439270947945 293.0003569241352
1673 0.005 8.365 20 1077.045734043314 1051.894786269569 1052.237560476645 1100.806395679524 1100.206894429004 1100.080170755226 1099.123665060617 408.3802319948339 1099.466082826128 293.0003650112346
1674 0.005 8.370000000000001 20 1077.044617213788 1051.894890301685 1052.237667126437 1100.803234697184 1100.20379720186 1100.076305010401 1099.12057915611 408.3830381823852 1099.4634467011 293.0003477919296
1675 0.005 8.375 20 1077.037066053282 1051.89496559595 1052.237752421583 1100.795298602334 1100.197654539065 1100.071887421092 1099.122473068051 408.3913542556879 1099.435875929996 293.0003545373261
1676 0.005 8.380000000000001 20 1077.051588697069 1051.895131618822 1052.237893406575 1100.811185308633 1100.209685059883 1100.082169136891 1099.124285980557 408.4025087867873 1099.483255301091 293.0003503593668
1677 0.005 8.385 20 1077.039563210222 1051.895213854258 1052.23799301307 1100.796273863413 1100.198003142037 1100.072521323354 1099.120561949178 408.4098478226331 1099.452226221798 293.0003507381282
1678 0.005 8.390000000000001 20 1077.037358716646 1051.895274022908 1052.238059037569 1100.796036226305 1100.198292924721 1100.072833607079 1099.120706266566 408.4149071537113 1099.448715775267 293.0003458433885
1679 0.005 8.395 20 1077.04811885852 1051.895398567236 1052.238165984271 1100.805362693523 1100.204766938369 1100.07708858391 1099.12115182631 408.4207491169997 1099.479951916674 293.0003364270841
1680 0.005 8.4 20 1077.03427338294 1051.89543970857 1052.238228587412 1100.791416243147 1100.194341113742 1100.068911427439 1099.120115125374 408.4305890943237 1099.429581027294 293.0003512258729
1681 0.005 8.404999999999999 20 1077.049772229945 1051.895586723938 1052.238349227142 1100.808464076388 1100.207535695178 1100.080846043103 1099.124345708304 408.4400808441857 1099.482577740923 293.000364365106
1682 0.005 8.41 20 1077.042169265026 1051.895663221396 1052.238438136588 1100.798994059325 1100.199829502374 1100.074169166185 1099.119223638327 408.4493349008978 1099.461067511223 293.0003380336263
1683 0.005 8.415000000000001 20 1077.039910595636 1051.895749032359 1052.238528116203 1100.798117345573 1100.199867878126 1100.074107735883 1099.122179653566 408.4536629483514 1099.443509547063 293.0003476589997
1684 0.005 8.42 20 1077.050916609858 1051.895899332219 1052.238659466376 1100.808647816494 1100.207053835605 1100.079058522976 1099.122467456452 408.4609167737963 1099.484852625932 293.0003357633432
1685 0.005 8.425000000000001 20 1077.038945236001 1051.895974768594 1052.238753577954 1100.795021186627 1100.196638804943 1100.070973672073 1099.120010692325 408.4674105464809 1099.439873288176 293.0003513376103
1686 0.005 8.43 20 1077.046299863604 1051.896105840948 1052.238872761068 1100.806090338662 1100.206596844899 1100.079840451223 1099.12351952972 408.4767451927245 1099.466037185897 293.0003594857653
1687 0.005 8.435 20 1077.046051388165 1051.896222261892 1052.238989487699 1100.804090101163 1100.204457471727 1100.076952579902 1099.12184488644 408.4821620853576 1099.464731620565 293.0003432449906
1688 0.005 8.44 20 1077.036397169879 1051.896274032593 1052.239057681183 1100.794132307373 1100.196825161059 1100.071208467609 1099.120733905566 408.4888613195537 1099.434072815536 293.0003446093266
1689 0.005 8.445 20 1077.052921168781 1051.896443824534 1052.239198507608 1100.811669603813 1100.20991752732 1100.082141890472 1099.124828147092 408.4984384066389 1099.485636378539 293.0003422682998
1690 0.005 8.449999999999999 20 1077.039472893294 1051.896510508519 1052.239285672827 1100.795319534402 1100.197075466712 1100.072192900785 1099.118640467832 408.5071431184366 1099.454676934118 293.0003511200007
1691 0.005 8.455 20 1077.040522781652 1051.896590048549 1052.239365233418 1100.798945730499 1100.20054437946 1100.074947275464 1099.121641150719 408.515324964807 1099.454294561208 293.0003577376655
1692 0.005 8.460000000000001 20 1077.047794531366 1051.896703801019 1052.239468140537 1100.804246799994 1100.203955081674 1100.076610766278 1099.120467450707 408.5187082489785 1099.477696965153 293.0003303994216
1693 0.005 8.465 20 1077.037119593125 1051.896762279516 1052.239542648852 1100.79451274595 1100.197116000246 1100.071739614598 1099.120925340599 408.5255202727888 1099.433407189767 293.0003451457368
1694 0.005 8.470000000000001 20 1077.050847640616 1051.896908706534 1052.239666836829 1100.809159324152 1100.208123758518 1100.081469470902 1099.124022499857 408.5336196104925 1099.482626446142 293.0003587194394
1695 0.005 8.475 20 1077.041879030035 1051.896979345909 1052.239752472489 1100.79852801551 1100.19977714597 1100.073190324248 1099.120021774524 408.5410230462766 1099.449555089254 293.0003421060346
1696 0.005 8.48 20 1077.042000185092 1051.897067047062 1052.239841408756 1100.80019502992 1100.201788436706 1100.075831221674 1099.122008224068 408.5455989776128 1099.450024921763 293.0003467865485
1697 0.005 8.484999999999999 20 1077.050277129569 1051.897203204078 1052.239962052263 1100.80749738933 1100.206593354735 1100.07857616853 1099.122082614888 408.5533456487033 1099.480492829236 293.0003445304685
1698 0.005 8.49 20 1077.034735755987 1051.897231492198 1052.240016321922 1100.790145091849 1100.193007710187 1100.067740768427 1099.118720813442 408.5599606283523 1099.429945059415 293.0003460609856
1699 0.005 8.495000000000001 20 1077.045160659681 1051.897338190474 1052.240104374791 1100.803709282682 1100.204481667505 1100.077917786096 1099.1230109988 408.5685708678377 1099.466476268862 293.0003577069797
1700 0.005 8.5 20 1077.045650542025 1051.897432908705 1052.240196797659 1100.801877221718 1100.202315448197 1100.076494131899 1099.119743732515 408.5746835491493 1099.473091387572 293.0003341610788
1701 0.005 8.505000000000001 20 1077.037892150369 1051.897490434475 1052.240266551549 1100.795135039909 1100.19769327878 1100.071824907378 1099.121442664779 408.5817971509943 1099.437328931642 293.0003527279109
1702 0.005 8.51 20 1077.052123673411 1051.897635128119 1052.240387612345 1100.808977434929 1100.207165544699 1100.079779500941 1099.122643069317 408.5900942693584 1099.488746524312 293.0003618380932
1703 0.005 8.515000000000001 20 1077.040136898893 1051.897703056948 1052.240474080748 1100.795236619699 1100.196862226813 1100.071672233133 1099.119006401248 408.5968931819294 1099.447248996404 293.0003519088459
1704 0.005 8.52 20 1077.047505877782 1051.897831345456 1052.240590919289 1100.806091090737 1100.206778989769 1100.080174946542 1099.123565362851 408.6032173464256 1099.466014354622 293.0003557730645
1705 0.005 8.525 20 1077.04697223277 1051.897941883238 1052.240702230137 1100.804086951939 1100.204407435031 1100.076478822348 1099.121126820939 408.6104653872772 1099.467476689064 293.0003446510006
1706 0.005 8.529999999999999 20 1077.039603576792 1051.898012161015 1052.240783973012 1100.79697811746 1100.199345145721 1100.073914944441 1099.121314314376 408.6156324362822 1099.43776065916 293.0003467990607
1707 0.005 8.535 20 1077.052935924131 1051.898177796785 1052.240925770639 1100.811390320183 1100.2100429117 1100.082600273164 1099.124700647131 408.6251389646747 1099.482279151761 293.0003688530236
1708 0.005 8.540000000000001 20 1077.040656459761 1051.898250158333 1052.241017177963 1100.796040318336 1100.197895068477 1100.072378921381 1099.120267138535 408.6319333128029 1099.450021059272 293.0003566638582
1709 0.005 8.545 20 1077.039405098378 1051.898317724281 1052.24108745207 1100.796726239449 1100.199052214115 1100.073185401624 1099.121536080831 408.6389149379611 1099.448069203973 293.0003582469445
1710 0.005 8.550000000000001 20 1077.049826367768 1051.898442214302 1052.24119429986 1100.80550001617 1100.204760817323 1100.077165040326 1099.121139809112 408.6446536435637 1099.480506737778 293.0003519571529
1711 0.005 8.555 20 1077.034919194425 1051.898474417062 1052.241249140568 1100.79030265077 1100.19347525697 1100.068200497238 1099.11954119618 408.6515517746838 1099.42988973218 293.0003768467467
1712 0.005 8.56 20 1077.050542659523 1051.898610183636 1052.241359019546 1100.807910128477 1100.207072430995 1100.080587458756 1099.123558530984 408.6623108983385 1099.482071236161 293.0003729309841
1713 0.005 8.565 20 1077.043928297877 1051.898691756826 1052.241449325147 1100.799206055944 1100.199964024976 1100.074204653717 1099.119684727858 408.6678426756562 1099.460394073248 293.0003473832243
1714 0.005 8.57 20 1077.041475197203 1051.898775214628 1052.241537144572 1100.798395856517 1100.200108303346 1100.074351665846 1099.12200073412 408.6720373357905 1099.444472405241 293.0003506071418
1715 0.005 8.575000000000001 20 1077.05254739833 1051.898926983358 1052.241668887823 1100.808838410094 1100.207257445509 1100.079212447943 1099.122628479088 408.6802800266376 1099.484641923242 293.0003490671709
1716 0.005 8.58 20 1077.039914921212 1051.898990735823 1052.241753008 1100.794549895713 1100.196244160372 1100.070710434 1099.119051252071 408.687163535508 1099.439544438642 293.0003484808826
1717 0.005 8.585000000000001 20 1077.048061644207 1051.89912610014 1052.241874375579 1100.806620748832 1100.20701894739 1100.080297225411 1099.123659367974 408.6951983722939 1099.466403951473 293.0003664226446
1718 0.005 8.59 20 1077.046905148582 1051.899237977435 1052.241987734693 1100.803368192329 1100.203898533655 1100.07639253512 1099.121559346897 408.7002458834759 1099.464448464785 293.0003406735564
1719 0.005 8.595000000000001 20 1077.037971914324 1051.899294276655 1052.242058838466 1100.79434360993 1100.196963756281 1100.071430806786 1099.121114778832 408.7073927216392 1099.434629016574 293.0003447926773
1720 0.005 8.6 20 1077.053521196882 1051.899453689181 1052.242191111206 1100.811222591439 1100.209830848489 1100.082334819997 1099.124099424258 408.7126535377352 1099.48206325676 293.0003522583434
1721 0.005 8.605 20 1077.040721862794 1051.899514090208 1052.242271694523 1100.795548739055 1100.197486317113 1100.072104419507 1099.119551346017 408.7232911244216 1099.450425640467 293.0003535592239
1722 0.005 8.609999999999999 20 1077.039686072117 1051.899572021969 1052.242332145309 1100.796350584401 1100.198642261287 1100.072971731237 1099.121108203509 408.7296648854035 1099.448462659045 293.0003539135468
1723 0.005 8.615 20 1077.050540687299 1051.899703967915 1052.242444191099 1100.805548586633 1100.204811970152 1100.077148671056 1099.121445880579 408.7357967410521 1099.480903788693 293.0003496527322
1724 0.005 8.620000000000001 20 1077.03620183156 1051.899741300018 1052.242503580623 1100.791085384731 1100.193943101649 1100.068570635714 1099.120422170163 408.7449674105188 1099.430259034697 293.0003602177674
1725 0.005 8.625 20 1077.051502001404 1051.899877929297 1052.242615674411 1100.808232619307 1100.207318743357 1100.080790766192 1099.123622681561 408.7544195828695 1099.482437950279 293.0003717892023
1726 0.005 8.630000000000001 20 1077.044199034953 1051.899950865813 1052.242699617505 1100.799098422118 1100.199950550841 1100.07398412214 1099.1193222917 408.7598580445804 1099.458247508099 293.000339621064
1727 0.005 8.635 20 1077.042525067848 1051.900035277313 1052.242788104861 1100.798886538801 1100.200538842727 1100.074748343487 1099.121955682539 408.7652932629322 1099.445827375672 293.0003446813522
1728 0.005 8.640000000000001 20 1077.052406245568 1051.900179297164 1052.242914203919 1100.808287708494 1100.207112373997 1100.078983222529 1099.122157150863 408.7688321844103 1099.480985801478 293.0003513429445
1729 0.005 8.645 20 1077.039197677234 1051.900233691267 1052.242990696051 1100.793502171914 1100.195570356662 1100.070014302866 1099.119129021331 408.779327888758 1099.435830056466 293.000351243442
1730 0.005 8.65 20 1077.04721644635 1051.900350022128 1052.243092376323 1100.804719324226 1100.205569383655 1100.078809758931 1099.1228994983 408.7870795150827 1099.465023075151 293.0003561662192
1731 0.005 8.654999999999999 20 1077.047867968929 1051.900457595383 1052.243197872787 1100.803541740733 1100.203962363824 1100.077387722599 1099.120728941551 408.7953901242923 1099.468571266095 293.0003455485279
1732 0.005 8.66 20 1077.038119534091 1051.900512734203 1052.243268229542 1100.793682628566 1100.196414009958 1100.070785422952 1099.12136381855 408.7994621441372 1099.434557729433 293.0003477294899
1733 0.005 8.665000000000001 20 1077.054192891674 1051.900665787989 1052.243394457832 1100.809783615342 1100.207905315497 1100.08073873243 1099.123258798196 408.8062314542964 1099.489526798174 293.0003652865001
1734 0.005 8.67 20 1077.040955769698 1051.900730681159 1052.243478777924 1100.79419649577 1100.19593038804 1100.071203125239 1099.118945787833 408.8132787122995 1099.450861737516 293.000349700891
1735 0.005 8.675000000000001 20 1077.04774086696 1051.90085814232 1052.243594951804 1100.804727742537 1100.205755896627 1100.079109449293 1099.123420882167 408.8190964546082 1099.463420591949 293.0003471229367
1736 0.005 8.68 20 1077.048932850437 1051.900969310181 1052.243704304635 1100.80422676267 1100.204302140853 1100.076905260351 1099.120782276965 408.8279664421553 1099.474537246679 293.0003331128479
1737 0.005 8.685 20 1077.040754463399 1051.901043437749 1052.243791241237 1100.796282494205 1100.198445164323 1100.072974989713 1099.121365129748 408.8337139141644 1099.436883989174 293.0003441844027
1738 0.005 8.69 20 1077.054034292299 1051.901210298152 1052.243934425576 1100.811592121656 1100.210493891164 1100.08322865795 1099.125279822411 408.8419969637837 1099.479899980981 293.0003591166877
1739 0.005 8.695 20 1077.043650103805 1051.901290893172 1052.244030978681 1100.79834841656 1100.199705003177 1100.073179387436 1099.120639633117 408.8471635913408 1099.448479386929 293.0003478813308
1740 0.005 8.700000000000001 20 1077.041013383378 1051.90135872163 1052.244104657413 1100.797088667651 1100.199600238222 1100.07346038023 1099.121139494641 408.8559916931528 1099.447340332231 293.0003576547217
1741 0.005 8.705 20 1077.052236539644 1051.901496768802 1052.244223671141 1100.80722814892 1100.206375247441 1100.078176455929 1099.122144878838 408.8618248175918 1099.479360146089 293.0003501117051
1742 0.005 8.710000000000001 20 1077.036316614884 1051.90152425546 1052.244277036958 1100.789703330251 1100.192767879028 1100.06752384564 1099.118890725451 408.8656383947001 1099.429742221141 293.0003590918015
1743 0.005 8.715 20 1077.04829119395 1051.901630897217 1052.244363711694 1100.803991420303 1100.204124636601 1100.078029211502 1099.122709909452 408.8740400690799 1099.474741491519 293.0003673116091
1744 0.005 8.720000000000001 20 1077.046397075234 1051.901723442591 1052.244456890206 1100.800542055721 1100.201342265168 1100.075749074084 1099.119759328031 408.8799445398241 1099.468641735672 293.0003344513276
1745 0.005 8.725 20 1077.042090800798 1051.901796283735 1052.244537566782 1100.797581313506 1100.199513093771 1100.073822425734 1099.121758266012 408.8864146390093 1099.442485992037 293.0003485709763
1746 0.005 8.73 20 1077.053998062751 1051.90194127647 1052.244662385642 1100.808607070745 1100.206968919363 1100.079303624174 1099.122033918693 408.8907416335639 1099.486083391533 293.0003489025808
1747 0.005 8.734999999999999 20 1077.042807939966 1051.902021714319 1052.244759642983 1100.796025379484 1100.197370821944 1100.071643224484 1099.120443446763 408.8991020539767 1099.443230670576 293.0003544323909
1748 0.005 8.74 20 1077.051022919802 1051.902167083636 1052.244891686414 1100.808177895286 1100.208307800227 1100.081639544555 1099.123903435981 408.9086433258329 1099.467927290519 293.0003730502119
1749 0.005 8.745000000000001 20 1077.048843058556 1051.902281982085 1052.245010042827 1100.803964763917 1100.204347046242 1100.076658829188 1099.121963462512 408.9143319622021 1099.465242360476 293.0003599233883
1750 0.005 8.75 20 1077.039693673762 1051.902340419119 1052.245084183601 1100.79436721712 1100.196901196278 1100.071219160818 1099.121386958154 408.9212273788962 1099.434377783916 293.000364844234
1751 0.005 8.755000000000001 20 1077.055013247813 1051.902491950077 1052.245210886485 1100.810713693756 1100.209100825876 1100.081620041357 1099.123845623971 408.9316612339892 1099.485432759555 293.0003466600558
1752 0.005 8.76 20 1077.04251130048 1051.902555978652 1052.245293731678 1100.795294184602 1100.197021974287 1100.072155650719 1099.118946465241 408.9366621898884 1099.454386909641 293.0003449879169
1753 0.005 8.765000000000001 20 1077.045323011522 1051.902647937053 1052.245381980566 1100.800871818809 1100.202154234669 1100.076163070847 1099.12263117196 408.9446204959819 1099.457263738487 293.0003554103271
1754 0.005 8.77 20 1077.050542082407 1051.902749982841 1052.245476968281 1100.804328451275 1100.204027815869 1100.076593693985 1099.119744435223 408.9514859503729 1099.477268542533 293.0003316426267
1755 0.005 8.775 20 1077.040483480481 1051.902812395676 1052.245553642686 1100.794773086646 1100.19714803653 1100.071559365389 1099.121899543753 408.9560888519047 1099.433829010949 293.0003417127553
1756 0.005 8.779999999999999 20 1077.053142812359 1051.902947310809 1052.245668526483 1100.808372113882 1100.207461007449 1100.080910771371 1099.123764324237 408.9658880405484 1099.482355692798 293.0003699674547
1757 0.005 8.785 20 1077.046219324863 1051.90302792576 1052.24575935149 1100.799808838564 1100.200591231605 1100.074227006806 1099.120682339487 408.9710691366384 1099.456891290842 293.0003452548752
1758 0.005 8.790000000000001 20 1077.044985733272 1051.903112857636 1052.245847857864 1100.799792564437 1100.201238381771 1100.075263365583 1099.122018780791 408.9776968976708 1099.448553284325 293.0003404729961
1759 0.005 8.795 20 1077.054413149869 1051.903259975319 1052.245977904936 1100.808827168632 1100.207605843727 1100.079374727435 1099.123174827354 408.9851671360854 1099.48190467956 293.0003429755281
1760 0.005 8.800000000000001 20 1077.040038228161 1051.903297473127 1052.24604101705 1100.792587362231 1100.194791032624 1100.069253771393 1099.119105864643 408.990983586959 1099.434065893349 293.0003450623655
1761 0.005 8.805 20 1077.048585080486 1051.903403105064 1052.246133177347 1100.804781773705 1100.205589740281 1100.078911097161 1099.123054978586 408.999716939979 1099.464939257888 293.0003622260649
1762 0.005 8.81 20 1077.049210998507 1051.903498713086 1052.24622718153 1100.803620888062 1100.204033868211 1100.077390021493 1099.120755320995 409.0029029634521 1099.467725188609 293.0003373500899
1763 0.005 8.815 20 1077.039583260691 1051.903539419273 1052.246284057566 1100.793631252955 1100.19633981272 1100.070719927748 1099.121010893295 409.0093398164352 1099.434396343329 293.000344730033
1764 0.005 8.82 20 1077.055810614132 1051.903685966119 1052.246403416924 1100.810491601291 1100.208707059042 1100.081484409745 1099.124049397749 409.0170761728941 1099.48758872097 293.0003640120182
1765 0.005 8.825000000000001 20 1077.042885051059 1051.903746634754 1052.246482791937 1100.795052197531 1100.196823682843 1100.072027458747 1099.119121316813 409.0206183743364 1099.45444209125 293.0003541720085
1766 0.005 8.83 20 1077.045590524398 1051.903826602658 1052.246560400357 1100.800528611807 1100.201911730837 1100.075979240241 1099.122061459235 409.0233202412094 1099.456431926144 293.0003615495833
1767 0.005 8.835000000000001 20 1077.051017103169 1051.903923050049 1052.246649412408 1100.80429190259 1100.203963433086 1100.076602378373 1099.120028339596 409.0318291980071 1099.477833143884 293.00033786659
1768 0.005 8.84 20 1077.039789153905 1051.903963135895 1052.24670698868 1100.793724990883 1100.196467644656 1100.071117828094 1099.120595970372 409.0369131055808 1099.432274965611 293.0003439424053
1769 0.005 8.845000000000001 20 1077.054252477518 1051.904099750013 1052.246818937376 1100.809082619833 1100.207999155315 1100.081303502508 1099.124279459276 409.0455965820161 1099.483250999335 293.0003508225703
1770 0.005 8.85 20 1077.045981241802 1051.904161635365 1052.246893766777 1100.799044980074 1100.199987516961 1100.073788786112 1099.119451815172 409.0525805068283 1099.45576129502 293.00034350389
1771 0.005 8.855 20 1077.045331689449 1051.904241881315 1052.246976263784 1100.799603172379 1100.201034093634 1100.075119274436 1099.122067655786 409.0585537214694 1099.448447605641 293.0003548492638
1772 0.005 8.859999999999999 20 1077.054265642304 1051.904375908003 1052.247093728004 1100.80821578774 1100.207126382558 1100.079059316462 1099.122815345204 409.0634657843996 1099.481037217338 293.0003467298737
1773 0.005 8.865 20 1077.040725614427 1051.904414363637 1052.247155453456 1100.792662967973 1100.194792875047 1100.069414760449 1099.119006786643 409.0714528254535 1099.435523725359 293.0003459847792
1774 0.005 8.870000000000001 20 1077.049574918871 1051.904523171512 1052.247248920784 1100.805248487454 1100.205990040555 1100.079262267719 1099.123631164785 409.0775516997081 1099.465314015245 293.000360531955
1775 0.005 8.875 20 1077.049738593598 1051.904614036988 1052.247339885095 1100.803387165108 1100.203758218737 1100.07698124613 1099.120768517422 409.0836858175171 1099.46626861036 293.0003400257521
1776 0.005 8.880000000000001 20 1077.04007169628 1051.904649894088 1052.247391672906 1100.79380865035 1100.196543916354 1100.070956773316 1099.121175580425 409.0885198397651 1099.434327744073 293.0003574931979
1777 0.005 8.885 20 1077.056162745368 1051.904790198917 1052.247505141656 1100.81053448133 1100.208835844358 1100.08148195439 1099.123604759037 409.095666457536 1099.486376200119 293.0003684700812
1778 0.005 8.890000000000001 20 1077.043619988253 1051.904845342362 1052.247578223934 1100.795285602036 1100.196999138755 1100.072126809831 1099.119092950988 409.0992915683354 1099.454333345746 293.0003483049846
1779 0.005 8.895 20 1077.046094398898 1051.904922878019 1052.24765354671 1100.800478396107 1100.201834499802 1100.07597050608 1099.122121986213 409.1069618559414 1099.456696266342 293.0003556310798
1780 0.005 8.9 20 1077.051869443853 1051.905023732062 1052.247744846518 1100.804451704377 1100.204089249017 1100.076692391289 1099.120620326609 409.1135135643275 1099.477911871054 293.0003375854296
1781 0.005 8.904999999999999 20 1077.040406447805 1051.905063142166 1052.247802337195 1100.793748056047 1100.196466576052 1100.071113991491 1099.12044146643 409.1200482430156 1099.432294127635 293.0003448617138
1782 0.005 8.91 20 1077.054312341685 1051.905189487144 1052.247906016831 1100.808531457777 1100.207610581774 1100.081038501679 1099.123929626248 409.1274987209872 1099.482446175094 293.0003507291578
1783 0.005 8.915000000000001 20 1077.046700662694 1051.90525155392 1052.247980260159 1100.799007721617 1100.199897607786 1100.073735748251 1099.11980345672 409.1346200502429 1099.456095978848 293.000339478901
1784 0.005 8.92 20 1077.045541413849 1051.905322424775 1052.248054257812 1100.799575792457 1100.201107895907 1100.075205039556 1099.121935664789 409.1387839492921 1099.448374715118 293.0003496356132
1785 0.005 8.925000000000001 20 1077.055365719946 1051.905460675947 1052.248173319385 1100.808746185075 1100.207500438799 1100.079306712057 1099.123072684263 409.1462316454159 1099.481905049855 293.0003544105057
1786 0.005 8.93 20 1077.041411304779 1051.905495832166 1052.248232489834 1100.792866989062 1100.194928972538 1100.069475542171 1099.11936390642 409.1547639925747 1099.435522111026 293.0003448515501
1787 0.005 8.935 20 1077.049904041849 1051.905600403187 1052.248322283188 1100.805008886044 1100.205782268543 1100.079081342221 1099.123368435536 409.1610051754028 1099.465050424507 293.0003598315958
1788 0.005 8.94 20 1077.050089123401 1051.905689229071 1052.248409960702 1100.803468366137 1100.203869756471 1100.077074588767 1099.120955476151 409.1676512674832 1099.46620595583 293.0003364221877
1789 0.005 8.945 20 1077.040633023699 1051.905725161625 1052.248461601984 1100.793759682821 1100.196463125223 1100.070875463271 1099.120992383485 409.1719300308028 1099.434253238386 293.0003429451992
1790 0.005 8.950000000000001 20 1077.056814295262 1051.905866937672 1052.248575893482 1100.810761791243 1100.209082861723 1100.08170420106 1099.124136556949 409.1785039341604 1099.486145561418 293.0003587353543
1791 0.005 8.955 20 1077.044800745137 1051.905931945562 1052.248657302401 1100.795975550937 1100.197527367064 1100.072488920329 1099.11981985658 409.1837946014661 1099.455845538601 293.0003547155701
1792 0.005 8.960000000000001 20 1077.045698959636 1051.905997623241 1052.248723267165 1100.799738489198 1100.201264562879 1100.075446624018 1099.121520507316 409.188665308858 1099.455231449453 293.0003508598171
1793 0.005 8.965 20 1077.051957648125 1051.906088353101 1052.248805348575 1100.804175313661 1100.203912332878 1100.076536694283 1099.119975498619 409.1953024400812 1099.477691742941 293.0003388446066
1794 0.005 8.970000000000001 20 1077.040911037698 1051.906123262586 1052.248857093372 1100.793697478691 1100.196366757083 1100.071019122681 1099.120614971858 409.1998324760778 1099.432498043371 293.0003598080468
1795 0.005 8.975 20 1077.054638837844 1051.906247138638 1052.248958023331 1100.808422218827 1100.207500693389 1100.080945416764 1099.123714731665 409.2085237036317 1099.482366433522 293.0003805168641
1796 0.005 8.98 20 1077.04730377768 1051.906307475101 1052.249030293192 1100.799150826384 1100.20005016941 1100.073860902655 1099.120187674561 409.2149476922509 1099.456019725251 293.0003420412108
1797 0.005 8.984999999999999 20 1077.046198659317 1051.906379319144 1052.249104879032 1100.79951148289 1100.201005699369 1100.075124837263 1099.121901970692 409.2210870146287 1099.448500600777 293.0003450286825
1798 0.005 8.99 20 1077.055245952261 1051.906508001369 1052.249216567792 1100.808198615782 1100.207121454041 1100.079057491546 1099.122751318278 409.2265821852941 1099.481034303994 293.0003513669538
1799 0.005 8.995000000000001 20 1077.042098844 1051.906548558212 1052.249278545675 1100.793048384777 1100.195138278463 1100.069604386932 1099.119417455259 409.2323191518027 1099.435897729373 293.000352309215
1800 0.005 9 20 1077.050341472496 1051.906649042546 1052.249364947506 1100.805071956108 1100.205856702894 1100.079133738894 1099.123438885924 409.2419544084544 1099.465126844653 293.0003658989715
1801 0.005 9.005000000000001 20 1077.050472572475 1051.906732786215 1052.249448637009 1100.803313420947 1100.203751556315 1100.07699600934 1099.120430481081 409.2450062170601 1099.466332836373 293.0003423118121
1802 0.005 9.01 20 1077.041028672925 1051.906764475674 1052.249495645728 1100.793781404234 1100.196518872465 1100.070911002202 1099.121256520393 409.2496186992323 1099.434212077312 293.0003411050135
1803 0.005 9.015000000000001 20 1077.05717779043 1051.90690330127 1052.249607031858 1100.810572574938 1100.208883919396 1100.081584018056 1099.123751710982 409.2576936238875 1099.486204714549 293.0003535087509
1804 0.005 9.02 20 1077.044753698171 1051.906960070334 1052.249681179132 1100.795540195596 1100.197237827636 1100.072331091044 1099.119697440156 409.2645576440304 1099.455062944431 293.0003556129396
1805 0.005 9.025 20 1077.046255698728 1051.907028872121 1052.249749340613 1100.799408447841 1100.200848459666 1100.075152855159 1099.121872487184 409.268692696296 1099.455242622724 293.0003638813265
1806 0.005 9.029999999999999 20 1077.052783605496 1051.907121376278 1052.249832137292 1100.804334614322 1100.204017205138 1100.076605008173 1099.120328140617 409.2741678222847 1099.477346788311 293.000339187325
1807 0.005 9.035 20 1077.042635116086 1051.907171477961 1052.249896701417 1100.794979551641 1100.197330365279 1100.071750536559 1099.12155143435 409.2787908671942 1099.434139094557 293.0003478496407
1808 0.005 9.040000000000001 20 1077.055263874939 1051.90729246816 1052.249997646322 1100.80856554014 1100.207632996458 1100.08104898028 1099.123802031985 409.2893869167657 1099.48237428104 293.0003615728751
1809 0.005 9.045 20 1077.048305529188 1051.907358801225 1052.250074456723 1100.799849475358 1100.200606423939 1100.074269785666 1099.120178666556 409.2927612283807 1099.457451844127 293.0003392011453
1810 0.005 9.050000000000001 20 1077.04674996573 1051.90743078653 1052.250149527932 1100.79959517083 1100.201064374173 1100.075108130468 1099.121912961956 409.2972860971757 1099.447730473358 293.0003370928476
1811 0.005 9.055 20 1077.056440954821 1051.907568023269 1052.250268505338 1100.808863230291 1100.207575505093 1100.079350309417 1099.123187862305 409.3070091209261 1099.482000117371 293.0003420634374
1812 0.005 9.06 20 1077.042794889036 1051.907604170377 1052.250328508763 1100.793286411235 1100.19525185622 1100.069747244669 1099.119619032754 409.3153070071921 1099.436107073929 293.0003520268355
1813 0.005 9.065 20 1077.051777610237 1051.907717816357 1052.250425900801 1100.805825731072 1100.206389188059 1100.079496274602 1099.124165869773 409.3210467849808 1099.466384196514 293.0003593014259
1814 0.005 9.07 20 1077.051147676197 1051.907801942193 1052.250511046441 1100.8034793973 1100.203884287444 1100.077100097881 1099.120551151856 409.3270574524633 1099.466272190043 293.0003402556718
1815 0.005 9.075000000000001 20 1077.04195806646 1051.90783603139 1052.25056115216 1100.793998963768 1100.196599317305 1100.07094162082 1099.121314760503 409.3303736303404 1099.434606908081 293.0003499208344
1816 0.005 9.08 20 1077.057736348864 1051.907971513072 1052.250670316446 1100.810640664288 1100.20894969594 1100.081616154492 1099.123913516495 409.335557808777 1099.486303105877 293.0003537101164
1817 0.005 9.085000000000001 20 1077.04502176905 1051.908020603816 1052.250738232248 1100.795269044119 1100.197015528222 1100.072142427505 1099.119149966619 409.3428597931518 1099.454847935011 293.0003493248295
1818 0.005 9.09 20 1077.046696641901 1051.908084719878 1052.25080123083 1100.799524233119 1100.20100944536 1100.075297224465 1099.122044509852 409.3491110866876 1099.455220211119 293.000344945876
1819 0.005 9.095000000000001 20 1077.053190179048 1051.908176770653 1052.250883191449 1100.804208231561 1100.203897248328 1100.076517819572 1099.120338832567 409.3526833433011 1099.477820759033 293.0003359623733
1820 0.005 9.1 20 1077.042023723448 1051.908210851488 1052.250934060543 1100.794004252619 1100.196695292151 1100.071328526199 1099.120768827016 409.3577356868188 1099.432618404257 293.0003493989639
1821 0.005 9.105 20 1077.055725677515 1051.908331585483 1052.251032514514 1100.8084853145 1100.207524008681 1100.080971742506 1099.123751636905 409.3636106212737 1099.482500446415 293.0003702775301
1822 0.005 9.109999999999999 20 1077.048450973019 1051.908390941825 1052.25110322543 1100.799290836929 1100.200119672349 1100.073935410658 1099.120105125964 409.3705115164907 1099.456663498658 293.0003493331245
1823 0.005 9.115 20 1077.046932363661 1051.908454292365 1052.251170828973 1100.799327985148 1100.200863230536 1100.074994956645 1099.121739521298 409.3751454458207 1099.447815910622 293.0003475850943
1824 0.005 9.120000000000001 20 1077.056126568828 1051.908575754701 1052.251275307343 1100.808131571742 1100.207045312604 1100.078990927341 1099.122516623126 409.3805430764873 1099.481052394583 293.0003398481314
1825 0.005 9.125 20 1077.043412536097 1051.908613800953 1052.251333816438 1100.793509174107 1100.195499579166 1100.069928223763 1099.119512473766 409.3862891599933 1099.436644679413 293.0003408911897
1826 0.005 9.130000000000001 20 1077.051423081794 1051.908712562759 1052.251418555809 1100.805143642143 1100.20591728296 1100.079191021849 1099.123544931884 409.3966303776575 1099.465306473743 293.0003684487032
1827 0.005 9.135 20 1077.051570810443 1051.908793710851 1052.2514995514 1100.803357498837 1100.203759466496 1100.077032792428 1099.120692737928 409.400800733317 1099.466548393771 293.0003455444473
1828 0.005 9.140000000000001 20 1077.042036812498 1051.908824267855 1052.251545343773 1100.793727794361 1100.196439228117 1100.07083119668 1099.121206693128 409.4054813507259 1099.434260189294 293.0003450567527
1829 0.005 9.145 20 1077.058225162783 1051.908960011488 1052.251653534931 1100.810697909159 1100.209005815154 1100.081681619658 1099.124187814409 409.4117806227702 1099.486205983421 293.0003553968596
1830 0.005 9.15 20 1077.045717694495 1051.909009914691 1052.251721575337 1100.795368374026 1100.197069248389 1100.072157404428 1099.118966182958 409.41727844621 1099.454748568124 293.0003531299712
1831 0.005 9.154999999999999 20 1077.046624057628 1051.909066273384 1052.251778319033 1100.799120388897 1100.200693512327 1100.075045949173 1099.121682433965 409.4225969610889 1099.454614333748 293.0003573823124
1832 0.005 9.16 20 1077.053431793041 1051.909154478344 1052.251856317174 1100.804066901762 1100.203802688814 1100.076485899345 1099.120170080766 409.4265945498221 1099.477591608148 293.0003294655207
1833 0.005 9.165000000000001 20 1077.042679763401 1051.90918577069 1052.251903879702 1100.794258812325 1100.196930588659 1100.07156745594 1099.120672093308 409.4340054580834 1099.433057085994 293.0003531785826
1834 0.005 9.17 20 1077.056402556364 1051.90930635211 1052.252001775007 1100.808834834553 1100.207836265052 1100.081231695221 1099.1238668404 409.4423057147768 1099.482425779739 293.0003694788085
1835 0.005 9.175000000000001 20 1077.047921023872 1051.909357758182 1052.252066571927 1100.798672788107 1100.199844719581 1100.073300713869 1099.120177017078 409.4447380766235 1099.45055282656 293.0003505404052
1836 0.005 9.18 20 1077.048938587751 1051.909439834254 1052.252146483417 1100.801250309488 1100.202553050299 1100.076402564865 1099.122999480078 409.4483628086618 1099.451601528604 293.0003514696591
1837 0.005 9.185 20 1077.056120614081 1051.909555728533 1052.252249573444 1100.807463184356 1100.206615979051 1100.078557542472 1099.121848702041 409.4569034163433 1099.480305275644 293.0003420393366
1838 0.005 9.19 20 1077.041725281161 1051.9095780726 1052.252296282949 1100.791210497797 1100.19375852458 1100.068279599419 1099.120089059546 409.4638178930262 1099.431655640768 293.0003473276918
1839 0.005 9.195 20 1077.051136811158 1051.909663654569 1052.252365685516 1100.80384901487 1100.204639060869 1100.078014622409 1099.123010226829 409.4718408827861 1099.466328929706 293.0003599920627
1840 0.005 9.200000000000001 20 1077.052301823183 1051.909750242368 1052.252447727389 1100.802929855272 1100.203156826838 1100.077093749634 1099.12041870301 409.4762166787992 1099.474062351786 293.000328201343
1841 0.005 9.205 20 1077.043797402953 1051.909787265842 1052.252498580161 1100.795270604807 1100.197853914618 1100.071882329618 1099.121347322185 409.481042155628 1099.436703609955 293.0003504597819
1842 0.005 9.210000000000001 20 1077.058665202058 1051.909919309921 1052.252605904044 1100.80963290156 1100.207690018295 1100.080125578398 1099.123256430092 409.4886747257319 1099.489640811875 293.0003504413127
1843 0.005 9.215 20 1077.046210350598 1051.90996897597 1052.252675537027 1100.795497204524 1100.196978002692 1100.07174445335 1099.119376578752 409.4956438598975 1099.447659124932 293.0003473072153
1844 0.005 9.220000000000001 20 1077.053327808542 1051.910076917966 1052.252773023277 1100.806063152439 1100.206760796204 1100.080159665933 1099.123704112071 409.5005050494917 1099.465911105912 293.0003517113244
1845 0.005 9.225 20 1077.053004263465 1051.91016635961 1052.25286353516 1100.804347938637 1100.20464794295 1100.076646547808 1099.121348401191 409.5021340629514 1099.467297095802 293.0003397252454
1846 0.005 9.23 20 1077.045309609668 1051.910215420955 1052.252925552268 1100.797011281033 1100.199364320098 1100.073977129198 1099.121483448217 409.5084296420316 1099.438155780312 293.0003507880525
1847 0.005 9.234999999999999 20 1077.058616025593 1051.910354198235 1052.253041243975 1100.811338448533 1100.209995573637 1100.082558911719 1099.124664494852 409.515802803051 1099.482420249598 293.0003589612223
1848 0.005 9.24 20 1077.046840308066 1051.910403352996 1052.253108976315 1100.796526674832 1100.198281822869 1100.07261160273 1099.120431872715 409.5220921961388 1099.450719876747 293.0003550743842
1849 0.005 9.245000000000001 20 1077.044799103215 1051.910438968141 1052.253149116244 1100.796664309841 1100.19903839271 1100.073160429477 1099.12108684315 409.527222750394 1099.447882187258 293.0003523506625
1850 0.005 9.25 20 1077.05502322096 1051.910530179913 1052.253224153934 1100.805363672276 1100.20471400507 1100.077142655467 1099.120753303988 409.5325415645702 1099.480149278506 293.0003420032327
1851 0.005 9.255000000000001 20 1077.040304134089 1051.910530336907 1052.253247348169 1100.789552299912 1100.192706885688 1100.067396501207 1099.118847964515 409.5374027218716 1099.42975137447 293.0003565219508
1852 0.005 9.26 20 1077.052813592806 1051.910613513836 1052.253309161012 1100.804225575634 1100.204323772809 1100.078180956648 1099.122871667523 409.543616085766 1099.475000157686 293.0003736859265
1853 0.005 9.265000000000001 20 1077.050664171447 1051.91068090592 1052.253377712391 1100.800553873861 1100.201332085908 1100.075723263996 1099.119978622417 409.5477563739879 1099.468456449886 293.0003444529453
1854 0.005 9.27 20 1077.04642836247 1051.910730231528 1052.253434689268 1100.797728190924 1100.199637095674 1100.073918385001 1099.121928564601 409.5535374279075 1099.442634999487 293.0003411705856
1855 0.005 9.275 20 1077.058204247885 1051.910850632661 1052.253535707218 1100.808675830115 1100.206992334662 1100.079399897987 1099.122366485351 409.5598844812613 1099.486705750198 293.0003540283088
1856 0.005 9.279999999999999 20 1077.046270290163 1051.91089026045 1052.253595474739 1100.795229522872 1100.196747970264 1100.071236740918 1099.11932638587 409.5647614722673 1099.442631612263 293.0003503101102
1857 0.005 9.285 20 1077.055144644677 1051.911008703525 1052.253698785076 1100.808366737526 1100.208453690376 1100.081883706014 1099.123979841267 409.5719449187865 1099.468566189394 293.0003574560002
1858 0.005 9.290000000000001 20 1077.052262425113 1051.911087134431 1052.253782112959 1100.80313963875 1100.203698957262 1100.076226137861 1099.121175027973 409.5756984602127 1099.464472805541 293.0003363997163
1859 0.005 9.295 20 1077.043344219891 1051.911114617614 1052.253825010024 1100.794088499038 1100.196767787897 1100.071201998339 1099.121224239297 409.5797120936863 1099.43434609418 293.0003631200028
1860 0.005 9.300000000000001 20 1077.059340134068 1051.911248363136 1052.253930827626 1100.810892563288 1100.209272911929 1100.081738352836 1099.124263744706 409.5853347434843 1099.485073035914 293.0003763041265
1861 0.005 9.305 20 1077.046807948963 1051.911297125354 1052.2539975582 1100.79548763878 1100.197146848639 1100.072280825997 1099.11944255779 409.5916475934789 1099.455150263223 293.0003547057501
1862 0.005 9.31 20 1077.048229296844 1051.911357487647 1052.25405679877 1100.79948955286 1100.20094014016 1100.075238904821 1099.121917636775 409.5957651209345 1099.455358430255 293.0003513338473
1863 0.005 9.315 20 1077.054696833047 1051.911443170156 1052.254132638016 1100.804250467139 1100.203968595913 1100.076619899223 1099.12046415592 409.5999121084865 1099.477824947885 293.000341248942
1864 0.005 9.32 20 1077.043434963394 1051.911468499292 1052.254175496556 1100.793798110607 1100.19650923775 1100.071180562967 1099.120267088382 409.6058903079875 1099.432543854878 293.0003451493794
1865 0.005 9.325000000000001 20 1077.057110956332 1051.911580936059 1052.254265082124 1100.808507522034 1100.207576761266 1100.081022316371 1099.123827277273 409.6123861223526 1099.48236604678 293.0003548700642
1866 0.005 9.33 20 1077.050667559758 1051.911645197987 1052.254338021804 1100.799946297359 1100.20062139591 1100.074296625595 1099.120598483971 409.6178188354998 1099.457832655417 293.0003382460685
1867 0.005 9.335000000000001 20 1077.048751379641 1051.911711733539 1052.254407884971 1100.799525171778 1100.200971706137 1100.075060033206 1099.122342816284 409.6252829081894 1099.447860998072 293.0003488940544
1868 0.005 9.34 20 1077.05780490045 1051.911831302683 1052.254511470773 1100.8082260714 1100.20709131814 1100.079013074208 1099.122536647909 409.6303302010867 1099.48107293775 293.000348436188
1869 0.005 9.345000000000001 20 1077.044489976513 1051.911860067236 1052.254562663697 1100.793120977662 1100.195261198716 1100.069759183571 1099.119371102864 409.6346779904161 1099.435785059575 293.0003506484204
1870 0.005 9.35 20 1077.052830610467 1051.911952943728 1052.254641025651 1100.804933546651 1100.205723572591 1100.078999818477 1099.12321997903 409.6411482876065 1099.465250780509 293.0003552923318
1871 0.005 9.355 20 1077.053133708243 1051.912029487838 1052.254716809058 1100.803516641597 1100.203924941384 1100.077273296767 1099.120660481398 409.6475983417345 1099.467485803592 293.00033726622
1872 0.005 9.359999999999999 20 1077.043482770768 1051.912050498496 1052.254754338515 1100.793686757635 1100.196438327112 1100.070818981366 1099.120839043314 409.6505327577621 1099.434396139058 293.0003450366862
1873 0.005 9.365 20 1077.05959513173 1051.912177325467 1052.254854002681 1100.810351090542 1100.208589791733 1100.08138387424 1099.123807401852 409.6559890566984 1099.487373777105 293.0003573928782
1874 0.005 9.370000000000001 20 1077.046795392703 1051.912219377988 1052.254914295089 1100.794981529958 1100.196794768373 1100.072000235147 1099.11891801671 409.6616616517846 1099.454376305354 293.0003485123439
1875 0.005 9.375 20 1077.049366010817 1051.912283221154 1052.254975269639 1100.800282875463 1100.201667691003 1100.075833395717 1099.122381415628 409.6666454574298 1099.456386322443 293.0003593770585
1876 0.005 9.380000000000001 20 1077.055236665995 1051.912370981584 1052.255053517975 1100.804297467901 1100.203938435702 1100.076563604021 1099.120331673544 409.672024345915 1099.477821509755 293.0003380164019
1877 0.005 9.385 20 1077.04391405936 1051.912396306787 1052.255096211089 1100.793773463566 1100.196450079075 1100.071052933275 1099.120511904833 409.6769330250597 1099.432084706674 293.000339809855
1878 0.005 9.390000000000001 20 1077.058334662062 1051.912520073826 1052.255195556213 1100.809063346911 1100.207971532219 1100.081272410593 1099.124321691485 409.6845649697315 1099.48344885053 293.0003638233982
1879 0.005 9.395 20 1077.049991281824 1051.912566342448 1052.255255313891 1100.799061977928 1100.200017576417 1100.073798023392 1099.11949746614 409.6907616954358 1099.455706131296 293.0003458267448
1880 0.005 9.4 20 1077.049111946611 1051.912628787805 1052.255320414094 1100.799504453098 1100.200970221406 1100.075077101139 1099.121889123371 409.6959171194558 1099.448482162012 293.0003436890599
1881 0.005 9.404999999999999 20 1077.058013827025 1051.912744050233 1052.25541938946 1100.808041481643 1100.207007565441 1100.078972436568 1099.122444133375 409.699518429859 1099.480862648268 293.0003394793746
1882 0.005 9.41 20 1077.044347557317 1051.91276353201 1052.255462211349 1100.792374117425 1100.194619527197 1100.069218628895 1099.118814730845 409.7066431874716 1099.434873581929 293.0003532905126
1883 0.005 9.415000000000001 20 1077.053207747761 1051.912856191635 1052.255538715058 1100.805061076591 1100.205842353598 1100.079129040645 1099.123534300612 409.7126696264999 1099.465067118885 293.0003655049038
1884 0.005 9.42 20 1077.053764488732 1051.91293583892 1052.255617230316 1100.803546999477 1100.203911672417 1100.077119287197 1099.120974678711 409.7166313016116 1099.466611854183 293.0003461792574
1885 0.005 9.425000000000001 20 1077.044136005296 1051.912961006757 1052.255657996636 1100.793842822235 1100.196542017763 1100.070935774102 1099.121390061636 409.7200990322524 1099.434382134725 293.0003638967261
1886 0.005 9.43 20 1077.060231887761 1051.913089909101 1052.255759956275 1100.810706377466 1100.209008853971 1100.08163996074 1099.123971583954 409.7271077274464 1099.486254315212 293.000361146765
1887 0.005 9.435 20 1077.047450935358 1051.913132531248 1052.255821127423 1100.795285168122 1100.19701398904 1100.072159769053 1099.119250937268 409.7307730036566 1099.454857020084 293.0003433006293
1888 0.005 9.44 20 1077.04913785447 1051.913188808211 1052.255876235188 1100.799642040038 1100.20110475877 1100.075361602774 1099.121915533943 409.7368689361111 1099.45547787712 293.000351622664
1889 0.005 9.445 20 1077.055531544567 1051.913271175938 1052.255948907302 1100.80417080234 1100.203906606358 1100.076561091475 1099.120167040025 409.7424179489833 1099.477728993142 293.0003375227265
1890 0.005 9.450000000000001 20 1077.044442146696 1051.91329585367 1052.255990280785 1100.793914301545 1100.196590699518 1100.071232748554 1099.12070539579 409.7480245116195 1099.432685129994 293.0003459492221
1891 0.005 9.455 20 1077.058887816168 1051.91342103485 1052.25608990386 1100.809308078543 1100.208194860295 1100.081437766955 1099.124656861607 409.7536651504462 1099.483434196499 293.0003615784306
1892 0.005 9.460000000000001 20 1077.050625866394 1051.913468795358 1052.256151469156 1100.799247148412 1100.200125591379 1100.073900139861 1099.119410757414 409.7603026525578 1099.456132819355 293.0003357874031
1893 0.005 9.465 20 1077.050480817729 1051.913546032136 1052.256228326197 1100.800335250357 1100.201595515885 1100.075514430835 1099.123106646281 409.7623707300973 1099.449165800123 293.0003462651242
1894 0.005 9.470000000000001 20 1077.058179165826 1051.913658582756 1052.256327818344 1100.807958834749 1100.206962684622 1100.07895278934 1099.12206065483 409.7704343800839 1099.480814180943 293.0003440486123
1895 0.005 9.475 20 1077.045416994906 1051.913682446061 1052.256374191541 1100.793128713272 1100.195166706731 1100.069667935504 1099.119358893795 409.7755899323319 1099.435894374532 293.0003470511095
1896 0.005 9.48 20 1077.053582763381 1051.913770736829 1052.256448353264 1100.804902249562 1100.205680073731 1100.078996577682 1099.12316314127 409.7830066728444 1099.465222143643 293.0003692741017
1897 0.005 9.484999999999999 20 1077.054075103091 1051.913847011312 1052.256523589714 1100.803483834717 1100.203888509403 1100.077155042405 1099.120977568803 409.7850785266683 1099.466769717517 293.0003392039831
1898 0.005 9.49 20 1077.044329820838 1051.913866843314 1052.256559612151 1100.793703545907 1100.196442864871 1100.070827775504 1099.120962346466 409.7889175528973 1099.434233803701 293.0003459920151
1899 0.005 9.495000000000001 20 1077.060566747048 1051.913993906473 1052.256658752829 1100.810701199317 1100.209028076878 1100.081645207302 1099.123826491877 409.7922472040103 1099.485862841143 293.0003612420854
1900 0.005 9.5 20 1077.048090400422 1051.914038772247 1052.256721667138 1100.795519235655 1100.197204873883 1100.072289305313 1099.119459720438 409.7994430005851 1099.4551534555 293.0003488805239
1901 0.005 9.505000000000001 20 1077.049429055461 1051.914096619087 1052.256778581223 1100.799197662543 1100.200687855199 1100.075043727066 1099.122212674254 409.8059586884197 1099.454716411532 293.0003484748563
1902 0.005 9.51 20 1077.05597319818 1051.914179160148 1052.256851393988 1100.804189191734 1100.203891416839 1100.076539147267 1099.120321662097 409.8111828237383 1099.477738181559 293.0003312790167
1903 0.005 9.515000000000001 20 1077.045144852889 1051.914206133266 1052.256894772373 1100.794368198635 1100.197013720278 1100.071622886182 1099.12075258877 409.8148778198286 1099.433167819298 293.0003483038205
1904 0.005 9.52 20 1077.058683569128 1051.914317294845 1052.256984197316 1100.808740523738 1100.2077711282 1100.081182401628 1099.123701583009 409.8225250770592 1099.482322662172 293.0003704716556
1905 0.005 9.525 20 1077.050327135353 1051.914358484896 1052.257039081598 1100.798642574038 1100.199834845194 1100.073256377348 1099.119750122609 409.8275111178173 1099.450265808211 293.0003524180648
1906 0.005 9.529999999999999 20 1077.050432124734 1051.914419648096 1052.257100983169 1100.800408686222 1100.201904238306 1100.075935416237 1099.122059267852 409.8308564236835 1099.450424731411 293.0003498031464
1907 0.005 9.535 20 1077.058711107644 1051.914529380144 1052.257194958091 1100.807635532891 1100.206696378808 1100.078602314176 1099.121960437169 409.8346311923593 1099.48051651846 293.0003474755425
1908 0.005 9.540000000000001 20 1077.042993387764 1051.914535944699 1052.257227673029 1100.790224791648 1100.193063910791 1100.067813750634 1099.119139380891 409.8424559927579 1099.430339261974 293.0003571144167
1909 0.005 9.545 20 1077.053635205158 1051.91461867643 1052.257291397509 1100.804003126662 1100.204774054573 1100.078104187995 1099.123219236918 409.8483736796118 1099.466440481041 293.0003541805646
1910 0.005 9.550000000000001 20 1077.054277669063 1051.914697982215 1052.257366861409 1100.802301299254 1100.202624033383 1100.076707743475 1099.120198753969 409.8535300478437 1099.473078244561 293.0003457139275
1911 0.005 9.555 20 1077.045700351784 1051.914724987991 1052.257408405663 1100.7950207737 1100.197682517472 1100.071810389036 1099.121443885703 409.8555543874584 1099.436748645262 293.0003549661105
1912 0.005 9.56 20 1077.060886342976 1051.914849174896 1052.257506987383 1100.809501893631 1100.207551605276 1100.080047452772 1099.12305883217 409.8601525719006 1099.489914198097 293.0003437487582
1913 0.005 9.565 20 1077.04839778967 1051.914890316139 1052.257567814031 1100.795425586478 1100.196963544087 1100.071701417789 1099.11932855686 409.8682162872616 1099.447210054204 293.000343325393
1914 0.005 9.57 20 1077.055899609033 1051.914994902467 1052.257660798678 1100.806371075039 1100.20696358099 1100.080328504921 1099.123678863241 409.8736078461432 1099.466476400961 293.000351539358
1915 0.005 9.575000000000001 20 1077.054861845909 1051.915077971615 1052.257745652967 1100.804021503755 1100.20438137768 1100.076452019674 1099.121267979387 409.8781265407945 1099.466806484885 293.0003418436687
1916 0.005 9.58 20 1077.047370122777 1051.915120083995 1052.257799696599 1100.79666738364 1100.199082895741 1100.073596915784 1099.121461871093 409.8794860429863 1099.437001535839 293.0003529957424
1917 0.005 9.585000000000001 20 1077.061558394925 1051.915266527157 1052.257920128115 1100.81208218748 1100.210603357704 1100.083031435832 1099.125601054813 409.8853783333311 1099.482858761191 293.0003641990056
1918 0.005 9.59 20 1077.0484255897 1051.915300805305 1052.257976090193 1100.795938310303 1100.197837480825 1100.072371867296 1099.119479837992 409.8929473301464 1099.450252518606 293.0003453579686
1919 0.005 9.595000000000001 20 1077.047028062762 1051.915330159885 1052.258009870279 1100.796497908214 1100.198782492165 1100.073118113333 1099.12096286376 409.9004451298862 1099.448782893058 293.0003486527416
1920 0.005 9.6 20 1077.057029125025 1051.915413970696 1052.258077967435 1100.804746937665 1100.204257643112 1100.07681751323 1099.120644878378 409.9028721777693 1099.479786268223 293.0003442447898
1921 0.005 9.605 20 1077.043887448755 1051.915427307647 1052.258110065171 1100.791470422817 1100.194318841492 1100.068856145841 1099.12042778917 409.9081101551579 1099.430857756277 293.0003631600385
1922 0.005 9.609999999999999 20 1077.058820305497 1051.915531892783 1052.258190132498 1100.80819620262 1100.207325557931 1100.080747166131 1099.123451860104 409.9145687872759 1099.481820187813 293.0003885408142
1923 0.005 9.615 20 1077.051578958449 1051.915574859667 1052.258245191363 1100.799125137705 1100.199977761138 1100.074040948065 1099.119467756169 409.9199040591799 1099.458630598971 293.0003523003214
1924 0.005 9.620000000000001 20 1077.049965518953 1051.915629826273 1052.258303480281 1100.798992255254 1100.200607493189 1100.074786035016 1099.122204424896 409.9229410980175 1099.445879621166 293.0003598538837
1925 0.005 9.625 20 1077.0598548782 1051.91574561676 1052.258401656554 1100.808415171741 1100.207178495334 1100.079063060779 1099.122530772188 409.9283755173079 1099.481435609676 293.0003470725696
1926 0.005 9.630000000000001 20 1077.046672917676 1051.915769746462 1052.25844798128 1100.793569575825 1100.195595636484 1100.070000110751 1099.118907306058 409.9332826754345 1099.435611348806 293.0003494685197
1927 0.005 9.635 20 1077.054554307837 1051.9158549727 1052.258519873314 1100.804757024367 1100.205568394612 1100.078822188943 1099.12327496271 409.9396292333442 1099.465582720311 293.0003503366634
1928 0.005 9.640000000000001 20 1077.054904238207 1051.915928239437 1052.258592085977 1100.803415970598 1100.203847635584 1100.077334135229 1099.120444632018 409.9423962409313 1099.468592385902 293.0003328679112
1929 0.005 9.645 20 1077.045361637351 1051.915945530813 1052.258625499475 1100.793658105533 1100.196411850722 1100.070759990595 1099.12115444874 409.9480947535163 1099.434544445659 293.000336956937
1930 0.005 9.65 20 1077.061363074259 1051.916064690899 1052.258717681794 1100.809782895875 1100.207928066807 1100.080743673166 1099.123230715161 409.9548218300395 1099.489515369271 293.0003551673425
1931 0.005 9.654999999999999 20 1077.04812628073 1051.916096337313 1052.258769597004 1100.794132871508 1100.195873056349 1100.071211213776 1099.118996531101 409.95838267423 1099.451092698055 293.0003550389302
1932 0.005 9.66 20 1077.054605956499 1051.916184669544 1052.258847900264 1100.804208007644 1100.205334138329 1100.078822365213 1099.123283538707 409.9618600909259 1099.462631753885 293.0003561855738
1933 0.005 9.665000000000001 20 1077.056570652476 1051.9162672914 1052.25892773396 1100.804312064766 1100.204287444023 1100.07687139996 1099.121076468109 409.9671954073511 1099.474674772645 293.0003458937845
1934 0.005 9.67 20 1077.047673029815 1051.916304535272 1052.258979129854 1100.796142015315 1100.19842232662 1100.072987093651 1099.121102803653 409.9718619321473 1099.436634349973 293.0003461812518
1935 0.005 9.675000000000001 20 1077.061110352034 1051.916436070394 1052.259087260829 1100.811490161682 1100.210382251503 1100.083137346136 1099.125138043736 409.9784202766369 1099.479883483356 293.0003572838949
1936 0.005 9.68 20 1077.050664094644 1051.916479877519 1052.259147420641 1100.798267930952 1100.199658679058 1100.073153265481 1099.120312622904 409.9824454727322 1099.448429670217 293.00034493481
1937 0.005 9.685 20 1077.04800565672 1051.916511128637 1052.259184405961 1100.796991052675 1100.19953328419 1100.073394926446 1099.120945394103 409.988517019392 1099.447179289312 293.0003567786417
1938 0.005 9.69 20 1077.059175974504 1051.91661129036 1052.259266095337 1100.807112013108 1100.206290800669 1100.078112452441 1099.121877592635 409.9929008457418 1099.479238445649 293.0003559155001
1939 0.005 9.695 20 1077.043389711655 1051.916607901713 1052.259287897649 1100.789729965766 1100.192777273611 1100.067555090101 1099.11923402864 409.996746552311 1099.430122048611 293.000354927779
1940 0.005 9.700000000000001 20 1077.055375744932 1051.916682066765 1052.259341602023 1100.803881224658 1100.204032582333 1100.07794017426 1099.122811903922 410.0027090455595 1099.474248882379 293.0003502550269
1941 0.005 9.705 20 1077.053782199885 1051.916743560397 1052.259403714318 1100.800785430724 1100.201496096047 1100.075920399436 1099.119980716469 410.006293859706 1099.469719633845 293.0003458749478
1942 0.005 9.710000000000001 20 1077.050039567572 1051.916797634626 1052.259463162293 1100.798416583735 1100.200161688287 1100.074271670658 1099.122524983725 410.0096942950479 1099.443706032113 293.0003528044851
1943 0.005 9.715 20 1077.061011509232 1051.91690904403 1052.259557074202 1100.808706801523 1100.207093971259 1100.079322295716 1099.122136974604 410.0146346114968 1099.485866174288 293.0003492732174
1944 0.005 9.720000000000001 20 1077.048774782071 1051.916939898791 1052.259609513004 1100.79493256911 1100.196500511041 1100.070961330524 1099.119230590662 410.0223388302485 1099.441217618557 293.0003539009691
1945 0.005 9.725 20 1077.058106372092 1051.91705554487 1052.259708468041 1100.808309394036 1100.208343546275 1100.081495794828 1099.124858075483 410.0265695187559 1099.468512798588 293.000363814423
1946 0.005 9.73 20 1077.054963670703 1051.917123985702 1052.259783100874 1100.803174372611 1100.203763190887 1100.076184518358 1099.120845077018 410.0338503638171 1099.463769605286 293.0003455501541
1947 0.005 9.734999999999999 20 1077.04663786676 1051.91714998853 1052.259822622999 1100.794486344552 1100.197006850869 1100.071394991412 1099.121784143371 410.0364383552882 1099.434806992503 293.0003571791286
1948 0.005 9.74 20 1077.062116067947 1051.917278511374 1052.259924469425 1100.811076248835 1100.209510262926 1100.081943723091 1099.124270306462 410.0432377854639 1099.484120546699 293.0003586640729
1949 0.005 9.745000000000001 20 1077.049411811607 1051.917316508489 1052.259980910159 1100.795337888103 1100.19713891677 1100.072217151518 1099.119457144227 410.0464401642295 1099.454413025341 293.0003588558965
1950 0.005 9.75 20 1077.049646885842 1051.917356496703 1052.260022622962 1100.798033349153 1100.19972415509 1100.074286826399 1099.121571607355 410.0499857910211 1099.452821286313 293.0003604332041
1951 0.005 9.755000000000001 20 1077.057522847007 1051.917434880552 1052.260088775722 1100.804426451256 1100.204212068641 1100.076863857431 1099.120584855304 410.0542645531702 1099.477078262741 293.000338364776
1952 0.005 9.76 20 1077.046671725836 1051.917455744769 1052.260126178771 1100.794414446864 1100.197034087772 1100.071693058054 1099.120496643418 410.0576561012315 1099.433444513241 293.0003408152699
1953 0.005 9.765000000000001 20 1077.060590357641 1051.917565987729 1052.26021360796 1100.809240531424 1100.208229294928 1100.081577077737 1099.124093772129 410.0647404150316 1099.482671572111 293.0003533927697
1954 0.005 9.77 20 1077.051588273226 1051.917602379308 1052.260264941611 1100.798541691447 1100.199817894204 1100.073127838975 1099.1197089531 410.0687174942196 1099.448842856303 293.00033726624
1955 0.005 9.775 20 1077.05262921994 1051.917674545092 1052.260334222895 1100.801004288779 1100.202424645334 1100.076221211475 1099.123354843185 410.0715947387007 1099.450923035759 293.0003414834738
1956 0.005 9.779999999999999 20 1077.059876669649 1051.917776875882 1052.260424424843 1100.807437573446 1100.206639234645 1100.07859575828 1099.121771330863 410.0776876618412 1099.479555912807 293.0003303583831
1957 0.005 9.785 20 1077.045597842312 1051.917788630509 1052.260459990423 1100.791276394852 1100.193814546265 1100.068340437884 1099.120302945532 410.0840505706385 1099.43170816136 293.0003482650224
1958 0.005 9.790000000000001 20 1077.054856016581 1051.917858136671 1052.260513953301 1100.803528111353 1100.204298766144 1100.07773447416 1099.122731023588 410.0906825648105 1099.466355400177 293.0003618563174
1959 0.005 9.795 20 1077.055025803889 1051.917917134399 1052.26057188252 1100.801662032368 1100.202151913661 1100.076367872436 1099.119448319453 410.0953057638944 1099.473097791741 293.0003370528942
1960 0.005 9.800000000000001 20 1077.047923115365 1051.917944284565 1052.260610247374 1100.795521107954 1100.197945812149 1100.072039232419 1099.121689844994 410.0973463986418 1099.437982874445 293.0003450540789
1961 0.005 9.805 20 1077.062372100125 1051.918063371341 1052.260704526364 1100.809457524464 1100.207508244259 1100.080019645583 1099.123033607673 410.1030437865504 1099.489905939143 293.000345603711
1962 0.005 9.81 20 1077.050039669191 1051.918097661464 1052.260758814302 1100.795503734483 1100.197031214116 1100.071739180471 1099.119176376375 410.109138444871 1099.446977752127 293.0003482398144
1963 0.005 9.815 20 1077.057924249769 1051.918206591239 1052.260854258795 1100.806928220009 1100.207411003959 1100.08062527916 1099.124141043412 410.1148308909422 1099.467231828221 293.0003613809834
1964 0.005 9.82 20 1077.056459067916 1051.918280906767 1052.260932411156 1100.804249149666 1100.204603574886 1100.076625694446 1099.121366879127 410.1202849386291 1099.467178741777 293.0003357508588
1965 0.005 9.825000000000001 20 1077.04930091753 1051.918323586758 1052.260986475079 1100.797010908697 1100.199257646994 1100.073799805054 1099.121965976142 410.1230393929846 1099.437957607917 293.0003496808147
1966 0.005 9.83 20 1077.062478045876 1051.918450267343 1052.26109059665 1100.811358589317 1100.210073579482 1100.082610033294 1099.124419214135 410.1278453697431 1099.48156960502 293.0003598494594
1967 0.005 9.835000000000001 20 1077.049943933809 1051.918477986354 1052.261139629121 1100.795880380349 1100.197789812209 1100.072353014147 1099.119897366694 410.1313773681174 1099.450106509465 293.0003462231453
1968 0.005 9.84 20 1077.04873765232 1051.918502927791 1052.261168378268 1100.796591411426 1100.198891648576 1100.073138539645 1099.121180085676 410.133925652056 1099.448526670821 293.0003512957715
1969 0.005 9.845000000000001 20 1077.05954581804 1051.918593991795 1052.261240621338 1100.805666139762 1100.204933020136 1100.077244239002 1099.121532356869 410.1383706338116 1099.481006627539 293.0003429199396
1970 0.005 9.85 20 1077.044554188532 1051.918586814943 1052.261257161633 1100.79053376287 1100.193596244233 1100.068291565299 1099.119374479553 410.1446549533134 1099.429635458205 293.0003532077863
1971 0.005 9.855 20 1077.060245010671 1051.918686361722 1052.261331202322 1100.808182306501 1100.207325159531 1100.080751708439 1099.12383228628 410.1510104135657 1099.481784186604 293.0003628907362
1972 0.005 9.859999999999999 20 1077.053194426941 1051.918724426364 1052.261379620477 1100.799175784277 1100.199981285882 1100.074062271401 1099.119355126887 410.1517874459181 1099.458971074 293.0003415180421
1973 0.005 9.865 20 1077.051110827786 1051.91876957568 1052.261429438375 1100.798674128824 1100.200354366622 1100.074576691663 1099.121900808813 410.1566116706805 1099.445118158837 293.0003484402326
1974 0.005 9.870000000000001 20 1077.061552967326 1051.918877255588 1052.261518733816 1100.808509273083 1100.207230901766 1100.079049670378 1099.122374591995 410.1602029172745 1099.48146922106 293.0003468400065
1975 0.005 9.875 20 1077.048374861173 1051.91889646222 1052.261560497086 1100.793744661451 1100.195644065592 1100.070049261031 1099.119326880736 410.1687657524338 1099.436157516664 293.0003507013488
1976 0.005 9.880000000000001 20 1077.055981592871 1051.918974012641 1052.261624864724 1100.804718154146 1100.20553088473 1100.078795906867 1099.123218661168 410.1742621057829 1099.465728420379 293.0003636106392
1977 0.005 9.885 20 1077.056518833569 1051.919039361427 1052.261688849564 1100.803541854798 1100.203953573693 1100.077294253291 1099.120259697594 410.1777896559684 1099.467859575592 293.0003442293796
1978 0.005 9.890000000000001 20 1077.047992370569 1051.919067474982 1052.261729377408 1100.794745091252 1100.197212405461 1100.071337363185 1099.122361628562 410.1798003810886 1099.435775688277 293.0003461777394
1979 0.005 9.895 20 1077.062994666263 1051.919184518361 1052.261821777154 1100.810163716648 1100.20835258363 1100.081297154457 1099.12352281369 410.1884012322794 1099.488540772197 293.0003543927133
1980 0.005 9.9 20 1077.051206958381 1051.919230652647 1052.261884087174 1100.796020694862 1100.197547516907 1100.072558814735 1099.120295646894 410.1921995206121 1099.455645810547 293.0003549445845
1981 0.005 9.904999999999999 20 1077.053186350586 1051.919287020048 1052.261939568512 1100.800762987954 1100.202116071166 1100.076129716754 1099.122029491927 410.198114095289 1099.456881772862 293.0003525158276
1982 0.005 9.91 20 1077.058400905049 1051.919358408886 1052.262004012375 1100.804375526684 1100.204072133869 1100.076719017536 1099.120259291953 410.2026864865528 1099.477977011142 293.0003324619315
1983 0.005 9.915000000000001 20 1077.04718303542 1051.919373716993 1052.262036942961 1100.793891217279 1100.196602228602 1100.071251361298 1099.120584415114 410.202530585618 1099.432636714465 293.0003476813875
1984 0.005 9.92 20 1077.060908477586 1051.919473115574 1052.262114311964 1100.808498807349 1100.207554998922 1100.080983251309 1099.12364914036 410.2095907434964 1099.482281637171 293.0003613807145
1985 0.005 9.925000000000001 20 1077.053480939192 1051.919511346615 1052.262164506278 1100.799133758228 1100.200043627566 1100.073864198807 1099.119856739325 410.2144125080675 1099.456068539294 293.0003419424385
1986 0.005 9.93 20 1077.053166651722 1051.919570271406 1052.262223604343 1100.800346599102 1100.201667552457 1100.075590139337 1099.122772434076 410.2168471260173 1099.449468920307 293.0003408685155
1987 0.005 9.935 20 1077.061393909683 1051.919675684204 1052.262313574592 1100.808138646355 1100.207064389043 1100.078956978775 1099.122212419474 410.2212009738739 1099.480530059133 293.000343684925
1988 0.005 9.94 20 1077.049055427472 1051.919700915297 1052.262359358419 1100.793875003 1100.195710133123 1100.070082262 1099.120351112695 410.226910481563 1099.43686982186 293.0003395011948
1989 0.005 9.945 20 1077.05674499356 1051.919784004251 1052.262429378911 1100.805147048628 1100.20589129196 1100.079149332035 1099.123474939654 410.2342089716131 1099.465274866956 293.0003504029935
1990 0.005 9.950000000000001 20 1077.057585244022 1051.919860763401 1052.262503761765 1100.804256829755 1100.204473549198 1100.07752227993 1099.121583923745 410.2375183281434 1099.467401395525 293.0003365985026
1991 0.005 9.955 20 1077.047708474328 1051.919874579211 1052.262534309332 1100.794118028486 1100.19671463919 1100.071017181262 1099.121325924907 410.2411472685881 1099.434256467406 293.0003522995428
1992 0.005 9.960000000000001 20 1077.06327993093 1051.919988498292 1052.26262325839 1100.810524259615 1100.208834680619 1100.081483324999 1099.123558031059 410.2484770961565 1099.486315171389 293.0003493533993
1993 0.005 9.965 20 1077.050852569241 1051.920019634186 1052.26267281343 1100.795407728007 1100.197131970006 1100.072262675611 1099.119503747552 410.2506474873919 1099.454827945061 293.0003407240005
1994 0.005 9.970000000000001 20 1077.053007891667 1051.920068113744 1052.262719775014 1100.800185154197 1100.20157552373 1100.075759080299 1099.121941951903 410.2557489100578 1099.456303851868 293.0003444458898
1995 0.005 9.975 20 1077.058964812189 1051.920142587181 1052.262784471356 1100.804441506456 1100.204103583589 1100.076708343383 1099.120613979716 410.2597470168844 1099.477818379199 293.000343311724
1996 0.005 9.98 20 1077.047424227786 1051.920154664022 1052.262814633138 1100.793595665362 1100.196292225986 1100.070957149996 1099.120458149798 410.2625698512787 1099.432263486345 293.0003633430866
1997 0.005 9.984999999999999 20 1077.061327493356 1051.920255309123 1052.26289253237 1100.808442454918 1100.207519089737 1100.080959246582 1099.123943934021 410.2696906169627 1099.482366723506 293.0003683790933
1998 0.005 9.99 20 1077.053687552389 1051.920290078127 1052.262940068445 1100.798998409897 1100.199918914043 1100.073771630249 1099.119817348439 410.2715979859047 1099.455851439978 293.0003531073352
1999 0.005 9.995000000000001 20 1077.052742854116 1051.920336675942 1052.262989081635 1100.7996394265 1100.20115191172 1100.075237264933 1099.12207011915 410.2746233897204 1099.448627718731 293.0003536477534
2000 0.005 10 20 1077.06228420998 1051.920448129333 1052.263082133356 1100.808622314182 1100.207416819955 1100.079247670005 1099.122894886634 410.2781880949101 1099.481731254315 293.0003449332103
2001 0.005 10.005 20 1077.047702268811 1051.920450401191 1052.263109194599 1100.792247835219 1100.194600996807 1100.069127262853 1099.118824101595 410.2840817237903 1099.433710618169 293.0003490908222
2002 0.005 10.01 20 1077.056631971568 1051.920524976813 1052.263168909165 1100.804906843356 1100.205742384297 1100.079029743212 1099.123296572695 410.2907185000125 1099.464897965073 293.0003638315151
2003 0.005 10.015 20 1077.057369766694 1051.920589070482 1052.263231053985 1100.803642155899 1100.204034747498 1100.077361210755 1099.120864172852 410.2941032333625 1099.46767278769 293.0003445028809
2004 0.005 10.02 20 1077.048088185522 1051.920606073333 1052.26326216295 1100.794021776054 1100.196593966733 1100.070912695204 1099.12165569837 410.2975322282696 1099.434849074373 293.0003443711261
2005 0.005 10.025 20 1077.063734609002 1051.920720460569 1052.263350424485 1100.810379959401 1100.208591850611 1100.081387067951 1099.123899192012 410.3045012257803 1099.487593169211 293.0003462437034
[truncated: 198,397 more chars]
