# Supplementary material for: Thermocouple Sensor Response in Hot Airstream
Source: Sensors (Basel). 2025 Jul 26;25(15):4634. doi: 10.3390/s25154634 (PMC12349096; doi:10.3390/s25154634)
Supplement: Supplementary file 1 [file sensors-25-04634-s001.zip › report-file-tc_11bR65.out]

"report-file-tc"
"Time Step" "delta-time etc.."
("TimeStep" "delta-time" "flow-time" "iters-per-timestep" "t_1" "t_sensor" "t0" "t1" "t2" "t3" "ty_1" "ty_10" "ty1" "ty10")
0 0.005 0 0 292.9999999999998 292.9999999999999 292.9999999999998 292.9999999999998 292.9999999999998 292.9999999999998 292.9999999999998 292.9999999999998 292.9999999999998 292.9999999999998
1 0.005 0.005 20 501.7516535625197 294.9577791996438 294.0830382820497 1005.077957706555 1026.937863995763 1043.793561052085 944.4389225339007 487.4927014195191 978.617696341372 483.9024694767249
2 0.005 0.01 20 544.1614093452289 298.9759261645948 296.9130029795782 1100.410064957216 1099.908629975271 1099.517219761565 1096.636946856932 386.5295088090066 1099.914705584124 403.6332439062959
3 0.005 0.015 20 659.3763657802974 304.3589426141743 301.3660187739378 1100.785140848188 1100.216481994811 1099.983090752554 1099.528001635697 354.7061475912441 1098.843610291461 331.3796065005604
4 0.005 0.02 20 731.4837615635557 310.486259709359 306.9679876028288 1100.626543013303 1100.124061870816 1099.977491261507 1098.319825369266 336.8388287004112 1097.921521477653 307.5083602841366
5 0.005 0.025 20 790.8638043243692 317.0253059962996 313.2375208245249 1100.547243425535 1100.072472480023 1099.954525479144 1097.718623808685 311.4168504669224 1097.564442112898 301.5303561277749
6 0.005 0.03 20 817.9821898789073 323.8098998092988 319.8655364802706 1100.519735795899 1100.057479518699 1099.942083725576 1097.331521200814 301.388842323162 1097.432377241726 300.8383011443065
7 0.005 0.035 20 836.3261845696323 330.7660841425389 326.6891789952397 1100.523019171191 1100.0676873774 1099.960390423672 1097.174463809573 297.7107257497297 1097.422285263957 301.8603593945707
8 0.005 0.04 20 840.1880441963272 337.8136144491619 333.6169788837711 1100.51420380304 1100.057257177218 1099.949595873469 1097.119012872155 295.9417573295656 1097.453718846158 303.1619722977491
9 0.005 0.045 20 837.9583403864341 344.8894942807196 340.5892303976636 1100.520394628599 1100.062283649827 1099.945636394486 1097.152742080007 294.8769932971476 1097.493477284585 304.2853687674581
10 0.005 0.05 20 834.3711099629254 351.957824665075 347.5688677986136 1100.536472325916 1100.078327503091 1099.965178066617 1097.208318433554 294.3372303628741 1097.535215929624 305.0983138420696
11 0.005 0.055 20 830.5953208567835 359.0040268382833 354.5359689688777 1100.532688317659 1100.070933438825 1099.955428836842 1097.247749941416 294.1821523528959 1097.556479436713 305.630213518553
12 0.005 0.06 20 827.8938889171222 366.0216947327341 361.4820048399034 1100.536229359153 1100.072593323746 1099.949389610741 1097.29545428527 294.1618177382863 1097.574501401602 305.9150490541332
13 0.005 0.065 20 826.3249884554408 373.0051628170537 368.4031291154536 1100.54861815401 1100.085176888848 1099.964882505761 1097.339507189877 294.1879138529878 1097.596849298457 306.012660524659
14 0.005 0.07000000000000001 20 825.8333634712607 379.9534779454032 375.2974919172125 1100.535190736751 1100.068593199483 1099.945260629829 1097.349563948434 294.3018541004654 1097.598091671243 305.9576689765322
15 0.005 0.075 20 826.1614952544866 386.8661320245525 382.1640913607233 1100.551265333783 1100.086098509258 1099.961044029753 1097.383413129868 294.4164524205735 1097.611092597731 305.8068407448054
16 0.005 0.08 20 827.0539805320158 393.7412888845579 389.0014295802911 1100.553235845874 1100.087053636874 1099.964246203654 1097.404123565042 294.3490167442852 1097.620174709589 305.5983541488864
17 0.005 0.08500000000000001 20 828.1997875050406 400.5764844459299 395.8071971277796 1100.541221310041 1100.073303867413 1099.954290885515 1097.404403774968 294.3236002546667 1097.615845120513 305.3544947689662
18 0.005 0.09 20 829.5930661218258 407.369794377824 402.5790061091732 1100.548700720988 1100.080525011757 1099.95126207738 1097.424322556363 294.3649946869292 1097.6240509041 305.0906931950274
19 0.005 0.095 20 831.1078199012161 414.1188887908372 409.3141863516634 1100.560532181714 1100.093124086063 1099.970925529727 1097.445585918636 294.4009711176463 1097.636079293135 304.8161457231253
20 0.005 0.1 20 832.6088828198937 420.8215516765796 416.0098908217522 1100.548501453526 1100.078349505604 1099.954260239919 1097.446757000778 294.4171571624557 1097.632507664138 304.5359382835811
21 0.005 0.105 20 833.9979744365722 427.4762569747659 422.6636210617501 1100.55657715913 1100.086929797262 1099.95881855803 1097.462903987131 294.4155842999913 1097.638796730178 304.2524440551549
22 0.005 0.11 20 835.3626315359297 434.0814337499542 429.2731263418545 1100.563875143927 1100.095276379648 1099.97014491154 1097.479602989349 294.3987672334023 1097.649111013703 303.9671311362859
23 0.005 0.115 20 836.8464850437316 440.6354019197807 435.8362556095274 1100.548977201358 1100.076779512961 1099.952062400801 1097.476967189192 294.3744683598584 1097.643578915918 303.6808133888452
24 0.005 0.12 20 838.3562111634714 447.1370607468573 442.3512873089402 1100.555088025674 1100.084207433466 1099.952784745964 1097.490888329663 294.3508123673132 1097.650310021428 303.3937041734272
25 0.005 0.125 20 839.8824834771394 453.5856001074972 448.8168030212908 1100.567029297052 1100.0960531816 1099.970427112529 1097.510926006804 294.330653414606 1097.662914847045 303.1057362962035
26 0.005 0.13 20 841.3914097531145 459.9800351775772 455.2314333548784 1100.555981463805 1100.082238434129 1099.954840699045 1097.511073220938 294.3140784042616 1097.6599085572 302.8168024136256
27 0.005 0.135 20 842.8768394693636 466.3198499294487 461.594252124516 1100.55864667242 1100.084844090321 1099.953456100134 1097.522090204902 294.3006945805972 1097.664848615491 302.5269146117362
28 0.005 0.14 20 844.3151233122715 472.6042597263111 467.9050120378759 1100.566641774668 1100.093773782639 1099.966989457719 1097.53898939034 294.2901170494227 1097.675185650234 302.2360158988274
29 0.005 0.145 20 845.7266894740685 478.8322649539299 474.1648657045123 1100.556541296674 1100.081933078321 1099.957050357725 1097.53700053635 294.2818368868651 1097.670744642726 301.9442377604551
30 0.005 0.15 20 847.0906995707624 485.0033667391249 480.3722432017686 1100.564748059914 1100.08982826486 1099.955628406037 1097.552675671066 294.2754338263148 1097.67941880096 301.6518672392305
31 0.005 0.155 20 848.434187426162 491.1168293885927 486.5248835187567 1100.575095929655 1100.101537674592 1099.973803264048 1097.569243752482 294.2705356927727 1097.689533524897 301.3593759352009
32 0.005 0.16 20 849.7787414614144 497.1718400243413 492.6214084112189 1100.564484986033 1100.088159344965 1099.959903843265 1097.567205959832 294.26687814614 1097.687967423483 301.067204471342
33 0.005 0.165 20 851.168668444134 503.1679631053635 498.6610151041004 1100.565027729599 1100.087706756041 1099.953687061553 1097.576901269729 294.2641813345631 1097.690663368506 300.7759749810048
34 0.005 0.17 20 852.5166022434643 509.1049228979704 504.64315322083 1100.578814601096 1100.10312010149 1099.971830557919 1097.59561550495 294.2622798505804 1097.704691960395 300.4872954412562
35 0.005 0.175 20 853.8409259711428 514.9823301012284 510.5671892206365 1100.564268249404 1100.086179493708 1099.956013011556 1097.592189810211 294.2610445498068 1097.696932948347 300.2013079011225
36 0.005 0.18 20 855.1729437038915 520.8001631139972 516.4328172693477 1100.57409664529 1100.097110017976 1099.959633582293 1097.605694805772 294.2604297910646 1097.70558885592 299.9178725759567
37 0.005 0.185 20 856.5007089805924 526.5582137039478 522.2397270080681 1100.577907362945 1100.10026921045 1099.968131314675 1097.61571935492 294.2603749844233 1097.714996240906 299.6374064916989
38 0.005 0.19 20 857.7954709329474 532.2563820780372 527.9876486516814 1100.575341058301 1100.097578771516 1099.963477129917 1097.625360931922 294.2608695904799 1097.714916483998 299.3606435934723
39 0.005 0.195 20 859.0991237544564 537.8946504475431 533.6763566475748 1100.563887330604 1100.083587141582 1099.954763137696 1097.623092388844 294.2618928655695 1097.708834492998 299.0878154273832
40 0.005 0.2 20 860.4401270818106 543.4732166893772 539.3058504075381 1100.572342722842 1100.092055072134 1099.954827580117 1097.630910442689 294.2634454530507 1097.719180980842 298.8194216245167
41 0.005 0.205 20 861.8097072902139 548.9922059583427 544.8761918404238 1100.585516287491 1100.106703921136 1099.975642824829 1097.646794103113 294.2655102703025 1097.733106799128 298.5555486630455
42 0.005 0.21 20 863.1876580061738 554.4515979211158 550.3873448958833 1100.572534400585 1100.091661731598 1099.95752748885 1097.649102895984 294.2680993854162 1097.72572063293 298.2963946768969
43 0.005 0.215 20 864.569966747854 559.8517242779507 555.8394877921577 1100.579134306937 1100.097887581904 1099.960918205093 1097.653039454163 294.271246632004 1097.732483819278 298.0420341420249
44 0.005 0.22 20 865.9238777383792 565.1927917407355 561.2327989850135 1100.584020785322 1100.103546744583 1099.96969939282 1097.663050803745 294.2748720917463 1097.741257842696 297.7925840493578
45 0.005 0.225 20 867.4754526582634 570.474920766703 566.5673513772313 1100.574726096829 1100.091716945127 1099.957915523619 1097.662781894976 294.278965052749 1097.739620875555 297.5481459198805
46 0.005 0.23 20 869.0038117423092 575.6985722580787 571.8434510840127 1100.584304719969 1100.102064225732 1099.964158357058 1097.673872243534 294.2836014373855 1097.745992194011 297.3087125554175
47 0.005 0.235 20 870.4735514139446 580.8640179541444 577.061350947518 1100.588370928277 1100.10740043509 1099.974214963809 1097.68451718101 294.2888057975642 1097.753989795947 297.0748742128368
48 0.005 0.24 20 871.9148376052357 585.9714556144728 582.2212182335022 1100.579231449012 1100.095725109538 1099.962902001427 1097.680991539135 294.2944543011956 1097.7516138717 296.8469807477481
49 0.005 0.245 20 873.3400629588729 591.0212713202386 587.3233463680423 1100.580374733407 1100.09589101237 1099.956571555652 1097.688751295549 294.3005017987296 1097.755314523286 296.6250593714571
50 0.005 0.25 20 874.7648072502014 596.0139095799416 592.3681429601254 1100.586988249286 1100.104155717647 1099.969143791158 1097.700514488503 294.3069243192259 1097.761423966129 296.4092859233352
51 0.005 0.255 20 876.1903049912983 600.9497031784341 597.3559125129057 1100.58429933611 1100.100176397759 1099.963384371121 1097.705646664904 294.3137668706917 1097.760377466655 296.1993688378521
52 0.005 0.26 20 877.5975733141161 605.8290349823744 602.2870178617341 1100.585484292749 1100.101423550933 1099.967208396894 1097.707660827907 294.3210289107112 1097.768481475801 295.9961607220006
53 0.005 0.265 20 878.9960583196216 610.6523282201259 607.1618224785478 1100.583786614864 1100.098105988302 1099.962207755216 1097.711264129037 294.3286949108822 1097.768723541527 295.7998652103765
54 0.005 0.27 20 880.4075323727717 615.4200633524966 611.9807657069604 1100.583958444845 1100.097454884738 1099.95703546148 1097.717662686231 294.3367731472548 1097.771962497785 295.6099503633706
55 0.005 0.275 20 881.8149281358892 620.1327912434158 616.7443464560895 1100.593396943366 1100.108129204077 1099.97036689173 1097.729953685793 294.3452632233809 1097.782004425914 295.4256616878485
56 0.005 0.28 20 883.2381450331878 624.7908208245859 621.4528912513057 1100.583374980063 1100.096327175207 1099.961604731516 1097.726756260892 294.354169568926 1097.775571987251 295.2479813410022
57 0.005 0.285 20 884.7056514789714 629.3946622217466 626.1068600908338 1100.585867968269 1100.099089443233 1099.955222702127 1097.733125184815 294.3634916931809 1097.781102274414 295.0770070841223
58 0.005 0.29 20 886.1692236692585 633.9448089535414 630.7067621314859 1100.597636179643 1100.111865632194 1099.974895194286 1097.747760986935 294.3732607361866 1097.791467386077 294.9126790963061
59 0.005 0.295 20 887.6326199269583 638.4415329318761 635.2529041135035 1100.586700468165 1100.09851710779 1099.960183986148 1097.742770622617 294.3834979497213 1097.786870481827 294.7563710466885
60 0.005 0.3 20 889.0961759313984 642.8853814750045 639.7457713428303 1100.588810469531 1100.100291301427 1099.95808070005 1097.748703663841 294.3942333048074 1097.790160913861 294.6079928864246
61 0.005 0.305 20 890.548528206637 647.2768027952847 644.1858331547475 1100.591177333411 1100.103047785732 1099.964604721691 1097.755661335892 294.4054991673244 1097.794180561927 294.4669020754964
62 0.005 0.31 20 891.9742634985081 651.6162207879197 648.5734936954123 1100.589733745232 1100.101080928624 1099.959926386204 1097.757808391439 294.4173069711836 1097.793507352317 294.3329966149797
63 0.005 0.315 20 893.3892902836029 655.904213781297 652.9092841069992 1100.60089985581 1100.114457260314 1099.977010263162 1097.771354107808 294.4296953316725 1097.802453064266 294.2067739334616
64 0.005 0.32 20 894.7567078412516 660.1410864407126 657.1935569160266 1100.590853976331 1100.101609073878 1099.964461728671 1097.766135315994 294.4426771297851 1097.798366995274 294.0889228839174
65 0.005 0.325 20 896.1179710800294 664.3274328988142 661.4268385991226 1100.592096440429 1100.101880380703 1099.958465175335 1097.772512570702 294.4563384481004 1097.801088557721 293.9794274202587
66 0.005 0.33 20 897.4823937149813 668.4637504088694 665.6096452881953 1100.597809961859 1100.10930871473 1099.970382318354 1097.781889103169 294.470704045667 1097.80627456247 293.878164559914
67 0.005 0.335 20 898.8276488683769 672.5504069865477 669.7422520063743 1100.590214377981 1100.10077199633 1099.964234999973 1097.7784693911 294.4857707016841 1097.802568293043 293.7850275023649
68 0.005 0.34 20 900.1818747185779 676.5880250290847 673.8247727070309 1100.59457636119 1100.103706003107 1099.959607076563 1097.788139099261 294.5016037319546 1097.809673600654 293.7001263323593
69 0.005 0.345 20 901.5155084968102 680.577111067916 677.857896473649 1100.600285465849 1100.110122324853 1099.969408368799 1097.796290692263 294.5182709611487 1097.817894270176 293.6231345295653
70 0.005 0.35 20 902.8410524635647 684.5181255002435 681.8423389570085 1100.594457431074 1100.103801120932 1099.95653077287 1097.79553000586 294.5357640169614 1097.8151689536 293.5536839971984
71 0.005 0.355 20 904.1520451901642 688.4116754176534 685.7787520795973 1100.594321156049 1100.103836003076 1099.956562549477 1097.798832345477 294.5541113441266 1097.817851148043 293.491517538537
72 0.005 0.36 20 905.4666472270669 692.2583136651745 689.6677070869601 1100.597143382308 1100.105708584299 1099.961005434146 1097.802162324774 294.5733239206738 1097.823654986494 293.4362733866561
73 0.005 0.365 20 906.7843142127265 696.0586455742682 693.5098038298565 1100.606917406811 1100.11603694991 1099.972178141854 1097.814694599214 294.5934400088635 1097.834612482079 293.3875876213734
74 0.005 0.37 20 908.0925028853929 699.8130552237413 697.305478859153 1100.594923996023 1100.102113806454 1099.96150991004 1097.80851646633 294.6145102751129 1097.828702528334 293.3446939746188
75 0.005 0.375 20 909.3871047419005 703.5221989276459 701.0553252080475 1100.604002998144 1100.111911780761 1099.967622171916 1097.816675424808 294.6365524736149 1097.833613208629 293.3066700931818
76 0.005 0.38 20 910.6819207578349 707.1866027395251 704.7599117492192 1100.608273803214 1100.117158324825 1099.975570025788 1097.8250837399 294.6595509692447 1097.840221384624 293.273108231304
77 0.005 0.385 20 911.9525066213361 710.806661294618 708.4196609521832 1100.599848952508 1100.107164782706 1099.960800282977 1097.823412413048 294.6835263602769 1097.833341460534 293.2436311998179
78 0.005 0.39 20 913.2096905075293 714.3829198576403 712.0351141086306 1100.598537344598 1100.105322947398 1099.962263507659 1097.823294766673 294.70848477174 1097.836858350258 293.2177676230903
79 0.005 0.395 20 914.4546164067971 717.9159195756072 715.6067995616272 1100.602024654621 1100.108556624264 1099.960205162447 1097.827376316605 294.7344102647 1097.84219245854 293.195155995404
80 0.005 0.4 20 915.6958668932997 721.4062267978505 719.135290642833 1100.612017168114 1100.119204956628 1099.97785019257 1097.839030471367 294.7612902510178 1097.851752442222 293.1754854142348
81 0.005 0.405 20 916.9144262475868 724.8542408871459 722.6210245177087 1100.601885990392 1100.107375846859 1099.963649653014 1097.832361848354 294.7891493847328 1097.847076561563 293.1583663240169
82 0.005 0.41 20 918.1336588462402 728.2606427812533 726.0646446505567 1100.610715334788 1100.117421050109 1099.970760605219 1097.839578694726 294.8179807793072 1097.852478874188 293.1433980243754
83 0.005 0.415 20 919.3570015584916 731.6258892838636 729.4666223003497 1100.610334934044 1100.117394800937 1099.974374838422 1097.845573080906 294.8477236540527 1097.85523407713 293.1302102991997
84 0.005 0.42 20 920.5780766577332 734.9504032661241 732.8273804650465 1100.606524170135 1100.112862471401 1099.967030136781 1097.849946994283 294.8783974390167 1097.853475235438 293.1186537518312
85 0.005 0.425 20 921.7971947909444 738.2346866077577 736.1474331934112 1100.610889700404 1100.117233262514 1099.974037228549 1097.850878966973 294.9099882640763 1097.859759423635 293.1086142169051
86 0.005 0.43 20 922.9900148653282 741.4790783619537 739.4271611047189 1100.596980120013 1100.100649176552 1099.959026675743 1097.842875651441 294.9424717453875 1097.852983782247 293.0997801176014
87 0.005 0.435 20 924.1906398541153 744.6842621856574 742.6671704434972 1100.612092778941 1100.117427730074 1099.968692071116 1097.854631239669 294.9758598851241 1097.863032446029 293.0919888621332
88 0.005 0.44 20 925.3755975112449 747.850657296788 745.8679516701892 1100.618535269325 1100.12433465869 1099.98152056292 1097.863696762172 295.0101031974717 1097.870616933989 293.0850407915246
89 0.005 0.445 20 926.5451470665265 750.9785810385939 749.0298527807333 1100.603784450272 1100.107151087277 1099.963517194339 1097.855075963626 295.0452083029668 1097.864303727833 293.0788059986262
90 0.005 0.45 20 927.721418538251 754.0686368931313 752.1534012916112 1100.612939916406 1100.116999949428 1099.96991568783 1097.862586518671 295.0811196177941 1097.868792273973 293.0731862203902
91 0.005 0.455 20 928.8901291488603 757.1212703092406 755.2390957620224 1100.615174163737 1100.120306945946 1099.975232836195 1097.868126836432 295.1178514465558 1097.874045108182 293.0681046647154
92 0.005 0.46 20 930.0439698111943 760.136796193339 758.2872812524956 1100.60429860388 1100.106817245909 1099.962693523064 1097.863208972117 295.1553825061819 1097.868876678665 293.063504593316
93 0.005 0.465 20 931.2023661022154 763.1158236065255 761.298504425274 1100.613865830037 1100.117337940745 1099.969387168514 1097.871042794455 295.1937112331268 1097.873554254625 293.0593271929873
94 0.005 0.47 20 932.3842686434914 766.0588084052754 764.2732414588738 1100.61744789969 1100.122088752167 1099.976244388567 1097.876291280952 295.2328148836878 1097.880217952567 293.0554991532769
95 0.005 0.475 20 933.6036279646518 768.9661082399809 767.2118607212306 1100.606255351584 1100.108213563556 1099.963773453426 1097.870589119313 295.2726751650988 1097.875204417912 293.0519863063525
96 0.005 0.48 20 934.7715959499184 771.8382240917775 770.1148934158756 1100.616783808922 1100.119804179046 1099.970386805996 1097.879016901531 295.3133112329892 1097.880993347769 293.0487627858574
97 0.005 0.485 20 935.9045081880161 774.6754987162732 772.9827391641032 1100.617390635605 1100.121124420963 1099.97640280055 1097.883441190471 295.3546930184976 1097.884053199955 293.0460330199668
98 0.005 0.49 20 937.0157533515531 777.4783142363419 775.8157255160011 1100.607446594414 1100.108703148484 1099.963351157586 1097.87897858525 295.396792844583 1097.880821974841 293.0438316330096
99 0.005 0.495 20 938.1209884801386 780.2472498851412 778.6143710530994 1100.616749478378 1100.118909025937 1099.969726433457 1097.885955833585 295.4396486237817 1097.885447405464 293.0419642873381
100 0.005 0.5 20 939.214825762389 782.9826863400386 781.3791140192907 1100.619636157362 1100.122646688944 1099.976414538859 1097.890721024462 295.4832529902283 1097.890498302402 293.04044376823
101 0.005 0.505 20 940.2971228213414 785.684921569848 784.1102826272936 1100.609187517548 1100.110108441093 1099.964022095951 1097.886188962237 295.52763092207 1097.886391281627 293.0394083885691
102 0.005 0.51 20 941.3777627962861 788.3544778646047 786.8083547984553 1100.617961182914 1100.119450239841 1099.970322055238 1097.892452896885 295.5727687925169 1097.890826940147 293.0392698920159
103 0.005 0.515 20 942.4457899320493 790.9917410776891 789.4737554549612 1100.619401133195 1100.121886074494 1099.976134129661 1097.897096025193 295.6187040691877 1097.893960529321 293.0403937302896
104 0.005 0.52 20 943.5000303035845 793.5969983121938 792.1067904356601 1100.608867047646 1100.108945278047 1099.963422737477 1097.891638281618 295.6654562728542 1097.890084140882 293.0422968377162
105 0.005 0.525 20 944.5511567651461 796.1707890622822 794.7079465422564 1100.618395082681 1100.119408197307 1099.970102484627 1097.899089737622 295.7130342435377 1097.89422361956 293.0455024426665
106 0.005 0.53 20 945.5787139564126 798.7134869459063 797.2776191085818 1100.622723721617 1100.124940639605 1099.9777844985 1097.905275660691 295.761483659435 1097.90076260782 293.0497949586521
107 0.005 0.535 20 946.5735617846752 801.2252699484267 799.8160446409033 1100.610393278581 1100.109984388621 1099.964014351774 1097.898847909551 295.8108252521318 1097.896485253197 293.054597418914
108 0.005 0.54 20 947.6148983352959 803.7067291540512 802.3237444999172 1100.620395156913 1100.120796205545 1099.970554913719 1097.906319407187 295.8610948526264 1097.90164861013 293.060635649639
109 0.005 0.545 20 948.651288973611 806.1582152843216 804.8011374630054 1100.623455263666 1100.124858507607 1099.977549194715 1097.911256781021 295.9123396543475 1097.906545001172 293.0680021060577
110 0.005 0.55 20 949.6741648502331 808.5799685721365 807.2485063109382 1100.612858802197 1100.11186466468 1099.964741056313 1097.905264928412 295.9645957535989 1097.902368609619 293.0771744479295
111 0.005 0.555 20 950.6901581407348 810.9725085601647 809.6663218090066 1100.621342880604 1100.121269197693 1099.971220010123 1097.91229757814 296.0178983947781 1097.905433856297 293.0887062189282
112 0.005 0.5600000000000001 20 951.6960757989008 813.3361679472806 812.0549575942782 1100.624097430908 1100.1250955588 1099.976841962908 1097.916945362254 296.0722665530728 1097.910533907256 293.1032485635967
113 0.005 0.5650000000000001 20 952.6923078028143 815.6711637331045 814.414643024886 1100.613841536571 1100.112474667138 1099.965071813327 1097.911225931394 296.1277670454497 1097.906127746696 293.1189756736379
114 0.005 0.5700000000000001 20 953.6836665227216 817.9779905132723 816.7457993938591 1100.621463756962 1100.12070390388 1099.969768901968 1097.917401094082 296.1844191063503 1097.909850924528 293.1390432512665
115 0.005 0.5750000000000001 20 954.6648728191162 820.2570020156635 819.0487993801237 1100.624712734286 1100.125407292029 1099.977908805335 1097.922379040081 296.2422581922783 1097.913199681904 293.1639900121931
116 0.005 0.58 20 955.6352936429535 822.5084530123089 821.3239230336671 1100.614944753799 1100.113232894159 1099.96530530669 1097.917238444803 296.3013369314952 1097.910792045368 293.1937984793378
117 0.005 0.585 20 956.602283906149 824.7327719575408 823.5715607012688 1100.623444333846 1100.122621448173 1099.971474043183 1097.923050808834 296.3616469265332 1097.913396140736 293.2290779127812
118 0.005 0.59 20 957.5620430848946 826.9303023599816 825.792094738769 1100.625634617287 1100.12560587257 1099.977540844123 1097.928046378215 296.4232571949465 1097.918078907877 293.271487649154
119 0.005 0.595 20 958.5035064749558 829.1012298664232 827.9857481313461 1100.613949463718 1100.111721929626 1099.964470886477 1097.921417575345 296.4861830178327 1097.912542098797 293.3221883539973
120 0.005 0.6 20 959.4462501826901 831.2460454464136 830.1529495622389 1100.62381827305 1100.122354009499 1099.971276319213 1097.928430198531 296.5504377007369 1097.917673815866 293.3821931579882
121 0.005 0.605 20 960.3806320792515 833.3650658304407 832.2940550298857 1100.626741520081 1100.126274803864 1099.977452104552 1097.933682211231 296.6160295326282 1097.922716537302 293.4519395350738
122 0.005 0.61 20 961.3013935238636 835.4584651189978 834.4092718323225 1100.61624914722 1100.113443416953 1099.965080382827 1097.926957786548 296.68297793336 1097.91789280479 293.5314550916607
123 0.005 0.615 20 962.2125337044785 837.5267142269928 836.4990089229047 1100.623883082635 1100.121942274501 1099.969938931485 1097.932983400529 296.7513086148786 1097.921162172555 293.6201758972091
124 0.005 0.62 20 963.1091460618944 839.5701138819164 838.5636067522702 1100.627955171987 1100.127121831922 1099.978505468415 1097.938330072019 296.8210421943573 1097.926073001076 293.7177187768011
125 0.005 0.625 20 963.9905531411171 841.5888276778988 840.6032671563672 1100.617162670191 1100.113893540998 1099.965503889426 1097.93222783033 296.8921179329911 1097.922274602961 293.8240687249466
126 0.005 0.63 20 964.8716575124547 843.583323010994 842.6183978738213 1100.626590302716 1100.124417448844 1099.972188712378 1097.938908875275 296.9645485109423 1097.925928039345 293.9381403417714
127 0.005 0.635 20 965.7415876511207 845.5538736845558 844.6093123705626 1100.627735711099 1100.126371117063 1099.977261054132 1097.942917281855 297.0383164295989 1097.929715970201 294.0590730943673
128 0.005 0.64 20 966.6000466264973 847.5006621191469 846.5762166733319 1100.618569101834 1100.114928382718 1099.965866616684 1097.937541512326 297.1134324135349 1097.926104487148 294.1856196290209
129 0.005 0.645 20 967.4602890239671 849.4241297210347 848.519498798379 1100.627738352164 1100.125220290784 1099.97246016166 1097.943599297759 297.1898660238263 1097.930537973417 294.3162756712589
130 0.005 0.65 20 968.3110113598403 851.3245342574868 850.4394584975192 1100.629679675158 1100.128030885913 1099.977875424516 1097.947716618141 297.2676012184111 1097.934319140081 294.4495345515704
131 0.005 0.655 20 969.1475100173797 853.2020418195584 852.3362850887875 1100.619358285628 1100.115273634064 1099.965922381058 1097.941946083834 297.3466412808173 1097.929483652012 294.5833247522189
132 0.005 0.66 20 969.9828764978785 855.0570785681306 854.2103510008757 1100.627747969041 1100.124546661551 1099.971891924358 1097.948055577246 297.4269413328799 1097.932945099956 294.7152565971327
133 0.005 0.665 20 970.8101464016099 856.8899154338171 856.0619639532057 1100.630117902924 1100.127920382883 1099.978277894675 1097.951653430092 297.5084840693034 1097.936964257439 294.8437489274396
134 0.005 0.67 20 971.6220710196493 858.7006931862405 857.8912957053631 1100.618602090746 1100.114136589641 1099.965391543477 1097.945442871321 297.591301592179 1097.930882564609 294.9677995468305
135 0.005 0.675 20 972.4346168813757 860.489831173034 859.698710471769 1100.628054588217 1100.124631620746 1099.971037934811 1097.951759646734 297.6753173995143 1097.936193832722 295.0868479784606
136 0.005 0.68 20 973.235207267765 862.2575832504216 861.4845022644024 1100.631643153351 1100.129217105498 1099.979503362552 1097.957017947541 297.760488817433 1097.941089273119 295.2012946219665
137 0.005 0.6850000000000001 20 974.0189340052152 864.0040711924936 863.2488192072652 1100.619577877592 1100.114869008872 1099.965909211638 1097.949251376255 297.8468881530358 1097.935008627556 295.3115111853514
138 0.005 0.6900000000000001 20 974.8057757699097 865.7297318676931 864.9920344576366 1100.629860582998 1100.125944393069 1099.972788154679 1097.956233808138 297.9344344111904 1097.940311578955 295.4167183173281
139 0.005 0.6950000000000001 20 975.5830728116681 867.4347815680948 866.7144151719784 1100.630854373657 1100.127981954038 1099.977860579044 1097.959872271748 298.0230672657746 1097.942588765986 295.5162327131313
140 0.005 0.7000000000000001 20 976.3508958193428 869.1193690071657 868.41612392996 1100.622117992685 1100.117171476083 1099.96655664979 1097.954521479965 298.1128880846317 1097.939500077418 295.609364198495
141 0.005 0.705 20 977.1183885954179 870.7838699359095 870.0974943415227 1100.629741027954 1100.125446807376 1099.97193583533 1097.960436733246 298.2038187209419 1097.942193119108 295.6959010539977
142 0.005 0.71 20 977.8787393999756 872.4285136867284 871.758777579458 1100.632911991177 1100.12980022389 1099.979022596525 1097.964075869516 298.2958323642075 1097.947163672158 295.7807737988899
143 0.005 0.715 20 978.6243491117211 874.0534045568673 873.4000535695802 1100.620961718187 1100.115469886697 1099.965953752179 1097.957293352834 298.3889775331974 1097.941102410022 295.8621326929543
144 0.005 0.72 20 979.3718644132854 875.6589277305783 875.0216884569778 1100.630071718824 1100.125405589315 1099.971987453457 1097.963663730257 298.4832195543241 1097.944821245021 295.9384108458943
145 0.005 0.725 20 980.1130352887526 877.2453229641289 876.6239870583817 1100.633881757602 1100.130529812283 1099.979430948903 1097.968179704133 298.5785027372892 1097.950708965332 296.010034435672
146 0.005 0.73 20 980.8390940517751 878.812681458521 878.2070728705223 1100.62172716334 1100.115909746535 1099.966206770562 1097.961056937896 298.6748479117988 1097.944339286978 296.0767421313333
147 0.005 0.735 20 981.5681770371904 880.3613914141697 879.7712721479834 1100.630244163438 1100.125391696928 1099.97184156302 1097.966470680415 298.7722367036377 1097.947339630452 296.1373471473174
148 0.005 0.74 20 982.2875028039977 881.8916822070505 881.3168478742289 1100.632988649798 1100.129141522385 1099.978828574146 1097.970756113475 298.8707450263228 1097.951610515082 296.1916402353312
149 0.005 0.745 20 982.9962480894867 883.4036560200715 882.8439323854823 1100.622040923061 1100.115925068903 1099.965955440236 1097.96420835599 298.9702790605828 1097.946754437107 296.2394783887256
150 0.005 0.75 20 983.7041259243473 884.8976924566474 884.3528475391378 1100.631537165151 1100.126525626573 1099.972075124565 1097.970462418485 299.0708747257138 1097.95126874021 296.2796754410107
151 0.005 0.755 20 984.4057409694647 886.374015696737 885.843855373241 1100.635118614312 1100.131239776228 1099.979912799656 1097.975318936007 299.1725349191499 1097.955728924009 296.3113713777624
152 0.005 0.76 20 985.0901843708182 887.8326868982654 887.3170517333791 1100.622863570272 1100.116553185389 1099.966546465811 1097.967335022922 299.2752500945319 1097.94968867373 296.3337091050024
153 0.005 0.765 20 985.7787059722382 889.2741075059699 888.7727726467348 1100.633907265473 1100.128565278839 1099.973788756503 1097.973932223311 299.3789792844389 1097.955260454136 296.3467163671551
154 0.005 0.77 20 986.4531008926358 890.6985067489569 890.2113081544117 1100.634322985025 1100.129829989821 1099.97839274945 1097.977538825996 299.4837694719852 1097.957525735596 296.351319580264
155 0.005 0.775 20 987.1434423692928 892.1059747888279 891.6327716585139 1100.623556995356 1100.116991936257 1099.966431957651 1097.971117214133 299.5895913921452 1097.952243895385 296.3485505204208
156 0.005 0.78 20 987.8558019186435 893.4968307132481 893.0374016998967 1100.631783483909 1100.12598410797 1099.971580528359 1097.976734076894 299.6964307445304 1097.955609616821 296.3383897194379
157 0.005 0.785 20 988.5320438043107 894.871253852455 894.4254221210814 1100.636212728158 1100.132042910098 1099.980447182363 1097.981464671181 299.8043462734981 1097.960821992436 296.321607456692
158 0.005 0.79 20 989.1761654462769 896.2292961915733 895.7969077709373 1100.624934143069 1100.118276113269 1099.967283884433 1097.974207918292 299.9133020346591 1097.956312115986 296.2986554875769
159 0.005 0.795 20 989.8244685392468 897.5713005852592 897.1521530231053 1100.634303894579 1100.128561121239 1099.974199654183 1097.980479077631 300.0232364618342 1097.959681198894 296.2698354888117
160 0.005 0.8 20 990.4652796591733 898.8974525677743 898.4913784726533 1100.636215978832 1100.131787668827 1099.979520001345 1097.984259667718 300.1342140411514 1097.963106534025 296.2358566453882
161 0.005 0.805 20 991.0927031758931 900.2078135361814 899.8146710507349 1100.624445858123 1100.117652210204 1099.966698724411 1097.977539514758 300.2462063393542 1097.957644801801 296.2024012750477
162 0.005 0.8100000000000001 20 991.7226531685658 901.5027419420577 901.1223222480818 1100.634096555113 1100.128820877971 1099.973114555152 1097.983096063236 300.3591400370701 1097.961958312225 296.1772152018601
163 0.005 0.8150000000000001 20 992.3437562967895 902.782415840339 902.4145524878485 1100.635624497569 1100.131677196551 1099.979921844492 1097.98743702379 300.473031292957 1097.965310390356 296.1266285516493
164 0.005 0.8200000000000001 20 992.9536105117463 904.0468910017025 903.6914433651324 1100.624837726047 1100.118781219896 1099.967189161635 1097.980248770716 300.5878866877203 1097.960618422808 296.0762184564512
165 0.005 0.8250000000000001 20 993.565487838152 905.2965010177963 904.9532726734092 1100.633952278656 1100.128520190827 1099.973417273688 1097.9861097797 300.7036844640012 1097.964451745239 296.026781800626
166 0.005 0.8300000000000001 20 994.1700921503049 906.5314157059146 906.2002516706679 1100.63609568217 1100.131788637673 1099.979712468431 1097.98980665523 300.8204989642097 1097.967584382148 295.9778446526456
167 0.005 0.835 20 994.7638719154294 907.7516854916992 907.432457189392 1100.626008844788 1100.119328434365 1099.967044265145 1097.982705159551 300.9382000591388 1097.962758057693 295.9315851930408
168 0.005 0.84 20 995.3566235805333 908.9576214373 908.6501484497657 1100.632377828125 1100.126719501584 1099.971745945882 1097.987803717763 301.0567936721748 1097.96427228381 295.8824657941314
169 0.005 0.845 20 995.9468227699662 910.1494153556719 909.8535414444962 1100.636818172311 1100.132605190805 1099.980306392345 1097.993235669846 301.1763077410433 1097.970237096953 295.8310996455338
170 0.005 0.85 20 996.5226116559198 911.3270819464856 911.0426880354612 1100.62563867383 1100.119019974016 1099.967382385508 1097.985161487529 301.2967346821389 1097.964501627933 295.7773362432892
171 0.005 0.855 20 997.1022909337847 912.4909652139039 912.21786880485 1100.634950231502 1100.129047950853 1099.973584342417 1097.991886302199 301.4180091445485 1097.967861374901 295.7219530811217
172 0.005 0.86 20 997.671057508061 913.6412001448522 913.3792633610292 1100.63714166566 1100.132618541865 1099.979793047714 1097.995155208415 301.5401724197619 1097.972361300121 295.6711856525359
173 0.005 0.865 20 998.2267789402886 914.7778143783802 914.5269216537113 1100.625192935375 1100.118125613203 1099.966440735365 1097.98765918375 301.6631887433031 1097.965631930297 295.6197280535516
174 0.005 0.87 20 998.7850090444654 915.9011323888055 915.661110474822 1100.633707647148 1100.12744911998 1099.972105383778 1097.993429787472 301.7870288667535 1097.96910741378 295.5624054461638
175 0.005 0.875 20 999.3385065714535 917.0113191677293 916.7820289243853 1100.637730026031 1100.132981357177 1099.980644607661 1097.998015555017 301.9117176552764 1097.973998444938 295.500765474884
176 0.005 0.88 20 999.8773365013056 918.1083776180745 917.8897138401272 1100.625710009069 1100.118477807129 1099.966887572362 1097.989905034249 302.0372570969602 1097.967764509736 295.4358165375726
177 0.005 0.885 20 1000.420235201152 919.1926244350777 918.984418378898 1100.635458458288 1100.129206491201 1099.973560594707 1097.995942477402 302.1635672851514 1097.971672887597 295.366765656392
178 0.005 0.89 20 1000.956905107247 920.2642136785125 920.0663340237408 1100.638410662158 1100.133402829647 1099.980401048776 1098.000307952538 302.2906712613881 1097.975889595796 295.3005520498994
179 0.005 0.895 20 1001.4810436975 921.3231524872011 921.1354996929823 1100.627447952301 1100.119887108825 1099.967279149009 1097.992785577248 302.4185805502174 1097.971236125546 295.2386134153257
180 0.005 0.9 20 1002.005310241611 922.3697305439869 922.1921478347917 1100.635519236444 1100.129020619429 1099.972975088504 1097.998172038942 302.5472235317432 1097.972999526085 295.1799635045809
181 0.005 0.905 20 1002.525342346406 923.4041044359818 923.2364640785728 1100.637984394952 1100.13276229095 1099.98027568708 1098.002146575997 302.6766695909989 1097.976402254235 295.1237350376757
182 0.005 0.91 20 1003.035285544655 924.4262975056014 924.2684955209525 1100.62778376038 1100.120372380641 1099.967590533939 1097.994776318538 302.8068648536582 1097.97299182889 295.0694097729563
183 0.005 0.915 20 1003.546756210748 925.4365978795095 925.2884773478002 1100.636129145064 1100.129207113304 1099.973569390938 1098.000793785881 302.9377664986926 1097.974868693691 295.0168024081678
184 0.005 0.92 20 1004.053112122121 926.4351458876637 926.296582991092 1100.638208835585 1100.132526177931 1099.979817415588 1098.004439413643 303.0694099428536 1097.979505030665 294.9658358720328
185 0.005 0.925 20 1004.546232044322 927.4219318823813 927.2928347776472 1100.626892691455 1100.119084841702 1099.966932958929 1097.996662833493 303.2017737683684 1097.972972838313 294.9163221681012
186 0.005 0.93 20 1005.043488923297 928.397266906255 928.2774798880043 1100.636478023531 1100.129461401326 1099.973276146028 1098.002939830915 303.3348302356349 1097.97685859695 294.8684074082329
187 0.005 0.9350000000000001 20 1005.534940268039 929.3612721935483 929.2506817202272 1100.63989356979 1100.13415198757 1099.980468955133 1098.006450509516 303.4685550322739 1097.982239079568 294.8219093191672
188 0.005 0.9400000000000001 20 1006.01314149163 930.3139444076702 930.212462813475 1100.628193195564 1100.120167870684 1099.967687265253 1097.999131113519 303.6030206384002 1097.976678619566 294.776183533306
189 0.005 0.9450000000000001 20 1006.495495790069 931.2555854762762 931.1630620758995 1100.638167521489 1100.131262875549 1099.974252886293 1098.005392818204 303.7381425387738 1097.980045836425 294.7314079311694
190 0.005 0.9500000000000001 20 1006.971021489466 932.1863032487512 932.1026311496933 1100.640040544831 1100.134245226805 1099.98076711254 1098.008612342387 303.8739054463726 1097.983274457144 294.687847361214
191 0.005 0.9550000000000001 20 1007.433489209229 933.1060800689269 933.0311765477743 1100.627731785276 1100.119392395856 1099.967182917837 1098.000633692647 304.0103140127057 1097.976866037534 294.6452296320478
192 0.005 0.96 20 1007.900294086489 934.0152118041278 933.9489311764811 1100.636681345493 1100.129296980674 1099.972975047879 1098.006275449495 304.1473762401606 1097.979874573876 294.6036472978454
193 0.005 0.965 20 1008.361743896195 934.9138284853359 934.8560621225625 1100.640484686735 1100.134322412026 1099.980941919923 1098.010618220399 304.285043417014 1097.984993388864 294.5633066437292
194 0.005 0.97 20 1008.811175946867 935.8019117104218 935.7525820710293 1100.629212455189 1100.12091561154 1099.967883084343 1098.00327332253 304.4233486754849 1097.979783251348 294.5239951099645
195 0.005 0.975 20 1009.263411457555 936.6797299037992 936.6387003279889 1100.638359178527 1100.130658515424 1099.974857959215 1098.008283433537 304.5622693315133 1097.983210375437 294.4856721905039
196 0.005 0.98 20 1009.709371326154 937.5474049402194 937.5145742134636 1100.640202879234 1100.133732322917 1099.980456827857 1098.012484560501 304.7017317137374 1097.986319682266 294.4483568190329
197 0.005 0.985 20 1010.141682689516 938.404904222981 938.380200885288 1100.628504434669 1100.119824699494 1099.967333133394 1098.004201868806 304.8417994440568 1097.980242277819 294.412063125453
198 0.005 0.99 20 1010.578441952941 939.252520953598 939.2358065429414 1100.638131887297 1100.130349545486 1099.973634251383 1098.010729063248 304.9824519556644 1097.98410177614 294.3768145124369
199 0.005 0.995 20 1011.008632538208 940.0903504766553 940.0815328044396 1100.640287638862 1100.133805710733 1099.980570760099 1098.013848570818 305.1236670648602 1097.986930485234 294.3425971843297
200 0.005 1 20 1011.431801375775 940.9183804394527 940.9173859456383 1100.629810242538 1100.121110128819 1099.967878495017 1098.006356800292 305.2654356013692 1097.982732535912 294.3093943921813
201 0.005 1.005 20 1011.857907778561 941.7368792052196 941.7435785787879 1100.639049758194 1100.131066307938 1099.974023522219 1098.012600770888 305.4076935757684 1097.986152740387 294.2771867263234
202 0.005 1.01 20 1012.278432489927 942.5459415377293 942.5602447873646 1100.6413251511 1100.13455160059 1099.98077995876 1098.015609493729 305.5504823310342 1097.989719862953 294.2459900548624
203 0.005 1.015 20 1012.687357339803 943.3455389225527 943.3673797209126 1100.62927525323 1100.120208155085 1099.967272625935 1098.008202162799 305.6939470699393 1097.982794849927 294.2157986520494
204 0.005 1.02 20 1013.100967253937 944.1359513886597 944.1651991828886 1100.639381857188 1100.131159786885 1099.973853103021 1098.014089546074 305.8378258887195 1097.987431527506 294.1865897494251
205 0.005 1.025 20 1013.508043097497 944.9172678166359 944.9538367963886 1100.641481330417 1100.134510913869 1099.980764537266 1098.017027518927 305.9822130014969 1097.990796491796 294.1583156749766
206 0.005 1.03 20 1013.904260692811 945.6894658336131 945.7332915895131 1100.630290805729 1100.12105256596 1099.967997668684 1098.009983052053 306.1270307615475 1097.985349153106 294.1308930423875
207 0.005 1.035 20 1014.305352389211 946.4528032733208 946.5037630031662 1100.640282694053 1100.131972413342 1099.974409589619 1098.015940907649 306.2723113903999 1097.989264422333 294.1042677898054
208 0.005 1.04 20 1014.700248199992 947.2073659397541 947.2653778479828 1100.641012526828 1100.133927204805 1099.980231703477 1098.018977806454 306.4181646245705 1097.991282543011 294.0784426026013
209 0.005 1.045 20 1015.085516814529 947.9531328377483 948.0181330423009 1100.630803905852 1100.1214769036 1099.967918600293 1098.011667722329 306.5644963823918 1097.986286030812 294.0534190487401
210 0.005 1.05 20 1015.473949054581 948.6903413770002 948.7622145834536 1100.639803066429 1100.131143400494 1099.973528421839 1098.016307686368 306.7112069653685 1097.990290746979 294.0292017448619
211 0.005 1.055 20 1015.857433115115 949.4191013621945 949.4977644229306 1100.641872396376 1100.134563633042 1099.981020543294 1098.020581003444 306.85836159032 1097.992762284975 294.0058188181417
212 0.005 1.06 20 1016.22985550766 950.1393613957514 950.2247593077731 1100.630481262011 1100.120968635847 1099.967966491368 1098.012671653019 307.0060116670089 1097.987580609844 293.9832815356336
213 0.005 1.065 20 1016.607741332435 950.8513884744123 950.9434006853782 1100.640323643641 1100.131553117914 1099.974681664943 1098.018655233853 307.1540854465051 1097.99164593735 293.9616915990787
214 0.005 1.07 20 1016.980899147943 951.5552717831985 951.6538201194595 1100.642441544526 1100.135082580769 1099.98086373122 1098.022109081084 307.3025895237059 1097.994820949348 293.9407416208743
215 0.005 1.075 20 1017.342977558927 952.2509583506487 952.3559917833795 1100.631385740802 1100.121830275409 1099.967976655995 1098.014178939504 307.4514883094146 1097.989713375144 293.9203480166117
216 0.005 1.08 20 1017.709341513198 952.9386997991845 953.0501030401311 1100.640573706205 1100.131770017856 1099.974307379744 1098.020206034168 307.6007996868461 1097.993124584144 293.9006396755786
217 0.005 1.085 20 1018.070152058503 953.6185789303864 953.7362778918172 1100.642478614693 1100.134850632104 1099.980985097279 1098.023218644755 307.7505625768754 1097.996066223779 293.8816265306217
218 0.005 1.09 20 1018.420371633044 954.2905568257218 954.4144996940861 1100.631511453543 1100.121761709369 1099.967926853281 1098.016112056603 307.9006686342484 1097.99021847379 293.8633799872697
219 0.005 1.095 20 1018.774573653176 954.9548669717851 955.0849456223332 1100.640198952083 1100.131122030556 1099.973824802373 1098.021007074128 308.051130589898 1097.994019249092 293.8456287876944
220 0.005 1.1 20 1019.125111292159 955.6116053560718 955.7477444908583 1100.643265985658 1100.135717160314 1099.981195361913 1098.024777601822 308.2019888075252 1097.997792537619 293.8278314800511
221 0.005 1.105 20 1019.464405606843 956.2607114450873 956.4028663481341 1100.631996758794 1100.122175586929 1099.968428157413 1098.017101296191 308.3532534909644 1097.991877828973 293.8103833824463
222 0.005 1.11 20 1019.8078028291 956.9024213631341 957.0504864335117 1100.640555211419 1100.13167733725 1099.974614270207 1098.022232403559 308.5048559971503 1097.993591342326 293.7936961930706
223 0.005 1.115 20 1020.147284688662 957.5368293407018 957.6907316850707 1100.642809904097 1100.134929169448 1099.980616559207 1098.026213161675 308.6568531777388 1097.998332684569 293.7778052179232
224 0.005 1.12 20 1020.476462091516 958.1638716387599 958.3235695513307 1100.632372097502 1100.122178258234 1099.968046851606 1098.018071642288 308.8090796786423 1097.992841035638 293.7626116643746
225 0.005 1.125 20 1020.810259741384 958.7837796954637 958.9491715771246 1100.640014341845 1100.130764677547 1099.973160573268 1098.02324810324 308.9616939921063 1097.995017193048 293.7480413759982
226 0.005 1.13 20 1021.140289029896 959.3966453425946 959.567661405438 1100.643574748857 1100.13572280462 1099.981487809428 1098.027392468548 309.1147405794237 1097.999046132887 293.734065491835
227 0.005 1.135 20 1021.460082840329 960.0024071550449 960.1790055257424 1100.632931049395 1100.122785387905 1099.96862783376 1098.019977438234 309.2680494200034 1097.994658034507 293.7206640575138
228 0.005 1.14 20 1021.783848294533 960.6012995154121 960.783380719012 1100.642651093687 1100.133468814464 1099.975450023817 1098.025388314294 309.4216416673333 1097.998212202436 293.707803446948
229 0.005 1.145 20 1022.102765422041 961.1933826788379 961.3808861851323 1100.643068092249 1100.134791838082 1099.980428326339 1098.028409352388 309.5755404229411 1098.000396413056 293.6953959685505
230 0.005 1.15 20 1022.4127887309 961.7786129014406 961.9714961697296 1100.633401089 1100.123147103923 1099.968444976586 1098.021003645006 309.7298195587689 1097.995536259506 293.6834476544661
231 0.005 1.155 20 1022.725637849967 962.3572040686049 962.555372337306 1100.641119595706 1100.131493487581 1099.973486436016 1098.026311713507 309.8843357153264 1097.997818087941 293.6719871560279
232 0.005 1.16 20 1023.034626460967 962.9292285247182 963.1326211801613 1100.643670239926 1100.135616164331 1099.981161681233 1098.029704233585 310.0391416624697 1098.000936697696 293.6613831326919
233 0.005 1.165 20 1023.334362726013 963.4946351949777 963.703212849635 1100.633054060892 1100.122524881911 1099.968614711333 1098.021989031128 310.1942724667205 1097.996978319797 293.6520978141182
234 0.005 1.17 20 1023.638723422011 964.0536536072891 964.267321033002 1100.643070101646 1100.133714854363 1099.975361634829 1098.027609336938 310.3496372871617 1098.000207787318 293.6446982526812
235 0.005 1.175 20 1023.937542185318 964.6063346245598 964.8250367126686 1100.643973970477 1100.135539943503 1099.980706083602 1098.030579918387 310.505269965553 1098.002832420839 293.6356084031488
236 0.005 1.18 20 1024.226917687019 965.1526212713683 965.3763237198956 1100.633511684878 1100.122732538049 1099.968426107878 1098.023234505386 310.6611644064084 1097.997120275845 293.6242013972245
237 0.005 1.185 20 1024.520551300238 965.6927296863175 965.9213419539203 1100.641781725383 1100.132065813679 1099.974063566889 1098.028086678679 310.817329314186 1097.999577912895 293.6127904882473
238 0.005 1.19 20 1024.810863194939 966.2267392461498 966.4602011942235 1100.64446986072 1100.135952133752 1099.98133099982 1098.032001700529 310.9737619348861 1098.003687821896 293.6016459007368
239 0.005 1.195 20 1025.090629924598 966.7545719572228 966.9928540093935 1100.633172028517 1100.122277157499 1099.968286034027 1098.024035439561 311.1304203793267 1097.998003700078 293.5907739242487
240 0.005 1.2 20 1025.375710203953 967.2764497486077 967.5194613745931 1100.642491629152 1100.132721287289 1099.974612111133 1098.029287410167 311.2873500723241 1098.00066922184 293.5802056943652
241 0.005 1.205 20 1025.65639892126 967.7924359719083 968.040123371812 1100.643922732645 1100.135340804385 1099.980795881308 1098.032719851854 311.4445116187052 1098.0035803162 293.5699627051907
242 0.005 1.21 20 1025.92785189098 968.3024659102999 968.5547968919616 1100.633478448539 1100.122562850009 1099.968360731034 1098.025096977284 311.6018264676809 1097.999334955429 293.5599915542682
243 0.005 1.215 20 1026.20335872289 968.8067462801655 969.0636359286997 1100.641302898083 1100.131376455508 1099.973363886173 1098.02953881591 311.7593880220096 1098.00070932038 293.5502869001367
244 0.005 1.22 20 1026.477614642484 969.3053601565803 969.5667502306771 1100.645214922859 1100.136616040535 1099.981976104863 1098.034277645125 311.917227270554 1098.00566411962 293.5407681108724
245 0.005 1.225 20 1026.741264237571 969.7982223049939 970.064087077111 1100.634821682781 1100.123974086099 1099.969127244199 1098.026366713688 312.0752986764992 1098.001003756022 293.5313750764345
246 0.005 1.23 20 1027.009638332466 970.2855486703553 970.5558032460112 1100.643842920322 1100.133903457149 1099.975330740909 1098.032018359288 312.2334744493792 1098.003450277425 293.5220046436667
247 0.005 1.235 20 1027.273618108111 970.7673841169913 971.0419812489806 1100.644760418915 1100.135901947096 1099.981045920199 1098.034910663797 312.3919116903742 1098.00653214122 293.5125660807345
248 0.005 1.24 20 1027.528643394817 971.2436661511126 971.5225782625383 1100.63422839716 1100.123242166536 1099.968454384249 1098.027180752736 312.5505730876866 1098.000856996195 293.5031325177387
249 0.005 1.245 20 1027.787587787419 971.7145911285021 971.9977375900105 1100.64238113576 1100.132140959879 1099.974065590038 1098.031638917695 312.7094032112932 1098.003397205941 293.4938312145582
250 0.005 1.25 20 1028.044290780118 972.1802304674898 972.4675589069466 1100.644925402514 1100.136004063845 1099.981592542955 1098.03568067816 312.8684225697155 1098.006689025155 293.4847523857907
251 0.005 1.255 20 1028.291413306465 972.6405093006737 972.9319959830552 1100.634467245553 1100.123176213377 1099.968926048033 1098.02856052334 313.0276525030434 1098.002186524792 293.47592212506
252 0.005 1.26 20 1028.542885782952 973.0956279959078 973.391194529343 1100.643678838546 1100.133590801878 1099.975216370283 1098.033150305164 313.1870153203946 1098.00472649426 293.4673254996337
253 0.005 1.265 20 1028.790489745672 973.5456384087336 973.8452390787153 1100.645069969198 1100.135950074106 1099.981222291654 1098.036238105765 313.3465104681476 1098.007408880455 293.4589444170098
254 0.005 1.27 20 1029.029309816739 973.9904698559469 974.294081005077 1100.635015462828 1100.123625775006 1099.968623791652 1098.028733312708 313.5062686149136 1098.0030419079 293.4505582925369
255 0.005 1.275 20 1029.272162318866 974.430318682711 974.7378629598031 1100.642800102926 1100.13242298633 1099.974427984201 1098.033759141222 313.6661374419713 1098.005178265783 293.4418068107661
256 0.005 1.28 20 1029.513514618649 974.8652597273068 975.1766872574453 1100.646523747606 1100.137556187993 1099.982115502015 1098.038419871405 313.8261846799325 1098.00928239826 293.433164141543
257 0.005 1.285 20 1029.743507855462 975.2951840038044 975.6104803979877 1100.634970292811 1100.123615348371 1099.969020019427 1098.029966883752 313.9863728395169 1098.004396601072 293.425010021771
258 0.005 1.29 20 1029.979896652838 975.7203160842921 976.0394004088068 1100.645453463671 1100.135086159954 1099.976447036379 1098.034877691739 314.1466960385665 1098.008073208967 293.4172177824775
259 0.005 1.295 20 1030.210888814294 976.1406788159295 976.4635146021393 1100.644667902731 1100.135239894488 1099.980296181684 1098.037406120931 314.3072357192432 1098.008557267994 293.4094523282606
260 0.005 1.3 20 1030.433661678922 976.5562038760472 976.8827696217055 1100.634186890618 1100.1226964581 1099.968193152891 1098.030056600323 314.4678313428841 1098.002813818029 293.4017469825023
261 0.005 1.305 20 1030.662048198291 976.9670962545961 977.2973140525035 1100.642312421638 1100.13150859794 1099.973382318387 1098.03518049306 314.6286071386985 1098.005851529052 293.3942456705159
262 0.005 1.31 20 1030.888049042418 977.373413414555 977.7072401256792 1100.646252277855 1100.137122082185 1099.982061125969 1098.039276631842 314.7895207227188 1098.010620365869 293.3870153786966
263 0.005 1.315 20 1031.104340378169 977.7750634339026 978.1124843674569 1100.635875400282 1100.124484414569 1099.969366551498 1098.031396079284 314.9505362817923 1098.005732357696 293.3800568816051
264 0.005 1.32 20 1031.325753807725 978.172245025552 978.5131874028873 1100.645404451415 1100.134879440346 1099.976728033026 1098.036294171857 315.1116945171791 1098.008962439641 293.3733468966684
265 0.005 1.325 20 1031.543685986095 978.5650010969647 978.9094267088279 1100.64685736167 1100.137769971573 1099.982220539895 1098.040291460684 315.2729373485316 1098.011354219075 293.3668490232159
266 0.005 1.33 20 1031.751074111187 978.9532288270788 979.3011259749678 1100.634317886001 1100.122649984175 1099.968331935491 1098.031476857895 315.4343319849536 1098.004796056211 293.3605375845156
267 0.005 1.335 20 1031.966204554975 979.3371490378864 979.688439560118 1100.643914383797 1100.133297661226 1099.974613551107 1098.037182832139 315.5958373619795 1098.008153630588 293.3544078235653
268 0.005 1.34 20 1032.177049124094 979.7167971374562 980.0714450940046 1100.645885571663 1100.136337020896 1099.981388704736 1098.0400645028 315.7574471855315 1098.011177484056 293.3484422593602
269 0.005 1.345 20 1032.378518169537 980.092082250367 980.4500753257952 1100.634623699546 1100.122849444708 1099.968363921292 1098.032315647686 315.9191475047022 1098.005570868439 293.3426238653897
270 0.005 1.35 20 1032.586851132276 980.4632137669701 980.8244768454748 1100.644404165112 1100.133634420721 1099.97497020025 1098.038198944593 316.0809296942364 1098.009840191511 293.3368772440461
271 0.005 1.355 20 1032.790886624374 980.8302245323951 981.1947233923747 1100.646456457466 1100.136806098991 1099.981486357275 1098.041212463079 316.2428868547721 1098.012291274832 293.3312603789503
272 0.005 1.36 20 1032.986015196375 981.1930216360005 981.5607453951634 1100.635906051349 1100.12409050708 1099.968817120027 1098.033097564245 316.4048236701605 1098.007435878769 293.3258376473461
273 0.005 1.365 20 1033.186735249678 981.5518099190236 981.9226868367367 1100.645400719567 1100.134531701276 1099.975314367057 1098.038682699971 316.566847439349 1098.010905232232 293.3206226749793
274 0.005 1.37 20 1033.384390400452 981.9066266326867 982.280622958936 1100.647293016409 1100.137868945744 1099.981982177312 1098.042357334857 316.7290224838874 1098.013439620634 293.315599218775
275 0.005 1.375 20 1033.572431027485 982.2573682085715 982.6344754171573 1100.635974656761 1100.124265160933 1099.968854784464 1098.034304697293 316.8912783895057 1098.007752505797 293.3108366057717
276 0.005 1.38 20 1033.766394205654 982.6042329887445 982.9843819644128 1100.644584687253 1100.133687996628 1099.974571427387 1098.039576406793 317.0535279950603 1098.010748667372 293.3062666119423
277 0.005 1.385 20 1033.957556408388 982.9472554740859 983.3304132985378 1100.647033661383 1100.137338443089 1099.981674720189 1098.042264478839 317.2158800926496 1098.01394902815 293.3018411449148
278 0.005 1.39 20 1034.140060032368 983.2863523388396 983.6725084943802 1100.636161911717 1100.124400867521 1099.969081837105 1098.035022352259 317.378360202484 1098.008600123262 293.2975337787757
279 0.005 1.395 20 1034.32853361702 983.6217169677402 984.0108034225889 1100.646159596145 1100.135288444742 1099.976200245634 1098.040466196288 317.5408563885803 1098.012799495863 293.293332000777
280 0.005 1.4 20 1034.512936455355 983.9533646397371 984.3453539709662 1100.647027554601 1100.137174521878 1099.981400129428 1098.04328702767 317.7034577235169 1098.015250180055 293.2892491054876
281 0.005 1.405 20 1034.688675524579 984.28121303841 984.6760958317636 1100.636505229814 1100.124263206502 1099.968827186798 1098.035624790976 317.8660481710722 1098.009071969965 293.2852606237369
282 0.005 1.41 20 1034.870682623266 984.6054483492101 985.0031600780902 1100.644873888284 1100.133949121933 1099.974376609038 1098.040171603209 318.0285869286038 1098.01212529189 293.281340938678
283 0.005 1.415 20 1035.050007845237 984.9261131852201 985.3266207194417 1100.648016548999 1100.138344096295 1099.982390718669 1098.044304679521 318.1914000786176 1098.01563537399 293.2774848122094
284 0.005 1.42 20 1035.219498821572 985.2431005663315 985.6463996208257 1100.636141214141 1100.123971686706 1099.969063360236 1098.036302891967 318.3541949970797 1098.009774014924 293.2736895847048
285 0.005 1.425 20 1035.394958632191 985.5565972152277 985.9626243015285 1100.645184091173 1100.134121444987 1099.976072212699 1098.040851341178 318.5169715769813 1098.012440954365 293.2699502318214
286 0.005 1.43 20 1035.568176132076 985.8666458865309 986.2753693381962 1100.646880492466 1100.136997665822 1099.981358717045 1098.044506149177 318.6797726224993 1098.014771091013 293.2662618554297
287 0.005 1.435 20 1035.732772986123 986.1731423115241 986.584557610075 1100.636294205479 1100.123974676561 1099.968677083683 1098.036406280499 318.8426406307339 1098.009993077023 293.2626245479582
288 0.005 1.44 20 1035.90297602583 986.4762804323295 986.8903234034102 1100.644765320585 1100.13339259533 1099.974787010383 1098.041866641296 319.0055389466522 1098.012201327997 293.2590358167473
289 0.005 1.445 20 1036.071465796414 986.7760960887649 987.1927372048759 1100.647834506867 1100.137957740635 1099.981864413723 1098.045630008961 319.1684350209724 1098.016579657162 293.2554949027731
290 0.005 1.45 20 1036.229729249154 987.0724650916212 987.491705506709 1100.635713760678 1100.123490033812 1099.96863290527 1098.037139384665 319.3313680280718 1098.010554703243 293.2520009256114
291 0.005 1.455 20 1036.395951973332 987.3656018225867 987.7873748345303 1100.645627811168 1100.134467254887 1099.974777445364 1098.042632660176 319.4942954352244 1098.013779282231 293.2485537230669
292 0.005 1.46 20 1036.558630840051 987.6555202539724 988.079801831879 1100.648066347953 1100.138065657464 1099.982312970867 1098.046045529567 319.6572316932638 1098.017716932938 293.2451507059095
293 0.005 1.465 20 1036.713479382579 987.9421274816325 988.3689138732819 1100.637681103555 1100.125713299018 1099.969746422919 1098.038222399632 319.8201575839869 1098.012457266116 293.2417985642363
294 0.005 1.47 20 1036.873505594858 988.2255996609249 988.6548306798821 1100.646308487732 1100.135057419625 1099.975995670834 1098.04352046643 319.9831656477871 1098.014535214813 293.2384900686602
295 0.005 1.475 20 1037.031254261889 988.5059665188307 988.9376171403868 1100.648054471532 1100.138107535493 1099.981583795024 1098.046301654262 320.1461042132136 1098.017730900063 293.2352218021475
296 0.005 1.48 20 1037.180124959216 988.7831219813676 989.2171908465508 1100.636706324718 1100.124158957178 1099.968863804314 1098.038738794047 320.3090939907496 1098.01146157666 293.2319913527119
297 0.005 1.485 20 1037.335036625846 989.0572428409974 989.4936724294537 1100.645117643492 1100.133686884385 1099.974187694754 1098.042913918864 320.4720604572311 1098.014382164388 293.2288004019763
298 0.005 1.49 20 1037.488297438192 989.3283798055618 989.7671402670695 1100.648292009531 1100.138284495039 1099.982450170406 1098.047428267797 320.6349660784171 1098.018165400601 293.2256516743306
299 0.005 1.495 20 1037.632128782412 989.5964063871925 990.0375011104463 1100.636888177737 1100.124478546817 1099.969210673409 1098.038784108016 320.7979071761522 1098.012496901587 293.2225548835966
300 0.005 1.5 20 1037.783245402403 989.8615213732061 990.3048886560312 1100.647022749388 1100.135652590273 1099.976292902784 1098.04409849587 320.9608444046184 1098.016129169905 293.2195042347087
301 0.005 1.505 20 1037.93064177037 990.1237419609654 990.5693601239 1100.647932751797 1100.137631692275 1099.98166944132 1098.047463500516 321.1237422412409 1098.018546463537 293.2164935906083
302 0.005 1.51 20 1038.070129337451 990.3829637022591 990.8308330190179 1100.637113907998 1100.124683161587 1099.969226563648 1098.039561196181 321.2865463015354 1098.013148074182 293.2135229243256
303 0.005 1.515 20 1038.215591500951 990.6393691845298 991.0894309205842 1100.646252306305 1100.134573721036 1099.976137860521 1098.044464439283 321.4493297822841 1098.016112244539 293.2105905463269
304 0.005 1.52 20 1038.359166814805 990.8929870370932 991.3452176809625 1100.648496695276 1100.13845293984 1099.98253357056 1098.048571074039 321.6121469309692 1098.019072132606 293.2077071767565
305 0.005 1.525 20 1038.493668909693 991.1436987705041 991.5981019784897 1100.637289260604 1100.124894222842 1099.969488523016 1098.039827234437 321.774877936914 1098.014167404401 293.2048670419875
306 0.005 1.53 20 1038.635600002823 991.3917058775704 991.8482212498787 1100.647581390858 1100.136295248062 1099.976996215996 1098.045312922832 321.9375599243305 1098.017413539746 293.2020637744548
307 0.005 1.535 20 1038.774177722572 991.6370112816239 992.0956201879235 1100.648825022719 1100.138754059763 1099.982254415528 1098.048479824418 322.1002480694256 1098.019619639669 293.1992942447732
308 0.005 1.54 20 1038.903612813042 991.8795017487705 992.3402086471785 1100.63712846628 1100.124474597972 1099.968912920131 1098.040249120756 322.262926951249 1098.013700091662 293.1965601357084
309 0.005 1.545 20 1039.040675950171 992.1193708701979 992.5821170581515 1100.646555051306 1100.134932712167 1099.975200698706 1098.045811996106 322.4255459710931 1098.01681013814 293.1938294531493
310 0.005 1.55 20 1039.174794251536 992.3566352671714 992.8214007186583 1100.64816112159 1100.137737291969 1099.981790949287 1098.048559857288 322.5881125782483 1098.020044549483 293.1911439872887
311 0.005 1.555 20 1039.300956782384 992.5911935574766 993.0579801580499 1100.637263068915 1100.124565919299 1099.969040954622 1098.041117790825 322.7503970682187 1098.014130992929 293.1885143882377
312 0.005 1.56 20 1039.433296897787 992.8232127413542 993.2919663090933 1100.646042395388 1100.134183862528 1099.97513691491 1098.045953402446 322.9128338502918 1098.017457372998 293.1859392927994
313 0.005 1.565 20 1039.563694351717 993.052721092738 993.5234212244003 1100.648374426286 1100.137842689139 1099.98172769576 1098.049160594029 323.0751708899986 1098.020271874137 293.1834125029436
314 0.005 1.57 20 1039.685546671523 993.2796115800729 993.7522624145245 1100.637432753975 1100.124870812713 1099.969051145983 1098.041736712304 323.2373657575573 1098.014468465379 293.1809399725197
315 0.005 1.575 20 1039.813277549826 993.5040447352118 993.9785949120783 1100.645634073284 1100.133855912392 1099.974914913509 1098.046020101084 323.3995102318565 1098.017222147073 293.178515343997
316 0.005 1.58 20 1039.940285327267 993.7260673794736 994.2024920568632 1100.648745764464 1100.138351834073 1099.982039200916 1098.050090449183 323.5616038949389 1098.021185964252 293.1761299118546
317 0.005 1.585 20 1040.057111719309 993.9455393343354 994.4238501136446 1100.636969601494 1100.12442241504 1099.969062172806 1098.04112944183 323.7236152006622 1098.014506181624 293.1737775114292
318 0.005 1.59 20 1040.18176564092 994.1626574800905 994.6427960771369 1100.646362499961 1100.134722979233 1099.975449641483 1098.047198665726 323.8854387597449 1098.017429995663 293.1714558203488
319 0.005 1.595 20 1040.303777411469 994.3774309933073 994.8593815229572 1100.648067484001 1100.137369502566 1099.981336335829 1098.049604764058 324.0472448658076 1098.020709382756 293.1691619026456
320 0.005 1.6 20 1040.417827326171 994.5897517635569 995.0735194809087 1100.63805382041 1100.125143041719 1099.969232506284 1098.041906100451 324.2089075510012 1098.015390306019 293.1668958083467
321 0.005 1.605 20 1040.53830507482 994.7997934690857 995.2853263535827 1100.646382570005 1100.134440877842 1099.974924742698 1098.046991858718 324.370481078238 1098.018194425464 293.1646604940243
322 0.005 1.61 20 1040.657258857856 995.0075841313718 995.4948618364624 1100.649454721111 1100.139133748621 1099.982547600215 1098.050840512029 324.5320258964768 1098.022007681883 293.1624547040522
323 0.005 1.615 20 1040.766566454842 995.2129917104273 995.7020246884906 1100.637790422938 1100.124886469723 1099.969167817054 1098.042284182867 324.6934011438274 1098.016006542177 293.1602798467275
324 0.005 1.62 20 1040.88318643157 995.4162020735355 995.906936815827 1100.646401801202 1100.134386492296 1099.975490605055 1098.047571664736 324.8546177575248 1098.018211450751 293.1581327485483
325 0.005 1.625 20 1040.997813335625 995.6172270851391 996.1096472962678 1100.648246499171 1100.137565030286 1099.981904866241 1098.050671650913 325.0158494755728 1098.021451245834 293.1560120224816
326 0.005 1.63 20 1041.103925152281 995.8159539478619 996.3100666343706 1100.637234900213 1100.124213456607 1099.969075537577 1098.042685945393 325.1768903178018 1098.015556869001 293.1539161529374
327 0.005 1.635 20 1041.2180935745 996.0125692050734 996.5083211763389 1100.6476846206 1100.136097110343 1099.975995398602 1098.04838517264 325.3377442664712 1098.020056319955 293.1518458751958
328 0.005 1.64 20 1041.328659784077 996.207074280451 996.7044521019468 1100.648841534025 1100.138261063139 1099.981987555986 1098.051593981564 325.4985287966 1098.022230749937 293.1498000133563
329 0.005 1.645 20 1041.430821365162 996.399348005225 996.8983617101906 1100.637307141569 1100.124279159664 1099.968904146941 1098.042884499713 325.6592426057098 1098.015818070593 293.147778471329
330 0.005 1.65 20 1041.539746478841 996.5895562886816 997.0901574417895 1100.644966448027 1100.132864982648 1099.973997399453 1098.047150606117 325.8197710209553 1098.017865073535 293.1457815753578
331 0.005 1.655 20 1041.648208595867 996.7777472359301 997.2799133818837 1100.648914034702 1100.138366725296 1099.982315047768 1098.051820601863 325.9801668588175 1098.022102404105 293.1438087942179
332 0.005 1.66 20 1041.747847601213 996.9637879568423 997.4675303389433 1100.638035768499 1100.125243494384 1099.969365336885 1098.043547161247 326.1404251683628 1098.017089453745 293.1418623295527
333 0.005 1.665 20 1041.854275046966 997.1478533562904 997.6531224320969 1100.647725922698 1100.135705088279 1099.976363504585 1098.048730126073 326.3005889886859 1098.020677098001 293.1399405269307
334 0.005 1.67 20 1041.958318639534 997.329950660053 997.8367333086252 1100.649157254562 1100.138392502773 1099.981859287994 1098.051761580979 326.4605044954621 1098.023071296882 293.1380435471781
335 0.005 1.675 20 1042.054349844745 997.5099668878082 998.0182725943042 1100.638229614952 1100.125334138801 1099.969344313559 1098.043825983403 326.6204196690309 1098.017523187645 293.1361724137265
336 0.005 1.68 20 1042.157352544764 997.6880747567089 998.1978533289 1100.647312892159 1100.135247661849 1099.975686396394 1098.049236158477 326.7800967855069 1098.020973763965 293.1343251728468
337 0.005 1.685 20 1042.257921629687 997.8642771361879 998.3755178041233 1100.648630090533 1100.137750422485 1099.981517246869 1098.051657910333 326.9395977472183 1098.022948334399 293.1325034290111
338 0.005 1.69 20 1042.350971903341 998.038468678579 998.5511785241951 1100.638280036092 1100.125155780222 1099.969208401924 1098.044213732605 327.0990801964056 1098.01738312784 293.1307075243996
339 0.005 1.695 20 1042.450703434024 998.2108145718249 998.7249460431359 1100.646665902791 1100.134630199673 1099.975021916604 1098.049139843027 327.25832917184 1098.020576981386 293.1289356494755
340 0.005 1.7 20 1042.548685263502 998.3813304288775 998.8968694979594 1100.649426308194 1100.138663074349 1099.98240112677 1098.052447621893 327.4173763409345 1098.02413301709 293.1271857234087
341 0.005 1.705 20 1042.638754459418 998.5499000248299 999.0668572380167 1100.638992434895 1100.125915342438 1099.969687399664 1098.044601978964 327.576364253889 1098.018860088195 293.1254599529661
342 0.005 1.71 20 1042.735472974954 998.7166910104725 999.2350194360788 1100.648176268481 1100.136219226995 1099.976922104724 1098.049654589824 327.7350634376166 1098.022196815602 293.1237541955231
343 0.005 1.715 20 1042.829728594363 998.8817056540986 999.4013947611118 1100.648887559798 1100.137982282743 1099.981808251191 1098.052737844773 327.8934663135688 1098.023644820068 293.1220698217913
344 0.005 1.72 20 1042.915966974756 999.0448251896773 999.5658864343173 1100.637086240801 1100.124019177717 1099.968926575432 1098.04421802276 328.0519505630082 1098.017089890479 293.1204084551162
345 0.005 1.725 20 1043.010624559184 999.206236657613 999.728617439616 1100.647593082044 1100.135595377865 1099.975836982968 1098.050059324606 328.2102344030488 1098.021752997113 293.1187687792436
346 0.005 1.73 20 1043.102779523194 999.3659440691964 999.8896342646226 1100.649593748594 1100.138636653686 1099.981556441533 1098.053152176775 328.368184908075 1098.024806163408 293.1171497692923
347 0.005 1.735 20 1043.186276629899 999.5238195333657 1000.048833138024 1100.638697155667 1100.125419824393 1099.969267572726 1098.045226853647 328.5261122672951 1098.018424006816 293.1155518309315
348 0.005 1.74 20 1043.276769123885 999.6800334305451 1000.206323814493 1100.646809377964 1100.13441872157 1099.975055898991 1098.050170301688 328.6838350644021 1098.021329969461 293.1139755200364
349 0.005 1.745 20 1043.365465041159 999.8345958295666 1000.362151925534 1100.648671799299 1100.137842211783 1099.981849905785 1098.053069543721 328.8413332446893 1098.023308624268 293.1124199253968
350 0.005 1.75 20 1043.44702262899 999.9873930610661 1000.51622499833 1100.638860786159 1100.125529551297 1099.969168187101 1098.045209925715 328.9986850937673 1098.019118833465 293.1108855314337
351 0.005 1.755 20 1043.535093994295 1000.138592150609 1000.668654363559 1100.647885783162 1100.135667937722 1099.975491913184 1098.050753760622 329.1557481477849 1098.022383896819 293.1093715101115
352 0.005 1.76 20 1043.62081105515 1000.288192979527 1000.81947656014 1100.648750476533 1100.137774124605 1099.981954645899 1098.053632868964 329.3127270328747 1098.024180371371 293.107878254773
353 0.005 1.765 20 1043.698354675788 1000.436073391106 1000.968591972126 1100.637376110951 1100.124130498307 1099.96891574876 1098.045169638771 329.469505831066 1098.018088997338 293.1064052092163
354 0.005 1.77 20 1043.78462839812 1000.582421101495 1001.11612354819 1100.647834333804 1100.135574945414 1099.975874056013 1098.050964691745 329.6259897935069 1098.02276325647 293.1049524659124
355 0.005 1.775 20 1043.867613944143 1000.727222062554 1001.26210364249 1100.648669995981 1100.137595565366 1099.981428187523 1098.053397989755 329.7822587930817 1098.024571156204 293.1035183063636
356 0.005 1.78 20 1043.943738885478 1000.870373256323 1001.40644318842 1100.63908266188 1100.125594321798 1099.969327340903 1098.046456513774 329.9383825922287 1098.019179285542 293.1021040271175
357 0.005 1.785 20 1044.025353385069 1001.01201762761 1001.549236136492 1100.646022564263 1100.133580239133 1099.974278090516 1098.050478933331 330.0942496814834 1098.02091514229 293.100709748079
358 0.005 1.79 20 1044.10673361761 1001.152185638486 1001.69053878696 1100.64931427996 1100.138532269853 1099.982403527405 1098.05424219932 330.2499667817824 1098.024217873219 293.0993330444629
359 0.005 1.795 20 1044.179978401894 1001.290749845874 1001.830251141597 1100.638417698582 1100.12513043368 1099.969344226632 1098.046256437509 330.4055090663522 1098.019742750302 293.0979769385011
360 0.005 1.8 20 1044.259973117457 1001.427869494341 1001.96847636105 1100.647610338956 1100.135458339837 1099.975826319477 1098.051122124355 330.5609248820845 1098.022355507398 293.0966400882194
361 0.005 1.805 20 1044.339286785794 1001.563568328577 1002.105268567087 1100.650068285058 1100.139170742872 1099.98200018565 1098.054901987443 330.7160273197684 1098.026155746825 293.0953211561966
362 0.005 1.81 20 1044.408757887085 1001.697696808957 1002.240509801522 1100.638461932137 1100.125040291154 1099.968996671767 1098.046352660532 330.8709278280191 1098.019149276337 293.0940192588678
363 0.005 1.815 20 1044.486152089717 1001.830432616148 1002.374312502132 1100.64640904475 1100.133972104471 1099.974406359708 1098.051319650252 331.0255445712165 1098.021552808149 293.0927366517789
364 0.005 1.82 20 1044.563371782361 1001.96179762728 1002.506731673356 1100.650613759205 1100.1397515933 1099.982756339847 1098.055015142339 331.1800301228881 1098.026599911597 293.0914721127126
365 0.005 1.825 20 1044.630443576415 1002.091641288036 1002.637650702889 1100.638054942655 1100.124922905065 1099.969287257221 1098.046134427511 331.3343503545738 1098.019419778009 293.0902235945372
366 0.005 1.83 20 1044.706030339507 1002.220148336951 1002.767184306277 1100.647680923742 1100.135350162108 1099.975949918093 1098.052005203366 331.4883546624808 1098.022789172899 293.0889915688672
367 0.005 1.835 20 1044.780316116113 1002.347326639858 1002.895380628124 1100.650143321874 1100.139281104177 1099.982407351195 1098.055222265018 331.6421019768594 1098.026379848384 293.0877759472182
368 0.005 1.84 20 1044.84567083662 1002.473037218664 1003.022127693635 1100.638617245125 1100.125228864316 1099.969084563185 1098.046754729474 331.7956507718155 1098.019889504527 293.086575729272
369 0.005 1.845 20 1044.918909348765 1002.597452840409 1003.147535426537 1100.647124689693 1100.134826415367 1099.974613527841 1098.051959750112 331.9489041868399 1098.022626210332 293.0853916658834
370 0.005 1.85 20 1044.990724281796 1002.720582350387 1003.271647452236 1100.65054621543 1100.139562568174 1099.982810344692 1098.055458892145 332.1019808615212 1098.026819347727 293.0842230473613
371 0.005 1.855 20 1045.053211109886 1002.842286397448 1003.394353741642 1100.638007510522 1100.124625131565 1099.969205314199 1098.046897525976 332.25481027574 1098.019930489117 293.0830701556429
372 0.005 1.86 20 1045.124997091862 1002.96274703107 1003.515768987129 1100.648341680678 1100.135990422209 1099.975751828187 1098.052412389545 332.4075328666983 1098.023929587381 293.0819324984552
373 0.005 1.865 20 1045.193981787398 1003.081960629222 1003.63593179825 1100.649395940685 1100.138128394565 1099.981656287047 1098.055083537079 332.560004537836 1098.026477352488 293.0808089189217
374 0.005 1.87 20 1045.255382442534 1003.199805356855 1003.754741166834 1100.638755607227 1100.125171965235 1099.96920737934 1098.047753598765 332.712105052674 1098.020308120637 293.0797022517538
375 0.005 1.875 20 1045.323787366585 1003.316432166176 1003.872293029997 1100.64709008506 1100.134668864446 1099.974529795068 1098.052015721356 332.8640867466386 1098.023226997969 293.0786103940559
376 0.005 1.88 20 1045.391923565025 1003.431870498546 1003.988644044691 1100.650747388675 1100.139676357072 1099.982930498514 1098.056305921491 333.0158425685374 1098.027232179977 293.0775329796902
377 0.005 1.885 20 1045.450040808673 1003.545966023803 1004.10367493581 1100.638112960852 1100.124731199587 1099.969003879912 1098.04715196621 333.1673485233372 1098.020301489458 293.0764703663602
378 0.005 1.89 20 1045.517590168816 1003.658907632215 1004.21750445481 1100.64814551019 1100.135746171753 1099.975622521412 1098.053018377784 333.3185957034004 1098.024312833074 293.0754221881123
379 0.005 1.895 20 1045.582811385357 1003.770689627291 1004.330168853259 1100.650124134104 1100.138902561289 1099.982249699344 1098.056253302703 333.4695280263539 1098.027585817828 293.07438767361
380 0.005 1.9 20 1045.639857002665 1003.881180932377 1004.441561563293 1100.639291359624 1100.126120912411 1099.969676943924 1098.048069559118 333.6202589710857 1098.02201307364 293.0733677524709
381 0.005 1.905 20 1045.704078566994 1003.990542491857 1004.551782919694 1100.647686001084 1100.135184968655 1099.975356707079 1098.053229430027 333.7707117038938 1098.023437373762 293.0723627530876
382 0.005 1.91 20 1045.767517057416 1004.098782715442 1004.660875973487 1100.650046764612 1100.138876238278 1099.982337943968 1098.055892755332 333.9210817619596 1098.027073904404 293.0713718314452
383 0.005 1.915 20 1045.822086654702 1004.205770597889 1004.768734935509 1100.638068356878 1100.124592801313 1099.968811744033 1098.047784827589 334.0711288775576 1098.020067919952 293.0703946775469
384 0.005 1.92 20 1045.885541266383 1004.311678426805 1004.87546918609 1100.648298976652 1100.135782362795 1099.975584373936 1098.053354403997 334.2208593369711 1098.02446613761 293.0694314107161
385 0.005 1.925 20 1045.946200723289 1004.416499141628 1004.981113255969 1100.649318409934 1100.13805719026 1099.98207145698 1098.056225528707 334.3704361408834 1098.02670756237 293.0684806823774
386 0.005 1.93 20 1046.000029276145 1004.520119421538 1005.085571472424 1100.639008132825 1100.125577389279 1099.969395011643 1098.048795368203 334.5196720889153 1098.021467264336 293.0675432978609
387 0.005 1.935 20 1046.060151111743 1004.622679415836 1005.188932729086 1100.647329548998 1100.134856163105 1099.975231046417 1098.052925263962 334.6685832048987 1098.023816253041 293.0666196460922
388 0.005 1.94 20 1046.120114679307 1004.724199493398 1005.291244827253 1100.649263108508 1100.137897400763 1099.981782574469 1098.056371489468 334.8174776815728 1098.026933245153 293.0657092255881
389 0.005 1.945 20 1046.172168199417 1004.824550797786 1005.392405917927 1100.639427112125 1100.125808871295 1099.969372640697 1098.048701760717 334.9661254738666 1098.022142728132 293.0648116711499
390 0.005 1.95 20 1046.230946157942 1004.923889747195 1005.492515701148 1100.648235338858 1100.135722092578 1099.975780853138 1098.053863927759 335.1141754221708 1098.025383659063 293.0639266498659
391 0.005 1.955 20 1046.288563467602 1005.022223584985 1005.591614134724 1100.649931427939 1100.138553802718 1099.982071242951 1098.057264276285 335.2620073724657 1098.027947821387 293.0630538618577
392 0.005 1.96 20 1046.337653079249 1005.119407238347 1005.689584673071 1100.638093736057 1100.124601467825 1099.968777106408 1098.048209478658 335.4097888786716 1098.021058495222 293.0621936309357
393 0.005 1.965 20 1046.395436714361 1005.215620671013 1005.786540090369 1100.647698977636 1100.135169561889 1099.97532973965 1098.053627924131 335.5572832364814 1098.024577072227 293.0613459166128
394 0.005 1.97 20 1046.451151936439 1005.310859365181 1005.882516962414 1100.649890381465 1100.138543400205 1099.982131671286 1098.05677873383 335.7044498400364 1098.027484074321 293.0605092704016
395 0.005 1.975 20 1046.499420208619 1005.404997008946 1005.977411241035 1100.639036064591 1100.125607656418 1099.969438741872 1098.048945662682 335.8514052847984 1098.022098281742 293.0596853799083
396 0.005 1.98 20 1046.554733476359 1005.49819081987 1006.071322446801 1100.647974288843 1100.135403143364 1099.975480342085 1098.054003496461 335.9980942809592 1098.024328287078 293.0588736985558
397 0.005 1.985 20 1046.608879918554 1005.590441641545 1006.164286333211 1100.649322441745 1100.137936823808 1099.981750380364 1098.056569978579 336.1445774056594 1098.02734613632 293.0580738771127
398 0.005 1.99 20 1046.655132478549 1005.68161949312 1006.256196091068 1100.638463527708 1100.124743165612 1099.968933149677 1098.048599509291 336.2908153951882 1098.021388809727 293.0572845428221
399 0.005 1.995 20 1046.708875104248 1005.771884648059 1006.347154203914 1100.647315629669 1100.134678571582 1099.974647534063 1098.053755356592 336.4365533696296 1098.023766754508 293.0565072178671
400 0.005 2 20 1046.761729388804 1005.861246556704 1006.437202977107 1100.64990259371 1100.138773220876 1099.982414592501 1098.057284505458 336.5821856206497 1098.027258798129 293.0557418905203
401 0.005 2.005 20 1046.807480403335 1005.949582945773 1006.526243171783 1100.639581774219 1100.126095033895 1099.969705611848 1098.049556661946 336.7276797382534 1098.022919846397 293.0549873156284
402 0.005 2.01 20 1046.860090312831 1006.03704045532 1006.614367425136 1100.649213000441 1100.13677335384 1099.97655062239 1098.054197774984 336.8727110733065 1098.026594495552 293.0542434865488
403 0.005 2.015 20 1046.911156104445 1006.123622605965 1006.701612725906 1100.650864995457 1100.139630208873 1099.982714814285 1098.057822800165 337.0176042100591 1098.028867295875 293.0535104521846
404 0.005 2.02 20 1046.953008952383 1006.209181745942 1006.787858942144 1100.638254229241 1100.124649310513 1099.968853757504 1098.049025997985 337.1622301745131 1098.021706331723 293.0527887456491
405 0.005 2.025 20 1047.004061819737 1006.293895072046 1006.873215811288 1100.647869710951 1100.135249914664 1099.975800404672 1098.054238970277 337.3064589643578 1098.025221076833 293.0520776665892
406 0.005 2.03 20 1047.054135481035 1006.377770682099 1006.957729153714 1100.650038555732 1100.13862501983 1099.981918992563 1098.057613361768 337.4503786260838 1098.028452691745 293.0513762880486
407 0.005 2.035 20 1047.095727655669 1006.460661887125 1007.04128113821 1100.639268586608 1100.125491743 1099.969121265926 1098.049058511179 337.5941725154681 1098.022417954667 293.0506845964598
408 0.005 2.04 20 1047.145040120369 1006.542735949557 1007.123976315192 1100.647353254609 1100.134495222349 1099.974537977723 1098.054095964709 337.7377060351281 1098.025460646217 293.0500033370776
409 0.005 2.045 20 1047.193633778645 1006.623999142562 1007.205855569777 1100.650754321904 1100.139392860576 1099.982650543064 1098.05787180961 337.8809991137811 1098.028882452042 293.0493321425518
410 0.005 2.05 20 1047.233657214423 1006.704313671581 1007.28680781818 1100.639461811053 1100.125892482426 1099.969805610566 1098.049787291885 338.0239121085454 1098.023346632966 293.0486710736951
411 0.005 2.055 20 1047.280863627867 1006.783830517433 1007.366926199267 1100.647856283378 1100.135227527241 1099.976217110519 1098.054254718338 338.1664532920752 1098.024873136131 293.0480193952627
412 0.005 2.06 20 1047.328684454834 1006.862569758797 1007.446258563758 1100.650926512879 1100.13978320931 1099.982601209344 1098.05799079704 338.3087646246246 1098.029125502109 293.0473765763696
413 0.005 2.065 20 1047.36725763609 1006.940382753346 1007.524688528491 1100.639421241939 1100.125666585906 1099.969427678693 1098.049576114879 338.4509817588657 1098.023308091684 293.0467445794164
414 0.005 2.07 20 1047.413468308895 1007.017434485828 1007.602317877187 1100.647979271908 1100.135173248675 1099.975781978257 1098.05477162283 338.5928025685964 1098.025318166484 293.0461216244599
415 0.005 2.075 20 1047.458472579076 1007.093719296016 1007.679178746779 1100.649940812342 1100.138752221265 1099.982356358852 1098.057788740366 338.7343349096677 1098.027703633656 293.0455076600511
416 0.005 2.08 20 1047.496330778483 1007.169115208559 1007.755168783914 1100.639039631606 1100.125239952981 1099.969435781782 1098.049833159702 338.8756470816302 1098.022836344949 293.0449026299322
417 0.005 2.085 20 1047.541705290569 1007.243776521551 1007.830386717561 1100.648210887182 1100.135470171138 1099.975647390994 1098.05489116656 339.0166539025367 1098.026048554401 293.0443065837076
418 0.005 2.09 20 1047.585806035867 1007.317706093262 1007.90486978348 1100.650563910671 1100.139063268712 1099.982148207802 1098.058051697137 339.1573712946354 1098.029374244083 293.0437191758358
419 0.005 2.095 20 1047.622010703627 1007.390768942291 1007.97850821796 1100.639339660806 1100.12571257039 1099.969488280861 1098.050303862745 339.2978669973199 1098.023558623993 293.0431409450679
420 0.005 2.1 20 1047.664727597484 1007.463106416851 1008.051386838152 1100.647004391278 1100.134242017306 1099.974844499657 1098.05425532392 339.4379877788817 1098.025001161146 293.0425704602134
421 0.005 2.105 20 1047.708207194013 1007.534747439724 1008.12356022718 1100.650338555391 1100.139033122572 1099.982507323122 1098.058279114149 339.5778069327939 1098.028397502027 293.0420087787168
422 0.005 2.11 20 1047.743739370291 1007.605549433237 1008.194916824207 1100.639634479185 1100.125965630921 1099.969725244738 1098.050210814613 339.7174926954623 1098.024036798217 293.0414549931992
423 0.005 2.115 20 1047.78611291423 1007.675667104561 1008.265552468172 1100.648819693349 1100.136187971765 1099.976321034449 1098.055355420529 339.8568695652705 1098.026030132317 293.0409098256316
424 0.005 2.12 20 1047.827443594372 1007.745102665792 1008.335503064382 1100.650425077979 1100.139066845035 1099.982421835638 1098.058825690134 339.9958656132135 1098.029363061782 293.0403727391612
425 0.005 2.125 20 1047.861338143681 1007.813719704401 1008.404657771531 1100.639634754784 1100.126120191752 1099.969621208734 1098.050144259056 340.1345833314517 1098.024072244978 293.0398428993068
426 0.005 2.13 20 1047.902639733813 1007.881675762973 1008.47311384089 1100.648691317406 1100.135874097134 1099.976081283194 1098.055265660526 340.2730365380025 1098.026793639129 293.0393213227452
427 0.005 2.135 20 1047.942776449542 1007.948965342444 1008.540902545977 1100.650060405893 1100.138622043428 1099.981723721201 1098.05807055608 340.4112646584973 1098.029244774873 293.0388071214217
428 0.005 2.14 20 1047.974577626888 1008.015458496503 1008.6079161024 1100.63863627627 1100.124895783404 1099.968964379138 1098.050373185868 340.5491697781858 1098.021888932769 293.0383003231854
429 0.005 2.145 20 1048.015535485561 1008.081322374248 1008.674259521296 1100.648325378402 1100.135587420945 1099.975591708683 1098.055727531462 340.6867809923164 1098.027021941941 293.0378013500967
430 0.005 2.15 20 1048.054516992072 1008.1465476111 1008.739964102072 1100.650067233241 1100.138580370764 1099.982100433206 1098.05849759945 340.8241562963986 1098.029404133385 293.0373087780883
431 0.005 2.155 20 1048.085490364323 1008.210996342095 1008.804916300611 1100.638595780327 1100.124821158267 1099.969147662955 1098.050266872417 340.961276580827 1098.023094648648 293.0368236972311
432 0.005 2.16 20 1048.125044520592 1008.27483514277 1008.869218109969 1100.648232124126 1100.135428642989 1099.975488991534 1098.055756064234 341.0980712373867 1098.026493674289 293.0363458556548
433 0.005 2.165 20 1048.163632018888 1008.338068380291 1008.932912029314 1100.651099870726 1100.139731598028 1099.982394826389 1098.059163630862 341.2344798354532 1098.030573497994 293.0358743087755
434 0.005 2.17 20 1048.193001503667 1008.400543049006 1008.995873581922 1100.638765786245 1100.124935066114 1099.969124765324 1098.05055218911 341.3706879157888 1098.023202340435 293.0354099808876
435 0.005 2.175 20 1048.231005981813 1008.462422138259 1009.05820119979 1100.647627958099 1100.134856196223 1099.974866943129 1098.055463103543 341.5067309881957 1098.025871251741 293.0349529079845
436 0.005 2.18 20 1048.268042509568 1008.523711310741 1009.119935966901 1100.650666718593 1100.139158356802 1099.982475035699 1098.058762267985 341.6423676174397 1098.029614883459 293.0345020316228
437 0.005 2.185 20 1048.297170682056 1008.584269176377 1009.180963070492 1100.63958581822 1100.125819942907 1099.969581497483 1098.050473873758 341.7777497248205 1098.024300479505 293.0340581783857
438 0.005 2.19 20 1048.333839071632 1008.64425579528 1009.241382336555 1100.648414400799 1100.135565072932 1099.976239088593 1098.055586070511 341.9128184151515 1098.0265282568 293.0336208171134
439 0.005 2.195 20 1048.370387898955 1008.703679009501 1009.301233780072 1100.650784817386 1100.139348429845 1099.98208548529 1098.059370192042 342.0475943661403 1098.030473283626 293.0331901617606
440 0.005 2.2 20 1048.397656523584 1008.762380748831 1009.360391858953 1100.638974228431 1100.125179238839 1099.96910475598 1098.050177926085 342.1821661589021 1098.02353144554 293.0327664816942
441 0.005 2.205 20 1048.433917653578 1008.820540755074 1009.418966258043 1100.648401599952 1100.135518033037 1099.975573581077 1098.056212231188 342.3163484689849 1098.026858845613 293.0323490961007
442 0.005 2.21 20 1048.468654913939 1008.878145022554 1009.476986078627 1100.650644104753 1100.139107538832 1099.982316771973 1098.058843876045 342.4502717091497 1098.030187017223 293.0319381179465
443 0.005 2.215 20 1048.495934296254 1008.93506577121 1009.534344326635 1100.639558976285 1100.125759715747 1099.969527022476 1098.051339448917 342.5839061901755 1098.024511873751 293.031532881031
444 0.005 2.22 20 1048.530713286771 1008.991454136162 1009.59113428219 1100.648181713724 1100.135406106546 1099.974977063203 1098.055982558042 342.7172365651383 1098.027170701482 293.0311333891258
445 0.005 2.225 20 1048.564585045913 1009.047308192479 1009.647388673742 1100.650574074195 1100.139115911488 1099.982586069582 1098.059368467754 342.8503282795767 1098.030238604913 293.0307397838754
446 0.005 2.23 20 1048.590688974282 1009.102494984304 1009.702998138298 1100.639614289457 1100.12571198722 1099.969740661813 1098.051121261922 342.9832139595462 1098.024528541665 293.0303516355145
447 0.005 2.235 20 1048.62426088199 1009.157164758292 1009.758056249851 1100.648724728478 1100.136023921109 1099.976333145734 1098.055987174634 343.115752414981 1098.02700564287 293.0299692112333
448 0.005 2.24 20 1048.657531233612 1009.211325739161 1009.812601986931 1100.650560148975 1100.138962096931 1099.982036250622 1098.05957978539 343.2479265085212 1098.030466950612 293.0295922065554
449 0.005 2.245 20 1048.68284287528 1009.264838287057 1009.866523459577 1100.639988862432 1100.126294885499 1099.969464039554 1098.051446210807 343.3798499742416 1098.024580354718 293.0292204350867
450 0.005 2.25 20 1048.714628144839 1009.317838914383 1009.919901619314 1100.647277265718 1100.134344968803 1099.974752583734 1098.0553016076 343.511469097796 1098.026366576225 293.0288541955983
451 0.005 2.255 20 1048.747105753194 1009.370351532261 1009.972785333728 1100.650353998895 1100.138716141792 1099.982360203812 1098.059190679964 343.6428907334223 1098.029657821371 293.0284930614447
452 0.005 2.26 20 1048.771539843141 1009.422231400654 1010.025060669634 1100.639764987614 1100.125920344744 1099.969578877795 1098.051007267165 343.7739638241802 1098.024939678495 293.0281368415837
453 0.005 2.265 20 1048.804303156221 1009.473644644348 1010.076831426222 1100.649895876693 1100.137065635237 1099.976895602131 1098.056555476542 343.9046520445972 1098.028616608898 293.0277859127109
454 0.005 2.27 20 1048.834716670578 1009.524575835825 1010.128122208125 1100.650533429791 1100.138957718641 1099.982297533186 1098.059848807277 344.0352019055323 1098.03047613967 293.0274397924551
455 0.005 2.275 20 1048.857971216266 1009.574887311129 1010.178817482563 1100.639773805162 1100.12587488157 1099.96953017095 1098.050967460736 344.1653841278576 1098.024942870202 293.0270986321187
456 0.005 2.28 20 1048.888784940458 1009.624736970456 1010.229015356587 1100.648116441776 1100.135152627647 1099.975538769568 1098.056280357152 344.2952306879811 1098.026731893848 293.0267624567187
457 0.005 2.285 20 1048.920157029106 1009.674135209029 1010.278757300399 1100.651122950266 1100.139665250786 1099.982130937589 1098.059840513224 344.4249470683071 1098.03137197682 293.0264309873181
458 0.005 2.29 20 1048.941215217199 1009.722920209736 1010.327915712957 1100.638435995419 1100.124578442152 1099.968968516047 1098.050960144863 344.5543870775317 1098.023569274221 293.0261042737301
459 0.005 2.295 20 1048.972401117789 1009.771274410718 1010.376601199256 1100.648485071474 1100.135674670983 1099.975241551245 1098.056493231171 344.6833953002986 1098.027677684411 293.0257823121448
460 0.005 2.3 20 1049.001793909707 1009.819181545861 1010.424841808749 1100.65132173156 1100.139812321871 1099.982870397742 1098.05961835135 344.8121736051374 1098.031005801192 293.0254647568501
461 0.005 2.305 20 1049.022768799956 1009.866500258184 1010.472520431659 1100.639118715959 1100.125274881858 1099.969484578021 1098.05135305719 344.940786574263 1098.024363415452 293.0251516812992
462 0.005 2.31 20 1049.052862066601 1009.913401220114 1010.519741150817 1100.649049230901 1100.136261640372 1099.976376625811 1098.057071830829 345.0689354379513 1098.027905656904 293.0248428653052
463 0.005 2.315 20 1049.080835524505 1009.959865062429 1010.566528515344 1100.65014764322 1100.138358700864 1099.981614031876 1098.059303689685 345.1967111391585 1098.030246515939 293.0245383563017
464 0.005 2.32 20 1049.102026603513 1010.005765533388 1010.612774272198 1100.639471033771 1100.125485746602 1099.969313626503 1098.051762564475 345.3244268241839 1098.024989794246 293.0242380047023
465 0.005 2.325 20 1049.130941164586 1010.05125252335 1010.658572203128 1100.648441505318 1100.135513725018 1099.974802721266 1098.05628597774 345.451838304953 1098.027768333168 293.0239418263695
466 0.005 2.33 20 1049.158583437564 1010.096331777436 1010.703960594456 1100.650696999726 1100.138994821854 1099.982543284577 1098.060289333449 345.5788012689533 1098.030746636872 293.0236495550454
467 0.005 2.335 20 1049.17841805048 1010.140852485526 1010.74881704518 1100.639468495608 1100.125632585093 1099.969607046085 1098.051399158087 345.7056507341656 1098.024829579086 293.0233613416248
468 0.005 2.34 20 1049.207174411463 1010.184991293959 1010.793251848913 1100.649458425767 1100.136746584486 1099.976564989685 1098.057366473331 345.832206466721 1098.027984196871 293.0230771454983
469 0.005 2.345 20 1049.233955226805 1010.228725154266 1010.837285466246 1100.651441663465 1100.13982885903 1099.982449185633 1098.060067673739 345.95835239074 1098.03162760817 293.0227967199776
470 0.005 2.35 20 1049.252110117189 1010.271907660191 1010.88079607133 1100.638763914978 1100.124943494463 1099.969281392719 1098.051034488355 346.0842427304996 1098.024207446733 293.0225200256086
471 0.005 2.355 20 1049.280497456561 1010.314726022797 1010.923898742658 1100.649152839336 1100.136176174838 1099.97596752304 1098.057610486028 346.2098551268319 1098.028443693208 293.0222471439023
472 0.005 2.36 20 1049.306474108044 1010.357149459964 1010.966612153343 1100.650721828707 1100.139040695525 1099.982066087363 1098.059733794525 346.3351904638494 1098.031078893952 293.0219778656413
473 0.005 2.365 20 1049.324325842256 1010.399047075808 1011.008823813804 1100.639070079932 1100.125055663441 1099.968901382344 1098.051627954817 346.4603386243622 1098.023658505785 293.0217122669978
474 0.005 2.37 20 1049.350609388205 1010.440571508223 1011.050627265943 1100.64699149099 1100.133811613444 1099.97407795321 1098.056201404968 346.5851270087545 1098.026288681876 293.0214503100112
475 0.005 2.375 20 1049.377182877464 1010.481738866302 1011.09206950491 1100.651446925684 1100.140151098777 1099.983209195066 1098.060629917173 346.7096194080283 1098.031352923803 293.021191668409
476 0.005 2.38 20 1049.394814403832 1010.522393741714 1011.133026828243 1100.640046000636 1100.126080278121 1099.96978939126 1098.051893314935 346.8338831217981 1098.025695321166 293.0209365807117
477 0.005 2.385 20 1049.420315924328 1010.562691056935 1011.173593028413 1100.648775532089 1100.135938427888 1099.975999124149 1098.057043851534 346.9578657446465 1098.027735203786 293.0206851494041
478 0.005 2.39 20 1049.445957663647 1010.602642476346 1011.213810443863 1100.651590923344 1100.140166352651 1099.98287807168 1098.060473487349 347.0815252984313 1098.031636901408 293.0204368993384
479 0.005 2.395 20 1049.462697482332 1010.64208977629 1011.253551964583 1100.64001403712 1100.12587556911 1099.969143701313 1098.051858726351 347.2048336982239 1098.025236347883 293.0201917537677
480 0.005 2.4 20 1049.487713479724 1010.681191464977 1011.292913110234 1100.648699677332 1100.135725219618 1099.975232411253 1098.056794787473 347.3278303115235 1098.028543163782 293.0199500542159
481 0.005 2.405 20 1049.511858232952 1010.719952617121 1011.331931948682 1100.650692510817 1100.138941632151 1099.982500684198 1098.060622515034 347.4506206354545 1098.03096158222 293.0197113573428
482 0.005 2.41 20 1049.528566809159 1010.758227923664 1011.370490485986 1100.640236439788 1100.126347856675 1099.969835714689 1098.051926526981 347.5732133196948 1098.025909621094 293.0194759725327
483 0.005 2.415 20 1049.552495902613 1010.796174008844 1011.408685714766 1100.648566942135 1100.135696209327 1099.975870681184 1098.057101446357 347.6954454361995 1098.027324535716 293.019243786735
484 0.005 2.42 20 1049.576753685576 1010.833793114831 1011.446552491176 1100.651339366022 1100.139684057077 1099.982261177426 1098.060313608269 347.8173282082894 1098.031882039071 293.0190145461539
485 0.005 2.425 20 1049.592540783483 1010.870939847188 1011.483973567221 1100.640542422556 1100.126593869425 1099.969647129458 1098.052033831514 347.9390481754329 1098.02605685041 293.0187883940166
486 0.005 2.43 20 1049.615541246118 1010.907762514403 1011.521038451942 1100.647827753395 1100.134760289133 1099.974620518018 1098.056895432477 348.060417670987 1098.027532403006 293.0185650923158
487 0.005 2.435 20 1049.639541721108 1010.944278626326 1011.557791833145 1100.651803524367 1100.140508932808 1099.983351038673 1098.060935964432 348.1813343845096 1098.03167790602 293.0183445486118
488 0.005 2.44 20 1049.654176962717 1010.980326758853 1011.594105858564 1100.639934112565 1100.125836297941 1099.969387308629 1098.051965760204 348.3022022403501 1098.025634126902 293.0181270867745
489 0.005 2.445 20 1049.678379378214 1011.016082244276 1011.630089649916 1100.649709651409 1100.136930665289 1099.976129553894 1098.057779446713 348.4227444846274 1098.029171225521 293.0179123493363
490 0.005 2.45 20 1049.69980554477 1011.051513918858 1011.665755615523 1100.650612948004 1100.138856100009 1099.982187550108 1098.060116825846 348.5431293013353 1098.031100064603 293.0177002734233
491 0.005 2.455 20 1049.714606465849 1011.086504315233 1011.701001507459 1100.640188022235 1100.126150320729 1099.969473115166 1098.052465302027 348.6631256283392 1098.025634440717 293.017490889801
492 0.005 2.46 20 1049.736143620514 1011.121187645982 1011.735910235259 1100.647567672547 1100.134564880759 1099.974570695794 1098.056695900065 348.7827576612936 1098.027510318236 293.0172842993002
493 0.005 2.465 20 1049.75852586013 1011.155582578715 1011.770526633511 1100.651038002961 1100.139371605827 1099.9827477187 1098.060446417405 348.9021307110236 1098.0312147598 293.0170800771782
494 0.005 2.47 20 1049.772395892992 1011.189540250993 1011.804731733169 1100.639337448971 1100.125258148141 1099.969384687475 1098.05217841923 349.021226398454 1098.025090678817 293.0168784449972
495 0.005 2.475 20 1049.794940290639 1011.223220914872 1011.838624416505 1100.648856550392 1100.135916363581 1099.975880757637 1098.057866803951 349.1400804073355 1098.028165789327 293.0166794811989
496 0.005 2.48 20 1049.816408399433 1011.256618430249 1011.87223550282 1100.650998970872 1100.13914626546 1099.982074980411 1098.060807091076 349.2586725435839 1098.032274948087 293.0164829000367
497 0.005 2.485 20 1049.830054786427 1011.289592418174 1011.905448862528 1100.640615576501 1100.126756498201 1099.969909790661 1098.052705696065 349.3769583408229 1098.026185275888 293.0162887495908
498 0.005 2.49 20 1049.851200677132 1011.322290997061 1011.938354026641 1100.649310423313 1100.136329348458 1099.976502487343 1098.057657796544 349.4948426642027 1098.029493528141 293.0160972855022
499 0.005 2.495 20 1049.871762092676 1011.354710847061 1011.970981723477 1100.650799549075 1100.138920503315 1099.981767122626 1098.060336184288 349.6126012994656 1098.031874732571 293.0159081147126
500 0.005 2.5 20 1049.885353976061 1011.386727390538 1012.003228003889 1100.641373336221 1100.127476326186 1099.970258209126 1098.053120308888 349.7301556805057 1098.026556601698 293.0157213455079
501 0.005 2.505 20 1049.905484614351 1011.418473429031 1012.035174365973 1100.649033694328 1100.135906354208 1099.975771016693 1098.057848344707 349.8471389022457 1098.028926793401 293.0155370709454
502 0.005 2.51 20 1049.925496327415 1011.449947326865 1012.066849518922 1100.650761710993 1100.138970341086 1099.98208647105 1098.060247298305 349.9640046756664 1098.031440476349 293.0153549934051
503 0.005 2.515 20 1049.938070487284 1011.481019875741 1012.098146534927 1100.639980758619 1100.125816984876 1099.969199800843 1098.052357859623 350.0807086572478 1098.025543689698 293.0151752973445
504 0.005 2.52 20 1049.957809118828 1011.511832618205 1012.12915216924 1100.647703957163 1100.134631911684 1099.974806250357 1098.057157958771 350.1970872597478 1098.027695111486 293.0149981593576
505 0.005 2.525 20 1049.978247119368 1011.542402311594 1012.159911097663 1100.651556735071 1100.140069649193 1099.983006146247 1098.06123474891 350.3131335724639 1098.031965115104 293.0148229877064
506 0.005 2.53 20 1049.989854173911 1011.572574431494 1012.190300292469 1100.640047969165 1100.126001528151 1099.969913874484 1098.05289346248 350.4287653831321 1098.026059570211 293.0146502005824
507 0.005 2.535 20 1050.010713498838 1011.602511405687 1012.220419487671 1100.650256548399 1100.137387021327 1099.977708128027 1098.057735896319 350.5443620364778 1098.030425449785 293.014479769386
508 0.005 2.54 20 1050.028709027398 1011.632194133463 1012.250288945569 1100.650582114971 1100.138725004846 1099.982136515402 1098.060773763863 350.659610264802 1098.031444024385 293.0143113051603
509 0.005 2.545 20 1050.039721179279 1011.661485169334 1012.279792519298 1100.639185985616 1100.125186278254 1099.969127799167 1098.052410638958 350.7744478410928 1098.025106635912 293.0141450573169
510 0.005 2.55 20 1050.06038557785 1011.690553030982 1012.309034593815 1100.650013863547 1100.137010931263 1099.976325721254 1098.058051320602 350.8891175401372 1098.029737966222 293.0139810300847
511 0.005 2.555 20 1050.078204590867 1011.719380929363 1012.338041194094 1100.650313993621 1100.138346232667 1099.981460253485 1098.060930902935 351.0034304462744 1098.031866163006 293.0138189407016
512 0.005 2.56 20 1050.089196226586 1011.74783207494 1012.366696132052 1100.63989724143 1100.125857023928 1099.969590929463 1098.052527361101 351.1175259773618 1098.025673033008 293.0136590361763
513 0.005 2.565 20 1050.108332085329 1011.776062522562 1012.395095639992 1100.648858592248 1100.135785858843 1099.975558241789 1098.057974946337 351.2314023536017 1098.029140363644 293.013501132571
514 0.005 2.57 20 1050.126645514095 1011.804066399418 1012.423270520794 1100.651758472541 1100.140078549944 1099.98266758514 1098.06118924259 351.344935471263 1098.032612196712 293.0133450443066
515 0.005 2.575 20 1050.136649093603 1011.831694208327 1012.451098130996 1100.639957436191 1100.125913634235 1099.969469334091 1098.052458613715 351.4582094990772 1098.026212010921 293.0131909763147
516 0.005 2.58 20 1050.1549211108 1011.859107881436 1012.478676383213 1100.648525902747 1100.135476185477 1099.975728211085 1098.057852481739 351.5713531781101 1098.028161541098 293.0130389351359
517 0.005 2.585 20 1050.173197006027 1011.886304529536 1012.506037278185 1100.65140262346 1100.139679844428 1099.982331885073 1098.060727717022 351.6840619497122 1098.032440063333 293.01288857205
518 0.005 2.59 20 1050.182884435213 1011.913141787423 1012.533065672319 1100.639813053553 1100.125821045784 1099.96952695346 1098.052875317526 351.7965732459147 1098.026272061331 293.012740163189
519 0.005 2.595 20 1050.201314441584 1011.939778618931 1012.559858787276 1100.649067821907 1100.1362060815 1099.975391251201 1098.058162318147 351.9087933590622 1098.029329868428 293.0125935761444
520 0.005 2.6 20 1050.218534083015 1011.966201538017 1012.586441021667 1100.651837997475 1100.140237550982 1099.983181506373 1098.061343350958 352.0206784766668 1098.032475013994 293.0124486905594
521 0.005 2.605 20 1050.227851385401 1011.992273884631 1012.612698388856 1100.640056204936 1100.125978771862 1099.969777845923 1098.053028248857 352.1323456994463 1098.026542282451 293.0123055432515
522 0.005 2.61 20 1050.245653479576 1012.01814886688 1012.63872446552 1100.649332924341 1100.136461536273 1099.976412752265 1098.058013861252 352.2437527972881 1098.029124287493 293.0121643262038
523 0.005 2.615 20 1050.262662855283 1012.043822317532 1012.664550417712 1100.651773933389 1100.140149935892 1099.982508095187 1098.061296998418 352.3548519346479 1098.032603618155 293.0120246517563
524 0.005 2.62 20 1050.271526898992 1012.069151114727 1012.69005886129 1100.640169095876 1100.126110487375 1099.969780311638 1098.053285804783 352.4657034624208 1098.026731351782 293.0118867265762
525 0.005 2.625 20 1050.289201124612 1012.0942942963 1012.715346807958 1100.649842899879 1100.137039309441 1099.976594081141 1098.058400161471 352.5762826430446 1098.030032368214 293.0117506142343
526 0.005 2.63 20 1050.305474188596 1012.119242350087 1012.740442006103 1100.651463694521 1100.139706399482 1099.982373937691 1098.06142826686 352.6865758044148 1098.032662094518 293.0116159211717
527 0.005 2.635 20 1050.313789949462 1012.143848572776 1012.765223505294 1100.639892575414 1100.126084214662 1099.969475567681 1098.052769713156 352.7966004076336 1098.026289589749 293.011482902348
528 0.005 2.64 20 1050.330515167095 1012.168273681563 1012.789788064125 1100.648839888063 1100.135758495309 1099.975518156262 1098.058372291247 352.9063414968263 1098.029126157571 293.0113516722564
529 0.005 2.645 20 1050.346981575666 1012.192513363422 1012.814168512118 1100.651868076972 1100.140169050065 1099.982739280217 1098.061569935026 353.0157735485483 1098.032872206813 293.0112217332379
530 0.005 2.65 20 1050.3539992295 1012.216408961929 1012.838236579107 1100.6389650047 1100.124997848584 1099.969231277069 1098.052356848867 353.1250534804743 1098.025272955859 293.0110935006906
531 0.005 2.655 20 1050.37168785906 1012.24014738341 1012.862105711705 1100.649591368368 1100.136521327816 1099.976204969229 1098.058479692662 353.2339777646609 1098.030107592816 293.01096673994
532 0.005 2.66 20 1050.386775738492 1012.263695365318 1012.885792142854 1100.650783063177 1100.138958710377 1099.981950118122 1098.060744266518 353.342594742739 1098.032075891037 293.0108414571123
533 0.005 2.665 20 1050.39502611852 1012.286930782456 1012.909189032998 1100.640207929929 1100.1262698153 1099.969542954359 1098.053397195058 353.4510145779378 1098.026067255297 293.0107177506635
534 0.005 2.67 20 1050.41037121565 1012.309986989581 1012.932376772354 1100.64827910695 1100.135209749314 1099.975013780043 1098.057980805843 353.5591785163258 1098.028683093117 293.0105956738209
535 0.005 2.675 20 1050.426270782418 1012.332876172849 1012.955396122673 1100.651581241514 1100.139983844655 1099.982929430551 1098.061374419395 353.667094549246 1098.032442008836 293.0104748788682
536 0.005 2.68 20 1050.433640934242 1012.35545272449 1012.978129543878 1100.639883986728 1100.125696733825 1099.96959395458 1098.053189239678 353.7748217299467 1098.026416957195 293.0103555182947
537 0.005 2.685 20 1050.448898796698 1012.377860064785 1013.000663289921 1100.648708411001 1100.135613754448 1099.976122671241 1098.05767011119 353.8821710709343 1098.02893915427 293.0102377196411
538 0.005 2.69 20 1050.463696267906 1012.400102490886 1013.023032105295 1100.650535377313 1100.13879906846 1099.981979938085 1098.061088119538 353.9892733819042 1098.031215274675 293.0101210222937
539 0.005 2.695 20 1050.471832617691 1012.422048559244 1013.045128364853 1100.640451911507 1100.126589036427 1099.969627610096 1098.053394953491 354.0961882470468 1098.026554240329 293.0100056976424
540 0.005 2.7 20 1050.486979808085 1012.443833237031 1013.067033329326 1100.649238182396 1100.136164154281 1099.975486315676 1098.058203164095 354.2027764597222 1098.028922738207 293.0098919318679
541 0.005 2.705 20 1050.501904520465 1012.46546953476 1013.088789291718 1100.652014356069 1100.140451250388 1099.982945132451 1098.061836580077 354.3091155109233 1098.032722865698 293.0097792057229
542 0.005 2.71 20 1050.50722841894 1012.486784090977 1013.11025667004 1100.638908737682 1100.124904852736 1099.969183202272 1098.052394561875 354.4151504181048 1098.025420019919 293.0096678007907
543 0.005 2.715 20 1050.523237510775 1012.50796411844 1013.131548618848 1100.649553153523 1100.136411995159 1099.976065195032 1098.058388486316 354.5208752272472 1098.029724620331 293.0095576494348
544 0.005 2.72 20 1050.53703366394 1012.528988070856 1013.152689297833 1100.650508912187 1100.138557840454 1099.98183836531 1098.06144295688 354.6263933983436 1098.032183511038 293.0094483261346
545 0.005 2.725 20 1050.544197481068 1012.549725318031 1013.173568147105 1100.640903784254 1100.12699473572 1099.969924462154 1098.053515975186 354.7316105633282 1098.026821533083 293.0093404978893
546 0.005 2.73 20 1050.558362322318 1012.570311758086 1013.19426707175 1100.648617030371 1100.13539621089 1099.974891801242 1098.057940890453 354.8366267247079 1098.029470731832 293.0092344421661
547 0.005 2.735 20 1050.572653672227 1012.59075444322 1013.214821898452 1100.651811546728 1100.140135851329 1099.983027656507 1098.061529528693 354.9414120694144 1098.032880363214 293.0091287773756
548 0.005 2.74 20 1050.57853704749 1012.610907220323 1013.23511427108 1100.640409892988 1100.126364995319 1099.969872402546 1098.05322507156 355.0459358552499 1098.026986849703 293.0090251190513
549 0.005 2.745 20 1050.59270716026 1012.63092512102 1013.255238241454 1100.649370757309 1100.136377116692 1099.976559504709 1098.058482008144 355.15016061438 1098.02924691252 293.0089224055752
550 0.005 2.75 20 1050.605793408865 1012.650792426786 1013.275216130153 1100.650403416581 1100.138505855524 1099.981915080338 1098.060831626854 355.2541199130575 1098.031568868372 293.0088208525746
551 0.005 2.755 20 1050.611377340644 1012.670376880967 1013.294935841288 1100.639121003512 1100.125010916102 1099.969159393642 1098.052616072814 355.3577831265401 1098.025490848308 293.0087204279525
552 0.005 2.76 20 1050.625536283189 1012.689830369919 1013.314491089316 1100.648144754168 1100.135112509206 1099.975216150489 1098.05794990432 355.4611442588854 1098.028574921577 293.0086212809737
553 0.005 2.765 20 1050.639363359677 1012.709158160386 1013.333919578561 1100.650996153735 1100.139120918454 1099.982453029 1098.061790987342 355.5643745733486 1098.032498803334 293.0085232534688
554 0.005 2.77 20 1050.644721989296 1012.72820561196 1013.35309799222 1100.639648427646 1100.125624293666 1099.969514664903 1098.053297483448 355.6674845812461 1098.02680231367 293.0084264142428
555 0.005 2.775 20 1050.659054514339 1012.747135314905 1013.372123771583 1100.649869507952 1100.136787211153 1099.976197280802 1098.058417815196 355.7701264915825 1098.030486603824 293.0083307448609
556 0.005 2.78 20 1050.671038735827 1012.765930408224 1013.391020090365 1100.650346985029 1100.138370512982 1099.981960741036 1098.061309758644 355.8725177727959 1098.03174485768 293.0082360967808
557 0.005 2.785 20 1050.677275203182 1012.784462410616 1013.409677348719 1100.640787119494 1100.12699929019 1099.969947093847 1098.053514116236 355.9746368224399 1098.027135148737 293.0081425895082
558 0.005 2.79 20 1050.689809718627 1012.802862671785 1013.428173864382 1100.648014650382 1100.134777521131 1099.974856843413 1098.05811384291 356.0765672690266 1098.02899524197 293.0080501876462
559 0.005 2.795 20 1050.702551421275 1012.821142307143 1013.446549374433 1100.650893115702 1100.139157938627 1099.982663681816 1098.061548028666 356.1783836819471 1098.031827920293 293.0079586936353
560 0.005 2.8 20 1050.707184084535 1012.839149470305 1013.46468041865 1100.639369747982 1100.125341142203 1099.969446452832 1098.052507455622 356.2797561047777 1098.026111298385 293.0078683791517
561 0.005 2.805 20 1050.721641958165 1012.857062884108 1013.482678911362 1100.649964949277 1100.136971352809 1099.976325247891 1098.058965022399 356.3808629858759 1098.030331635698 293.007779069854
562 0.005 2.81 20 1050.732619365903 1012.874839179001 1013.500551138949 1100.650201990583 1100.138407847973 1099.981848872175 1098.061100074617 356.4818469589034 1098.031342402737 293.0076905635676
563 0.005 2.815 20 1050.737745274731 1012.892362519293 1013.518191782452 1100.639938058698 1100.12583387148 1099.969276032261 1098.053599766006 356.5824565607591 1098.026206840053 293.0076030672288
564 0.005 2.82 20 1050.750572715729 1012.90977300651 1013.535689409245 1100.648466061469 1100.135190947079 1099.974850704263 1098.057971170066 356.6828730716379 1098.029321007984 293.0075167179325
565 0.005 2.825 20 1050.763117199195 1012.927078496334 1013.553081269489 1100.651514402439 1100.139681430311 1099.982641175302 1098.061796931103 356.7830334855068 1098.033325859776 293.0074311900581
566 0.005 2.83 20 1050.767600957793 1012.944127507986 1013.570245969073 1100.640562990325 1100.12634630797 1099.969569093662 1098.053419439344 356.8828160004332 1098.027319299887 293.0073467076945
567 0.005 2.835 20 1050.780216400072 1012.961075334742 1013.587275740925 1100.649339668417 1100.136232937615 1099.975941845144 1098.058908275072 356.9825733691086 1098.030257560809 293.0072632547115
568 0.005 2.84 20 1050.792088220403 1012.977913191383 1013.604198589697 1100.651602617027 1100.139741088997 1099.982320795777 1098.061694239664 357.0819415626832 1098.033256263856 293.0071804420739
569 0.005 2.845 20 1050.795882382642 1012.994498381687 1013.620896286905 1100.640055438522 1100.125945837604 1099.969526508928 1098.053695487051 357.1810576377335 1098.027053065449 293.0070989119417
570 0.005 2.85 20 1050.807644159019 1013.010974382634 1013.637454465069 1100.647978268201 1100.134920625776 1099.974674312097 1098.057857927456 357.2799904656146 1098.028657398371 293.0070183463192
571 0.005 2.855 20 1050.820182034845 1013.027362139791 1013.653920325705 1100.651788316115 1100.14013702415 1099.982933308612 1098.062453466803 357.3785242489917 1098.033415478756 293.0069386104216
572 0.005 2.86 20 1050.823391793544 1013.043492230321 1013.67016087962 1100.640013313801 1100.125978047771 1099.969813054847 1098.053055824116 357.476945695066 1098.026841328316 293.0068600121596
573 0.005 2.865 20 1050.835965513086 1013.059535383255 1013.686278219691 1100.649442971528 1100.136385593903 1099.975897414447 1098.059007580392 357.5750931837263 1098.029019287687 293.0067827665816
574 0.005 2.87 20 1050.847630863813 1013.075484299646 1013.702304427742 1100.651617561807 1100.139884595741 1099.982095108633 1098.061902048001 357.6730676178231 1098.033545493555 293.0067064398174
575 0.005 2.875 20 1050.84983794846 1013.091173620574 1013.718103685498 1100.638925872317 1100.124868075067 1099.969049720606 1098.052667052494 357.7707254487269 1098.025621128258 293.0066309409866
576 0.005 2.88 20 1050.86268475122 1013.106784323414 1013.733784691384 1100.649262999041 1100.136059387292 1099.975297886518 1098.058581882528 357.8680416327934 1098.030186517763 293.0065563439731
577 0.005 2.885 20 1050.87388991075 1013.122303737981 1013.749377983723 1100.651632957743 1100.140032754551 1099.982882725709 1098.062275132824 357.9652298413233 1098.033001303692 293.0064825277013
578 0.005 2.89 20 1050.876714292736 1013.137577784709 1013.764755891555 1100.639759668301 1100.125691488979 1099.969679537583 1098.053287920989 358.0622496612056 1098.026864967749 293.0064095886167
579 0.005 2.895 20 1050.888846651527 1013.152774793723 1013.780020545752 1100.649425938006 1100.136170971126 1099.976310708349 1098.05884491517 358.1589049733943 1098.030111322198 293.0063375163484
580 0.005 2.9 20 1050.899580098273 1013.167877979586 1013.795196224636 1100.651346044313 1100.139430223672 1099.982142698202 1098.061476860373 358.2553730096218 1098.033663949281 293.0062660627817
581 0.005 2.905 20 1050.90195712388 1013.182743172324 1013.810162512549 1100.639618340469 1100.125435962439 1099.969087845343 1098.05341731079 358.3515399432543 1098.025742166868 293.0061954619615
582 0.005 2.91 20 1050.913134288373 1013.197517726705 1013.825006488472 1100.647581504149 1100.13440904412 1099.974332895618 1098.057890962768 358.4474622655584 1098.028439469304 293.0061256761725
583 0.005 2.915 20 1050.92509174388 1013.212224631892 1013.839778374928 1100.652119172964 1100.140361348548 1099.983323783721 1098.062434178712 358.5433226927986 1098.033795707441 293.0060565073972
584 0.005 2.92 20 1050.927304170006 1013.226695051798 1013.854345836436 1100.640008819087 1100.12586255987 1099.969746454401 1098.053216505167 358.6388146009909 1098.026938893303 293.0059883481982
585 0.005 2.925 20 1050.938185478261 1013.241084677496 1013.868800777752 1100.648862863127 1100.13578295576 1099.975986720428 1098.058279175323 358.7339466517709 1098.029203054324 293.0059213348713
586 0.005 2.93 20 1050.949579722457 1013.255407765349 1013.88318692978 1100.652246660064 1100.140650936554 1099.983182483488 1098.062622849833 358.828904147019 1098.033305102408 293.0058549877521
587 0.005 2.935 20 1050.951612029784 1013.269493126505 1013.897367589833 1100.64004259968 1100.125847232266 1099.969729775348 1098.053751716034 358.9236885891062 1098.027101651793 293.0057894828767
588 0.005 2.94 20 1050.962564148071 1013.283507519476 1013.911443435505 1100.649484210091 1100.13645470812 1099.976829015598 1098.058517757798 359.0182320366356 1098.02997470163 293.0057248362494
589 0.005 2.945 20 1050.972185835917 1013.297434888102 1013.925436594958 1100.650215043865 1100.138236955428 1099.981579534306 1098.061113247029 359.1125237377799 1098.031952438039 293.0056608283236
590 0.005 2.95 20 1050.975791535872 1013.311155495947 1013.939244630378 1100.641111473165 1100.127080037797 1099.969990657893 1098.053868248564 359.2065436848235 1098.027367401833 293.0055974151272
591 0.005 2.955 20 1050.985454295264 1013.324794572604 1013.952944957978 1100.648211738585 1100.134997991038 1099.975042569544 1098.058515295924 359.300297351593 1098.029165155939 293.0055347968193
592 0.005 2.96 20 1050.996734571229 1013.338373602767 1013.966581711588 1100.652228603742 1100.140716261591 1099.983186891061 1098.062412036902 359.3938469160358 1098.033493337332 293.0054726941594
593 0.005 2.965 20 1050.998721923841 1013.351729812646 1013.980026469011 1100.640851434852 1100.126709875257 1099.969969973496 1098.053575325968 359.4872867237854 1098.027798749147 293.0054113987012
594 0.005 2.97 20 1051.008594478189 1013.365015584394 1013.993370041008 1100.649245537001 1100.136112811643 1099.976780307945 1098.058224336583 359.580293849237 1098.02986203583 293.0053508680843
595 0.005 2.975 20 1051.018132123255 1013.378226369062 1014.00664039594 1100.651005549891 1100.139337187579 1099.982424446866 1098.061740479616 359.6730777177877 1098.032025879545 293.0052908745354
596 0.005 2.98 20 1051.020623880428 1013.391229364831 1014.019727141735 1100.640101440134 1100.125901770172 1099.969735036728 1098.053861631759 359.7657694548504 1098.027106740449 293.0052315726626
597 0.005 2.985 20 1051.031708578486 1013.404177852298 1014.032726736467 1100.649929335776 1100.137030147737 1099.976235836882 1098.059251748756 359.8582170422603 1098.030603642481 293.005173051059
598 0.005 2.99 20 1051.040904365178 1013.417053472047 1014.045659121813 1100.651696642862 1100.139801003056 1099.982378333427 1098.061825758496 359.9503950212354 1098.033553335434 293.0051150698492
599 0.005 2.995 20 1051.042958203505 1013.429724873787 1014.058413422247 1100.640987232385 1100.127089852887 1099.969960595447 1098.053967239282 360.0422170757886 1098.027491404432 293.0050577425796
600 0.005 3 20 1051.052179742956 1013.442322669635 1014.071065069881 1100.648173788554 1100.134803144781 1099.974917300126 1098.058399533531 360.1338833308498 1098.029569447783 293.0050011621613
601 0.005 3.005 20 1051.061553534632 1013.454859397861 1014.083655529129 1100.650932325729 1100.139248056836 1099.982749952834 1098.062170163833 360.2254570571761 1098.031787822371 293.0049450252868
602 0.005 3.01 20 1051.063179952863 1013.467182761295 1014.096060758413 1100.639545459875 1100.125492250461 1099.969523455932 1098.053115380837 360.3166872160003 1098.026648088584 293.0048895634256
603 0.005 3.015 20 1051.074003096426 1013.479464301368 1014.108387586757 1100.649616884182 1100.136505690725 1099.976522579513 1098.05905397177 360.4075858185307 1098.030527662988 293.0048348541721
604 0.005 3.02 20 1051.083190058496 1013.491684730928 1014.120658340348 1100.651547239048 1100.139772815876 1099.982361097666 1098.062362712018 360.4982813222826 1098.033630867587 293.0047805487135
605 0.005 3.025 20 1051.084654492789 1013.503699679802 1014.132752568497 1100.64064061263 1100.126766165477 1099.97010056149 1098.053825461208 360.5888368390705 1098.028150826684 293.0047269525866
606 0.005 3.03 20 1051.094856639962 1013.515671319812 1014.144768772294 1100.650180870413 1100.137162036525 1099.977228258202 1098.059322030062 360.6791486639438 1098.030938677837 293.0046740252845
607 0.005 3.035 20 1051.102862129568 1013.527569448258 1014.15671904992 1100.65094456824 1100.139062384856 1099.982239741094 1098.061783966646 360.769208903645 1098.032710137351 293.0046215565858
608 0.005 3.04 20 1051.105027530839 1013.539275160163 1014.168499958081 1100.641118415679 1100.126967302524 1099.970026314092 1098.053657055771 360.8590391274563 1098.028107384158 293.0045697842504
609 0.005 3.045 20 1051.115027304083 1013.550939283866 1014.18020662528 1100.650974414801 1100.137928748083 1099.977531757223 1098.058884272627 360.9486649389137 1098.031798353392 293.0045186986597
610 0.005 3.05 20 1051.123418321476 1013.562542622148 1014.191858478902 1100.651568614714 1100.139843619615 1099.981988305667 1098.062122999007 361.0380806051995 1098.03372661653 293.0044680845731
611 0.005 3.055 20 1051.124774568249 1013.573952103309 1014.203341690451 1100.640751457729 1100.126703740348 1099.96993761369 1098.054236674231 361.1273309541793 1098.027865528675 293.0044179975835
612 0.005 3.06 20 1051.133342777282 1013.585304694962 1014.214738863935 1100.649182348711 1100.136121492405 1099.97656833781 1098.058532080718 361.2161327433587 1098.029990901731 293.0043684357805
613 0.005 3.065 20 1051.142541653328 1013.596610198086 1014.226087899984 1100.65150187082 1100.139561742845 1099.982075030532 1098.061732943622 361.3048293126512 1098.033494844646 293.0043193223325
614 0.005 3.07 20 1051.143171862898 1013.607720136047 1014.237269699636 1100.64001162288 1100.125685155495 1099.969380868138 1098.053874435006 361.39336667767 1098.026344786368 293.0042707376585
615 0.005 3.075 20 1051.152045493197 1013.618776127542 1014.248368527329 1100.648030953762 1100.134807113935 1099.974508441501 1098.058332753378 361.4816697979991 1098.028748726423 293.0042228328962
616 0.005 3.08 20 1051.161356443971 1013.629798777519 1014.259430530267 1100.651566463742 1100.139674144454 1099.982881533672 1098.062778018791 361.5697496934366 1098.033436546969 293.0041751664351
617 0.005 3.085 20 1051.162334129033 1013.640628727538 1014.270329849403 1100.64068731585 1100.126633617465 1099.970078772985 1098.054004810705 361.6575302605686 1098.02789236039 293.0041280729695
618 0.005 3.09 20 1051.172188789531 1013.65143065845 1014.281167310033 1100.6511053302 1100.138274711924 1099.977909292083 1098.059148818287 361.7451583881929 1098.031999983478 293.0040816204473
619 0.005 3.095 20 1051.179501190896 1013.662169385688 1014.291950513752 1100.651294305132 1100.139380036537 1099.982323685838 1098.061893883667 361.832510217529 1098.0329087048 293.0040354801791
620 0.005 3.1 20 1051.180636611696 1013.672725270952 1014.302574416566 1100.640709216434 1100.126789647622 1099.969969468145 1098.053956300586 361.9197627486946 1098.027864545266 293.0039899010064
621 0.005 3.105 20 1051.18885128211 1013.683238142026 1014.313124583134 1100.649102836354 1100.135870213334 1099.976242405194 1098.058915534326 362.006637203677 1098.029895438443 293.0039449423355
622 0.005 3.11 20 1051.196316994461 1013.69369665719 1014.323624800119 1100.649903309228 1100.138022099777 1099.981438614395 1098.061171977795 362.0933404544264 1098.031524518413 293.0039003351993
623 0.005 3.115 20 1051.197480595969 1013.703975963491 1014.333968464705 1100.640100067423 1100.125885211056 1099.969616945751 1098.053539875712 362.1799616933743 1098.026619533093 293.0038562562361
624 0.005 3.12 20 1051.206538850718 1013.714222887812 1014.344248913565 1100.648988288569 1100.135829218405 1099.975518690732 1098.059012101175 362.2662077856247 1098.029505248667 293.0038127947848
625 0.005 3.125 20 1051.214312487538 1013.724425273633 1014.354489609197 1100.650867177512 1100.138922008324 1099.982142794365 1098.061668242059 362.3522736257074 1098.032613915813 293.0037696148364
626 0.005 3.13 20 1051.214995893989 1013.734452992185 1014.364579983604 1100.640046332405 1100.125799803603 1099.969431081459 1098.05428217089 362.4381205630504 1098.027196612969 293.003727010983
627 0.005 3.135 20 1051.223661205219 1013.744443730293 1014.374603583988 1100.649122727431 1100.135991320166 1099.975496939296 1098.05876242138 362.5237045139352 1098.030136008783 293.0036849667046
628 0.005 3.14 20 1051.231893741799 1013.754401947142 1014.384596394841 1100.651892659667 1100.140014040251 1099.982817299888 1098.062232778678 362.6090490260254 1098.033608505268 293.0036432963099
629 0.005 3.145 20 1051.23121654541 1013.764169047348 1014.394429334888 1100.639098425524 1100.124945473786 1099.968983692298 1098.053559382038 362.6942766032556 1098.026026082759 293.0036021330628
630 0.005 3.15 20 1051.240742112703 1013.773917145774 1014.404205242374 1100.649428709878 1100.136344413366 1099.976124655408 1098.059343039142 362.7793594711671 1098.030556439252 293.0035614168103
631 0.005 3.155 20 1051.248167784339 1013.783627387667 1014.413949007594 1100.651232903424 1100.139209237748 1099.982005552871 1098.062080069688 362.8639445233945 1098.033351187921 293.0035210954099
632 0.005 3.16 20 1051.248455072543 1013.793161015937 1014.423543422391 1100.640587558559 1100.126335173369 1099.969736765841 1098.05422761009 362.948329802945 1098.027222189961 293.0034812351516
633 0.005 3.165 20 1051.257206169422 1013.802670429997 1014.433081469154 1100.6499202569 1100.136748182505 1099.975907574024 1098.059250570999 363.0327869599881 1098.030850601735 293.0034420196995
634 0.005 3.17 20 1051.264327033806 1013.812140634307 1014.442585253208 1100.651116825482 1100.139229615392 1099.982175356899 1098.062007319586 363.1169405545787 1098.03296119491 293.0034029941244
635 0.005 3.175 20 1051.264359420815 1013.821434679147 1014.451939060803 1100.639928351571 1100.125815484484 1099.969514124409 1098.054008671875 363.2009041449206 1098.02726435394 293.0033644114684
636 0.005 3.18 20 1051.272373141612 1013.830705124835 1014.461236634766 1100.648898399839 1100.135796168884 1099.975543870974 1098.059334986105 363.2844957994974 1098.029878334293 293.0033263701423
637 0.005 3.185 20 1051.279927072637 1013.839943426735 1014.470505074966 1100.650974832025 1100.139043891248 1099.982353991839 1098.062114202345 363.3679435019951 1098.033204654224 293.003288532863
638 0.005 3.19 20 1051.280022963147 1013.849010535455 1014.479629722925 1100.640234853599 1100.126188181244 1099.969725083983 1098.05391784847 363.4513547244693 1098.027968900199 293.0032511712246
639 0.005 3.195 20 1051.288473638605 1013.858061954321 1014.488705474339 1100.64959881281 1100.136621636605 1099.975916944279 1098.059618587198 363.5342739848243 1098.030453182954 293.0032144297189
640 0.005 3.2 20 1051.296011878088 1013.867082965761 1014.497755343576 1100.65184326928 1100.14008775461 1099.982746617256 1098.062516467423 363.617182962616 1098.033847010529 293.0031780179087
641 0.005 3.205 20 1051.295678582066 1013.875933869347 1014.506663035934 1100.640501751241 1100.126551224368 1099.969761957467 1098.054224154266 363.6998833000156 1098.027742758534 293.0031419229189
642 0.005 3.21 20 1051.302958131217 1013.884753516096 1014.515509186572 1100.649006728801 1100.135892832359 1099.976068849295 1098.058754865937 363.7822658948483 1098.0302510354 293.0031064126123
643 0.005 3.215 20 1051.311041873448 1013.893558285046 1014.524339373212 1100.651990152814 1100.14029767454 1099.982820305501 1098.062452993759 363.8645843467399 1098.033502193042 293.0030710482683
644 0.005 3.22 20 1051.30998568182 1013.90218421756 1014.533022249614 1100.640206323377 1100.125980834114 1099.969342490524 1098.053877062207 363.9465483331929 1098.02731825541 293.0030361608906
645 0.005 3.225 20 1051.3175201207 1013.910785284196 1014.541648606723 1100.648439503239 1100.135247458362 1099.975104295436 1098.05876369993 364.0283188246452 1098.029441688368 293.0030017101767
646 0.005 3.23 20 1051.324741530086 1013.919369034019 1014.550256883785 1100.65098226606 1100.139039262093 1099.982616940941 1098.062408934193 364.1098822427099 1098.032650140645 293.0029674755284
647 0.005 3.235 20 1051.324762244811 1013.927785358922 1014.558726389028 1100.64080105987 1100.12666722572 1099.969956235516 1098.053715593093 364.1912604921644 1098.028057868194 293.0029336459891
648 0.005 3.24 20 1051.332062058392 1013.936184059973 1014.567147858941 1100.649135324796 1100.136045538202 1099.976302229131 1098.058990040559 364.2725767544785 1098.029510653527 293.0029002493827
649 0.005 3.245 20 1051.339251926026 1013.944563153899 1014.575550638139 1100.650959743156 1100.138939652822 1099.981991867875 1098.062515836662 364.3534989734964 1098.033436236277 293.0028670225127
650 0.005 3.25 20 1051.338720244413 1013.952773202663 1014.583813657529 1100.640447995316 1100.126260972063 1099.969513388011 1098.05363095978 364.4342233267982 1098.027707398543 293.0028342182007
651 0.005 3.255 20 1051.346326236632 1013.96097193339 1014.59203248892 1100.648841844513 1100.135508083552 1099.975352189365 1098.059207397812 364.5148055684043 1098.030735139665 293.0028018951872
652 0.005 3.26 20 1051.353827713533 1013.969158960136 1014.600241271439 1100.652254075886 1100.140680099904 1099.983184983202 1098.062525895358 364.5951925125012 1098.033893095173 293.0027697138464
653 0.005 3.265 20 1051.352630350932 1013.977174101497 1014.608308803447 1100.640533120777 1100.12622626554 1099.969638909573 1098.054055296695 364.675432016402 1098.027683665583 293.0027379371762
654 0.005 3.27 20 1051.360058359079 1013.985179515932 1014.616332825044 1100.649264318944 1100.135967607928 1099.97605985702 1098.059406735422 364.755238420145 1098.030185462288 293.0027066190427
655 0.005 3.275 20 1051.366995751348 1013.993166005769 1014.624341602087 1100.651350919685 1100.139516132389 1099.982456002113 1098.062344775459 364.8350335725947 1098.033480140928 293.0026754506828
656 0.005 3.28 20 1051.365982114196 1014.000987500898 1014.632213983829 1100.640222501962 1100.125999980817 1099.96944889946 1098.053709724682 364.9146347579585 1098.027493399423 293.0026446718423
657 0.005 3.285 20 1051.373231299358 1014.008794813374 1014.64004043946 1100.648883342013 1100.135744300289 1099.975407627614 1098.058990608758 364.9939700698834 1098.029355153309 293.0026142831315
658 0.005 3.29 20 1051.37966120968 1014.016585849399 1014.647852731758 1100.651005582724 1100.139072636798 1099.982554522293 1098.062158773731 365.0732423298412 1098.032762783371 293.0025840671651
659 0.005 3.295 20 1051.379054759888 1014.024219911478 1014.655534331802 1100.640377583611 1100.126205300111 1099.969602957815 1098.05393116784 365.1520796296783 1098.027779547417 293.0025541865537
660 0.005 3.3 20 1051.386415505819 1014.031847872792 1014.663177981415 1100.649212536446 1100.135939330934 1099.975774304105 1098.059410511681 365.230713338609 1098.030325652497 293.0025247816357
661 0.005 3.305 20 1051.393461591495 1014.039463786074 1014.670812887746 1100.651738972644 1100.139767984797 1099.982422769612 1098.062282386292 365.309276161797 1098.033878781947 293.0024955307868
662 0.005 3.31 20 1051.391716683939 1014.046914139456 1014.678312771745 1100.640001416823 1100.12580495562 1099.969230449611 1098.05378642308 365.3878011465605 1098.026472281993 293.0024666097016
663 0.005 3.315 20 1051.398697317541 1014.054354021645 1014.685769756444 1100.648079986813 1100.134808707029 1099.974435133014 1098.058704094288 365.465984961351 1098.028808353869 293.0024380809988
664 0.005 3.32 20 1051.405667103475 1014.061791957929 1014.693223709766 1100.65157919791 1100.139799419857 1099.98300800103 1098.062933565339 365.54375320008 1098.033594456428 293.0024097103752
665 0.005 3.325 20 1051.404282487737 1014.069064531086 1014.700543806364 1100.640053402599 1100.125899851685 1099.969697377946 1098.053688680207 365.621587190871 1098.027452892685 293.0023817034551
666 0.005 3.33 20 1051.41237638618 1014.076346269838 1014.707836817687 1100.650518294744 1100.137334478105 1099.976704623772 1098.059492481828 365.6992212860029 1098.031389291106 293.0023540825596
667 0.005 3.335 20 1051.41717519307 1014.083596877181 1014.715109928955 1100.650092798362 1100.138108110892 1099.981560788291 1098.061398180616 365.7765479705462 1098.032219965939 293.0023266162033
668 0.005 3.34 20 1051.416491677324 1014.090702269962 1014.722258872937 1100.640359819898 1100.126062482714 1099.969532775069 1098.0540332206 365.8537525962762 1098.026944063311 293.0022994700586
669 0.005 3.345 20 1051.422994687229 1014.097793871386 1014.729366392504 1100.647569954986 1100.134323363538 1099.974172573432 1098.058472190661 365.9306162188768 1098.02903104553 293.0022727093279
670 0.005 3.35 20 1051.429929800212 1014.104883522754 1014.736471074069 1100.651301875376 1100.139650698967 1099.982851093851 1098.062177603221 366.0074816728261 1098.033041659385 293.0022460916957
671 0.005 3.355 20 1051.427934201359 1014.111817161033 1014.743449241277 1100.639300043976 1100.125104127635 1099.968939865859 1098.053573685869 366.0840805888407 1098.026477976431 293.0022198352949
672 0.005 3.36 20 1051.435484683021 1014.118753550466 1014.750396199167 1100.648639999295 1100.135384438829 1099.975109025787 1098.059135469776 366.1604069526688 1098.029907726592 293.0021939302237
673 0.005 3.365 20 1051.442754912555 1014.125696319724 1014.757350565442 1100.652476407454 1100.140710628057 1099.982975283617 1098.062989699273 366.2367616398588 1098.034591415217 293.0021681356807
674 0.005 3.37 20 1051.440746285087 1014.132480232635 1014.764178640795 1100.640324302305 1100.126261759703 1099.969798280508 1098.054291660794 366.3128414907507 1098.028231113382 293.0021426351771
675 0.005 3.375 20 1051.447939490728 1014.13926817071 1014.770976799101 1100.650622440067 1100.137483671941 1099.976624818007 1098.059301707632 366.3886549579088 1098.031840356378 293.0021175678126
676 0.005 3.38 20 1051.452889568189 1014.146039582849 1014.777764954987 1100.650301565942 1100.138126625778 1099.981418923663 1098.061921525118 366.4640849818151 1098.03283141298 293.0020925858306
677 0.005 3.385 20 1051.451358271501 1014.152657772552 1014.784426549744 1100.639704491713 1100.125525178714 1099.969071842882 1098.05390138052 366.539651975264 1098.025999715986 293.0020679250276
678 0.005 3.39 20 1051.458366884548 1014.159276950964 1014.79105618355 1100.648383459542 1100.135053424105 1099.974551054897 1098.058854509731 366.6149893061628 1098.029223114579 293.0020435960663
679 0.005 3.395 20 1051.464846618414 1014.165900470588 1014.797690767138 1100.652022076644 1100.140195667145 1099.983029251922 1098.062658082895 366.6899466257768 1098.033870866007 293.0020193885883
680 0.005 3.4 20 1051.462246728875 1014.172361643078 1014.804196469111 1100.639405859932 1100.125215508651 1099.969391670257 1098.053364620807 366.7649262384732 1098.026854577121 293.0019954942713
681 0.005 3.405 20 1051.470280593422 1014.178843375639 1014.810683724949 1100.650583083958 1100.137405659361 1099.977087961288 1098.059472125153 366.8395829918304 1098.031747067763 293.0019719686475
682 0.005 3.41 20 1051.475582831193 1014.185315534878 1014.817169483155 1100.651470348166 1100.139737805879 1099.98254832724 1098.062822815938 366.9140316267552 1098.03346659366 293.0019485135168
683 0.005 3.415 20 1051.474120216931 1014.191641522811 1014.823535908692 1100.640879894114 1100.126700863048 1099.969810196995 1098.05408233128 366.9883361786441 1098.028357710562 293.0019253861867
684 0.005 3.42 20 1051.48101693108 1014.197977261368 1014.829878662185 1100.650522360449 1100.137363412662 1099.976802029585 1098.05955671272 367.062310078287 1098.031756348917 293.0019025980199
685 0.005 3.425 20 1051.486440189746 1014.204301089435 1014.836216352622 1100.651273954466 1100.139292772377 1099.981916085429 1098.061898823843 367.136339737974 1098.033672801887 293.0018799058032
686 0.005 3.43 20 1051.485696980075 1014.210497874555 1014.842448797893 1100.641952070535 1100.127888333264 1099.970376603152 1098.055084786026 367.2101190409373 1098.028329343796 293.0018574826668
687 0.005 3.435 20 1051.491458036416 1014.216689122851 1014.848649389852 1100.649533630017 1100.136447814001 1099.975898175227 1098.059566417001 367.2836337660192 1098.030642776639 293.0018354217508
688 0.005 3.44 20 1051.496919869076 1014.222875839526 1014.854847551357 1100.651087064788 1100.139123349494 1099.982177462746 1098.062703935084 367.3570439862282 1098.03356708697 293.0018134371265
689 0.005 3.445 20 1051.495082842127 1014.228918383709 1014.860928917396 1100.64010023119 1100.125948740904 1099.969312790983 1098.054253769427 367.4303098194824 1098.027343904639 293.0017917112887
690 0.005 3.45 20 1051.50089138288 1014.234957083057 1014.866976728238 1100.648481185673 1100.135286365991 1099.975137889623 1098.058709079858 367.5033317509187 1098.029851316357 293.0017703777364
691 0.005 3.455 20 1051.507500588755 1014.241010709402 1014.873036988198 1100.651947978938 1100.140202730932 1099.982805824191 1098.063147645256 367.5761465521334 1098.034097574497 293.0017490986962
692 0.005 3.46 20 1051.504447669989 1014.246906230709 1014.87897312751 1100.639543727604 1100.125398385974 1099.96930652122 1098.053802111917 367.6488191946113 1098.026903246797 293.0017280827083
693 0.005 3.465 20 1051.511008980292 1014.252813720076 1014.884885970049 1100.648765454144 1100.135573719256 1099.975432067914 1098.059288759956 367.7211536424712 1098.029498943964 293.0017074186459
694 0.005 3.47 20 1051.516635994371 1014.258721885106 1014.890803455574 1100.650748495913 1100.138767345409 1099.982205264242 1098.062080300962 367.7934379760892 1098.032686555912 293.0016868049377
695 0.005 3.475 20 1051.514454527413 1014.264483564564 1014.896603091979 1100.639425181936 1100.125258433916 1099.969222104482 1098.053388484265 367.8656560373807 1098.026842533445 293.0016664574837
696 0.005 3.48 20 1051.521644817232 1014.270270208975 1014.902391088064 1100.649515543104 1100.13647542288 1099.975920136042 1098.05988976113 367.9375083668197 1098.030499454165 293.0016464433749
697 0.005 3.485 20 1051.526877044203 1014.276051518514 1014.908182037243 1100.651357532681 1100.139360039891 1099.982219906953 1098.062153030783 368.0092327107539 1098.033593206338 293.0016264195937
698 0.005 3.49 20 1051.524962727053 1014.281699271115 1014.91386533536 1100.640295369591 1100.126230394061 1099.969537617438 1098.054509669623 368.0807822853378 1098.027487718466 293.0016066836685
699 0.005 3.495 20 1051.531372872712 1014.287359150573 1014.919528654392 1100.649369648553 1100.136255936494 1099.97553208333 1098.05945536308 368.1521678050754 1098.03088893693 293.0015873172729
700 0.005 3.5 20 1051.536507116018 1014.293014418302 1014.925193093943 1100.651410066307 1100.139451933024 1099.982370911408 1098.06195733901 368.2235285088511 1098.033494248059 293.0015679701268
701 0.005 3.505 20 1051.533640183727 1014.298525123931 1014.930741451105 1100.639299370654 1100.125033135258 1099.969201579859 1098.053829443579 368.2945608049579 1098.026744164446 293.0015488981941
702 0.005 3.51 20 1051.540378564298 1014.304053279256 1014.936271654124 1100.64930127669 1100.136140858046 1099.97578741431 1098.059465340951 368.3653104285711 1098.030030250203 293.0015300692737
703 0.005 3.515 20 1051.545559422455 1014.309584532151 1014.941810092475 1100.65091894812 1100.138841455121 1099.981934730205 1098.062035623077 368.4358921756418 1098.03302327404 293.0015113365898
704 0.005 3.52 20 1051.544190105109 1014.314989931402 1014.947247364382 1100.640925164695 1100.12683511929 1099.969691205302 1098.05442610821 368.5064205916438 1098.027649873669 293.0014928465876
705 0.005 3.525 20 1051.549641411639 1014.320396958889 1014.95265958272 1100.648382320524 1100.135142475836 1099.974601477812 1098.058822833541 368.5768396559753 1098.030071347576 293.0014746576907
706 0.005 3.53 20 1051.555415514993 1014.325820103702 1014.958086773544 1100.652054192148 1100.140136131916 1099.983204315704 1098.0631481254 368.6469632146692 1098.034417862185 293.0014565238324
707 0.005 3.535 20 1051.552671425619 1014.331095671512 1014.963398289769 1100.640281294597 1100.126137759875 1099.969603005768 1098.053817346403 368.7169934151563 1098.027986937226 293.0014385789179
708 0.005 3.54 20 1051.558216763376 1014.336385662716 1014.968691347773 1100.648884533241 1100.135590751489 1099.975883133043 1098.059113539647 368.7867582849447 1098.029916581454 293.0014209365943
709 0.005 3.545 20 1051.563455341761 1014.341681565941 1014.973993389554 1100.650534543421 1100.138570640186 1099.981718146357 1098.061978725279 368.8562505448193 1098.032457023655 293.0014033699987
710 0.005 3.55 20 1051.562384152857 1014.346853833362 1014.979195716074 1100.641142981901 1100.127076951056 1099.969889410253 1098.054525751379 368.9258422738311 1098.027878727354 293.0013859781272
711 0.005 3.555 20 1051.567103830208 1014.352027442382 1014.98437367633 1100.648321340577 1100.135038856371 1099.974906571901 1098.059146499121 368.9951483673095 1098.029515092803 293.0013689184433
712 0.005 3.56 20 1051.572641765972 1014.357211047153 1014.989562220167 1100.651257527954 1100.139335644829 1099.982470376442 1098.062248994765 369.0642620040297 1098.033291105738 293.0013519222448
713 0.005 3.565 20 1051.569939031538 1014.36225968338 1014.994643595825 1100.639716496756 1100.125529102933 1099.969479747439 1098.053949350988 369.133203727699 1098.027435991661 293.0013350570973
714 0.005 3.57 20 1051.575661967677 1014.367324106945 1014.999709209495 1100.648666008759 1100.135407597386 1099.97567287008 1098.059172427955 369.2017845271909 1098.029699365845 293.0013185041408
715 0.005 3.575 20 1051.581488736105 1014.372402610031 1015.004790467407 1100.651608446779 1100.139584314732 1099.982104703708 1098.062222935455 369.2702517496888 1098.034137892841 293.0013020224526
716 0.005 3.58 20 1051.578807628202 1014.37734818253 1015.00976786316 1100.639970581849 1100.125756571734 1099.969473100409 1098.054508814735 369.3386177028841 1098.027495410533 293.0012857229841
717 0.005 3.585 20 1051.584622143865 1014.382305331278 1015.014726608047 1100.648667460006 1100.135461218399 1099.975084183608 1098.059205317831 369.4070774987923 1098.029435918321 293.0012697186324
718 0.005 3.59 20 1051.589948513534 1014.387282185629 1015.019704859163 1100.651586646455 1100.13967750242 1099.982675500631 1098.062863898756 369.4751065979261 1098.033807890602 293.0012537010226
719 0.005 3.595 20 1051.587036858682 1014.392118654708 1015.024574330412 1100.640071297359 1100.125899586611 1099.969523551373 1098.053734090046 369.5428693854178 1098.027712056857 293.0012379184399
720 0.005 3.6 20 1051.593237728893 1014.396979058869 1015.029432971643 1100.649293872065 1100.136118766429 1099.975994003395 1098.05970637646 369.6107459534161 1098.03012584489 293.0012223944709
721 0.005 3.605 20 1051.598485744187 1014.401855242628 1015.034310918498 1100.651508084787 1100.139570011216 1099.982138791386 1098.062869298639 369.6783338689399 1098.034196108772 293.0012068803247
722 0.005 3.61 20 1051.595695439132 1014.406595225628 1015.039082125094 1100.640572041095 1100.126295638447 1099.969728886208 1098.054552468431 369.7456963492082 1098.027986974213 293.0011916095967
723 0.005 3.615 20 1051.601294698108 1014.411354259374 1015.043840739622 1100.649484225304 1100.13632003294 1099.97576402958 1098.059537180297 369.812885471958 1098.030565247415 293.0011765859132
724 0.005 3.62 20 1051.606320622233 1014.416127051109 1015.048615668583 1100.651557414358 1100.139518894152 1099.98239966194 1098.062702830512 369.8798836754667 1098.034433613291 293.0011615727184
725 0.005 3.625 20 1051.603441946569 1014.420765611723 1015.05328580849 1100.640124099154 1100.126003903633 1099.969465342259 1098.054271645026 369.946780298422 1098.027607018969 293.0011467886977
726 0.005 3.63 20 1051.609091056323 1014.425425801549 1015.057943913597 1100.648982209654 1100.135719836296 1099.975488418934 1098.060030202783 370.0134186778164 1098.030270384678 293.0011322529872
727 0.005 3.635 20 1051.614959879588 1014.430107137084 1015.062625342869 1100.652457491152 1100.140843875481 1099.983013089744 1098.063037744749 370.0800808232942 1098.034706028482 293.0011177237429
728 0.005 3.64 20 1051.612290841838 1014.434659570108 1015.06720713007 1100.641415464099 1100.127602703753 1099.970369307343 1098.05438020641 370.1465748629476 1098.02900762163 293.0011034108388
729 0.005 3.645 20 1051.616680565965 1014.439222454191 1015.071770739601 1100.649404559211 1100.136222204724 1099.976472973814 1098.059303878902 370.2127131403474 1098.030526063716 293.0010893790886
730 0.005 3.65 20 1051.622033328528 1014.443799567686 1015.076349249363 1100.651832796245 1100.139853054054 1099.982396416094 1098.062531903712 370.2786577464282 1098.034251623784 293.0010753012476
731 0.005 3.655 20 1051.618525750447 1014.448241576469 1015.080822974008 1100.639471282714 1100.125235151177 1099.969199066852 1098.054262320436 370.3445467687792 1098.027080702085 293.0010614540063
732 0.005 3.66 20 1051.624600381936 1014.45270876321 1015.085286503729 1100.648856981259 1100.135551713164 1099.975229595873 1098.059434554723 370.4103577162571 1098.030656595306 293.0010478482267
733 0.005 3.665 20 1051.629412880668 1014.457191629098 1015.08976990018 1100.65159513054 1100.139822183504 1099.982689452946 1098.062547086323 370.4759259083218 1098.033424342577 293.0010342962283
734 0.005 3.67 20 1051.626888136494 1014.461550473083 1015.094156379066 1100.640659958202 1100.126538454846 1099.969926340758 1098.054448948829 370.5413252590993 1098.028327954358 293.0010208807235
735 0.005 3.675 20 1051.632253932158 1014.465929024082 1015.098532419874 1100.650018270501 1100.136883223461 1099.976867219302 1098.059415756301 370.6065489976032 1098.030922030815 293.0010077507353
736 0.005 3.68 20 1051.636679032109 1014.470321409489 1015.102926501099 1100.651392873522 1100.139417171495 1099.982341301178 1098.06266940929 370.6715343202703 1098.033225610677 293.0009946329715
737 0.005 3.685 20 1051.633492407365 1014.47457922346 1015.107214407224 1100.639706929486 1100.125531941805 1099.969475364046 1098.053819630287 370.7366640670216 1098.027330756417 293.0009816840141
738 0.005 3.69 20 1051.640048426225 1014.478877085105 1015.111504857755 1100.650224809824 1100.137173093439 1099.976490125038 1098.059808849099 370.8013707736256 1098.031314128601 293.0009689289602
739 0.005 3.695 20 1051.64453057059 1014.483187608257 1015.115815489222 1100.652220021694 1100.140355538531 1099.98281506243 1098.062959062053 370.865796360326 1098.034384178892 293.0009562600524
740 0.005 3.7 20 1051.641095453678 1014.487365820951 1015.120023093457 1100.64022340673 1100.126097223838 1099.969834602628 1098.054223003076 370.9303019240435 1098.027967631722 293.0009436982149
741 0.005 3.705 20 1051.646745723561 1014.49157440849 1015.124226461704 1100.649549517377 1100.136331473345 1099.976238798297 1098.060125244145 370.9945432423271 1098.03046426568 293.0009313777897
742 0.005 3.71 20 1051.651270391915 1014.495792501526 1015.128445166514 1100.651441604559 1100.139493702488 1099.982203522641 1098.062307314562 371.0587212436441 1098.033883347815 293.000919062003
743 0.005 3.715 20 1051.648042301096 1014.499884428032 1015.132564731784 1100.639945665525 1100.12554141475 1099.969341980583 1098.054244874137 371.122748844676 1098.027021773899 293.0009069007446
744 0.005 3.72 20 1051.653109502341 1014.503997806078 1015.136674737585 1100.648200703214 1100.134772137382 1099.974864734313 1098.059245369827 371.1865372596665 1098.02941623122 293.0008949968511
745 0.005 3.725 20 1051.658745348502 1014.508141597481 1015.140814563952 1100.652302664335 1100.140689110069 1099.983094331281 1098.063021083499 371.250228946905 1098.034104723371 293.0008830328736
746 0.005 3.73 20 1051.655543045588 1014.512156116462 1015.144856373963 1100.640955107425 1100.12669894521 1099.96981406875 1098.054502914297 371.3137392793035 1098.028372972046 293.0008712988861
747 0.005 3.735 20 1051.660825201061 1014.516195929681 1015.148891538144 1100.649880677401 1100.136618493556 1099.976506236156 1098.059687603163 371.3770712809703 1098.031856010006 293.0008597571752
748 0.005 3.74 20 1051.664598197066 1014.520249333803 1015.152945245343 1100.650644109295 1100.138545559588 1099.981798472326 1098.062278160399 371.440174543457 1098.033333368596 293.0008482721159
749 0.005 3.745 20 1051.662279982815 1014.52418483499 1015.15690495577 1100.640944859926 1100.126686309784 1099.969952803031 1098.054857357919 371.5031197719292 1098.028443948256 293.0008368741647
750 0.005 3.75 20 1051.667130181654 1014.528142082382 1015.160858214273 1100.649125156204 1100.135760794281 1099.975636361709 1098.059645428921 371.5660052044366 1098.030963212526 293.0008257687822
751 0.005 3.755 20 1051.672276565316 1014.532126773447 1015.16483936114 1100.652024356245 1100.139973999269 1099.982665129045 1098.063078961412 371.6286766140431 1098.03483405446 293.0008145717977
752 0.005 3.76 20 1051.668714123164 1014.535980869074 1015.168721677329 1100.640345234059 1100.126206960004 1099.969512301753 1098.054232871933 371.6913237460276 1098.028004268566 293.0008036313541
753 0.005 3.765 20 1051.674077342115 1014.539863303427 1015.1725982279 1100.649274857328 1100.136145330121 1099.975455981677 1098.059681848131 371.753662639782 1098.030812897406 293.0007928701301
754 0.005 3.77 20 1051.679067726798 1014.543769414241 1015.176500796533 1100.652406653123 1100.140554307949 1099.982721712005 1098.062975975141 371.8159853863717 1098.03471178826 293.0007820626362
755 0.005 3.775 20 1051.675710372056 1014.547551743431 1015.18030982272 1100.640960283588 1100.126961172906 1099.970020544905 1098.05448118847 371.8781143197416 1098.028783034144 293.0007714840586
756 0.005 3.78 20 1051.680852937933 1014.551365306588 1015.184116404191 1100.65014766661 1100.136842254185 1099.976811811237 1098.059978291488 371.939922981831 1098.032000441869 293.0007610897424
757 0.005 3.785 20 1051.684711490868 1014.555187527231 1015.187939107923 1100.65128540094 1100.139401888013 1099.981995264481 1098.062218188016 372.0018079022174 1098.033669193141 293.0007506963075
758 0.005 3.79 20 1051.681638545884 1014.558889278704 1015.19166618613 1100.640517747816 1100.126254787376 1099.969547009935 1098.054213593942 372.0634394324628 1098.027782060496 293.000740425267
759 0.005 3.795 20 1051.686629428439 1014.562619473719 1015.19538990206 1100.648841224463 1100.135486413046 1099.975201837529 1098.059784621036 372.1249155675123 1098.030462222357 293.0007303923979
760 0.005 3.8 20 1051.691505816305 1014.566373832954 1015.199140407359 1100.652289502831 1100.140487221905 1099.983002166737 1098.06286344966 372.1862295893844 1098.034522155072 293.0007203417004
761 0.005 3.805 20 1051.687862941217 1014.570003137732 1015.20279549207 1100.640435514071 1100.126210693724 1099.969662187099 1098.054112128043 372.2475119039011 1098.028149361635 293.0007104379671
762 0.005 3.81 20 1051.693398676168 1014.573667489702 1015.206452154312 1100.650176522272 1100.13705938723 1099.976907042288 1098.059585612386 372.3085766382881 1098.031897227677 293.0007007279883
763 0.005 3.815 20 1051.697082244319 1014.577345740879 1015.210128638763 1100.650986081657 1100.138841339209 1099.981728255977 1098.062352094449 372.3692747036165 1098.033917954399 293.0006910234457
764 0.005 3.82 20 1051.694454834707 1014.580909712815 1015.21371532492 1100.641356072682 1100.126982357399 1099.969843545171 1098.054829661275 372.4301425147364 1098.028221394926 293.0006814363184
765 0.005 3.825 20 1051.697877848896 1014.584482556824 1015.217286988058 1100.647306059626 1100.134025821139 1099.974167899217 1098.058506352033 372.4907891085978 1098.028816899027 293.0006720477694
766 0.005 3.83 20 1051.703976600445 1014.588101363407 1015.22089714256 1100.652644409147 1100.140830321672 1099.983036742706 1098.063115107887 372.5510715279027 1098.034799075597 293.0006626284439
767 0.005 3.835 20 1051.70029117297 1014.591590126158 1015.22441171041 1100.64069718965 1100.126399835582 1099.96964104953 1098.054074616728 372.6114824482499 1098.028366303324 293.0006533420672
768 0.005 3.84 20 1051.706045667778 1014.59512168885 1015.227933751439 1100.650458695152 1100.137311880269 1099.976844044794 1098.059841130461 372.6717356986194 1098.032180826567 293.0006442339836
769 0.005 3.845 20 1051.709834942469 1014.598670516748 1015.231479144983 1100.652161206889 1100.140310736023 1099.982431875849 1098.062970875782 372.7316640208129 1098.034521894087 293.0006350792784
770 0.005 3.85 20 1051.705764928843 1014.60209092155 1015.234926313903 1100.640379219012 1100.126187899637 1099.969624544331 1098.054071203345 372.7914938202592 1098.028211564025 293.0006261169482
771 0.005 3.855 20 1051.71152395174 1014.605554612536 1015.238379953621 1100.65030796745 1100.137110347205 1099.977024534384 1098.059934002816 372.8511364235279 1098.031932296971 293.0006173224526
772 0.005 3.86 20 1051.714574009757 1014.609022814513 1015.241847947396 1100.650322094254 1100.138212110991 1099.981346976889 1098.061754562744 372.9107901865805 1098.032913407116 293.0006085041902
773 0.005 3.865 20 1051.711523444988 1014.612376735829 1015.245224624612 1100.640190854254 1100.12587658443 1099.969478273731 1098.054202942773 372.9701514712461 1098.027076712847 293.0005997917957
774 0.005 3.87 20 1051.716992241675 1014.615768000687 1015.248607099178 1100.648909298674 1100.135838368222 1099.974840294356 1098.059396797483 373.0293906067731 1098.030810601965 293.0005912745191
775 0.005 3.875 20 1051.721479433259 1014.619188451035 1015.252021145196 1100.652229634338 1100.140530032282 1099.983187056202 1098.063205580057 373.0885310763837 1098.034442086233 293.000582695246
776 0.005 3.88 20 1051.717879673333 1014.622488056292 1015.255343480788 1100.640863355686 1100.126637440871 1099.970205107991 1098.054833057341 373.147455411425 1098.028976249067 293.0005742535495
777 0.005 3.885 20 1051.722100630795 1014.625811825464 1015.258661739912 1100.649559628301 1100.136408024959 1099.977052752399 1098.058962436131 373.206330690415 1098.030776842402 293.0005660375735
778 0.005 3.89 20 1051.726100824404 1014.629159001335 1015.262004632143 1100.650976410588 1100.139116302811 1099.982150020899 1098.062530730634 373.2649867572366 1098.032692354298 293.0005577183667
779 0.005 3.895 20 1051.723601849474 1014.632397183482 1015.265263646549 1100.640733161515 1100.126719642623 1099.969724439837 1098.054700685278 373.3235468665526 1098.028212813483 293.0005495535992
780 0.005 3.9 20 1051.728162254016 1014.635664024637 1015.26852172962 1100.649325001678 1100.136052636202 1099.975798647999 1098.059857880912 373.3819978590586 1098.030550737667 293.0005415665271
781 0.005 3.905 20 1051.732196748892 1014.638955747116 1015.271808632087 1100.651456403469 1100.1393374063 1099.982133390383 1098.062376356687 373.4402726978149 1098.033826951572 293.0005335261143
782 0.005 3.91 20 1051.727682342002 1014.642117732437 1015.274996602981 1100.639405461603 1100.125069308708 1099.969098651983 1098.053869147506 373.498396040236 1098.026374152835 293.0005256273035
783 0.005 3.915 20 1051.73329639999 1014.645322460309 1015.278190709402 1100.648779202438 1100.135546889708 1099.974829205556 1098.059388496376 373.5562184866195 1098.030721002003 293.0005178877696
784 0.005 3.92 20 1051.738255907805 1014.64856581214 1015.281425671846 1100.652667319098 1100.141043467804 1099.983561773186 1098.063545610263 373.6140549582573 1098.034558700825 293.0005101292604
785 0.005 3.925 20 1051.734329245439 1014.651683286314 1015.284566275559 1100.640755258905 1100.126570279455 1099.970115927933 1098.054703656385 373.6719414689338 1098.028733588543 293.000502458868
786 0.005 3.93 20 1051.739823028077 1014.654846954979 1015.287718795695 1100.651094283955 1100.138226080419 1099.977676314998 1098.05997234232 373.7293961144137 1098.032341857841 293.0004949548159
787 0.005 3.935 20 1051.743125746979 1014.658024062418 1015.290892576901 1100.651652377936 1100.139782952922 1099.98230984632 1098.062963284128 373.7866744978775 1098.034441312806 293.0004874470997
788 0.005 3.94 20 1051.739314822589 1014.661080226817 1015.293973014903 1100.64043792772 1100.126342341281 1099.969698779997 1098.054274340605 373.8440386165174 1098.02801476722 293.0004800259134
789 0.005 3.945 20 1051.744573344305 1014.664176010147 1015.297058027943 1100.650032583896 1100.1368144597 1099.976069182647 1098.06001582627 373.9011854923482 1098.031108865364 293.0004727676936
790 0.005 3.95 20 1051.747502779096 1014.667286929142 1015.300165427396 1100.650349356106 1100.13825731707 1099.981710444154 1098.062028804959 373.9582814638959 1098.033147544427 293.0004654697606
791 0.005 3.955 20 1051.744572151077 1014.670293397029 1015.30319171814 1100.640551567917 1100.126379519686 1099.969422771478 1098.054815596104 374.0150787821408 1098.027632180663 293.0004582517628
792 0.005 3.96 20 1051.749419370186 1014.673329516775 1015.306219411194 1100.649026398518 1100.135800642155 1099.975036141182 1098.059288379747 374.0716064934924 1098.031332127376 293.0004512735838
793 0.005 3.965 20 1051.753211909672 1014.676391580802 1015.309275683309 1100.651616878427 1100.139722052218 1099.98285926991 1098.062817470238 374.1283156589187 1098.033575950318 293.000444171788
794 0.005 3.97 20 1051.750006843322 1014.679344084214 1015.312248359855 1100.640765745191 1100.126716963432 1099.969896290717 1098.054686821733 374.1848790694428 1098.028415244921 293.0004372220964
795 0.005 3.975 20 1051.754287089678 1014.682323602545 1015.315219477707 1100.649592551651 1100.136428339276 1099.97657410797 1098.059320357817 374.2410938194133 1098.031042465164 293.0004305131945
796 0.005 3.98 20 1051.758270379863 1014.685332310567 1015.318221689095 1100.651145394528 1100.139007067435 1099.981831338154 1098.062405301053 374.297382012844 1098.033649863096 293.0004236393927
797 0.005 3.985 20 1051.754985871844 1014.688227875574 1015.321138087489 1100.641099380732 1100.126817788714 1099.969757210284 1098.054585334945 374.3533995481119 1098.028133899843 293.0004169144094
798 0.005 3.99 20 1051.758812714738 1014.691151516917 1015.324053673003 1100.648748789505 1100.135499975852 1099.975344141829 1098.059484442099 374.4091442522644 1098.03028255719 293.0004103970869
799 0.005 3.995 20 1051.763865145954 1014.694117875039 1015.32701028379 1100.652347634757 1100.140687121846 1099.983180771716 1098.06331498565 374.4649759085712 1098.034085754711 293.0004037406957
800 0.005 4 20 1051.759699320308 1014.696957301033 1015.329872802526 1100.640630315547 1100.126403676953 1099.969818425694 1098.054075523729 374.5207230981164 1098.028383140487 293.0003972886752
801 0.005 4.005 20 1051.764452652103 1014.699840801175 1015.332744544395 1100.649901438905 1100.136576456156 1099.97680924446 1098.059801655568 374.5761980460683 1098.031019844756 293.0003909463431
802 0.005 4.01 20 1051.767733727298 1014.702742708491 1015.335641943549 1100.651018105335 1100.139068453433 1099.982591775657 1098.062772405974 374.631595600397 1098.033140839086 293.0003845483685
803 0.005 4.015 20 1051.764769251627 1014.705536540513 1015.338455361852 1100.64119471035 1100.126916231203 1099.970020949912 1098.054632367474 374.6868834711474 1098.028761777135 293.00037825715
804 0.005 4.02 20 1051.769518738852 1014.708370980899 1015.341278317559 1100.650479309596 1100.137294508398 1099.976527454916 1098.059996090709 374.7418945151095 1098.031835643688 293.0003721381666
805 0.005 4.025 20 1051.772895147041 1014.711227863593 1015.344129842519 1100.651429447903 1100.139595195408 1099.982524693128 1098.062827174485 374.7968509381707 1098.033846293975 293.0003659130643
806 0.005 4.03 20 1051.768369038067 1014.713960293201 1015.346886157333 1100.639187957813 1100.124850834484 1099.968977988884 1098.053901471935 374.8517829992806 1098.026846770625 293.0003598379927
807 0.005 4.035 20 1051.773761171823 1014.716736891895 1015.349650180836 1100.649448244706 1100.136204827578 1099.975432734582 1098.059713050938 374.9065424292399 1098.030758465635 293.0003539221608
808 0.005 4.04 20 1051.778064306866 1014.719554660489 1015.352458169773 1100.652420644583 1100.140730135058 1099.983222584196 1098.063434771394 374.9610654601999 1098.034462648871 293.0003478991397
809 0.005 4.045 20 1051.773541254926 1014.722248691498 1015.355174467812 1100.640011626498 1100.125688174985 1099.969449757151 1098.054567668174 375.0154400184201 1098.027895042383 293.0003419961451
810 0.005 4.05 20 1051.778822329162 1014.724982414061 1015.357896442434 1100.650169833617 1100.136954449986 1099.976214892379 1098.059563945077 375.0697260885926 1098.031858036721 293.0003362598917
811 0.005 4.055 20 1051.782335804113 1014.727744142991 1015.360651403041 1100.651274887117 1100.139188319796 1099.9822481522 1098.062830811126 375.1240086980889 1098.03396950703 293.000330413476
812 0.005 4.06 20 1051.778652470511 1014.730392313089 1015.36332001407 1100.640998559604 1100.126685900623 1099.969716090056 1098.054611329029 375.1781692048231 1098.028236991796 293.0003247132923
813 0.005 4.065 20 1051.782844260267 1014.733076696025 1015.365994276151 1100.648766260621 1100.135578808783 1099.974902369121 1098.059702147159 375.2320242001029 1098.030497056109 293.0003191567424
814 0.005 4.07 20 1051.787273876289 1014.735801246949 1015.368708839878 1100.652380210262 1100.14066687323 1099.983282885881 1098.063356219005 375.2857301388391 1098.034522435436 293.0003134773256
815 0.005 4.075 20 1051.78281054614 1014.73839971182 1015.37132982234 1100.640312270372 1100.126113753764 1099.969933012577 1098.054284450043 375.3393461425513 1098.028277408187 293.0003079730148
816 0.005 4.08 20 1051.787225839744 1014.741036005836 1015.373955705658 1100.648983664037 1100.135618633639 1099.975854371437 1098.059612131855 375.3928841509406 1098.030036845144 293.0003026069882
817 0.005 4.085 20 1051.790895049203 1014.74370017657 1015.376612079918 1100.650795631762 1100.138839956613 1099.98186210375 1098.062574602904 375.4463185005069 1098.033325182929 293.0002971389317
818 0.005 4.09 20 1051.787686169358 1014.746259744019 1015.379189714476 1100.641028149894 1100.126722438956 1099.969724588091 1098.054690936855 375.4995780198726 1098.028119900162 293.0002917648794
819 0.005 4.095 20 1051.79219569032 1014.748859777728 1015.381778071793 1100.649365890802 1100.136248080043 1099.975297504307 1098.059639352599 375.5528432041852 1098.030995642333 293.0002865447251
820 0.005 4.1 20 1051.796138530053 1014.751493809689 1015.384403682818 1100.652477517465 1100.140867019697 1099.983371967889 1098.063165434412 375.6057561231235 1098.034317675414 293.0002812371457
821 0.005 4.105 20 1051.792306334949 1014.754013155184 1015.38694304412 1100.64124816974 1100.126904265396 1099.969991093993 1098.054869672338 375.6586987885543 1098.028917439287 293.0002760858538
822 0.005 4.11 20 1051.797125538508 1014.75657646999 1015.389494121018 1100.650851515104 1100.137833223356 1099.977641376026 1098.059800850638 375.7114796920666 1098.03245242412 293.0002710304024
823 0.005 4.115 20 1051.800052473466 1014.759163850713 1015.392075087486 1100.651474613084 1100.139564809434 1099.982545956026 1098.063300476857 375.7640144144262 1098.033935730855 293.0002659177405
824 0.005 4.12 20 1051.796081108336 1014.761634227075 1015.39456678508 1100.640518822756 1100.126325084525 1099.96963855025 1098.054189928384 375.8165976551424 1098.028345906626 293.0002609307103
825 0.005 4.125 20 1051.800691347316 1014.764146275561 1015.397065880672 1100.649627529993 1100.13623429069 1099.976095766909 1098.059868068462 375.8689421063057 1098.03143048899 293.0002560373816
826 0.005 4.13 20 1051.804370036331 1014.766693726239 1015.399604325681 1100.651559655974 1100.139624818201 1099.982528403741 1098.063154589248 375.9210721658083 1098.034136190737 293.0002510926663
827 0.005 4.135 20 1051.800218610124 1014.769120169517 1015.4020524334 1100.640318094639 1100.126079302035 1099.96945132551 1098.054331791304 375.9731967964293 1098.02777808306 293.0002462789546
828 0.005 4.14 20 1051.805181754724 1014.771594990413 1015.404513481127 1100.649565143655 1100.1364061115 1099.975637182731 1098.059970645036 376.0252653814343 1098.030972930406 293.0002415346685
829 0.005 4.145 20 1051.80804915472 1014.774091763388 1015.407003975241 1100.651127291369 1100.139039993149 1099.982153904397 1098.062414153371 376.0772097061361 1098.033552977355 293.0002367892403
830 0.005 4.15 20 1051.803630588907 1014.776470053706 1015.409404075726 1100.639345927831 1100.125129725389 1099.969104999483 1098.053846379236 376.1289339713749 1098.027012602309 293.0002320832655
831 0.005 4.155 20 1051.809281667061 1014.778905909698 1015.411823906848 1100.649640951056 1100.136564738847 1099.975583544091 1098.060138851204 376.1805221664185 1098.030963365157 293.0002275002155
832 0.005 4.16 20 1051.812239287137 1014.781361521496 1015.414272914126 1100.65123822084 1100.139289707655 1099.982594732273 1098.062742789502 376.231970897053 1098.033624176121 293.0002228537986
833 0.005 4.165 20 1051.808591778989 1014.783708534173 1015.416638675319 1100.640471177431 1100.12618567857 1099.969611328779 1098.05427817938 376.2835222068692 1098.0282466922 293.0002182687057
834 0.005 4.17 20 1051.812394031132 1014.786092514256 1015.419011490146 1100.648758775559 1100.135516389497 1099.975576117405 1098.059414146267 376.3348893890449 1098.029883683519 293.0002138677037
835 0.005 4.175 20 1051.816514448619 1014.788513235761 1015.421422150581 1100.65124557207 1100.139303817699 1099.982070724224 1098.062716180721 376.3859732907376 1098.034323621539 293.0002093191823
836 0.005 4.18 20 1051.812160155531 1014.790820131444 1015.423749120695 1100.640047623781 1100.125874980576 1099.969445750502 1098.054435644447 376.4370203147934 1098.027338716633 293.000204872236
837 0.005 4.185 20 1051.816976533037 1014.793169482351 1015.426085491508 1100.648953305375 1100.135744745573 1099.975060839164 1098.059637166083 376.4878377597082 1098.030597364553 293.0002005576148
838 0.005 4.19 20 1051.820811100786 1014.795559219257 1015.428464307047 1100.651992572677 1100.140125159262 1099.982890601909 1098.063176628229 376.538706708686 1098.034464740434 293.0001961650901
839 0.005 4.195 20 1051.81599719842 1014.797826541602 1015.430753214756 1100.63978952417 1100.125599138094 1099.969261811882 1098.054036014155 376.5894507354845 1098.027456567678 293.0001918863205
840 0.005 4.2 20 1051.821102845333 1014.800141234428 1015.433053811132 1100.649758698148 1100.136495228049 1099.976440164232 1098.059858997223 376.6399913090337 1098.031733452204 293.0001877301277
841 0.005 4.205 20 1051.824915117714 1014.802492872353 1015.435395300601 1100.652121598999 1100.1401533236 1099.982375696593 1098.063150807436 376.6903713718596 1098.034681913018 293.0001834200471
842 0.005 4.21 20 1051.819792691292 1014.804721091968 1015.437646537912 1100.639711309048 1100.125520788179 1099.96931107817 1098.053994959022 376.740668085231 1098.027499837579 293.0001793197061
843 0.005 4.215 20 1051.824071456214 1014.806991363367 1015.439904340664 1100.648636029654 1100.135378706494 1099.975243922864 1098.059329515259 376.7907751048041 1098.029856191605 293.000175250554
844 0.005 4.22 20 1051.827656928053 1014.809296412581 1015.442200157201 1100.651120810977 1100.139321106558 1099.98267268627 1098.062736168548 376.8409201029652 1098.032930748615 293.0001711340211
845 0.005 4.225 20 1051.824188555623 1014.811493298754 1015.444414978594 1100.640206718829 1100.12608958908 1099.969713558485 1098.054516114745 376.8909404468006 1098.028501155295 293.0001670599179
846 0.005 4.23 20 1051.828519691096 1014.813738420138 1015.446645234089 1100.649518256459 1100.136261299483 1099.976083012501 1098.060401711185 376.9406785004053 1098.030878392191 293.000163145093
847 0.005 4.235 20 1051.832396258511 1014.816014927201 1015.448912627653 1100.652120460374 1100.140236182222 1099.982621124999 1098.062798134718 376.9903127721782 1098.034728802908 293.0001591423362
848 0.005 4.24 20 1051.827436138406 1014.818172867121 1015.451092079504 1100.639603994076 1100.125305392423 1099.968948828619 1098.054071427493 377.0400085975742 1098.026990467447 293.0001552212117
849 0.005 4.245 20 1051.832189418899 1014.820375766478 1015.453281925113 1100.64906361485 1100.135656980099 1099.975001376758 1098.059341836648 377.0895141351999 1098.030807847622 293.0001514591502
850 0.005 4.25 20 1051.835968238149 1014.822619723773 1015.455514679898 1100.651913736424 1100.140119390757 1099.982971776677 1098.063257566085 377.1388403004132 1098.034230513131 293.0001475527193
851 0.005 4.255 20 1051.831556356535 1014.824751444823 1015.457664964838 1100.640435397906 1100.126123987456 1099.969846495515 1098.054768393477 377.1881057943791 1098.028221114671 293.0001437935979
852 0.005 4.26 20 1051.836043077735 1014.826926294921 1015.459826452493 1100.649636586582 1100.136476242688 1099.976399507396 1098.059982987113 377.2372260179412 1098.030821848144 293.0001401391753
853 0.005 4.265 20 1051.83982338113 1014.82913872989 1015.462028723058 1100.651897414302 1100.140034252042 1099.98262623578 1098.063055527011 377.2864111125619 1098.034234424244 293.0001363496044
854 0.005 4.27 20 1051.834608458895 1014.8312271667 1015.464139599075 1100.639420975784 1100.125237389704 1099.969251150958 1098.053961330391 377.3352956480118 1098.027199644828 293.0001326920841
855 0.005 4.275 20 1051.839426774139 1014.833363186438 1015.466260811563 1100.649379257182 1100.136179965813 1099.97608157434 1098.059850861627 377.38403365318 1098.031295592907 293.0001291422388
856 0.005 4.28 20 1051.843112706912 1014.835537345021 1015.468424012984 1100.651437106214 1100.139245207379 1099.982067199504 1098.062989943597 377.4327571675364 1098.03462007104 293.0001254348442
857 0.005 4.285 20 1051.838827937687 1014.837601683307 1015.470507506517 1100.640337939847 1100.126160215122 1099.969483613365 1098.054569581917 377.4812050462153 1098.02782860655 293.0001219024343
858 0.005 4.29 20 1051.843481890799 1014.839713297085 1015.47260521063 1100.649423814082 1100.136305005367 1099.975328187103 1098.05964287517 377.5296520115504 1098.031393316361 293.0001184886393
859 0.005 4.295 20 1051.847319029244 1014.841863475685 1015.474744458229 1100.652444433073 1100.140762839144 1099.983425418786 1098.06346937002 377.5781188779017 1098.034707629366 293.0001148900741
860 0.005 4.3 20 1051.842884645237 1014.843901154182 1015.476800994923 1100.641106434198 1100.127073127966 1099.970231187996 1098.054966503247 377.6261392408557 1098.02883700998 293.0001114864425
861 0.005 4.305 20 1051.847006363333 1014.845982318009 1015.478869360964 1100.650277210736 1100.137107909382 1099.977369312268 1098.059889290148 377.6741108880301 1098.031787463274 293.0001082036629
862 0.005 4.31 20 1051.850247897946 1014.848090170117 1015.48096920258 1100.651523648923 1100.139692463426 1099.982309060761 1098.062626595227 377.7221998821046 1098.033942428621 293.0001047425871
863 0.005 4.315 20 1051.845369680831 1014.850086246057 1015.482984541045 1100.639796198978 1100.125397058555 1099.969359140053 1098.054317702034 377.770101400271 1098.027307962747 293.0001014256733
864 0.005 4.32 20 1051.850354932557 1014.85213258773 1015.485015908306 1100.649887782539 1100.136634164594 1099.975942966983 1098.059975915893 377.817796278462 1098.03135739962 293.0000982247853
865 0.005 4.325 20 1051.854204240119 1014.854217702298 1015.487090262543 1100.652079333521 1100.14032984259 1099.982794111917 1098.063080260597 377.8655919958264 1098.034207355632 293.0000948507621
866 0.005 4.33 20 1051.849016176142 1014.856183814896 1015.489077003142 1100.639823875777 1100.125528068058 1099.969218105634 1098.05437841164 377.9132292731983 1098.027397445859 293.0000916373623
867 0.005 4.335 20 1051.853581111722 1014.858192895416 1015.491072466124 1100.649331507108 1100.136083770944 1099.975304002106 1098.05939834488 377.9604757458057 1098.030881256553 293.0000885236907
868 0.005 4.34 20 1051.857256605876 1014.860243361162 1015.493111899108 1100.65218933562 1100.140293148686 1099.982910237386 1098.06298550906 378.0079193656804 1098.034476848095 293.0000852932912
869 0.005 4.345 20 1051.852408920752 1014.86217912829 1015.495067575582 1100.640074301819 1100.125877878912 1099.969632487029 1098.054391620001 378.0552029852818 1098.02784438797 293.0000821539521
870 0.005 4.350000000000001 20 1051.857197995596 1014.864166242442 1015.497039127646 1100.649884131457 1100.136717472198 1099.976403000475 1098.060084084185 378.1021377751064 1098.031131531729 293.0000791561734
871 0.005 4.355 20 1051.860110558456 1014.866183887513 1015.499047287196 1100.650969053165 1100.138854175469 1099.982093745396 1098.062805642844 378.1491090985207 1098.033453432926 293.000076030605
872 0.005 4.36 20 1051.855805567802 1014.868087222521 1015.500970730751 1100.639814928816 1100.125643920745 1099.969382394908 1098.053932900402 378.1961056182437 1098.027348757011 293.0000730086479
873 0.005 4.365 20 1051.860984989468 1014.8700516499 1015.502917683908 1100.650303311108 1100.137254211245 1099.976293158039 1098.060147371379 378.2427748972034 1098.03160956749 293.0000700517911
874 0.005 4.37 20 1051.863971509868 1014.872050481676 1015.504906432217 1100.652058956937 1100.140266046804 1099.982722766297 1098.063269869119 378.2893683554381 1098.034318245329 293.0000670709911
875 0.005 4.375 20 1051.858964128993 1014.873927272659 1015.506803715123 1100.639665291822 1100.125322753213 1099.969223094446 1098.054391260969 378.3359194597192 1098.027023623916 293.0000641334003
876 0.005 4.38 20 1051.862983340128 1014.875845702494 1015.508709837103 1100.648402426549 1100.135053815328 1099.97500389872 1098.059401139177 378.3825180586267 1098.029985222942 293.0000613154464
877 0.005 4.385 20 1051.867527940561 1014.877814575735 1015.51066500146 1100.652480862248 1100.140828842483 1099.983188973459 1098.06313835847 378.4287540902993 1098.034555379333 293.0000583362586
878 0.005 4.39 20 1051.863029413919 1014.879671059812 1015.512539890863 1100.641202825076 1100.126915308988 1099.969963247652 1098.054551142674 378.4750008110253 1098.028918763958 293.0000555264894
879 0.005 4.395 20 1051.867113228845 1014.881575543876 1015.514429680129 1100.650115346734 1100.13690984097 1099.976850679777 1098.060095285914 378.5211118689164 1098.031807638292 293.0000527566101
880 0.005 4.4 20 1051.870524524148 1014.883511847524 1015.516356676861 1100.652204667017 1100.140301500254 1099.982574686843 1098.062920308235 378.5670756331918 1098.03482766678 293.0000499280534
881 0.005 4.405 20 1051.865059768205 1014.885329881607 1015.518196271996 1100.639393230467 1100.125089631219 1099.969137730405 1098.05404677517 378.6129542445177 1098.027165683871 293.0000471722307
882 0.005 4.41 20 1051.87016927573 1014.887202511075 1015.520052608316 1100.64970200818 1100.136590526818 1099.975944168413 1098.059900298885 378.6586981032459 1098.031624145238 293.0000445274827
883 0.005 4.415 20 1051.873372783934 1014.889110411128 1015.521949649248 1100.651878756708 1100.139869250798 1099.982623782978 1098.062844343706 378.7044139396498 1098.034376182599 293.000041788463
884 0.005 4.42 20 1051.868162357615 1014.890899962979 1015.523760125516 1100.63927246526 1100.124960029759 1099.969064282435 1098.054215075079 378.7501150169931 1098.026959021071 293.0000391315687
885 0.005 4.425 20 1051.873296788383 1014.892744628028 1015.525587958105 1100.649652465496 1100.136425094072 1099.976036295001 1098.060057534222 378.7956644204764 1098.03186616461 293.0000365651915
886 0.005 4.43 20 1051.876158195752 1014.894625449383 1015.527457794409 1100.651136449569 1100.139064498396 1099.982255271066 1098.062992483479 378.8409723898218 1098.033862198098 293.0000338934018
887 0.005 4.435 20 1051.871967616485 1014.896396036111 1015.52924712814 1100.640640835721 1100.12636934405 1099.969596355907 1098.054240814763 378.8861966625847 1098.02835909837 293.0000313018862
888 0.005 4.44 20 1051.875962877218 1014.898212290062 1015.531049055833 1100.649182925675 1100.135804401861 1099.975666977545 1098.059986051294 378.9315853708821 1098.031584395623 293.0000288102777
889 0.005 4.445 20 1051.879702789797 1014.900072555599 1015.532897383223 1100.651942146591 1100.140090963345 1099.982478660613 1098.063328924211 378.9764917101693 1098.034752110102 293.0000261805562
890 0.005 4.45 20 1051.875168064032 1014.901819851609 1015.534663979106 1100.640437411527 1100.126353343966 1099.969765393555 1098.054540926506 379.0212063261137 1098.028721683479 293.0000236976559
891 0.005 4.455 20 1051.879896750286 1014.903620775614 1015.536448821213 1100.649891834259 1100.136796030691 1099.975841423911 1098.060033694012 379.0662439555358 1098.031571258796 293.0000212828523
892 0.005 4.46 20 1051.882089412256 1014.90544207607 1015.538263109937 1100.650930685421 1100.138953606397 1099.982369741826 1098.062348616977 379.1111682664233 1098.033142809444 293.0000187909408
893 0.005 4.465 20 1051.877532285774 1014.907154580646 1015.539994018551 1100.639634984301 1100.12537444727 1099.969291695919 1098.05411797126 379.1557461752692 1098.027388430073 293.0000163823736
894 0.005 4.47 20 1051.881928273436 1014.908920765939 1015.541743767997 1100.649044469543 1100.135668587737 1099.975589284881 1098.060101912663 379.2002102318185 1098.030352283464 293.0000140589471
895 0.005 4.475000000000001 20 1051.885536798256 1014.910725212088 1015.543536437615 1100.651648788364 1100.13961692515 1099.982415270375 1098.062816756304 379.2446944712567 1098.034877564429 293.0000116095694
896 0.005 4.48 20 1051.881134724649 1014.912423914695 1015.545252621766 1100.640779942185 1100.126433049093 1099.969545010611 1098.054435458351 379.2890894398777 1098.028326013263 293.0000092610937
897 0.005 4.485 20 1051.884870858597 1014.914160689731 1015.546977136539 1100.648679248152 1100.135341350587 1099.974923313738 1098.05924720983 379.3332884261233 1098.031313217546 293.0000070173434
898 0.005 4.49 20 1051.88836042451 1014.915940814887 1015.548745534648 1100.651779963843 1100.139813196111 1099.982953444312 1098.063140044452 379.3774939139911 1098.03427390221 293.0000046591258
899 0.005 4.495 20 1051.884328196003 1014.917616363151 1015.550437830694 1100.641025081816 1100.126775675851 1099.969906454758 1098.054735505175 379.4215153098332 1098.028816321055 293.0000023733347
900 0.005 4.5 20 1051.889031008296 1014.919347588247 1015.552152748011 1100.651145897158 1100.138258408899 1099.977419721004 1098.059965343203 379.4654539021876 1098.032887537963 293.0000002126602
901 0.005 4.505 20 1051.891544103989 1014.921108882402 1015.553904770942 1100.651669890003 1100.139752473016 1099.98250239901 1098.063256015204 379.5092577538372 1098.034106454912 292.9999978861038
902 0.005 4.51 20 1051.886789510904 1014.922756773361 1015.555571977108 1100.640170221784 1100.125978005085 1099.96964871016 1098.054426832837 379.5529895873228 1098.028116386884 292.9999957098892
903 0.005 4.515 20 1051.891399171836 1014.924459770851 1015.557258636712 1100.64993044589 1100.136864626144 1099.97602819505 1098.060164155338 379.5966453586234 1098.03154018813 292.9999935821138
904 0.005 4.52 20 1051.894270932929 1014.926197051563 1015.558985130925 1100.651620970309 1100.13974112312 1099.982516796967 1098.063343211044 379.6401242903449 1098.034162878354 292.9999913471191
905 0.005 4.525 20 1051.888960832169 1014.927813789996 1015.560623357265 1100.639447568617 1100.12526835857 1099.969255569543 1098.053932445531 379.6834447797505 1098.027352769359 292.9999892446477
906 0.005 4.53 20 1051.893793356045 1014.929487925233 1015.562280235215 1100.649196968679 1100.135953134263 1099.97561576387 1098.060201544993 379.7268782807159 1098.030382286214 292.9999871951231
907 0.005 4.535 20 1051.897436890877 1014.931200826325 1015.563981133552 1100.652346957917 1100.14048017853 1099.982631697316 1098.062911309558 379.7701905288232 1098.034997051191 292.9999850218196
908 0.005 4.54 20 1051.8923853602 1014.932801968836 1015.565601326856 1100.640330708719 1100.125990129456 1099.96940882397 1098.054522518469 379.8131797201355 1098.028082631849 292.9999829720641
909 0.005 4.545 20 1051.896829822528 1014.934456585722 1015.567239811149 1100.649716219907 1100.136367279722 1099.976218362036 1098.060267410889 379.8562262684649 1098.031712475145 292.9999809910953
910 0.005 4.55 20 1051.89981978265 1014.936142634222 1015.568916210558 1100.651620920594 1100.139623568176 1099.982387464159 1098.062513640743 379.8992537521933 1098.034307079176 292.9999788733949
911 0.005 4.555 20 1051.895440473842 1014.937728115686 1015.570518260369 1100.640545162365 1100.126310644071 1099.969685051728 1098.054904198568 379.9420715876026 1098.02836727975 292.9999768786603
912 0.005 4.56 20 1051.898555012381 1014.939346584031 1015.572124701567 1100.64812304227 1100.134715250995 1099.974553415974 1098.059254790227 379.9846845565756 1098.030196613203 292.9999749755549
913 0.005 4.565 20 1051.903024923746 1014.941018293424 1015.573782824187 1100.652745107142 1100.141025960071 1099.983414067757 1098.063579845027 380.0273377819209 1098.034951123036 292.9999729171274
914 0.005 4.57 20 1051.898292846586 1014.942579221802 1015.575361473503 1100.640861057502 1100.126482752117 1099.969729488282 1098.054717055318 380.0699470217822 1098.028650605887 292.9999709659209
915 0.005 4.575 20 1051.901684882842 1014.944181339612 1015.576951217901 1100.649319995143 1100.136131960657 1099.976155321128 1098.059393634351 380.1123694048522 1098.030513559584 292.9999691321728
916 0.005 4.58 20 1051.905863645963 1014.94583701382 1015.578592709272 1100.652617593981 1100.140961011028 1099.983165918856 1098.063541128904 380.1547709102999 1098.034517765404 292.9999671789288
917 0.005 4.585 20 1051.901184340783 1014.947380247625 1015.580153809485 1100.64091606799 1100.126849450967 1099.970004189583 1098.054864353868 380.1970220654538 1098.02868996438 292.9999652868335
918 0.005 4.59 20 1051.905275623395 1014.94897235932 1015.581731360817 1100.650851401618 1100.137611293344 1099.977496504164 1098.059895529519 380.2391006415334 1098.032393368796 292.9999635571893
919 0.005 4.595 20 1051.907593599407 1014.950593800345 1015.583343574613 1100.650915575356 1100.138787557322 1099.982044415553 1098.062895980879 380.2810939247191 1098.033554428539 292.9999616223827
920 0.005 4.600000000000001 20 1051.90385694275 1014.952116232995 1015.584882702215 1100.640844272306 1100.126850072259 1099.96987835495 1098.054626837907 380.3231801342656 1098.028639487413 292.9999598381836
921 0.005 4.605 20 1051.907818608233 1014.953688183382 1015.586438511462 1100.650043326654 1100.136801546084 1099.976436035061 1098.060211344357 380.3650100468982 1098.031421684673 292.9999581005091
922 0.005 4.61 20 1051.910248719779 1014.955284735514 1015.588027615287 1100.65125576314 1100.139232375207 1099.982298467665 1098.062593953945 380.4067140425078 1098.033579616638 292.9999562645845
923 0.005 4.615 20 1051.905984659566 1014.956778504608 1015.589538145004 1100.64049870522 1100.126272631925 1099.969719604695 1098.054436943953 380.4484725901675 1098.028426549587 292.9999544689275
924 0.005 4.62 20 1051.9094653053 1014.958316383045 1015.591062100811 1100.649046759022 1100.135730724864 1099.97608233014 1098.059504062517 380.4900841485681 1098.0304126771 292.9999528248109
925 0.005 4.625 20 1051.912443617329 1014.959889713645 1015.59262514357 1100.650838179905 1100.138941157188 1099.982058156961 1098.062350925107 380.5315210427924 1098.032891775753 292.9999510134136
926 0.005 4.63 20 1051.908891805083 1014.96137142356 1015.594121076457 1100.640626765982 1100.126527152791 1099.969607760261 1098.054958544823 380.5729349934095 1098.028231474726 292.999949286161
927 0.005 4.635 20 1051.911989896616 1014.962887766389 1015.595624079458 1100.64850966572 1100.135121612547 1099.975224420795 1098.05964514093 380.6142645024154 1098.029742560254 292.9999476933837
928 0.005 4.64 20 1051.915674198056 1014.964451621652 1015.597174859113 1100.651425963011 1100.139416052421 1099.982479021152 1098.063271358742 380.6554604604464 1098.034163663145 292.9999459490252
929 0.005 4.645 20 1051.910640266287 1014.965901753292 1015.598643812141 1100.639494269337 1100.125208045743 1099.969167031505 1098.054272416157 380.6965924884258 1098.027700533326 292.999944329122
930 0.005 4.65 20 1051.915204953594 1014.96740536214 1015.600131160486 1100.649362553258 1100.136074937096 1099.975833408177 1098.059817700431 380.7376664273533 1098.031539406999 292.9999427373627
931 0.005 4.655 20 1051.917596698464 1014.968942321984 1015.601658454808 1100.650895506406 1100.138762645992 1099.982043265344 1098.06256042518 380.7784443407053 1098.033296225651 292.999941057963
932 0.005 4.66 20 1051.913630786701 1014.970380051993 1015.603112145656 1100.640355784169 1100.126244978097 1099.96948658248 1098.054821735398 380.8191745811688 1098.028299861022 292.9999394409476
933 0.005 4.665 20 1051.917920408166 1014.971869625556 1015.604584698068 1100.649689004974 1100.136507304305 1099.975831833336 1098.060339826415 380.8599434370522 1098.031679910745 292.9999378984106
934 0.005 4.67 20 1051.921209781889 1014.973398249796 1015.606101720084 1100.652400536842 1100.140472605751 1099.982598636281 1098.063116129418 380.9006806156684 1098.035034397222 292.9999362529946
935 0.005 4.675 20 1051.915535767884 1014.974808355733 1015.607532897717 1100.639638956034 1100.125425015211 1099.969097842554 1098.053965506504 380.9412251491481 1098.027395135164 292.9999347069539
936 0.005 4.68 20 1051.920381065647 1014.976279521007 1015.608986291063 1100.649766244593 1100.136467746176 1099.976200096836 1098.060310388181 380.9817231649674 1098.031651971789 292.9999332034432
937 0.005 4.685 20 1051.922690418772 1014.977776721554 1015.610474853618 1100.65085219262 1100.138725305264 1099.981756393675 1098.062309116424 381.0221151015553 1098.033548998101 292.999931620064
938 0.005 4.69 20 1051.91853414368 1014.979178000116 1015.611891181457 1100.640399710213 1100.125978514652 1099.969475637804 1098.055069616089 381.0623639145164 1098.027854948608 292.9999301005926
939 0.005 4.695 20 1051.921842629498 1014.980617562029 1015.613317820782 1100.648073052015 1100.134719665553 1099.974522144285 1098.059349843805 381.1025834260245 1098.030384784672 292.9999286789118
940 0.005 4.7 20 1051.925983829831 1014.982107468581 1015.614794150053 1100.652467243886 1100.140673515303 1099.983194037186 1098.063082209596 381.1426811558214 1098.034761847478 292.999927101206
941 0.005 4.705 20 1051.921325555531 1014.983497241536 1015.616199685373 1100.640943189872 1100.126721795071 1099.970036542003 1098.055228280359 381.1826797522165 1098.028827370419 292.9999256619697
942 0.005 4.71 20 1051.925040159007 1014.984930738873 1015.617618723632 1100.65007972952 1100.136816380769 1099.976945635609 1098.0601235163 381.2224493810716 1098.031878276149 292.999924290841
943 0.005 4.715 20 1051.92881219743 1014.986410345293 1015.619086343711 1100.652448386094 1100.140699474153 1099.982702898031 1098.063460838885 381.2622055034609 1098.034969439663 292.9999227754176
944 0.005 4.72 20 1051.923487017686 1014.987774255925 1015.620469307979 1100.640183179771 1100.126050921864 1099.969709527478 1098.054458699581 381.3022242664453 1098.028601976776 292.9999213699455
945 0.005 4.725000000000001 20 1051.927097071579 1014.989183822459 1015.621864993266 1100.649395064104 1100.136214516587 1099.97595205445 1098.059647592991 381.3419345845471 1098.030859314098 292.9999200415986
946 0.005 4.73 20 1051.930402163599 1014.990637196633 1015.62330594105 1100.65186138806 1100.139795919453 1099.982584617618 1098.063201450206 381.3812645933484 1098.034300460719 292.9999185460177
947 0.005 4.735 20 1051.926221450662 1014.991991104437 1015.624676181687 1100.641108950182 1100.127023618912 1099.969794799478 1098.05502068785 381.4206119593471 1098.028362642461 292.9999171938907
948 0.005 4.74 20 1051.929730924082 1014.993385712521 1015.626057195542 1100.648767468046 1100.135497143861 1099.974749057869 1098.059574039872 381.4600247506619 1098.030692695789 292.9999158956477
949 0.005 4.745 20 1051.932892250666 1014.994822035335 1015.627481336074 1100.651514911947 1100.139615116091 1099.982853923332 1098.063312035532 381.499510479761 1098.034032939181 292.9999144986097
950 0.005 4.75 20 1051.927814237846 1014.996145006207 1015.628822701818 1100.640035992365 1100.12579516124 1099.969473999851 1098.054248124478 381.5387746097651 1098.027808985331 292.9999131828033
951 0.005 4.755 20 1051.932441157961 1014.997530992855 1015.630190430017 1100.650034694709 1100.136767208237 1099.97623305377 1098.060515914091 381.577839988296 1098.031695622846 292.9999119337312
952 0.005 4.76 20 1051.935317063557 1014.998949802398 1015.631598842025 1100.651949589043 1100.139971829411 1099.982413017904 1098.06288577942 381.616834721429 1098.034717100606 292.9999105730693
953 0.005 4.765 20 1051.930545723921 1015.000266360265 1015.632932146653 1100.640582998699 1100.126211232086 1099.969634446845 1098.054894318914 381.6557776924526 1098.028115344906 292.999909243651
954 0.005 4.77 20 1051.934427609604 1015.001630421228 1015.634281645098 1100.649407787 1100.136217125335 1099.975569347512 1098.059993875908 381.6945885988447 1098.031585488006 292.9999080842384
955 0.005 4.775 20 1051.937895958636 1015.003035375392 1015.635674748902 1100.652458246399 1100.140589628024 1099.98276721575 1098.063083130897 381.7333963692792 1098.035030035802 292.9999067383083
956 0.005 4.78 20 1051.933292019127 1015.004337753258 1015.636994184365 1100.641329365709 1100.127056360118 1099.970006101544 1098.054876671161 381.7722290198597 1098.029160663717 292.999905447489
957 0.005 4.785 20 1051.936641447438 1015.005682908889 1015.638325676712 1100.6499678656 1100.136823791081 1099.976512372946 1098.059911868969 381.810781476031 1098.031049344678 292.9999042862744
958 0.005 4.79 20 1051.939193787655 1015.007062191306 1015.639695624672 1100.651044158587 1100.138958283773 1099.981929926351 1098.062522117284 381.8491240571342 1098.033575671861 292.9999029872611
959 0.005 4.795 20 1051.934991063995 1015.008342278167 1015.640991531025 1100.640604127761 1100.126261810855 1099.969490353602 1098.054537972152 381.8876295435969 1098.028042938998 292.9999017439058
960 0.005 4.8 20 1051.937798511814 1015.009655178824 1015.642293332923 1100.647814395458 1100.134438752537 1099.974617827505 1098.05890785142 381.9259670503316 1098.029616900362 292.9999006360379
961 0.005 4.805 20 1051.941687457821 1015.011023666774 1015.643646701352 1100.651689076325 1100.139876068271 1099.982885033531 1098.063514139898 381.9641759893519 1098.033768541788 292.999899370684
962 0.005 4.81 20 1051.936959603567 1015.012283571191 1015.64492329107 1100.639958095379 1100.125755003473 1099.969435908025 1098.054767905478 382.002491640232 1098.028000764134 292.9998981768296
963 0.005 4.815 20 1051.941853867166 1015.013608072643 1015.64622915988 1100.65081926433 1100.137804197769 1099.97694527051 1098.060135401136 382.0405609523544 1098.032476452816 292.9998970676519
964 0.005 4.82 20 1051.943437071703 1015.014957515713 1015.647570313508 1100.650605309323 1100.138498271777 1099.981854594693 1098.062726917627 382.0784699519539 1098.03335577608 292.9998958821311
965 0.005 4.825 20 1051.939782782616 1015.016210675602 1015.648839215242 1100.640657127307 1100.12662603124 1099.969655227993 1098.054828599421 382.116400178592 1098.028073674081 292.9998947162618
966 0.005 4.83 20 1051.943597563913 1015.01751153652 1015.650124436563 1100.64987857573 1100.136581449759 1099.975776124883 1098.060274694693 382.1544113658254 1098.031673769528 292.9998936779334
967 0.005 4.835 20 1051.946727157674 1015.018856943072 1015.651458089459 1100.652438767793 1100.140832693055 1099.983305494783 1098.063416713181 382.1921979146522 1098.034551172786 292.9998924809096
968 0.005 4.84 20 1051.941782889519 1015.020092856965 1015.652711802749 1100.641008124541 1100.126715649056 1099.969930669067 1098.054555830186 382.2296985676605 1098.028836460353 292.9998913599616
969 0.005 4.845 20 1051.945030229531 1015.021371353589 1015.653977413849 1100.649468358152 1100.136211027674 1099.976724765873 1098.05937758168 382.2671861068112 1098.030938986647 292.9998903377842
970 0.005 4.850000000000001 20 1051.947925599933 1015.022686567437 1015.655282374285 1100.651006592404 1100.139136517104 1099.982147013851 1098.062669819728 382.3047240581233 1098.033028407667 292.9998891907168
971 0.005 4.855 20 1051.944363113209 1015.023912265648 1015.656521904884 1100.640865081239 1100.126787771525 1099.969788961184 1098.055128751457 382.34216700039 1098.028526031518 292.9998881074248
972 0.005 4.86 20 1051.947246933957 1015.025174910511 1015.657770613809 1100.648781279994 1100.135392999248 1099.975521974759 1098.059710189898 382.3795602603328 1098.029965421765 292.999887201226
973 0.005 4.865 20 1051.950491135498 1015.026482599586 1015.659065767102 1100.651234730496 1100.139163937003 1099.982260001442 1098.062958815722 382.4167910456801 1098.034139659413 292.9998860426346
974 0.005 4.87 20 1051.945182409111 1015.027678933598 1015.660281025962 1100.639341633057 1100.125079562118 1099.968794947878 1098.054292628303 382.4539275018549 1098.026713632651 292.9998850188684
975 0.005 4.875 20 1051.949608436023 1015.028927901651 1015.661513907534 1100.648822469095 1100.135510276418 1099.974945042938 1098.059644469765 382.4910127860326 1098.031098280727 292.9998840903781
976 0.005 4.88 20 1051.952793239069 1015.030223583807 1015.662796153573 1100.652017257381 1100.140032712826 1099.983072041327 1098.063488836616 382.5280146283717 1098.034760310829 292.999882999187
977 0.005 4.885 20 1051.947133558685 1015.031402556811 1015.663995110329 1100.639315414493 1100.125061060969 1099.968953389867 1098.054049433315 382.5649628923731 1098.027051509311 292.9998819877607
978 0.005 4.89 20 1051.951680969486 1015.032640419505 1015.665215823226 1100.64959173675 1100.136358572779 1099.975776342274 1098.059916854787 382.601766565821 1098.03046089504 292.9998810830922
979 0.005 4.895 20 1051.954223534821 1015.033914718703 1015.66647940469 1100.650668414304 1100.138512888844 1099.981836537896 1098.062686486259 382.6384352828549 1098.033494917871 292.9998800314608
980 0.005 4.9 20 1051.949985659611 1015.03508588312 1015.667667476236 1100.64043015918 1100.126222003179 1099.969491970068 1098.054461996172 382.6752075702242 1098.027826427262 292.9998790464493
981 0.005 4.905 20 1051.95345375525 1015.036304545021 1015.668871751069 1100.648546261446 1100.135203452517 1099.974789805244 1098.059705860791 382.7119169465483 1098.029718250946 292.9998781659922
982 0.005 4.91 20 1051.956530603895 1015.037564605097 1015.670120440412 1100.651632121812 1100.139720949299 1099.98270508632 1098.062676527343 382.748301099316 1098.03385245759 292.999877179304
983 0.005 4.915 20 1051.952179738859 1015.038728108948 1015.671299134563 1100.640560021991 1100.12630689576 1099.969967144925 1098.054888367731 382.7846965456051 1098.028769984409 292.9998762175247
984 0.005 4.92 20 1051.956133642817 1015.039943934376 1015.672498574022 1100.650041854757 1100.136999048118 1099.976782900611 1098.060304213023 382.8209939073655 1098.031583001957 292.9998753664304
985 0.005 4.925 20 1051.958343738015 1015.041188603742 1015.673734728862 1100.650897076701 1100.139002243314 1099.981896613167 1098.062586312461 382.8571285310801 1098.033405261826 292.9998744290504
986 0.005 4.93 20 1051.954258993934 1015.042339487613 1015.674900592755 1100.640402317176 1100.126139645269 1099.969619993341 1098.054966635483 382.8933260366861 1098.028755851645 292.9998735060116
987 0.005 4.935 20 1051.958002921873 1015.04353586429 1015.676081853524 1100.649646733912 1100.136397510778 1099.975645831496 1098.059765586421 382.929465525509 1098.031134754933 292.9998727213833
988 0.005 4.94 20 1051.960235741172 1015.04476741813 1015.677304133287 1100.650900760194 1100.138877516009 1099.982335454474 1098.062568826575 382.9654626286405 1098.03314969449 292.9998717691781
989 0.005 4.945 20 1051.956353028993 1015.045902635803 1015.678454366313 1100.640752382671 1100.126382325141 1099.969503522688 1098.054575178585 383.0014497317484 1098.028641800233 292.9998708670931
990 0.005 4.95 20 1051.959983009542 1015.047086406648 1015.679622909804 1100.649753587475 1100.136552844454 1099.975958599977 1098.059941287713 383.03725110442 1098.031500497361 292.9998700971148
991 0.005 4.955 20 1051.962957304334 1015.048315281936 1015.68083921763 1100.651546853842 1100.139491409657 1099.982437952557 1098.063394109489 383.0730567398326 1098.034287814738 292.9998691578531
992 0.005 4.96 20 1051.958044049861 1015.049433682547 1015.681975931726 1100.640385591763 1100.126213724261 1099.969455497146 1098.054212837815 383.1087741008367 1098.028201234915 292.999868317532
993 0.005 4.965 20 1051.961117012132 1015.050595733566 1015.683124571472 1100.648414575295 1100.135153216595 1099.975283060227 1098.059435592787 383.1444214663597 1098.02978005207 292.9998675815071
994 0.005 4.97 20 1051.964195438809 1015.051801940039 1015.684318444647 1100.65106144839 1100.139239443695 1099.982517007303 1098.062979724906 383.1800391016242 1098.032897583616 292.9998666809817
995 0.005 4.975000000000001 20 1051.959400244953 1015.052898980168 1015.685433063448 1100.63958446793 1100.125397980645 1099.969410853017 1098.054084831811 383.2154826765571 1098.027532044361 292.999865861713
996 0.005 4.98 20 1051.96431828097 1015.05406390044 1015.686578334378 1100.650290767803 1100.137061393287 1099.976958458868 1098.06023013547 383.2509664896962 1098.032327984741 292.9998651228279
997 0.005 4.985 20 1051.966139359114 1015.055254876603 1015.687760860423 1100.650726092151 1100.13866893676 1099.981803257743 1098.06226609586 383.2862907381981 1098.03342411608 292.9998642843407
998 0.005 4.99 20 1051.961305809866 1015.056343611811 1015.688866861111 1100.639633479036 1100.125369530766 1099.969045666519 1098.054327406825 383.3214279144716 1098.027136899985 292.9998635036227
999 0.005 4.995 20 1051.965936529907 1015.057489482785 1015.689995142355 1100.649807153907 1100.13649634494 1099.975667478368 1098.060042783417 383.3566459138099 1098.031556382331 292.9998628093291
1000 0.005 5 20 1051.96826855135 1015.058670601129 1015.691166222204 1100.651220960552 1100.139372500575 1099.982452346365 1098.062842284743 383.3918167902758 1098.033326715841 292.9998618894286
1001 0.005 5.005 20 1051.963675583467 1015.059752244449 1015.692264161426 1100.640270510194 1100.125957966713 1099.969486590432 1098.054531963263 383.4267959875633 1098.028108667045 292.9998611537597
1002 0.005 5.01 20 1051.967879302157 1015.060887402689 1015.693382793839 1100.649740464264 1100.136513839353 1099.976141237725 1098.059993792534 383.4617057890702 1098.031772852474 292.9998604817999
1003 0.005 5.015 20 1051.970536997763 1015.062060702749 1015.694544748931 1100.651436071027 1100.13930727805 1099.982189518467 1098.062929161676 383.4966039278781 1098.034504688592 292.9998596837639
1004 0.005 5.02 20 1051.965420868917 1015.063128284375 1015.695630370197 1100.640131580165 1100.125785943224 1099.969416517197 1098.054618356041 383.5313458111871 1098.027317286845 292.9998589167351
1005 0.005 5.025 20 1051.969446628842 1015.064244510059 1015.696731708166 1100.649230829878 1100.135901116363 1099.97498382514 1098.059420822302 383.5661017267507 1098.031474389716 292.9998582785566
1006 0.005 5.03 20 1051.972064343647 1015.065405189772 1015.697880678177 1100.651509616736 1100.139689292865 1099.982842789684 1098.063112519898 383.6007146989891 1098.033329635973 292.9998574806713
1007 0.005 5.035 20 1051.968072174103 1015.06646743444 1015.698958529215 1100.640751600213 1100.126702343668 1099.969811895229 1098.054592586405 383.6352902754222 1098.028667456157 292.9998567529583
1008 0.005 5.04 20 1051.971158028122 1015.067573614689 1015.700050860882 1100.649394100805 1100.1361116948 1099.976301079113 1098.059636705641 383.6698256129936 1098.031021324457 292.9998561665953
1009 0.005 5.045 20 1051.973888019522 1015.068717371415 1015.701183762992 1100.650716434613 1100.138518964438 1099.981479321516 1098.062477217049 383.7042491352416 1098.03357995627 292.9998553841527
1010 0.005 5.05 20 1051.9698106853 1015.069769256241 1015.702249401019 1100.641134094629 1100.126860030244 1099.969994333538 1098.055212666855 383.7384899639819 1098.028448509749 292.9998546460264
1011 0.005 5.055 20 1051.973882736251 1015.070875082468 1015.703339023235 1100.650668511755 1100.137385963124 1099.976538845842 1098.060310265459 383.7726354064214 1098.032423608372 292.9998540722148
1012 0.005 5.06 20 1051.976120661547 1015.072012468546 1015.704467018449 1100.651027770151 1100.138896557075 1099.981801980334 1098.06276309882 383.8069155878578 1098.034422048229 292.9998532924717
1013 0.005 5.065 20 1051.971035634779 1015.073045589817 1015.705517930802 1100.639831751043 1100.125396602094 1099.96926431513 1098.054590419465 383.8410303719428 1098.027282517818 292.9998526214376
1014 0.005 5.07 20 1051.974903858155 1015.074127693307 1015.706584641839 1100.648712698929 1100.135364935836 1099.975015118366 1098.05978251371 383.8750408400344 1098.031194937919 292.9998520369608
1015 0.005 5.075 20 1051.978062162655 1015.075255531148 1015.707699581429 1100.651669048689 1100.139668984461 1099.982740547964 1098.063187292199 383.9090585974061 1098.034492089111 292.9998513083592
1016 0.005 5.08 20 1051.97272932047 1015.076275132545 1015.708737135105 1100.639786008656 1100.125485479753 1099.9696072593 1098.054481405285 383.9428387734554 1098.02765877399 292.9998506076987
1017 0.005 5.085 20 1051.977329914417 1015.077357245084 1015.709801647126 1100.650362587593 1100.13734156013 1099.976398303942 1098.06019502507 383.9765094033739 1098.031737239163 292.9998500811695
1018 0.005 5.09 20 1051.979880965099 1015.078474545289 1015.7109082905 1100.651776990287 1100.139703014708 1099.982490050603 1098.063027716516 384.0101985756495 1098.034428835115 292.9998493830237
1019 0.005 5.095 20 1051.974550612272 1015.079481696945 1015.711934747579 1100.639595857578 1100.125329203331 1099.969199775994 1098.054551218802 384.0441204174709 1098.027071804913 292.9998487691382
1020 0.005 5.100000000000001 20 1051.977955915952 1015.080534964641 1015.712973515312 1100.648012730658 1100.134574000975 1099.974568893842 1098.059332472199 384.0777717276621 1098.029752197331 292.9998482376654
1021 0.005 5.105 20 1051.981628012566 1015.081643604901 1015.714067158547 1100.651848724304 1100.139955714671 1099.983059652174 1098.063533166468 384.1111905286958 1098.034356124482 292.9998475463693
1022 0.005 5.11 20 1051.977225798205 1015.082649857117 1015.715089023641 1100.641032704546 1100.126889944961 1099.970174320792 1098.054947018315 384.144650791368 1098.028986226471 292.9998469091404
1023 0.005 5.115 20 1051.981237864489 1015.083712037708 1015.71613482176 1100.650578907161 1100.137511858368 1099.976999975668 1098.060450490511 384.1781074328525 1098.032129022328 292.9998463944042
1024 0.005 5.12 20 1051.983484072812 1015.084809478767 1015.717222236629 1100.651304918671 1100.139262625053 1099.981895734558 1098.063106245281 384.2113683926823 1098.034356551912 292.9998457090241
1025 0.005 5.125 20 1051.977752183519 1015.08579266301 1015.718225041236 1100.63960153074 1100.125338948459 1099.968949628821 1098.05423301674 384.2445792841826 1098.026948936549 292.9998451388523
1026 0.005 5.13 20 1051.981572709402 1015.086824642576 1015.719242830317 1100.648135985637 1100.13473341364 1099.974354810593 1098.05917869732 384.2776933160644 1098.029596998704 292.9998446344335
1027 0.005 5.135 20 1051.985299794048 1015.087909351951 1015.720313362783 1100.652001081592 1100.140249085876 1099.983392840701 1098.063469253827 384.3109119225438 1098.034464906418 292.9998439673007
1028 0.005 5.14 20 1051.98061148838 1015.088893832532 1015.721312928401 1100.64091958228 1100.126719708558 1099.970027133701 1098.055266129987 384.3440388712226 1098.029059091547 292.9998433583109
1029 0.005 5.145 20 1051.984583644254 1015.0899340155 1015.722336359254 1100.650599923397 1100.137540637363 1099.977194716551 1098.060363352774 384.3768693878707 1098.032471480796 292.9998428753433
1030 0.005 5.15 20 1051.986924909959 1015.091009482004 1015.723402236949 1100.651533302697 1100.139583404025 1099.982064015894 1098.062827462313 384.4097289537935 1098.034432300361 292.9998422569749
1031 0.005 5.155 20 1051.98172756448 1015.091977286901 1015.724388450225 1100.639870261386 1100.125587321653 1099.969380817064 1098.054627366429 384.4424945320364 1098.027685661239 292.9998416848955
1032 0.005 5.16 20 1051.985035617824 1015.092986924728 1015.725385451498 1100.64837349369 1100.135076503382 1099.975009501696 1098.059369851705 384.4752695673592 1098.030077626048 292.9998412484086
1033 0.005 5.165 20 1051.988320766098 1015.094048418024 1015.726432659771 1100.651451007811 1100.139430984662 1099.982687296735 1098.063364596434 384.5079229044613 1098.034113882494 292.9998406167699
1034 0.005 5.17 20 1051.984439006542 1015.095017099807 1015.727415733902 1100.641242750901 1100.127188205868 1099.970108056178 1098.055149681871 384.5405383074751 1098.02921055305 292.999840054486
1035 0.005 5.175 20 1051.987693346859 1015.09603017775 1015.728414388325 1100.650186415317 1100.136955978712 1099.97713502598 1098.05992107074 384.573112912003 1098.032628869001 292.9998396099322
1036 0.005 5.18 20 1051.990543879415 1015.097091114242 1015.729463539171 1100.652324789222 1100.14063853959 1099.983113582143 1098.063710611823 384.6054530558122 1098.034422671714 292.999839002618
1037 0.005 5.185 20 1051.986026226159 1015.098047676847 1015.730436779091 1100.641117781501 1100.127096078609 1099.970203584443 1098.055096344124 384.6377655441506 1098.029022390825 292.9998384577231
1038 0.005 5.19 20 1051.989646948236 1015.099054993653 1015.731428790163 1100.650534624068 1100.137402438934 1099.977356035883 1098.060312636636 384.6701360015079 1098.032492459611 292.9998380147699
1039 0.005 5.195 20 1051.99257276402 1015.100103501254 1015.732466091543 1100.651951544629 1100.140078894241 1099.982171073498 1098.063217498437 384.702416589903 1098.03491403934 292.9998374223774
1040 0.005 5.2 20 1051.987015512642 1015.101040406399 1015.733421891647 1100.640014101097 1100.125737141046 1099.969422628812 1098.054568113591 384.7346433891298 1098.027969584021 292.999836929964
1041 0.005 5.205 20 1051.989815584667 1015.102019407359 1015.734388242958 1100.648072033751 1100.134672899738 1099.974809299067 1098.059308959729 384.7667160126945 1098.029940422625 292.9998365140723
1042 0.005 5.21 20 1051.994153544109 1015.103058818153 1015.735412018076 1100.652615037211 1100.140990378166 1099.983286839163 1098.063548524935 384.7987575025516 1098.034772448971 292.9998359554808
1043 0.005 5.215 20 1051.988469160092 1015.103983952461 1015.736355989007 1100.640129629473 1100.125956692957 1099.969750737496 1098.054590326078 384.8307863606782 1098.027765599808 292.9998354479349
1044 0.005 5.22 20 1051.992557970207 1015.104967284495 1015.737321819517 1100.649692183206 1100.136456224008 1099.976215660668 1098.060452367832 384.8627048675495 1098.031086562381 292.9998349974765
1045 0.005 5.225000000000001 20 1051.994679800105 1015.105984016338 1015.738329238702 1100.650851837675 1100.138812133584 1099.982238002706 1098.062555360768 384.8944713631599 1098.033664346616 292.999834483788
1046 0.005 5.23 20 1051.990612939901 1015.106908331626 1015.739268350352 1100.640479701282 1100.126277434925 1099.969633944605 1098.055087322005 384.9261377855757 1098.028137968858 292.9998339496561
1047 0.005 5.235 20 1051.993454089678 1015.10787046112 1015.740218036757 1100.64868819347 1100.135438114502 1099.975362076623 1098.059612598881 384.9579641763855 1098.030516031189 292.9998336038128
1048 0.005 5.24 20 1051.99744773978 1015.108890195101 1015.741222717741 1100.652297425121 1100.14049193284 1099.982990349163 1098.063593398037 384.989570233321 1098.034670540831 292.999833009772
1049 0.005 5.245 20 1051.991478625287 1015.109794029973 1015.742146070022 1100.63960781986 1100.125400996829 1099.969092530285 1098.054348530061 385.0211954379284 1098.027465962328 292.9998325436047
1050 0.005 5.25 20 1051.996060127493 1015.110759379358 1015.743093782366 1100.649985896744 1100.136783552062 1099.976321418142 1098.060048728474 385.0527262970196 1098.031878027345 292.9998320780733
1051 0.005 5.255 20 1051.998619842757 1015.111765348799 1015.744088050352 1100.651470280454 1100.139378356265 1099.982218660354 1098.063237992901 385.0841175321733 1098.034504213081 292.9998315833635
1052 0.005 5.26 20 1051.993725921302 1015.112664305979 1015.74500519537 1100.640551727216 1100.126224095773 1099.969423273144 1098.054658896473 385.1155004214153 1098.028292190885 292.9998311327788
1053 0.005 5.265 20 1051.997255334623 1015.113615545663 1015.74594165661 1100.648870108894 1100.135630985387 1099.974867285164 1098.059839643799 385.1467684408443 1098.030880745476 292.9998307545772
1054 0.005 5.27 20 1052.000133600276 1015.114613931813 1015.746927553468 1100.651977867413 1100.14011831821 1099.983149163011 1098.063521955742 385.1778768840273 1098.034710008276 292.9998302799619
1055 0.005 5.275 20 1051.995070565393 1015.115502712785 1015.747834135033 1100.640252245862 1100.125972031589 1099.969771033333 1098.054370598735 385.2090299835129 1098.028335802872 292.9998298624467
1056 0.005 5.28 20 1051.999263490305 1015.116450521094 1015.748764877061 1100.649717148197 1100.136341651714 1099.97603120793 1098.060510984147 385.2401590710729 1098.031409659154 292.9998294824612
1057 0.005 5.285 20 1052.001729470894 1015.117433868592 1015.749738136629 1100.651373456405 1100.139235674922 1099.982002987007 1098.062922454031 385.2711754874742 1098.034905565509 292.9998290075491
1058 0.005 5.29 20 1051.996627820922 1015.118316006271 1015.750637065032 1100.640088050082 1100.125669429272 1099.969421705373 1098.0548298528 385.3021402049361 1098.027380894195 292.9998285733864
1059 0.005 5.295 20 1052.000149079463 1015.119244470762 1015.751551301687 1100.648430999797 1100.135118570906 1099.974731534445 1098.059695050162 385.3330806415875 1098.030225504678 292.9998282102576
1060 0.005 5.3 20 1052.003863556318 1015.120223144105 1015.752516669553 1100.652725180969 1100.140932221857 1099.983332339673 1098.063226703848 385.3639752905366 1098.035247219455 292.9998276990472
1061 0.005 5.305 20 1051.998981507665 1015.121103640946 1015.753413004229 1100.641038043267 1100.126847969639 1099.970278264849 1098.055302984337 385.3948223678192 1098.029397200075 292.99982723432
1062 0.005 5.31 20 1052.001746331853 1015.122024755509 1015.754322001392 1100.649828139099 1100.13664683768 1099.977095700493 1098.059561927767 385.4254325137567 1098.031334730781 292.999826941278
1063 0.005 5.315 20 1052.005271634253 1015.122997325111 1015.755281272312 1100.652047835246 1100.140203674518 1099.982410648178 1098.063274533345 385.4560486934398 1098.034512411949 292.9998264398447
1064 0.005 5.32 20 1052.000338734107 1015.123863518019 1015.75616517836 1100.64092559467 1100.126589281902 1099.969574991003 1098.054599770982 385.4867459439049 1098.028664650015 292.9998260213214
1065 0.005 5.325 20 1052.003310230681 1015.124774283625 1015.757062649344 1100.649192986595 1100.135991871639 1099.975458371528 1098.059763133508 385.5171537525314 1098.030553691549 292.9998257093777
1066 0.005 5.33 20 1052.00655235874 1015.125734858549 1015.75801050259 1100.652206307852 1100.140259840157 1099.98301128414 1098.063472090908 385.5475668223385 1098.034568689335 292.9998252760515
1067 0.005 5.335 20 1052.001597750677 1015.126590515024 1015.758883155342 1100.640519202816 1100.126265191704 1099.969775998479 1098.055026071433 385.5780315846436 1098.028694712382 292.9998248355586
1068 0.005 5.34 20 1052.005653968972 1015.127502791516 1015.759778974675 1100.650569296909 1100.137315175296 1099.976506398968 1098.060344424069 385.6082891851916 1098.032188183374 292.9998245436789
1069 0.005 5.345 20 1052.007480261646 1015.12844748757 1015.760714923757 1100.650630654427 1100.138513815964 1099.981331368009 1098.062510561208 385.6384628432836 1098.033803045107 292.9998241066783
1070 0.005 5.350000000000001 20 1052.003525754553 1015.129300129231 1015.761582252247 1100.641168904648 1100.127040355532 1099.970035275513 1098.055124019023 385.6688536603872 1098.028351771144 292.9998236540485
1071 0.005 5.355 20 1052.006556345107 1015.130200553363 1015.762467375032 1100.64962175731 1100.136371783343 1099.975941621095 1098.060547389676 385.6989614187137 1098.031619759134 292.9998234001047
1072 0.005 5.36 20 1052.009120551667 1015.131135397718 1015.763392666452 1100.651144282206 1100.139098075049 1099.982156535314 1098.062839346886 385.7289957173863 1098.034192775158 292.9998229437449
1073 0.005 5.365 20 1052.005115269164 1015.13198273364 1015.764254126219 1100.641334735823 1100.127276485689 1099.970078050316 1098.055166015599 385.7591556333043 1098.028911933719 292.9998225631688
1074 0.005 5.37 20 1052.007316547814 1015.132863506693 1015.765123687784 1100.648379763913 1100.135073299017 1099.975088003287 1098.059441104685 385.7889385858114 1098.030195350342 292.999822290824
1075 0.005 5.375 20 1052.01129737472 1015.133797304943 1015.766043608826 1100.652525803607 1100.140655004177 1099.983102996765 1098.063233741244 385.8187725882681 1098.035074626415 292.9998218768936
1076 0.005 5.38 20 1052.00629400155 1015.134631392687 1015.766894156791 1100.640673579792 1100.126421988937 1099.9700674174 1098.055373360816 385.848659562372 1098.029216507441 292.9998215016387
1077 0.005 5.385 20 1052.010435087188 1015.135519267102 1015.76776594125 1100.650987075781 1100.137864722481 1099.977119582889 1098.060286065102 385.8783991926985 1098.032398563684 292.9998212600038
1078 0.005 5.39 20 1052.012678721667 1015.136445785271 1015.768681984736 1100.651343598302 1100.139262059872 1099.981448411332 1098.062763276076 385.908085957484 1098.034628019672 292.9998208303474
1079 0.005 5.395 20 1052.007886970971 1015.137271657612 1015.769524636628 1100.640692712797 1100.126505446902 1099.969888669252 1098.054918720491 385.9376872655027 1098.028841718865 292.999820465291
1080 0.005 5.4 20 1052.011316323528 1015.138145976347 1015.770383943173 1100.649673022447 1100.136279153095 1099.975909702549 1098.060119975675 385.9672796778829 1098.031975323761 292.9998202557146
1081 0.005 5.405 20 1052.01443128722 1015.139070775343 1015.771295861121 1100.652200457343 1100.140315126269 1099.982688078355 1098.063558093588 385.9967524406104 1098.034810905997 292.9998198052518
1082 0.005 5.41 20 1052.008617047939 1015.139878974657 1015.772123792289 1100.640169368506 1100.12589448791 1099.969376524563 1098.054417928699 386.0262452169325 1098.027971080659 292.9998194795925
1083 0.005 5.415 20 1052.012525621396 1015.140743687916 1015.772973064615 1100.648992971839 1100.135709535913 1099.975022044143 1098.059717687639 386.0555704683958 1098.030988432772 292.9998192343394
1084 0.005 5.42 20 1052.015519311777 1015.141655628491 1015.773871962938 1100.651911341762 1100.140094710403 1099.982960961849 1098.063610426566 386.084810707381 1098.034510370874 292.9998188065672
1085 0.005 5.425 20 1052.010423780995 1015.14246093152 1015.774694655396 1100.640611434161 1100.126360680311 1099.969956643566 1098.054876312432 386.1140160728999 1098.028832117453 292.9998185272654
1086 0.005 5.43 20 1052.013545652596 1015.143313902887 1015.775533729644 1100.649002053779 1100.135751825253 1099.975940989868 1098.059939754318 386.1432095817237 1098.030411782306 292.9998183116325
1087 0.005 5.435 20 1052.017036717859 1015.144215289004 1015.776422129097 1100.651861585791 1100.140006833902 1099.982733846939 1098.063389641239 386.1725063120393 1098.034555678697 292.9998179045782
1088 0.005 5.44 20 1052.011980765915 1015.145012031157 1015.777236205614 1100.640695108508 1100.12638123169 1099.969714882967 1098.05453696389 386.2014934754878 1098.028653015258 292.999817588112
1089 0.005 5.445 20 1052.015917242472 1015.145867287998 1015.778075188024 1100.650309455101 1100.137103761851 1099.97697716248 1098.060121975314 386.2304748433139 1098.03244112926 292.9998173943737
1090 0.005 5.45 20 1052.018126991426 1015.146755713554 1015.778953867341 1100.651479671809 1100.139480090428 1099.98234670236 1098.063032529906 386.2594956604392 1098.03444645877 292.9998170214456
1091 0.005 5.455 20 1052.013466230899 1015.147549658059 1015.779763549056 1100.640547402732 1100.126266567238 1099.969775810844 1098.055275403377 386.2883901388524 1098.028584246099 292.9998166861145
1092 0.005 5.46 20 1052.016524258293 1015.148387199624 1015.780587996253 1100.649596235196 1100.136428095803 1099.976729619412 1098.059590632976 386.3172376551144 1098.03127657951 292.9998165052817
1093 0.005 5.465 20 1052.019704167351 1015.149271842189 1015.781460015716 1100.651819574683 1100.139759412842 1099.982573547362 1098.063137986476 386.3460388835057 1098.034866924026 292.9998160978848
1094 0.005 5.47 20 1052.015360951152 1015.150062546712 1015.782266339451 1100.641289224377 1100.127411377738 1099.970154487331 1098.054938992812 386.3747137112178 1098.029287886691 292.9998157736858
1095 0.005 5.475000000000001 20 1052.017653544854 1015.150888920403 1015.783081194908 1100.648910056051 1100.135701126544 1099.975504532658 1098.059791661577 386.4032964539387 1098.030368435236 292.9998156038671
1096 0.005 5.48 20 1052.021486945618 1015.151769480388 1015.783947876023 1100.6524189046 1100.140425119172 1099.983011330895 1098.063498148103 386.4319731410675 1098.034926828503 292.9998152531695
1097 0.005 5.485 20 1052.015501758952 1015.152535340151 1015.784733480767 1100.639645499769 1100.125431789535 1099.969090334957 1098.054280268471 386.4605810729905 1098.027548870445 292.9998149077322
1098 0.005 5.49 20 1052.019680481927 1015.153364293095 1015.785545081462 1100.649698731123 1100.136350092131 1099.975993215195 1098.06023534053 386.4889201964933 1098.031695911538 292.9998147647685
1099 0.005 5.495 20 1052.023039420571 1015.154240504897 1015.786408457445 1100.65218469687 1100.140351273469 1099.982575879847 1098.063406627134 386.5172224325609 1098.035102409946 292.9998144167506
1100 0.005 5.5 20 1052.017969447448 1015.155010916765 1015.78719701241 1100.640600184519 1100.126511578855 1099.969710659173 1098.054957034313 386.5458038174847 1098.028667107374 292.9998141409081
1101 0.005 5.505 20 1052.020562853161 1015.155823803484 1015.787996860133 1100.648768798164 1100.135465443651 1099.975450094346 1098.059932006169 386.5740493703589 1098.030498977113 292.9998139690512
1102 0.005 5.51 20 1052.023815969875 1015.156683754048 1015.788844361407 1100.652069693169 1100.140147212618 1099.982823493108 1098.062977807294 386.6022786672647 1098.034711789834 292.9998136471656
1103 0.005 5.515 20 1052.019120316275 1015.157448559966 1015.789624812033 1100.64076329624 1100.126691582484 1099.96994699719 1098.055011506055 386.6305380792688 1098.02881086365 292.9998133407545
1104 0.005 5.52 20 1052.022716466119 1015.158263389419 1015.790424034041 1100.650216959503 1100.136920832271 1099.976823756106 1098.060251982049 386.6586007935474 1098.032488621222 292.9998131636133
1105 0.005 5.525 20 1052.02545324777 1015.159117233465 1015.791267795861 1100.651985548353 1100.140047259417 1099.982274398172 1098.063018280283 386.6866020985756 1098.034864160888 292.9998128396198
1106 0.005 5.53 20 1052.02028939428 1015.159870339846 1015.792038226251 1100.640597100121 1100.126271359003 1099.969551557105 1098.054834647239 386.7147156118634 1098.028471282261 292.9998125821774
1107 0.005 5.535 20 1052.02347801913 1015.160669860243 1015.792823767279 1100.648850900756 1100.135590873713 1099.975298233371 1098.059932035941 386.7426815517167 1098.030413696187 292.9998124109294
1108 0.005 5.54 20 1052.026945555434 1015.161520786312 1015.79366121946 1100.65263847066 1100.14076499544 1099.983052063437 1098.063358827897 386.7704979181656 1098.035175767743 292.9998120946136
1109 0.005 5.545 20 1052.02183582047 1015.162269020681 1015.794426765877 1100.640633519525 1100.126392149907 1099.969781790476 1098.05503379004 386.7983152727452 1098.028879192668 292.9998118366442
1110 0.005 5.55 20 1052.025065987308 1015.16306580888 1015.795208975003 1100.649383763831 1100.136153673007 1099.97594426719 1098.060398959746 386.8261200500713 1098.030887334796 292.9998117022044
1111 0.005 5.555 20 1052.027968011179 1015.163907040874 1015.796038280946 1100.651818070961 1100.139758258629 1099.982385210944 1098.063057383941 386.8538424403203 1098.034637575225 292.9998113996286
1112 0.005 5.56 20 1052.023161715189 1015.164648089741 1015.796795339499 1100.641079003613 1100.126704163602 1099.96995323135 1098.055072077612 386.8814746558137 1098.028447793185 292.9998111379138
1113 0.005 5.565 20 1052.026149763552 1015.165434452288 1015.797568925544 1100.649188315422 1100.135913345732 1099.975457642207 1098.059842197192 386.9090540096379 1098.030676325965 292.9998109902122
1114 0.005 5.57 20 1052.02912215785 1015.166268932602 1015.798391062088 1100.651525261581 1100.139551440202 1099.98254974823 1098.063410910896 386.9366048222066 1098.034366104999 292.9998106765017
1115 0.005 5.575 20 1052.023995968133 1015.166994724375 1015.79913549435 1100.6401083678 1100.125914987902 1099.969393509303 1098.054489986421 386.9642622957166 1098.028083386488 292.9998104495702
1116 0.005 5.58 20 1052.027561502428 1015.167777797649 1015.799901821453 1100.649169095575 1100.135827129266 1099.975648292224 1098.060440232487 386.9916460955831 1098.030461890816 292.9998102188349
1117 0.005 5.585 20 1052.030584464162 1015.16860285896 1015.800715941516 1100.652059963289 1100.140108749065 1099.982565531226 1098.062882390757 387.0188567510021 1098.034871299194 292.9998099859321
1118 0.005 5.59 20 1052.026044095203 1015.169335118934 1015.801464014061 1100.641004566492 1100.126913041898 1099.969894668444 1098.055032323957 387.0462004471377 1098.028622804566 292.9998097342008
1119 0.005 5.595 20 1052.029261247221 1015.170113307326 1015.802227482432 1100.649462696664 1100.136158400989 1099.975668100489 1098.060310326182 387.0735328414364 1098.031818518411 292.9998095787359
1120 0.005 5.600000000000001 20 1052.03178634279 1015.170933364759 1015.803036801804 1100.651792207482 1100.139841408699 1099.982737423603 1098.063473625293 387.1006473890357 1098.034746553261 292.999809335475
1121 0.005 5.605 20 1052.027445637831 1015.171660042201 1015.80377875752 1100.641039135009 1100.126968324493 1099.970089988637 1098.055313631663 387.1278480162089 1098.02903681566 292.9998091003075
1122 0.005 5.61 20 1052.030535832966 1015.17242909609 1015.804534468832 1100.649983381332 1100.136842489977 1099.97669608793 1098.059772667396 387.1550929936461 1098.031097565513 292.99980899448
1123 0.005 5.615 20 1052.033378394509 1015.173244975818 1015.805338434734 1100.651767341223 1100.139862719292 1099.98218641819 1098.06337350957 387.1820476364784 1098.034723675518 292.9998086977816
1124 0.005 5.62 20 1052.027539069861 1015.173948409974 1015.806061649085 1100.639693472731 1100.12545351403 1099.969292002043 1098.054401151328 387.2089505008101 1098.027715950391 292.9998084617075
1125 0.005 5.625 20 1052.031412173041 1015.174707816375 1015.806805332177 1100.649102802611 1100.135749022076 1099.975526542932 1098.060145750615 387.2358104040652 1098.030851635859 292.9998083498625
1126 0.005 5.63 20 1052.034413207137 1015.175513281932 1015.807598359685 1100.651678143402 1100.139591461443 1099.982446420933 1098.063053788191 387.262732478434 1098.034362888142 292.999808062004
1127 0.005 5.635 20 1052.029125095337 1015.17621140776 1015.80831497331 1100.640139889728 1100.125857267298 1099.969370121192 1098.054339147086 387.289624986486 1098.027809830636 292.9998078365118
1128 0.005 5.64 20 1052.032925085214 1015.176967195152 1015.809055371301 1100.649053472111 1100.135788781731 1099.974993219091 1098.059995482736 387.3162043624156 1098.030764198823 292.9998077089324
1129 0.005 5.645 20 1052.035382936497 1015.177765581539 1015.809842109026 1100.651313636683 1100.139306016038 1099.982473030948 1098.063439571609 387.3428273458771 1098.034121944148 292.9998074307182
1130 0.005 5.65 20 1052.030417861931 1015.178459945688 1015.810553886152 1100.640090406644 1100.125777329562 1099.969622753579 1098.054716432619 387.369570663908 1098.028018784471 292.9998072228598
1131 0.005 5.655 20 1052.034327243602 1015.179213333009 1015.811290453494 1100.649641640658 1100.136394463498 1099.976154269977 1098.060411587194 387.39624115531 1098.031007783736 292.9998071088439
1132 0.005 5.66 20 1052.0369523993 1015.180003230505 1015.812069894751 1100.651706754812 1100.139673290195 1099.982315241411 1098.062756076361 387.4228553946533 1098.034620065456 292.9998068662099
1133 0.005 5.665 20 1052.031874633652 1015.180694618819 1015.8127781171 1100.640388283079 1100.125980085524 1099.969589534798 1098.054971980263 387.4494768434484 1098.027916353603 292.9998066902356
1134 0.005 5.67 20 1052.03509770046 1015.181433505418 1015.813503157286 1100.648732024785 1100.135462163869 1099.975061765402 1098.06001798643 387.4759332202795 1098.030733661924 292.999806561016
1135 0.005 5.675 20 1052.038280112802 1015.182221645986 1015.814278729928 1100.652053494914 1100.140174803974 1099.982814000961 1098.063374301516 387.5022493391966 1098.035168642456 292.9998062341444
1136 0.005 5.68 20 1052.032796361555 1015.182905010953 1015.814980647127 1100.640414568637 1100.126144775396 1099.96962931232 1098.054496674 387.5284587836695 1098.028524880991 292.9998060701025
1137 0.005 5.685 20 1052.035945041099 1015.183631434128 1015.815694562917 1100.648590898887 1100.135220229027 1099.975516299141 1098.059451263129 387.5547016224151 1098.030301054398 292.9998059993445
1138 0.005 5.69 20 1052.038848249967 1015.18440270547 1015.816454383975 1100.650605298182 1100.138613545851 1099.981869190308 1098.062661243998 387.5811342399335 1098.032922878807 292.9998057296834
1139 0.005 5.695 20 1052.034605313788 1015.185082938488 1015.817148336417 1100.640624792258 1100.126253562652 1099.969632305608 1098.055194203981 387.6074533486281 1098.028243636973 292.999805547255
1140 0.005 5.7 20 1052.037552772498 1015.185804944816 1015.817857128638 1100.648699602419 1100.135401162304 1099.974723522678 1098.059368901254 387.6336773614087 1098.030936527249 292.9998054937345
1141 0.005 5.705 20 1052.040800908915 1015.186581574971 1015.818620299895 1100.652336026252 1100.140390903263 1099.983140330494 1098.063404630408 387.6595778438504 1098.034740864209 292.999805173439
1142 0.005 5.71 20 1052.035977369768 1015.187258896188 1015.819314546686 1100.640917412728 1100.126880986784 1099.96996957255 1098.054956278415 387.6854645061222 1098.028913415651 292.99980499476
1143 0.005 5.715 20 1052.039443196751 1015.187988870556 1015.820028642983 1100.65008980745 1100.136904487241 1099.976505070908 1098.060534487451 387.7114629081061 1098.031983111497 292.9998049341355
1144 0.005 5.72 20 1052.041695912004 1015.188754057724 1015.820784694675 1100.651242006402 1100.139073155873 1099.981872579355 1098.06273633909 387.7373865974533 1098.034155368805 292.9998046803586
1145 0.005 5.725000000000001 20 1052.037162596665 1015.189423221234 1015.821470110853 1100.641349761837 1100.127023459942 1099.969778939767 1098.054809202308 387.7632319964105 1098.028729206626 292.9998045012708
1146 0.005 5.73 20 1052.040143590711 1015.190139810585 1015.822173271303 1100.649307791294 1100.135937397516 1099.975174240908 1098.059728184145 387.7888780249764 1098.031528620338 292.9998044509264
1147 0.005 5.735 20 1052.043205533035 1015.190901275988 1015.822923457212 1100.652134592355 1100.1403022103 1099.983060988182 1098.063189110217 387.8146434279103 1098.03457582933 292.999804199046
1148 0.005 5.74 20 1052.038003122817 1015.191561438674 1015.823600362122 1100.640297215024 1100.125939996986 1099.969714809632 1098.055024807319 387.8404840487053 1098.028311098466 292.9998040117188
1149 0.005 5.745 20 1052.042027175812 1015.192280676948 1015.824302984458 1100.650505732649 1100.13730417223 1099.977241334783 1098.060297593863 387.8661201263019 1098.032789878579 292.9998039538876
1150 0.005 5.75 20 1052.043629716784 1015.193028216384 1015.825042487968 1100.650926149881 1100.138862899951 1099.981919815696 1098.062507478687 387.8916755587065 1098.03382942221 292.9998037335634
1151 0.005 5.755 20 1052.039543595475 1015.193687655511 1015.825717050262 1100.640933670277 1100.12686082428 1099.970034690956 1098.055023005032 387.9172359153048 1098.028903117517 292.9998035560284
1152 0.005 5.76 20 1052.042717269961 1015.194393326273 1015.826408054561 1100.649646340997 1100.136386898339 1099.976026179982 1098.060200604004 387.9427334533275 1098.032030987551 292.9998035128941
1153 0.005 5.765 20 1052.044983758463 1015.19513950396 1015.827143824894 1100.650926737414 1100.138852837673 1099.982150214438 1098.063220183882 387.9681180292574 1098.033903932072 292.9998032971094
1154 0.005 5.77 20 1052.040158065922 1015.195787503505 1015.82780798524 1100.640171432522 1100.125783853085 1099.969445034023 1098.055113559513 387.9934853514966 1098.027976021538 292.9998031469417
1155 0.005 5.775 20 1052.043884716127 1015.196486674411 1015.828492440864 1100.649767328727 1100.136561099878 1099.97580058994 1098.059775284157 388.0187318638872 1098.03179279797 292.9998031150927
1156 0.005 5.78 20 1052.046835990203 1015.197232800743 1015.829226599268 1100.652120626037 1100.140106330673 1099.982822476471 1098.063270441296 388.0440657389265 1098.034703745596 292.9998028804757
1157 0.005 5.785 20 1052.041089362408 1015.197866643532 1015.829881026604 1100.639767037274 1100.125548437968 1099.969434718065 1098.05443370143 388.0694382827843 1098.02778820084 292.9998027542792
1158 0.005 5.79 20 1052.044610586825 1015.198556864964 1015.830555544704 1100.64911672171 1100.135857427122 1099.975712471731 1098.060051953615 388.0945243316438 1098.030520926811 292.9998027084966
1159 0.005 5.795 20 1052.04738923179 1015.199292423684 1015.831279066874 1100.650914470481 1100.138857142705 1099.982082470411 1098.063118389157 388.1196304238658 1098.033925822458 292.9998024779369
1160 0.005 5.8 20 1052.042973608065 1015.199931917438 1015.831934199648 1100.640730618658 1100.126563255174 1099.969642591241 1098.0548312121 388.1447747000756 1098.028385882377 292.9998023102089
1161 0.005 5.805 20 1052.045456900555 1015.200612004196 1015.832602099807 1100.648543481087 1100.135218734152 1099.975186290251 1098.059648578169 388.1697587905253 1098.030376590633 292.9998023003274
1162 0.005 5.81 20 1052.048668360725 1015.201338577905 1015.833317195203 1100.651611091842 1100.139676545564 1099.982647329199 1098.062941811414 388.1947370164302 1098.034032212043 292.999802071179
1163 0.005 5.815 20 1052.044241293564 1015.20197216993 1015.833966056851 1100.641258583112 1100.126979563463 1099.970004053251 1098.05484846358 388.219801601327 1098.029173091156 292.9998019199214
1164 0.005 5.82 20 1052.047527661979 1015.202658204368 1015.834637142622 1100.650322893888 1100.137161020205 1099.976876769282 1098.060096587593 388.2445474494684 1098.031473136277 292.9998018884819
1165 0.005 5.825 20 1052.050766753511 1015.203391807863 1015.83535945046 1100.652524698291 1100.140719146203 1099.982876167596 1098.063342302994 388.269412839197 1098.035229959082 292.9998016897632
1166 0.005 5.83 20 1052.04494308079 1015.204016666506 1015.836003074523 1100.640311047201 1100.126103101795 1099.969843148289 1098.054864826031 388.2943414140007 1098.028705275863 292.9998015337974
1167 0.005 5.835 20 1052.048791750072 1015.204698032144 1015.836668867344 1100.650689106206 1100.137528825557 1099.976843802096 1098.060266193226 388.3189911606372 1098.032283154463 292.9998015246119
1168 0.005 5.84 20 1052.050383986995 1015.205413234357 1015.837375133911 1100.650574685977 1100.1383816637 1099.98154647551 1098.062795303612 388.3433806476502 1098.033613049275 292.9998013284873
1169 0.005 5.845 20 1052.046523280438 1015.206035376691 1015.838013331283 1100.641023528057 1100.126732299414 1099.969698727034 1098.054845767135 388.3680301932447 1098.028746224796 292.9998011955299
1170 0.005 5.850000000000001 20 1052.04949130952 1015.20670069024 1015.838665522709 1100.649017588209 1100.135774830307 1099.975436286918 1098.059606388116 388.3928172187627 1098.030484149469 292.9998011445288
1171 0.005 5.855 20 1052.052311309779 1015.207414802115 1015.839367648976 1100.65167801603 1100.139805709269 1099.982562477427 1098.063232868475 388.4173774582184 1098.03410175544 292.9998009642052
1172 0.005 5.86 20 1052.046983016821 1015.208021969864 1015.839992995825 1100.640118358391 1100.12585699543 1099.969409657506 1098.054488863332 388.4418284183569 1098.028054619109 292.9998008206042
1173 0.005 5.865 20 1052.051262415608 1015.208696386257 1015.840649662845 1100.650193963364 1100.137195713061 1099.976253967445 1098.060587608089 388.4662512401213 1098.031390304536 292.9998007580238
1174 0.005 5.87 20 1052.053454632602 1015.209409137681 1015.841351573759 1100.651553210712 1100.139614973275 1099.982403867533 1098.063302998391 388.4905677598024 1098.034357735443 292.9998005585445
1175 0.005 5.875 20 1052.04818495246 1015.210013997495 1015.841975202216 1100.640134378807 1100.125910573534 1099.969502440933 1098.054488576936 388.5149739082644 1098.028379098874 292.9998004750345
1176 0.005 5.88 20 1052.051972902649 1015.210675602759 1015.842620846545 1100.649209327107 1100.135854671325 1099.975300734646 1098.060119018259 388.5392722070985 1098.03171934741 292.9998003893948
1177 0.005 5.885 20 1052.054784829734 1015.211384172036 1015.843317653961 1100.652487575788 1100.140585797792 1099.983246778897 1098.063594125092 388.5634397039664 1098.03545105354 292.9998002277121
1178 0.005 5.89 20 1052.049015320617 1015.211980478482 1015.843934025994 1100.639894709691 1100.125653812099 1099.969569247454 1098.054362061018 388.5875347137111 1098.027919403949 292.9998001130339
1179 0.005 5.895 20 1052.053102720737 1015.212638134333 1015.844574898747 1100.649471557514 1100.136258457719 1099.975900634873 1098.06034044341 388.6118866131033 1098.030777597693 292.9998000978679
1180 0.005 5.9 20 1052.055934841953 1015.213339220359 1015.845264320549 1100.65193711699 1100.140067322757 1099.982485585492 1098.063132926864 388.6360404864837 1098.035136400471 292.9997998911308
1181 0.005 5.905 20 1052.050807628579 1015.213938677185 1015.845881290567 1100.640832397689 1100.126344940842 1099.969393503137 1098.054914529974 388.6599378662092 1098.028537816344 292.9997997568385
1182 0.005 5.91 20 1052.053491097762 1015.214581639251 1015.84651223697 1100.64849375392 1100.135208854544 1099.974720660114 1098.059772759479 388.6839035364802 1098.031252005768 292.9997997382096
1183 0.005 5.915 20 1052.056149824363 1015.215271229623 1015.847190366449 1100.651537105165 1100.139851648909 1099.983210726929 1098.063250197448 388.7079175553816 1098.033406292306 292.999799546331
1184 0.005 5.92 20 1052.052117438539 1015.215869609064 1015.84780314212 1100.641040628589 1100.126960622548 1099.969993842428 1098.054949577777 388.7318964657761 1098.028953601415 292.9997994324189
1185 0.005 5.925 20 1052.054810768484 1015.21651076793 1015.848431633104 1100.649542287322 1100.136355337273 1099.976251258311 1098.059797326618 388.7556556023638 1098.030874661921 292.999799431953
1186 0.005 5.93 20 1052.057849213298 1015.217199636948 1015.84910853213 1100.651451340526 1100.139484514827 1099.982201936552 1098.063470953369 388.7795532534803 1098.034569134517 292.999799245
1187 0.005 5.935 20 1052.052589297107 1015.217784512512 1015.849711206011 1100.640064970497 1100.125870956949 1099.969423681029 1098.054879671456 388.8034052459553 1098.028155079558 292.9997990864703
1188 0.005 5.94 20 1052.055415339469 1015.218415217937 1015.850328969206 1100.648424196369 1100.135081326514 1099.974594916251 1098.059557570273 388.826988544286 1098.029950356207 292.9997991318788
1189 0.005 5.945 20 1052.059202937965 1015.219105567785 1015.851004997509 1100.652395824334 1100.140705558061 1099.983269157063 1098.063608517464 388.8504984149983 1098.034623495119 292.9997989245266
1190 0.005 5.95 20 1052.053724009432 1015.219684381653 1015.851603022628 1100.640459160343 1100.126221166988 1099.969939585089 1098.054586972308 388.8742676539575 1098.028434229122 292.9997988605046
1191 0.005 5.955 20 1052.057339055835 1015.220319994965 1015.852222782484 1100.649639573744 1100.136406426771 1099.975862350601 1098.060469392229 388.8978730343238 1098.030383196071 292.9997988365751
1192 0.005 5.96 20 1052.059367174836 1015.220992028433 1015.85288561812 1100.651067636966 1100.139225683376 1099.98243300937 1098.062970934589 388.9214104340163 1098.033190325397 292.9997987007087
1193 0.005 5.965 20 1052.055237272223 1015.221575790573 1015.853484025897 1100.640879278669 1100.126764168871 1099.969716120517 1098.055050722773 388.9448103580112 1098.028541962511 292.9997985461633
1194 0.005 5.97 20 1052.057750157684 1015.222199235805 1015.854095699273 1100.648702490374 1100.135399204015 1099.97536096385 1098.059706388472 388.9682275219724 1098.030346781818 292.9997985832841
1195 0.005 5.975000000000001 20 1052.06068768413 1015.222866438438 1015.854751663795 1100.651427518204 1100.139393688704 1099.982409956418 1098.062752696475 388.9917007888022 1098.034018867456 292.9997983470462
1196 0.005 5.98 20 1052.055887499752 1015.223439831402 1015.855341185781 1100.640707076376 1100.126353756827 1099.96956262103 1098.054992248921 389.0149969920289 1098.028624578178 292.9997982631887
1197 0.005 5.985 20 1052.059478670946 1015.224066157578 1015.8559521183 1100.649809547802 1100.136501896113 1099.976124371491 1098.060331283722 389.0380989845299 1098.032177976198 292.9997982367265
1198 0.005 5.99 20 1052.061462841366 1015.224727436277 1015.856605275305 1100.650850150736 1100.138717864501 1099.982043505089 1098.062527718191 389.0614862294527 1098.033548999551 292.9997980818922
1199 0.005 5.995 20 1052.05714659936 1015.225296171945 1015.857189016694 1100.640611458045 1100.126330075152 1099.969660782579 1098.05490313499 389.0847134397914 1098.02872097489 292.999797948196
1200 0.005 6 20 1052.060222234154 1015.22591161544 1015.857791178722 1100.648803029319 1100.135570879888 1099.974932136693 1098.059711339775 389.1077920167389 1098.031393199751 292.9997979835035
1201 0.005 6.005 20 1052.063216847125 1015.226577646854 1015.85844461597 1100.652131436301 1100.140301257344 1099.98285201276 1098.063563591469 389.1309197223543 1098.034575250753 292.9997978408114
1202 0.005 6.01 20 1052.05771537957 1015.227133897262 1015.859019605564 1100.639937064819 1100.125658865664 1099.969505517497 1098.054671235382 389.154112050395 1098.028429868993 292.9997977423624
1203 0.005 6.015000000000001 20 1052.061068022826 1015.227745765299 1015.859616496148 1100.649389826357 1100.136135110997 1099.976352473288 1098.059805623511 389.1771126728448 1098.031109555449 292.9997977294577
1204 0.005 6.02 20 1052.064050839121 1015.228405844227 1015.860264291388 1100.651571014479 1100.13948392284 1099.982178671047 1098.063040920551 389.2000185259598 1098.034903389489 292.9997975535388
1205 0.005 6.025 20 1052.058563665633 1015.228958437011 1015.860835628766 1100.640158451992 1100.125878440635 1099.969323724273 1098.054628185528 389.2229190476431 1098.027568633628 292.9997974841306
1206 0.005 6.03 20 1052.062920119726 1015.229575657891 1015.861435279578 1100.64993545352 1100.136626160549 1099.976070179142 1098.060709891211 389.2458368563953 1098.031912948624 292.9997974846606
1207 0.005 6.035 20 1052.064834961514 1015.230224608998 1015.86207560826 1100.651193797088 1100.139146832036 1099.982251234034 1098.062767839866 389.2687600465707 1098.034157176715 292.9997973249223
1208 0.005 6.04 20 1052.060216144058 1015.230781238799 1015.862648361032 1100.640571210785 1100.126394147393 1099.969495820165 1098.054970833588 389.2916046333228 1098.028346738853 292.9997972102654
1209 0.005 6.045 20 1052.062948342501 1015.231381429315 1015.863235636874 1100.648870605036 1100.135601337827 1099.975141638784 1098.059813622662 389.3142947908491 1098.030309635472 292.9997972335318
1210 0.005 6.05 20 1052.06544696299 1015.232023847473 1015.863867924038 1100.651300186842 1100.139525802516 1099.982683718489 1098.063081354587 389.3368981841174 1098.033186367799 292.9997970864546
1211 0.005 6.055 20 1052.061540264602 1015.2325801638 1015.864438464567 1100.641022481145 1100.126958974735 1099.969988248862 1098.055292167619 389.3595311947508 1098.028909563688 292.9997969972412
1212 0.005 6.06 20 1052.064726739713 1015.233183681082 1015.865027342218 1100.649913847827 1100.136757853374 1099.976340525431 1098.060281089998 389.3822325438169 1098.03187310927 292.9997970126503
1213 0.005 6.065 20 1052.06744166229 1015.233829678539 1015.865662696105 1100.65203225143 1100.140033870266 1099.98242602593 1098.063027546613 389.4048419397122 1098.034797368142 292.9997968582499
1214 0.005 6.07 20 1052.062192226008 1015.234377945145 1015.866228525956 1100.640615356092 1100.126421976341 1099.969667514699 1098.055178189367 389.4273743663478 1098.028425005113 292.9997967734116
1215 0.005 6.075 20 1052.065548218359 1015.234976491045 1015.866812755008 1100.649602299312 1100.136353531122 1099.975815929378 1098.060148702943 389.449789326538 1098.031860568814 292.999796784119
1216 0.005 6.08 20 1052.067819846856 1015.235616205285 1015.867442249432 1100.651088971345 1100.138954951562 1099.982269597217 1098.063242278299 389.4721777809037 1098.034006357165 292.9997966035318
1217 0.005 6.085 20 1052.063321483225 1015.236158900193 1015.868001819059 1100.640906846925 1100.126887244387 1099.970028907 1098.054943626739 389.4946540551314 1098.029008013042 292.9997965433542
1218 0.005 6.09 20 1052.066281218787 1015.236749922545 1015.868578459796 1100.649245644998 1100.135846657376 1099.975747416647 1098.060028740786 389.5169570191906 1098.030802071078 292.9997965660145
1219 0.005 6.095 20 1052.068302451482 1015.237377313747 1015.869197358333 1100.650607426343 1100.138686377844 1099.982098243699 1098.062749353387 389.5392864461893 1098.03273641851 292.9997964097946
1220 0.005 6.100000000000001 20 1052.06331130478 1015.237901635108 1015.869739714294 1100.639677637506 1100.125420798527 1099.969250972138 1098.054304256936 389.5615494183837 1098.027458815194 292.9997963088656
1221 0.005 6.105 20 1052.067354670091 1015.23848664029 1015.870308181478 1100.648988866975 1100.135602269554 1099.975257970746 1098.060147223274 389.5837870441638 1098.03153228495 292.9997963147865
1222 0.005 6.11 20 1052.070274526558 1015.239118177031 1015.870927467234 1100.652119226885 1100.14007614327 1099.98279879387 1098.063250662608 389.6059736912909 1098.035298518725 292.9997961922103
1223 0.005 6.115 20 1052.065453284139 1015.239655585863 1015.871481655965 1100.640999058529 1100.126943429741 1099.970047557943 1098.055105867762 389.6280511272217 1098.029051511339 292.9997961087453
1224 0.005 6.12 20 1052.069107488833 1015.240249186769 1015.872059511451 1100.650758382555 1100.137600155951 1099.977401708026 1098.060322410435 389.6501284123229 1098.032867852475 292.9997961399573
1225 0.005 6.125 20 1052.071313994493 1015.240877258722 1015.872678527469 1100.651850396848 1100.139806022338 1099.982395228759 1098.063251292799 389.6721356100589 1098.035177917204 292.9997960001508
1226 0.005 6.13 20 1052.066354516154 1015.241405824456 1015.873225101013 1100.640955532803 1100.126611843585 1099.969710516146 1098.05491081428 389.6941675802366 1098.028958197372 292.9997959228055
1227 0.005 6.135 20 1052.068983933762 1015.241978731278 1015.873785956462 1100.649073903264 1100.135838388031 1099.97566119224 1098.05970948346 389.716150044786 1098.030869215067 292.9997959590988
1228 0.005 6.140000000000001 20 1052.072467170206 1015.242607622939 1015.874401167883 1100.652308185457 1100.140489981189 1099.982895903363 1098.063414842942 389.7380386029257 1098.034766223907 292.9997958019309
1229 0.005 6.145 20 1052.066935255747 1015.243129561761 1015.874941229959 1100.640386075251 1100.126081563464 1099.969617764281 1098.055076964705 389.7600229831279 1098.028670321564 292.9997957240143
1230 0.005 6.15 20 1052.070505827251 1015.243706216006 1015.875502996024 1100.649648009527 1100.136560781609 1099.975933373471 1098.060455359038 389.7818355829493 1098.031140688607 292.9997957677611
1231 0.005 6.155 20 1052.073360090211 1015.244331486787 1015.876116303661 1100.652162440968 1100.140338371037 1099.982849692756 1098.06362757996 389.8035382948289 1098.03458313796 292.9997955997896
1232 0.005 6.16 20 1052.067890607252 1015.244845809177 1015.876650114494 1100.640133098313 1100.125981595674 1099.969547948811 1098.054571837104 389.8254479616288 1098.028704952097 292.9997955447174
1233 0.005 6.165 20 1052.071347306066 1015.245417288277 1015.877206154237 1100.649335140303 1100.136043776321 1099.975541267178 1098.06023744971 389.8471291719451 1098.031430053086 292.9997955790469
1234 0.005 6.17 20 1052.074362841899 1015.246035184855 1015.877812285954 1100.652371829636 1100.140518685828 1099.98286941186 1098.063578141682 389.8687380230397 1098.035015194754 292.9997954508144
1235 0.005 6.175 20 1052.068710550954 1015.246544768051 1015.878341826967 1100.640441052405 1100.126215729847 1099.969687489899 1098.054646394117 389.8904222103482 1098.028566778098 292.9997953982078
1236 0.005 6.18 20 1052.072143278491 1015.247110712643 1015.878892805779 1100.649778953049 1100.136444001239 1099.976441369792 1098.06010668498 389.9119759153611 1098.031351867518 292.9997954107687
1237 0.005 6.185 20 1052.074873258005 1015.247719328739 1015.87949102027 1100.651346100641 1100.139358206363 1099.981888569925 1098.063007618402 389.9334598702884 1098.034622263597 292.9997952858414
1238 0.005 6.19 20 1052.069330286887 1015.248222358258 1015.880013333258 1100.639933361098 1100.125777069607 1099.969392950221 1098.054475267601 389.9548559157766 1098.027486731896 292.9997952253182
1239 0.005 6.195 20 1052.073212198251 1015.248779201806 1015.880554958309 1100.649227094985 1100.135858883479 1099.974994476483 1098.059785578111 389.9763962244133 1098.031534655375 292.9997952290622
1240 0.005 6.2 20 1052.076327351825 1015.249389843338 1015.881152991881 1100.652509394858 1100.140909215289 1099.983444909591 1098.063631066038 389.9978580003393 1098.034641594636 292.9997951170138
1241 0.005 6.205 20 1052.070293950766 1015.249889147188 1015.881671839407 1100.639838318376 1100.125516331694 1099.969346442938 1098.05455228861 390.019266329021 1098.027709242098 292.999795052757
1242 0.005 6.21 20 1052.07432488023 1015.250446324566 1015.882213512257 1100.649595143394 1100.136446395186 1099.975785398901 1098.060136280574 390.0406313689599 1098.031439264038 292.9997950626865
1243 0.005 6.215 20 1052.076816615825 1015.251048774408 1015.882804265371 1100.651536987909 1100.139456613077 1099.982377824733 1098.063355390455 390.0618787346963 1098.034646228306 292.9997949440272
1244 0.005 6.22 20 1052.071742984421 1015.251551050453 1015.883323801801 1100.640323182749 1100.126140814882 1099.969533205294 1098.05512768993 390.0831501337165 1098.028324937361 292.9997948765155
1245 0.005 6.225000000000001 20 1052.075703709885 1015.252110209503 1015.883867346475 1100.650114967341 1100.137136545911 1099.976001132575 1098.060355463626 390.1043259578312 1098.032140445152 292.9997949443473
1246 0.005 6.23 20 1052.077606972994 1015.252707879198 1015.884454801895 1100.651335306738 1100.13927850238 1099.98248493186 1098.063399686289 390.1255335137882 1098.034111721349 292.9997948170833
1247 0.005 6.235 20 1052.072018329053 1015.253194156259 1015.884961496626 1100.639755577162 1100.12553176585 1099.969430248789 1098.054189344312 390.1468282637193 1098.02784683604 292.9997947614095
1248 0.005 6.24 20 1052.075956854317 1015.253745099171 1015.885495430008 1100.649573283538 1100.136330074734 1099.97601829129 1098.060518871738 390.167819747193 1098.031027215471 292.9997947782097
1249 0.005 6.245 20 1052.077832891697 1015.254330959599 1015.88607212137 1100.650675108255 1100.138681021172 1099.981839824 1098.062846853387 390.188839383197 1098.033195017676 292.9997946669255
1250 0.005 6.25 20 1052.074075833739 1015.254829482624 1015.88658502424 1100.641277317664 1100.127148813229 1099.969989052826 1098.055259090693 390.2098096911011 1098.028670695614 292.9997945984349
1251 0.005 6.255 20 1052.077622405127 1015.255384311665 1015.887124194527 1100.650381445271 1100.137225084942 1099.976270013762 1098.060530001785 390.2307682232306 1098.032394550553 292.9997946163135
1252 0.005 6.26 20 1052.079719135321 1015.255974569058 1015.887705363494 1100.651654833698 1100.139724467249 1099.982353535747 1098.063232118238 390.2518659885337 1098.034985521702 292.9997944886122
1253 0.005 6.265000000000001 20 1052.075007329191 1015.256470918024 1015.888219139452 1100.64121623853 1100.127284590729 1099.970068780473 1098.055078172002 390.2726669709222 1098.029221880068 292.9997944249978
1254 0.005 6.27 20 1052.07725400788 1015.257006593263 1015.888743258151 1100.648674749371 1100.135410645352 1099.97510623047 1098.060019027077 390.2933868024673 1098.030813279586 292.9997944662993
1255 0.005 6.275 20 1052.079952123695 1015.257585621383 1015.889311929924 1100.651027296905 1100.13904828305 1099.982463275231 1098.063116533326 390.3142789998618 1098.03371541167 292.9997943739701
1256 0.005 6.28 20 1052.075485372607 1015.258072525985 1015.889814112288 1100.640697620217 1100.126475281477 1099.970076970179 1098.055125106879 390.3350666620211 1098.029211123281 292.9997942932708
1257 0.005 6.285 20 1052.078490910912 1015.258605958895 1015.89033491438 1100.64959300188 1100.136401725639 1099.976529420818 1098.059644063669 390.355756926486 1098.030895822078 292.9997943620139
1258 0.005 6.29 20 1052.081917218281 1015.259194741833 1015.890910496293 1100.652485793686 1100.140785313244 1099.983123077273 1098.063763740635 390.3763593173015 1098.034499961411 292.9997942173357
1259 0.005 6.295 20 1052.076520376084 1015.259678776492 1015.891412904561 1100.640897657966 1100.126777533781 1099.970059826587 1098.055378065845 390.3970332609853 1098.029297850626 292.9997942038016
1260 0.005 6.3 20 1052.079337279212 1015.260208300031 1015.891930092544 1100.64953118734 1100.136488211616 1099.976751353249 1098.059706615509 390.4176057704832 1098.030592809568 292.9997942378533
1261 0.005 6.305 20 1052.08175096562 1015.260782410878 1015.892493509379 1100.651040573978 1100.138965137175 1099.98239795325 1098.063174315135 390.438212014649 1098.033542175519 292.9997941347406
1262 0.005 6.31 20 1052.077612417995 1015.261263936618 1015.892990594278 1100.641104331555 1100.12717141991 1099.970108718371 1098.054967352699 390.4587294858784 1098.028975944232 292.9997940501237
1263 0.005 6.315 20 1052.081184086427 1015.261801677252 1015.893512736346 1100.650398626387 1100.137234099796 1099.976723370466 1098.060569193425 390.4791464025349 1098.031856757191 292.9997941010543
1264 0.005 6.32 20 1052.083370632924 1015.262379353593 1015.894080591465 1100.6517306574 1100.139862731835 1099.982502425349 1098.063669519511 390.4996045224556 1098.034430247735 292.9997939652865
1265 0.005 6.325 20 1052.077599787831 1015.262844730187 1015.894566248701 1100.639877973079 1100.125696141243 1099.969265105075 1098.054287136147 390.520100890047 1098.027803344402 292.9997939431515
1266 0.005 6.33 20 1052.081857373398 1015.26337562886 1015.895079563858 1100.650034110251 1100.136696456712 1099.976336746361 1098.060439983399 390.5404831637726 1098.032023353942 292.9997939638702
1267 0.005 6.335 20 1052.084192224334 1015.263943997863 1015.895638402514 1100.651805050903 1100.139770479248 1099.981960851308 1098.062888239593 390.5608140782828 1098.03500021557 292.9997938548485
1268 0.005 6.34 20 1052.079332087842 1015.264418768649 1015.896129603626 1100.641145947766 1100.12693931268 1099.970084957976 1098.055338948885 390.5810395025949 1098.029138548159 292.9997938122847
1269 0.005 6.345 20 1052.082281977778 1015.264939767574 1015.896637863252 1100.649477415285 1100.136202725673 1099.975455751536 1098.060122320852 390.601353677678 1098.031062354765 292.9997938623597
1270 0.005 6.350000000000001 20 1052.085164379666 1015.265507889662 1015.897194894725 1100.651973651361 1100.140000071556 1099.982751406602 1098.063379370953 390.6215175073142 1098.035049686714 292.9997937395083
1271 0.005 6.355 20 1052.079216651784 1015.265966398727 1015.897674082602 1100.63975322377 1100.125519373506 1099.969476559324 1098.054308787541 390.6417129755693 1098.027814997998 292.9997937133783
1272 0.005 6.36 20 1052.083801259806 1015.266491486476 1015.898181412938 1100.650367916062 1100.137345771635 1099.976259668837 1098.06049442921 390.6618488433461 1098.03200179819 292.9997937323347
1273 0.005 6.365 20 1052.085974806901 1015.267055869718 1015.898735257945 1100.652134410244 1100.140116385715 1099.982657057805 1098.06340573486 390.6818557013585 1098.03487886886 292.9997936323077
1274 0.005 6.37 20 1052.07989598929 1015.267509116323 1015.899209644295 1100.639594256031 1100.125270727737 1099.969121721775 1098.054476791402 390.7019625517179 1098.027417523334 292.9997935841208
1275 0.005 6.375 20 1052.083195159558 1015.268010530898 1015.899698291186 1100.648203985619 1100.134891572731 1099.974839214355 1098.059385861812 390.7219718447218 1098.0304028421 292.9997936323427
1276 0.005 6.38 20 1052.087112859712 1015.268576538524 1015.9002491138 1100.652605562542 1100.140944336074 1099.983495651243 1098.063808398349 390.7419794910516 1098.034588295033 292.9997935068176
1277 0.005 6.385 20 1052.081534655181 1015.269032847516 1015.900723168658 1100.640655657415 1100.126397010561 1099.97007707354 1098.054967691084 390.7619964055087 1098.028689863131 292.9997935017132
1278 0.005 6.390000000000001 20 1052.084433865334 1015.269537103217 1015.901214733516 1100.649213862395 1100.135861002953 1099.976265442335 1098.059833844319 390.7819220048942 1098.030698731745 292.9997935248168
1279 0.005 6.395 20 1052.086959371325 1015.27008724731 1015.901754469647 1100.651206972393 1100.139354766804 1099.982395415803 1098.063299312601 390.8017116647579 1098.033396520161 292.999793445827
1280 0.005 6.4 20 1052.08241002744 1015.27054010789 1015.902223452764 1100.640516321576 1100.12624388563 1099.969841584707 1098.05481224715 390.8215043875197 1098.028821638035 292.9997933809512
1281 0.005 6.405 20 1052.086187119963 1015.27105469271 1015.90272156357 1100.650163459285 1100.137037995316 1099.976635302464 1098.060495055219 390.841392451918 1098.031570242537 292.9997934491351
1282 0.005 6.41 20 1052.088275457711 1015.271601523464 1015.903260293973 1100.651717341241 1100.139768645043 1099.982550610394 1098.063037639695 390.861133448915 1098.034286206617 292.9997933511828
1283 0.005 6.415 20 1052.083656822422 1015.272056940956 1015.903731812566 1100.640989466219 1100.126773035476 1099.970046418468 1098.05533411952 390.8809031451437 1098.029055063854 292.9997932910877
1284 0.005 6.42 20 1052.086945318918 1015.272565749743 1015.904225791066 1100.65055305013 1100.13726391667 1099.976702960387 1098.06019714439 390.9005022241518 1098.032259817914 292.9997933431794
1285 0.005 6.425 20 1052.088516652661 1015.273105250261 1015.904757453841 1100.650564665319 1100.13839212153 1099.981676385727 1098.062519523677 390.9200154514135 1098.033711809184 292.9997932100788
1286 0.005 6.43 20 1052.084493940766 1015.273561119433 1015.905228196473 1100.641325641505 1100.127228836905 1099.970085866686 1098.055402661605 390.9395996947885 1098.028853740066 292.9997931651776
1287 0.005 6.435 20 1052.086841955472 1015.27405128884 1015.905707864182 1100.648607386083 1100.135345776936 1099.975115314086 1098.059671821185 390.9591798084952 1098.030583817265 292.9997932248388
1288 0.005 6.44 20 1052.090244030142 1015.274595902448 1015.906239577793 1100.652233494479 1100.140374910141 1099.983105597589 1098.063609315471 390.9789108602744 1098.034765985567 292.9997931182847
1289 0.005 6.445 20 1052.084093888203 1015.275030509681 1015.906694396772 1100.639492907575 1100.125252015404 1099.969251653177 1098.0543880643 390.9984490847799 1098.027525547621 292.9997930785976
1290 0.005 6.45 20 1052.087460427383 1015.275517063178 1015.907166995675 1100.648897631384 1100.135575724541 1099.975721063302 1098.059579183269 391.0177401579081 1098.030636257346 292.9997931349885
1291 0.005 6.455 20 1052.091080687455 1015.276059646964 1015.907696057411 1100.652133361009 1100.140094474808 1099.982274057945 1098.063275168467 391.0370161717037 1098.035064764726 292.999793000681
1292 0.005 6.46 20 1052.085159023192 1015.276489340598 1015.90814652203 1100.639771586664 1100.125472804927 1099.969234962949 1098.054363460644 391.0564798243739 1098.027520537791 292.9997930022467
1293 0.005 6.465 20 1052.08872533998 1015.276975026026 1015.908617599513 1100.648282555636 1100.134913106043 1099.974575647777 1098.059893519698 391.0759821168025 1098.030250496417 292.9997930398592
1294 0.005 6.47 20 1052.091267078005 1015.277509072708 1015.909139566589 1100.651242469628 1100.13929768182 1099.982670450787 1098.063305781813 391.0953665896353 1098.033904862335 292.9997929559954
1295 0.005 6.475000000000001 20 1052.086838393162 1015.277948800643 1015.909595043119 1100.641039790731 1100.126859660674 1099.97021291268 1098.05494266109 391.1146144487792 1098.02921719143 292.999792910332
1296 0.005 6.48 20 1052.090566127895 1015.278448627696 1015.910078236839 1100.650841267563 1100.137755650759 1099.977243895567 1098.060699703531 391.1336887569552 1098.032734633901 292.9997929167407
1297 0.005 6.485 20 1052.09207317275 1015.278976435965 1015.910599197443 1100.651184463466 1100.13906378912 1099.981882687187 1098.062703185453 391.1528424719162 1098.034127776499 292.9997928692377
1298 0.005 6.49 20 1052.08768430275 1015.279411472687 1015.911051347681 1100.640974359945 1100.126471779235 1099.969411027772 1098.05500468261 391.1721033585366 1098.028272542798 292.9997928104408
1299 0.005 6.495 20 1052.090653791835 1015.279893656753 1015.911520566844 1100.64924011483 1100.135870528667 1099.975058428621 1098.059633830485 391.1913050819465 1098.031591137193 292.9997928443139
1300 0.005 6.5 20 1052.09342541966 1015.280425112511 1015.912040724082 1100.651960301516 1100.140077427899 1099.982925224857 1098.063535159789 391.2104164379729 1098.034811163355 292.9997927511881
1301 0.005 6.505 20 1052.087986476075 1015.280854193387 1015.912487852442 1100.640556713584 1100.126431783139 1099.969983460937 1098.05496446668 391.2294377276538 1098.028490873305 292.9997926923772
1302 0.005 6.51 20 1052.091760097826 1015.28133910497 1015.912957384882 1100.650605724182 1100.137463757556 1099.976929019307 1098.060301535322 391.2483752355018 1098.031990050918 292.9997927551647
1303 0.005 6.515000000000001 20 1052.093894859026 1015.281862976808 1015.913471938277 1100.651448386125 1100.139289413464 1099.981942216394 1098.062903213226 391.2673436501436 1098.034426169153 292.9997926628997
1304 0.005 6.52 20 1052.089366182717 1015.282293005591 1015.913918737823 1100.641292460444 1100.126927103011 1099.969733253665 1098.055011905795 391.2863802685844 1098.028696425614 292.9997926391055
1305 0.005 6.525 20 1052.091402531468 1015.282759193865 1015.91437502789 1100.648094941994 1100.134815202447 1099.974879660051 1098.059242664624 391.305321941399 1098.030130669608 292.9997927120097
1306 0.005 6.53 20 1052.094917493064 1015.283285206206 1015.914886830177 1100.651810601379 1100.139767340672 1099.982802389818 1098.063816018377 391.3241560200181 1098.034620756468 292.9997926146023
1307 0.005 6.535 20 1052.090184307308 1015.283712322176 1015.915330195485 1100.641012890125 1100.126944536828 1099.970149373537 1098.055306123387 391.3430284690033 1098.029188795692 292.9997925526808
1308 0.005 6.54 20 1052.09316840026 1015.284189733603 1015.915794251834 1100.650427131417 1100.137287060097 1099.977637876049 1098.059696206973 391.3618553521728 1098.031916179021 292.9997926294431
1309 0.005 6.545 20 1052.095960826121 1015.284714005379 1015.916307538847 1100.651999644895 1100.140166036301 1099.982864248182 1098.063456371638 391.3804769356918 1098.034504132807 292.9997925090886
1310 0.005 6.55 20 1052.089903233373 1015.285122815364 1015.916737918476 1100.639490917492 1100.125274658667 1099.96918769045 1098.05414335285 391.3994112563997 1098.027554455774 292.9997924966506
1311 0.005 6.555 20 1052.093813434485 1015.285593907595 1015.917192501122 1100.64922247728 1100.135956162074 1099.975393639585 1098.060493997255 391.4180458735447 1098.031179387661 292.9997925137594
1312 0.005 6.56 20 1052.095876912372 1015.286103486046 1015.917692333787 1100.651263408918 1100.1394229171 1099.982560266517 1098.063121797895 391.4366785218101 1098.033446192336 292.9997924597617
1313 0.005 6.565 20 1052.091530699504 1015.286524826666 1015.918128968273 1100.640686221801 1100.126641415845 1099.969801446654 1098.055079686212 391.4553953974983 1098.028615729663 292.9997923855469
1314 0.005 6.57 20 1052.094105367999 1015.286987950148 1015.918579854522 1100.649131429103 1100.135824303612 1099.976218184648 1098.059604638939 391.4738783389471 1098.030927355462 292.9997924807182
1315 0.005 6.575 20 1052.096965537782 1015.287496115686 1015.919077179428 1100.651085667625 1100.139082534777 1099.981916955269 1098.063026784184 391.4924058766107 1098.034216144739 292.9997923573422
1316 0.005 6.58 20 1052.092716827138 1015.287917401697 1015.919513000041 1100.641349050889 1100.127226954063 1099.97018090646 1098.055469259916 391.5110266794434 1098.029203109285 292.99979231498
1317 0.005 6.585 20 1052.095807675116 1015.288387523058 1015.919969712654 1100.649827960409 1100.136736811625 1099.975779257752 1098.060273393766 391.5295095371817 1098.032224922973 292.9997923911951
1318 0.005 6.59 20 1052.098237569279 1015.288902620984 1015.920474281821 1100.651984241403 1100.14013418136 1099.982800456792 1098.06358914148 391.5479487605968 1098.034608493902 292.9997922762608
1319 0.005 6.595 20 1052.093206098071 1015.289315850445 1015.920905861973 1100.640769146511 1100.126670669455 1099.970021167699 1098.054894272745 391.5664391198262 1098.029338910628 292.9997922374505
1320 0.005 6.600000000000001 20 1052.09585512497 1015.289772329656 1015.921350673908 1100.649356645795 1100.136050791089 1099.976292273667 1098.059688407757 391.5848316292471 1098.031145463208 292.9997923079357
1321 0.005 6.605 20 1052.098805569872 1015.290280617148 1015.921846828786 1100.651265031297 1100.139172386158 1099.981581362111 1098.063355422669 391.6031718921963 1098.034721335187 292.9997922098411
1322 0.005 6.61 20 1052.093909301885 1015.290687411371 1015.922271375245 1100.641168914418 1100.126921494667 1099.969783490977 1098.05481264328 391.621518255327 1098.028840910514 292.9997921775837
1323 0.005 6.615 20 1052.096435394469 1015.291141171081 1015.922712643698 1100.648583194587 1100.135124984452 1099.974983131915 1098.059767479413 391.639820739246 1098.030587348848 292.9997922267546
1324 0.005 6.62 20 1052.099929796846 1015.291652642739 1015.923211178952 1100.652382740721 1100.140557976742 1099.983022238768 1098.063635652974 391.6580688300823 1098.034917858875 292.9997921213127
1325 0.005 6.625 20 1052.093716304159 1015.292046759817 1015.923626930123 1100.639655046352 1100.125453962538 1099.96953118112 1098.054414913057 391.6762062899094 1098.027727687082 292.9997921105417
1326 0.005 6.63 20 1052.097819523824 1015.292505904499 1015.92406848576 1100.649790747254 1100.136275862417 1099.976294432093 1098.060453659001 391.6944220229651 1098.031780768137 292.9997921878267
1327 0.005 6.635 20 1052.100475495078 1015.293007629402 1015.924559928921 1100.651591291286 1100.13954679538 1099.982218942004 1098.063233602314 391.7125763149011 1098.03492503293 292.9997920617725
1328 0.005 6.640000000000001 20 1052.095252252775 1015.293410052442 1015.92498036877 1100.640650009308 1100.1263477399 1099.969727437877 1098.05498599617 391.7305869377058 1098.028930674464 292.9997920530452
1329 0.005 6.645 20 1052.098085630319 1015.293859417026 1015.925416987182 1100.648472949174 1100.135118495298 1099.974802566348 1098.060015166407 391.7486805277825 1098.030512629464 292.999792105803
1330 0.005 6.65 20 1052.101136112004 1015.294355858778 1015.925902292836 1100.652232562841 1100.140404836785 1099.983123455159 1098.063280162442 391.766813697541 1098.034770247088 292.9997920304759
1331 0.005 6.655 20 1052.095976321745 1015.294754116663 1015.926317833706 1100.640477657681 1100.126232796199 1099.969940438195 1098.055332953783 391.7848104261383 1098.029020541486 292.9997919601489
1332 0.005 6.66 20 1052.100099563 1015.295214790488 1015.926762114035 1100.650952774974 1100.137949419514 1099.977287563606 1098.060279286946 391.8027791025235 1098.032754550776 292.999792016947
1333 0.005 6.665 20 1052.10114172673 1015.295702414525 1015.927243715324 1100.650998263739 1100.138976823977 1099.982369995939 1098.062858846168 391.8206262667255 1098.033320263038 292.999791940069
1334 0.005 6.67 20 1052.096066334425 1015.296089546632 1015.927649411492 1100.63968095141 1100.125478922704 1099.969189685458 1098.054550953814 391.8388718271977 1098.027564988384 292.9997919021091
1335 0.005 6.675 20 1052.100326890265 1015.296538208205 1015.928080970373 1100.649893553843 1100.136626715645 1099.976230350477 1098.060405880716 391.8566892671193 1098.032003588879 292.9997919556155
1336 0.005 6.68 20 1052.102036913687 1015.297024950103 1015.928558737462 1100.650961233013 1100.138960625479 1099.982158779521 1098.063114207745 391.874617931046 1098.033416325383 292.9997918446915
1337 0.005 6.685 20 1052.097715831104 1015.297421137302 1015.928970668286 1100.641119564595 1100.126993130506 1099.969868999925 1098.055147448124 391.8923892688297 1098.028673262195 292.9997918403264
1338 0.005 6.69 20 1052.10070232784 1015.29786457343 1015.929400461419 1100.649649037228 1100.136405444458 1099.975809981706 1098.060098046615 391.910152909088 1098.03099957873 292.999791902407
1339 0.005 6.695 20 1052.103863752635 1015.298361157076 1015.929885392743 1100.652211921853 1100.140347191754 1099.982764988057 1098.063554491953 391.928119641732 1098.034911955172 292.9997917963641
1340 0.005 6.7 20 1052.098129572055 1015.298746137686 1015.93029064724 1100.640504358769 1100.126134424912 1099.969410657569 1098.054726191564 391.9458891462775 1098.028463991451 292.9997917623531
1341 0.005 6.705 20 1052.100923511182 1015.299182525914 1015.930713926445 1100.648583039686 1100.135096782584 1099.975060725424 1098.060045499994 391.9634397568121 1098.030257287254 292.9997918365754
1342 0.005 6.71 20 1052.104143162812 1015.299667097753 1015.931186973612 1100.651903787356 1100.13987887052 1099.982739196438 1098.063176592472 391.981120337646 1098.035080340275 292.9997917293786
1343 0.005 6.715 20 1052.098220588423 1015.300043828211 1015.931583798388 1100.639503953682 1100.12522265865 1099.969081111816 1098.054392070179 391.9988799971647 1098.027323107603 292.999791693178
1344 0.005 6.72 20 1052.101666343528 1015.300475832992 1015.932000992786 1100.649031130644 1100.135770371495 1099.975653849896 1098.060032520624 392.016402040664 1098.03048657151 292.9997917591794
1345 0.005 6.725000000000001 20 1052.104914935243 1015.300956445863 1015.932469365122 1100.652031849496 1100.140090088358 1099.982589985705 1098.063204103189 392.0339315905033 1098.034967566061 292.9997916734115
1346 0.005 6.73 20 1052.100284483398 1015.301348579307 1015.932877550049 1100.641385086178 1100.12740410227 1099.970122346711 1098.055317161178 392.0515852804667 1098.029260772935 292.9997915940345
1347 0.005 6.735 20 1052.10230597942 1015.301774450318 1015.933293677587 1100.648681503887 1100.135411746008 1099.974934718624 1098.059502381314 392.0690251496674 1098.030323057616 292.9997916849162
1348 0.005 6.74 20 1052.105702133566 1015.302256421385 1015.933763386984 1100.652528925952 1100.140693087455 1099.983271662139 1098.063510749115 392.0864374823837 1098.034890013495 292.9997916145265
1349 0.005 6.745 20 1052.100425098034 1015.302636858985 1015.934161705225 1100.64047271332 1100.126160198859 1099.969824512081 1098.055145569696 392.1039033562168 1098.028801368626 292.9997915666246
1350 0.005 6.75 20 1052.103595068916 1015.30306886887 1015.934579265206 1100.649328175841 1100.13611431992 1099.975811408794 1098.060520077028 392.1213126479499 1098.030838157345 292.9997916595707
1351 0.005 6.755 20 1052.106346829119 1015.303547740606 1015.935047357106 1100.651877151286 1100.139945785737 1099.982554205211 1098.063325865679 392.1386868072589 1098.034560960457 292.9997915624165
1352 0.005 6.76 20 1052.100865028709 1015.30392081408 1015.935439398632 1100.640120703596 1100.125716697015 1099.969407758945 1098.054770436014 392.1560034841859 1098.027953124834 292.9997915016093
1353 0.005 6.765000000000001 20 1052.104304000072 1015.304350368509 1015.935853946844 1100.649265343057 1100.135933634033 1099.975482697705 1098.060211148501 392.1733184236678 1098.03113819478 292.9997915678946
1354 0.005 6.77 20 1052.106978535601 1015.304825239344 1015.936318283362 1100.651967797887 1100.14000764397 1099.982682054137 1098.0633373659 392.1905752809553 1098.034612933035 292.999791476943
1355 0.005 6.775 20 1052.101082105608 1015.305190143568 1015.936703791941 1100.639568144093 1100.125284569487 1099.969046767069 1098.054617219345 392.2078197038331 1098.027331441025 292.9997914581253
1356 0.005 6.78 20 1052.105557790813 1015.305621046388 1015.937117378136 1100.650365388868 1100.137028550307 1099.976181391254 1098.060529274125 392.2250947781192 1098.031973845331 292.9997915003674
1357 0.005 6.785 20 1052.107707758877 1015.306092388796 1015.937579182706 1100.651441530194 1100.139511497309 1099.982152428537 1098.063109754332 392.2422258541436 1098.034455561399 292.9997913792424
1358 0.005 6.79 20 1052.102670306954 1015.306467263455 1015.937971540655 1100.640753308559 1100.126529603838 1099.969787949044 1098.055045144503 392.2593064424369 1098.028747046979 292.9997913946535
1359 0.005 6.795 20 1052.105386077583 1015.306884778602 1015.938377286077 1100.648750238562 1100.135421688411 1099.974969369824 1098.05983318907 392.2764121848928 1098.030834062613 292.9997914396595
1360 0.005 6.8 20 1052.108242645107 1015.307352434605 1015.938833343061 1100.651728394737 1100.139825176842 1099.982882097426 1098.063630821247 392.2934808919279 1098.034547275573 292.9997913585341
1361 0.005 6.805 20 1052.103578706848 1015.307727233612 1015.939223845779 1100.641083019633 1100.126849765545 1099.970171035451 1098.055412221435 392.3104392933176 1098.029123711017 292.9997913486174
1362 0.005 6.81 20 1052.107598351038 1015.308160139185 1015.939641552425 1100.651241107576 1100.138321816104 1099.977793211991 1098.060174640374 392.3275519184043 1098.033134972018 292.9997914219736
1363 0.005 6.815 20 1052.109454254573 1015.308628522552 1015.940101537321 1100.652128282576 1100.140095991676 1099.982496950506 1098.063221581068 392.3446376703577 1098.034942317929 292.9997913253619
1364 0.005 6.82 20 1052.104068989839 1015.308996278519 1015.94048840186 1100.640609737494 1100.126421997364 1099.96975969516 1098.055147789102 392.3615355479321 1098.029029069982 292.9997912795494
1365 0.005 6.825 20 1052.107410208067 1015.309416252526 1015.940894575028 1100.649456616632 1100.136291382814 1099.97539558359 1098.060195656822 392.3783908066968 1098.03149542465 292.9997913503076
1366 0.005 6.83 20 1052.109856703147 1015.309881754101 1015.941349643765 1100.652144741964 1100.14016566049 1099.982980370502 1098.063369050618 392.3952907778368 1098.034500596645 292.9997912764504
1367 0.005 6.835 20 1052.104058812627 1015.310236333909 1015.941724263695 1100.639887734019 1100.125679806704 1099.969655319072 1098.054492524689 392.412167806299 1098.028155709892 292.9997912155958
1368 0.005 6.84 20 1052.10769685822 1015.310650672722 1015.942123289954 1100.649804979189 1100.136563201833 1099.976218410669 1098.060273485288 392.4288379737999 1098.030750985754 292.9997912989454
1369 0.005 6.845 20 1052.110512034494 1015.3111116843 1015.942573050273 1100.651622287697 1100.139536328513 1099.98232316127 1098.063525253881 392.4456073336351 1098.034929803118 292.9997912014485
1370 0.005 6.850000000000001 20 1052.105179859941 1015.311466456409 1015.94294735126 1100.640305103946 1100.126033845664 1099.969460383649 1098.054487574468 392.462547022491 1098.028274874064 292.9997911520527
1371 0.005 6.855 20 1052.108714936197 1015.31187712829 1015.943343603902 1100.649475918041 1100.135949351272 1099.975074700658 1098.059763086282 392.4792422723855 1098.0314416067 292.9997912431344
1372 0.005 6.86 20 1052.110843595319 1015.312327365163 1015.943785175146 1100.651374749956 1100.139328950994 1099.982406886287 1098.062679351446 392.4958757308288 1098.034011423054 292.9997911469871
1373 0.005 6.865 20 1052.106171255462 1015.312684337747 1015.944158683511 1100.640938348197 1100.126644865523 1099.969819248468 1098.054832330902 392.5126454400537 1098.029152685469 292.9997911292064
1374 0.005 6.87 20 1052.109536988776 1015.313098500632 1015.944557589601 1100.649867605239 1100.136451816472 1099.976411482857 1098.060511437726 392.5293027435786 1098.032319937134 292.9997912068768
1375 0.005 6.875 20 1052.112223273922 1015.313558140829 1015.945006592918 1100.652042591245 1100.140269221433 1099.982651580859 1098.063254686325 392.5459982439008 1098.034770509171 292.9997910965
1376 0.005 6.88 20 1052.106994355224 1015.313915908634 1015.945382606468 1100.640986510358 1100.126472957467 1099.969483261859 1098.055094984825 392.5625544108072 1098.028580523801 292.9997910653269
1377 0.005 6.885 20 1052.110263830166 1015.314324714867 1015.945777848732 1100.650192969845 1100.13692429293 1099.976075184318 1098.060094674701 392.5790454523963 1098.032254098366 292.9997911541589
1378 0.005 6.890000000000001 20 1052.112046948528 1015.314770941982 1015.946215865345 1100.651082828168 1100.139009133962 1099.982236135017 1098.062982947471 392.5956726403045 1098.033711511704 292.99979106305
1379 0.005 6.895 20 1052.107474052505 1015.315126134707 1015.946587261017 1100.640702643467 1100.126527279516 1099.969667488846 1098.055247629466 392.6121536350812 1098.028630146927 292.9997910187538
1380 0.005 6.9 20 1052.110962198135 1015.315532689925 1015.946979087391 1100.650346906078 1100.137093246997 1099.976014302793 1098.060227129096 392.6284902163599 1098.032257549015 292.9997911108084
1381 0.005 6.905 20 1052.113546969034 1015.315988284953 1015.947423881035 1100.652017203511 1100.140047308608 1099.982713384377 1098.063617184973 392.6449195925872 1098.034845094599 292.9997909828733
1382 0.005 6.91 20 1052.1085130943 1015.316341844522 1015.947796048623 1100.640968338974 1100.12700539328 1099.969857102975 1098.054849108892 392.6613958072945 1098.029094585242 292.9997910078109
1383 0.005 6.915 20 1052.11159358011 1015.316748425478 1015.948188291534 1100.649738604975 1100.136456817233 1099.975992116267 1098.060572391073 392.6777324781327 1098.031407766457 292.9997910746955
1384 0.005 6.92 20 1052.114264064234 1015.317198172723 1015.948627808686 1100.652043253703 1100.140015042247 1099.982160901949 1098.063292399192 392.6941162096531 1098.035129911376 292.9997909779806
1385 0.005 6.925 20 1052.108185219214 1015.317538676029 1015.948989126079 1100.639979444016 1100.125669214089 1099.969102939821 1098.054561523662 392.7104606262061 1098.027430341569 292.9997909641849
1386 0.005 6.93 20 1052.111804002408 1015.317933963232 1015.949370644197 1100.648655393068 1100.135245751108 1099.974833211117 1098.05970110661 392.7267608980176 1098.031158196891 292.9997910171526
1387 0.005 6.935 20 1052.113906542442 1015.318371192717 1015.949798296657 1100.651387247103 1100.139667557918 1099.982962631906 1098.063154178604 392.7430070660187 1098.033440726466 292.9997909358361
1388 0.005 6.94 20 1052.109126099751 1015.318711472351 1015.950155126878 1100.640607036525 1100.126340873661 1099.969871928299 1098.054854478346 392.7591354047349 1098.028786248872 292.9997908765258
1389 0.005 6.945 20 1052.112629761102 1015.319109646268 1015.950537845886 1100.649519375084 1100.136159641296 1099.975783822754 1098.060571765311 392.7751833660852 1098.031202350085 292.9997909545444
1390 0.005 6.95 20 1052.115327643512 1015.319550571545 1015.950968689095 1100.651629120347 1100.139721181714 1099.982339061996 1098.063238666851 392.7914962633484 1098.03499068471 292.9997908461793
1391 0.005 6.955 20 1052.11049649412 1015.31989781682 1015.951333220267 1100.640981830247 1100.126923638035 1099.969985543352 1098.055093311441 392.8077755488476 1098.029114167763 292.9997908110311
1392 0.005 6.96 20 1052.112439095232 1015.32028017804 1015.951706152934 1100.648296764619 1100.135090600349 1099.975060027855 1098.059498054635 392.8238048323793 1098.030149695351 292.9997909303669
1393 0.005 6.965 20 1052.11638237775 1015.32072708659 1015.952138423589 1100.65260671315 1100.140857548795 1099.983189713202 1098.063925065264 392.8398658209537 1098.035029587967 292.9997908095645
1394 0.005 6.97 20 1052.110705726105 1015.321065733029 1015.952495644932 1100.640544160026 1100.126373372428 1099.969944148553 1098.055167148493 392.8560066035907 1098.029362387623 292.9997907851041
1395 0.005 6.975000000000001 20 1052.114064653459 1015.321460262244 1015.952876028295 1100.650158245709 1100.136831898142 1099.977119870664 1098.059932664461 392.87202008531 1098.032439276724 292.9997908787018
1396 0.005 6.98 20 1052.116643633028 1015.321902873456 1015.953308051596 1100.652190891477 1100.140401008171 1099.98288762633 1098.063845918272 392.8879082196977 1098.034708191493 292.9997907667359
1397 0.005 6.985 20 1052.111427133734 1015.322236294496 1015.953661452088 1100.640685016806 1100.126356679979 1099.969709657775 1098.054766418306 392.903856209712 1098.02883015542 292.9997907611074
1398 0.005 6.99 20 1052.115312756349 1015.322634897158 1015.954043729208 1100.650308452595 1100.137218193812 1099.976215436957 1098.060718128896 392.9198865959035 1098.03187340305 292.9997908302916
1399 0.005 6.995 20 1052.117557460489 1015.323073231845 1015.954472349054 1100.651963735976 1100.13993108125 1099.982624107744 1098.063419668184 392.9358256324163 1098.035158105964 292.999790725871
1400 0.005 7 20 1052.111830913222 1015.323403010533 1015.954822444917 1100.640157925904 1100.125897632766 1099.969504987934 1098.054609663291 392.9517350101144 1098.028726284646 292.9997907262682
1401 0.005 7.005 20 1052.115129039521 1015.323787416561 1015.955192652999 1100.649407484747 1100.136160021006 1099.975581334481 1098.060147383505 392.9674080251972 1098.031150189063 292.9997907760576
1402 0.005 7.01 20 1052.117877633223 1015.324217434784 1015.955611904078 1100.652088747237 1100.140216655758 1099.982837822299 1098.063368874552 392.9833253921981 1098.034728930367 292.9997906894622
1403 0.005 7.015000000000001 20 1052.112632634736 1015.324548049644 1015.955960614025 1100.640724402377 1100.126348356131 1099.969653156418 1098.055039336153 392.999174212629 1098.028697624321 292.9997906703594
1404 0.005 7.02 20 1052.11618872244 1015.324937966939 1015.956335451024 1100.64996016169 1100.136784368915 1099.976280460079 1098.060473590717 393.014858682834 1098.031932977312 292.9997907298576
1405 0.005 7.025 20 1052.119054883784 1015.325372720056 1015.956759822874 1100.652314979282 1100.140518415997 1099.982422926233 1098.063251260274 393.0305890227454 1098.035293158187 292.9997906692522
1406 0.005 7.03 20 1052.113422061557 1015.32570159564 1015.957108349829 1100.640665536575 1100.126352904635 1099.969641171151 1098.054811796918 393.0463413747481 1098.028811063421 292.9997906404312
1407 0.005 7.035 20 1052.117183147345 1015.326090667522 1015.957482520426 1100.650192767652 1100.137146527175 1099.976123719766 1098.06043057802 393.0621083840996 1098.031996931702 292.9997907078661
1408 0.005 7.04 20 1052.119185975451 1015.326517389976 1015.957900132724 1100.651867800056 1100.139833286853 1099.982575718603 1098.063286447324 393.0776670803641 1098.034555985543 292.9997906503891
1409 0.005 7.045 20 1052.114146776483 1015.326844643753 1015.958245475952 1100.640916943525 1100.126473626539 1099.969513706883 1098.054975041618 393.0933412489397 1098.028522291743 292.9997906049601
1410 0.005 7.05 20 1052.116838046442 1015.327217698332 1015.958606822138 1100.648521078499 1100.135100062969 1099.974729813621 1098.059615298762 393.1089645611787 1098.030875622463 292.9997906700794
1411 0.005 7.055 20 1052.119946514583 1015.327647618963 1015.959023523087 1100.652090129302 1100.140124309141 1099.982841700236 1098.063710681072 393.1243585970224 1098.034936551436 292.9997906019597
1412 0.005 7.06 20 1052.114774316738 1015.327970685317 1015.95936577751 1100.640938577931 1100.12669847031 1099.969790801766 1098.054719448259 393.1400198663646 1098.02912830687 292.9997905551576
1413 0.005 7.065 20 1052.117582634855 1015.32834498983 1015.959726699536 1100.649479342098 1100.136204017255 1099.976017795981 1098.060184635925 393.155509943093 1098.031205782309 292.999790643024
1414 0.005 7.07 20 1052.120502062244 1015.32876875629 1015.960139006136 1100.651604585645 1100.139633046588 1099.982214406234 1098.063436062321 393.1709636187992 1098.034982906653 292.9997905512841
1415 0.005 7.075 20 1052.114859334235 1015.329085629009 1015.960475617938 1100.639976997652 1100.125731794818 1099.96916306494 1098.054750242336 393.1865230984648 1098.02815995766 292.9997905573806
1416 0.005 7.08 20 1052.117405505667 1015.329447706855 1015.960826008901 1100.647950717036 1100.134679728535 1099.974698572457 1098.059586305158 393.2017775738248 1098.029693376212 292.9997906408199
1417 0.005 7.085 20 1052.12130305544 1015.329868358439 1015.961233078626 1100.652614740174 1100.140828911025 1099.983249432827 1098.06367776463 393.2172215931813 1098.035167831061 292.9997905600721
1418 0.005 7.09 20 1052.116174780952 1015.330193152229 1015.961574514868 1100.641001237712 1100.126794482983 1099.970039868396 1098.055396004077 393.2325876323893 1098.029021092425 292.9997905307775
1419 0.005 7.095 20 1052.119194850559 1015.330567978525 1015.961936029022 1100.649877146462 1100.136664496292 1099.976478580908 1098.060264992537 393.2479642317354 1098.032111604975 292.9997906243158
1420 0.005 7.100000000000001 20 1052.121199118419 1015.330976462863 1015.962336888577 1100.65105028034 1100.138950275488 1099.982000943916 1098.062468882594 393.2631133749985 1098.033872308885 292.9997905024433
1421 0.005 7.105 20 1052.116460132514 1015.331293158279 1015.962670720987 1100.640795301482 1100.126464463247 1099.969706026668 1098.05495053021 393.2786769464207 1098.028632407249 292.9997905114443
1422 0.005 7.11 20 1052.119022565185 1015.33165365836 1015.963019710854 1100.64863674471 1100.135370371348 1099.975172814312 1098.059836769642 393.2937777961638 1098.030481061382 292.9997905763148
1423 0.005 7.115 20 1052.12199339456 1015.332064326947 1015.963419118133 1100.651607339619 1100.139578384775 1099.982536842217 1098.063079628555 393.309066652555 1098.034169588668 292.999790496311
1424 0.005 7.12 20 1052.116954101806 1015.332376451635 1015.963748879848 1100.640584746537 1100.126191815382 1099.969495429866 1098.054735628876 393.3242101227661 1098.028502091536 292.9997904624333
1425 0.005 7.125 20 1052.120045135611 1015.332741363431 1015.964099577842 1100.64929561163 1100.135898579495 1099.975856548106 1098.060021565123 393.3393433603696 1098.030897568734 292.9997905527161
1426 0.005 7.13 20 1052.122846414256 1015.333152593152 1015.964500596616 1100.651431353492 1100.139251459109 1099.982172993768 1098.063208282213 393.3545144262402 1098.034371675981 292.9997904713471
1427 0.005 7.135 20 1052.11694590507 1015.333455752078 1015.964824188138 1100.63965400158 1100.125406509673 1099.969360065312 1098.054639318912 393.3697082900025 1098.027196861048 292.9997904656366
1428 0.005 7.140000000000001 20 1052.120241676192 1015.333814486408 1015.965168352964 1100.648994754756 1100.135713186627 1099.975537937521 1098.059879915015 393.384608883985 1098.030748322608 292.9997905403075
1429 0.005 7.145 20 1052.123742951364 1015.334227626929 1015.965568764658 1100.652036234107 1100.140006252329 1099.982706156487 1098.063392946511 393.3996987891236 1098.035225224116 292.9997904114597
1430 0.005 7.15 20 1052.117696545312 1015.334528768284 1015.965890909859 1100.639705514305 1100.125459192897 1099.969078326225 1098.054379636267 393.4149024701449 1098.027689562938 292.9997904731219
1431 0.005 7.155 20 1052.121438906984 1015.334890163202 1015.966236844417 1100.649487543482 1100.136106835447 1099.975744491765 1098.060288533627 393.4298261791267 1098.03113198993 292.9997905211033
1432 0.005 7.16 20 1052.123990731714 1015.335297723084 1015.966633540328 1100.651555233663 1100.139596289474 1099.982556002955 1098.063464787858 393.4447991912853 1098.034535927231 292.9997904339995
1433 0.005 7.165 20 1052.118219579477 1015.335599211881 1015.966954642178 1100.639796696491 1100.125528834837 1099.969123205101 1098.054558831228 393.4597970679141 1098.027716615918 292.9997904265258
1434 0.005 7.17 20 1052.122111744903 1015.335961299522 1015.967301029641 1100.649395218524 1100.135937063672 1099.975740508541 1098.060308583738 393.4747443186617 1098.031498656664 292.9997904866417
1435 0.005 7.175 20 1052.124745279628 1015.336367835348 1015.967697031356 1100.651792847002 1100.139838396366 1099.982590953124 1098.063310610335 393.4897024915355 1098.034836093468 292.999790377615
1436 0.005 7.18 20 1052.119347632254 1015.336672866303 1015.968021067866 1100.640528259644 1100.126117656173 1099.969403102369 1098.054966326106 393.5045523633576 1098.028426960713 292.9997903600371
1437 0.005 7.185 20 1052.122204578263 1015.337025086823 1015.9683610751 1100.648618811194 1100.135196229194 1099.975170052548 1098.059885849653 393.519377410359 1098.030329067734 292.9997904705461
1438 0.005 7.19 20 1052.125715088171 1015.337435958422 1015.968758936354 1100.652384929508 1100.140604525229 1099.982996698523 1098.063588591472 393.5342740967574 1098.034808921024 292.9997903816474
1439 0.005 7.195 20 1052.120132251616 1015.337738839356 1015.969081175891 1100.640659541942 1100.126262213953 1099.969481557869 1098.054753298999 393.5491565115333 1098.028660966042 292.9997903657
1440 0.005 7.2 20 1052.123117257479 1015.338092032305 1015.969421948965 1100.649423571426 1100.136212555731 1099.975803013784 1098.060079603691 393.5639447483284 1098.030411405661 292.999790442013
1441 0.005 7.205 20 1052.125622867366 1015.338495170045 1015.969813974753 1100.65131673688 1100.139218165986 1099.982206333089 1098.063577376858 393.5786195856476 1098.034400630775 292.9997902941377
1442 0.005 7.21 20 1052.120321625353 1015.338792986229 1015.970130960554 1100.64001954215 1100.12564487745 1099.969338415396 1098.054922255084 393.5933623665682 1098.028195417325 292.9997903717638
1443 0.005 7.215 20 1052.123364418906 1015.339140530629 1015.970465556335 1100.648582228526 1100.135255653058 1099.975104312597 1098.059774334452 393.6080518212903 1098.030858864311 292.9997903897961
1444 0.005 7.22 20 1052.126057680685 1015.339535501671 1015.970849864365 1100.651579231082 1100.139591140212 1099.982711336108 1098.063019849942 393.6227510341633 1098.03412371038 292.9997903342324
1445 0.005 7.225000000000001 20 1052.120645639265 1015.339828653748 1015.971161675433 1100.63996206057 1100.125603066504 1099.969506819428 1098.054738634131 393.637384418341 1098.027931523762 292.9997903166533
1446 0.005 7.23 20 1052.124372019241 1015.340180690032 1015.971498561787 1100.649450489521 1100.136230972492 1099.975869129062 1098.060605037287 393.6519831198268 1098.031201781225 292.9997904136244
1447 0.005 7.235 20 1052.126718422285 1015.340570250847 1015.971879402186 1100.651095386883 1100.138982389167 1099.981947320152 1098.062612521169 393.6666488583918 1098.033965399825 292.999790262041
1448 0.005 7.24 20 1052.12149953507 1015.340866454782 1015.972192374117 1100.640281633744 1100.125872545945 1099.96948032509 1098.054958566951 393.6812044774272 1098.027587020793 292.9997903173766
1449 0.005 7.245 20 1052.12495365614 1015.341217181208 1015.972528874761 1100.649147921692 1100.135909740279 1099.975460617559 1098.060414931389 393.6957314290147 1098.030902714036 292.9997903409684
1450 0.005 7.25 20 1052.12777441246 1015.341611245857 1015.972912857693 1100.652091497814 1100.140169831951 1099.982811890778 1098.063273242528 393.7103376161357 1098.034747295633 292.9997903195679
1451 0.005 7.255 20 1052.122079902752 1015.341904687679 1015.973224915617 1100.640044106134 1100.125611325065 1099.969534670628 1098.055100633582 393.7247260401428 1098.027878973346 292.9997902767275
1452 0.005 7.26 20 1052.126186514037 1015.342259476776 1015.973563908336 1100.650102785204 1100.137098351215 1099.976260023723 1098.060423505516 393.7392213173929 1098.031508292423 292.9997903676784
1453 0.005 7.265000000000001 20 1052.128457570988 1015.342655281707 1015.973949986566 1100.651847986312 1100.139766346212 1099.982490661971 1098.063190720911 393.7537376413121 1098.035132275518 292.9997902801997
1454 0.005 7.27 20 1052.122465673783 1015.342942790224 1015.974258304077 1100.640015951893 1100.125685055345 1099.969382376581 1098.054580664653 393.7680799243406 1098.027770812797 292.9997902609065
1455 0.005 7.275 20 1052.126021816676 1015.343285880824 1015.974587407746 1100.648987783066 1100.135740723917 1099.975422317454 1098.060267313401 393.7824902021384 1098.030700013297 292.9997903188289
1456 0.005 7.28 20 1052.128978477338 1015.343681957499 1015.974971259906 1100.651906051117 1100.139953191083 1099.982541109136 1098.063796640846 393.796910098736 1098.035078816313 292.9997902575152
1457 0.005 7.285 20 1052.123521766008 1015.343970185002 1015.975279468103 1100.640670326749 1100.126506214251 1099.969638177932 1098.05452372399 393.8112125020413 1098.028755178832 292.9997902243508
1458 0.005 7.29 20 1052.126720672703 1015.344313519966 1015.975608809902 1100.649265191483 1100.135840584468 1099.975593376629 1098.060242967561 393.8254948891223 1098.031175934253 292.9997903054283
1459 0.005 7.295 20 1052.12940295579 1015.344702935064 1015.975987713832 1100.651946719853 1100.139963877848 1099.982626515698 1098.063274546864 393.8398171332826 1098.034709609369 292.9997901731276
1460 0.005 7.3 20 1052.123928247592 1015.344990542668 1015.976294198472 1100.640269658477 1100.125930079948 1099.969511529705 1098.055154386023 393.8540892215036 1098.028261480523 292.999790243404
1461 0.005 7.305 20 1052.127631886395 1015.345334989221 1015.976623747213 1100.650046931588 1100.136749531454 1099.9758584707 1098.060521651566 393.8683168465345 1098.031820249937 292.9997902820683
1462 0.005 7.31 20 1052.129970952528 1015.345720991789 1015.977000453848 1100.651780559244 1100.139682691253 1099.982434858693 1098.063165536327 393.8825625365981 1098.035166337356 292.9997902099529
1463 0.005 7.315 20 1052.124696630701 1015.346006647357 1015.977304875997 1100.64066673259 1100.12635581769 1099.969606048915 1098.054618258572 393.8967890112679 1098.028851472821 292.9997901835918
1464 0.005 7.32 20 1052.127701701128 1015.346346736608 1015.977631132393 1100.64923898266 1100.135774880076 1099.975668411714 1098.060314291738 393.9109337170331 1098.03128875969 292.9997902971286
1465 0.005 7.325 20 1052.130223555088 1015.346727871951 1015.978003006253 1100.651631746933 1100.139639471118 1099.982451976762 1098.063147178602 393.9251053224751 1098.034471861245 292.9997902196056
1466 0.005 7.33 20 1052.124557719547 1015.34700744256 1015.978302154635 1100.639647559633 1100.1253613652 1099.969025662971 1098.054939047174 393.939228063854 1098.027062142687 292.9997901658923
1467 0.005 7.335 20 1052.128482156597 1015.347343096772 1015.978623006066 1100.649147520394 1100.13589906918 1099.975212701767 1098.059881821226 393.9532315269877 1098.031038310463 292.9997902812148
1468 0.005 7.34 20 1052.131491025976 1015.347732736516 1015.979000445761 1100.652471900549 1100.140749076785 1099.983161124441 1098.06363013034 393.9673689076852 1098.034758964894 292.9997901463164
1469 0.005 7.345 20 1052.126157745149 1015.348019066082 1015.979305460974 1100.640768110904 1100.12663309016 1099.969873948297 1098.055102603246 393.9815842140093 1098.029138352809 292.9997901485817
1470 0.005 7.350000000000001 20 1052.129707422569 1015.348364210873 1015.979635778903 1100.650628869766 1100.137559461237 1099.976784203429 1098.060569093019 393.9955120671856 1098.03253070041 292.9997902324285
1471 0.005 7.355 20 1052.132006652435 1015.348754104347 1015.980015830748 1100.65225413661 1100.140406366605 1099.982769776799 1098.063665326177 394.0093197355314 1098.034668361679 292.9997901467562
1472 0.005 7.36 20 1052.126326313935 1015.349031734779 1015.980314814671 1100.64041991243 1100.126109176764 1099.969361096371 1098.05451080259 394.0233731920237 1098.028278803637 292.9997901745495
1473 0.005 7.365 20 1052.12955671331 1015.349363317564 1015.980633086568 1100.648799264115 1100.135538141278 1099.974816510855 1098.060016025365 394.0374173972121 1098.031101089554 292.999790190888
1474 0.005 7.37 20 1052.1321205365 1015.349742490952 1015.981001688094 1100.652089294136 1100.140177945861 1099.98294114708 1098.063442238747 394.0512491816081 1098.034693645171 292.9997901519192
1475 0.005 7.375 20 1052.127022130519 1015.350021765098 1015.981299165807 1100.640518874078 1100.126345153898 1099.969709614995 1098.055179314161 394.0650971421047 1098.02859226699 292.9997901263783
1476 0.005 7.38 20 1052.130177629643 1015.350355734844 1015.981618106583 1100.649528425542 1100.136203641819 1099.975937487846 1098.060670769414 394.0790092094066 1098.03131879114 292.999790231713
1477 0.005 7.385 20 1052.132352166564 1015.350725751398 1015.981980453662 1100.651304840106 1100.139270873114 1099.98237443864 1098.062675689682 394.0928564035202 1098.03411126494 292.9997901425722
1478 0.005 7.390000000000001 20 1052.127883291415 1015.351008006305 1015.98227881745 1100.640926928593 1100.126747743693 1099.969718415334 1098.055244733503 394.106708658979 1098.028592168183 292.9997901026824
1479 0.005 7.395 20 1052.130148018698 1015.351329943916 1015.982589727281 1100.648705752144 1100.13530596748 1099.975194003228 1098.059850544191 394.1204541762393 1098.030846914513 292.999790159716
1480 0.005 7.4 20 1052.13265349164 1015.35169584888 1015.982946387818 1100.651195109639 1100.139249553825 1099.982579240806 1098.06305654615 394.1342523351623 1098.033587931299 292.9997901411941
1481 0.005 7.405 20 1052.127417067639 1015.351963184257 1015.983232000258 1100.639931593638 1100.125684268009 1099.96955728695 1098.054541157176 394.1480337756827 1098.027988486823 292.9997900765229
1482 0.005 7.41 20 1052.131347861387 1015.352290860983 1015.983543760087 1100.649651451031 1100.136338648723 1099.976096533149 1098.060272265309 394.1616528301037 1098.031286112949 292.9997902157531
1483 0.005 7.415 20 1052.133345817527 1015.352657457885 1015.983901780352 1100.651281209253 1100.13926822998 1099.982405506226 1098.063106061449 394.1754641784762 1098.033834967717 292.999790091696
1484 0.005 7.42 20 1052.128220274907 1015.352925565315 1015.984188082128 1100.640090447232 1100.12591442978 1099.969642578613 1098.054949525983 394.1892287485414 1098.028591427778 292.9997901296898
1485 0.005 7.425 20 1052.131807236415 1015.353251188384 1015.984498846865 1100.649476125234 1100.136180108257 1099.975828457028 1098.060311739599 394.2027408743389 1098.031347259919 292.9997901888069
1486 0.005 7.43 20 1052.134200263889 1015.353620758976 1015.984858413923 1100.651596167329 1100.139453399745 1099.982229902366 1098.063016229466 394.2163292712295 1098.034525851953 292.9997900913472
1487 0.005 7.435 20 1052.129326577332 1015.353893486102 1015.985148859106 1100.640712383884 1100.126360303716 1099.969654636101 1098.055256571068 394.2300176078556 1098.028396865569 292.9997900786897
1488 0.005 7.44 20 1052.131896365315 1015.35421121331 1015.985455049027 1100.648880216539 1100.135556277596 1099.975380918961 1098.059945941115 394.2436548124739 1098.030829156192 292.9997901632898
1489 0.005 7.445 20 1052.134650398747 1015.35457995516 1015.985812389779 1100.651409270542 1100.139376358675 1099.982576016285 1098.063654216479 394.2570941189137 1098.034312669136 292.9997900739118
1490 0.005 7.45 20 1052.129440720262 1015.354843118935 1015.986094858887 1100.640262043039 1100.125928959517 1099.969363349821 1098.054667318613 394.2707127863264 1098.028213134233 292.9997900607885
1491 0.005 7.455 20 1052.132159623325 1015.355156262696 1015.986395867135 1100.648521980786 1100.135068058994 1099.975348330608 1098.059703838536 394.2842380331122 1098.030262160726 292.9997901222044
1492 0.005 7.46 20 1052.134997001305 1015.355517921561 1015.986746092821 1100.651255211286 1100.139312049607 1099.982227098381 1098.063075163058 394.2976174980845 1098.034167321329 292.9997900509475
1493 0.005 7.465 20 1052.130043187 1015.355783598255 1015.987028975824 1100.640062879966 1100.125781124389 1099.969441463814 1098.055077047781 394.3111234245895 1098.02823655355 292.9997900269576
1494 0.005 7.47 20 1052.133369469707 1015.356103803536 1015.987335006311 1100.649034646888 1100.135809260458 1099.975130549318 1098.060382573233 394.3247078920713 1098.031380597875 292.9997900775734
1495 0.005 7.475000000000001 20 1052.136161175003 1015.356470384679 1015.987690772127 1100.652027942381 1100.140164398484 1099.982623463912 1098.063590875158 394.3380723856584 1098.035176613258 292.9997900660643
1496 0.005 7.48 20 1052.130857840547 1015.356736799828 1015.987976098639 1100.640820924504 1100.126656549383 1099.969968319934 1098.054803199733 394.3515396743649 1098.028769924769 292.9997900107924
1497 0.005 7.485 20 1052.134526078201 1015.357061957314 1015.98828672445 1100.650414496007 1100.137364673882 1099.976926893122 1098.060232793841 394.3649765321765 1098.032004054947 292.9997901088494
1498 0.005 7.49 20 1052.136075187488 1015.357423044183 1015.988639180921 1100.651247065055 1100.139117774799 1099.982387575619 1098.063405065425 394.3781958209858 1098.034131138002 292.9997900351058
1499 0.005 7.495 20 1052.131263504247 1015.357690980977 1015.988924439321 1100.640792514259 1100.126625173271 1099.969942815064 1098.055479244583 394.3914503071199 1098.028907025723 292.9997900422618
1500 0.005 7.5 20 1052.13461844575 1015.358009437052 1015.989229404545 1100.650128242349 1100.136950516686 1099.977168681417 1098.060039299615 394.4047375029386 1098.032280899376 292.9997901519935
1501 0.005 7.505 20 1052.137331338188 1015.358376343854 1015.989585865077 1100.651931891018 1100.140027287852 1099.982802403552 1098.063624726766 394.4182127693055 1098.034394115619 292.999789964741
1502 0.005 7.51 20 1052.13204325313 1015.358642150992 1015.989870493343 1100.640997921867 1100.126981755565 1099.970003109653 1098.054899931621 394.4314737531318 1098.029241790776 292.9997900445089
1503 0.005 7.515000000000001 20 1052.135409398983 1015.358962068476 1015.990176557521 1100.650470807131 1100.137234448971 1099.977347151856 1098.060447100716 394.4445446725836 1098.032819913328 292.9997900496517
1504 0.005 7.52 20 1052.137635299243 1015.359324095994 1015.990529065012 1100.65146998186 1100.139525728671 1099.982162757036 1098.063599149263 394.4579766632476 1098.03443123587 292.9997900345999
1505 0.005 7.525 20 1052.131380755783 1015.35957185854 1015.990799382137 1100.639338449432 1100.125105092832 1099.969181252108 1098.054074924148 394.4712109603277 1098.027495992668 292.9997900168888
1506 0.005 7.53 20 1052.136319905505 1015.359894712495 1015.99110359896 1100.650517493575 1100.137488996076 1099.976325066551 1098.0606524807 394.4842291201363 1098.03239337326 292.999790099419
1507 0.005 7.535 20 1052.137563371525 1015.360246846132 1015.991448501327 1100.65082639534 1100.138740425206 1099.982086336863 1098.063056565225 394.4974366923234 1098.033773400434 292.9997900386917
1508 0.005 7.54 20 1052.132191675513 1015.360499439198 1015.991720375977 1100.639744937285 1100.125485824118 1099.96909985519 1098.054901059075 394.5105746729465 1098.027215250238 292.9997900028762
1509 0.005 7.545 20 1052.136316480937 1015.360814410703 1015.992019182309 1100.649659329614 1100.136387972932 1099.975816941934 1098.060519407234 394.5236357788169 1098.031747639593 292.9997900991495
1510 0.005 7.55 20 1052.138449830629 1015.361167343467 1015.992362940446 1100.651654785384 1100.139612678949 1099.982542694985 1098.063045684994 394.5367599934182 1098.034804901665 292.9997900322456
1511 0.005 7.555 20 1052.133592712473 1015.361428078731 1015.992641336012 1100.640675978413 1100.126463416528 1099.969736791729 1098.055259464638 394.5498674130342 1098.028629494924 292.9997900177226
1512 0.005 7.56 20 1052.136047132491 1015.36173241654 1015.99293380815 1100.648861250898 1100.135445987652 1099.975471767151 1098.059940962908 394.5628886519719 1098.030719506091 292.9997900921664
1513 0.005 7.565 20 1052.139242709872 1015.362090793776 1015.993280575426 1100.651903827855 1100.139973864317 1099.982579235828 1098.063524410753 394.5758396122337 1098.03461563628 292.9997900012794
1514 0.005 7.57 20 1052.133021142266 1015.362333936995 1015.993545883801 1100.639180698222 1100.124923784584 1099.9690442113 1098.054388314717 394.588900903714 1098.02721676448 292.9997899690636
1515 0.005 7.575 20 1052.136345170833 1015.36263025755 1015.993828994359 1100.648617176648 1100.135330854592 1099.975146394866 1098.05956822717 394.6018514258656 1098.030552630316 292.9997900541441
1516 0.005 7.58 20 1052.139729614579 1015.362984597964 1015.994170200665 1100.652324489022 1100.140368621494 1099.98302567993 1098.063554201518 394.6147660530306 1098.034918330507 292.9997900174879
1517 0.005 7.585 20 1052.134875662563 1015.36324281933 1015.99444621132 1100.64116015587 1100.127199666324 1099.970045559557 1098.055086165066 394.6277669214921 1098.029277262358 292.9997899529758
1518 0.005 7.59 20 1052.137998908903 1015.363555512538 1015.994744824879 1100.650229870977 1100.137024002827 1099.976503788157 1098.060672255383 394.6405721044065 1098.031814329018 292.9997900926499
1519 0.005 7.595 20 1052.140366452675 1015.363911612507 1015.995091387676 1100.652080795848 1100.140283596768 1099.982721683365 1098.063665484628 394.653394474203 1098.034586748635 292.9997899578913
1520 0.005 7.600000000000001 20 1052.134696482419 1015.364159777379 1015.995360040528 1100.640144218619 1100.125898255652 1099.969652732597 1098.05465581556 394.6663306754732 1098.028291988317 292.9997900259667
1521 0.005 7.605 20 1052.138103516839 1015.364466292877 1015.995651189316 1100.649568479054 1100.136164111349 1099.975930871751 1098.060564042283 394.6791713584701 1098.03133176994 292.9997900729629
1522 0.005 7.61 20 1052.1405516257 1015.364815710728 1015.995991237642 1100.651590551077 1100.139619195413 1099.982318201725 1098.063305996943 394.6919391768547 1098.034754249157 292.9997899899606
1523 0.005 7.615 20 1052.135417212152 1015.365067528695 1015.996261330061 1100.640625527131 1100.126288633499 1099.969663331177 1098.055257637981 394.7046745146528 1098.028783938861 292.9997899788846
1524 0.005 7.62 20 1052.138455561082 1015.365365523096 1015.996547281855 1100.649102707872 1100.135770361552 1099.974931476557 1098.059864167885 394.7174013132179 1098.031160484747 292.9997900382462
1525 0.005 7.625 20 1052.140709580404 1015.365706458414 1015.996879384484 1100.651644486386 1100.139732514835 1099.982819205726 1098.062934608466 394.7302566264784 1098.034152959584 292.9997900021612
1526 0.005 7.63 20 1052.136181597959 1015.365957401362 1015.997146898436 1100.641235777619 1100.126839479482 1099.969911717691 1098.055218029159 394.7430027693728 1098.029251966355 292.9997899226044
1527 0.005 7.635 20 1052.139151360235 1015.36625806309 1015.997434692579 1100.650169730838 1100.136987550836 1099.976686300194 1098.060266706471 394.7555438821391 1098.03155215821 292.9997900568346
1528 0.005 7.640000000000001 20 1052.141509152576 1015.366602073107 1015.997769143558 1100.651421757715 1100.139282910466 1099.982104049137 1098.06342744495 394.7682015288092 1098.034900953051 292.9997899778875
1529 0.005 7.645 20 1052.135704964338 1015.366839492019 1015.998027271309 1100.639522228396 1100.125243534059 1099.969181922477 1098.054479036226 394.780989180167 1098.027217484864 292.9997899476364
1530 0.005 7.65 20 1052.13911519084 1015.367127413039 1015.998302178721 1100.648595525085 1100.13532298479 1099.97477633645 1098.059451784234 394.793613792635 1098.030818345826 292.9997900570081
1531 0.005 7.655 20 1052.14202984338 1015.367473716597 1015.998635535039 1100.651846994777 1100.13993342614 1099.983181263408 1098.063886622672 394.8061499949904 1098.034579943341 292.9997899703666
1532 0.005 7.66 20 1052.137245333283 1015.367721461995 1015.998900755396 1100.640961561728 1100.126893743773 1099.969979499681 1098.055177485531 394.8188310068689 1098.029265091167 292.9997899301511
1533 0.005 7.665 20 1052.139728864963 1015.368014577972 1015.999181926465 1100.649137475297 1100.135850872918 1099.975502088241 1098.060151842215 394.8313212142227 1098.030716160526 292.9997900358586
1534 0.005 7.67 20 1052.142625308948 1015.368361362595 1015.999517174499 1100.65195770577 1100.140105855786 1099.982937256354 1098.063595947963 394.8437347469734 1098.034639442216 292.999789929552
1535 0.005 7.675 20 1052.137355380366 1015.36859907184 1015.999775229409 1100.640350458213 1100.126037460385 1099.969415142874 1098.054369083392 394.8563460032604 1098.028609478025 292.9997899809278
1536 0.005 7.68 20 1052.140864718573 1015.368897584944 1016.000058450027 1100.649528591286 1100.136142079235 1099.975794945202 1098.060736440569 394.8690231140466 1098.031251196661 292.9997900054533
1537 0.005 7.685 20 1052.143132142529 1015.369239761782 1016.000390598805 1100.651772427577 1100.139891758086 1099.98271763917 1098.06348047704 394.8814562816801 1098.034702101519 292.9997899737144
1538 0.005 7.69 20 1052.137928319087 1015.369481581328 1016.000650858809 1100.640496779099 1100.126286725802 1099.9697185594 1098.055112719171 394.8938445048977 1098.029026061734 292.9997899263997
1539 0.005 7.695 20 1052.140862418198 1015.369774440063 1016.000930295052 1100.649046059771 1100.135717004384 1099.975440136333 1098.060377830335 394.9062848592639 1098.03094203164 292.9997899875708
1540 0.005 7.7 20 1052.143385524128 1015.370109283943 1016.001255914698 1100.651772106363 1100.139837952561 1099.982830646498 1098.063019096008 394.9187702572316 1098.034361219578 292.9997899549187
1541 0.005 7.705 20 1052.138312798123 1015.370347840106 1016.001512756265 1100.640518128399 1100.126267612344 1099.969792478861 1098.055019647717 394.9312483921711 1098.028546045201 292.9997899219956
1542 0.005 7.71 20 1052.140968407141 1015.370634512715 1016.001787108462 1100.649108073314 1100.13600851066 1099.976081569588 1098.060133798038 394.943597358472 1098.030252301917 292.9997899754564
1543 0.005 7.715 20 1052.144300769023 1015.370976351419 1016.002116465068 1100.652065241311 1100.140148805753 1099.982676174587 1098.063579143525 394.9558418795177 1098.034780427517 292.9997899690125
1544 0.005 7.72 20 1052.138491642243 1015.371209506058 1016.002370043544 1100.639867545276 1100.125623165646 1099.969355112421 1098.054748109272 394.9682455944435 1098.02845043456 292.9997899206798
1545 0.005 7.725000000000001 20 1052.141510394425 1015.371491834555 1016.002639765855 1100.648701004602 1100.135473437897 1099.975199779748 1098.059770042165 394.9806479446946 1098.030632935079 292.9997900360843
1546 0.005 7.73 20 1052.144983299844 1015.371832954099 1016.002968157464 1100.652624493669 1100.140725126976 1099.982977994272 1098.063792875748 394.9930496080449 1098.035314594302 292.9997898968186
1547 0.005 7.735 20 1052.1393731389 1015.372067845307 1016.003223277066 1100.640910567543 1100.126529619136 1099.969584909318 1098.054920366414 395.0052497977613 1098.029032106022 292.9997899122333
1548 0.005 7.74 20 1052.142991424877 1015.372361099462 1016.003502014859 1100.650505499685 1100.137190853892 1099.976419480001 1098.06031121092 395.0174624540152 1098.032533442083 292.9997899723766
1549 0.005 7.745 20 1052.14565082064 1015.372701959506 1016.003832865406 1100.65206559936 1100.14020453709 1099.982134121925 1098.063226542746 395.02987875055 1098.035185528656 292.9997899215581
1550 0.005 7.75 20 1052.138737057502 1015.372925042504 1016.004079386214 1100.639195841349 1100.124934707713 1099.968802255057 1098.054387147358 395.0421476214977 1098.026415393838 292.9997898993607
1551 0.005 7.755 20 1052.14278180317 1015.373207619338 1016.004347061464 1100.649184681185 1100.135759505324 1099.974926500686 1098.059944382236 395.0541360947571 1098.03156044525 292.9997899801935
1552 0.005 7.76 20 1052.145022842126 1015.373535169335 1016.004664342103 1100.651298127572 1100.13934544547 1099.982783833951 1098.063418699213 395.0663673998653 1098.034157912029 292.9997899382986
1553 0.005 7.765000000000001 20 1052.140017253219 1015.373766275022 1016.004913063466 1100.640138257111 1100.125776305327 1099.969486129924 1098.055049023715 395.0785920613085 1098.028352594318 292.9997898837574
1554 0.005 7.77 20 1052.142761919722 1015.374044468992 1016.005179091087 1100.6485998982 1100.135431992105 1099.975484417019 1098.059893705115 395.0906399912561 1098.029884063029 292.9997900576906
1555 0.005 7.775 20 1052.145189013164 1015.374363635658 1016.005489402854 1100.650637666022 1100.138697028548 1099.982072632205 1098.062750248704 395.1028304178222 1098.033010173597 292.9997899320027
1556 0.005 7.78 20 1052.1401587621 1015.374587116356 1016.005730614035 1100.639846146936 1100.125505102212 1099.969283528253 1098.054746803722 395.1149420160316 1098.027668899062 292.9997899023296
1557 0.005 7.785 20 1052.143116992315 1015.37485828847 1016.00598922784 1100.648189001761 1100.13484569844 1099.974833771181 1098.059632414228 395.1268993820765 1098.030519725387 292.9997900155522
1558 0.005 7.79 20 1052.146735772603 1015.375189886691 1016.006307475242 1100.652656802161 1100.140834562216 1099.983246082322 1098.063550542478 395.1390310530735 1098.035155256385 292.99978984565
1559 0.005 7.795 20 1052.141078756063 1015.375416621226 1016.006553767088 1100.640696391323 1100.126398013818 1099.969834831417 1098.05476452133 395.1510754933763 1098.028917492363 292.9997899182344
1560 0.005 7.8 20 1052.144192821787 1015.375695905654 1016.006820968186 1100.650004584377 1100.136887282765 1099.97743890923 1098.059716609821 395.1630089264702 1098.031384047663 292.999789931355
1561 0.005 7.805000000000001 20 1052.146319521117 1015.37601875489 1016.007134496824 1100.651239511276 1100.139387678808 1099.982474301528 1098.063525160092 395.1750564777922 1098.033229671815 292.9997899479829
1562 0.005 7.81 20 1052.141204310758 1015.376240161267 1016.007374239245 1100.639994309169 1100.125648660504 1099.969620871796 1098.054766145117 395.1870513829825 1098.028000762333 292.9997898460922
1563 0.005 7.815 20 1052.144734488273 1015.376519732069 1016.007639258736 1100.649908890914 1100.136622936159 1099.976388123522 1098.060035894293 395.1988588179321 1098.031556427728 292.9997900090293
1564 0.005 7.82 20 1052.147470501312 1015.37684851794 1016.007957390806 1100.651664037869 1100.139702070692 1099.98240466415 1098.063464305625 395.2106963276498 1098.034477152193 292.9997898876019
1565 0.005 7.825 20 1052.142510455547 1015.377076965311 1016.008204528456 1100.640761735643 1100.126713692801 1099.96975058275 1098.054926110064 395.2227519360351 1098.028942750494 292.9997898740559
1566 0.005 7.83 20 1052.145180998497 1015.377354650787 1016.008469486946 1100.649410964876 1100.136110230186 1099.975744426634 1098.060375186355 395.2346473743809 1098.030871741556 292.9997900001539
1567 0.005 7.835 20 1052.147894621108 1015.377678105715 1016.008783065348 1100.651589917463 1100.139670291292 1099.982318412438 1098.063369060633 395.2465829030696 1098.034907139636 292.9997898561191
1568 0.005 7.84 20 1052.142986844825 1015.377908341734 1016.009031008054 1100.641075769983 1100.127063144804 1099.970009563242 1098.055001960296 395.2584098685334 1098.02921506035 292.9997898799018
1569 0.005 7.845 20 1052.145906484996 1015.378188439728 1016.009298004542 1100.649429944059 1100.136257122338 1099.975505104278 1098.060334418648 395.2702492309578 1098.031838625677 292.9997899621272
1570 0.005 7.850000000000001 20 1052.147898967933 1015.378504457779 1016.009606441117 1100.65148208702 1100.139492459294 1099.982557471486 1098.063012592866 395.2821186158426 1098.03410295404 292.9997898777626
1571 0.005 7.855 20 1052.142532349911 1015.378721363435 1016.009842741224 1100.640041888943 1100.125833129852 1099.969672733113 1098.054758236805 395.2938302753844 1098.028136606659 292.9997898830958
1572 0.005 7.86 20 1052.14580703177 1015.378990337855 1016.010098214451 1100.649291855726 1100.136016053523 1099.976064031898 1098.059855449376 395.3055595700592 1098.031015315124 292.9997899255188
1573 0.005 7.865 20 1052.14891076137 1015.379311599578 1016.010407959849 1100.652155725396 1100.14017617426 1099.982346035326 1098.063175280087 395.3172682449639 1098.035035015335 292.9997898700377
1574 0.005 7.87 20 1052.143871071538 1015.379537947633 1016.010652300074 1100.640944623038 1100.126760593674 1099.969741952713 1098.055147990113 395.3289675238416 1098.028865072638 292.9997898500799
1575 0.005 7.875 20 1052.146648321283 1015.379810806852 1016.010912500691 1100.649133083554 1100.13587065289 1099.975541301424 1098.060512547017 395.3407951924048 1098.031120141551 292.9997899780291
1576 0.005 7.88 20 1052.149060918581 1015.380129763037 1016.01122178939 1100.651721434106 1100.139696423104 1099.982587508232 1098.063489527445 395.3525563048493 1098.034396308918 292.9997898636254
1577 0.005 7.885 20 1052.144049664638 1015.380350970563 1016.011461341233 1100.640617482209 1100.126512010257 1099.969694805291 1098.054939077848 395.3641197578151 1098.028655587642 292.9997898744238
1578 0.005 7.890000000000001 20 1052.146784645186 1015.380619535078 1016.011717389442 1100.649291351966 1100.135962097798 1099.97617518232 1098.059859897932 395.3757355543929 1098.03139042192 292.9997899637987
1579 0.005 7.895 20 1052.149066349439 1015.380929572356 1016.012018970624 1100.650719637904 1100.138560834588 1099.981766878187 1098.062787995861 395.3874920969486 1098.033701592952 292.9997898999543
1580 0.005 7.9 20 1052.145156851 1015.381156873643 1016.012260883455 1100.641999358554 1100.127982788646 1099.970494167985 1098.055569825407 395.3990578661995 1098.029564111838 292.9997898285558
1581 0.005 7.905 20 1052.147738194397 1015.381430201956 1016.012521578123 1100.650096593262 1100.136759997516 1099.975902258772 1098.06043564222 395.4104080846866 1098.032143757042 292.9997899184345
1582 0.005 7.91 20 1052.150395508275 1015.38175132444 1016.012833229528 1100.652282439825 1100.140570199512 1099.983029142509 1098.063437976643 395.4222064609699 1098.034769665089 292.9997898391938
1583 0.005 7.915 20 1052.144834502179 1015.381967367254 1016.013069345801 1100.640418780028 1100.126211717189 1099.96981186439 1098.054949897658 395.4338956785397 1098.029098756813 292.9997898146844
1584 0.005 7.92 20 1052.148628599701 1015.382245234975 1016.013332025925 1100.650312844263 1100.13729097865 1099.976265679315 1098.06068792633 395.4451411650232 1098.032180834333 292.9997899132135
1585 0.005 7.925 20 1052.150079575949 1015.382553979859 1016.013633355581 1100.650797591401 1100.13866193796 1099.982163271313 1098.063016445089 395.4566838657893 1098.03382706818 292.999789867655
1586 0.005 7.930000000000001 20 1052.145655204941 1015.382774220423 1016.013870356287 1100.640674723812 1100.126415517632 1099.96951840819 1098.0553708113 395.4683165708646 1098.028238966476 292.9997898498855
1587 0.005 7.935 20 1052.148598245065 1015.383040096334 1016.01412408854 1100.649070430692 1100.135752123294 1099.975178738375 1098.05979059811 395.4797960282861 1098.031820013231 292.9997899881443
1588 0.005 7.94 20 1052.151211616786 1015.383354790319 1016.014428065987 1100.65217663689 1100.140160303257 1099.983064323864 1098.063558581463 395.4913067609731 1098.035168529037 292.999789852456
1589 0.005 7.945 20 1052.146403707742 1015.383575652961 1016.014666267787 1100.641412211193 1100.127477924754 1099.970352400388 1098.05532714981 395.5028352344592 1098.029712245479 292.9997898682225
1590 0.005 7.95 20 1052.148809010325 1015.383842748676 1016.014921405402 1100.649919438404 1100.136569701157 1099.976846889587 1098.060105618174 395.5142195950488 1098.031936587201 292.9997898998809
1591 0.005 7.955 20 1052.151716140326 1015.38415778943 1016.015226287781 1100.652132399757 1100.140038821502 1099.982338978077 1098.063435211713 395.5254989533698 1098.035191760831 292.9997898596326
1592 0.005 7.96 20 1052.145735598615 1015.384362067504 1016.015452368647 1100.63977552903 1100.125517795503 1099.969279940628 1098.054551493261 395.5369608320662 1098.027989991966 292.9997898260211
1593 0.005 7.965 20 1052.148745589244 1015.384615960777 1016.015694274961 1100.648424252391 1100.135045690566 1099.974764172503 1098.059464805803 395.5483903948404 1098.030487866495 292.9997899086089
1594 0.005 7.97 20 1052.152070096066 1015.384926776438 1016.015992766162 1100.652358702317 1100.140550275368 1099.983143990256 1098.063601945792 395.5597032112959 1098.034856239626 292.9997898246035
1595 0.005 7.975000000000001 20 1052.146516191852 1015.385134450284 1016.016219459629 1100.64036442252 1100.126059808299 1099.969682114945 1098.055098833396 395.5710427435482 1098.028635929186 292.9997898165823
1596 0.005 7.98 20 1052.14988828458 1015.385400317175 1016.016470552092 1100.64958355268 1100.136255165428 1099.9761539308 1098.060685842016 395.5823485683634 1098.031142794755 292.9997899060525
1597 0.005 7.985 20 1052.152267657141 1015.385704413297 1016.01676636385 1100.651625735628 1100.139613228535 1099.982343093555 1098.062780507054 395.5936765696106 1098.034525646308 292.9997898694585
1598 0.005 7.99 20 1052.146722430429 1015.385909896989 1016.016990488798 1100.640054285819 1100.125602273826 1099.969351079621 1098.054889608216 395.6049377618369 1098.027648187493 292.999789832924
1599 0.005 7.995 20 1052.149643728549 1015.386164181434 1016.017232293026 1100.648674681681 1100.135368685048 1099.975326649531 1098.060050920253 395.6161742692251 1098.030772834866 292.9997899554164
1600 0.005 8 20 1052.153012319113 1015.386470551266 1016.017527165276 1100.652421863032 1100.140569645132 1099.982961145499 1098.063502059418 395.6274201968282 1098.035099231755 292.9997898432185
1601 0.005 8.005000000000001 20 1052.147277599069 1015.386676290107 1016.017752025809 1100.640296693128 1100.12604264147 1099.96979427515 1098.055055227835 395.6386510725014 1098.028771716327 292.9997898096639
1602 0.005 8.01 20 1052.150671879574 1015.386935296061 1016.017998007268 1100.650050849007 1100.136907700395 1099.977228129853 1098.059763718349 395.6497934953881 1098.031947420339 292.9997899276298
1603 0.005 8.015000000000001 20 1052.152728980713 1015.387234533771 1016.018288891467 1100.651296952944 1100.139242313257 1099.982192344186 1098.063048802409 395.6610521536371 1098.033922153591 292.9997897987142
1604 0.005 8.02 20 1052.147461262969 1015.38743627819 1016.018509010128 1100.640048815893 1100.125634256849 1099.969472898227 1098.055019107653 395.6721826629266 1098.027854119209 292.99978983787
1605 0.005 8.025 20 1052.150422973531 1015.387684666529 1016.018745708113 1100.648636532065 1100.135351583924 1099.97533073169 1098.059796060834 395.6832814813355 1098.030377957935 292.9997899241617
1606 0.005 8.029999999999999 20 1052.154052189672 1015.387995657943 1016.019043031379 1100.652210747794 1100.140328252268 1099.982752971424 1098.063536257516 395.6944561005137 1098.034771814946 292.999789819827
1607 0.005 8.035 20 1052.148234717504 1015.388193772741 1016.019262148599 1100.64030832415 1100.125895251638 1099.969193634959 1098.054547344964 395.7056022903158 1098.02823948616 292.999789805301
1608 0.005 8.040000000000001 20 1052.151318494145 1015.388448353623 1016.019503142694 1100.649013735323 1100.135623795349 1099.975290773894 1098.060207501069 395.7167218712731 1098.031274880274 292.9997899166648
1609 0.005 8.045 20 1052.153468201975 1015.38874737676 1016.019792578981 1100.65101427997 1100.138972405721 1099.982298878101 1098.063445347614 395.7278289125414 1098.033903024153 292.999789819254
1610 0.005 8.050000000000001 20 1052.149180720199 1015.388954614802 1016.020016881406 1100.641178765615 1100.127251567612 1099.97024167914 1098.055050852041 395.7387727314084 1098.029312278523 292.9997898432529
1611 0.005 8.055 20 1052.152935958635 1015.389223400717 1016.020269933038 1100.651048763337 1100.137895006759 1099.977403403023 1098.060466848391 395.749717006175 1098.033059790258 292.99978987518
1612 0.005 8.06 20 1052.153868405298 1015.389516010211 1016.020557472348 1100.65080444087 1100.138807911616 1099.981839510653 1098.062630628516 395.7607495381909 1098.033402675463 292.999789823981
1613 0.005 8.065 20 1052.149603133947 1015.389723323559 1016.020781356743 1100.641094113591 1100.126896548729 1099.969746181948 1098.055332265264 395.7717719629974 1098.028521290499 292.9997898067348
1614 0.005 8.07 20 1052.152181799885 1015.389973003698 1016.021019678434 1100.649009113878 1100.135671237585 1099.974833618231 1098.05979679978 395.7826937609079 1098.031438349434 292.9997899031256
1615 0.005 8.074999999999999 20 1052.155400157689 1015.390277276697 1016.021312488109 1100.652455112251 1100.140629077197 1099.983218865572 1098.063701078308 395.7937605470206 1098.035273231005 292.9997897712915
1616 0.005 8.08 20 1052.149996569492 1015.390483323771 1016.021536640623 1100.64091201669 1100.1267989801 1099.969939383983 1098.055242188971 395.8046539364727 1098.029017287082 292.999789787165
1617 0.005 8.085000000000001 20 1052.153453584851 1015.390744125296 1016.02178388882 1100.650530607607 1100.137407406147 1099.976796639335 1098.06036008322 395.8155376792409 1098.032815929366 292.999789897577
1618 0.005 8.09 20 1052.155608173148 1015.391043957109 1016.022074755841 1100.651954970641 1100.139878010475 1099.98207225271 1098.063286481336 395.8265512411683 1098.035186605997 292.9997898014553
1619 0.005 8.095000000000001 20 1052.149347375751 1015.391237294039 1016.022289480531 1100.639983279337 1100.125672832281 1099.969418298004 1098.054835980531 395.8373863387286 1098.027632248691 292.9997898287509
1620 0.005 8.1 20 1052.15284720316 1015.391481180837 1016.022520773245 1100.648988309905 1100.135624315679 1099.974819463285 1098.059637747336 395.8479309098354 1098.030932831181 292.999789864885
1621 0.005 8.105 20 1052.155925453247 1015.391781238675 1016.022808744471 1100.652441520395 1100.14052834486 1099.983251672277 1098.063604802073 395.8588424111044 1098.034937229473 292.9997898299732
1622 0.005 8.109999999999999 20 1052.150424034291 1015.391974707172 1016.023022310189 1100.640601761353 1100.126343132854 1099.969756880006 1098.054631391227 395.8698745504367 1098.028934470144 292.9997897886257
1623 0.005 8.115 20 1052.153659295632 1015.392225650768 1016.023258911594 1100.649385184381 1100.136011256709 1099.975776653028 1098.060576259089 395.8807278818286 1098.030836210486 292.9997899466711
1624 0.005 8.120000000000001 20 1052.156634600849 1015.392529126683 1016.023551163365 1100.652392060064 1100.140633475745 1099.982965841495 1098.063762484604 395.891464677335 1098.034818585163 292.999789769185
1625 0.005 8.125 20 1052.150987393574 1015.392723492068 1016.023765920474 1100.640825001899 1100.126517849244 1099.969568457052 1098.054692768368 395.9021997932048 1098.028868902117 292.9997898154628
1626 0.005 8.130000000000001 20 1052.154463325463 1015.39297571239 1016.024003875664 1100.650163610886 1100.136829429749 1099.975972446358 1098.060275682821 395.9129192783109 1098.032203676376 292.9997898141897
1627 0.005 8.135 20 1052.156713837694 1015.393268718689 1016.024288048641 1100.652109764759 1100.140124445167 1099.982651760264 1098.063142124858 395.9237317098322 1098.034996792482 292.9997897848505
1628 0.005 8.140000000000001 20 1052.151333773458 1015.393464939997 1016.02450330049 1100.640457782816 1100.126216325734 1099.969580992889 1098.05523303125 395.9344897094264 1098.028466920548 292.999789757417
1629 0.005 8.145 20 1052.154534871951 1015.393712548353 1016.024737561051 1100.649713724471 1100.13643687842 1099.975811402718 1098.060407713873 395.9451888719082 1098.031179963476 292.9997898830669
1630 0.005 8.15 20 1052.156933013312 1015.394001455821 1016.025017412471 1100.651763815046 1100.139712720102 1099.982431268888 1098.062910745984 395.9558784729292 1098.034662607503 292.9997897748052
1631 0.005 8.154999999999999 20 1052.151380990943 1015.39419245199 1016.025227182688 1100.64000337917 1100.12564288371 1099.969481990309 1098.054889224661 395.9666390908442 1098.027739879218 292.9997898331267
1632 0.005 8.16 20 1052.154452389754 1015.394430133206 1016.025453191433 1100.648730903511 1100.135421960705 1099.974980119033 1098.059783258818 395.9772913503891 1098.030196814966 292.9997898661227
1633 0.005 8.165000000000001 20 1052.156727435625 1015.394715105794 1016.0257282542 1100.651297446261 1100.139429938537 1099.982582972289 1098.063301555236 395.9878493660362 1098.033344057392 292.9997898331251
1634 0.005 8.17 20 1052.151840308521 1015.394903921551 1016.025934119538 1100.64019174432 1100.125823113037 1099.969546640587 1098.055012461591 395.9984049317669 1098.028259993072 292.9997898202109
1635 0.005 8.175000000000001 20 1052.154607032126 1015.395138819736 1016.026157592384 1100.648670622931 1100.135415779222 1099.97569233147 1098.059625545878 396.0091082996649 1098.030116909515 292.9997898767764
1636 0.005 8.18 20 1052.158039340882 1015.395433862149 1016.026439546876 1100.651802149105 1100.139779563588 1099.98221696124 1098.063427754734 396.0197120973525 1098.034720853415 292.9997897899771
1637 0.005 8.185 20 1052.152557182099 1015.39562495483 1016.026649544303 1100.640493144352 1100.126298050405 1099.969630842989 1098.05522617936 396.0301592677042 1098.028487727775 292.9997897686094
1638 0.005 8.19 20 1052.156197824424 1015.395874771011 1016.026884802996 1100.650044625085 1100.136944252947 1099.975985186339 1098.060622459384 396.0407441083592 1098.032164347848 292.9997898299865
1639 0.005 8.195 20 1052.158033652223 1015.396160546103 1016.027163055333 1100.65157290277 1100.139492184961 1099.98235528287 1098.063030098217 396.0513852097362 1098.034263457982 292.9997897824445
1640 0.005 8.199999999999999 20 1052.152088406416 1015.396339351244 1016.02736324519 1100.639558490922 1100.125262279231 1099.969005577595 1098.054392275759 396.0619357167803 1098.027485736259 292.9997897581765
1641 0.005 8.205 20 1052.155952511362 1015.396581842465 1016.027589849724 1100.649335394066 1100.135912282506 1099.975730474484 1098.06054200022 396.0723698695555 1098.031001077568 292.9997899035573
1642 0.005 8.210000000000001 20 1052.158172386217 1015.396861508619 1016.027861140959 1100.651245437341 1100.13912756829 1099.982059337273 1098.062770194987 396.0828363578383 1098.034231542553 292.9997897864038
1643 0.005 8.215 20 1052.153223434624 1015.397048402611 1016.028065704552 1100.640739003418 1100.126365583913 1099.969544735073 1098.055000462849 396.0933426976563 1098.028440893831 292.9997897646529
1644 0.005 8.220000000000001 20 1052.156678107792 1015.397290936264 1016.028294669492 1100.64940147573 1100.136143772895 1099.975355195846 1098.060231477282 396.1037638298241 1098.031773563062 292.9997898610026
1645 0.005 8.225 20 1052.159453714551 1015.397583695964 1016.02857674088 1100.652633624524 1100.14095192968 1099.983302879944 1098.063622252161 396.1141590936888 1098.034916247386 292.9997897568695
1646 0.005 8.23 20 1052.153471991876 1015.397768663639 1016.028782178475 1100.640454480427 1100.126105331153 1099.969754671557 1098.054903652377 396.1245734484853 1098.028493032106 292.9997898348434
1647 0.005 8.234999999999999 20 1052.157238798973 1015.398010093824 1016.029009928529 1100.650359632173 1100.137171213012 1099.976721284144 1098.060259115967 396.1349204062802 1098.03188247809 292.9997898496824
1648 0.005 8.24 20 1052.159433460506 1015.398293524634 1016.029284130134 1100.651647721979 1100.13947772303 1099.981970632205 1098.063094994494 396.1453777848644 1098.034711559322 292.9997897716381
1649 0.005 8.245000000000001 20 1052.154355920846 1015.398483187944 1016.029491739785 1100.640735536774 1100.126500224893 1099.969583924402 1098.055260477107 396.1557143101924 1098.028321769335 292.9997897855536
1650 0.005 8.25 20 1052.157314873454 1015.398720610325 1016.029716779967 1100.649480805186 1100.136231736993 1099.975836503601 1098.060122274734 396.166109978991 1098.03198870625 292.99978981659
1651 0.005 8.255000000000001 20 1052.160128623902 1015.399008486771 1016.029993978103 1100.652397710434 1100.140427695156 1099.982869644953 1098.063610186228 396.1763948877596 1098.035045673954 292.9997897886361
1652 0.005 8.26 20 1052.154310357301 1015.399189793472 1016.030195536748 1100.640345396365 1100.125994397265 1099.969644271938 1098.054986677165 396.1868186878996 1098.028157302619 292.9997897645342
1653 0.005 8.265000000000001 20 1052.158431372749 1015.399436033455 1016.030426701039 1100.650304794412 1100.137123054822 1099.976101615425 1098.060530277381 396.1971064750515 1098.032237178266 292.9997898304987
1654 0.005 8.27 20 1052.160136820503 1015.39972065083 1016.03070235063 1100.6515839157 1100.139548444414 1099.982503757135 1098.063414396644 396.2072293037144 1098.034524682887 292.9997897535391
1655 0.005 8.275 20 1052.154627453323 1015.39990101877 1016.030902595413 1100.640237306361 1100.125911072415 1099.969436741952 1098.054826715511 396.2175084191097 1098.028400550025 292.9997897587779
1656 0.005 8.279999999999999 20 1052.15834006633 1015.400139786323 1016.031127461515 1100.649280961975 1100.136145079689 1099.975092725107 1098.060244361126 396.2277110803121 1098.031525994448 292.9997898855107
1657 0.005 8.285 20 1052.160699691334 1015.4004196104 1016.031398022731 1100.652172873425 1100.140330755624 1099.983209801396 1098.063571710202 396.2380584734918 1098.034651280426 292.9997897942094
1658 0.005 8.290000000000001 20 1052.155033953473 1015.400599483606 1016.031596694632 1100.640231500871 1100.12579648052 1099.969683977419 1098.055076017202 396.2482469202174 1098.028303082039 292.999789772041
1659 0.005 8.295 20 1052.158767505441 1015.400839622796 1016.031821864231 1100.650144721177 1100.136919930041 1099.976573210529 1098.060446074629 396.2583732863101 1098.032315872239 292.9997898671238
1660 0.005 8.300000000000001 20 1052.160311251919 1015.401109961981 1016.032085978579 1100.650772491509 1100.138638275074 1099.981791728731 1098.062528911914 396.2685972544111 1098.033858947315 292.9997897539454
1661 0.005 8.305 20 1052.155654495671 1015.401291524083 1016.032283959928 1100.640464465893 1100.125985564293 1099.969488585693 1098.055499746961 396.2787752635926 1098.028160419434 292.9997897430237
1662 0.005 8.31 20 1052.158728500011 1015.401522016706 1016.032502738302 1100.648815288953 1100.135725016838 1099.974821437181 1098.059850815366 396.2888883743023 1098.030872301431 292.9997897948842
1663 0.005 8.315 20 1052.161651908142 1015.401802938371 1016.032772786108 1100.652475274844 1100.140663146046 1099.983327514524 1098.063634409607 396.2990236890453 1098.034898604164 292.9997897706418
1664 0.005 8.32 20 1052.155341404909 1015.401971671015 1016.032963412936 1100.639558273231 1100.125290598097 1099.969283166204 1098.054225096952 396.309218523307 1098.027710181075 292.9997897397457
1665 0.005 8.324999999999999 20 1052.159115707069 1015.402202949998 1016.033179254218 1100.649611818667 1100.136347079845 1099.976148698558 1098.060407810203 396.3193028334625 1098.031386805113 292.9997898509297
1666 0.005 8.33 20 1052.161889170862 1015.402484157922 1016.033449623586 1100.651722550609 1100.139718455585 1099.982256849327 1098.063613713865 396.329265228061 1098.035018476542 292.9997897491755
1667 0.005 8.335000000000001 20 1052.15570058896 1015.402651895099 1016.033639211496 1100.639549242046 1100.125273791814 1099.968917946413 1098.054525173554 396.3394196620881 1098.027226342589 292.9997897538966
1668 0.005 8.34 20 1052.15969084885 1015.402882140225 1016.033854718976 1100.648968392196 1100.135705258083 1099.974917965956 1098.059966623544 396.3495490909476 1098.031015691627 292.999789892946
1669 0.005 8.345000000000001 20 1052.161525055006 1015.40315143379 1016.034115801832 1100.651227049141 1100.13925828028 1099.982706786983 1098.063027753021 396.3594991591036 1098.033628325198 292.9997897552839
1670 0.005 8.35 20 1052.155880941771 1015.403316620023 1016.034300776809 1100.6396456374 1100.125448026086 1099.969240613452 1098.054371109974 396.3694079351805 1098.02776103817 292.9997897654552
1671 0.005 8.355 20 1052.159759376391 1015.403544095976 1016.034512659274 1100.649405839935 1100.136159748007 1099.975950919675 1098.060315739859 396.3793414711814 1098.031254308336 292.9997898571769
1672 0.005 8.359999999999999 20 1052.162471174829 1015.403816918134 1016.034775237191 1100.65146931305 1100.139476421812 1099.98254766172 1098.063408395639 396.3894893120082 1098.034395510646 292.9997897625523
1673 0.005 8.365 20 1052.157296757909 1015.403994874883 1016.034971156708 1100.640634078218 1100.126454229011 1099.969610411681 1098.055046956449 396.3994560601901 1098.028783995071 292.9997897334009
1674 0.005 8.370000000000001 20 1052.16048843329 1015.404224695735 1016.035187879412 1100.649911268604 1100.136546348276 1099.97586678095 1098.060138726143 396.4092940396433 1098.031947041552 292.9997898157407
1675 0.005 8.375 20 1052.162555824439 1015.40449416785 1016.035449055376 1100.651192007442 1100.139112389807 1099.982364134809 1098.063114501998 396.4192996530805 1098.034195176854 292.9997896533693
1676 0.005 8.380000000000001 20 1052.157217183581 1015.404666741151 1016.035640003475 1100.640067520348 1100.125633654013 1099.969455563067 1098.055193624031 396.4292021703302 1098.027937263567 292.9997897642407
1677 0.005 8.385 20 1052.160606768774 1015.404891909386 1016.035852194264 1100.649487312389 1100.136266620775 1099.975823198133 1098.060300822365 396.4391024204527 1098.030683589112 292.9997898347303
1678 0.005 8.390000000000001 20 1052.163171647033 1015.40516412675 1016.036114110681 1100.651551063997 1100.139420792037 1099.98234674933 1098.063329947147 396.4490959651773 1098.034940019338 292.9997897894159
1679 0.005 8.395 20 1052.15775307741 1015.405334902117 1016.036304015038 1100.640432693258 1100.125991583441 1099.969257774498 1098.054718587393 396.4589011318141 1098.028247939225 292.9997897117174
1680 0.005 8.4 20 1052.159887397505 1015.405544884909 1016.036505294313 1100.647647250447 1100.134218903507 1099.97439597407 1098.059099019711 396.4686559573211 1098.029877677331 292.9997898459686
1681 0.005 8.404999999999999 20 1052.163209872484 1015.405813868707 1016.036761901153 1100.651552221679 1100.139726397271 1099.982892387355 1098.063705729745 396.4785156381126 1098.033691087314 292.9997897656884
1682 0.005 8.41 20 1052.158199787287 1015.405979911259 1016.036946364241 1100.640442102843 1100.126158484763 1099.969717790409 1098.054658875091 396.4884813581398 1098.028685972407 292.9997897204696
1683 0.005 8.415000000000001 20 1052.161552770616 1015.406207341332 1016.037158568003 1100.649794435624 1100.13637764967 1099.97628610098 1098.06037996632 396.4983389216734 1098.031871550658 292.9997898535836
1684 0.005 8.42 20 1052.163555264734 1015.406474492501 1016.037417733122 1100.651340188278 1100.139211548267 1099.98216637473 1098.06286310675 396.5080924749299 1098.034245186973 292.9997897453271
1685 0.005 8.425000000000001 20 1052.158889926084 1015.40664881131 1016.037609930944 1100.640884738968 1100.126751324215 1099.969706255743 1098.055133430624 396.5177521418608 1098.028616446403 292.9997897310195
1686 0.005 8.43 20 1052.160922875228 1015.406864576978 1016.037815224002 1100.648420911083 1100.135129263357 1099.975088292661 1098.059960203963 396.5273891190767 1098.030292897885 292.9997898244392
1687 0.005 8.435 20 1052.164908744305 1015.40713628793 1016.038074760699 1100.652678221231 1100.140846054851 1099.983048302986 1098.063492183848 396.5372069948646 1098.035393548563 292.9997897369294
1688 0.005 8.44 20 1052.159514200038 1015.407311295533 1016.038268027985 1100.641026939256 1100.12685016772 1099.970004892889 1098.055090360908 396.5470258124151 1098.029278540128 292.999789717998
1689 0.005 8.445 20 1052.161900504307 1015.407530546105 1016.038476259959 1100.649444879514 1100.136108988011 1099.976440574675 1098.059760754676 396.5566221767649 1098.031303937497 292.9997898680144
1690 0.005 8.449999999999999 20 1052.165188275767 1015.407799780711 1016.038734625804 1100.652443469541 1100.140560572487 1099.98267804708 1098.063452883097 396.5664234537191 1098.035251352337 292.9997897554227
1691 0.005 8.455 20 1052.159733850094 1015.407973753405 1016.038927083034 1100.640842433816 1100.126615251527 1099.969872933253 1098.055328971434 396.5761101516246 1098.029143467171 292.9997897600745
1692 0.005 8.460000000000001 20 1052.163068114833 1015.408199451016 1016.039139343888 1100.650678619684 1100.137446179059 1099.976788192925 1098.060136333018 396.5857152291525 1098.032727356761 292.9997898192777
1693 0.005 8.465 20 1052.164641038021 1015.408460960576 1016.039393890351 1100.65110446883 1100.138933413178 1099.98172431059 1098.062658541555 396.5955145739823 1098.034142521609 292.9997897592545
1694 0.005 8.470000000000001 20 1052.159955253375 1015.408634420281 1016.039584220441 1100.640858278982 1100.126705264258 1099.969693459795 1098.055456416542 396.6050858236303 1098.028264760936 292.9997897209489
1695 0.005 8.475 20 1052.162748222416 1015.408852673054 1016.039790657837 1100.649202573098 1100.135902545978 1099.975524378509 1098.060133012888 396.6144473130422 1098.031910124132 292.9997897980951
1696 0.005 8.48 20 1052.165527616001 1015.409120261956 1016.040047552415 1100.651911482127 1100.139850823011 1099.982801980886 1098.063653443337 396.6241153880606 1098.034800466708 292.9997897616277
1697 0.005 8.484999999999999 20 1052.160597249472 1015.40928982322 1016.040235379981 1100.640790320537 1100.12676484761 1099.969940346879 1098.055074405295 396.6340258822594 1098.02895187809 292.9997896692303
1698 0.005 8.49 20 1052.163891772819 1015.409516744095 1016.040448422767 1100.650711385917 1100.137502293114 1099.97751649762 1098.060154352965 396.6434986595291 1098.032999564257 292.999789833782
1699 0.005 8.495000000000001 20 1052.165150072659 1015.409775240086 1016.040701249526 1100.650889116104 1100.138937390367 1099.982067422135 1098.063029410873 396.6528918179366 1098.033352442728 292.9997897494345
1700 0.005 8.5 20 1052.15997258333 1015.409931358408 1016.040877051209 1100.639856619763 1100.125648293475 1099.96930752088 1098.054542253559 396.6625014779872 1098.02793941773 292.9997897192185
1701 0.005 8.505000000000001 20 1052.164095972652 1015.410156199421 1016.041084767605 1100.650214585975 1100.136915351917 1099.976592883644 1098.060669197747 396.6720260251752 1098.032310358126 292.9997898142177
1702 0.005 8.51 20 1052.165731143504 1015.410412771651 1016.041334437173 1100.651183308245 1100.139129385688 1099.982215249571 1098.062875858796 396.6814717211552 1098.034083232653 292.9997897868921
1703 0.005 8.515000000000001 20 1052.160694675161 1015.41057444346 1016.041514192018 1100.640108134796 1100.125723134038 1099.969512466704 1098.054878982686 396.6911550911539 1098.028295211734 292.9997897381785
1704 0.005 8.52 20 1052.163534318172 1015.410787650669 1016.041714438962 1100.649263019324 1100.13598912154 1099.975847303833 1098.060058851325 396.7006641464367 1098.031185432404 292.9997898426806
1705 0.005 8.525 20 1052.166361642924 1015.411048706016 1016.041965126257 1100.651424703515 1100.139345915249 1099.982234238091 1098.063361947174 396.7100839672217 1098.034868924075 292.999789729491
1706 0.005 8.529999999999999 20 1052.161186012352 1015.411210963736 1016.042146224028 1100.640622789904 1100.126240665099 1099.969483941655 1098.054946318518 396.7194756296141 1098.028409898331 292.9997897392125
1707 0.005 8.535 20 1052.163201582344 1015.411409150162 1016.042336021854 1100.647555907624 1100.134126371429 1099.974301217555 1098.058964135587 396.7289108432666 1098.029785382843 292.9997898188757
1708 0.005 8.540000000000001 20 1052.166295504767 1015.411663699586 1016.042579219408 1100.651365484444 1100.139558314756 1099.982866793616 1098.063151302396 396.7383535592675 1098.033400411034 292.9997897709717
1709 0.005 8.545 20 1052.161360252364 1015.411821899032 1016.042754378648 1100.64012229931 1100.12580911686 1099.969520359468 1098.054913913324 396.7478920129616 1098.028468633946 292.9997897300283
1710 0.005 8.550000000000001 20 1052.164046361767 1015.412029237063 1016.042949447988 1100.648889970118 1100.135690908917 1099.975653659547 1098.060025358181 396.7573170770214 1098.030640774505 292.9997898243442
1711 0.005 8.555 20 1052.167441405119 1015.412292638718 1016.0432008043 1100.652324282668 1100.140327408226 1099.98269997897 1098.063551337556 396.7664907068778 1098.035211989793 292.9997897464078
1712 0.005 8.56 20 1052.161495996553 1015.412446845637 1016.043376185612 1100.64012114684 1100.125720009001 1099.969140262512 1098.054503327369 396.7757338526169 1098.028202537703 292.9997897331942
1713 0.005 8.565 20 1052.164815985016 1015.412657299063 1016.043573287784 1100.648766705561 1100.135308012929 1099.975131813642 1098.060006022645 396.7851386893531 1098.030741856363 292.9997898258537
1714 0.005 8.57 20 1052.167144187633 1015.412911958514 1016.043818600834 1100.651295779668 1100.13944058577 1099.982607045274 1098.063351453614 396.7946676070021 1098.03348950911 292.9997897356469
1715 0.005 8.575000000000001 20 1052.162548080086 1015.413075397352 1016.043999142894 1100.64084267085 1100.126809941865 1099.96982484657 1098.055120498436 396.8039834467732 1098.028913594869 292.9997897140061
1716 0.005 8.58 20 1052.166247835978 1015.413300121331 1016.044208285532 1100.650640697604 1100.137646334033 1099.976535961126 1098.060783277008 396.8131152885294 1098.03239094054 292.9997898001957
1717 0.005 8.585000000000001 20 1052.168512156767 1015.413564168908 1016.044464217799 1100.652060498931 1100.140174595 1099.982493884444 1098.06319816723 396.8224835945403 1098.035034310011 292.9997896638163
1718 0.005 8.59 20 1052.161876265966 1015.413715028533 1016.044637434986 1100.639466477356 1100.125081283744 1099.968801406858 1098.054663487293 396.8318263298381 1098.027076852961 292.9997897266217
1719 0.005 8.595000000000001 20 1052.165475389785 1015.413923848085 1016.044832890051 1100.648617375949 1100.135293605269 1099.974629752554 1098.059935659675 396.8409149216641 1098.030772008165 292.9997897587662
1720 0.005 8.6 20 1052.168618717503 1015.414186263083 1016.045083649191 1100.652562553598 1100.14097654713 1099.983522796165 1098.063812897973 396.8500951629815 1098.034779546073 292.999789717841
1721 0.005 8.605 20 1052.163400115479 1015.414346590432 1016.045262507993 1100.641053947573 1100.126732610287 1099.96988521605 1098.055063152239 396.8595471823405 1098.029127762039 292.9997897515837
1722 0.005 8.609999999999999 20 1052.165725727505 1015.414551238318 1016.045456990934 1100.649283687533 1100.136087806384 1099.976472333936 1098.059629620097 396.8688159325611 1098.031040781204 292.9997897995532
1723 0.005 8.615 20 1052.168114917319 1015.414802935938 1016.045698751432 1100.651071690297 1100.13903077369 1099.98189432477 1098.063150343817 396.8778160575422 1098.034053210982 292.9997897748848
1724 0.005 8.620000000000001 20 1052.16330189811 1015.41495852585 1016.045871789338 1100.640799067204 1100.12641892723 1099.969551540404 1098.055021326763 396.8870615051866 1098.028402724915 292.9997897115933
1725 0.005 8.625 20 1052.16525343906 1015.415150777466 1016.046055788156 1100.647551813616 1100.134113186946 1099.974295329396 1098.059163507003 396.8963210344705 1098.029827264212 292.9997898474428
1726 0.005 8.630000000000001 20 1052.168456136253 1015.415402137344 1016.046295235607 1100.651574592927 1100.139744740772 1099.982945341677 1098.063409747119 396.9053078362217 1098.033623332506 292.999789755772
1727 0.005 8.635 20 1052.16412320156 1015.415559797353 1016.046469710466 1100.64082384266 1100.126795218454 1099.969771961757 1098.054829889517 396.914581429518 1098.02894939527 292.9997897585267
1728 0.005 8.640000000000001 20 1052.167245268742 1015.41577335974 1016.046668738402 1100.649864012001 1100.13661354476 1099.976060662878 1098.060554450377 396.9238110088054 1098.03155415023 292.9997897883036
1729 0.005 8.645 20 1052.169437414633 1015.416029557538 1016.046915797877 1100.651508371486 1100.139449142109 1099.981945767198 1098.06347178504 396.9328757757635 1098.035046600812 292.9997897323535
1730 0.005 8.65 20 1052.164336126692 1015.416187611132 1016.047092781372 1100.641072127827 1100.126993746501 1099.969988901247 1098.055123986708 396.941951273992 1098.029083835239 292.9997897189561
1731 0.005 8.654999999999999 20 1052.167375182526 1015.416398835505 1016.047291200298 1100.64953018021 1100.136368773992 1099.975283274573 1098.060148624255 396.9509014686237 1098.03198587178 292.9997897956045
1732 0.005 8.66 20 1052.16996550697 1015.416655453485 1016.047538650402 1100.652323466017 1100.140646168155 1099.983020649631 1098.063621302738 396.9599950327332 1098.035295055808 292.9997897248265
1733 0.005 8.665000000000001 20 1052.164295499554 1015.416809346572 1016.047712114002 1100.640373337809 1100.126137112186 1099.969733862589 1098.055010028068 396.9690940738157 1098.028780471823 292.9997896790547
1734 0.005 8.67 20 1052.167721776677 1015.417020931229 1016.047909184861 1100.649949334716 1100.136761604374 1099.97615639942 1098.060726598591 396.9780038381768 1098.032252326467 292.9997897598095
1735 0.005 8.675000000000001 20 1052.170304022844 1015.417273325368 1016.048152857838 1100.652217887924 1100.140240824557 1099.982415935444 1098.063179032719 396.9870366351929 1098.035297244562 292.9997897512039
1736 0.005 8.68 20 1052.164999083557 1015.417429419733 1016.048328162468 1100.640624795421 1100.126399591424 1099.969768212229 1098.055076956258 396.9961518120986 1098.029114048987 292.9997897399232
1737 0.005 8.685 20 1052.167206474223 1015.41762553715 1016.048514376114 1100.648678496094 1100.135419463687 1099.975258756487 1098.059608370905 397.0051624683817 1098.030680436291 292.9997898358939
1738 0.005 8.69 20 1052.170270160244 1015.417874310048 1016.048751976474 1100.651944750613 1100.139984909844 1099.982788623586 1098.063440295717 397.0141288756378 1098.034581055783 292.9997897609682
1739 0.005 8.695 20 1052.165253046699 1015.418029522027 1016.048924877726 1100.640663981363 1100.126560202367 1099.969778527414 1098.055416428663 397.0231150730516 1098.028766029035 292.9997897343528
1740 0.005 8.700000000000001 20 1052.167970889794 1015.418230793089 1016.049114341994 1100.649583642375 1100.136304058616 1099.976547117737 1098.059910819363 397.0319879717206 1098.031773470938 292.9997897797424
1741 0.005 8.705 20 1052.16974425831 1015.418472429723 1016.049348140079 1100.650634143111 1100.138663874134 1099.982067288982 1098.062845483694 397.0408345512523 1098.03287987312 292.999789749412
1742 0.005 8.710000000000001 20 1052.165154782699 1015.418617278342 1016.04951088451 1100.640652371081 1100.126335813614 1099.969555820824 1098.054677436273 397.0498241124965 1098.028408978427 292.9997896847725
1743 0.005 8.715 20 1052.167983619322 1015.418812436539 1016.049693556191 1100.648314116481 1100.134712807198 1099.974745514896 1098.059855101353 397.05871820539 1098.030794685679 292.9997898467316
1744 0.005 8.720000000000001 20 1052.171113210914 1015.419061692772 1016.049931428603 1100.652134231399 1100.140168446692 1099.982900202737 1098.063533333969 397.0676592554217 1098.034810537136 292.9997897380353
1745 0.005 8.725 20 1052.165812406833 1015.419210584108 1016.050099343127 1100.64055174588 1100.126439094756 1099.96991379916 1098.054963766697 397.0766099487154 1098.029162660622 292.9997897351312
1746 0.005 8.73 20 1052.168704550908 1015.419411349504 1016.050287676927 1100.64966039239 1100.136277963009 1099.976366769967 1098.059990178618 397.0854441420514 1098.031358758071 292.9997898283889
1747 0.005 8.734999999999999 20 1052.171573927634 1015.419657407884 1016.050524105164 1100.651943570091 1100.139937470256 1099.982292730785 1098.063117740138 397.0943025559221 1098.035094145216 292.999789734272
1748 0.005 8.74 20 1052.165479466756 1015.41979913079 1016.050686700773 1100.639973033826 1100.125626051158 1099.969324239605 1098.05472810886 397.1031205880396 1098.027719217455 292.9997897093263
1749 0.005 8.745000000000001 20 1052.168382181622 1015.419989936939 1016.050865660398 1100.648303328645 1100.134971527406 1099.974759269332 1098.059707288268 397.1118370876784 1098.030189851274 292.9997898518845
1750 0.005 8.75 20 1052.171894558378 1015.420237182462 1016.051100493147 1100.652014267433 1100.140209278378 1099.982776569059 1098.063548736543 397.1207907165021 1098.035140596228 292.9997897040936
1751 0.005 8.755000000000001 20 1052.166305320779 1015.420381958757 1016.05126455303 1100.640512330798 1100.126222781123 1099.969689707778 1098.054683040739 397.1296638589632 1098.02869271857 292.999789719682
1752 0.005 8.76 20 1052.169158058747 1015.4205769497 1016.051447661779 1100.649282397528 1100.136137975665 1099.975986953118 1098.060030826056 397.1383576779371 1098.030746152305 292.9997898406615
1753 0.005 8.765000000000001 20 1052.171981342148 1015.420823589129 1016.051683123324 1100.651575137222 1100.139547262713 1099.982308669089 1098.063445526169 397.1471164379498 1098.034550532002 292.9997896626878
1754 0.005 8.77 20 1052.166613395479 1015.420970928825 1016.051848779797 1100.640491212794 1100.126175419136 1099.969612060014 1098.05528295423 397.1558149083625 1098.028481102077 292.9997897136557
1755 0.005 8.775 20 1052.169214843447 1015.421158836107 1016.052027067773 1100.648356591395 1100.135081791569 1099.974622963068 1098.059434106328 397.1645387952338 1098.030452026516 292.9997898015766
1756 0.005 8.779999999999999 20 1052.172526267737 1015.421408129843 1016.052263786821 1100.652044957055 1100.140237045928 1099.98315168158 1098.06388715576 397.1734090070536 1098.034556228262 292.9997896659617
1757 0.005 8.785 20 1052.166247484298 1015.42154265833 1016.052420044905 1100.639685149901 1100.125465577823 1099.969151598827 1098.054409360753 397.1821119501971 1098.027759813725 292.999789733265
1758 0.005 8.790000000000001 20 1052.170217753613 1015.421740534645 1016.052602875305 1100.649704566713 1100.136417008444 1099.975826897491 1098.060425583177 397.1907770087353 1098.030752454781 292.999789758539
1759 0.005 8.795 20 1052.173215692889 1015.421991216886 1016.05284229901 1100.652143329017 1100.140147441063 1099.982449508197 1098.063546030749 397.1995000323127 1098.035241337594 292.9997896485959
1760 0.005 8.800000000000001 20 1052.166534050033 1015.42212587633 1016.052999637905 1100.639571355621 1100.125267700646 1099.968926055741 1098.054348017289 397.2081838776954 1098.027364031173 292.999789767683
1761 0.005 8.805 20 1052.169583621093 1015.422313574259 1016.053174898725 1100.647852931445 1100.13431012102 1099.974255975539 1098.05955880832 397.2168169199362 1098.029855825839 292.9997897741025
1762 0.005 8.81 20 1052.172840872373 1015.422555162119 1016.053404753814 1100.651793911597 1100.139933566473 1099.983090118457 1098.063738140386 397.2254533943694 1098.034663166916 292.9997897432157
1763 0.005 8.815 20 1052.168424636095 1015.422707521574 1016.053573194128 1100.641541605426 1100.127483589318 1099.970364034762 1098.055555652083 397.2341446606208 1098.029410964775 292.9997897016193
1764 0.005 8.82 20 1052.171221548661 1015.422910328452 1016.05376298912 1100.649988661332 1100.136749695545 1099.976222116881 1098.060620095566 397.242787609748 1098.031512759881 292.9997897722772
1765 0.005 8.825000000000001 20 1052.173119350832 1015.423150133147 1016.053995320015 1100.651317709247 1100.139251233316 1099.982199767162 1098.063074304345 397.251390434838 1098.034643608831 292.9997897302611
1766 0.005 8.83 20 1052.16830799169 1015.423299161522 1016.054162541238 1100.640694828468 1100.126619035659 1099.969604648776 1098.055254564923 397.2599563231484 1098.02845925455 292.9997896945449
1767 0.005 8.835000000000001 20 1052.170369696585 1015.42348382643 1016.054337689202 1100.648037857633 1100.134575634282 1099.974553835783 1098.059668276711 397.2685066929711 1098.029779355372 292.999789834564
1768 0.005 8.84 20 1052.173120238747 1015.423720495754 1016.05456377605 1100.651234163357 1100.139221352603 1099.982661093332 1098.063392802863 397.2770667468412 1098.033794481775 292.9997897443102
1769 0.005 8.845000000000001 20 1052.16760901733 1015.42385373124 1016.054716802649 1100.639708523529 1100.125447438091 1099.969548431992 1098.054566149734 397.2856715748442 1098.027684749829 292.9997896988869
1770 0.005 8.85 20 1052.17193367102 1015.424054172866 1016.0549006384 1100.650386545514 1100.137251616581 1099.976611904918 1098.060341388633 397.2941069875704 1098.032284635368 292.9997898213495
1771 0.005 8.855 20 1052.173423107293 1015.424289415072 1016.055128485166 1100.651032707055 1100.138826627277 1099.981892922299 1098.063031995492 397.302540444511 1098.03425482933 292.9997897028069
1772 0.005 8.859999999999999 20 1052.168926487625 1015.424430133866 1016.05528761457 1100.641083356642 1100.126678204957 1099.969546591574 1098.055067422784 397.311185587511 1098.028574006245 292.9997897247441
1773 0.005 8.865 20 1052.171364728394 1015.424619215268 1016.055465238257 1100.648547448837 1100.135021872362 1099.974791337676 1098.059888178362 397.3196954221686 1098.031289695384 292.9997897568657
1774 0.005 8.870000000000001 20 1052.174526855883 1015.424861855809 1016.05569653685 1100.652551134198 1100.140681431663 1099.983146077079 1098.06359241196 397.3280234166216 1098.035191776396 292.9997897350449
1775 0.005 8.875 20 1052.168883389684 1015.42499968638 1016.055854505559 1100.640528430036 1100.126307804675 1099.969970637028 1098.055043578757 397.3366414351512 1098.029421261002 292.9997896839312
1776 0.005 8.880000000000001 20 1052.172668501688 1015.425202271449 1016.056041738498 1100.65041581965 1100.137313339827 1099.976668354705 1098.060827736089 397.3450549124112 1098.032259134733 292.9997897064545
1777 0.005 8.885 20 1052.174093076012 1015.425432681036 1016.056266289945 1100.650957697266 1100.138775816838 1099.981625413173 1098.062635307861 397.3534104333356 1098.034059984598 292.9997897672261
1778 0.005 8.890000000000001 20 1052.168787858874 1015.42556508806 1016.056418465213 1100.639875310392 1100.125570767262 1099.969424056897 1098.054794952977 397.3619137721376 1098.027307971693 292.9997896935791
1779 0.005 8.895 20 1052.172785741986 1015.425760386048 1016.056598241422 1100.649650641089 1100.136439791892 1099.975627049116 1098.060252649026 397.370434506024 1098.031754788243 292.9997897401238
1780 0.005 8.9 20 1052.175319732413 1015.425998576012 1016.056826592517 1100.652465008408 1100.14055103712 1099.982867497151 1098.063272649286 397.3787894183097 1098.035339201152 292.9997897346935
1781 0.005 8.904999999999999 20 1052.169761239632 1015.426141011283 1016.056988354519 1100.640553594291 1100.126349357136 1099.9696612578 1098.055299612483 397.3872515200438 1098.028684362041 292.9997897111471
1782 0.005 8.91 20 1052.172756915266 1015.426331654931 1016.057166481173 1100.649654928286 1100.136309012378 1099.976023901758 1098.060496586175 397.395573387734 1098.032269812253 292.9997897989662
1783 0.005 8.915000000000001 20 1052.174602842334 1015.426562818504 1016.057389134939 1100.650763120252 1100.138581131246 1099.981975153172 1098.063061346513 397.4039126140119 1098.033903593127 292.9997897258628
1784 0.005 8.92 20 1052.169987805327 1015.42670311835 1016.057546868814 1100.640531875171 1100.126301522474 1099.96952851042 1098.055227867636 397.4123110516738 1098.028247100348 292.9997897089456
1785 0.005 8.925000000000001 20 1052.172940128125 1015.42688858721 1016.05772042358 1100.649437781419 1100.136122418136 1099.975281975945 1098.0597009668 397.4205411543198 1098.031793362724 292.9997898318234
1786 0.005 8.93 20 1052.175937471193 1015.427131447523 1016.057952168299 1100.652418649274 1100.140629226766 1099.983322133516 1098.064080165346 397.4289370760879 1098.034717543895 292.9997896773607
1787 0.005 8.935 20 1052.169899066293 1015.427260768238 1016.058103177413 1100.640338293077 1100.126063045741 1099.96986858062 1098.0548226272 397.4374195732311 1098.028440768751 292.9997897187433
1788 0.005 8.94 20 1052.172847895063 1015.427443771116 1016.058273707056 1100.649021124351 1100.135751225958 1099.975507223767 1098.06004403731 397.4455702621852 1098.030354110935 292.9997897868303
1789 0.005 8.945 20 1052.175928244926 1015.427677870275 1016.058496798396 1100.652071804564 1100.140137987135 1099.982754689218 1098.063279354215 397.4539360738123 1098.034759570039 292.9997897342177
1790 0.005 8.950000000000001 20 1052.17080169949 1015.427815764422 1016.058653516013 1100.640885915065 1100.12681294942 1099.969857027271 1098.055065322208 397.4623276965406 1098.028965301176 292.9997896790631
1791 0.005 8.955 20 1052.174174753118 1015.42800990673 1016.058833356103 1100.650751741125 1100.137448763119 1099.976712352012 1098.060621861237 397.4704739989228 1098.032710135884 292.9997897775161
1792 0.005 8.960000000000001 20 1052.17611257729 1015.428242479027 1016.059058319678 1100.651274785922 1100.139198451173 1099.981570756157 1098.063233004099 397.47870063524 1098.034965213072 292.9997897396561
1793 0.005 8.965 20 1052.170553598746 1015.42837357336 1016.059209612808 1100.640193884264 1100.125913068724 1099.969529583883 1098.054864980752 397.4869976271828 1098.028224179035 292.9997897025451
1794 0.005 8.970000000000001 20 1052.174056314758 1015.428558822808 1016.059381614554 1100.649603238278 1100.136268617994 1099.975359504761 1098.059968632583 397.49512864852 1098.031593440057 292.9997898224977
1795 0.005 8.975 20 1052.17646810338 1015.428789854942 1016.059603520721 1100.652116576655 1100.140160495707 1099.982868318062 1098.063286570182 397.5033101014541 1098.034869431103 292.9997897487053
1796 0.005 8.98 20 1052.170956135496 1015.428921905939 1016.059754777776 1100.640128401655 1100.125687611834 1099.969601120687 1098.055191593014 397.5115660260784 1098.028061769864 292.9997897116478
1797 0.005 8.984999999999999 20 1052.174460370312 1015.429107802407 1016.059927224111 1100.649669393149 1100.13634815507 1099.976256911024 1098.060410107207 397.5198782201078 1098.032230870296 292.9997898309041
1798 0.005 8.99 20 1052.176910841711 1015.429343292773 1016.060152482029 1100.651941184241 1100.140081734512 1099.982616711463 1098.063383840996 397.5280350069747 1098.034635665747 292.9997896370202
1799 0.005 8.995000000000001 20 1052.170617725814 1015.429464749979 1016.060296333929 1100.639466445995 1100.125208980566 1099.969162066508 1098.054355387064 397.5360653683759 1098.02757891347 292.9997897233691
1800 0.005 9 20 1052.174414341277 1015.429645218436 1016.060462292317 1100.649273406099 1100.135962073196 1099.975762464722 1098.060347665388 397.5441810766982 1098.03166281526 292.9997897918248
1801 0.005 9.005000000000001 20 1052.176609353199 1015.429873218419 1016.060680374135 1100.651007501409 1100.138903370637 1099.982340656055 1098.063376408687 397.5524170078483 1098.033864368843 292.9997896776713
1802 0.005 9.01 20 1052.171472229187 1015.429998525537 1016.060824862672 1100.640190944757 1100.126073662013 1099.969560610193 1098.05487464795 397.5605309005298 1098.028379554129 292.9997897167441
1803 0.005 9.015000000000001 20 1052.174637752156 1015.430179804863 1016.060992270439 1100.649408661003 1100.136107429505 1099.975974078992 1098.060162537297 397.5685737226774 1098.031441978038 292.9997897599147
1804 0.005 9.02 20 1052.177018550839 1015.43040491861 1016.061208661372 1100.651350647965 1100.139191088267 1099.982118852566 1098.062858582779 397.576692842044 1098.034209657955 292.9997897151192
1805 0.005 9.025 20 1052.171743670395 1015.430530395322 1016.061353633959 1100.640309794149 1100.126122110433 1099.96954357219 1098.05482727946 397.584813139001 1098.028197763436 292.9997897418241
1806 0.005 9.029999999999999 20 1052.175150643825 1015.430711944757 1016.061521387809 1100.648779700356 1100.135382837016 1099.974838804779 1098.060169570958 397.5929564722221 1098.030978499601 292.9997897696036
1807 0.005 9.035 20 1052.177825233446 1015.430943590679 1016.061742237863 1100.652085316818 1100.140196107609 1099.982939850818 1098.063607279606 397.6010860768953 1098.035021943247 292.9997897296132
1808 0.005 9.040000000000001 20 1052.172321780443 1015.431072697056 1016.061890647928 1100.640414451502 1100.126087467 1099.969740990472 1098.05484164973 397.6090885070573 1098.028670770391 292.999789711923
1809 0.005 9.045 20 1052.17529729638 1015.431253978867 1016.062059656865 1100.649336851958 1100.136105415385 1099.975981203612 1098.060175003496 397.6172641465237 1098.031019214555 292.9997898114678
1810 0.005 9.050000000000001 20 1052.177906501666 1015.431479672981 1016.0622755949 1100.651617740826 1100.139555553257 1099.982424953113 1098.06330158354 397.6253282585756 1098.035002277202 292.9997896855773
1811 0.005 9.055 20 1052.172756882908 1015.431611756736 1016.062425713926 1100.640724989652 1100.126506530321 1099.969805549073 1098.055360156186 397.6332660695752 1098.029057066433 292.9997897144621
1812 0.005 9.06 20 1052.175337838434 1015.431785784548 1016.062589228666 1100.648608464501 1100.135201775191 1099.974942308993 1098.059786893465 397.6412306242837 1098.031496921813 292.9997897754321
1813 0.005 9.065 20 1052.178807286318 1015.432017423587 1016.062808865682 1100.65277548259 1100.140908558757 1099.982996637309 1098.063466281738 397.649236443143 1098.035451871369 292.9997897021619
1814 0.005 9.07 20 1052.17321037502 1015.432146479875 1016.062958193081 1100.641034593068 1100.126613928532 1099.969702033343 1098.054918057897 397.6573035442685 1098.029177056707 292.9997896773103
1815 0.005 9.075000000000001 20 1052.176480616629 1015.432329562198 1016.063128287838 1100.650363802483 1100.137091252322 1099.976258722724 1098.060332707553 397.6651956809474 1098.032438195923 292.9997897877815
1816 0.005 9.08 20 1052.17902949414 1015.432563545729 1016.063352128936 1100.652128575399 1100.140216890574 1099.982556778471 1098.063881907532 397.67324230695 1098.035286984271 292.9997897401215
1817 0.005 9.085000000000001 20 1052.17271691001 1015.432683954084 1016.063494896541 1100.639781957853 1100.125562828135 1099.969334430848 1098.0546676132 397.6811751084136 1098.028446184329 292.9997897078027
1818 0.005 9.09 20 1052.176160859182 1015.432862224087 1016.063659068217 1100.649306822424 1100.135991524086 1099.975695074229 1098.060234221734 397.6888534798865 1098.031875052603 292.9997897837586
1819 0.005 9.095000000000001 20 1052.179179147259 1015.433093222785 1016.063878724707 1100.65215240641 1100.140171716839 1099.982833743473 1098.063793459891 397.6969024766807 1098.035308572557 292.9997897133696
1820 0.005 9.1 20 1052.173754685926 1015.433217692949 1016.064023954719 1100.640895995668 1100.126516601677 1099.969614961357 1098.054842555874 397.7048323687505 1098.029133582237 292.9997896766828
1821 0.005 9.105 20 1052.176393442703 1015.433395137566 1016.064189128087 1100.649501193601 1100.136148510743 1099.97613592119 1098.060207567062 397.7125241970971 1098.031426754123 292.9997898185237
1822 0.005 9.109999999999999 20 1052.179015145962 1015.433617408357 1016.064402080846 1100.651155574066 1100.139080120636 1099.982061330812 1098.063065327817 397.7204418647999 1098.034510685414 292.999789687481
1823 0.005 9.115 20 1052.173644425231 1015.433740367328 1016.06454358092 1100.640297731497 1100.125855774104 1099.969547381152 1098.054855840719 397.728464076288 1098.027969244217 292.9997897230716
1824 0.005 9.120000000000001 20 1052.176104256243 1015.433907379155 1016.064700266666 1100.648214009467 1100.134832924661 1099.975061346946 1098.059690746442 397.7362822083443 1098.030222179247 292.9997897808739
1825 0.005 9.125 20 1052.179919017696 1015.434136769017 1016.064916318684 1100.652477900372 1100.140746594009 1099.983030981499 1098.063663673554 397.7440308354511 1098.034992063993 292.9997897176172
1826 0.005 9.130000000000001 20 1052.174157837944 1015.434263883859 1016.065062432897 1100.640402512459 1100.126104833305 1099.969670344623 1098.055271598315 397.7518124590154 1098.028643472107 292.9997897047305
1827 0.005 9.135 20 1052.17705752644 1015.434437151064 1016.065224521461 1100.649344268627 1100.136101006662 1099.975837668929 1098.059952586874 397.7596113150744 1098.031010254234 292.9997897630406
1828 0.005 9.140000000000001 20 1052.179608773456 1015.434657250027 1016.065435137996 1100.651662550271 1100.13959231453 1099.982337264498 1098.063090575046 397.7673667537512 1098.034542470733 292.999789751045
1829 0.005 9.145 20 1052.174023684255 1015.434778826899 1016.065575544092 1100.640134054281 1100.125639500011 1099.96936176193 1098.055127193217 397.7750862840506 1098.027541130479 292.9997896902065
1830 0.005 9.15 20 1052.176512043145 1015.434939947041 1016.065727840789 1100.647583878105 1100.134269606811 1099.974242362161 1098.059328727704 397.7830333973059 1098.029709105604 292.9997898576177
1831 0.005 9.154999999999999 20 1052.180523091345 1015.435170413735 1016.065943772759 1100.652573501107 1100.140852910211 1099.983446178044 1098.064074038295 397.7908090448877 1098.034982090087 292.9997896653634
1832 0.005 9.16 20 1052.174795769614 1015.435292299409 1016.066085313137 1100.640761858309 1100.126639882396 1099.970043074575 1098.054854775673 397.7984906742766 1098.029508256301 292.9997896981153
1833 0.005 9.165000000000001 20 1052.178396291875 1015.435474233463 1016.066253034524 1100.650486899641 1100.137211556452 1099.97690633395 1098.060358242066 397.8061918855927 1098.032726858238 292.9997897747708
1834 0.005 9.17 20 1052.179901270975 1015.435687765432 1016.066460963611 1100.650732801423 1100.138514312571 1099.981443717064 1098.062630610124 397.8140943306914 1098.033780374632 292.999789711531
1835 0.005 9.175000000000001 20 1052.174306526124 1015.43580095882 1016.066594094063 1100.639738539656 1100.125519781387 1099.969155248482 1098.054858160094 397.8218950000634 1098.026904622223 292.9997896955424
1836 0.005 9.18 20 1052.177453329779 1015.435966712389 1016.06674657153 1100.648024255675 1100.134462245674 1099.974239483313 1098.059749561243 397.8295351993426 1098.03026549372 292.9997897617522
1837 0.005 9.185 20 1052.180483771192 1015.436185876511 1016.066954600771 1100.651981446686 1100.140260380315 1099.982959924855 1098.0636115207 397.8372985000731 1098.035149498125 292.9997896822987
1838 0.005 9.19 20 1052.174870255534 1015.436301853161 1016.067090271514 1100.640258476802 1100.125995944568 1099.969548661885 1098.054534308861 397.8449729246907 1098.028517615562 292.999789664459
1839 0.005 9.195 20 1052.17841297671 1015.436477591779 1016.06725200249 1100.649586149046 1100.136352769931 1099.975766524084 1098.060546131321 397.852499758692 1098.031658183274 292.999789751232
1840 0.005 9.200000000000001 20 1052.180752484366 1015.436691691716 1016.06745792466 1100.651317650788 1100.139173603451 1099.981973175817 1098.062846834738 397.8601926719364 1098.034375363802 292.9997897418095
1841 0.005 9.205 20 1052.175049239591 1015.436805053565 1016.067591809941 1100.639573945562 1100.12522494615 1099.96915986975 1098.054711501011 397.8681242916406 1098.027193968616 292.9997897072157
1842 0.005 9.210000000000001 20 1052.178948640034 1015.436976915995 1016.0677494827 1100.649258459253 1100.136169763872 1099.975008949703 1098.059621599482 397.8757284739041 1098.031885603142 292.9997898065481
1843 0.005 9.215 20 1052.181140695301 1015.437197961439 1016.067959960293 1100.651938088834 1100.1401357277 1099.983125686547 1098.06385117734 397.8833005200036 1098.034564365903 292.9997896868774
1844 0.005 9.220000000000001 20 1052.176179807571 1015.437321621983 1016.068102108898 1100.640780137903 1100.126727926278 1099.969699803481 1098.055150596236 397.8908846240024 1098.028943038907 292.9997896833562
1845 0.005 9.225 20 1052.178820001976 1015.437490560897 1016.068259094597 1100.64895638519 1100.135561868622 1099.975433820162 1098.060205756645 397.8985371697224 1098.030770636808 292.9997897995888
1846 0.005 9.23 20 1052.181728999777 1015.437712496673 1016.068469874264 1100.652043779819 1100.139938147218 1099.982663316636 1098.063504420674 397.9061814726624 1098.035388467129 292.9997896647018
1847 0.005 9.234999999999999 20 1052.176389195968 1015.437832862703 1016.068610067197 1100.640867816021 1100.126880900816 1099.969877705598 1098.054873498593 397.9137537792776 1098.029250967692 292.9997897124205
1848 0.005 9.24 20 1052.179213523819 1015.438005161423 1016.068769663379 1100.649371195045 1100.13594244915 1099.975558660238 1098.060326237154 397.9212226262111 1098.031815502687 292.9997897469635
1849 0.005 9.245000000000001 20 1052.182448773101 1015.438232734192 1016.068986011828 1100.652656674902 1100.140882425805 1099.982915019609 1098.063948516011 397.9287746149087 1098.035523555858 292.9997896875337
1850 0.005 9.25 20 1052.175423201118 1015.438338586217 1016.069116135624 1100.639169920229 1100.124928191921 1099.968931030582 1098.054350819328 397.936418886571 1098.027169187968 292.9997897187075
1851 0.005 9.255000000000001 20 1052.17985429065 1015.438515802717 1016.069276233676 1100.650030840035 1100.136626691718 1099.976090196358 1098.060585816071 397.9440008989922 1098.032209809088 292.9997897378486
1852 0.005 9.26 20 1052.181679923813 1015.438726904659 1016.069480287605 1100.651363169716 1100.139272079413 1099.982178933521 1098.062833347233 397.951394519913 1098.034442838053 292.9997896700393
1853 0.005 9.265000000000001 20 1052.176734809145 1015.438846593276 1016.069617866546 1100.640535172047 1100.126166412985 1099.969517567906 1098.055423945509 397.9588668479368 1098.028303967117 292.9997897297725
1854 0.005 9.27 20 1052.179508077089 1015.43901340799 1016.069772924975 1100.648482854784 1100.135203792383 1099.974698692318 1098.060114550945 397.9663624404469 1098.03055396728 292.999789761574
1855 0.005 9.275 20 1052.18255648548 1015.439231101666 1016.069979582587 1100.652094495749 1100.140271435072 1099.982825876034 1098.063658840518 397.9739561413755 1098.035213134215 292.9997897323534
1856 0.005 9.279999999999999 20 1052.177044975713 1015.439347258338 1016.070115392345 1100.640755612756 1100.12656800945 1099.969948632584 1098.054860686305 397.9814408289947 1098.028726284209 292.9997896611605
1857 0.005 9.285 20 1052.180248713252 1015.43951825213 1016.070273103321 1100.649846098839 1100.136542900945 1099.976651262906 1098.060199065746 397.9888996315095 1098.031365699238 292.9997896752175
1858 0.005 9.290000000000001 20 1052.182133994951 1015.439729162475 1016.070476215175 1100.651492992113 1100.139473950677 1099.982437253439 1098.063209286963 397.996335429273 1098.034024242241 292.9997897402185
1859 0.005 9.295 20 1052.176434465568 1015.43983549603 1016.070603286247 1100.639707868875 1100.125475583763 1099.969445626451 1098.054608153169 398.0037218320626 1098.027879775505 292.999789646614
1860 0.005 9.300000000000001 20 1052.180985471845 1015.440011629392 1016.070763068695 1100.650597177173 1100.137616127728 1099.976988943297 1098.060361669597 398.0111511103885 1098.032216782996 292.9997897822583
1861 0.005 9.305 20 1052.183138817153 1015.440228736031 1016.070971186426 1100.6521691466 1100.140165673853 1099.982749246954 1098.063501066966 398.0185501813617 1098.034758746249 292.9997897227051
1862 0.005 9.31 20 1052.177724646215 1015.440344986076 1016.07110735807 1100.640497772425 1100.126410466853 1099.969714106294 1098.05507425805 398.0260910391578 1098.02872218445 292.9997897095193
1863 0.005 9.315 20 1052.181161103058 1015.440520156698 1016.071268329623 1100.65048885526 1100.13729011734 1099.977106787498 1098.060522858858 398.033472354976 1098.032782847296 292.9997898060547
1864 0.005 9.32 20 1052.182746302893 1015.440729123552 1016.071470366503 1100.650870602826 1100.138661871048 1099.981541657716 1098.062974051853 398.040728690249 1098.034355039578 292.9997897479998
1865 0.005 9.325000000000001 20 1052.17753330305 1015.440838674018 1016.071599116499 1100.640300617774 1100.125927999263 1099.969357903859 1098.054909548834 398.0482555114535 1098.027545993448 292.9997896942251
1866 0.005 9.33 20 1052.181157807938 1015.441009028045 1016.07175485558 1100.649727035036 1100.136412171225 1099.976053408217 1098.060441515677 398.055651701261 1098.031946846688 292.9997896739429
1867 0.005 9.335000000000001 20 1052.183181525678 1015.441217953418 1016.071955598196 1100.651459007299 1100.139372887387 1099.982231932891 1098.063065300054 398.0628895511379 1098.034845693375 292.9997897386387
1868 0.005 9.34 20 1052.177996298022 1015.441327993763 1016.072085149268 1100.640350797434 1100.125879669708 1099.969234027972 1098.05498548091 398.0703475370377 1098.0280330003 292.9997896409269
1869 0.005 9.345000000000001 20 1052.180588754329 1015.441487246077 1016.072232655781 1100.648369985824 1100.134873824853 1099.974713280479 1098.059940464955 398.0777099794216 1098.030467146508 292.9997897321472
1870 0.005 9.35 20 1052.183106288541 1015.44169019411 1016.072427239478 1100.651306479939 1100.139293615217 1099.982593551163 1098.062766447426 398.0849496002739 1098.033821880548 292.9997897192669
1871 0.005 9.355 20 1052.177876259194 1015.441795019601 1016.072551220488 1100.639877459599 1100.125613220641 1099.969483485365 1098.054474859825 398.0923841860936 1098.028004934968 292.9997896557901
1872 0.005 9.359999999999999 20 1052.181850647134 1015.441963142496 1016.072703848521 1100.649927738818 1100.136708073231 1099.97618612887 1098.060441818691 398.0997106048559 1098.03168041542 292.9997897418513
1873 0.005 9.365 20 1052.183863188448 1015.442172671902 1016.072904228707 1100.651609070887 1100.139481044974 1099.982320924449 1098.063396623155 398.1069618018793 1098.034888070662 292.9997897102602
1874 0.005 9.370000000000001 20 1052.178300391812 1015.442282261634 1016.073033207148 1100.640094039461 1100.125655849895 1099.969355897599 1098.055115475888 398.1142589212162 1098.027906693499 292.9997896651673
1875 0.005 9.375 20 1052.181307459526 1015.442441082209 1016.073180233865 1100.648990144978 1100.135686415952 1099.975582653327 1098.059961307261 398.1215876267857 1098.031281428068 292.9997898375668
1876 0.005 9.380000000000001 20 1052.1837900584 1015.442649041533 1016.073378275098 1100.651192049244 1100.139036406411 1099.982387694572 1098.063294321157 398.1288250481817 1098.034097410868 292.9997896843809
1877 0.005 9.385 20 1052.17881098496 1015.442757809051 1016.073506257703 1100.640403154217 1100.126214344746 1099.969620692601 1098.055155899444 398.1360430244555 1098.028848574258 292.9997896747007
1878 0.005 9.390000000000001 20 1052.181953324942 1015.442923248673 1016.073657571499 1100.649353487987 1100.136066236867 1099.975807386762 1098.060695099045 398.1431480160112 1098.031028546563 292.9997897182146
1879 0.005 9.395 20 1052.184223507001 1015.443131368796 1016.073856669832 1100.651443150487 1100.139314563718 1099.982219885858 1098.063253746298 398.1503981321389 1098.03488301852 292.9997896735796
1880 0.005 9.4 20 1052.179017875354 1015.443238799215 1016.073983809453 1100.640237176993 1100.125908657751 1099.969463431724 1098.054990714059 398.1576493908943 1098.028552700931 292.9997897078352
1881 0.005 9.404999999999999 20 1052.182603519884 1015.443405118643 1016.074136775813 1100.64931592948 1100.136211752326 1099.975047357455 1098.060135775821 398.1648974431592 1098.031551441726 292.9997897001172
1882 0.005 9.41 20 1052.184530609289 1015.443612402061 1016.074335453903 1100.651530743739 1100.139634785884 1099.982913785279 1098.063743543434 398.1719662449188 1098.034408237609 292.9997897120347
1883 0.005 9.415000000000001 20 1052.178784219687 1015.443714562931 1016.0744580467 1100.639674053609 1100.125429083721 1099.96921698089 1098.054690910258 398.1792240647163 1098.027706022292 292.9997896883667
1884 0.005 9.42 20 1052.182493799568 1015.44387710101 1016.074605583558 1100.649243845158 1100.135839163458 1099.975683136691 1098.060373389641 398.1864781589101 1098.030856099779 292.9997897378785
1885 0.005 9.425000000000001 20 1052.184453650339 1015.444077228131 1016.074797908164 1100.650674078409 1100.138540035486 1099.982056928746 1098.062677249975 398.1936071625027 1098.033698332886 292.9997896760888
1886 0.005 9.43 20 1052.179301033204 1015.44418286408 1016.074922276744 1100.640189570072 1100.125849623332 1099.969407521441 1098.05486057056 398.2007964925257 1098.027752467479 292.9997897241214
1887 0.005 9.435 20 1052.182426742773 1015.444338311026 1016.075065521881 1100.648437755188 1100.135031185808 1099.974684218427 1098.059920213007 398.2078034222383 1098.030659962953 292.9997897466266
1888 0.005 9.44 20 1052.18565347919 1015.444549758804 1016.07526512463 1100.652631478317 1100.140712449153 1099.983264177561 1098.063801120671 398.2149955801684 1098.035261330462 292.9997897365188
1889 0.005 9.445 20 1052.179286697221 1015.444649627497 1016.075387238227 1100.639685583811 1100.125333762325 1099.969412657131 1098.054598902345 398.2221830689155 1098.027844831381 292.9997896503801
1890 0.005 9.450000000000001 20 1052.182526680729 1015.444803856495 1016.075529265686 1100.649298609724 1100.136098420331 1099.976379504143 1098.059631445986 398.2292419618497 1098.030997297424 292.9997897991956
1891 0.005 9.455 20 1052.18518194583 1015.445007087605 1016.075722451138 1100.651345694357 1100.139189602633 1099.982022560011 1098.063023742587 398.2362440383993 1098.034242261041 292.9997896720985
1892 0.005 9.460000000000001 20 1052.180386599751 1015.445114291652 1016.075847609619 1100.640657158815 1100.126443340762 1099.969760834209 1098.055261399563 398.2433297404591 1098.02867816124 292.9997896937835
1893 0.005 9.465 20 1052.183323283607 1015.445271716565 1016.07599290909 1100.649401519291 1100.135940624002 1099.975221039891 1098.0599812854 398.2503888780798 1098.031573221662 292.9997897820025
1894 0.005 9.470000000000001 20 1052.185841373565 1015.445476451251 1016.076188525734 1100.651907686009 1100.139885681528 1099.982670423031 1098.0631880936 398.257460901619 1098.034542203393 292.9997896974801
1895 0.005 9.475 20 1052.180631984323 1015.445584730405 1016.076315645639 1100.640710819671 1100.126591679115 1099.96997506951 1098.055054757119 398.2646069392148 1098.028908980116 292.999789698459
1896 0.005 9.48 20 1052.184260410973 1015.445754409148 1016.07647043354 1100.650839488317 1100.137504326841 1099.977468042699 1098.060483642415 398.2715474693606 1098.033025758305 292.9997897630727
1897 0.005 9.484999999999999 20 1052.186355049574 1015.445961856697 1016.076670134004 1100.651937542717 1100.140068618461 1099.982578238867 1098.063783606556 398.2785802256895 1098.035148592672 292.9997897185279
1898 0.005 9.49 20 1052.180540850117 1015.446064624437 1016.076793964236 1100.640374325964 1100.126157667207 1099.96964202359 1098.054734188137 398.2856488653343 1098.028628034718 292.9997897117125
1899 0.005 9.495000000000001 20 1052.183789493695 1015.446224884845 1016.076940279775 1100.649369965211 1100.136087986325 1099.97584436408 1098.060477120677 398.2925284412346 1098.030832307987 292.9997897963447
1900 0.005 9.5 20 1052.185745447353 1015.44642014169 1016.07712851393 1100.650869058205 1100.138766874633 1099.981948299674 1098.062616563938 398.2996058248374 1098.03384742383 292.9997896754983
1901 0.005 9.505000000000001 20 1052.181310285217 1015.446530130147 1016.077254251578 1100.641011153775 1100.126624549153 1099.969824105369 1098.055640300604 398.3066309219159 1098.028749902113 292.9997897111056
1902 0.005 9.51 20 1052.183656918921 1015.446682069278 1016.077395613604 1100.648546949981 1100.135235613677 1099.974992488129 1098.060141534926 398.3135489926149 1098.030601359426 292.9997897508177
1903 0.005 9.515000000000001 20 1052.18669020337 1015.446887994039 1016.077590440075 1100.651915054326 1100.140031595519 1099.982656325011 1098.06368754227 398.3204702645273 1098.035031659672 292.9997896979427
1904 0.005 9.52 20 1052.181454416943 1015.446991644637 1016.077713722481 1100.640886279118 1100.126643876481 1099.969773591123 1098.054668245141 398.3275277780655 1098.029077602556 292.9997896283625
1905 0.005 9.525 20 1052.183974311303 1015.447142645168 1016.07785396607 1100.649263642129 1100.136009634273 1099.976208514702 1098.059758434355 398.3345764282506 1098.031185462368 292.999789793129
1906 0.005 9.529999999999999 20 1052.186780372201 1015.44734550194 1016.078046373358 1100.65181358743 1100.139721381307 1099.982183931322 1098.063320083251 398.3414043937539 1098.034795196 292.9997896708427
1907 0.005 9.535 20 1052.181260131124 1015.447447541725 1016.078167471173 1100.640668909129 1100.126358498701 1099.969494735891 1098.055386441707 398.3481371576878 1098.028143791125 292.9997897383463
1908 0.005 9.540000000000001 20 1052.184626082301 1015.447600690824 1016.0783087975 1100.64922120067 1100.135820606098 1099.97500304261 1098.059782828255 398.3552093719796 1098.031739988999 292.9997897425486
1909 0.005 9.545 20 1052.187217803027 1015.447804546642 1016.078502525117 1100.652072249572 1100.14001956962 1099.982843465923 1098.06357454035 398.3622094310779 1098.035360152545 292.9997896861914
1910 0.005 9.550000000000001 20 1052.181542891722 1015.4479022826 1016.078621171356 1100.640519734844 1100.12629051514 1099.969732024278 1098.054485064206 398.3689227718706 1098.028856758511 292.9997897097447
1911 0.005 9.555 20 1052.184734199983 1015.448056192188 1016.078761958762 1100.649502209345 1100.136118739269 1099.97636343534 1098.060253489537 398.3759241827178 1098.031353023735 292.9997897795202
1912 0.005 9.56 20 1052.187831249853 1015.448258609092 1016.078954228323 1100.652409867922 1100.140544869347 1099.982788114197 1098.063584898047 398.3829753833252 1098.035267224813 292.9997897180822
1913 0.005 9.565 20 1052.181811198377 1015.448357838224 1016.079073710483 1100.640215565141 1100.125859110026 1099.969571761505 1098.054828075468 398.3897808616434 1098.028416223631 292.9997896860223
1914 0.005 9.57 20 1052.184579736383 1015.448505646247 1016.079210203714 1100.648957525643 1100.135567431525 1099.975795142465 1098.059771069825 398.396485475318 1098.030758224487 292.99978981641
1915 0.005 9.575000000000001 20 1052.187676090213 1015.448705540024 1016.079399128593 1100.651484934571 1100.139494271928 1099.982082074828 1098.063120077403 398.4033977651005 1098.034606289505 292.9997896869687
1916 0.005 9.58 20 1052.181772040153 1015.448801198562 1016.07951489117 1100.639821016698 1100.12553926221 1099.969158499581 1098.055046457916 398.4103588128859 1098.027305009855 292.9997897251435
1917 0.005 9.585000000000001 20 1052.1857112738 1015.448956393675 1016.079656103013 1100.649537232752 1100.136444703922 1099.975389103417 1098.060151539886 398.4171688915075 1098.031621711205 292.9997897547481
1918 0.005 9.59 20 1052.188114222531 1015.449162013487 1016.079851207333 1100.652436956303 1100.140721933864 1099.983242102615 1098.063712637011 398.4238550868325 1098.034725199063 292.9997897310012
1919 0.005 9.595000000000001 20 1052.182409131108 1015.449258848068 1016.079969021967 1100.640481154375 1100.126220819737 1099.969599696736 1098.054536597736 398.4306051445798 1098.028771461505 292.9997896750936
1920 0.005 9.6 20 1052.18602566641 1015.449415989885 1016.080112128845 1100.650034089564 1100.136709239291 1099.976291003952 1098.060441613572 398.4374909413669 1098.032149082228 292.9997897931167
1921 0.005 9.605 20 1052.188282503708 1015.449618835706 1016.080305690515 1100.651650608542 1100.139578364786 1099.982200551904 1098.063623187684 398.4442355036829 1098.034811821933 292.9997897052742
1922 0.005 9.609999999999999 20 1052.182563545751 1015.449713139592 1016.080421081374 1100.640461872521 1100.126141902555 1099.969521900994 1098.054761662872 398.4510330061787 1098.028410019417 292.9997897301196
1923 0.005 9.615 20 1052.186106738551 1015.449868474522 1016.080562808805 1100.649431942457 1100.136213877888 1099.975380904118 1098.060074058246 398.4577814064957 1098.03141102596 292.9997897665663
1924 0.005 9.620000000000001 20 1052.188784633917 1015.450070080452 1016.080754563435 1100.652469413223 1100.14055352767 1099.982799638929 1098.063466361427 398.4645469486327 1098.035306831633 292.9997897155712
1925 0.005 9.625 20 1052.18289838549 1015.450165811695 1016.080871333602 1100.640294266284 1100.125993985782 1099.969590027907 1098.055004054294 398.4712919487061 1098.028715522186 292.9997896778192
1926 0.005 9.630000000000001 20 1052.186342964348 1015.450321478583 1016.081012750077 1100.649683060403 1100.136463191424 1099.975873088745 1098.060814096498 398.4779418184845 1098.031812122244 292.9997897735009
1927 0.005 9.635 20 1052.188169974278 1015.45051115858 1016.081195760054 1100.651119535195 1100.139028472185 1099.982054803983 1098.062699997285 398.4846955757879 1098.034008594215 292.9997896942019
1928 0.005 9.640000000000001 20 1052.183574048827 1015.450613088351 1016.081314910129 1100.640756213142 1100.126682020854 1099.969637276792 1098.055141304263 398.4914922665135 1098.028378538048 292.999789627848
1929 0.005 9.645 20 1052.186452269367 1015.450762568411 1016.081452181633 1100.649753040114 1100.136344009677 1099.975531074922 1098.060113400303 398.4981524137477 1098.031793639893 292.9997897129172
1930 0.005 9.65 20 1052.188811912486 1015.450957491031 1016.081638192999 1100.651977169172 1100.139975498439 1099.982865212589 1098.063523392278 398.5047423874471 1098.035160831698 292.9997897482493
1931 0.005 9.654999999999999 20 1052.183779039384 1015.451058634857 1016.081757593931 1100.640806853251 1100.126629534714 1099.97009097881 1098.055442272543 398.5114797202245 1098.029431038104 292.9997896453403
1932 0.005 9.66 20 1052.186337243755 1015.45120403559 1016.081892466902 1100.649578089521 1100.136310764222 1099.97670558444 1098.059680709568 398.5181887972122 1098.031411773019 292.9997898287285
1933 0.005 9.665000000000001 20 1052.189218409029 1015.451400362058 1016.082078123654 1100.65157133755 1100.139428915485 1099.982193595901 1098.063465091579 398.5248736121481 1098.034886434651 292.9997896694547
1934 0.005 9.67 20 1052.183936268377 1015.451498048057 1016.082194841427 1100.640457773944 1100.126257905456 1099.969632347544 1098.055109979183 398.5316100484463 1098.028661013358 292.9997897031463
1935 0.005 9.675000000000001 20 1052.187374365655 1015.45165234999 1016.082335231779 1100.650164844962 1100.137087933451 1099.976247916617 1098.060507920205 398.5382070587764 1098.032380732031 292.9997897348072
1936 0.005 9.68 20 1052.189506485064 1015.451851766183 1016.082525442172 1100.651739880286 1100.139779503224 1099.98249067442 1098.063793057322 398.5447903490789 1098.034627555537 292.999789702722
1937 0.005 9.685 20 1052.184045933782 1015.451944784417 1016.082639114148 1100.640392451155 1100.126210340768 1099.969654468548 1098.054908266507 398.5515050705083 1098.028996754988 292.9997896749573
1938 0.005 9.69 20 1052.186498732322 1015.452085104957 1016.082768614288 1100.648643860694 1100.135333054614 1099.975092391355 1098.05973031486 398.5581114321591 1098.030562752699 292.9997897567267
1939 0.005 9.695 20 1052.189502953957 1015.452280383165 1016.082952498169 1100.651740923257 1100.139744031383 1099.98287685575 1098.063783214988 398.5647412004188 1098.034758087566 292.9997896803317
1940 0.005 9.700000000000001 20 1052.184469696348 1015.452377657845 1016.083067922924 1100.640953806532 1100.126765499363 1099.970124047833 1098.055353718132 398.5712911440899 1098.029116441803 292.9997896541277
1941 0.005 9.705 20 1052.188334425581 1015.452539191246 1016.08321431262 1100.651332451293 1100.138309666282 1099.977924928585 1098.060726092885 398.5778036548564 1098.03324588085 292.9997897941142
1942 0.005 9.710000000000001 20 1052.190271002998 1015.452736399498 1016.083404793986 1100.652120479661 1100.140335744763 1099.982455167855 1098.063541893658 398.584417970471 1098.035148134662 292.9997897109662
1943 0.005 9.715 20 1052.184746411446 1015.45283216496 1016.083520931886 1100.64064960724 1100.126518506366 1099.969965689466 1098.054936556434 398.5910199252987 1098.029409283431 292.9997897001186
1944 0.005 9.720000000000001 20 1052.187007967911 1015.452975137518 1016.083653204317 1100.649354553461 1100.136235375595 1099.976561418097 1098.059970377406 398.5974658615083 1098.030797845864 292.9997897895244
1945 0.005 9.725 20 1052.189339230859 1015.453158151306 1016.083828278531 1100.650884518685 1100.138956575249 1099.982138142521 1098.062918683404 398.6039846793086 1098.033404573485 292.9997897463245
1946 0.005 9.73 20 1052.185169786194 1015.4532580725 1016.083943709767 1100.640986884419 1100.126789732169 1099.969684785706 1098.055513386859 398.6105960137594 1098.028576781532 292.9997896772416
1947 0.005 9.734999999999999 20 1052.187708706486 1015.453400369839 1016.084074832148 1100.6490795431 1100.135790494174 1099.975416168315 1098.059898192693 398.6171221352467 1098.031792760139 292.9997898036113
1948 0.005 9.74 20 1052.190645928337 1015.453596301478 1016.08425986668 1100.652218927939 1100.140348374691 1099.982733610709 1098.063707864673 398.6237267956147 1098.035297648807 292.9997896545446
1949 0.005 9.745000000000001 20 1052.185261973854 1015.453692430763 1016.084375445506 1100.640843739078 1100.126663969689 1099.970003340137 1098.055208837359 398.6301700599698 1098.029212538656 292.9997897084286
1950 0.005 9.75 20 1052.188297946714 1015.453840526056 1016.084510629098 1100.64989332185 1100.136560119282 1099.976376414433 1098.060590568117 398.6365613777496 1098.031915583444 292.9997897275194
1951 0.005 9.755000000000001 20 1052.190788134739 1015.454034462953 1016.084695579929 1100.652006913965 1100.139972053064 1099.982309762182 1098.063405495324 398.6430093251873 1098.035006600881 292.9997897084199
1952 0.005 9.76 20 1052.185256953378 1015.454124148145 1016.084805995053 1100.640769372804 1100.126457492991 1099.969534856718 1098.054699316363 398.6495453091036 1098.028498466882 292.9997896882663
1953 0.005 9.765000000000001 20 1052.187807378117 1015.454259734176 1016.084931651853 1100.648258433459 1100.134843617503 1099.974356100355 1098.059553147274 398.6561083769722 1098.029923953751 292.9997898101905
1954 0.005 9.77 20 1052.190854551668 1015.454454159361 1016.085114265566 1100.652153698981 1100.140363222866 1099.983428910084 1098.064101476254 398.6624488630043 1098.034810395461 292.9997896531913
1955 0.005 9.775 20 1052.185417624038 1015.454541730345 1016.085221435011 1100.640799208359 1100.126510216493 1099.969993927603 1098.054846877061 398.6688677904926 1098.02896835109 292.999789726178
1956 0.005 9.779999999999999 20 1052.188950842813 1015.45469081869 1016.085355796987 1100.649780289479 1100.136388867219 1099.97603156447 1098.060741602103 398.6753955316172 1098.031413544265 292.9997897266442
1957 0.005 9.785 20 1052.191381885852 1015.45488038848 1016.085537350624 1100.652101390765 1100.14005083803 1099.982613362692 1098.062949757397 398.6819239582368 1098.035099032684 292.9997897291955
1958 0.005 9.790000000000001 20 1052.185911086028 1015.45497445912 1016.085650493163 1100.640704306032 1100.126438691836 1099.969629083734 1098.055167627013 398.6883174106249 1098.028709304974 292.9997896690884
1959 0.005 9.795 20 1052.188179192637 1015.455109289029 1016.085775506436 1100.648538035968 1100.135188956242 1099.974709896117 1098.059780012008 398.6945986979668 1098.030471277496 292.9997897776173
1960 0.005 9.800000000000001 20 1052.190444743023 1015.455289363822 1016.085947242748 1100.651158701392 1100.139427437825 1099.982797008432 1098.063184739123 398.7009827480863 1098.03312967032 292.9997896824541
1961 0.005 9.805 20 1052.186041886256 1015.455377291712 1016.086052138413 1100.640732726531 1100.126447553102 1099.969810446261 1098.054821036355 398.7075572421357 1098.028950070264 292.9997896987871
1962 0.005 9.81 20 1052.189189239864 1015.455520431212 1016.086181578825 1100.649742797264 1100.136381314512 1099.976360417484 1098.060157144009 398.7139581939171 1098.031561688714 292.9997897801783
1963 0.005 9.815 20 1052.191063807911 1015.455702421033 1016.086356236321 1100.651135690983 1100.139177007461 1099.982053676278 1098.06300659312 398.7203551722589 1098.033861764379 292.9997897071346
1964 0.005 9.82 20 1052.186033456054 1015.455789398515 1016.086461682086 1100.640642853951 1100.12633841778 1099.96957282346 1098.054957533555 398.7267899627741 1098.028674479253 292.9997897009778
1965 0.005 9.825000000000001 20 1052.189460242399 1015.45593362788 1016.086592596169 1100.649654856474 1100.136505045028 1099.975644156747 1098.060323305124 398.7330103658762 1098.031636561849 292.9997897644751
1966 0.005 9.83 20 1052.192384630007 1015.456132242168 1016.086780017004 1100.652692380714 1100.140960732013 1099.983291987347 1098.063951568109 398.7393880274983 1098.03494269848 292.9997897155946
1967 0.005 9.835000000000001 20 1052.186911873149 1015.456221531683 1016.086890137918 1100.641284461727 1100.126987003481 1099.96990780792 1098.05477415166 398.7459348858042 1098.029357924788 292.9997896710407
1968 0.005 9.84 20 1052.189577387531 1015.456363682565 1016.087020495081 1100.649967485363 1100.136744462578 1099.976531638735 1098.060237276839 398.7521547950928 1098.031287291403 292.999789801581
1969 0.005 9.845000000000001 20 1052.191687853721 1015.456549708715 1016.087197949259 1100.651279737426 1100.13933317816 1099.982272248168 1098.06351968173 398.7583955314568 1098.034279591616 292.9997896552117
1970 0.005 9.85 20 1052.18718039125 1015.4566424909 1016.087308361982 1100.641270316816 1100.127252722147 1099.970175582527 1098.055244279857 398.7647216731083 1098.029363036289 292.9997896769548
1971 0.005 9.855 20 1052.18931089443 1015.45677936046 1016.087434299648 1100.649087592496 1100.135771610257 1099.975796321511 1098.060105977985 398.7709908598441 1098.031097091255 292.9997897110574
1972 0.005 9.859999999999999 20 1052.192094068708 1015.456964043766 1016.087609209824 1100.65150518483 1100.139503715832 1099.982477387991 1098.0633130384 398.7773021699814 1098.034672813519 292.9997897341314
1973 0.005 9.865 20 1052.187028205577 1015.457051034545 1016.087715202631 1100.640796750722 1100.126480617968 1099.969578575709 1098.054961565445 398.7836902198121 1098.02889771865 292.9997896392873
1974 0.005 9.870000000000001 20 1052.190211456776 1015.457195734676 1016.087845944614 1100.649792418857 1100.136474829312 1099.975921127977 1098.060724121753 398.789830283444 1098.032239005316 292.9997897849141
1975 0.005 9.875 20 1052.192805631581 1015.457383360104 1016.088024905069 1100.652435856312 1100.14041876167 1099.982735567066 1098.063235295349 398.7960367681862 1098.035341333666 292.9997896948851
1976 0.005 9.880000000000001 20 1052.186448409832 1015.457463097316 1016.088126845323 1100.639532126069 1100.125235949992 1099.968981588725 1098.054585684079 398.802304370537 1098.027527301788 292.9997896643147
1977 0.005 9.885 20 1052.190806554227 1015.457608182734 1016.088256777566 1100.649909269803 1100.136866397224 1099.975815660899 1098.06046009084 398.8087273983596 1098.03145633435 292.9997898131904
1978 0.005 9.890000000000001 20 1052.192045696808 1015.457785350867 1016.088427127471 1100.650975046631 1100.138871920386 1099.982246868658 1098.063013147108 398.8148946476015 1098.033552527619 292.9997896988301
1979 0.005 9.895 20 1052.187107062436 1015.457869269974 1016.088529044075 1100.640296158029 1100.12601798946 1099.969566754386 1098.055244715852 398.8209176646845 1098.028969939634 292.9997896806321
1980 0.005 9.9 20 1052.189709653198 1015.457997390535 1016.088646480987 1100.64844720364 1100.135145770012 1099.97531972125 1098.059652472303 398.8271024988207 1098.030404547843 292.9997897610376
1981 0.005 9.904999999999999 20 1052.193020536978 1015.458184301565 1016.088820795125 1100.651635702297 1100.139530482144 1099.982552121328 1098.063684000046 398.8335348044602 1098.034774505873 292.9997897107879
1982 0.005 9.91 20 1052.187702523751 1015.458270120505 1016.088925996111 1100.640550796026 1100.126480656153 1099.969637689123 1098.054972962143 398.8396130027077 1098.028606509456 292.9997896734533
1983 0.005 9.915000000000001 20 1052.190835051601 1015.458410518228 1016.089053001865 1100.649657687833 1100.136309026045 1099.975965462032 1098.060587783054 398.8456791220731 1098.032199043009 292.999789775298
1984 0.005 9.92 20 1052.193210980991 1015.458595059918 1016.089228851503 1100.651751299647 1100.139827509327 1099.982412705155 1098.063418494706 398.8519771834117 1098.034602360964 292.9997896713612
1985 0.005 9.925000000000001 20 1052.186994144354 1015.45867036961 1016.089326098314 1100.639439865718 1100.125130360879 1099.968895267666 1098.054602121039 398.8582317139573 1098.027202367561 292.9997896278419
1986 0.005 9.93 20 1052.191037750901 1015.458811355716 1016.089451705132 1100.649557365045 1100.136274822004 1099.975616748259 1098.060399427935 398.8642448992891 1098.031319280829 292.9997897960292
1987 0.005 9.935 20 1052.193819495973 1015.459001254273 1016.089631431507 1100.6524208451 1100.140685040539 1099.983022651709 1098.063562568067 398.8703870907594 1098.034915261822 292.999789663063
1988 0.005 9.94 20 1052.187933344459 1015.459082340116 1016.08973382382 1100.640270618845 1100.125986917663 1099.969484119209 1098.054804345542 398.876721186275 1098.028393055996 292.9997896887273
1989 0.005 9.945 20 1052.191259985111 1015.459221212456 1016.089859093111 1100.6494922733 1100.136232792361 1099.975914409546 1098.060543890459 398.8828867044949 1098.0315441184 292.99978973929
1990 0.005 9.950000000000001 20 1052.193570490945 1015.459404934649 1016.09003355673 1100.65170068161 1100.139703287202 1099.98232052862 1098.063237619617 398.8888925083306 1098.034825233254 292.9997896271692
1991 0.005 9.955 20 1052.18838707901 1015.45949160834 1016.090139327433 1100.640640706732 1100.126405198322 1099.969731558909 1098.055159303275 398.8949175944123 1098.02907453282 292.999789706367
1992 0.005 9.960000000000001 20 1052.191163081132 1015.459623478873 1016.090260258108 1100.648948494001 1100.135739954545 1099.975196268174 1098.060070046767 398.9011539820494 1098.031563602003 292.9997897624572
1993 0.005 9.965 20 1052.19427673755 1015.459811077438 1016.090436325865 1100.652556728746 1100.140594777201 1099.983276980896 1098.063936208511 398.9073709222458 1098.035561732447 292.9997896525514
1994 0.005 9.970000000000001 20 1052.187709256164 1015.459886529494 1016.090534398805 1100.639935357098 1100.125664949509 1099.969517154314 1098.054645116109 398.913289397917 1098.028097847542 292.9997896555429
1995 0.005 9.975 20 1052.191869601833 1015.460025862479 1016.090658967991 1100.649888121159 1100.136672671351 1099.976062006885 1098.060398414391 398.919246816649 1098.031501001988 292.9997897836549
1996 0.005 9.98 20 1052.193569290982 1015.460200729051 1016.090826956859 1100.650829999779 1100.138672441153 1099.981986329998 1098.062755299841 398.9255894717128 1098.033670034192 292.9997896664252
1997 0.005 9.984999999999999 20 1052.188155844878 1015.46027253648 1016.090919047822 1100.63991811081 1100.125594132868 1099.969280331947 1098.054506437507 398.9316656122488 1098.027621190839 292.9997897291061
1998 0.005 9.99 20 1052.191210761228 1015.460397173642 1016.091031595818 1100.648242564326 1100.134834887604 1099.974413115523 1098.059736479533 398.9377018587806 1098.029861207885 292.9997897579509
1999 0.005 9.995000000000001 20 1052.193772446622 1015.460572636222 1016.091196963739 1100.651391143221 1100.139391631618 1099.982781671041 1098.063221590498 398.9438044306063 1098.034000702267 292.9997897525897
2000 0.005 10 20 1052.188620398669 1015.460648650449 1016.091291679831 1100.640387711403 1100.126091505704 1099.969497103819 1098.05452156324 398.9498188039681 1098.028617159039 292.9997896558531
2001 0.005 10.005 20 1052.191907145218 1015.4607841799 1016.09141277225 1100.649358746681 1100.135923011471 1099.975678214922 1098.060526317982 398.9558112270352 1098.03135150584 292.9997898151185
2002 0.005 10.01 20 1052.195040055656 1015.460970824675 1016.091589286615 1100.65237142128 1100.140510669367 1099.982872000951 1098.06351839864 398.961843280804 1098.035308159674 292.9997896765046
2003 0.005 10.015 20 1052.188850714835 1015.461049594514 1016.091688778014 1100.639966423697 1100.125532826745 1099.96932363858 1098.055146903013 398.96794250066 1098.028047321384 292.9997896548677
2004 0.005 10.02 20 1052.192380001758 1015.46118834303 1016.091813879404 1100.649771759379 1100.13665482534 1099.975697409004 1098.060308675224 398.9739291213314 1098.031939448581 292.9997896831152
2005 0.005 10.025 20 1052.194830192788 1015.461370154095 1016.091986803546 1100.652245778701 1100.140294344902 1099.98303438312 1098.063406438428 398.9798037096631 1098.035294966405 292.9997896542493
[truncated: 198,338 more chars]
