# Supplementary material for: Thermocouple Sensor Response in Hot Airstream
Source: Sensors (Basel). 2025 Jul 26;25(15):4634. doi: 10.3390/s25154634 (PMC12349096; doi:10.3390/s25154634)
Supplement: Supplementary file 1 [file sensors-25-04634-s001.zip › report-file-tc_11bR71.out]

"report-file-tc"
"Time Step" "delta-time etc.."
("TimeStep" "delta-time" "flow-time" "iters-per-timestep" "t_1" "t_sensor" "t0" "t1" "t2" "t3" "ty_1" "ty_10" "ty1" "ty10")
0 0.005 0 0 298.235427523645 292.2737159204816 292.2429821418593 296.5236201435806 293.7677105592296 293.2901548090395 281.2565262514813 293.0108129227063 290.5399069580693 292.994432186975
1 0.005 0.005 20 884.9036311707162 300.5611608768003 296.5646762699541 1068.049597442547 1071.176490627224 1075.47173869623 1052.933983384359 292.9933897261262 1060.017261795696 416.9502589093308
2 0.005 0.01 20 911.7672156711635 309.6323023928542 304.0769356247916 1103.571777395459 1100.957266317374 1100.252420501045 1092.479546538635 292.9955438324438 1100.914130583899 329.4550965552091
3 0.005 0.015 20 904.4925415042837 319.3766883859056 313.1290062963843 1102.717488252414 1100.454444269174 1100.080787779926 1093.089155586521 292.9927585724603 1098.072257879644 302.9008825904332
4 0.005 0.02 20 901.7384170613694 329.4316308521455 322.8412848164138 1102.711775005032 1100.497913809562 1100.130946579186 1091.963895603576 292.997770362637 1098.041195516653 298.2090733409667
5 0.005 0.025 20 912.4341022188142 339.6453357262617 332.845983647461 1102.709297024278 1100.510049652167 1100.137694274249 1091.867460596041 293.0065833631501 1098.025258389842 298.8401634252494
6 0.005 0.03 20 909.1289708786271 349.9169994506433 342.9671515785848 1102.702925383071 1100.51044492862 1100.136253862799 1091.735625060759 293.0057103594694 1097.993848968786 298.6774229949015
7 0.005 0.035 20 915.6426495920539 360.217642100769 353.1283633262863 1102.719504292494 1100.527096844171 1100.146505006061 1091.754132996203 293.008154795381 1097.988019692508 298.3071879358066
8 0.005 0.04 20 916.16322707094 370.5119515538119 363.2879482198962 1102.747376853936 1100.546531582008 1100.161298110947 1091.889338654219 293.0115641234474 1098.042457450307 297.8923120565715
9 0.005 0.045 20 917.4246591446361 380.7430355818747 373.4138385406534 1102.766622321778 1100.559210004729 1100.16851680787 1092.085660638456 293.0152512498302 1098.05214583315 297.4993257528239
10 0.005 0.05 20 918.0747730027675 390.9011565548251 383.4872804654235 1102.784282293595 1100.571730663527 1100.174896040685 1092.258611934858 293.0190277731767 1098.050018961322 297.139036519709
11 0.005 0.055 20 917.9954861723719 400.9711239063891 393.4957148358206 1102.798523601308 1100.580338088148 1100.179816021051 1092.401412663184 293.0224103762654 1098.057581216254 296.8115784056624
12 0.005 0.06 20 917.7179447372267 410.9455325138773 403.4319465354859 1102.810579820216 1100.587504829055 1100.184153571268 1092.538275010701 293.0255529860268 1098.064874017233 296.5182020584834
13 0.005 0.065 20 919.1951041059724 420.8230690615176 413.2908364231668 1102.821267640592 1100.594905731801 1100.188860996805 1092.664546608098 293.0282608473187 1098.062218359896 296.2594563359712
14 0.005 0.07000000000000001 20 919.9793702160905 430.6038416386077 423.0675487185776 1102.831179136759 1100.601021102564 1100.192693813103 1092.770092083979 293.030420641716 1098.0593548973 296.0326331276074
15 0.005 0.075 20 921.4065973737178 440.2878309174233 432.7582069302018 1102.84011190696 1100.607307152301 1100.197139638215 1092.865922654429 293.0318837331441 1098.066974567006 295.8338489413431
16 0.005 0.08 20 922.9162622285975 449.8744582013285 442.3602572125919 1102.847173113288 1100.611376588991 1100.199522945977 1092.952724331976 293.0326748475795 1098.066208712082 295.6590614040605
17 0.005 0.08500000000000001 20 924.3462920308896 459.3623619210242 451.8718897453796 1102.85446012301 1100.615984469109 1100.20060786046 1093.029809544776 293.0328800362725 1098.063083112979 295.4987892373559
18 0.005 0.09 20 925.9409622176952 468.7486517064064 461.2912227372136 1102.858644867345 1100.616629201415 1100.198933183205 1093.093136274717 293.0333425039484 1098.059093929274 295.3526844518493
19 0.005 0.095 20 927.7323679197518 478.0302955738475 470.6186139251873 1102.861150767024 1100.617433449759 1100.198993225239 1093.141177173715 293.0346806089738 1098.05472731755 295.2185902979164
20 0.005 0.1 20 929.7481774452995 487.2016628810532 479.854341856952 1102.866512447996 1100.620182553833 1100.200016474071 1093.198313239779 293.0382829466272 1098.058767162486 295.0942310328971
21 0.005 0.105 20 931.6688211492484 496.2657982257401 488.9902440269511 1102.877588130028 1100.628819241504 1100.206794646314 1093.255340099064 293.0448004092722 1098.049724644406 294.9754280785693
22 0.005 0.11 20 933.3162972552668 505.2190294412859 498.0210476308199 1102.882406257889 1100.631577937995 1100.208179161601 1093.303525769121 293.054144672631 1098.050515466668 294.8617607599256
23 0.005 0.115 20 934.8302451479519 514.0592863256022 506.9437075334714 1102.889916592084 1100.636599196914 1100.211341059662 1093.355348734142 293.0659824437799 1098.051226033938 294.7438161756506
24 0.005 0.12 20 935.8958655833397 522.7812619490635 515.7540305219982 1102.897937125952 1100.641799010102 1100.213980987475 1093.392458590766 293.0794454901037 1098.049333871141 294.6253730282979
25 0.005 0.125 20 936.2567398072482 531.3829140733727 524.4488691322772 1102.90801183399 1100.647566641366 1100.216592439638 1093.43138997979 293.0934249762534 1098.050689222877 294.5035990551789
26 0.005 0.13 20 937.3153595669156 539.87407912808 533.0298342874665 1102.913178922776 1100.65085260387 1100.218348007232 1093.478096073625 293.1070260599126 1098.060172474095 294.3789669702169
27 0.005 0.135 20 939.031440930073 548.2546834121912 541.4988494026343 1102.91903859511 1100.653357117732 1100.218841083351 1093.533920878209 293.1200847067607 1098.060484621478 294.2521000921087
28 0.005 0.14 20 940.9837636964007 556.5223063205723 549.8567928980934 1102.918433752768 1100.651635881705 1100.216752008634 1093.583114296101 293.1329002606837 1098.057785135624 294.1240494366603
29 0.005 0.145 20 942.8875197865136 564.6775123137938 558.1038670509311 1102.921142715298 1100.653067340962 1100.217216167557 1093.630480262677 293.146171826812 1098.051460243395 293.9937373823372
30 0.005 0.15 20 944.8104931482455 572.7214076894008 566.2401403463633 1102.929889362429 1100.659664267419 1100.223136834999 1093.685432460596 293.1599639278649 1098.059050567398 293.8647502968689
31 0.005 0.155 20 946.746769716775 580.6539315692453 574.2654725346862 1102.935300800694 1100.66389614048 1100.22556964649 1093.736945076126 293.174383298474 1098.049572580139 293.7383548027472
32 0.005 0.16 20 948.6483367693641 588.4747588815849 582.1798056958959 1102.937777457918 1100.665033100081 1100.226409135964 1093.783528485391 293.1894834210105 1098.052388164969 293.6132439434782
33 0.005 0.165 20 950.5637932157014 596.1840195083228 589.9832200911197 1102.942923020726 1100.668699958474 1100.229006599912 1093.833587340682 293.2052463998318 1098.055461033045 293.4967353912336
34 0.005 0.17 20 952.4698221976026 603.7837236468429 597.6766429680213 1102.94928921774 1100.673052597485 1100.230433461058 1093.876414068776 293.2217128796568 1098.045172179593 293.3942315575609
35 0.005 0.175 20 954.3811490192991 611.2742896931848 605.2608604711261 1102.949424584595 1100.671617807821 1100.228696799758 1093.909290291903 293.2388292604102 1098.044502270983 293.3067952456387
36 0.005 0.18 20 956.2945764089189 618.6561531709286 612.7365597598899 1102.952242276188 1100.672489310396 1100.228657517885 1093.946837545624 293.2564904577391 1098.04318218069 293.2340454185816
37 0.005 0.185 20 958.2150413903232 625.9303465707777 620.1044359223019 1102.954540785616 1100.67344059214 1100.229097905412 1093.983420515169 293.2747531008596 1098.041590956659 293.1754481520359
38 0.005 0.19 20 960.1190582913225 633.0976959680951 627.3652546032206 1102.957375687351 1100.674796393284 1100.229804520127 1094.018704798285 293.2935662094353 1098.041772855427 293.1288002911958
39 0.005 0.195 20 961.987172283797 640.1589748885081 634.5196878624863 1102.960719767837 1100.676795196704 1100.231625220022 1094.053735937309 293.3130088185327 1098.047302764366 293.0942695406907
40 0.005 0.2 20 963.8494184723912 647.1149149902168 641.5683445668584 1102.961942113805 1100.677307209033 1100.231190677125 1094.08901114869 293.3331176169782 1098.042396494825 293.0709914866626
41 0.005 0.205 20 965.6867977930106 653.9663913385494 648.5119745618271 1102.967692793508 1100.681573962496 1100.234480460774 1094.127568509213 293.353952586159 1098.044193974207 293.0550953317268
42 0.005 0.21 20 967.4988179457133 660.7140015307364 655.3512761650959 1102.973224813848 1100.68643007981 1100.237727312915 1094.165400612174 293.3756089331109 1098.036142470366 293.0444413420183
43 0.005 0.215 20 969.2709947245991 667.3586147636611 662.0870703160803 1102.979026064965 1100.689866935425 1100.240519183206 1094.202349362187 293.3982185510293 1098.044474909554 293.03730453485
44 0.005 0.22 20 970.8805805556746 673.9008362099825 668.7196726834999 1102.980170449776 1100.689737356756 1100.238704081402 1094.234910639987 293.4218619075659 1098.043296848971 293.0324912689151
45 0.005 0.225 20 972.5972526528427 680.3417808456117 675.2488483807572 1102.979995161617 1100.68877978402 1100.237113371191 1094.25930643391 293.4464847928658 1098.038216217918 293.0285633835073
46 0.005 0.23 20 974.3271463328425 686.6828513273557 681.6762965602875 1102.980775275829 1100.688507576515 1100.236651770289 1094.282592105504 293.4723535036149 1098.035209112492 293.0253689642315
47 0.005 0.235 20 976.0245474277418 692.9253704443721 688.0039033366213 1102.988580961012 1100.694964074115 1100.242294249878 1094.316562464057 293.4994764159059 1098.032026507834 293.0228896857323
48 0.005 0.24 20 977.6847467282787 699.0704680539749 694.2329875692352 1102.992399760494 1100.697210071099 1100.244549092435 1094.347398527257 293.5278148537039 1098.040767941341 293.0209508307163
49 0.005 0.245 20 979.2962674059441 705.119316874836 700.3647464154843 1102.995693367472 1100.699268308806 1100.245593002156 1094.37601104627 293.5573677508874 1098.040266426125 293.0192719923808
50 0.005 0.25 20 980.8956509975625 711.0732286651714 706.400507536026 1102.998248860514 1100.700500701942 1100.245768746977 1094.398895814569 293.5881479338819 1098.040385579905 293.0178257900189
51 0.005 0.255 20 982.4952715321344 716.9332927889051 712.3414559262321 1103.002236266923 1100.703506633211 1100.246919181286 1094.423699622945 293.6203831664518 1098.029833968903 293.016631707603
52 0.005 0.26 20 984.0903872993969 722.7006547673702 718.1887381454922 1102.999909966589 1100.698981786721 1100.243087793165 1094.441589970503 293.6537285865194 1098.039065362691 293.0154893125907
53 0.005 0.265 20 985.6563909523453 728.3765124798643 723.9435666429133 1103.000665353832 1100.699316996748 1100.242576932242 1094.461675373615 293.6882371653845 1098.037445223834 293.0143212174806
54 0.005 0.27 20 987.1802250429112 733.9620947125918 729.6071354633947 1103.003473572598 1100.701071818403 1100.243936420019 1094.481162679941 293.7240472864682 1098.036955355338 293.0134328063858
55 0.005 0.275 20 988.6870983720756 739.4588004753227 735.1807251524483 1103.007766610172 1100.703570310857 1100.245507706506 1094.502173933183 293.7610424282146 1098.031874237936 293.0125341874403
56 0.005 0.28 20 990.1699358395481 744.8678973027966 740.6655857552659 1103.01070519224 1100.705549742504 1100.247113589024 1094.521146932576 293.7988800700024 1098.03071708392 293.0117971759751
57 0.005 0.285 20 991.649233893133 750.1904868308093 746.0628878093912 1103.012225888616 1100.706684480099 1100.247332081467 1094.541595852207 293.8381792279407 1098.030866298794 293.0111018091311
58 0.005 0.29 20 993.1313836890139 755.427771392371 751.3737900755974 1103.015193828965 1100.708425945756 1100.248556528779 1094.562861575798 293.8784086521074 1098.030982334132 293.0105145786583
59 0.005 0.295 20 994.5902502915659 760.5809771291026 756.5995060723371 1103.020453237368 1100.712488372818 1100.251901937697 1094.585098273583 293.9198922854289 1098.027589992565 293.0100425161658
60 0.005 0.3 20 996.0281284145298 765.6511773880576 761.7412316861247 1103.025108554712 1100.715639633647 1100.254966180572 1094.60915580376 293.9625637804221 1098.032086376843 293.0095115384096
61 0.005 0.305 20 997.4412229292336 770.6396244782851 766.8001327282925 1103.026609589768 1100.716168447914 1100.253972037875 1094.627002234387 294.0066556114472 1098.037649447717 293.0091345059881
62 0.005 0.31 20 998.8374193877401 775.547598044173 771.7774653462586 1103.027785877381 1100.715899484128 1100.253079026309 1094.643244485056 294.0518963592456 1098.037485730909 293.0085441967423
63 0.005 0.315 20 1000.222530535822 780.3761575427754 776.674347287867 1103.027546811051 1100.715057468265 1100.252042406382 1094.657484247758 294.0986385308692 1098.036738714284 293.0080225192098
64 0.005 0.32 20 1001.59505079878 785.126476740083 781.4919463784522 1103.027894460953 1100.714541663041 1100.25092526197 1094.673611810628 294.1469908106955 1098.028221593582 293.0074167792322
65 0.005 0.325 20 1002.955172746493 789.7999351569023 786.23154121989 1103.033044511155 1100.718850087951 1100.255374796115 1094.69663914714 294.1970443068572 1098.027911789354 293.0069792846082
66 0.005 0.33 20 1004.298341264956 794.3975646814205 790.8942696996814 1103.035356271126 1100.719985330776 1100.256602817546 1094.717493594969 294.248777798552 1098.037796185477 293.006430574988
67 0.005 0.335 20 1005.62678611644 798.9205115857712 795.4812607229092 1103.038903444392 1100.722526414123 1100.25709719351 1094.734292816569 294.3025042295725 1098.03660131324 293.0059139375429
68 0.005 0.34 20 1006.934339522325 803.3699346305006 799.993650531335 1103.040515113463 1100.723395762402 1100.257657712815 1094.748183752118 294.3581813502129 1098.036342241722 293.0052321542987
69 0.005 0.345 20 1008.223800625622 807.7467780201731 804.4325284004724 1103.039168942696 1100.720568161086 1100.254515465739 1094.756692079397 294.4156418130129 1098.036879185536 293.0046338552544
70 0.005 0.35 20 1009.500868024532 812.0521587710068 808.799036510302 1103.039781242998 1100.720101456176 1100.253985523455 1094.769456624052 294.4750283637533 1098.035133074417 293.0039731279771
71 0.005 0.355 20 1010.761716979606 816.2872604673103 813.0942855864381 1103.042371030323 1100.721977200934 1100.255477599938 1094.778564928537 294.5359541307577 1098.029691731439 293.0034981917931
72 0.005 0.36 20 1012.004881786636 820.4532058698074 817.3194211127903 1103.043421590951 1100.722444237927 1100.255984080308 1094.792745621997 294.5990762496635 1098.036220059655 293.0029150839356
73 0.005 0.365 20 1013.221989219735 824.5510626128558 821.4755061198862 1103.044045476502 1100.722614697147 1100.25574676775 1094.806354171438 294.6638762531039 1098.036149362434 293.0024418267176
74 0.005 0.37 20 1014.433155881305 828.5820419511979 825.5637314193393 1103.050186393139 1100.728099648433 1100.259710450708 1094.824030554524 294.7302623861174 1098.028421489705 293.001896464875
75 0.005 0.375 20 1015.635825991291 832.5471223543537 829.5851217741952 1103.051170042567 1100.728101591281 1100.260357467439 1094.837538675646 294.7983114584305 1098.035944293332 293.001510934204
76 0.005 0.38 20 1016.827888734257 836.4472833034794 833.54069456639 1103.054877131046 1100.731121465227 1100.262680803534 1094.851721451482 294.8688559665617 1098.029312626039 293.0011387807565
77 0.005 0.385 20 1018.010501459192 840.2836956629798 837.4315536782528 1103.056774105943 1100.731970234433 1100.263732032385 1094.866017853025 294.9414241602959 1098.038628875659 293.0008452847829
78 0.005 0.39 20 1019.17508195952 844.0573013024865 841.2587213736521 1103.060069247859 1100.734119600334 1100.264714161222 1094.882011693903 295.0166469682282 1098.038836695598 293.0004593652775
79 0.005 0.395 20 1020.326829198026 847.7691228323612 845.0232116742262 1103.061406984607 1100.735062874975 1100.265447219485 1094.89502352061 295.093669726206 1098.03844306755 293.0002639488175
80 0.005 0.4 20 1021.471580845213 851.4201196838535 848.7260058079095 1103.061464555973 1100.734950888804 1100.265039999297 1094.907492336775 295.173517205673 1098.037300910197 293.0000842808498
81 0.005 0.405 20 1022.620763639373 855.0110738079895 852.3679733511401 1103.064353077097 1100.736708700481 1100.264944568089 1094.919810812509 295.2557719547058 1098.030067550734 292.9999711539329
82 0.005 0.41 20 1023.721420724279 858.5428462292837 855.9499965219793 1103.065329569618 1100.737868834791 1100.265568339253 1094.930817722355 295.3402698814226 1098.023960669324 292.9998131603703
83 0.005 0.415 20 1024.782644998072 862.0164188100006 859.4729723429393 1103.067660819718 1100.73871012067 1100.266073451868 1094.942935572192 295.4275293681373 1098.028180602818 292.9996970073114
84 0.005 0.42 20 1025.819341802593 865.432651799242 862.9378097383097 1103.066658366766 1100.736415217361 1100.263955222266 1094.952954997511 295.5182799794986 1098.036289729015 292.9996033433561
85 0.005 0.425 20 1026.828858566383 868.7923647697688 866.3453682451621 1103.064076355165 1100.73383571628 1100.261222689818 1094.959486058384 295.6109806214523 1098.03161303565 292.9995985537212
86 0.005 0.43 20 1027.840473553389 872.0965138496484 869.6965525449098 1103.064662281047 1100.734055060362 1100.261364688729 1094.968028666701 295.7056392242315 1098.029909470001 292.9994949875512
87 0.005 0.435 20 1028.840467585105 875.3460413229451 872.9920902028865 1103.070514289812 1100.739067582872 1100.265779585917 1094.982331711404 295.8033015973758 1098.02591003252 292.9994753534319
88 0.005 0.44 20 1029.80093884108 878.5418401755936 876.2328272423179 1103.071387665908 1100.739254822126 1100.266978617199 1094.992888903803 295.9036919471567 1098.035882015893 292.9994404049845
89 0.005 0.445 20 1030.787602161293 881.6846718268932 879.4198147711519 1103.074730875641 1100.742089477894 1100.268956295524 1095.008315496751 296.0061926520249 1098.030607146245 292.9994428012448
90 0.005 0.45 20 1031.73909351206 884.7756166078408 882.5540197728985 1103.076067114929 1100.742838029948 1100.267999741756 1095.018642030268 296.1114712663172 1098.029261407005 292.9993850143181
91 0.005 0.455 20 1032.683682656658 887.8153941908391 885.6363248350768 1103.075096200463 1100.74000994813 1100.265898888662 1095.023794827854 296.2189217323949 1098.035842907967 292.9994088994057
92 0.005 0.46 20 1033.624616668327 890.804837680282 888.6675656508306 1103.073092237926 1100.738211771956 1100.263616800286 1095.026653547443 296.3285545145017 1098.029040764571 292.9994078913318
93 0.005 0.465 20 1034.528832271041 893.7450011514205 891.6487182435599 1103.076644344114 1100.740688830852 1100.265658106039 1095.037308834818 296.440336416285 1098.027996879575 292.9994163587957
94 0.005 0.47 20 1035.455030356683 896.6364755222836 894.580556886125 1103.076425455075 1100.739489718696 1100.265256403685 1095.045866462926 296.5542405013099 1098.036042691371 292.9993822704461
95 0.005 0.475 20 1036.333701370282 899.4803790998296 897.4640329962222 1103.080956461093 1100.743875630567 1100.269009090316 1095.059088614069 296.6704384188576 1098.032219629307 292.9993960749784
96 0.005 0.48 20 1037.215315647236 902.2773183601773 900.299923443253 1103.081498855937 1100.744600683775 1100.269712544864 1095.070850268617 296.7881446116386 1098.03632815332 292.9994469677928
97 0.005 0.485 20 1038.094818377451 905.0281102980305 903.0889944476464 1103.086103206113 1100.748431897599 1100.27228252654 1095.083675861722 296.9083631786616 1098.027246797963 292.999474061625
98 0.005 0.49 20 1038.933508432126 907.7335372570873 905.8320300968373 1103.087979407266 1100.748868574085 1100.273601232838 1095.093240349504 297.0301940312799 1098.03831312223 292.999441926569
99 0.005 0.495 20 1039.790067119272 910.3941962614171 908.5297165635701 1103.088864969238 1100.748593331645 1100.270782021957 1095.10002213179 297.1539942094866 1098.033667334243 292.9994557711688
100 0.005 0.5 20 1040.60714856838 913.0109529313257 911.1828043246554 1103.085160299094 1100.74432518147 1100.267199340583 1095.10068058747 297.2798322799385 1098.030470030761 292.9994964685251
101 0.005 0.505 20 1041.424592233874 915.5846658043482 913.7921984011164 1103.088472619315 1100.747825859911 1100.270669422637 1095.111255888824 297.4075729792118 1098.031062751894 292.9994999417173
102 0.005 0.51 20 1042.249102851286 918.1159268672493 916.3585599334302 1103.088357731516 1100.747470467321 1100.271231861977 1095.119022582906 297.5365485807852 1098.036993254214 292.9994628645031
103 0.005 0.515 20 1043.028598003427 920.6055308645109 918.8826394999975 1103.089621117402 1100.748593387833 1100.271265633386 1095.124231530282 297.6668787915971 1098.031791005181 292.9994900737066
104 0.005 0.52 20 1043.824523902602 923.0541626834621 921.3651799348384 1103.093491448175 1100.751345466963 1100.274447261322 1095.1398227727 297.79907284623 1098.038128517473 292.9995145015116
105 0.005 0.525 20 1044.601441832726 925.4624610055107 923.8068120716578 1103.09587094145 1100.75359785888 1100.275415211806 1095.149641615724 297.9322753115674 1098.028058018948 292.9995353758153
106 0.005 0.53 20 1045.354028167054 927.8311454683877 926.2082401910723 1103.097658687615 1100.754019642095 1100.274682708899 1095.154923002955 298.0666197459181 1098.031536302484 292.9994752227888
107 0.005 0.535 20 1046.12018207901 930.1607423146305 928.5700690100357 1103.094974619294 1100.750597137059 1100.271953804729 1095.156754808201 298.2023525707671 1098.037695688405 292.9994811565163
108 0.005 0.54 20 1046.851613726469 932.4520368169866 930.8929973896395 1103.094277093027 1100.749878662125 1100.270708936088 1095.163261760398 298.3387631634764 1098.036856061512 292.9994945555472
109 0.005 0.545 20 1047.573224822889 934.7055674425092 933.1776616237462 1103.093231654259 1100.749251832381 1100.269684869495 1095.163324111548 298.4766364061213 1098.027847522139 292.9994925540813
110 0.005 0.55 20 1048.316161109869 936.9220064028899 935.4246813901023 1103.096545611873 1100.751558327319 1100.273046709207 1095.175247829426 298.6156632387819 1098.037086763271 292.999437429548
111 0.005 0.555 20 1049.01473896469 939.1019995475875 937.6347153623337 1103.098405370709 1100.753049530312 1100.274259319039 1095.184344305792 298.7556472287932 1098.038090114884 292.9994318938606
112 0.005 0.5600000000000001 20 1049.723003131837 941.2461812839726 939.8084313393431 1103.101868971848 1100.755708630072 1100.276048153757 1095.194391243468 298.8967009671951 1098.036991607587 292.9994462894223
113 0.005 0.5650000000000001 20 1050.415455999609 943.3550660570797 941.9463621476477 1103.103570820314 1100.757449398703 1100.276769541 1095.200968181235 299.0388116001481 1098.027388408053 292.9994386153207
114 0.005 0.5700000000000001 20 1051.081250677462 945.4293616309278 944.0491747895981 1103.104556024842 1100.757761455672 1100.277199203445 1095.20782720202 299.1817848014203 1098.031003018535 292.9993812250977
115 0.005 0.5750000000000001 20 1051.763925689842 947.4695139447502 946.1174048926893 1103.105751406724 1100.757702170155 1100.276690425312 1095.213115920587 299.325940414302 1098.039480493686 292.9993489471029
116 0.005 0.58 20 1052.417201250508 949.4761506463401 948.1516276548105 1103.105434745097 1100.757013899836 1100.275339528981 1095.218705219963 299.4711376403164 1098.037229833651 292.9993454702592
117 0.005 0.585 20 1053.053918005158 951.4498119064374 950.1524052571191 1103.101522028882 1100.753066982587 1100.272302399724 1095.219335693817 299.6169392831729 1098.037614371865 292.999320895559
118 0.005 0.59 20 1053.70824285565 953.3909669484262 952.1202586826091 1103.102065737714 1100.75348744188 1100.272149755322 1095.220589006862 299.7635768566028 1098.033480443626 292.9992634759733
119 0.005 0.595 20 1054.332651844522 955.3003354683484 954.0558146444273 1103.103829498788 1100.754601257969 1100.274027402034 1095.227608740007 299.911240583638 1098.03801608409 292.9992482743267
120 0.005 0.6 20 1054.94868575239 957.178373765526 955.9596133758157 1103.105271929845 1100.756648008554 1100.274902980977 1095.233070259149 300.0594126133884 1098.027159538058 292.9992330916573
121 0.005 0.605 20 1055.578605612578 959.0256248014061 957.8321896199385 1103.107783213302 1100.75820629779 1100.276694395736 1095.239787980131 300.2086080897629 1098.030006480859 292.9991955412748
122 0.005 0.61 20 1056.173121383172 960.8426436555553 959.6740835372289 1103.109128478477 1100.759052148446 1100.278126892409 1095.251358129949 300.3588403969539 1098.040613722865 292.9991192793215
123 0.005 0.615 20 1056.772989417005 962.6298722514343 961.4857862933752 1103.113033209174 1100.761819419022 1100.278683273095 1095.257769870868 300.509641258094 1098.033402503265 292.9991303457253
124 0.005 0.62 20 1057.366531658723 964.387775439305 963.2677466825087 1103.113309401117 1100.761364599681 1100.277755289579 1095.262219813678 300.6612052646602 1098.034261328571 292.9990679092004
125 0.005 0.625 20 1057.925176094914 966.1168383645085 965.0204534578803 1103.105882514117 1100.754210284402 1100.27235330524 1095.25897080902 300.8137024640586 1098.037887357216 292.999065339766
126 0.005 0.63 20 1058.502722946408 967.8175065713317 966.7444039665946 1103.106366211265 1100.755049909475 1100.273289112254 1095.260442138504 300.9670216340358 1098.037578838728 292.9990267988322
127 0.005 0.635 20 1059.06736061673 969.490325051668 968.4401353309491 1103.111393841761 1100.759921921579 1100.277037844168 1095.271054622409 301.1208775318245 1098.03162073729 292.9989917466939
128 0.005 0.64 20 1059.607455918908 971.1356921934452 970.1080930772977 1103.112640959885 1100.761162240233 1100.278182151063 1095.276950006331 301.2752774256336 1098.02792342071 292.9989542905189
129 0.005 0.645 20 1060.169063211659 972.7542015801383 971.748744304457 1103.11642707931 1100.763801155274 1100.280918225274 1095.287875057631 301.4317921531792 1098.031461772558 292.9989313192507
130 0.005 0.65 20 1060.700875989719 974.3462428516639 973.3624996999159 1103.115708693771 1100.762204747303 1100.277967801256 1095.289704501839 301.5877125548 1098.038854558122 292.9989095275739
131 0.005 0.655 20 1061.215892374808 975.9121812640085 974.9497970842749 1103.110798174454 1100.757509163147 1100.274148803364 1095.287908531014 301.7447602595401 1098.038680551128 292.9988818763298
132 0.005 0.66 20 1061.750042628122 977.452510607836 976.5111220086217 1103.113119586752 1100.759859137455 1100.276260720291 1095.290876177286 301.9026962072078 1098.032040542797 292.9988786985971
133 0.005 0.665 20 1062.255754131721 978.9676877556382 978.0469181960783 1103.116270860802 1100.763067700929 1100.279234918987 1095.298978631596 302.0608341912917 1098.026744193732 292.9988732946946
134 0.005 0.67 20 1062.760651645052 980.458179830214 979.5576673171238 1103.119775034908 1100.765624042929 1100.281076753772 1095.307551736972 302.2197064667485 1098.03238548237 292.998852027435
135 0.005 0.675 20 1063.269447777749 981.9242515237473 981.0436921921248 1103.120990064901 1100.765617311214 1100.280600185298 1095.312688255306 302.3801386133081 1098.034259371284 292.9988923269426
136 0.005 0.68 20 1063.748570331051 983.3664077975849 982.5054419608506 1103.120265273596 1100.764859035727 1100.280228867872 1095.316097536456 302.5404829304357 1098.039093744304 292.9988870658149
137 0.005 0.6850000000000001 20 1064.232411290973 984.784958383328 983.9432714600039 1103.119777610963 1100.763923922273 1100.278966357688 1095.317382561197 302.7019227640758 1098.040018040254 292.9988651222468
138 0.005 0.6900000000000001 20 1064.712979061052 986.1802971954447 985.3575631357822 1103.117619733928 1100.761668784525 1100.276993297079 1095.315936051656 302.8642029906081 1098.034740622904 292.9988285564775
139 0.005 0.6950000000000001 20 1065.170318277634 987.5528682850977 986.7487509584885 1103.11938300214 1100.763354353842 1100.277928952696 1095.319781625717 303.0266643264802 1098.031697881926 292.9988151207633
140 0.005 0.7000000000000001 20 1065.637378121699 988.9030039433563 988.1172124492097 1103.11602919725 1100.760143854026 1100.276076555991 1095.319100260134 303.1900897829834 1098.038568389034 292.9987974003719
141 0.005 0.705 20 1066.099167398511 990.2311277901199 989.4633412551966 1103.119240402058 1100.76327776101 1100.27842040416 1095.325740988069 303.3547531587531 1098.032221214018 292.9987785724305
142 0.005 0.71 20 1066.538387813291 991.537647661553 990.7875521735637 1103.122016049023 1100.765979899118 1100.281396485459 1095.335954881868 303.5193519949444 1098.034321815359 292.998778427392
143 0.005 0.715 20 1066.989667254018 992.8228227976289 992.0901472072925 1103.12505282113 1100.768465218822 1100.28215320959 1095.340982793391 303.6852078698776 1098.028760569046 292.9987750930384
144 0.005 0.72 20 1067.423948546717 994.0869472440991 993.3714084248207 1103.123040154862 1100.765476170098 1100.279323976799 1095.340207048701 303.8518294339072 1098.0319925694 292.9987408134635
145 0.005 0.725 20 1067.838524683166 995.3304497315545 994.6317557345217 1103.12186070947 1100.76460530197 1100.278355773653 1095.342264937085 304.0189516882816 1098.031137209929 292.9987560253767
146 0.005 0.73 20 1068.272024075994 996.5535859669117 995.8714984469864 1103.120154802301 1100.76189589384 1100.277385031207 1095.340402020514 304.1869416109773 1098.039925489539 292.9987318805921
147 0.005 0.735 20 1068.68745725011 997.7569273104272 997.0911059784995 1103.12273944499 1100.765073102333 1100.280431720983 1095.347797400147 304.35570314489 1098.039630862651 292.9987094336473
148 0.005 0.74 20 1069.093414363999 998.9406262069914 998.2908197250582 1103.123502407837 1100.765975724637 1100.280719214871 1095.35082112035 304.5249859488666 1098.034436581857 292.9987163660474
149 0.005 0.745 20 1069.512911494851 1000.105073684398 999.471000512293 1103.12729037642 1100.769424489493 1100.28368745332 1095.362322014324 304.6952574507925 1098.028895500565 292.9986731889036
150 0.005 0.75 20 1069.906836437602 1001.250617291297 1000.631984647262 1103.129341483345 1100.770641900669 1100.284719322885 1095.366572405724 304.8659376335477 1098.033437992875 292.9987093313326
151 0.005 0.755 20 1070.302975684838 1002.377476311684 1001.774054033261 1103.128483827574 1100.769586576943 1100.284400352601 1095.367745903459 305.0373567139166 1098.041819643537 292.9986737122705
152 0.005 0.76 20 1070.69115294238 1003.485954725678 1002.897486593498 1103.128052457888 1100.768913402204 1100.281876245852 1095.370366463527 305.2093296845501 1098.034933290048 292.9986471507331
153 0.005 0.765 20 1071.066498747639 1004.576363154679 1004.002597514641 1103.129397210054 1100.769658026839 1100.282250834046 1095.372135421497 305.3822377675253 1098.032814924522 292.9986689190704
154 0.005 0.77 20 1071.44138431527 1005.649056087238 1005.089735038706 1103.131836272556 1100.771571218876 1100.283333305695 1095.378994873315 305.5563297782454 1098.0357684542 292.99867828984
155 0.005 0.775 20 1071.812084385512 1006.704241874309 1006.159133954068 1103.131606091816 1100.770714307502 1100.281916250814 1095.378996080366 305.7302851054794 1098.029971701103 292.9986551013386
156 0.005 0.78 20 1072.170555897127 1007.742180566362 1007.211060941807 1103.127216302767 1100.767022897623 1100.279718846408 1095.37617372056 305.9048184787746 1098.029492612949 292.9986340948793
157 0.005 0.785 20 1072.522964303094 1008.763215725042 1008.245838233308 1103.127133467318 1100.766674095896 1100.279529670341 1095.378078391498 306.0800144535222 1098.033444548348 292.9986628974206
158 0.005 0.79 20 1072.876714030803 1009.767646999669 1009.263778833675 1103.128167970483 1100.767843766851 1100.280224173242 1095.381772430103 306.2561101174987 1098.02855986914 292.9986428230259
159 0.005 0.795 20 1073.226181457545 1010.755688752653 1010.265115733109 1103.127407971294 1100.766279372851 1100.279544321404 1095.378487841793 306.4325295235857 1098.032352274815 292.9986566208229
160 0.005 0.8 20 1073.561621866025 1011.727701153068 1011.250178385803 1103.125469158974 1100.764339475644 1100.278409572804 1095.38138718596 306.6098984347327 1098.039771427621 292.9986251967319
161 0.005 0.805 20 1073.899848193154 1012.683977419416 1012.219280474147 1103.130076573887 1100.769598797982 1100.282175366713 1095.389751659397 306.786915586119 1098.031031611089 292.9986419381775
162 0.005 0.8100000000000001 20 1074.236883556829 1013.624708581942 1013.172637751205 1103.1304704261 1100.769017606048 1100.282592942231 1095.392687296928 306.9643147798009 1098.039030277934 292.9986537813562
163 0.005 0.8150000000000001 20 1074.557337857872 1014.550229059328 1014.110555485899 1103.135164120528 1100.773521135563 1100.286304748117 1095.401895315357 307.1432748176217 1098.033623134973 292.9986565523218
164 0.005 0.8200000000000001 20 1074.881741347269 1015.460699636651 1015.033242817779 1103.135837634732 1100.773322966569 1100.285239245239 1095.404219594311 307.3228976678811 1098.037401305508 292.9986249439659
165 0.005 0.8250000000000001 20 1075.194136484356 1016.35637754045 1015.94092297528 1103.135822040105 1100.773672563719 1100.284948968363 1095.406295350923 307.5021846280409 1098.033932341242 292.998625993853
166 0.005 0.8300000000000001 20 1075.493479007496 1017.237417430559 1016.833782161859 1103.131244123746 1100.768034616337 1100.280667582132 1095.40323235344 307.6821478246292 1098.042735585641 292.998658419321
167 0.005 0.835 20 1075.802296754347 1018.104105077486 1017.7120958054 1103.130639422562 1100.767204872404 1100.279993640848 1095.40383191106 307.8622516272267 1098.042273558209 292.9986270522959
168 0.005 0.84 20 1076.097776600432 1018.956837888377 1018.576213786807 1103.132995857157 1100.770404696437 1100.283105060822 1095.407336318329 308.0429164414988 1098.041819259073 292.9986264262183
169 0.005 0.845 20 1076.389059046156 1019.795709195672 1019.426318124103 1103.132969205468 1100.770988744435 1100.28347030404 1095.409828652521 308.224144807201 1098.035454175406 292.9986224334489
170 0.005 0.85 20 1076.687171240909 1020.620994966974 1020.262637479464 1103.13731148222 1100.774402642704 1100.286681200969 1095.418131216756 308.4063195396593 1098.034690797834 292.9986147027452
171 0.005 0.855 20 1076.966165555043 1021.432903225438 1021.085390167883 1103.13882716739 1100.774775789871 1100.285149689523 1095.420974854912 308.5881932243705 1098.035128976415 292.9986315393962
172 0.005 0.86 20 1077.250169366465 1022.231588962792 1021.894770722684 1103.135683116452 1100.771086486476 1100.282601607282 1095.419255637981 308.7700902836273 1098.043170870215 292.9986085047813
173 0.005 0.865 20 1077.522504998513 1023.01729018365 1022.690971651215 1103.133761783392 1100.769450970924 1100.28007577241 1095.420057568373 308.9527193932449 1098.037355259504 292.9986143598464
174 0.005 0.87 20 1077.791897171511 1023.790262409068 1023.474264333455 1103.135534536056 1100.77011898069 1100.281529845159 1095.423052145554 309.1355606057311 1098.043830654856 292.9986242238428
175 0.005 0.875 20 1078.062475656724 1024.550636128837 1024.244807461572 1103.131437894811 1100.767401052677 1100.279466677091 1095.418963587349 309.318343709698 1098.041035650992 292.9985877713008
176 0.005 0.88 20 1078.321301189527 1025.29870834772 1025.002854332537 1103.132297583904 1100.768283252273 1100.280433880335 1095.41822092006 309.5018708721558 1098.041655140886 292.9985898686305
177 0.005 0.885 20 1078.585421852606 1026.034765442175 1025.748714523393 1103.137057494224 1100.773146770985 1100.284757049866 1095.428514855023 309.6860743883329 1098.033198817639 292.998588278173
178 0.005 0.89 20 1078.849292926429 1026.758941329276 1026.482529725987 1103.139747675079 1100.774885378207 1100.286785915792 1095.434315102535 309.8702251466439 1098.044194643345 292.9986243073715
179 0.005 0.895 20 1079.094301309561 1027.471413871626 1027.204488797065 1103.138775267935 1100.774302524516 1100.286184695389 1095.436293296068 310.0546758127134 1098.043774433935 292.9985841918709
180 0.005 0.9 20 1079.350101674637 1028.172314770696 1027.914740488042 1103.140258369587 1100.775309518755 1100.286031797574 1095.438666801364 310.2393748224694 1098.04323635189 292.9985756657877
181 0.005 0.905 20 1079.596698469937 1028.861900205257 1028.613498228777 1103.142150704328 1100.776482274592 1100.286132666565 1095.440216919028 310.4243884168221 1098.034984764552 292.998606528075
182 0.005 0.91 20 1079.837317771418 1029.540250194949 1029.300892195348 1103.136010141845 1100.77026189385 1100.280859884617 1095.436032957513 310.6097150648131 1098.042592407482 292.998584977826
183 0.005 0.915 20 1080.07746286931 1030.207592701779 1029.977114567187 1103.13492257129 1100.76957282238 1100.280853893539 1095.434717451978 310.7953708346201 1098.041515777712 292.9985846970503
184 0.005 0.92 20 1080.308056391606 1030.864202749807 1030.642431060633 1103.138285069709 1100.773507846071 1100.284202806953 1095.437531169979 310.9817094387674 1098.033926436623 292.9985908605413
185 0.005 0.925 20 1080.541819166844 1031.510138459076 1031.296969078041 1103.138024295923 1100.77288115274 1100.285001788685 1095.43807925888 311.1677996139813 1098.044237663401 292.9986331841714
186 0.005 0.93 20 1080.7710839413 1032.1456603307 1031.940935516918 1103.141548665873 1100.776578477923 1100.287662524585 1095.448842067242 311.3543394807093 1098.031988365569 292.9985802966778
187 0.005 0.9350000000000001 20 1080.987718492669 1032.770919262484 1032.574501787105 1103.142748172283 1100.777502654068 1100.288417402931 1095.450635516159 311.540559498859 1098.036188107427 292.998576904302
188 0.005 0.9400000000000001 20 1081.213264325932 1033.386045227287 1033.197811763937 1103.142907130314 1100.776998599883 1100.288500462877 1095.451678330215 311.7269537177582 1098.044281710895 292.9985666999851
189 0.005 0.9450000000000001 20 1081.424250061983 1033.991223350738 1033.81103145163 1103.143232132292 1100.777531862643 1100.28861568903 1095.453413007484 311.9139025463247 1098.036238581662 292.99858084371
190 0.005 0.9500000000000001 20 1081.633481372032 1034.586589875912 1034.414317642154 1103.144970948373 1100.778426041594 1100.287468275623 1095.454837452013 312.1006507790032 1098.037121013833 292.9985710270599
191 0.005 0.9550000000000001 20 1081.845939283348 1035.17226931666 1035.007793103678 1103.140811017724 1100.77340213311 1100.283680476334 1095.452225855185 312.2877480939073 1098.043564295857 292.9985845808818
192 0.005 0.96 20 1082.039838566611 1035.74841265652 1035.591600571269 1103.13733170709 1100.771280839504 1100.281385100425 1095.447638725664 312.4735222325878 1098.03410474636 292.998569247648
193 0.005 0.965 20 1082.246685626673 1036.315256338271 1036.165979369274 1103.13904763509 1100.772419261402 1100.283786711974 1095.448471644969 312.6605337439975 1098.043124920132 292.9986035187874
194 0.005 0.97 20 1082.445924926901 1036.872951680979 1036.731073948733 1103.139072791631 1100.773015873785 1100.283663732663 1095.451683962318 312.8484138253586 1098.035783362858 292.9985804719427
195 0.005 0.975 20 1082.638587676385 1037.421706284416 1037.287094228485 1103.142859961425 1100.776675189761 1100.287462248466 1095.460087743099 313.0362226773427 1098.038069039641 292.9985815273242
196 0.005 0.98 20 1082.838579649604 1037.961595940399 1037.834141011863 1103.145193878919 1100.777894379849 1100.286552773079 1095.463759311592 313.2237442991396 1098.038130453982 292.9986095477994
197 0.005 0.985 20 1083.025605425798 1038.492761059555 1038.372339195117 1103.145918983557 1100.778348827717 1100.286481598029 1095.46483604022 313.4118384459719 1098.032235549808 292.998584518373
198 0.005 0.99 20 1083.204981527581 1039.015259551514 1038.901784908881 1103.141681314121 1100.774222079927 1100.28313926565 1095.461710154208 313.599570551143 1098.032044359305 292.9985882561406
199 0.005 0.995 20 1083.39552769898 1039.529324952823 1039.422662960447 1103.142339037325 1100.77429225964 1100.283164812434 1095.463084619543 313.7872880853304 1098.035952044312 292.9985808900796
200 0.005 1 20 1083.568207695278 1040.035062998191 1039.935101125165 1103.139656121433 1100.772535516606 1100.282291752579 1095.459558357579 313.9752813379062 1098.034544329703 292.9985806085679
201 0.005 1.005 20 1083.745951242481 1040.532619747636 1040.439255433379 1103.138266110921 1100.771538495843 1100.281784735263 1095.457088652897 314.1626132305079 1098.035530886471 292.9985725275296
202 0.005 1.01 20 1083.926690689675 1041.022241910263 1040.935334643914 1103.141679844024 1100.774936876589 1100.285357067036 1095.464899556665 314.3505306720064 1098.036294374983 292.9985892336305
203 0.005 1.015 20 1084.095804806328 1041.504021397783 1041.423466675473 1103.146465251071 1100.77889252614 1100.288726627185 1095.472422739583 314.5388735479091 1098.035975006937 292.9985773636634
204 0.005 1.02 20 1084.270904008764 1041.978009288213 1041.90372862248 1103.146651972135 1100.778847776461 1100.288584632254 1095.472537801972 314.7266626020732 1098.037090153447 292.9985898396812
205 0.005 1.025 20 1084.436814027935 1042.444385626597 1042.376258358108 1103.147253588467 1100.779172823855 1100.288995192582 1095.473708648425 314.9143127647905 1098.038029640019 292.9985727285221
206 0.005 1.03 20 1084.59639018861 1042.903246848038 1042.841185845553 1103.146365282848 1100.778647530859 1100.288935774874 1095.47696545195 315.1023646963469 1098.041797430237 292.998559863054
207 0.005 1.035 20 1084.763574707964 1043.354686998117 1043.298598155656 1103.147123829775 1100.779392082392 1100.289565991359 1095.477072493416 315.2901143688034 1098.035528450029 292.9986007274121
208 0.005 1.04 20 1084.919710039894 1043.798867016065 1043.748634903194 1103.148543143048 1100.779390371933 1100.28857571969 1095.478451570518 315.4776322974044 1098.046077923775 292.9985660097465
209 0.005 1.045 20 1085.073780506523 1044.235853953491 1044.191405713789 1103.14664596232 1100.777509839933 1100.2864503622 1095.478398984356 315.6653512490839 1098.042814721941 292.9985808907967
210 0.005 1.05 20 1085.231172988374 1044.665807247781 1044.627034246374 1103.148638460717 1100.780039320806 1100.288034756094 1095.480717321667 315.8527099278971 1098.032737972813 292.9985589856348
211 0.005 1.055 20 1085.373101913013 1045.088747839406 1045.055568863817 1103.144892873331 1100.77561745031 1100.283982066311 1095.476308782974 316.0400792750041 1098.03630596754 292.9986011562844
212 0.005 1.06 20 1085.526296296847 1045.50484166456 1045.477167737737 1103.142648551061 1100.772972462854 1100.282720739849 1095.475172568278 316.2278329560416 1098.044415562535 292.998563586061
213 0.005 1.065 20 1085.673529300151 1045.914321081923 1045.892027011628 1103.143879365313 1100.776039154383 1100.285563606311 1095.476823218419 316.414913077219 1098.037514266496 292.9985758475019
214 0.005 1.07 20 1085.821355527996 1046.317177000745 1046.300194514318 1103.144607700029 1100.776449916221 1100.287064794188 1095.477975972525 316.6016438938598 1098.043907819877 292.9985659267928
215 0.005 1.075 20 1085.97798355611 1046.713579048795 1046.701812080028 1103.146576991506 1100.778176495047 1100.288588408537 1095.484819121262 316.7887055437026 1098.043132784541 292.998587939636
216 0.005 1.08 20 1086.114699852572 1047.103632106523 1047.096983464127 1103.149011847355 1100.779555333717 1100.2879432578 1095.486349852207 316.975361802191 1098.042096671207 292.9985540293812
217 0.005 1.085 20 1086.257285526562 1047.487419535 1047.485816399729 1103.149948011312 1100.78071748953 1100.288537510345 1095.487663244118 317.1617362997078 1098.033744208688 292.9985773923603
218 0.005 1.09 20 1086.392678257988 1047.864955801973 1047.868328368011 1103.14539060726 1100.775349705975 1100.283616689386 1095.483141120056 317.3478859625162 1098.036940975831 292.998577018306
219 0.005 1.095 20 1086.51980372192 1048.236440880115 1048.244707486386 1103.143320237208 1100.77307468053 1100.282405051332 1095.481604225515 317.5340451795761 1098.043336536472 292.9986098182297
220 0.005 1.1 20 1086.659055063217 1048.60202837385 1048.615100535556 1103.144610555378 1100.776009359324 1100.285721023401 1095.482783095312 317.7189493026872 1098.042277093429 292.9986107869925
221 0.005 1.105 20 1086.785512740581 1048.961759358971 1048.979552277536 1103.14634034266 1100.777564993291 1100.287265805048 1095.484776770564 317.9050554569034 1098.038372604843 292.9985669782938
222 0.005 1.11 20 1086.91430907269 1049.315737659385 1049.338183283323 1103.14988602255 1100.78074809133 1100.290380245232 1095.491902281646 318.0904792963821 1098.036883652667 292.9986007708282
223 0.005 1.115 20 1087.045354030316 1049.664013856742 1049.691035656043 1103.150707362344 1100.780070057561 1100.288751959449 1095.492204763838 318.276275432148 1098.045658684684 292.9985716955565
224 0.005 1.12 20 1087.160660227589 1050.006704153596 1050.038226569633 1103.152034412896 1100.781217926341 1100.289221210009 1095.494180681562 318.4614467052274 1098.040888155483 292.9985769167538
225 0.005 1.125 20 1087.282124613359 1050.343766108672 1050.379744000331 1103.146825839938 1100.775631901807 1100.284043964486 1095.48982852612 318.6463514932669 1098.041380777761 292.9985702339832
226 0.005 1.13 20 1087.397325310036 1050.675404953807 1050.715737584439 1103.145206512756 1100.774625865151 1100.283150853843 1095.487282461286 318.8303477978488 1098.039566180199 292.9985696918422
227 0.005 1.135 20 1087.510551752157 1051.001780147897 1051.046389169877 1103.145826732026 1100.77655358648 1100.28615341815 1095.48925176836 319.0145446257258 1098.04194764141 292.9986042696716
228 0.005 1.14 20 1087.632625535235 1051.32289551917 1051.371714618083 1103.147891626113 1100.778129032579 1100.287616317725 1095.490272133489 319.1986308797577 1098.035720931408 292.9986015871224
229 0.005 1.145 20 1087.738459231763 1051.638875641281 1051.691831378417 1103.146268184555 1100.777166652067 1100.286951357768 1095.491021666145 319.3821241218524 1098.042939469146 292.9985855344647
230 0.005 1.15 20 1087.85489615491 1051.949818290382 1052.006846749116 1103.150144482788 1100.780805283668 1100.28971129184 1095.499326238976 319.5656082865756 1098.037583503244 292.9985749158624
231 0.005 1.155 20 1087.966652684996 1052.255763026198 1052.316794070274 1103.151739059027 1100.781812375469 1100.290316626188 1095.499533861803 319.7486602945356 1098.034918603962 292.9985760964914
232 0.005 1.16 20 1088.070029289259 1052.556788285693 1052.621763798545 1103.152910934658 1100.781514306584 1100.289037249389 1095.500617105753 319.9310636916094 1098.039885541409 292.9985789419991
233 0.005 1.165 20 1088.18286218202 1052.852951493745 1052.92181114572 1103.152965238736 1100.781192587664 1100.288285175706 1095.500542465627 320.1143102957013 1098.039244277601 292.9985689436635
234 0.005 1.17 20 1088.277779984722 1053.144277386395 1053.216968103476 1103.147122184423 1100.775466970957 1100.283928371271 1095.492918728257 320.2975419626177 1098.03953432545 292.9985812209618
235 0.005 1.175 20 1088.37775824586 1053.430905182431 1053.50736409872 1103.143265688161 1100.773141051183 1100.283161883487 1095.488609436474 320.4790858928828 1098.04321665282 292.9986040177117
236 0.005 1.18 20 1088.485162285708 1053.712984635692 1053.793124259307 1103.147786823147 1100.777819913595 1100.286816748292 1095.495048511725 320.6597372841584 1098.037522298561 292.9985867908945
237 0.005 1.185 20 1088.57888348543 1053.990539768368 1054.074305493546 1103.149003398236 1100.778819785142 1100.288221254947 1095.495161317061 320.8413794890951 1098.038085193827 292.9985937236368
238 0.005 1.19 20 1088.68497290248 1054.263699808984 1054.351030009145 1103.150137351244 1100.780215690543 1100.289797144125 1095.503332932389 321.0222380153136 1098.044554731845 292.9985793645847
239 0.005 1.195 20 1088.780458505261 1054.532502227956 1054.623331596941 1103.150724124771 1100.780309247401 1100.29018702288 1095.504783132535 321.2031065049631 1098.045566481599 292.9985615207571
240 0.005 1.2 20 1088.870821674 1054.796932878569 1054.891223541982 1103.151274709372 1100.780252780104 1100.286911582036 1095.503870988699 321.3835326011289 1098.039648802531 292.9985757217185
241 0.005 1.205 20 1088.968764148684 1055.05707735034 1055.154772525893 1103.150030056956 1100.778378634624 1100.285419383066 1095.502249739503 321.5653391278094 1098.036278827846 292.9985606545607
242 0.005 1.21 20 1089.05430598725 1055.31303593193 1055.414072119341 1103.149292193126 1100.777295223523 1100.284822917155 1095.502376437301 321.7450551380693 1098.038829146351 292.9985574416787
243 0.005 1.215 20 1089.14769382599 1055.564872078755 1055.669200151609 1103.148251382215 1100.776093229188 1100.284701066583 1095.500799911234 321.923760887687 1098.045599150337 292.9985839173849
244 0.005 1.22 20 1089.235954129097 1055.812653039144 1055.920214419993 1103.14623775702 1100.775093454084 1100.284524742501 1095.49537866067 322.1025040138054 1098.043829989573 292.9985731105427
245 0.005 1.225 20 1089.316870249627 1056.056457145408 1056.167200364351 1103.145625563114 1100.774486798201 1100.283329874786 1095.497014340888 322.2812421079399 1098.043980450662 292.9985680708444
246 0.005 1.23 20 1089.411534668871 1056.296433858929 1056.410289327022 1103.148470834064 1100.778428085935 1100.287207660897 1095.502751893802 322.4592086920136 1098.036777846326 292.9985433526482
247 0.005 1.235 20 1089.494277478711 1056.532608233991 1056.649523308409 1103.151351603325 1100.781167846153 1100.289666843545 1095.506876350664 322.6375303102686 1098.035689164086 292.9985682815351
248 0.005 1.24 20 1089.580119826411 1056.765007917219 1056.884941254651 1103.153356238329 1100.781547990612 1100.2888818911 1095.510761324534 322.8141561147783 1098.042397860867 292.9985709368565
249 0.005 1.245 20 1089.665782492944 1056.993649885769 1057.116562590807 1103.1546489094 1100.782477762236 1100.288683024118 1095.510048759835 322.9904873608363 1098.036127779643 292.9985393355284
250 0.005 1.25 20 1089.736315879474 1057.218529897457 1057.344391634351 1103.149137270821 1100.776771639214 1100.28463402139 1095.503775768918 323.1679537505913 1098.039735832599 292.9985368535858
251 0.005 1.255 20 1089.820851508167 1057.439833409251 1057.568582113331 1103.149216553836 1100.777941646445 1100.286594322813 1095.503038310401 323.3438042668724 1098.037317872285 292.9985639810362
252 0.005 1.26 20 1089.898960606493 1057.657670363995 1057.789233222829 1103.14952177426 1100.779013283101 1100.287994893345 1095.506426008263 323.5193993886604 1098.043140191158 292.9985627397318
253 0.005 1.265 20 1089.975395907541 1057.872049656235 1058.006391597365 1103.153715771023 1100.782837320075 1100.290862407346 1095.513106655384 323.694222579369 1098.03771308211 292.9985448072779
254 0.005 1.27 20 1090.058073158229 1058.082992560638 1058.220074522065 1103.152400028581 1100.780915475417 1100.289444012097 1095.512240572075 323.8695721373496 1098.044626615342 292.998555728027
255 0.005 1.275 20 1090.126729481631 1058.290561382883 1058.430337566007 1103.15380362448 1100.782275599825 1100.289212415564 1095.513679334802 324.044085304594 1098.039140883215 292.9985502518089
256 0.005 1.28 20 1090.19961497937 1058.494700974679 1058.63715441746 1103.150631171404 1100.778805638164 1100.285848789979 1095.50908886567 324.2187736351785 1098.035566652534 292.9985660052439
257 0.005 1.285 20 1090.272329438518 1058.695560262739 1058.840631841353 1103.148271800642 1100.776500596384 1100.285333546496 1095.50408942297 324.3931476258119 1098.03857950397 292.9985408270366
258 0.005 1.29 20 1090.338535898231 1058.893193506728 1059.040836569325 1103.148207803748 1100.776198989804 1100.285003934114 1095.503862152529 324.5664306047401 1098.045260902556 292.9985449966913
259 0.005 1.295 20 1090.415901116578 1059.087740162126 1059.237896903944 1103.149820656289 1100.778994878261 1100.287542669401 1095.509312107176 324.7395408400869 1098.043019650773 292.9985725475361
260 0.005 1.3 20 1090.480944278871 1059.279183243083 1059.431815916566 1103.149984317715 1100.779336577162 1100.287987906463 1095.510235268531 324.9123873873501 1098.037170538516 292.9985635935223
261 0.005 1.305 20 1090.551256028992 1059.467603390073 1059.622675230743 1103.153740880584 1100.782710866767 1100.291205768312 1095.516609688422 325.0847127404207 1098.035714218467 292.9985415892801
262 0.005 1.31 20 1090.626206555879 1059.653015549027 1059.810482946006 1103.155898374026 1100.78299373942 1100.290624276994 1095.517709999436 325.2568760737425 1098.04644456895 292.9985453455297
263 0.005 1.315 20 1090.685374971676 1059.835469576605 1059.995300515897 1103.155671783658 1100.782870718301 1100.290255295308 1095.518368585369 325.4280139727859 1098.046781521486 292.9985594401181
264 0.005 1.32 20 1090.75337680454 1060.014944708876 1060.17711643141 1103.154249641283 1100.78101889297 1100.288101003706 1095.516538961142 325.5990314392045 1098.046760360618 292.9985715972085
265 0.005 1.325 20 1090.814437433023 1060.191525660072 1060.3559907765 1103.152240317178 1100.77908420538 1100.286374663506 1095.51371912497 325.7699431836791 1098.040131241723 292.9985394438636
266 0.005 1.33 20 1090.870756495192 1060.365222860289 1060.53195319846 1103.149146263404 1100.776473496285 1100.284989556367 1095.507474987723 325.9399810482122 1098.046012592359 292.9985492035052
267 0.005 1.335 20 1090.939380083033 1060.536217530404 1060.705155684614 1103.150384069789 1100.779373333583 1100.28799539274 1095.51201847118 326.1098058246467 1098.037698173759 292.9985769467553
268 0.005 1.34 20 1090.994748287669 1060.704476627286 1060.875586612009 1103.150461780118 1100.779531286974 1100.288138480317 1095.511801798505 326.2792112121466 1098.037902349256 292.9985729910504
269 0.005 1.345 20 1091.058319621418 1060.870112960856 1061.043356650608 1103.152081647524 1100.781180214998 1100.289785547935 1095.519572709464 326.4479206534917 1098.039056027898 292.9985610235217
270 0.005 1.35 20 1091.123799288522 1061.03311750216 1061.208460295726 1103.154614383507 1100.782528991118 1100.291858956234 1095.520119324833 326.616545920468 1098.046091010422 292.9985667434505
271 0.005 1.355 20 1091.174073899919 1061.193465441177 1061.370884495926 1103.155812352037 1100.782993968826 1100.288663872276 1095.520032840842 326.7850698553048 1098.036867984271 292.9985534317906
272 0.005 1.36 20 1091.235714235822 1061.351210921189 1061.530683639101 1103.151479746432 1100.778278826898 1100.286118260934 1095.516002059652 326.9524208421915 1098.045534363978 292.9985368549443
273 0.005 1.365 20 1091.2849545209 1061.506368798 1061.687862507199 1103.148374599231 1100.776787426609 1100.284572150295 1095.509477790855 327.1198248294742 1098.031680650093 292.9985556851058
274 0.005 1.37 20 1091.340669869502 1061.659141234306 1061.842595580557 1103.151284713756 1100.780122475396 1100.288465473009 1095.515207271957 327.286864659564 1098.034848875779 292.9985534311039
275 0.005 1.375 20 1091.40224146899 1061.80947840491 1061.994868242132 1103.152393267836 1100.78032078291 1100.288957118144 1095.514557858681 327.4530705002792 1098.038025318762 292.9985542360176
276 0.005 1.38 20 1091.452526159085 1061.957482618906 1062.144769265043 1103.154433779578 1100.782545341376 1100.291093053512 1095.522273764365 327.6187927036038 1098.04052471354 292.9985401943637
277 0.005 1.385 20 1091.508676659702 1062.103131134825 1062.292297844674 1103.154738569923 1100.782953719018 1100.291432325638 1095.523471011199 327.7846293497084 1098.040647465595 292.9985497793338
278 0.005 1.39 20 1091.562130450469 1062.246412280242 1062.437424507424 1103.15624847214 1100.782961561268 1100.288629314431 1095.52222512078 327.9492582082792 1098.037386707123 292.9985635865897
279 0.005 1.395 20 1091.604130247132 1062.38734500111 1062.580192022067 1103.150723808121 1100.777903041841 1100.285433848007 1095.516956450759 328.113267270703 1098.043179072782 292.9985627261171
280 0.005 1.4 20 1091.661375117723 1062.526029645049 1062.720670166215 1103.150808971197 1100.777975794899 1100.28549740185 1095.517636309363 328.2774546665027 1098.044190242759 292.9985572436274
281 0.005 1.405 20 1091.70699408992 1062.662506552265 1062.858901943213 1103.150627986176 1100.777734694344 1100.285378959217 1095.517091885219 328.4407905587354 1098.044246006351 292.9985736298165
282 0.005 1.41 20 1091.755388716838 1062.796822418402 1062.99494594397 1103.151134630087 1100.778370680257 1100.285613842414 1095.519800191795 328.6038274931046 1098.044056974055 292.9985603666915
283 0.005 1.415 20 1091.80516906662 1062.928949863337 1063.128784469299 1103.147963764005 1100.775918057947 1100.284369198361 1095.51284830423 328.7664749159719 1098.042226553728 292.9985572517739
284 0.005 1.42 20 1091.846260763087 1063.058968159117 1063.260478862217 1103.149251650172 1100.776905495485 1100.284689736515 1095.513453740165 328.9291016276444 1098.038338543282 292.9985385162677
285 0.005 1.425 20 1091.897767472043 1063.186947633486 1063.390102662976 1103.149849529576 1100.778180220325 1100.286141961604 1095.516684568883 329.0907114881996 1098.037231118415 292.9985662073067
286 0.005 1.43 20 1091.94576493795 1063.312958504978 1063.517712607978 1103.152123610643 1100.780322816366 1100.288442892758 1095.520896955671 329.2520360683691 1098.039311980305 292.9985576669721
287 0.005 1.435 20 1091.98853234779 1063.437010019619 1063.643349693973 1103.154428810119 1100.782827298937 1100.29101222595 1095.526092178608 329.4130263103318 1098.039040386111 292.9985523043771
288 0.005 1.44 20 1092.041216844819 1063.559085489357 1063.766988394118 1103.156771249162 1100.783935839125 1100.290200027265 1095.527779360013 329.5726129821721 1098.038918020302 292.9985349298531
289 0.005 1.445 20 1092.081140461678 1063.67922560651 1063.888666139975 1103.157835791623 1100.784204544593 1100.290774982911 1095.528034336838 329.7341297657009 1098.041327110998 292.9985948380657
290 0.005 1.45 20 1092.123583083207 1063.797425875906 1064.008390513685 1103.155286684332 1100.781664734875 1100.288220012886 1095.52610265818 329.8948713886161 1098.046006123406 292.9985557649464
291 0.005 1.455 20 1092.166073083589 1063.913679726327 1064.126151586301 1103.153458886368 1100.780249091961 1100.286590497066 1095.523876918839 330.0550263706257 1098.033428476235 292.9985493080739
292 0.005 1.46 20 1092.19811719432 1064.028019111286 1064.241977998661 1103.149519410724 1100.777361559934 1100.285056761795 1095.516691215623 330.2099052772517 1098.035756356482 292.9985311778428
293 0.005 1.465 20 1092.248353094378 1064.140628876154 1064.356021907916 1103.151698445618 1100.779455698933 1100.288438065353 1095.521123112981 330.3679258468025 1098.044643388779 292.9985699736931
294 0.005 1.47 20 1092.286526567135 1064.251476225633 1064.468278763214 1103.153064412963 1100.781000135587 1100.289053743685 1095.522934077713 330.5246665236872 1098.036503671189 292.9985706619045
295 0.005 1.475 20 1092.325097919513 1064.36060165597 1064.578797893907 1103.153580838867 1100.781836829083 1100.290230061566 1095.527798657208 330.6817398168074 1098.043550264428 292.9985270398324
296 0.005 1.48 20 1092.371699880405 1064.467999159861 1064.68756758121 1103.154931553484 1100.782784813203 1100.29098807157 1095.529473732764 330.8395422349993 1098.044558691835 292.998536617466
297 0.005 1.485 20 1092.405619551399 1064.573689926617 1064.794608658883 1103.156102178128 1100.78331842901 1100.291582869478 1095.529463883026 330.9985191014467 1098.045960563175 292.9985553862489
298 0.005 1.49 20 1092.446194428985 1064.677699907632 1064.899955910236 1103.156239855642 1100.782619992981 1100.289525465667 1095.530130678662 331.1511386575255 1098.04538261874 292.9985599912585
299 0.005 1.495 20 1092.483780182805 1064.779982697439 1065.003562662002 1103.155676671018 1100.781420044429 1100.288135666993 1095.526139503336 331.3081383873615 1098.040103802176 292.998538549475
300 0.005 1.5 20 1092.512898814524 1064.880619097879 1065.105496427559 1103.153353881832 1100.779653220419 1100.286385644654 1095.526231132774 331.4625361438503 1098.041378873659 292.9985463486039
301 0.005 1.505 20 1092.555158700766 1064.979634925711 1065.205788225973 1103.152032735855 1100.778192853986 1100.285995800051 1095.523458208983 331.6140867042699 1098.045474265463 292.9985358647272
302 0.005 1.51 20 1092.587025929577 1065.077081650918 1065.304477053243 1103.153048915192 1100.779508306735 1100.285836858829 1095.527036116997 331.7685896624066 1098.03695809372 292.9985548476806
303 0.005 1.515 20 1092.618966803384 1065.172954394922 1065.401582169848 1103.151786874036 1100.778499876081 1100.285242563662 1095.522839049461 331.9213229615972 1098.036634934639 292.998524894285
304 0.005 1.52 20 1092.658598218617 1065.267311493503 1065.49714628362 1103.149915225333 1100.776801101191 1100.285175224112 1095.51863201687 332.0749471054513 1098.041626285172 292.998542279418
305 0.005 1.525 20 1092.686075660234 1065.360178422498 1065.591196678695 1103.151238189888 1100.778944928163 1100.286392534492 1095.520261004857 332.2276843084829 1098.035995928992 292.9985484505134
306 0.005 1.53 20 1092.72424660163 1065.451562992743 1065.683751928277 1103.152022851707 1100.77827024442 1100.285958143341 1095.521448496572 332.3794430994584 1098.038432319725 292.9985700849589
307 0.005 1.535 20 1092.757890736644 1065.541572630145 1065.774894147192 1103.152582267317 1100.780432396853 1100.287995904433 1095.525436163561 332.5308217100732 1098.037028896631 292.9985768295608
308 0.005 1.54 20 1092.785890822511 1065.630157134212 1065.864605194674 1103.153528771629 1100.781594779113 1100.289275872705 1095.52709238492 332.681880557556 1098.035516894942 292.9985763215863
309 0.005 1.545 20 1092.82644433463 1065.71736095193 1065.952918627272 1103.155054554153 1100.782845472284 1100.290679246767 1095.530067601917 332.832482531584 1098.036189994519 292.9985608234749
310 0.005 1.55 20 1092.857185271382 1065.803215315937 1066.039851832651 1103.157647039746 1100.783510390889 1100.290252674384 1095.533359215498 332.9830458708092 1098.046705549032 292.9985533092407
311 0.005 1.555 20 1092.886826123524 1065.887713519057 1066.125428555367 1103.157317622215 1100.783870842682 1100.290255513476 1095.534789315737 333.1334536187089 1098.045680569126 292.9985512980102
312 0.005 1.56 20 1092.920147619279 1065.970844511784 1066.209622925411 1103.156741827583 1100.783155386414 1100.288693165109 1095.532643981581 333.2814368429887 1098.039241886008 292.9985671851138
313 0.005 1.565 20 1092.938898110103 1066.052557567603 1066.292400157691 1103.150829216516 1100.777593008247 1100.284491137958 1095.525201878608 333.4298553110896 1098.03936100683 292.9985397178206
314 0.005 1.57 20 1092.973286565076 1066.132964404975 1066.373843543514 1103.149989370754 1100.77642453524 1100.284638982201 1095.522106020358 333.5788729578357 1098.044273002218 292.9985320801806
315 0.005 1.575 20 1093.000101417091 1066.212100967393 1066.453988454269 1103.150007228197 1100.77764527976 1100.285555362781 1095.522283307233 333.72961954481 1098.036574821362 292.9985756711394
316 0.005 1.58 20 1093.024348445915 1066.289993507913 1066.532871654561 1103.14982724956 1100.777661227996 1100.285506585853 1095.522818981567 333.8754080663399 1098.03812045923 292.9985567457755
317 0.005 1.585 20 1093.060297640012 1066.366635125363 1066.610490289974 1103.150632631117 1100.777219602528 1100.285044549639 1095.52333109197 334.023246456473 1098.041324452487 292.9985408870982
318 0.005 1.59 20 1093.083790872755 1066.442146541873 1066.686943737251 1103.152590738975 1100.780361126813 1100.287819037093 1095.527415255187 334.1694830849974 1098.03785235258 292.9985469279931
319 0.005 1.595 20 1093.112867441467 1066.516472937298 1066.762211404605 1103.153840821586 1100.781450721838 1100.289229303052 1095.528558078487 334.3157216681407 1098.036883757382 292.9985709555289
320 0.005 1.6 20 1093.144331616397 1066.589638537859 1066.836300957064 1103.15416942129 1100.781593297054 1100.289731048746 1095.531078690141 334.4609612622978 1098.042289539868 292.9985572766259
321 0.005 1.605 20 1093.166596493122 1066.661689022929 1066.909258892627 1103.155475188559 1100.78270671863 1100.291154060433 1095.535748765928 334.6060413165922 1098.045358898545 292.9985469002681
322 0.005 1.61 20 1093.198428139176 1066.732573689547 1066.981052862956 1103.157162245685 1100.78399122686 1100.292193058452 1095.534612432638 334.7505100268683 1098.040021963744 292.9985594151087
323 0.005 1.615 20 1093.221525986364 1066.802318783684 1067.051682639347 1103.157414480044 1100.783977514981 1100.289832139422 1095.535378520669 334.894665465607 1098.035278912657 292.9985503193257
324 0.005 1.62 20 1093.245030959755 1066.870981293746 1067.121215667448 1103.157615694366 1100.783641223139 1100.290583486107 1095.535513109073 335.038038871452 1098.046777558007 292.9985695178154
325 0.005 1.625 20 1093.272695793648 1066.938468799812 1067.189577068529 1103.154787069624 1100.780278716294 1100.286773095661 1095.531507585916 335.1803527252678 1098.039680654296 292.9985728560933
326 0.005 1.63 20 1093.292499767044 1067.004910897228 1067.256858566975 1103.154873741098 1100.780294265177 1100.287407630869 1095.531481014223 335.3232501756118 1098.046514444578 292.9985586297193
327 0.005 1.635 20 1093.314697387597 1067.070258293108 1067.323050689189 1103.150893243892 1100.777692409732 1100.286146853723 1095.524179398213 335.4646476695474 1098.044601725129 292.9985847548417
328 0.005 1.64 20 1093.341544856729 1067.134620395801 1067.388219656702 1103.153981188694 1100.781052099315 1100.288314164818 1095.529099777495 335.6070043741971 1098.036415149724 292.9985738982808
329 0.005 1.645 20 1093.362236080725 1067.198031866454 1067.452420751582 1103.156825177376 1100.78415466148 1100.291903089566 1095.536995015971 335.7481565881988 1098.038603971076 292.9985250168568
330 0.005 1.65 20 1093.392305457404 1067.260459868659 1067.515634529568 1103.157072204878 1100.784308349168 1100.292276170981 1095.537436849458 335.8881231119499 1098.045313727465 292.9985484162976
331 0.005 1.655 20 1093.412497883988 1067.321907682433 1067.577854927141 1103.158344308617 1100.785273005188 1100.292756560201 1095.538012862168 336.0297109601609 1098.037851963157 292.9985621320728
332 0.005 1.66 20 1093.432552100655 1067.382388825203 1067.639104219796 1103.158276943481 1100.785104656997 1100.29272838365 1095.538588004386 336.1690007272737 1098.039996012336 292.9985489688836
333 0.005 1.665 20 1093.459983070308 1067.441892478837 1067.699367183916 1103.157837316963 1100.784370642651 1100.292450832394 1095.536569479542 336.3085117778794 1098.039780329662 292.9985310196842
334 0.005 1.67 20 1093.476156016764 1067.5004447036 1067.758659462419 1103.157674957492 1100.783371344842 1100.290398855498 1095.53685321773 336.4476475356683 1098.046605683106 292.998566188954
335 0.005 1.675 20 1093.498099265632 1067.558054837211 1067.817005746126 1103.158128763413 1100.784300523894 1100.289995742552 1095.536963952385 336.5852481192903 1098.036536692917 292.9985704461889
336 0.005 1.68 20 1093.523174829705 1067.614781701716 1067.874444973613 1103.159828569212 1100.785064057408 1100.291309833496 1095.537909177056 336.7234281316981 1098.040870128556 292.998558229497
337 0.005 1.685 20 1093.537825723974 1067.670614085739 1067.930982772232 1103.158527924282 1100.784324148119 1100.291179856943 1095.538645133003 336.8611896609806 1098.046455747753 292.9985523256285
338 0.005 1.69 20 1093.558988786332 1067.725453642756 1067.986539583898 1103.154301791715 1100.780278342505 1100.286405997291 1095.53334958314 336.9977028777338 1098.037351132342 292.998529388727
339 0.005 1.695 20 1093.575899758663 1067.779444257055 1068.041208332823 1103.152503769284 1100.777983217033 1100.285069732751 1095.533299453587 337.13426745564 1098.045493874854 292.9985795558827
340 0.005 1.7 20 1093.592049362934 1067.832564796252 1068.095003971041 1103.152442015724 1100.778875681738 1100.285321592873 1095.531395297415 337.2702414545423 1098.038409792567 292.9985551314854
341 0.005 1.705 20 1093.616508907586 1067.884870025513 1068.147964311521 1103.153357377796 1100.780264056968 1100.287463777144 1095.529265930955 337.4062263769 1098.033885333124 292.998556919752
342 0.005 1.71 20 1093.632013044435 1067.93640164228 1068.200131839958 1103.155325979991 1100.782043963108 1100.28976753043 1095.533083781551 337.5422030963289 1098.038227753889 292.9985387518863
343 0.005 1.715 20 1093.657017172145 1067.98716154353 1068.251525414506 1103.157930611078 1100.784311766326 1100.292330224062 1095.538547599465 337.676590824595 1098.04035147733 292.9985421416671
344 0.005 1.72 20 1093.677006554296 1068.037124784643 1068.302110729557 1103.157788250197 1100.783329909062 1100.290053123673 1095.538628959541 337.8103605556926 1098.045649784934 292.9985473719108
345 0.005 1.725 20 1093.688702750272 1068.086267300724 1068.351875056859 1103.158620109605 1100.784368920337 1100.289583856967 1095.537982420347 337.9452686592258 1098.039916025513 292.9986024900962
346 0.005 1.73 20 1093.710603626395 1068.134588070357 1068.400817275807 1103.154859328907 1100.780237248601 1100.286812513105 1095.534199065844 338.078209627922 1098.04223300259 292.9985652147431
347 0.005 1.735 20 1093.721894801615 1068.182104755017 1068.448940230948 1103.153356428254 1100.779061306183 1100.286010243987 1095.528078116929 338.2109879842449 1098.037191669072 292.9985397073141
348 0.005 1.74 20 1093.739539949595 1068.228945256001 1068.496361787089 1103.152684819753 1100.779879051516 1100.288396409621 1095.53135469746 338.3434083970374 1098.04409006369 292.998552047238
349 0.005 1.745 20 1093.762446650436 1068.27507443312 1068.543062185174 1103.155900999385 1100.783042231219 1100.290711387363 1095.53581439982 338.4752912708682 1098.036916837114 292.998552713067
350 0.005 1.75 20 1093.776010364151 1068.320525879165 1068.589067290631 1103.157999586587 1100.784188332212 1100.291206439432 1095.539802865153 338.607530828464 1098.046305748791 292.9985269962492
351 0.005 1.755 20 1093.796245737265 1068.365249224734 1068.634354539335 1103.158893551756 1100.785142114516 1100.291587057286 1095.540143176336 338.7387368156821 1098.036731308545 292.9985670167062
352 0.005 1.76 20 1093.812649845959 1068.409277214569 1068.678931144317 1103.158748758347 1100.784910449085 1100.292262478873 1095.539767601063 338.8695680591669 1098.039253045764 292.9985541877624
353 0.005 1.765 20 1093.824692921572 1068.452606858128 1068.722804694823 1103.159419354902 1100.784749959222 1100.290716599191 1095.541010270906 339.0003835378957 1098.041632871699 292.9985320159554
354 0.005 1.77 20 1093.84600287678 1068.495252882002 1068.76598662979 1103.157862426042 1100.783721162091 1100.289944181743 1095.540697086456 339.1292909531663 1098.04529914939 292.9985321775018
355 0.005 1.775 20 1093.857571989814 1068.537240799395 1068.808496720513 1103.157915767018 1100.783507465072 1100.289976781116 1095.540701910224 339.2585372499794 1098.045235892544 292.9985622267171
356 0.005 1.78 20 1093.871280421068 1068.578526616552 1068.850306217277 1103.157181604091 1100.782867306143 1100.288740693463 1095.538540169683 339.3877170758291 1098.045791406792 292.9985499042582
357 0.005 1.785 20 1093.887159960579 1068.619103615256 1068.891406374971 1103.154749763057 1100.78037386364 1100.286722309148 1095.533341905629 339.5165401886059 1098.037613365379 292.9985611350157
358 0.005 1.79 20 1093.897188392845 1068.659055376062 1068.931856703461 1103.154992506694 1100.78036970753 1100.287234974187 1095.535579259117 339.6448698198158 1098.046313705271 292.9985578397414
359 0.005 1.795 20 1093.91284766831 1068.698326899185 1068.971636609571 1103.15190351076 1100.778192810237 1100.286037518774 1095.528331355544 339.7726681490999 1098.038867657719 292.9985756523931
360 0.005 1.8 20 1093.928495454209 1068.737003812662 1069.010789246951 1103.153300077466 1100.778865285148 1100.286689383798 1095.529848803856 339.8995800490803 1098.045753924029 292.9985503330689
361 0.005 1.805 20 1093.937185902462 1068.775099193866 1069.049357426739 1103.154027970707 1100.781010160599 1100.288185488621 1095.532246594535 340.0268844166083 1098.036269544384 292.9985698291607
362 0.005 1.81 20 1093.958823417989 1068.81262447092 1069.087344095663 1103.153048723879 1100.779890332167 1100.28829671594 1095.532924160625 340.1528078269843 1098.043881851608 292.9985579535541
363 0.005 1.815 20 1093.968171031599 1068.84958935362 1069.124759412435 1103.1545512494 1100.78173309826 1100.289752720716 1095.534745554377 340.278809047399 1098.044281198778 292.9985708113371
364 0.005 1.82 20 1093.986844144583 1068.886032517667 1069.161642108633 1103.158644316563 1100.784460216484 1100.291942168273 1095.542499389544 340.4043549057543 1098.047369970786 292.9985723239071
365 0.005 1.825 20 1094.002004113464 1068.921884058713 1069.197940006246 1103.159186666486 1100.785153364669 1100.290920901154 1095.541448078327 340.5295793186037 1098.034154508473 292.9985359214298
366 0.005 1.83 20 1094.005130295346 1068.957070757094 1069.233584766785 1103.154834490123 1100.780601112685 1100.286643728394 1095.536374695319 340.654451504903 1098.037702323145 292.9985413522604
367 0.005 1.835 20 1094.022940586103 1068.991685645651 1069.268640496156 1103.153803257129 1100.778834111696 1100.285693575373 1095.534027159267 340.777953000756 1098.041598506866 292.9985403991589
368 0.005 1.84 20 1094.033547650741 1069.025827162171 1069.303193462621 1103.154706275813 1100.781935142261 1100.288958246466 1095.534659641249 340.9012228587796 1098.033590711123 292.9985389944927
369 0.005 1.845 20 1094.04422311256 1069.059450365594 1069.337229280322 1103.155753952153 1100.782476848006 1100.290229633324 1095.535699536281 341.0247429912865 1098.038723652051 292.9985341372879
370 0.005 1.85 20 1094.065582875553 1069.0925922332 1069.370774704058 1103.157952653906 1100.784240280193 1100.29220864159 1095.541543736281 341.1480888113038 1098.04132033067 292.9985481189327
371 0.005 1.855 20 1094.074023229642 1069.125218630672 1069.403798174717 1103.159528096573 1100.784874666895 1100.291567063805 1095.541624179 341.2706654108837 1098.047239690499 292.9985626439719
372 0.005 1.86 20 1094.08605764592 1069.157344142617 1069.436324524127 1103.158107201683 1100.783904508947 1100.290460225074 1095.541921302215 341.391843852282 1098.04614393873 292.9985551583845
373 0.005 1.865 20 1094.095555506723 1069.188856653271 1069.468245879381 1103.153669046341 1100.779376084251 1100.285533319106 1095.537081259543 341.5132717636481 1098.039728710473 292.9985331579521
374 0.005 1.87 20 1094.100242628985 1069.21985477134 1069.499637448663 1103.152300631039 1100.777974119965 1100.284950030618 1095.533747757649 341.634167812362 1098.042610778422 292.9985435334898
375 0.005 1.875 20 1094.118317941943 1069.250426086058 1069.530580421179 1103.15309992278 1100.779838140266 1100.287736425544 1095.534407913741 341.7555921125619 1098.043424130088 292.9985552714412
376 0.005 1.88 20 1094.127823874647 1069.280519248123 1069.561041355333 1103.155102346845 1100.78218740577 1100.289854237435 1095.534379630252 341.8761731613724 1098.037092699715 292.9985551661738
377 0.005 1.885 20 1094.136410011219 1069.310161189082 1069.591049266694 1103.153571047722 1100.780649892067 1100.289213255425 1095.535539646244 341.9959492182273 1098.045379456404 292.9985632840614
378 0.005 1.89 20 1094.154204014881 1069.339354839366 1069.620599264623 1103.155615137128 1100.782472723173 1100.290609607312 1095.537635375679 342.1159867251882 1098.044945720362 292.9985628630454
379 0.005 1.895 20 1094.161141024812 1069.368132697524 1069.649723580579 1103.15789578093 1100.784248941752 1100.292159450466 1095.541957240278 342.2356681370714 1098.040712253781 292.998517267307
380 0.005 1.9 20 1094.175612998415 1069.396457066038 1069.678394239024 1103.159518574336 1100.784686520083 1100.291191312187 1095.542887568987 342.3536736658232 1098.04738028934 292.9985370852385
381 0.005 1.905 20 1094.187507075105 1069.424313996785 1069.706593362763 1103.1592174118 1100.783805262601 1100.289934897454 1095.542039791688 342.4723556880898 1098.046924983309 292.9985826648722
382 0.005 1.91 20 1094.18496524649 1069.451634025703 1069.734276422354 1103.151627878459 1100.777438661009 1100.28460845276 1095.53301391169 342.589954536049 1098.044387855703 292.9985581011334
383 0.005 1.915 20 1094.200626933212 1069.478523391678 1069.76150684153 1103.15171265987 1100.778314729184 1100.286157199248 1095.530054691832 342.7072553124581 1098.043498240953 292.9985703573388
384 0.005 1.92 20 1094.208288382608 1069.50498963667 1069.788295227204 1103.153465978549 1100.779152192509 1100.285931544972 1095.531547116698 342.8250282066337 1098.037812562769 292.9985460135978
385 0.005 1.925 20 1094.217445317491 1069.531117479709 1069.814733350014 1103.153598998624 1100.78035382426 1100.288591551104 1095.534364705808 342.9411892276307 1098.043335454843 292.9985753233503
386 0.005 1.93 20 1094.23239760805 1069.556837299737 1069.840764770092 1103.155130666514 1100.78223693118 1100.289688012136 1095.535138514062 343.057897375587 1098.03627921345 292.9985586467526
387 0.005 1.935 20 1094.23934603358 1069.582227307454 1069.866451309711 1103.156625991987 1100.783255077208 1100.291253555854 1095.542483468662 343.1732929323883 1098.043753626537 292.9985742782081
388 0.005 1.94 20 1094.250544683692 1069.607216581377 1069.891748305107 1103.157845111295 1100.78486721935 1100.292268280947 1095.542534384397 343.2883498587259 1098.035073466099 292.9985719826635
389 0.005 1.945 20 1094.262639499063 1069.631790483962 1069.916618519642 1103.158027443397 1100.782947210243 1100.289032005037 1095.541767318114 343.4040302315909 1098.044798127439 292.9985484977951
390 0.005 1.95 20 1094.259613627984 1069.655881538637 1069.941028075062 1103.152263894751 1100.778389939547 1100.284940285315 1095.533779560682 343.5189233180394 1098.038813134758 292.9985816956942
391 0.005 1.955 20 1094.274990918437 1069.679613451392 1069.965055469061 1103.153013186965 1100.77968611152 1100.286867460052 1095.531430657405 343.6331948517126 1098.036704482923 292.9985391969846
392 0.005 1.96 20 1094.281956523496 1069.702971410593 1069.988695439543 1103.154012033017 1100.779288882826 1100.2865591143 1095.532286697032 343.7476061190868 1098.039222415342 292.9985818455878
393 0.005 1.965 20 1094.288646906096 1069.726043118644 1070.012038281163 1103.153352553375 1100.780522789459 1100.288022380176 1095.535906043486 343.8604718303972 1098.042567298125 292.998552179455
394 0.005 1.97 20 1094.302861086189 1069.748767895401 1070.035031959469 1103.154781722005 1100.781939354194 1100.289396208055 1095.537363330277 343.973606784467 1098.037900924734 292.9985750390842
395 0.005 1.975 20 1094.308311478237 1069.771172290486 1070.057702316202 1103.158074293018 1100.784900123907 1100.292320509767 1095.542820995292 344.0862030538205 1098.037188127381 292.9985491260495
396 0.005 1.98 20 1094.319853206344 1069.793202813953 1070.080004113334 1103.15878260143 1100.784401162203 1100.290146151593 1095.542254726123 344.1978315183916 1098.038033712588 292.9985486967175
397 0.005 1.985 20 1094.331730937273 1069.814930214683 1070.101985191032 1103.160192961622 1100.785093402576 1100.291428538183 1095.544787967019 344.3104821921434 1098.047182052478 292.9985444966766
398 0.005 1.99 20 1094.332185107853 1069.836285875427 1070.123605308615 1103.158411268945 1100.783661390207 1100.289337524463 1095.542171702753 344.4216645305774 1098.046350227916 292.9985426164866
399 0.005 1.995 20 1094.343471192981 1069.857254195747 1070.144846430207 1103.154844126316 1100.779883348536 1100.286686446446 1095.536950368602 344.5325300519416 1098.043244901059 292.9985656662813
400 0.005 2 20 1094.346359856463 1069.877889710922 1070.165733996895 1103.15526125801 1100.781160155903 1100.287109668375 1095.537332189206 344.6434155169442 1098.034311311682 292.9985561230339
401 0.005 2.005 20 1094.353522784035 1069.898216694165 1070.186306115245 1103.156289852908 1100.781899707475 1100.287722946474 1095.538372581628 344.7539443043199 1098.036469738206 292.9985327710991
402 0.005 2.01 20 1094.363897510834 1069.91820745669 1070.206544362594 1103.152941394294 1100.778990862604 1100.286787458435 1095.532622704591 344.8638469189718 1098.039180383181 292.9985373180659
403 0.005 2.015 20 1094.366257121353 1069.937877058157 1070.226454185113 1103.153301404773 1100.778782159894 1100.286550470853 1095.532424146962 344.9734512168471 1098.045861280891 292.9985618530652
404 0.005 2.02 20 1094.377329002332 1069.957312693712 1070.246116037976 1103.153742696153 1100.780458564238 1100.288349513457 1095.537113930811 345.0830236315593 1098.044283139397 292.9985435749612
405 0.005 2.025 20 1094.386213238703 1069.976457154462 1070.26548405919 1103.155849704756 1100.782205232827 1100.289922708807 1095.537935371377 345.1916369679284 1098.038302758478 292.9985645959337
406 0.005 2.03 20 1094.389453652692 1069.99534287087 1070.284593713071 1103.157730127606 1100.784782262273 1100.292218689289 1095.54336486488 345.2990962218965 1098.034098362974 292.9985435643059
407 0.005 2.035 20 1094.404313550355 1070.013932159828 1070.303403597843 1103.159402887258 1100.785388818907 1100.291044016937 1095.54466102636 345.4061085289907 1098.036796222535 292.9985530899717
408 0.005 2.04 20 1094.40471612958 1070.032170779154 1070.321870639734 1103.155152374869 1100.780071348113 1100.28675941628 1095.538697047423 345.5131495545748 1098.044111743871 292.9985365448021
409 0.005 2.045 20 1094.4076130919 1070.050082590972 1070.340014830693 1103.153365587736 1100.779232855934 1100.286006810801 1095.532642290746 345.620564503686 1098.039574484627 292.9985272737941
410 0.005 2.05 20 1094.418921900939 1070.067711833116 1070.35785816766 1103.152706125487 1100.778261185737 1100.285664257418 1095.532833193514 345.728140777399 1098.044871097189 292.9985483265421
411 0.005 2.055 20 1094.421561042153 1070.085142344683 1070.375487390368 1103.155058497286 1100.78140807295 1100.28948048841 1095.536434114902 345.8365823617409 1098.042049518462 292.9985324416156
412 0.005 2.06 20 1094.434047371797 1070.10234211174 1070.392886919057 1103.157654963838 1100.783982259082 1100.291658133114 1095.542354108874 345.9431527208376 1098.039384309051 292.9985364764573
413 0.005 2.065 20 1094.442456365774 1070.11930494024 1070.41003775478 1103.158783633284 1100.783854827928 1100.29016570899 1095.544416703666 346.0488758044642 1098.045103305917 292.998563781074
414 0.005 2.07 20 1094.443276283468 1070.13600781493 1070.426941517963 1103.158852182056 1100.784684758702 1100.291011072144 1095.54417884151 346.1528403405393 1098.045929608847 292.9985556785099
415 0.005 2.075 20 1094.451280025179 1070.152352516262 1070.443501272009 1103.154574507197 1100.780354106532 1100.286393814363 1095.539516690818 346.2574973249247 1098.039544833578 292.9985855128895
416 0.005 2.08 20 1094.453211614536 1070.168437220581 1070.459781821268 1103.155447267256 1100.780718284654 1100.287030022186 1095.536793680676 346.363833005499 1098.037824622035 292.9985869827996
417 0.005 2.085 20 1094.459689080139 1070.184282747359 1070.475817566033 1103.155909676913 1100.780875655705 1100.287375696772 1095.53760995175 346.4680187395368 1098.039644892351 292.998583941863
418 0.005 2.09 20 1094.46976710253 1070.199889237188 1070.491605198723 1103.155644616437 1100.780305181838 1100.286512363707 1095.539935314088 346.571869930061 1098.040289305775 292.998600494682
419 0.005 2.095 20 1094.468143317198 1070.21525213278 1070.50715013356 1103.154484557374 1100.780079852774 1100.286148590603 1095.539270639979 346.6754783381982 1098.04061081157 292.998589597316
420 0.005 2.1 20 1094.479130473742 1070.23037889041 1070.522457066238 1103.155485854729 1100.780429497017 1100.286483582934 1095.540188627313 346.7780711170042 1098.039473182034 292.9985764292636
421 0.005 2.105 20 1094.482558340441 1070.245250692046 1070.537503846404 1103.154524241918 1100.779906180107 1100.285972631988 1095.536383244291 346.8814496214329 1098.035599482869 292.9985952063244
422 0.005 2.11 20 1094.483197695675 1070.259897062336 1070.552327861246 1103.153204733469 1100.77926270147 1100.286766500199 1095.531791431879 346.9836516149142 1098.038503442072 292.9985887808264
423 0.005 2.115 20 1094.495374215773 1070.274318888643 1070.566918944695 1103.152759888077 1100.778052566272 1100.285400368957 1095.532968880851 347.0853899334871 1098.043210223145 292.9985807396017
424 0.005 2.12 20 1094.497073753108 1070.28860063819 1070.581353331173 1103.154380051656 1100.781331430309 1100.289023546436 1095.537474324733 347.1875503950531 1098.039523961112 292.9985857816011
425 0.005 2.125 20 1094.504169920984 1070.302691810523 1070.595605872222 1103.154567033095 1100.781376101364 1100.289645026095 1095.539898190538 347.2886335200828 1098.044966162524 292.9985957923461
426 0.005 2.13 20 1094.515367476431 1070.316607257365 1070.609673025823 1103.158926748567 1100.785467295783 1100.292693242671 1095.54508720223 347.3896017591986 1098.037774802404 292.9985808373216
427 0.005 2.135 20 1094.514313656432 1070.330286845195 1070.62351366211 1103.159479089439 1100.78531683952 1100.290814018967 1095.54541491127 347.4911117128941 1098.034333881768 292.9985732829252
428 0.005 2.14 20 1094.524499496337 1070.343757328703 1070.637146636471 1103.159708400689 1100.785570462004 1100.291179828676 1095.545281199237 347.591425049305 1098.036839628228 292.9985947097941
429 0.005 2.145 20 1094.525570650697 1070.356932440072 1070.650491358689 1103.155326649291 1100.780001410771 1100.286486196502 1095.539456478296 347.6909766204402 1098.042224280439 292.9986033335743
430 0.005 2.15 20 1094.52571750802 1070.369889889342 1070.663610288479 1103.153917094386 1100.778873565134 1100.286167333745 1095.537478549294 347.7908322637154 1098.04622964585 292.9985782223666
431 0.005 2.155 20 1094.53730861084 1070.382732591691 1070.676593251815 1103.154622573436 1100.781260419655 1100.288996018294 1095.538672998376 347.8906536291139 1098.04467295743 292.9986198705014
432 0.005 2.16 20 1094.537164190039 1070.395378914604 1070.689384884141 1103.15664076009 1100.783683428019 1100.290815915543 1095.54002893903 347.9893426838896 1098.032727133997 292.9985634080269
433 0.005 2.165 20 1094.544091341344 1070.407866859324 1070.702016111759 1103.157738662581 1100.784713842161 1100.291956066786 1095.544553876881 348.0880505216864 1098.033663827686 292.9985978592275
434 0.005 2.17 20 1094.55284144348 1070.420170545758 1070.714458320979 1103.158547486252 1100.785166847469 1100.29220286611 1095.545411992793 348.1866489616829 1098.036047021437 292.9985885190586
435 0.005 2.175 20 1094.551936625314 1070.432288490866 1070.726718653931 1103.157456873548 1100.783863660718 1100.291631306713 1095.544637573835 348.2836583890212 1098.045704680362 292.9985942334033
436 0.005 2.18 20 1094.562955398817 1070.444208732403 1070.738782288748 1103.160947697384 1100.785731802997 1100.291373993797 1095.54632985546 348.3816511531732 1098.040285534656 292.9985651861637
437 0.005 2.185 20 1094.565600657763 1070.455929687226 1070.750642166501 1103.16036341823 1100.784998523256 1100.290383211703 1095.544909244608 348.4786902823457 1098.039843209224 292.9985931923856
438 0.005 2.19 20 1094.562476533843 1070.467398754148 1070.762266233367 1103.154631655304 1100.779662134116 1100.286652101392 1095.540236977048 348.5738397808499 1098.046448858187 292.9986088237778
439 0.005 2.195 20 1094.573208049502 1070.478697126452 1070.773698906541 1103.155111510624 1100.779829051628 1100.286659339826 1095.541556594321 348.6692627627774 1098.046379366102 292.9985972570253
440 0.005 2.2 20 1094.569994841979 1070.48979295272 1070.784930350723 1103.15214814602 1100.777306183809 1100.284802165358 1095.535853865206 348.7646524281739 1098.045292418952 292.9985953337614
441 0.005 2.205 20 1094.573708165644 1070.500712161878 1070.79598323399 1103.152666663121 1100.778679298189 1100.285416983215 1095.533927800829 348.8609160236475 1098.038789103595 292.9986178775999
442 0.005 2.21 20 1094.58354961387 1070.511555287202 1070.806933103703 1103.15629384352 1100.782924039805 1100.290012963884 1095.540286965346 348.9580878453921 1098.034618477243 292.998586300665
443 0.005 2.215 20 1094.583982313973 1070.522290959825 1070.817780435157 1103.157701651766 1100.784632550472 1100.291806695926 1095.546154883768 349.0541858020161 1098.039103061992 292.9986164089635
444 0.005 2.22 20 1094.595085548338 1070.532846331278 1070.828462102531 1103.158386966343 1100.7843816407 1100.292725496034 1095.545053335948 349.1493476738619 1098.046532208598 292.9986139145824
445 0.005 2.225 20 1094.597184016194 1070.543241512796 1070.83897448733 1103.158997692023 1100.784480812261 1100.290756225566 1095.545369001636 349.2432370154986 1098.04586948324 292.998592339157
446 0.005 2.23 20 1094.593372075088 1070.553399452739 1070.849269838215 1103.154828708549 1100.780644239674 1100.286693523085 1095.540130634213 349.3364818026479 1098.040201223728 292.998605518878
447 0.005 2.235 20 1094.60263206884 1070.563362962798 1070.859360789357 1103.1548948542 1100.779884663053 1100.286770225662 1095.534591387584 349.4315813435381 1098.039018749333 292.9985997687887
448 0.005 2.24 20 1094.600473727631 1070.57316124599 1070.869277733826 1103.153911189033 1100.77891598923 1100.286038539459 1095.533952020247 349.5270013570888 1098.04018487311 292.9986015180144
449 0.005 2.245 20 1094.606560103152 1070.582878346357 1070.879100480671 1103.155138025249 1100.78173705935 1100.289406232597 1095.53736298041 349.6193968182684 1098.038872034351 292.9985976868887
450 0.005 2.25 20 1094.613499572093 1070.592468249249 1070.888793987168 1103.154702921801 1100.78136798268 1100.289484543802 1095.538986483247 349.7125604780498 1098.044473727531 292.9985816022788
451 0.005 2.255 20 1094.610013360561 1070.601899529806 1070.89833611358 1103.154391985115 1100.781318677023 1100.288839288189 1095.538373436323 349.8053686700303 1098.039514283049 292.998597766733
452 0.005 2.26 20 1094.619860149314 1070.611185812687 1070.907733702008 1103.154648608371 1100.781289321141 1100.289283420317 1095.537213884744 349.8976216079951 1098.042375608832 292.9985873591403
453 0.005 2.265 20 1094.624138037581 1070.620389816711 1070.917030572417 1103.158196268908 1100.78478975998 1100.292155112563 1095.545767267317 349.9893606092303 1098.037595197447 292.9985841261619
454 0.005 2.27 20 1094.624544405822 1070.629466044489 1070.926210591585 1103.156971291438 1100.78382235564 1100.291765223055 1095.545089740818 350.0801921513853 1098.045210367837 292.9985767290087
455 0.005 2.275 20 1094.633647680198 1070.638358714269 1070.935206757601 1103.159256931651 1100.784709402265 1100.289783829616 1095.544442086546 350.1716966101042 1098.036586591273 292.9985894811188
456 0.005 2.28 20 1094.628420249359 1070.647041369807 1070.944004577413 1103.154893995834 1100.779864274239 1100.286218354712 1095.539219942392 350.2628923062039 1098.039293750651 292.9985898425253
457 0.005 2.285 20 1094.632298389738 1070.655597499699 1070.952667113526 1103.153327003047 1100.779046308028 1100.286152264101 1095.534647629436 350.3536855653314 1098.041606489309 292.9985628666032
458 0.005 2.29 20 1094.636777550305 1070.664037896054 1070.961202146339 1103.153132198698 1100.779731347904 1100.286899261481 1095.535957191199 350.4436343484463 1098.037042941395 292.9985930322123
459 0.005 2.295 20 1094.636148133446 1070.672389631342 1070.969640868792 1103.155784931116 1100.782548566196 1100.289586383142 1095.53937144829 350.5325518933772 1098.0347559343 292.9986041492267
460 0.005 2.3 20 1094.64605561924 1070.680610624863 1070.977955920986 1103.155800670724 1100.781869464433 1100.289687753067 1095.538764852082 350.6240752242865 1098.040087853889 292.9985712457537
461 0.005 2.305 20 1094.646562538111 1070.688732681552 1070.986162569966 1103.156161374632 1100.782780987659 1100.290152824366 1095.540338283791 350.7101720612828 1098.037112758167 292.9985503158819
462 0.005 2.31 20 1094.651746687335 1070.69679224556 1070.994300478409 1103.159764290056 1100.785319006954 1100.292517679764 1095.547184429629 350.8004275525294 1098.047488785358 292.9985986137979
463 0.005 2.315 20 1094.660850499535 1070.704726762716 1071.002322589306 1103.160151091905 1100.785116402324 1100.291811565612 1095.545374674458 350.8884567606625 1098.047709060541 292.9985980366936
464 0.005 2.32 20 1094.658165475039 1070.712539118757 1071.01022577669 1103.160337179556 1100.785415951282 1100.291613095694 1095.546865143603 350.9770052495557 1098.047250045655 292.998585282445
465 0.005 2.325 20 1094.662432709995 1070.720198920302 1071.017980059094 1103.159577243406 1100.784034862202 1100.289999602784 1095.544653323382 351.0649788550693 1098.047661024177 292.9985756135383
466 0.005 2.33 20 1094.663080989256 1070.72768741405 1071.025567110786 1103.156287986179 1100.781353056651 1100.287271926578 1095.541050734102 351.1530948123171 1098.040268932816 292.9985981440934
467 0.005 2.335 20 1094.65877905204 1070.735019017727 1071.032994738793 1103.154793132319 1100.779721385965 1100.286549619885 1095.535443794981 351.2413491192944 1098.039244207336 292.9985795579013
468 0.005 2.34 20 1094.668844113383 1070.742301690019 1071.040353149955 1103.156014842411 1100.782077560101 1100.289834334679 1095.538105465774 351.328183217187 1098.039517142473 292.9985962175627
469 0.005 2.345 20 1094.66952110289 1070.749479272667 1071.047605804978 1103.155370878014 1100.781642613598 1100.290126240971 1095.53720872994 351.4152788769744 1098.04556232991 292.9985830425344
470 0.005 2.35 20 1094.672149143975 1070.756613689911 1071.054812421369 1103.157122776072 1100.783723910512 1100.29185968741 1095.546149014099 351.5023962595704 1098.046588672642 292.9986299259247
471 0.005 2.355 20 1094.680319138218 1070.763658078393 1071.061929443084 1103.159195268687 1100.78563592661 1100.292851987706 1095.546257169875 351.5885243924685 1098.039157503438 292.9985622680018
472 0.005 2.36 20 1094.679321789619 1070.77059479356 1071.068940025971 1103.16008395558 1100.785277962732 1100.292209965946 1095.54533502448 351.6745120710299 1098.047731589488 292.9986146643552
473 0.005 2.365 20 1094.682737909936 1070.777413115888 1071.075840806951 1103.158512387745 1100.783885743572 1100.290008871272 1095.546327073868 351.7604074377612 1098.045228092603 292.9985965364165
474 0.005 2.37 20 1094.686289284484 1070.784106520252 1071.0826096572 1103.158368472807 1100.783390785878 1100.289062405519 1095.544639783237 351.8456416144751 1098.045069050971 292.9985821338917
475 0.005 2.375 20 1094.677776445642 1070.79058540481 1071.089187511991 1103.153605500005 1100.779499287459 1100.285674003594 1095.537643586873 351.9308895318318 1098.035105527889 292.9985601155868
476 0.005 2.38 20 1094.686929654304 1070.796970521774 1071.095650143311 1103.152562550544 1100.778401888001 1100.2865026247 1095.533469958744 352.0158503472565 1098.044606193314 292.9986032342651
477 0.005 2.385 20 1094.686614497863 1070.803311720871 1071.102051361547 1103.153002993364 1100.779558046919 1100.287318693717 1095.535811287329 352.0999972416646 1098.043504102595 292.9986031110282
478 0.005 2.39 20 1094.688596426347 1070.809583826977 1071.108388171123 1103.156045550917 1100.78286982562 1100.290302329017 1095.539468357078 352.1845669014741 1098.037220676428 292.9985900068352
479 0.005 2.395 20 1094.69848875652 1070.815797574095 1071.114661001301 1103.156611264132 1100.782812759661 1100.291088509284 1095.541878099843 352.268362139917 1098.046083552823 292.9985702176354
480 0.005 2.4 20 1094.696997340871 1070.821968794195 1071.120888126768 1103.158996074409 1100.784797796706 1100.292078909082 1095.54730647856 352.3518146649162 1098.046425535382 292.9985898441877
481 0.005 2.405 20 1094.701597391331 1070.828027315561 1071.127017480454 1103.160643666131 1100.786317523909 1100.292041359158 1095.54622818526 352.4354504924585 1098.037066292506 292.9985715119877
482 0.005 2.41 20 1094.705962153904 1070.833986381874 1071.133040537641 1103.160860184325 1100.785517618247 1100.291084913187 1095.546365730948 352.5183465429455 1098.040136743636 292.9986069310906
483 0.005 2.415 20 1094.703341875949 1070.839868444338 1071.138988659194 1103.160086404067 1100.785175006301 1100.291615221107 1095.546485470416 352.601650108724 1098.047370440831 292.9985585315143
484 0.005 2.42 20 1094.711597879382 1070.845652787035 1071.144837704657 1103.160058135797 1100.784678253467 1100.290758923909 1095.546551800616 352.6843838977202 1098.047494797542 292.9986061452403
485 0.005 2.425 20 1094.70638950074 1070.851297127912 1071.150556184732 1103.155669168476 1100.780977620467 1100.287239442611 1095.541103421647 352.7666207880674 1098.043965511352 292.9985931379263
486 0.005 2.43 20 1094.704123639187 1070.856807621206 1071.156143567736 1103.152608068484 1100.778294714223 1100.285285195024 1095.535658551843 352.8483686878379 1098.044208603586 292.998588808245
487 0.005 2.435 20 1094.710453203168 1070.862246002365 1071.161641101533 1103.153067396798 1100.779667445556 1100.28682631004 1095.535246801398 352.9303392642976 1098.037329638266 292.9985966562015
488 0.005 2.44 20 1094.705918802364 1070.867579545009 1071.167037124429 1103.151780125887 1100.778401427708 1100.285725904294 1095.533282771227 353.0113815916206 1098.038283434436 292.9985992257415
489 0.005 2.445 20 1094.71242757065 1070.872832612101 1071.172350435136 1103.151932530954 1100.777457732468 1100.285259612269 1095.534332823278 353.0923484416895 1098.044879326484 292.9986079621181
490 0.005 2.45 20 1094.71643452271 1070.878087409047 1071.177643310155 1103.155299386734 1100.781968730739 1100.288848941716 1095.539824774739 353.1738929029979 1098.037053701006 292.9985920836599
491 0.005 2.455 20 1094.713827689033 1070.883260700586 1071.182869144676 1103.156128745878 1100.782830200553 1100.289999462008 1095.540431480731 353.2543688972947 1098.035024632974 292.9985700734962
492 0.005 2.46 20 1094.723593638922 1070.888367060228 1071.188027253681 1103.155588844229 1100.781831066718 1100.290118903469 1095.539824080507 353.3340793668204 1098.045176783146 292.9985913154393
493 0.005 2.465 20 1094.721125548437 1070.893396560205 1071.193108886594 1103.154864398976 1100.78115893095 1100.289056198225 1095.539636854066 353.4146306403456 1098.043627436346 292.9985844233436
494 0.005 2.47 20 1094.722184596864 1070.898371308752 1071.198136938565 1103.156177380047 1100.7826028747 1100.290210049875 1095.540767741482 353.4941666534845 1098.039272985357 292.9985912319725
495 0.005 2.475 20 1094.732199695359 1070.903321434001 1071.203126462484 1103.158788268298 1100.784656945179 1100.292514269572 1095.546336508712 353.5735390306575 1098.046075179014 292.9986050419288
496 0.005 2.48 20 1094.729335109135 1070.908197945603 1071.208052092374 1103.160148170804 1100.78520453353 1100.291957390789 1095.5463572236 353.6536152131418 1098.047789228938 292.998600779417
497 0.005 2.485 20 1094.732350627539 1070.912942445343 1071.212860122349 1103.15844982497 1100.783299661867 1100.288946529688 1095.544053890866 353.7321301865404 1098.046034486747 292.9985685356609
498 0.005 2.49 20 1094.729532186828 1070.917547714453 1071.217532746522 1103.153405346703 1100.778918929958 1100.285493298899 1095.53663302098 353.8112141656841 1098.039375785553 292.9985969477909
499 0.005 2.495 20 1094.725950382036 1070.922073260586 1071.222115171886 1103.153089575341 1100.7792822956 1100.286525986617 1095.534544234771 353.8902960643069 1098.037885341328 292.9985859031734
500 0.005 2.5 20 1094.73512803137 1070.926555402687 1071.226641814369 1103.15297986709 1100.779067713802 1100.287072305253 1095.534841346491 353.9680448021086 1098.044827921391 292.9985798661278
501 0.005 2.505 20 1094.732671526593 1070.930951604171 1071.231082544158 1103.154536454954 1100.780032540526 1100.286531052125 1095.535260328225 354.0464339208881 1098.036625121572 292.9985901099513
502 0.005 2.51 20 1094.731742643031 1070.935283946337 1071.235464852399 1103.152236000625 1100.779009806435 1100.286143291821 1095.533864353892 354.1242347080824 1098.037134673661 292.9985772383165
503 0.005 2.515 20 1094.73896545444 1070.939553335319 1071.239773861025 1103.153538022955 1100.778974474402 1100.285800968237 1095.534467149909 354.2010777476987 1098.039569633914 292.9985765604179
504 0.005 2.52 20 1094.737577705926 1070.943834866905 1071.244085886443 1103.156394408777 1100.782569824744 1100.290245100054 1095.539407037537 354.2785014395003 1098.038762759074 292.99858271952
505 0.005 2.525 20 1094.744285008307 1070.948099945008 1071.248387698498 1103.155514615143 1100.781997217794 1100.29027765538 1095.544095105026 354.3549132238581 1098.045467697152 292.9985672253424
506 0.005 2.53 20 1094.748071031627 1070.952326183819 1071.252642077204 1103.158802247363 1100.783920187143 1100.289884761574 1095.546540766403 354.4311088503059 1098.045305902348 292.9985795092989
507 0.005 2.535 20 1094.745229385125 1070.956494692364 1071.256851730485 1103.159479506894 1100.785101794277 1100.29119272607 1095.547006455633 354.5071754696138 1098.046207557546 292.9985603379563
508 0.005 2.54 20 1094.753026032022 1070.960604750016 1071.261004428673 1103.159039994985 1100.784067098904 1100.290065105894 1095.546991125907 354.5834566241395 1098.044666128693 292.9985739293995
509 0.005 2.545 20 1094.749510570341 1070.964651532055 1071.265090605637 1103.159098607243 1100.784741465672 1100.290069380436 1095.546932956935 354.6589670552072 1098.039993571251 292.9985580869141
510 0.005 2.55 20 1094.751450116825 1070.968651189287 1071.269132374966 1103.160536146367 1100.78606416265 1100.291415213951 1095.547896179102 354.7352338221736 1098.038217401081 292.9985834854096
511 0.005 2.555 20 1094.756227341106 1070.972558111534 1071.273079531629 1103.158784594247 1100.783717605927 1100.289095530528 1095.544990214985 354.8109092375186 1098.042779233791 292.9986010734169
512 0.005 2.56 20 1094.748799437718 1070.976347592026 1071.27692517867 1103.156425101157 1100.781903113928 1100.287596121709 1095.541094664816 354.8853994637653 1098.036901459391 292.9985943263721
513 0.005 2.565 20 1094.752674510868 1070.980041351065 1071.280670738716 1103.153334107103 1100.778708178471 1100.285861451343 1095.535491816489 354.9607645182365 1098.04522576667 292.9985821489831
514 0.005 2.57 20 1094.756031324746 1070.983749723488 1071.284404218331 1103.156364672263 1100.782394062796 1100.289954271857 1095.538868545117 355.0352818403171 1098.037766819104 292.9986045029579
515 0.005 2.575 20 1094.753383023123 1070.987407303281 1071.28809887471 1103.155209544188 1100.781707421805 1100.290112758153 1095.539330263081 355.1098374790314 1098.045881320318 292.9985960150087
516 0.005 2.58 20 1094.760385652794 1070.991017096307 1071.291747003588 1103.154338899297 1100.780866049261 1100.289069012264 1095.539511302665 355.1836832612008 1098.04476767763 292.9985858846088
517 0.005 2.585 20 1094.756990238409 1070.994570820835 1071.295335249999 1103.154089597746 1100.780688524687 1100.288810100969 1095.537665114709 355.2570124801186 1098.044493914775 292.9985535233167
518 0.005 2.59 20 1094.75871036116 1070.99808489679 1071.298886420196 1103.154697163511 1100.781559191255 1100.289651537487 1095.539692853785 355.3310294671414 1098.044821847363 292.9985983900855
519 0.005 2.595 20 1094.764516076741 1071.001546365009 1071.302381193007 1103.156374358208 1100.782468542544 1100.290265170299 1095.538929108791 355.4045566397519 1098.040548531706 292.9985787183353
520 0.005 2.6 20 1094.76143896764 1071.005002040738 1071.305867448692 1103.156260650172 1100.782802999563 1100.290691773004 1095.545018345205 355.4773206730407 1098.044780042798 292.9986090889302
521 0.005 2.605 20 1094.768179800035 1071.008428332399 1071.309325110327 1103.157483527612 1100.783814990726 1100.291670414816 1095.547452007318 355.5502905437742 1098.044960764127 292.9985552175431
522 0.005 2.61 20 1094.768559373303 1071.011807978148 1071.312734451816 1103.159078565291 1100.78558430274 1100.292550798327 1095.547469049621 355.6228184156503 1098.037570563258 292.9985754784963
523 0.005 2.615 20 1094.765195327765 1071.015124189991 1071.316091285591 1103.157633222247 1100.784542421959 1100.291993940069 1095.545707938564 355.6950512376845 1098.040051859257 292.9985817215182
524 0.005 2.62 20 1094.774835779708 1071.018392384032 1071.319391242344 1103.159762647122 1100.784753598183 1100.291010296119 1095.546969165237 355.7676498649182 1098.044281538439 292.9985954100888
525 0.005 2.625 20 1094.77097574913 1071.021616522376 1071.322646688815 1103.160623745009 1100.786072530736 1100.29155045532 1095.547275045149 355.839510395229 1098.03944157971 292.9985787127486
526 0.005 2.63 20 1094.767891646686 1071.02469615481 1071.325779068941 1103.153943822173 1100.779308289567 1100.285742844638 1095.541581842232 355.9107196808485 1098.044093786346 292.9985802140845
527 0.005 2.635 20 1094.772048836997 1071.027709078415 1071.328826560497 1103.155257204604 1100.780362204709 1100.286316304467 1095.539932462948 355.9820089320716 1098.03778658042 292.9985746658274
528 0.005 2.64 20 1094.767981624534 1071.030746897196 1071.331885905733 1103.154018248282 1100.780632585256 1100.288404080396 1095.539091690878 356.0527028594039 1098.04364639167 292.9985691407699
529 0.005 2.645 20 1094.774834598183 1071.033744122612 1071.334912730329 1103.155098353979 1100.781690452729 1100.289707386839 1095.540130928309 356.1236976438115 1098.044575392772 292.9985953077239
530 0.005 2.65 20 1094.776813768515 1071.036745794634 1071.337933853464 1103.157251460401 1100.783822727037 1100.291371282517 1095.546284075595 356.1952075552321 1098.040127102744 292.998598900995
531 0.005 2.655 20 1094.775894173153 1071.039702797968 1071.340916107994 1103.158714101456 1100.783989739946 1100.290189165722 1095.547007711697 356.2652146122705 1098.046405016256 292.9985609562691
532 0.005 2.66 20 1094.78322452294 1071.042631253586 1071.343870505092 1103.159275355275 1100.784677210766 1100.290666067763 1095.548161666896 356.3351714455709 1098.045820585662 292.9985742125778
533 0.005 2.665 20 1094.777716658312 1071.045473226984 1071.34674437846 1103.158191722699 1100.783591803966 1100.288637565425 1095.545112153713 356.4051511244294 1098.040207982928 292.9985959798734
534 0.005 2.67 20 1094.777138006696 1071.048225281071 1071.349539783742 1103.153984612095 1100.779093894731 1100.286177232035 1095.539526819915 356.4742568622485 1098.044914360434 292.9985898537573
535 0.005 2.675 20 1094.781219795367 1071.050933407239 1071.35227421709 1103.156332256694 1100.781756995959 1100.287462193432 1095.541823449482 356.5441971329904 1098.03496494425 292.9985915749596
536 0.005 2.68 20 1094.775349956587 1071.053580270517 1071.354954442565 1103.152748540288 1100.778195155908 1100.285715646416 1095.535331176985 356.6137156339137 1098.044024651447 292.9985931118437
537 0.005 2.685 20 1094.781267921275 1071.056233904933 1071.357629937737 1103.153437633136 1100.780105605239 1100.287696445462 1095.538096653863 356.6826706706263 1098.043068848267 292.9985824328381
538 0.005 2.69 20 1094.784944533124 1071.058922147109 1071.360325830464 1103.156957195881 1100.783581199551 1100.291220965598 1095.54655263297 356.7519160360526 1098.042353627014 292.9986052939789
539 0.005 2.695 20 1094.783133904077 1071.061583723823 1071.36300961503 1103.159249135795 1100.785661656255 1100.292903073932 1095.546887510805 356.8203029966279 1098.037100203602 292.9985988561161
540 0.005 2.7 20 1094.791092544883 1071.064171272969 1071.365621122363 1103.159705651808 1100.784150797547 1100.289637478147 1095.545534117063 356.8882656272646 1098.043009475934 292.9985981872741
541 0.005 2.705 20 1094.782003335182 1071.066655916288 1071.368141998299 1103.154341628179 1100.779908395285 1100.285691515963 1095.542489443158 356.9560695705807 1098.039382161395 292.9986121282102
542 0.005 2.71 20 1094.783045565109 1071.069073483187 1071.370593944133 1103.153934815877 1100.779490200478 1100.285659370388 1095.537850018566 357.0237206585498 1098.036534956507 292.9986265506749
543 0.005 2.715 20 1094.786482638887 1071.071460942371 1071.373003159015 1103.151600579384 1100.777499473691 1100.285438137549 1095.534527170631 357.091362411757 1098.043301121929 292.9985832053636
544 0.005 2.72 20 1094.783007035535 1071.073879987569 1071.375433831046 1103.153679271211 1100.780389497521 1100.287970940084 1095.53832936881 357.1587198975519 1098.042440876151 292.9986102805703
545 0.005 2.725 20 1094.792015306287 1071.076306458428 1071.377875019853 1103.156456230977 1100.783027588182 1100.290980384789 1095.543811528428 357.2251888509153 1098.045114809725 292.9986117759289
546 0.005 2.73 20 1094.794154275409 1071.078735789612 1071.380309179169 1103.158793550891 1100.783762515614 1100.290316137157 1095.547219914436 357.2929752598835 1098.046789544056 292.9986107111293
547 0.005 2.735 20 1094.790430249183 1071.081091738522 1071.382694242134 1103.15803663328 1100.783220940086 1100.289651665536 1095.54473299563 357.3595063881646 1098.046853197854 292.9985877562126
548 0.005 2.74 20 1094.795767944896 1071.083416154669 1071.385041924401 1103.158018095686 1100.783711957993 1100.289264981032 1095.545167847379 357.4261548741035 1098.038954982747 292.998576000523
549 0.005 2.745 20 1094.791923908219 1071.085694805773 1071.387341699398 1103.158660473606 1100.78392300475 1100.289408666385 1095.543934697699 357.4926945047761 1098.039204150359 292.9985864828969
550 0.005 2.75 20 1094.789357828878 1071.087848432061 1071.389538441061 1103.153514450381 1100.779339520065 1100.285531937321 1095.537430588048 357.5581260778657 1098.03299529207 292.9985944624655
551 0.005 2.755 20 1094.794316616268 1071.090013849301 1071.391718109963 1103.154698367136 1100.780936072605 1100.288112513336 1095.536996800782 357.6246740401564 1098.036263832738 292.9985826866469
552 0.005 2.76 20 1094.790404713699 1071.092202767348 1071.393916725991 1103.155729178684 1100.782653239176 1100.289836225433 1095.541498352604 357.6906449318407 1098.033673283257 292.9985793851596
553 0.005 2.765 20 1094.8018457342 1071.094428996499 1071.396146479579 1103.159849260107 1100.78518087455 1100.29212709373 1095.548334371279 357.7558300630025 1098.043762410078 292.9985791744525
554 0.005 2.77 20 1094.799261453252 1071.09660578222 1071.398344980081 1103.159332311506 1100.785617238201 1100.292938825876 1095.546689443762 357.8209628904392 1098.03791604285 292.9985802788904
555 0.005 2.775 20 1094.797672067496 1071.098751338424 1071.400511972605 1103.158624061453 1100.784072024374 1100.290404745689 1095.546869115253 357.8857239541089 1098.045508805737 292.9985743288946
556 0.005 2.78 20 1094.800813167349 1071.100790269879 1071.402584611941 1103.156978475246 1100.782573896656 1100.288175133948 1095.542158033911 357.9500107106695 1098.035018452163 292.9985825612225
557 0.005 2.785 20 1094.79551433261 1071.102773417442 1071.404594283795 1103.153564694772 1100.778635503959 1100.285900791421 1095.538531014313 358.0147896323719 1098.045601707393 292.998588689294
558 0.005 2.79 20 1094.79816464085 1071.104744902381 1071.406584323864 1103.154472384598 1100.779864231767 1100.28651719172 1095.54052235102 358.079179642103 1098.044847057144 292.9985927148829
559 0.005 2.795 20 1094.80179670164 1071.106697656739 1071.408547486836 1103.15505757683 1100.780117842606 1100.286620993953 1095.541482404246 358.142634432095 1098.045047055161 292.9985761406764
560 0.005 2.8 20 1094.794514626495 1071.108584669595 1071.410460961474 1103.152559063005 1100.778216286802 1100.285377259579 1095.535029584173 358.2072105019043 1098.042404230619 292.9986000662916
561 0.005 2.805 20 1094.802432038874 1071.110490585807 1071.412377990814 1103.155370337836 1100.781402492963 1100.288671861418 1095.539163747923 358.2714952643654 1098.03770091584 292.9985991120048
562 0.005 2.81 20 1094.804329656045 1071.112427603692 1071.41431629727 1103.156976372021 1100.783084715386 1100.291335470725 1095.543731064118 358.3344397812154 1098.045853501384 292.9985823151367
563 0.005 2.815 20 1094.803100362943 1071.114364183184 1071.416260865317 1103.158790380377 1100.784376180062 1100.290404505332 1095.54671058445 358.3978780966477 1098.04330914201 292.9985575128528
564 0.005 2.82 20 1094.805321092905 1071.116169953947 1071.418098338085 1103.155325944724 1100.780788160371 1100.286578004165 1095.542565824847 358.461411291047 1098.035669658826 292.9985877688014
565 0.005 2.825 20 1094.80140166683 1071.117942277069 1071.41988798889 1103.154418498938 1100.779080296897 1100.286250377139 1095.539542961288 358.5237772053247 1098.045963520257 292.9985912096082
566 0.005 2.83 20 1094.805112660506 1071.119771942213 1071.421723610087 1103.156001908949 1100.782236401556 1100.289854501774 1095.540285878299 358.5857177437634 1098.04477612069 292.9985894135698
567 0.005 2.835 20 1094.806954916545 1071.121557802603 1071.423522702513 1103.154901766114 1100.781291491988 1100.28921835051 1095.540058454697 358.6485486640586 1098.044270361986 292.9985885427563
568 0.005 2.84 20 1094.802760734478 1071.12333748145 1071.425315154839 1103.155167380317 1100.781785224257 1100.289858002146 1095.540845549441 358.711193420294 1098.044940622947 292.9985971091454
569 0.005 2.845 20 1094.811729326025 1071.125134227609 1071.427122384742 1103.159091743203 1100.785123053655 1100.292621992038 1095.546817706842 358.7731664470091 1098.039572784675 292.9986107641385
570 0.005 2.85 20 1094.809784247312 1071.126904740124 1071.42890587884 1103.158836527397 1100.785389590242 1100.292673714933 1095.546667306824 358.8354788991755 1098.037132778049 292.9985822825496
571 0.005 2.855 20 1094.809122009451 1071.128612956706 1071.430630947145 1103.15915940378 1100.783748157051 1100.289803234532 1095.545648040698 358.8976032006204 1098.047057874962 292.9985919697186
572 0.005 2.86 20 1094.812554165004 1071.130255032925 1071.432298073905 1103.15601477657 1100.780668970543 1100.287609653286 1095.540565252924 358.9586002576312 1098.04666989631 292.9986130658729
573 0.005 2.865 20 1094.805421248386 1071.13186522317 1071.433928353165 1103.154702640431 1100.780339836944 1100.286484918937 1095.540318838614 359.0198305478678 1098.039517371171 292.9986013277602
574 0.005 2.87 20 1094.808522765498 1071.133439192308 1071.435519475273 1103.155726446003 1100.780869549087 1100.287042972167 1095.539525615185 359.0812544368401 1098.036825068919 292.9986112526846
575 0.005 2.875 20 1094.811048495046 1071.134971047683 1071.437064461999 1103.153942831866 1100.778666441802 1100.286282689793 1095.535612461663 359.1417277996688 1098.045697464923 292.9985945330661
576 0.005 2.88 20 1094.806231455681 1071.136552701093 1071.438649829311 1103.155797846331 1100.782591137404 1100.289757682913 1095.540293635685 359.2027787856554 1098.035610000607 292.9985990952273
577 0.005 2.885 20 1094.813353758333 1071.138139830206 1071.44024300024 1103.154600052192 1100.781426867987 1100.28926953684 1095.541380302629 359.2637452772697 1098.043707121831 292.9986221818677
578 0.005 2.89 20 1094.814701717251 1071.13975636291 1071.441855494047 1103.159306305 1100.785114593759 1100.291387630427 1095.546974887019 359.3240022384873 1098.040485571233 292.998600695212
579 0.005 2.895 20 1094.814246494405 1071.141355014777 1071.443466210991 1103.159524846623 1100.784977250842 1100.291534604795 1095.546787222205 359.3840815861456 1098.043275392901 292.9986152759658
580 0.005 2.9 20 1094.819242318905 1071.142943833207 1071.445067214807 1103.159937496288 1100.786230738451 1100.293120496883 1095.548494648149 359.4441909165025 1098.037837115002 292.9986041619139
581 0.005 2.905 20 1094.8142822245 1071.144493704448 1071.446636674642 1103.157476033613 1100.783566767916 1100.2917096898 1095.545761587177 359.503716237036 1098.045372970684 292.9986024550386
582 0.005 2.91 20 1094.818561800178 1071.146009895632 1071.448168887634 1103.16085478005 1100.785749818636 1100.291572387093 1095.547866043702 359.5638371910278 1098.040136826002 292.9986188881111
583 0.005 2.915 20 1094.817680859898 1071.147422742139 1071.449606316182 1103.156569571501 1100.781069205177 1100.287728895577 1095.5423919113 359.6234915689236 1098.046100303863 292.9985831631683
584 0.005 2.92 20 1094.809159328855 1071.148781030956 1071.450993022343 1103.152551126195 1100.778354670998 1100.285567329726 1095.53517220971 359.6823837397423 1098.043534926835 292.9985927433531
585 0.005 2.925 20 1094.816414082128 1071.150167239135 1071.452387724568 1103.154905161197 1100.781489372054 1100.288273340173 1095.539132906607 359.7413031416089 1098.035915804547 292.9986069247192
586 0.005 2.93 20 1094.817909994304 1071.151611167184 1071.453824977149 1103.156640443707 1100.783326510964 1100.291210372447 1095.54683165506 359.8005589965418 1098.044855116832 292.9986206335296
587 0.005 2.935 20 1094.81709703876 1071.153052501577 1071.455274306055 1103.157310373593 1100.784085537834 1100.291833130941 1095.546785648254 359.8590206656375 1098.044487713109 292.998594695213
588 0.005 2.94 20 1094.823000053281 1071.154462690217 1071.456693076488 1103.159181920374 1100.784987722623 1100.291102080006 1095.546272612739 359.9174786674549 1098.039671122058 292.9986128574266
589 0.005 2.945 20 1094.817048682866 1071.155809101228 1071.458054181824 1103.158308575697 1100.783685055182 1100.288707165937 1095.545251972175 359.976062338952 1098.040645523892 292.998629910919
590 0.005 2.95 20 1094.818576666612 1071.157078337003 1071.459352664122 1103.156199293204 1100.781046167659 1100.287369432383 1095.540065611523 360.0342354940264 1098.039689298488 292.9986175620867
591 0.005 2.955 20 1094.821040212887 1071.15834925259 1071.460628582682 1103.156357224152 1100.781233628595 1100.287544376757 1095.542271799796 360.0920738469505 1098.045835990315 292.9986099134899
592 0.005 2.96 20 1094.81305232669 1071.159563405884 1071.461864392083 1103.153249148174 1100.778887337693 1100.28574413686 1095.535719205133 360.1502962228971 1098.038744615559 292.9985699397994
593 0.005 2.965 20 1094.819701803361 1071.160755575399 1071.463070471947 1103.154226228253 1100.779837650302 1100.286519861525 1095.535812493337 360.2074520882088 1098.036133562101 292.9985707268118
594 0.005 2.97 20 1094.819066135181 1071.162019758796 1071.464323750223 1103.154358146735 1100.780843902304 1100.288499397914 1095.540392644698 360.2649370235952 1098.043421926233 292.9985828482338
595 0.005 2.975 20 1094.818003147661 1071.163265153794 1071.465576910005 1103.154220087833 1100.781001246624 1100.28913940011 1095.540636984643 360.3220861780956 1098.044374124327 292.9986010010228
596 0.005 2.98 20 1094.825057217259 1071.164493029436 1071.466811124834 1103.156012429518 1100.782046882219 1100.290474648611 1095.540393286262 360.3791050949865 1098.045717456926 292.9986058785608
597 0.005 2.985 20 1094.819588403997 1071.165698790283 1071.468027251767 1103.155803259787 1100.782086754539 1100.290295553561 1095.539186876163 360.4362723136072 1098.046123699433 292.9985839642455
598 0.005 2.99 20 1094.823919085798 1071.166935517233 1071.469272002395 1103.157958920684 1100.784809128461 1100.291920997232 1095.54686036388 360.4929752908049 1098.036234523987 292.9985982191537
599 0.005 2.995 20 1094.826789841947 1071.168172457784 1071.470511623559 1103.157377061708 1100.783448022054 1100.291545319225 1095.546124624311 360.5487659195598 1098.045271039535 292.9985939243255
600 0.005 3 20 1094.821802433957 1071.169350294726 1071.471699543381 1103.158302960238 1100.783454274417 1100.289061274665 1095.545528509716 360.6050885110898 1098.046067599267 292.9985953015509
601 0.005 3.005 20 1094.826050502388 1071.170455257919 1071.472827799284 1103.156671672164 1100.781452785142 1100.287699742836 1095.540691056159 360.661382858333 1098.039150189995 292.9985816337204
602 0.005 3.01 20 1094.822105943483 1071.171543615415 1071.473925439735 1103.153917265941 1100.778993169016 1100.286154748596 1095.538957683658 360.7171554305738 1098.045024151936 292.9986062044181
603 0.005 3.015 20 1094.821142248085 1071.172628240354 1071.475015433297 1103.155318554856 1100.781004455607 1100.286621277838 1095.543161646085 360.7730139888588 1098.038951749006 292.9986050989066
604 0.005 3.02 20 1094.82570419879 1071.173697711637 1071.47608738773 1103.154268163716 1100.779667336138 1100.285621772671 1095.541851138624 360.8283073075601 1098.039770683993 292.9986010808942
605 0.005 3.025 20 1094.821169038881 1071.174751910394 1071.477146288757 1103.1538128522 1100.7787061062 1100.285578936598 1095.541148736436 360.8834112105522 1098.044934192237 292.9985851860615
606 0.005 3.03 20 1094.82541820344 1071.175804013235 1071.478201824601 1103.156781238458 1100.78192723275 1100.287429028749 1095.543686497958 360.9387939486029 1098.035869387479 292.9986045445688
607 0.005 3.035 20 1094.828156298361 1071.17685635378 1071.479249448707 1103.156536289956 1100.780912621631 1100.287615028221 1095.542602244906 360.9935720341567 1098.045629500244 292.9986151857726
608 0.005 3.04 20 1094.819076333664 1071.177846430183 1071.480259413132 1103.153547592701 1100.779665535235 1100.286043588172 1095.535721733816 361.0480580683664 1098.033209281665 292.9986074753222
609 0.005 3.045 20 1094.826885046516 1071.178822656802 1071.481241686275 1103.15458977346 1100.779771932965 1100.286446513817 1095.536053841883 361.1036477568529 1098.037325301937 292.9986326624962
610 0.005 3.05 20 1094.826133163698 1071.179870814898 1071.482279144198 1103.156401578767 1100.782440332903 1100.290233763769 1095.539600932857 361.1586995483829 1098.039994434146 292.9986244588252
611 0.005 3.055 20 1094.827613486406 1071.180950824686 1071.483357506783 1103.157749293419 1100.784115992235 1100.291686610153 1095.545053581377 361.2131293981644 1098.039883454918 292.9986377276282
612 0.005 3.06 20 1094.83521437139 1071.182046551736 1071.484444002469 1103.160321292657 1100.784939097294 1100.291190572597 1095.547868553307 361.2673152938975 1098.047263034875 292.9986031901423
613 0.005 3.065 20 1094.827540807647 1071.183097449948 1071.485505217846 1103.158462250779 1100.783686926411 1100.289185485384 1095.545930039159 361.3207157640497 1098.044479931282 292.998604075516
614 0.005 3.07 20 1094.826912413258 1071.18403092778 1071.486470243328 1103.153756351517 1100.779098726508 1100.285457805741 1095.538980904355 361.3747599116033 1098.040742312674 292.9986267965396
615 0.005 3.075 20 1094.828545553737 1071.184946897447 1071.487394835093 1103.153805342207 1100.778757670244 1100.286397339492 1095.535425628638 361.4286260420798 1098.045342960164 292.9986089936756
616 0.005 3.08 20 1094.821737841108 1071.185845176653 1071.488304588698 1103.151990965541 1100.777928209674 1100.284831545145 1095.535038729142 361.4816273619927 1098.039632945396 292.9986271439849
617 0.005 3.085 20 1094.829243710506 1071.186771872267 1071.489230560576 1103.15317886428 1100.779807905433 1100.287050874159 1095.536791404412 361.5352360970874 1098.037881967495 292.9986361032089
618 0.005 3.09 20 1094.828304236804 1071.187742974173 1071.490189614436 1103.156521301138 1100.782882295362 1100.290014114385 1095.541482219079 361.5886341221692 1098.036070400448 292.9986195253259
619 0.005 3.095 20 1094.830375806201 1071.188733958154 1071.491180754492 1103.158106158634 1100.784182654033 1100.291641126823 1095.54344542678 361.6416349224453 1098.039959931118 292.9985983227636
620 0.005 3.1 20 1094.837523236979 1071.189743489448 1071.49218366814 1103.160872204581 1100.785627153442 1100.292051443473 1095.547423034435 361.6944625706045 1098.041433614369 292.9986298983772
621 0.005 3.105 20 1094.83010843776 1071.190733483151 1071.493183986169 1103.157555758123 1100.783814126317 1100.291330074867 1095.546795554862 361.7469671658502 1098.04304040401 292.998627540956
622 0.005 3.11 20 1094.836121398347 1071.191705802141 1071.494165155088 1103.160791926579 1100.785661050764 1100.29197444471 1095.547160147629 361.7995607046073 1098.040425642126 292.9986077230636
623 0.005 3.115 20 1094.836798320876 1071.192657341504 1071.49512075337 1103.159708977591 1100.784347920022 1100.290564422002 1095.547621906355 361.8519580354701 1098.046749684416 292.9986138492476
624 0.005 3.12 20 1094.83018351835 1071.193579198504 1071.496057508617 1103.158585608455 1100.784084688364 1100.289700666421 1095.545910744971 361.9041608843379 1098.038949373599 292.9985996546137
625 0.005 3.125 20 1094.837868836107 1071.19448494864 1071.496972132053 1103.159468382808 1100.784293952541 1100.290116181368 1095.546230090494 361.955989901244 1098.040243114109 292.998598811802
626 0.005 3.13 20 1094.834226173394 1071.195380434568 1071.497871185737 1103.158358195933 1100.783164533033 1100.289671239123 1095.545418351372 362.008264781836 1098.046899766696 292.9985961690472
627 0.005 3.135 20 1094.832902215774 1071.196225723611 1071.498732555247 1103.156706847192 1100.781448309 1100.288219905811 1095.541916984006 362.0596984196629 1098.046983320738 292.9985917947519
628 0.005 3.14 20 1094.832563912634 1071.196994689435 1071.499521786945 1103.153827642013 1100.779493202299 1100.285916170389 1095.536299520399 362.1115395942179 1098.034304503166 292.9985900007581
629 0.005 3.145 20 1094.830145371458 1071.197847290704 1071.500366583297 1103.15644261158 1100.782738532331 1100.290117314573 1095.541907240253 362.1631542779494 1098.03702119587 292.9985834932623
630 0.005 3.15 20 1094.83924222641 1071.198739320168 1071.50125041717 1103.159684958892 1100.784840711199 1100.292035994641 1095.547926886761 362.2143684626808 1098.047749308159 292.9985758899267
631 0.005 3.155 20 1094.838878593901 1071.199620716969 1071.502132293877 1103.158945530602 1100.783925985165 1100.290435374824 1095.547285965733 362.2651578750132 1098.046093129329 292.9985896798734
632 0.005 3.16 20 1094.830368353824 1071.200385520761 1071.502924523751 1103.15481793797 1100.780096865715 1100.286589947803 1095.54227756659 362.3154991751318 1098.045641572994 292.9985950083134
633 0.005 3.165 20 1094.836816015333 1071.201119781724 1071.503671272453 1103.154382941997 1100.779001868309 1100.286177175233 1095.539539697861 362.3659080714107 1098.045829142942 292.998590993489
634 0.005 3.17 20 1094.832500131809 1071.201916854962 1071.504462075714 1103.154166874534 1100.780601273757 1100.288189756353 1095.539983099187 362.4171199003607 1098.043815945897 292.9985825978751
635 0.005 3.175 20 1094.833840889942 1071.202706132046 1071.505254743956 1103.155398941233 1100.782150434712 1100.289974866548 1095.540329247909 362.4675658627352 1098.044738215068 292.99864748241
636 0.005 3.18 20 1094.838312998858 1071.203497515114 1071.506046541368 1103.155913555582 1100.782000855392 1100.289748178444 1095.541313634832 362.5175339061208 1098.041837049488 292.9985369542541
637 0.005 3.185 20 1094.835403094095 1071.204322531242 1071.506870278784 1103.159680180438 1100.785945945462 1100.293106646551 1095.547937712411 362.5686215248951 1098.038025907791 292.9985331201478
638 0.005 3.19 20 1094.840079748776 1071.205122933837 1071.507678547717 1103.159088314128 1100.78481405122 1100.290635169687 1095.547070274629 362.6186142489702 1098.040543600116 292.9985346763854
639 0.005 3.195 20 1094.836538629895 1071.205820498719 1071.508394812677 1103.154226743892 1100.77899300069 1100.285842191685 1095.541957469037 362.6680107846673 1098.044927653293 292.99857904458
640 0.005 3.2 20 1094.831301267172 1071.206489088568 1071.509076850835 1103.154311789794 1100.779881246793 1100.285931053339 1095.540066375749 362.7178088164331 1098.039884416206 292.9985713492938
641 0.005 3.205 20 1094.839164918283 1071.207209148561 1071.509792110503 1103.156090433803 1100.782040224613 1100.289221342744 1095.540132989299 362.7673485434728 1098.037865802059 292.9985647989077
642 0.005 3.21 20 1094.835616950103 1071.207919211035 1071.510504193214 1103.156305529598 1100.782478053948 1100.2902509173 1095.539600521637 362.8167394851387 1098.03914970238 292.9985711742389
643 0.005 3.215 20 1094.837729266629 1071.208644176758 1071.511231042715 1103.156295687077 1100.782595105371 1100.290854433245 1095.542003113886 362.8662827299776 1098.046247439377 292.9985663776665
644 0.005 3.22 20 1094.840931914091 1071.209381667327 1071.511968479811 1103.158147171092 1100.78450661078 1100.291666883041 1095.544132690035 362.9149637581805 1098.036087705514 292.9985346020687
645 0.005 3.225 20 1094.839123750234 1071.210131761866 1071.512714518113 1103.159775392702 1100.784686414683 1100.291470659158 1095.546774455946 362.9634730683007 1098.047151823119 292.9985920845576
646 0.005 3.23 20 1094.840283216996 1071.210814107827 1071.513414902596 1103.158227301456 1100.783881280639 1100.289281363465 1095.54522813605 363.0122098464453 1098.033389396278 292.9985568708985
647 0.005 3.235 20 1094.838639255021 1071.211451118003 1071.514061369635 1103.15654988366 1100.78191317531 1100.287636122917 1095.54212451055 363.0609437621391 1098.03483327823 292.998526824034
648 0.005 3.24 20 1094.833201066418 1071.212047521956 1071.514672944112 1103.152551344414 1100.77797466435 1100.285272353944 1095.535100695538 363.1095838008251 1098.044193455451 292.9985633987074
649 0.005 3.245 20 1094.838912377374 1071.212627216614 1071.515258198801 1103.152483904196 1100.778040128242 1100.285264820055 1095.535791623503 363.1579972566236 1098.044451986907 292.9985845255612
650 0.005 3.25 20 1094.837479417435 1071.213281654626 1071.515900777957 1103.156208460288 1100.78236015294 1100.290185922694 1095.539941948621 363.2064655580889 1098.039969664987 292.9985518284065
651 0.005 3.255 20 1094.838867412064 1071.213945295159 1071.516563970752 1103.155790960764 1100.782196793822 1100.290059325231 1095.541628443054 363.2530281824751 1098.043024476995 292.9985430303218
652 0.005 3.26 20 1094.841126707617 1071.214598182018 1071.517217453266 1103.155304053038 1100.781894531592 1100.289459049331 1095.540958544257 363.3008188299964 1098.039331859149 292.9985315831149
653 0.005 3.265 20 1094.836237369602 1071.215235931084 1071.517858549305 1103.155998842854 1100.782272031759 1100.289981378129 1095.540311991228 363.3488874212857 1098.039900975708 292.99857386234
654 0.005 3.27 20 1094.842083958267 1071.215861579066 1071.518489023239 1103.155718182555 1100.781855585224 1100.290068604249 1095.541304748112 363.3965427927487 1098.045401730198 292.9985540712718
655 0.005 3.275 20 1094.84153737632 1071.216489289476 1071.519114834635 1103.155903861686 1100.782029128656 1100.290217904608 1095.540785030453 363.4440345044409 1098.04549879111 292.9985786855824
656 0.005 3.28 20 1094.836879400354 1071.217112631902 1071.519746335561 1103.154803659684 1100.781664065695 1100.289670994739 1095.540983959039 363.4918283413911 1098.043882733776 292.9985661238317
657 0.005 3.285 20 1094.842566742904 1071.217718098904 1071.520356706753 1103.154960949644 1100.78170645855 1100.289219133476 1095.540900507758 363.539062446192 1098.039403590785 292.9985545157626
658 0.005 3.29 20 1094.83898081848 1071.218314336213 1071.520955492224 1103.15485581873 1100.781322944367 1100.28953908737 1095.538977946871 363.5856269436006 1098.045373239412 292.998562968438
659 0.005 3.295 20 1094.841859822563 1071.218958627081 1071.52159770815 1103.157633764533 1100.784342478707 1100.29162265029 1095.546932231986 363.6323230085994 1098.038039816029 292.9985485443785
660 0.005 3.3 20 1094.847100651384 1071.219615644029 1071.522249022431 1103.159089539513 1100.78491459573 1100.292519970674 1095.547951658826 363.6793481307407 1098.042998421785 292.9985664434621
661 0.005 3.305 20 1094.84177503812 1071.22025086492 1071.522887463929 1103.160959386723 1100.78630399966 1100.292326586637 1095.547195700587 363.7262536156078 1098.039053777383 292.9985271532959
662 0.005 3.31 20 1094.847144617924 1071.220846216524 1071.523492714136 1103.160320675388 1100.784848505612 1100.290327535688 1095.546484294568 363.7720190778055 1098.041412196081 292.9985360914525
663 0.005 3.315 20 1094.840439866008 1071.221339964635 1071.524007146789 1103.154943080536 1100.780259688851 1100.286222993387 1095.540612149092 363.8188125076167 1098.037272969791 292.9985466836862
664 0.005 3.32 20 1094.838507027716 1071.221873434163 1071.524542042004 1103.154492031451 1100.78067297577 1100.288373462297 1095.538938185843 363.8647191347037 1098.044605571963 292.998556198194
665 0.005 3.325 20 1094.845930929192 1071.222426165751 1071.525091608421 1103.155542830594 1100.781709117261 1100.290011759778 1095.539901576547 363.9099656794654 1098.045405042103 292.9985534437802
666 0.005 3.33 20 1094.840030957301 1071.222993929731 1071.525657416501 1103.15462608966 1100.781451360471 1100.289312060861 1095.540840328872 363.9562226489061 1098.044045006277 292.9985452969449
667 0.005 3.335 20 1094.844612062398 1071.223595606332 1071.526253684519 1103.158841475683 1100.785181016043 1100.292125932191 1095.547672405188 364.0026127098291 1098.039371203005 292.998568994513
668 0.005 3.34 20 1094.847749049943 1071.224178176996 1071.526833915009 1103.160219594583 1100.785800165102 1100.291150221983 1095.54768198643 364.0478354018725 1098.035061083815 292.9985563129389
669 0.005 3.345 20 1094.838505891799 1071.224651519309 1071.52732899336 1103.155845329122 1100.781103008592 1100.286851302241 1095.54216677856 364.0931942094991 1098.036990777106 292.9985324827969
670 0.005 3.35 20 1094.844289890845 1071.225120342303 1071.527805029307 1103.153953910081 1100.778866148536 1100.28560562484 1095.541518352118 364.1388630921346 1098.04414299772 292.9985360552307
671 0.005 3.355 20 1094.842023885839 1071.225586650946 1071.52826927211 1103.155366033117 1100.78070902987 1100.286772850639 1095.540315406239 364.1840381864353 1098.037377230878 292.9985387145154
672 0.005 3.36 20 1094.839009631216 1071.226037701855 1071.528725234157 1103.153415600814 1100.778603174449 1100.285723705354 1095.537133623449 364.2287825312011 1098.043381238744 292.9985510710322
673 0.005 3.365 20 1094.843568104723 1071.22648647509 1071.529173812396 1103.15376849088 1100.780389780401 1100.287227239555 1095.536145493898 364.2740366869102 1098.031920998349 292.9985331661504
674 0.005 3.37 20 1094.839708786047 1071.226924704532 1071.529610778233 1103.154527795738 1100.779848965486 1100.286762046388 1095.536151792333 364.3193610672816 1098.037005488007 292.9985667699618
675 0.005 3.375 20 1094.843509248057 1071.227439926431 1071.530113596467 1103.156150032132 1100.782260572163 1100.289479864029 1095.54031181303 364.3637535452334 1098.039673612861 292.9985523665185
676 0.005 3.38 20 1094.847067330695 1071.227959907295 1071.530625377326 1103.15592842193 1100.782078609723 1100.290068923392 1095.541757409602 364.4089527974106 1098.045403718675 292.9985686039915
677 0.005 3.385 20 1094.843316511215 1071.22851625428 1071.531179451596 1103.157375166618 1100.783868282788 1100.291779760081 1095.546168458724 364.4536961210391 1098.043702662975 292.9985818266077
678 0.005 3.39 20 1094.850167460182 1071.229044384905 1071.531710052333 1103.158777506763 1100.783680500384 1100.290270391778 1095.54669079501 364.4974588120924 1098.046856683141 292.9985656272401
679 0.005 3.395 20 1094.849267587746 1071.229592338274 1071.532251952406 1103.159977745206 1100.784982936864 1100.2913021465 1095.547773575293 364.5416948671749 1098.04691322494 292.9985764101106
680 0.005 3.4 20 1094.841456543721 1071.230035277324 1071.532717230024 1103.1538462767 1100.778933945509 1100.285634912617 1095.541869015035 364.5853133468426 1098.045439266658 292.9985531042414
681 0.005 3.405 20 1094.846490224651 1071.230459441069 1071.53314688257 1103.155003999442 1100.780496446389 1100.28629714085 1095.541842831955 364.6292693895035 1098.036139959848 292.9985324194368
682 0.005 3.41 20 1094.841718397072 1071.230890672482 1071.533574280211 1103.155857096943 1100.781541178639 1100.287339210068 1095.54212888116 364.6735384792544 1098.033264227928 292.9985467271285
683 0.005 3.415 20 1094.845433799372 1071.231334936117 1071.534014158541 1103.157244897168 1100.782257051654 1100.288016341048 1095.542560646407 364.7173058926684 1098.037575923473 292.9985688843864
684 0.005 3.42 20 1094.845208999778 1071.23173936298 1071.534425876759 1103.153836500593 1100.779366633489 1100.28684666734 1095.535412765148 364.7607599776359 1098.037511110522 292.9985617433737
685 0.005 3.425 20 1094.841554589521 1071.23219651803 1071.534874703737 1103.15556165281 1100.781702687717 1100.288905041085 1095.539958844403 364.8044930883493 1098.038270775277 292.998569920082
686 0.005 3.43 20 1094.850181974181 1071.232721399322 1071.535387670302 1103.1571277066 1100.783770082943 1100.291617844501 1095.547550376432 364.8474585235844 1098.045044541528 292.9985816485135
687 0.005 3.435 20 1094.848334602351 1071.233251113335 1071.535910020624 1103.158912595791 1100.785545715774 1100.292429423471 1095.54761617422 364.8904128066656 1098.034397276034 292.9985547690529
688 0.005 3.44 20 1094.846799232582 1071.233767753564 1071.536433108712 1103.157910715886 1100.784088341423 1100.292004828155 1095.546551608702 364.9341583148732 1098.043810870098 292.9985711087548
689 0.005 3.445 20 1094.852480129593 1071.234267899125 1071.536933541201 1103.160516256464 1100.785903880001 1100.291217932592 1095.547886262158 364.9771251169984 1098.036896894131 292.9985530387411
690 0.005 3.45 20 1094.845296217489 1071.234689071805 1071.537369805006 1103.156854018873 1100.781375584248 1100.287641649232 1095.542179448283 365.0195034669883 1098.041717740678 292.998570931447
691 0.005 3.455 20 1094.844467996149 1071.235063696583 1071.537763015129 1103.152426401665 1100.778397103388 1100.286301823395 1095.53573634707 365.0623064427307 1098.04489159471 292.9985713370202
692 0.005 3.46 20 1094.848299388941 1071.235490235816 1071.538180111842 1103.15608093936 1100.781800094869 1100.288960295097 1095.539890129135 365.1048081460337 1098.038275452133 292.9985519999073
693 0.005 3.465 20 1094.84518885943 1071.235966488386 1071.538648987331 1103.156473788439 1100.782948129803 1100.290798755822 1095.545362789232 365.1467117350856 1098.043067397123 292.9985473575111
694 0.005 3.47 20 1094.854604656775 1071.236464254278 1071.539136666786 1103.1601850331 1100.785293611469 1100.292604765447 1095.548441483995 365.1890511060039 1098.047568696655 292.9985749032343
695 0.005 3.475 20 1094.850721694584 1071.236946528478 1071.539617701891 1103.159274002693 1100.784482055855 1100.290407245374 1095.54763726063 365.2314198960628 1098.045734054844 292.9985474801024
696 0.005 3.48 20 1094.849173927116 1071.237407105422 1071.540085735165 1103.159274602029 1100.784139929026 1100.29026127492 1095.54701825976 365.2730860145574 1098.046809613199 292.9985429103171
697 0.005 3.485 20 1094.851208298227 1071.237799433781 1071.540492763103 1103.15601261555 1100.781092339795 1100.287550035158 1095.542167791839 365.3154146728686 1098.045550725063 292.9985466150727
698 0.005 3.49 20 1094.84383741532 1071.238176588761 1071.540880119906 1103.153260248331 1100.779394075356 1100.287255412246 1095.538087606241 365.3572010550894 1098.044146163667 292.9985633732169
699 0.005 3.495 20 1094.846703345526 1071.238566784224 1071.541273161595 1103.155056758969 1100.78183940855 1100.288970051622 1095.539924438919 365.3988246002848 1098.033653080704 292.998529038219
700 0.005 3.5 20 1094.850340268256 1071.238981574503 1071.541678713069 1103.156736284252 1100.782776034869 1100.29033011307 1095.541645062566 365.4409008636263 1098.039226912342 292.9985619558299
701 0.005 3.505 20 1094.846874520093 1071.239434944096 1071.542128159429 1103.156981264705 1100.783545860723 1100.291451786643 1095.546516952499 365.4824625660117 1098.044670385695 292.9985544764
702 0.005 3.51 20 1094.853830346627 1071.239874442291 1071.542567942279 1103.159807180695 1100.785576018482 1100.291023959748 1095.547486721133 365.5231142591165 1098.039712198917 292.9985572223969
703 0.005 3.515 20 1094.850585823336 1071.240276521346 1071.542970362917 1103.159804385563 1100.785040551169 1100.289803551717 1095.54648484387 365.5645077987391 1098.035427088855 292.99854836209
704 0.005 3.52 20 1094.84682278156 1071.240636964224 1071.543343902929 1103.154972421716 1100.780030093518 1100.286778559302 1095.54261009207 365.605376810504 1098.045393048755 292.9985655432696
705 0.005 3.525 20 1094.849111102166 1071.240948418923 1071.543668295662 1103.151870102785 1100.77762691238 1100.285341532607 1095.534928797405 365.6464231224515 1098.043181058497 292.9985650443867
706 0.005 3.53 20 1094.846540208108 1071.241320075035 1071.544030940076 1103.156054186872 1100.782242090869 1100.289929054075 1095.540143743153 365.6878311394491 1098.039282867834 292.9985644487227
707 0.005 3.535 20 1094.850351507389 1071.241729386958 1071.544435920314 1103.15588785088 1100.782559455015 1100.290365011388 1095.544111004433 365.7277628027446 1098.043606491668 292.9985505049457
708 0.005 3.54 20 1094.854489751839 1071.242155340619 1071.54484845809 1103.159299429413 1100.784436485422 1100.290430768486 1095.547339600297 365.7682899587164 1098.045710293172 292.9985591457964
709 0.005 3.545 20 1094.849467224327 1071.24255140673 1071.545246487007 1103.158985092449 1100.783685342391 1100.289745763275 1095.546511452259 365.8092302686029 1098.047396818591 292.9985579277957
710 0.005 3.55 20 1094.849549157283 1071.242834030883 1071.545555600059 1103.153839166026 1100.779471144551 1100.285677552604 1095.538333860769 365.8494776341021 1098.035550407305 292.9985328045532
711 0.005 3.555 20 1094.847967944924 1071.243151968014 1071.545869723928 1103.155073376143 1100.780737224717 1100.288067034637 1095.536911159013 365.8899412288364 1098.037857455495 292.9985670566668
712 0.005 3.56 20 1094.845350568318 1071.243441770657 1071.546166713684 1103.153348021159 1100.779203793711 1100.286736079986 1095.534821993108 365.9296241731069 1098.039138700614 292.9985620875738
713 0.005 3.565 20 1094.851540139507 1071.243723044703 1071.546445977234 1103.153665833868 1100.778598587892 1100.286186378015 1095.535564904654 365.9695150637172 1098.045685796862 292.9985267521655
714 0.005 3.57 20 1094.847119789316 1071.244098988182 1071.546804724718 1103.154584756463 1100.781060229871 1100.28891124103 1095.541855937356 366.0098514296616 1098.043246355222 292.9985188042978
715 0.005 3.575 20 1094.853977930413 1071.244523820218 1071.547217873824 1103.159778743506 1100.785585661941 1100.292783649012 1095.548388348986 366.0495817099697 1098.039400540665 292.9985627285677
716 0.005 3.58 20 1094.855213693643 1071.244928515041 1071.547622145805 1103.159289885353 1100.785031512733 1100.29270944379 1095.547016568137 366.0892106237863 1098.040011259576 292.9985541376014
717 0.005 3.585 20 1094.849351666692 1071.245323626584 1071.54801847356 1103.159326678025 1100.785235292093 1100.290743323972 1095.547793138296 366.1290069487556 1098.039384402651 292.9985470681374
718 0.005 3.59 20 1094.852706070199 1071.245632511892 1071.548343721484 1103.156535742273 1100.782080800043 1100.287644511883 1095.542470064542 366.1679304136327 1098.033546533461 292.9985544409049
719 0.005 3.595 20 1094.847951444905 1071.245903277494 1071.548623772167 1103.154131747087 1100.779672561484 1100.286306433084 1095.536070242337 366.2077998201345 1098.037215340683 292.9985691941035
720 0.005 3.6 20 1094.847760340815 1071.246229532553 1071.548943772618 1103.155501818114 1100.78183276381 1100.288878103379 1095.539817912924 366.2471769490919 1098.036723177331 292.9985578015292
721 0.005 3.605 20 1094.85661328915 1071.246617087157 1071.54931600643 1103.15755319765 1100.783607297266 1100.291890872875 1095.545380669672 366.285529108838 1098.045795313341 292.9985915432196
722 0.005 3.61 20 1094.853245473197 1071.247022392371 1071.54971099393 1103.160304524761 1100.785380262558 1100.2924379031 1095.548196083369 366.3246397615337 1098.047997353566 292.9985636907653
723 0.005 3.615 20 1094.856374445282 1071.247412210906 1071.550105979579 1103.159799093348 1100.784667156466 1100.291059357894 1095.547606890022 366.3635044335787 1098.047607296195 292.9985710405352
724 0.005 3.62 20 1094.854492874628 1071.247763460871 1071.55046418607 1103.159199343428 1100.784748733804 1100.290090593681 1095.546295460537 366.4021607037249 1098.034763489072 292.9985456119058
725 0.005 3.625 20 1094.851694848467 1071.248146443904 1071.550844836073 1103.160735142976 1100.786127602055 1100.291411957445 1095.54913192924 366.4410021581774 1098.038390948491 292.9985514022148
726 0.005 3.63 20 1094.858375234623 1071.248490003864 1071.551191924871 1103.159568930464 1100.783928206636 1100.289867176251 1095.545733432441 366.4792665271905 1098.047348647022 292.9985408985818
727 0.005 3.635 20 1094.850393856815 1071.248778399132 1071.551493248034 1103.154920445533 1100.780233273241 1100.286787816645 1095.540861753679 366.5178957924546 1098.045030199717 292.9985670564974
728 0.005 3.64 20 1094.848667982943 1071.249029953466 1071.551756187712 1103.153404157903 1100.778629224297 1100.285962883834 1095.536603928281 366.5565919144775 1098.045898195108 292.9985526969068
729 0.005 3.645 20 1094.854750407429 1071.249364530132 1071.552076873327 1103.154795285631 1100.781077583292 1100.289043548675 1095.541142286645 366.5947869133023 1098.043257035561 292.9985333231362
730 0.005 3.65 20 1094.852343735514 1071.249754256074 1071.552453975568 1103.157732192987 1100.783974621267 1100.291796537254 1095.54797404816 366.6329180163203 1098.045227044844 292.9985466975311
731 0.005 3.655 20 1094.855146745801 1071.250130624248 1071.552832951417 1103.158485516157 1100.785231129804 1100.292263717571 1095.548425058515 366.6709054468404 1098.038610976153 292.9985569675817
732 0.005 3.66 20 1094.855552876111 1071.250491631074 1071.5531962105 1103.157579149014 1100.784039960186 1100.291559877478 1095.546478962337 366.7085541700984 1098.040318539865 292.9985724209228
733 0.005 3.665 20 1094.852106600116 1071.250834706331 1071.55354117342 1103.159964052685 1100.785420794333 1100.291086074161 1095.547388852589 366.7463985894934 1098.039686792899 292.9985482074426
734 0.005 3.67 20 1094.855198519803 1071.251102721199 1071.553824905931 1103.155041706361 1100.780288479088 1100.286740990677 1095.542247241597 366.7846833866282 1098.044375597764 292.9985459444627
735 0.005 3.675 20 1094.848429951881 1071.251318264185 1071.554051616618 1103.153099887658 1100.778841746764 1100.285555207897 1095.536079408332 366.8221060186824 1098.038420416846 292.9985701612205
736 0.005 3.68 20 1094.849828143865 1071.251619810341 1071.554343039111 1103.154787265713 1100.78183747529 1100.289084769728 1095.540895928488 366.8593049808818 1098.037955067735 292.9985445840169
737 0.005 3.685 20 1094.856983981747 1071.251970771683 1071.554680226454 1103.157296298445 1100.783963521615 1100.291267556925 1095.546723890341 366.8970485647052 1098.039508177641 292.9985336813572
738 0.005 3.69 20 1094.85347885333 1071.252325537612 1071.555031956124 1103.158086536058 1100.784227153583 1100.292340873669 1095.548275448596 366.9346127500522 1098.046536865174 292.9985284089922
739 0.005 3.695 20 1094.857768928717 1071.252669531405 1071.555379806415 1103.158750826644 1100.784107329949 1100.291068388165 1095.546078814917 366.971405543628 1098.046169985134 292.9985551163596
740 0.005 3.7 20 1094.857854273482 1071.253007054771 1071.555716648332 1103.158933639271 1100.784267006784 1100.290681474993 1095.546989296568 367.0087327136814 1098.04546991695 292.9985709071866
741 0.005 3.705 20 1094.851360426303 1071.253287176477 1071.556009554765 1103.157029741147 1100.782456767577 1100.288739425143 1095.544306489615 367.0453907904777 1098.045616969009 292.9985647394399
742 0.005 3.71 20 1094.85513501548 1071.253507487329 1071.556244114191 1103.155796616569 1100.781135089994 1100.286737843458 1095.542284158953 367.0820099729232 1098.037062196542 292.9985783031976
743 0.005 3.715 20 1094.852103886568 1071.253715444115 1071.556451132851 1103.154630235552 1100.77923100172 1100.286277223289 1095.540162473316 367.119170816008 1098.04624507413 292.998571424073
744 0.005 3.72 20 1094.852205307847 1071.253998320227 1071.556725629343 1103.15522440417 1100.781654082937 1100.289309886946 1095.540684996455 367.1555482945367 1098.044961365583 292.9985654690798
745 0.005 3.725 20 1094.856180301349 1071.254288646868 1071.557010068518 1103.154791457269 1100.781394515807 1100.289257602758 1095.541045628127 367.1916840583108 1098.044028220376 292.9985703562309
746 0.005 3.73 20 1094.853523657929 1071.254610503428 1071.55732671078 1103.159418173283 1100.785733302779 1100.292949790302 1095.54756693194 367.2289969493914 1098.037852096872 292.9985558377095
747 0.005 3.735 20 1094.859233839662 1071.25490569764 1071.557621932444 1103.159913955875 1100.784581086551 1100.290678274976 1095.547273370888 367.2650555428045 1098.046579081174 292.9985405270908
748 0.005 3.74 20 1094.85712935147 1071.255166192185 1071.557888283052 1103.158240688339 1100.782829150941 1100.288894397183 1095.543530554307 367.301211227671 1098.042132817812 292.998540132555
749 0.005 3.745 20 1094.849875238001 1071.255375590024 1071.558109444216 1103.155679504939 1100.781033211442 1100.286658265082 1095.543251593468 367.3378220483333 1098.03928145171 292.9985848041042
750 0.005 3.75 20 1094.85578325441 1071.255561316033 1071.558300460297 1103.153459653258 1100.778333927837 1100.285557581489 1095.538318739712 367.3731915098535 1098.046333876261 292.9985479797926
751 0.005 3.755 20 1094.850786173937 1071.255745870176 1071.55848470501 1103.153631811149 1100.779147720088 1100.286603619395 1095.535092952045 367.409641332948 1098.039192958564 292.99853160809
752 0.005 3.76 20 1094.85135075275 1071.255958441971 1071.558692270325 1103.153042362098 1100.779186864527 1100.286809707163 1095.536064102238 367.4459139642966 1098.042778145245 292.9985369202481
753 0.005 3.765 20 1094.855054837805 1071.256136154178 1071.558869659744 1103.154133863346 1100.779064860923 1100.286121127265 1095.535990952597 367.4810364566134 1098.039036329905 292.9985614154917
754 0.005 3.77 20 1094.849044650496 1071.25635183621 1071.559078808898 1103.153081442348 1100.779587556789 1100.287041270896 1095.536562217445 367.5163897384435 1098.042347914396 292.99854682582
755 0.005 3.775 20 1094.853969729104 1071.256593460889 1071.559314642885 1103.15421483466 1100.78102470061 1100.288340496455 1095.539999678684 367.5521144859675 1098.038144121622 292.9985797418452
756 0.005 3.78 20 1094.855610875715 1071.256857231057 1071.559566675476 1103.155935383623 1100.782184018527 1100.289824577292 1095.54019984923 367.5876848592717 1098.04076066959 292.9985426706832
757 0.005 3.785 20 1094.850749136342 1071.257106687494 1071.559818355393 1103.155687133835 1100.782604167291 1100.289827219028 1095.540827402751 367.6235650431399 1098.035350772892 292.9985583175491
758 0.005 3.79 20 1094.857833130707 1071.257382576711 1071.560088965994 1103.154417433343 1100.780885414811 1100.288952119234 1095.542171355054 367.6589059078349 1098.044259722403 292.9985640456424
759 0.005 3.795 20 1094.856416039785 1071.257699409563 1071.560392141424 1103.159099047509 1100.784866604112 1100.291113417402 1095.547157377137 367.6935152861576 1098.041048982107 292.9985625242946
760 0.005 3.8 20 1094.858415619323 1071.258021468314 1071.560712428444 1103.159354871326 1100.784741903806 1100.292047197714 1095.547973902718 367.7281273365176 1098.04727084762 292.9985305900061
761 0.005 3.805 20 1094.861419741855 1071.258329422463 1071.561020049053 1103.161220342361 1100.786223685116 1100.291456375316 1095.548636113989 367.7637767809804 1098.037232819989 292.998545844026
762 0.005 3.81 20 1094.856526770232 1071.258636493065 1071.561330339931 1103.161066784899 1100.785929221245 1100.291674690604 1095.548124688277 367.7984303671741 1098.042271002217 292.9985289332699
763 0.005 3.815 20 1094.859670086003 1071.25889546196 1071.561599150309 1103.158197753712 1100.782903382234 1100.288886830459 1095.545978243511 367.8326349452035 1098.046790268357 292.9985216350921
764 0.005 3.82 20 1094.856381039959 1071.259108061381 1071.561819073983 1103.155805076724 1100.780785302726 1100.287087724886 1095.543485755081 367.8672423406577 1098.045152458643 292.998548712123
765 0.005 3.825 20 1094.850085361003 1071.259289688192 1071.562012016304 1103.153894781262 1100.779704229847 1100.286068425377 1095.538936001435 367.9018128101497 1098.039178273038 292.9985788511937
766 0.005 3.83 20 1094.856204430339 1071.25947049706 1071.562194039867 1103.153706151049 1100.779459257394 1100.286196055032 1095.536748283925 367.9361008643731 1098.038591288438 292.998532416821
767 0.005 3.835 20 1094.850578031345 1071.259645171213 1071.562367831149 1103.153314106683 1100.780066299617 1100.286995015467 1095.537072990752 367.9706257419766 1098.031385457403 292.9985593163194
768 0.005 3.84 20 1094.851858517068 1071.259801832827 1071.562527233809 1103.153563273524 1100.779687424013 1100.286903023333 1095.534546599174 368.0051841376041 1098.0358788194 292.9985633560588
769 0.005 3.845 20 1094.856755634617 1071.259966506574 1071.562685864392 1103.154030299713 1100.778885735594 1100.286237719151 1095.53607004937 368.0395756966401 1098.04202572534 292.998532269901
770 0.005 3.85 20 1094.852784538058 1071.26020751653 1071.562911097451 1103.155657925783 1100.781855919309 1100.289536157515 1095.541306562818 368.0733964749338 1098.044358476991 292.9985601021282
771 0.005 3.855 20 1094.856414267322 1071.260440338363 1071.563144312744 1103.155914667391 1100.782827904516 1100.290011305308 1095.541672706127 368.1068644302677 1098.032531292347 292.9985495120931
772 0.005 3.86 20 1094.858792735585 1071.26071922113 1071.563409985411 1103.158656817307 1100.784729512783 1100.292047557544 1095.545027719792 368.1412430935189 1098.038314248501 292.9985674776945
773 0.005 3.865 20 1094.857350100476 1071.261002271958 1071.563685972058 1103.159536383207 1100.784449661126 1100.290615404216 1095.548029125544 368.1754281670746 1098.047146725582 292.9985363284304
774 0.005 3.87 20 1094.86237459324 1071.26127435822 1071.563960465106 1103.158880659285 1100.783717906744 1100.289916452267 1095.546661639653 368.2085558082085 1098.043379197533 292.9985457512662
775 0.005 3.875 20 1094.859330016879 1071.261558979141 1071.564239562484 1103.160209543082 1100.784881644823 1100.291098040594 1095.548116434582 368.2419422289842 1098.04701369574 292.998552868386
776 0.005 3.88 20 1094.859349097114 1071.261853025264 1071.564535642656 1103.159133436846 1100.784271765569 1100.290407234886 1095.548352172609 368.2756769046946 1098.045625934769 292.9985585696518
777 0.005 3.885 20 1094.861768731891 1071.262107471352 1071.564792082213 1103.158440545193 1100.783042092475 1100.288781825579 1095.545527422606 368.3087698147758 1098.04553059535 292.9985774682925
778 0.005 3.89 20 1094.852088169708 1071.262301156468 1071.565001193799 1103.155141091105 1100.780807423341 1100.286706663501 1095.541948444259 368.3422622158198 1098.039555688404 292.9985571659114
779 0.005 3.895 20 1094.856628595816 1071.262450025942 1071.565161935045 1103.15311081382 1100.778176581447 1100.285650009611 1095.536334789973 368.3754831891384 1098.045343769892 292.9985646496524
780 0.005 3.9 20 1094.85556808569 1071.262662583466 1071.565362697679 1103.154096161068 1100.780751196947 1100.288412970141 1095.539323645019 368.4087202436282 1098.039176872485 292.9985623549366
781 0.005 3.905 20 1094.852412249079 1071.262877449516 1071.565575085424 1103.15446422211 1100.781500372894 1100.289062525793 1095.539450162212 368.4420449793223 1098.039599418352 292.9985761134596
782 0.005 3.91 20 1094.862721601684 1071.263151230892 1071.565836924884 1103.158692825354 1100.784764626704 1100.292298888146 1095.54752723631 368.4747018874701 1098.039178501338 292.9985418921411
783 0.005 3.915 20 1094.858478388108 1071.263431135578 1071.566111346872 1103.159306426881 1100.785259605424 1100.292843702118 1095.547208819618 368.5079713667748 1098.039887402124 292.9985618910507
784 0.005 3.92 20 1094.86029715819 1071.26368158553 1071.566363051287 1103.159189197192 1100.78386528166 1100.290002925621 1095.546913533583 368.5412845086281 1098.047505198474 292.9985543525378
785 0.005 3.925 20 1094.858057580515 1071.263836988029 1071.566535438684 1103.153191717146 1100.777814101176 1100.284966055188 1095.539978166887 368.5736742267619 1098.044853570623 292.9985460265877
786 0.005 3.93 20 1094.852875193615 1071.264059459573 1071.566752499169 1103.1560035574 1100.782841625498 1100.289640785495 1095.540994825885 368.6057907568119 1098.036420882407 292.9985624220126
787 0.005 3.935 20 1094.859259163069 1071.264259114824 1071.566954171592 1103.156153947836 1100.782198457617 1100.289855167492 1095.541215409177 368.6387304121218 1098.03880333902 292.9985438973476
788 0.005 3.94 20 1094.857492912451 1071.264485958507 1071.567173633173 1103.154922759968 1100.781324516 1100.28918446597 1095.541427433573 368.6713785281067 1098.042845749248 292.9985410497885
789 0.005 3.945 20 1094.856987734347 1071.264754790093 1071.567435173377 1103.158814027156 1100.785283828375 1100.292198195249 1095.547757205393 368.7035825023871 1098.037565660977 292.9985505924616
790 0.005 3.95 20 1094.865665365515 1071.265029816264 1071.567702954072 1103.160354221948 1100.785306918125 1100.292196467775 1095.547513465701 368.7360383430824 1098.04774679678 292.9985259763915
791 0.005 3.955 20 1094.860762913535 1071.265310269738 1071.567982994226 1103.160395030866 1100.785502312625 1100.292525732867 1095.547401800089 368.7681408776499 1098.047885517349 292.9985618194661
792 0.005 3.96 20 1094.860197567975 1071.265583174116 1071.568265731761 1103.157425316979 1100.783693834463 1100.291337161438 1095.547792496755 368.8000522140532 1098.045812273316 292.9985441538341
793 0.005 3.965 20 1094.863762276973 1071.2658468321 1071.568528351079 1103.159448334508 1100.784770736928 1100.291396088199 1095.547019365313 368.8318360915615 1098.046196065544 292.9985237535622
794 0.005 3.97 20 1094.85753233939 1071.266097795613 1071.568785665286 1103.160042073629 1100.78567660215 1100.29157730078 1095.546765945356 368.8636773431978 1098.03847124008 292.9985664396091
795 0.005 3.975 20 1094.863457252691 1071.266326900658 1071.569020925775 1103.158764957149 1100.783646867358 1100.289687701155 1095.547550233845 368.8959137361395 1098.045412424048 292.9985700804478
796 0.005 3.98 20 1094.86037635567 1071.266540331036 1071.569236958554 1103.159210049618 1100.784823529926 1100.290187043508 1095.546640509113 368.9280698562791 1098.036781001989 292.998556223856
797 0.005 3.985 20 1094.859418317145 1071.266783411965 1071.569479312237 1103.15911714026 1100.784366594405 1100.290656617358 1095.547472292895 368.9594598237721 1098.045724650293 292.9985701720978
798 0.005 3.99 20 1094.865821026622 1071.267031034055 1071.569724877164 1103.161138754233 1100.785968386306 1100.291866905384 1095.548529464887 368.9912615382052 1098.041108348861 292.9985645573856
799 0.005 3.995 20 1094.854697060416 1071.267165186991 1071.569878789267 1103.154432845549 1100.779981950631 1100.285928836589 1095.542264124021 369.0224164933496 1098.039583017473 292.9985605364488
800 0.005 4 20 1094.855707152436 1071.267270890408 1071.569994567572 1103.154278613957 1100.779941381481 1100.285932233404 1095.540267053787 369.0538452612361 1098.033502903739 292.9985436057306
801 0.005 4.005 20 1094.859735431313 1071.26744908471 1071.570158306872 1103.15619361822 1100.782540194311 1100.289504899195 1095.540918964233 369.0855439621915 1098.035796843658 292.998552048045
802 0.005 4.01 20 1094.853722080687 1071.267613878293 1071.570321664061 1103.155749225734 1100.78267476698 1100.2898448105 1095.54129122734 369.116609700392 1098.03287772708 292.998560091869
803 0.005 4.015 20 1094.860011639566 1071.267790452813 1071.570497563508 1103.155718416053 1100.78252324945 1100.289881873707 1095.541813583612 369.1474162451629 1098.035063850855 292.9985341068176
804 0.005 4.02 20 1094.862826100118 1071.268033082124 1071.570721167404 1103.158973313096 1100.784150645088 1100.291190458138 1095.548065035515 369.1787346135926 1098.046128400265 292.9985388380217
805 0.005 4.025 20 1094.858826334033 1071.268263387164 1071.570954196563 1103.15896494276 1100.784834461469 1100.290585589973 1095.547771638425 369.2097312966183 1098.040443098685 292.9985477735547
806 0.005 4.03 20 1094.861877455542 1071.26839128441 1071.571099151862 1103.156233784656 1100.780776883807 1100.28698772147 1095.542665528194 369.2403244682071 1098.03989016859 292.9985620591444
807 0.005 4.035 20 1094.855354461869 1071.268497477736 1071.57121171444 1103.15339219834 1100.778297523766 1100.285525989834 1095.539937613744 369.2711481305473 1098.045206821134 292.9985542523242
808 0.005 4.04 20 1094.85755895705 1071.268670758418 1071.57137698823 1103.156244355405 1100.782805370219 1100.289549109169 1095.541483568616 369.302010953804 1098.034420161306 292.9985663196375
809 0.005 4.045 20 1094.861903000004 1071.268855027218 1071.571551867748 1103.15605414393 1100.782170036329 1100.290376562074 1095.541132481198 369.332173264701 1098.044735819011 292.9985465423988
810 0.005 4.05 20 1094.858899523035 1071.269079560445 1071.571770983938 1103.158333289035 1100.784448685529 1100.292559923391 1095.547056937253 369.3629768471502 1098.046677677991 292.9985661261478
811 0.005 4.055 20 1094.864012518082 1071.269282601084 1071.571976337054 1103.159811842786 1100.785464244758 1100.29081469107 1095.547480587067 369.3935997201385 1098.037413292339 292.9985630882219
812 0.005 4.06 20 1094.860173563208 1071.269437099202 1071.572136324644 1103.157778248632 1100.783012709445 1100.288753382792 1095.543134270583 369.4241802380336 1098.037955509099 292.9985602441025
813 0.005 4.065 20 1094.855262018414 1071.269549849802 1071.572258761188 1103.155281659983 1100.780962250469 1100.286533383561 1095.543775906886 369.4546087318012 1098.034213960653 292.9985678249713
814 0.005 4.07 20 1094.860655727812 1071.269642056121 1071.572352704782 1103.154685524769 1100.779556200926 1100.285964328278 1095.538647454551 369.484639622223 1098.037914561916 292.9985448993288
815 0.005 4.075 20 1094.855638879911 1071.269734011101 1071.572442766218 1103.153852250484 1100.77885930063 1100.28632598976 1095.535848262914 369.5144921367223 1098.045797440175 292.9985555570377
816 0.005 4.08 20 1094.858232363634 1071.26991344472 1071.572609476702 1103.15505415263 1100.781884945681 1100.289089692597 1095.541873033731 369.5451175108645 1098.037431888693 292.9985640632686
817 0.005 4.085 20 1094.863615817875 1071.270141242433 1071.572820938773 1103.159155054306 1100.785616521971 1100.292635014158 1095.547909882394 369.5748522259059 1098.035473682661 292.9985337068438
818 0.005 4.09 20 1094.860094713879 1071.270362459162 1071.573037334617 1103.160487239091 1100.785564960242 1100.291489385994 1095.547981078693 369.6048195557281 1098.040635342952 292.9985500673348
819 0.005 4.095 20 1094.86120259887 1071.270476274794 1071.573170373907 1103.154068734985 1100.778822488447 1100.285521526859 1095.542042215547 369.6348574024889 1098.044216895039 292.9985499285907
820 0.005 4.1 20 1094.85921022704 1071.27061188465 1071.573301143592 1103.155049057821 1100.779871420397 1100.286444315645 1095.542161366006 369.6643939293716 1098.043605606063 292.998569035191
821 0.005 4.105 20 1094.858105748375 1071.270752157453 1071.573438805974 1103.155733146787 1100.780608705793 1100.287376498713 1095.542525892479 369.694427690672 1098.046704304462 292.9985600920299
822 0.005 4.11 20 1094.860937727981 1071.270865616211 1071.573556464633 1103.153079531079 1100.77895092435 1100.287046985631 1095.536352676424 369.723912047066 1098.044375066526 292.9985471348859
823 0.005 4.115 20 1094.855267821928 1071.270976143683 1071.573667078711 1103.152697826235 1100.778222389031 1100.285914691498 1095.536533512818 369.7528691773059 1098.045417630925 292.9985607972063
824 0.005 4.12 20 1094.857992648973 1071.271099344099 1071.57379047288 1103.152729832982 1100.77892996312 1100.286995035058 1095.536773957815 369.7822444663549 1098.043707516971 292.9985533401356
825 0.005 4.125 20 1094.859242429922 1071.271238740437 1071.573920962782 1103.153870528346 1100.780376829798 1100.287641600198 1095.53837891357 369.8121805719678 1098.038082098902 292.9985622284595
826 0.005 4.13 20 1094.856055816383 1071.271402614209 1071.574079088062 1103.156330513631 1100.782765022544 1100.290357066513 1095.540688424303 369.8418864746949 1098.036934799349 292.9985432352511
827 0.005 4.135 20 1094.862465708621 1071.271563740532 1071.574238410221 1103.154936761598 1100.781381575477 1100.28970668885 1095.538788517539 369.8706764200244 1098.04525609814 292.9985728639543
828 0.005 4.14 20 1094.861447065591 1071.271789601852 1071.574449845306 1103.157301855903 1100.783919840766 1100.291522422101 1095.547246142324 369.9003086467016 1098.04228058798 292.9985569095559
829 0.005 4.145 20 1094.861851577981 1071.272026774278 1071.574682797655 1103.158895080443 1100.785055269112 1100.293084799756 1095.547903240013 369.9289533718165 1098.046162799812 292.9985486657769
830 0.005 4.15 20 1094.866615079296 1071.272251880929 1071.574905358844 1103.161022301184 1100.786348513271 1100.291648345768 1095.547894127459 369.9577094463498 1098.036714808243 292.9985355902521
831 0.005 4.155 20 1094.857055519512 1071.27237205553 1071.57504356652 1103.154121300391 1100.779056835564 1100.285933562125 1095.542232222922 369.987021675056 1098.045246779044 292.9985598476428
832 0.005 4.16 20 1094.859702217849 1071.2724873989 1071.575164073953 1103.154638197462 1100.779770448586 1100.286359632524 1095.541553960092 370.0156865010557 1098.045352960301 292.9985717865953
833 0.005 4.165 20 1094.861204388813 1071.27259293109 1071.575266566288 1103.15556030672 1100.779991753471 1100.286760639614 1095.538736362999 370.043709057186 1098.04040739274 292.9985516556753
834 0.005 4.17 20 1094.855301650636 1071.272689113296 1071.575366092806 1103.153286734909 1100.778613822089 1100.286325817949 1095.536207729763 370.0729267255934 1098.045978001003 292.9985644960044
835 0.005 4.175 20 1094.861355494989 1071.272851400353 1071.575516398284 1103.155722815838 1100.782639198479 1100.289334834803 1095.541298714433 370.1017818945404 1098.033186138331 292.9985501863276
836 0.005 4.18 20 1094.859744705098 1071.273031837594 1071.575685907828 1103.154440852972 1100.78086346709 1100.288868071273 1095.540905337227 370.1300078252548 1098.043234581799 292.9985532323076
837 0.005 4.185 20 1094.860646779375 1071.273264217352 1071.575909063611 1103.159237219949 1100.78583477525 1100.292727657183 1095.547889426068 370.1586385784939 1098.036027947927 292.9985596025657
838 0.005 4.19 20 1094.867394866602 1071.273500242365 1071.576140583601 1103.159756890536 1100.785480300505 1100.293059684588 1095.547692532929 370.1870305036305 1098.040935859742 292.9985529906205
839 0.005 4.195 20 1094.860953620871 1071.27368673341 1071.576330264872 1103.15929533496 1100.784090909733 1100.289520631934 1095.546192469966 370.2153924461962 1098.042249138872 292.9985762511041
840 0.005 4.2 20 1094.860719525567 1071.273799886651 1071.576462156874 1103.155408712354 1100.780049097508 1100.286354924443 1095.542255334443 370.2439662420608 1098.041323383094 292.998538362441
841 0.005 4.205 20 1094.862282906254 1071.273925713586 1071.576583121888 1103.155711463388 1100.780605718603 1100.287055687141 1095.543129689097 370.2717380473933 1098.0453754071 292.998531139435
842 0.005 4.21 20 1094.857818537693 1071.274056420017 1071.576712044538 1103.156800883703 1100.781664845565 1100.287631668819 1095.542876520611 370.3000264848761 1098.040007870572 292.9985236587465
843 0.005 4.215 20 1094.860130222544 1071.274152630357 1071.576817980833 1103.151507536434 1100.777992027926 1100.285788899349 1095.535631096833 370.3285636730438 1098.043125975777 292.9985831362125
844 0.005 4.22 20 1094.857842479596 1071.274301754371 1071.576954687372 1103.153963476163 1100.780706983527 1100.287840906908 1095.539153655321 370.356149251317 1098.037634312811 292.9985562572024
845 0.005 4.225 20 1094.860909927089 1071.274517491028 1071.577157630018 1103.157814635935 1100.784470871527 1100.291820321831 1095.546426785884 370.3842390130804 1098.03763681718 292.9985431210762
846 0.005 4.23 20 1094.867955324305 1071.274755462218 1071.57738142267 1103.159109045504 1100.784959673551 1100.292689325375 1095.54814720911 370.4121127154656 1098.046501212948 292.9985427865547
847 0.005 4.235 20 1094.862078163101 1071.274980043482 1071.577605941278 1103.159575406543 1100.784888692813 1100.291090269977 1095.547216006398 370.4394170160738 1098.046365816486 292.9985847744932
848 0.005 4.24 20 1094.861372062982 1071.275090402027 1071.577740508267 1103.156076920311 1100.781429290999 1100.287148549665 1095.542747773236 370.4677943726579 1098.037703361591 292.9985459079076
849 0.005 4.245 20 1094.862780631307 1071.27521227283 1071.577860588748 1103.157220945736 1100.782122451068 1100.287833434608 1095.54280787485 370.4956342551316 1098.037469782195 292.9985528739304
850 0.005 4.25 20 1094.856022834691 1071.275310984527 1071.577968887763 1103.152933816535 1100.779025032075 1100.287117147055 1095.535876855438 370.5224701356586 1098.04467930438 292.99855656732
851 0.005 4.255 20 1094.862268926299 1071.275401196787 1071.578063351613 1103.153208718003 1100.778561833099 1100.285987272115 1095.536366461733 370.5497426288646 1098.043492080737 292.99855508351
852 0.005 4.26 20 1094.859748612693 1071.275566973655 1071.578211510198 1103.156376055101 1100.782991808777 1100.289714478306 1095.541567266242 370.5775799574659 1098.036040721962 292.9985487382174
853 0.005 4.265 20 1094.859215437766 1071.27573437618 1071.578376100898 1103.154531597868 1100.781317365375 1100.289098326216 1095.540473019695 370.6049992914784 1098.043309384822 292.9985382607742
854 0.005 4.27 20 1094.864297473471 1071.275911410267 1071.578546282618 1103.155441170731 1100.782008137078 1100.289805288345 1095.542101618521 370.6319472486254 1098.044093163298 292.9985306652781
855 0.005 4.275 20 1094.860902151338 1071.276119872451 1071.578751063051 1103.158847221402 1100.785209737491 1100.292554669422 1095.547017035677 370.6594248250638 1098.038897163652 292.9985646943847
856 0.005 4.28 20 1094.865228367067 1071.276293885151 1071.578926918745 1103.158751426859 1100.783831954237 1100.289503673452 1095.546136382906 370.686207646848 1098.045695501106 292.9985567454142
857 0.005 4.285 20 1094.860128520679 1071.27636948657 1071.579020958234 1103.153011359435 1100.778476732616 1100.28497327626 1095.539002507551 370.7136515485521 1098.039604593027 292.9985446812407
858 0.005 4.29 20 1094.856355225611 1071.276441656735 1071.57909898173 1103.154312846472 1100.779352163802 1100.286301661125 1095.53607505658 370.7405075747752 1098.038894349128 292.9985578259062
859 0.005 4.295 20 1094.864768152216 1071.276610146349 1071.579251571579 1103.154937284251 1100.781417553932 1100.28944059235 1095.541562248376 370.7670765758264 1098.044265374004 292.9985670311001
860 0.005 4.3 20 1094.863519263278 1071.276835901434 1071.579459670917 1103.159458983284 1100.785865169576 1100.292749021972 1095.548745052444 370.7944167784038 1098.037329997038 292.9985605069981
861 0.005 4.305 20 1094.864366184282 1071.27706220523 1071.57968229216 1103.159786003216 1100.785231208995 1100.291879059503 1095.548169353211 370.8204278123975 1098.043698147937 292.9985402027917
862 0.005 4.31 20 1094.867840234693 1071.277278409821 1071.579897386596 1103.160180915015 1100.785894813483 1100.29217386013 1095.548281828052 370.8469166647325 1098.034483835426 292.9985322423332
863 0.005 4.315 20 1094.862385330382 1071.2774729389 1071.580096173942 1103.160080730335 1100.785516746134 1100.290847250851 1095.548396258737 370.874471071357 1098.038288540544 292.9985593548358
864 0.005 4.32 20 1094.865969591793 1071.27764350947 1071.58027355533 1103.158994047307 1100.783809923813 1100.289392167969 1095.546682618755 370.9010115819615 1098.043135389917 292.9985329667733
865 0.005 4.325 20 1094.860595434417 1071.277707864394 1071.580358194818 1103.154214689549 1100.779772518477 1100.285808398563 1095.539352083782 370.9271607221288 1098.032942527635 292.9985537139233
866 0.005 4.33 20 1094.855722004998 1071.2777640351 1071.580421748911 1103.153550567612 1100.779457453167 1100.285931126151 1095.536515808925 370.9537451205419 1098.033833501379 292.99854541396
867 0.005 4.335 20 1094.863964293865 1071.277911572826 1071.580554222514 1103.155587394352 1100.782492222573 1100.289707649781 1095.542272061141 370.9797215766199 1098.031661746351 292.998577172978
868 0.005 4.34 20 1094.864882837164 1071.278111585539 1071.58073346436 1103.160493945996 1100.785902111638 1100.292095272091 1095.547270626024 371.0062443325003 1098.038895480928 292.9985497002899
869 0.005 4.345 20 1094.864974122183 1071.278324813086 1071.580943083283 1103.159683896925 1100.785400080547 1100.292245607595 1095.548307211071 371.0322469922424 1098.04688724736 292.9985144504747
870 0.005 4.350000000000001 20 1094.868292296188 1071.278518467587 1071.581139013765 1103.160224581899 1100.785628689219 1100.290862449217 1095.548217042508 371.0585442795162 1098.036074579279 292.9985223718694
871 0.005 4.355 20 1094.862358284866 1071.278686441929 1071.581311787651 1103.158255190389 1100.783090778196 1100.289186241785 1095.546156408773 371.0845014345762 1098.046606753961 292.9985452596133
872 0.005 4.36 20 1094.861750290976 1071.278752984334 1071.581403093234 1103.1540119165 1100.779225433399 1100.285688698133 1095.539808630477 371.1103773678092 1098.040606150647 292.9985377964401
873 0.005 4.365 20 1094.861287675067 1071.278813400382 1071.581467158089 1103.154494725768 1100.779858089033 1100.286555534705 1095.536218368263 371.1361503218315 1098.035891884723 292.9985091612833
874 0.005 4.37 20 1094.858886232963 1071.278946339481 1071.581589494039 1103.156091074104 1100.782210262185 1100.289339928719 1095.540330861347 371.1620065837758 1098.038346134508 292.9985202542909
875 0.005 4.375 20 1094.865131105539 1071.279080997003 1071.581720441734 1103.154231700536 1100.780804189924 1100.289051067003 1095.540139103266 371.1881488833684 1098.044729121078 292.9985408971277
876 0.005 4.38 20 1094.86055066504 1071.279232078997 1071.581865939737 1103.155722586427 1100.78258043031 1100.289786559241 1095.541786228735 371.2138421509504 1098.037191032857 292.998545151648
877 0.005 4.385 20 1094.864876235272 1071.279422200733 1071.58204688998 1103.159790534796 1100.785568115663 1100.291757008893 1095.54768664042 371.2392971228591 1098.037728379781 292.9985314258658
878 0.005 4.39 20 1094.869592889555 1071.27962436226 1071.582241671095 1103.161402115015 1100.786501611763 1100.29262046013 1095.548582956318 371.2651042926636 1098.038942419375 292.9985285740693
879 0.005 4.395 20 1094.864256140548 1071.279823132748 1071.582443003322 1103.160945901793 1100.785911700994 1100.292479052611 1095.548168241335 371.2905981420832 1098.041908163427 292.9985491083152
880 0.005 4.4 20 1094.868287296245 1071.280003299301 1071.582630824616 1103.159150520088 1100.784095053991 1100.290338822868 1095.547759521784 371.315902910849 1098.046232477724 292.9985274039357
881 0.005 4.405 20 1094.866911732694 1071.280177153317 1071.582804369775 1103.160588791661 1100.786137421101 1100.291199409087 1095.549144903225 371.3418620527303 1098.034096151683 292.9985486373272
882 0.005 4.41 20 1094.862647533838 1071.280321476362 1071.582954642658 1103.159821933465 1100.785148075825 1100.290069172841 1095.546889107366 371.3672153834858 1098.038544985737 292.998562334815
883 0.005 4.415 20 1094.86489578018 1071.28036978672 1071.583023571532 1103.154999452194 1100.779673033272 1100.286210411408 1095.539139370613 371.3925175145123 1098.039389774199 292.9985840171516
884 0.005 4.42 20 1094.859107043507 1071.280418922736 1071.583076832854 1103.152398444869 1100.778191010448 1100.285864521104 1095.535061203926 371.4182340074688 1098.042451867838 292.9985976644178
885 0.005 4.425 20 1094.859808883057 1071.280504483225 1071.583158455386 1103.153942510742 1100.780549396134 1100.287558188966 1095.537229064003 371.4428325397819 1098.037218247578 292.9985302542524
886 0.005 4.43 20 1094.865647101223 1071.280647103099 1071.583284737759 1103.154685448524 1100.780989391399 1100.288824924181 1095.541645403648 371.467795563146 1098.043466786313 292.9985723771144
887 0.005 4.435 20 1094.861698450796 1071.280811873489 1071.583444633321 1103.158500908266 1100.785250186969 1100.292431100715 1095.54705447995 371.4929140318305 1098.034243737015 292.9986652845212
888 0.005 4.44 20 1094.867318971674 1071.280966068216 1071.583598194807 1103.159964025971 1100.785792730187 1100.291182253543 1095.547761406503 371.5174497197309 1098.03384577897 292.9985296413753
889 0.005 4.445 20 1094.864275365281 1071.281045430808 1071.583685428157 1103.156950817207 1100.781996029619 1100.287730248739 1095.542980047601 371.5427936907294 1098.037589878375 292.9986406207607
890 0.005 4.45 20 1094.858425198554 1071.281103168609 1071.583754906382 1103.152970273065 1100.778461960189 1100.285740237973 1095.536473052042 371.5670751057088 1098.044487952098 292.9985244323882
891 0.005 4.455 20 1094.865739919475 1071.281204833903 1071.583850104042 1103.155887079116 1100.781806819198 1100.288956533731 1095.539714742737 371.5915835602428 1098.037482317848 292.9986281512933
892 0.005 4.46 20 1094.863560109999 1071.281370990968 1071.584002011576 1103.155917429494 1100.782269109758 1100.290490838928 1095.546104668983 371.6171374597315 1098.045236289335 292.9985168192468
893 0.005 4.465 20 1094.866109015227 1071.281563958524 1071.584184642373 1103.158777266093 1100.784485121025 1100.291359521639 1095.54783060458 371.6418432091366 1098.045939923051 292.9986314973972
894 0.005 4.47 20 1094.86895228459 1071.281742110669 1071.584358892408 1103.159316438365 1100.784660891772 1100.290053731598 1095.548016813028 371.6663083726692 1098.040868026935 292.9985583695695
895 0.005 4.475000000000001 20 1094.862682292766 1071.281890993978 1071.584512289937 1103.159880387146 1100.785474429178 1100.290515337729 1095.54827281139 371.6912817806772 1098.035940899539 292.9986150217622
896 0.005 4.48 20 1094.868047962449 1071.282026740854 1071.584653608587 1103.159703317079 1100.784402251612 1100.290264729001 1095.546401320418 371.7153783396021 1098.039496183447 292.998518683314
897 0.005 4.485 20 1094.866597136593 1071.282143704783 1071.584771938943 1103.158893845528 1100.783429173135 1100.289398956632 1095.543874976308 371.7398521289522 1098.039720703886 292.9986586960781
898 0.005 4.49 20 1094.86012612349 1071.282194759267 1071.584837036447 1103.154099648043 1100.778932095715 1100.286208285837 1095.540034895158 371.7644426703481 1098.046217057547 292.9985305102372
899 0.005 4.495 20 1094.863507502097 1071.282247868653 1071.584896954902 1103.153360844051 1100.780108346344 1100.287200634413 1095.536900880203 371.7883266749259 1098.033455463999 292.9986409032783
900 0.005 4.5 20 1094.86061494358 1071.282288877592 1071.584934919901 1103.153217014035 1100.778402261054 1100.286009231899 1095.535320920518 371.8125088536931 1098.045996822173 292.9985225433119
901 0.005 4.505 20 1094.861427971539 1071.282326079962 1071.584972063387 1103.154708864369 1100.779630160415 1100.286464512771 1095.536752345707 371.8371072235911 1098.039324423884 292.998637312834
902 0.005 4.51 20 1094.866317313114 1071.282438513397 1071.585069025109 1103.155026947691 1100.781208767063 1100.289543007288 1095.539646893109 371.8609406634973 1098.045025768379 292.9985267409022
903 0.005 4.515 20 1094.860805259561 1071.282580099202 1071.585203855281 1103.157220281917 1100.784232843675 1100.2913475836 1095.544823066451 371.8848761977439 1098.033099312466 292.9986078355763
904 0.005 4.52 20 1094.869249529072 1071.282742662757 1071.585355959505 1103.160342370364 1100.785670779256 1100.291233310176 1095.548262239784 371.9095150840876 1098.038538841045 292.9986164972283
905 0.005 4.525 20 1094.863913166395 1071.282818919445 1071.585441242533 1103.156295562369 1100.781646842454 1100.287325056592 1095.542565523834 371.9329714483766 1098.033813576348 292.9986285172228
906 0.005 4.53 20 1094.858021918467 1071.282884533887 1071.585516522426 1103.153496944351 1100.780348552976 1100.287341982578 1095.538219764513 371.9567489075784 1098.0323627216 292.9986055601142
907 0.005 4.535 20 1094.864757223332 1071.282957193038 1071.585585714512 1103.15430986237 1100.780939560552 1100.287927307372 1095.537997290737 371.9807779708002 1098.033213103343 292.9985721068724
908 0.005 4.54 20 1094.862376005728 1071.283089861272 1071.585702899971 1103.156194714384 1100.782551295939 1100.289987632013 1095.542076884513 372.0042820053838 1098.038293156391 292.9985930154738
909 0.005 4.545 20 1094.867591984863 1071.283270409688 1071.585870240611 1103.159017720666 1100.78427578889 1100.291181915837 1095.547268653661 372.0282396014877 1098.046533980498 292.9986155210124
910 0.005 4.55 20 1094.870158185886 1071.283441654403 1071.586038400187 1103.160918036069 1100.785770325412 1100.291426662784 1095.547891881883 372.0519975895004 1098.038895177345 292.9986173660321
911 0.005 4.555 20 1094.86360865597 1071.283573710957 1071.586178991106 1103.158268309847 1100.783126861636 1100.289775394204 1095.545171168372 372.0750125040612 1098.046701121982 292.9985831442614
912 0.005 4.56 20 1094.868030870632 1071.283698056709 1071.586310052569 1103.15684235305 1100.781866351348 1100.2885114977 1095.5445332006 372.0986727464161 1098.046431608264 292.9985680040821
913 0.005 4.565 20 1094.863871729759 1071.283753934489 1071.586374941165 1103.154131573042 1100.778785188648 1100.28593459712 1095.540350867735 372.1217935551037 1098.045665111579 292.9985919654166
914 0.005 4.57 20 1094.859514069487 1071.283826640303 1071.586451613313 1103.154631381484 1100.781013048605 1100.287975522226 1095.538069916234 372.1457425895907 1098.036018168822 292.9985670250946
915 0.005 4.575 20 1094.866032923388 1071.283921156889 1071.58653933234 1103.153208466347 1100.779538777813 1100.287519712197 1095.538780830547 372.1691294727598 1098.043814915059 292.9985854377979
916 0.005 4.58 20 1094.863407517426 1071.284080794005 1071.586685643374 1103.157306723119 1100.784034304563 1100.291245187245 1095.545826974489 372.1918726264398 1098.03831330017 292.9985667588005
917 0.005 4.585 20 1094.868220892624 1071.284264202782 1071.586859311875 1103.159218946075 1100.784473470001 1100.291310884652 1095.547319332799 372.2154795504509 1098.045539165994 292.9986176608329
918 0.005 4.59 20 1094.871161723624 1071.284449095881 1071.58703858681 1103.161117336538 1100.78592001985 1100.292508229184 1095.549005631977 372.2389325391613 1098.041097982673 292.998619363275
919 0.005 4.595 20 1094.864939971269 1071.284616634389 1071.587209823404 1103.159066963843 1100.784097497103 1100.290410564017 1095.547830968466 372.2618664117265 1098.046436318701 292.9985994824923
920 0.005 4.600000000000001 20 1094.86865932158 1071.284751244378 1071.587352862293 1103.158713189398 1100.784174322123 1100.289244612671 1095.546745686114 372.2846348074355 1098.039931809132 292.9986178060211
921 0.005 4.605 20 1094.864241768742 1071.284794638333 1071.587409523509 1103.154442818823 1100.778987041092 1100.286228311987 1095.539766234706 372.3075425084468 1098.045864479445 292.9986165889314
922 0.005 4.61 20 1094.860235216584 1071.28484872229 1071.587472590011 1103.153106497796 1100.779298839016 1100.28731282237 1095.536291253829 372.33036603546 1098.044674932316 292.9985186206723
923 0.005 4.615 20 1094.865507250299 1071.284879445382 1071.587505628039 1103.153057309047 1100.778609140544 1100.285893525539 1095.535873185941 372.3533813345744 1098.044825405099 292.998548222871
924 0.005 4.62 20 1094.859944862272 1071.284901383195 1071.587526855578 1103.154094652832 1100.779687046296 1100.286224899469 1095.536049147825 372.3765205083332 1098.037217597965 292.9985438656536
925 0.005 4.625 20 1094.863894351294 1071.285010712896 1071.587623429599 1103.154463442443 1100.78110622897 1100.289067394275 1095.539554196065 372.3991400444187 1098.044204924343 292.9985504384757
926 0.005 4.63 20 1094.868113487774 1071.285158217074 1071.587757623372 1103.15639692699 1100.782850617784 1100.290758807814 1095.544904227148 372.4219738900837 1098.04464469419 292.9985391849467
927 0.005 4.635 20 1094.863907462921 1071.28531253953 1071.587902907186 1103.160089635 1100.785861939279 1100.290954257787 1095.548156756497 372.444498274812 1098.034887633676 292.9985443667832
928 0.005 4.64 20 1094.869219424242 1071.285440167071 1071.588032468425 1103.159650883744 1100.785004722397 1100.289945408941 1095.546786210116 372.4667908621388 1098.033992546575 292.9985426362097
929 0.005 4.645 20 1094.863281706457 1071.285476653711 1071.588082139062 1103.1550046554 1100.780053310029 1100.286195639859 1095.539991525961 372.4899546927975 1098.037080575516 292.9985555941859
930 0.005 4.65 20 1094.860174810498 1071.285523741013 1071.588136284821 1103.152333684951 1100.778061661022 1100.285814098225 1095.535786439444 372.5122457939401 1098.044843985997 292.9985535890486
931 0.005 4.655 20 1094.867467049678 1071.285650618654 1071.588247216926 1103.154525122208 1100.78099065855 1100.288561753216 1095.540439359904 372.5341958370238 1098.043683712633 292.9985341841915
932 0.005 4.66 20 1094.86184486371 1071.285773697091 1071.588364812167 1103.155118977095 1100.781949252586 1100.289286325684 1095.54157985974 372.5567150315739 1098.038777853175 292.9985670002637
933 0.005 4.665 20 1094.863966523314 1071.285874832421 1071.588470039642 1103.15579297637 1100.782546960127 1100.289893712157 1095.540840822654 372.5791085270448 1098.033816624704 292.9985593637682
934 0.005 4.67 20 1094.866251097426 1071.285969663495 1071.58856340548 1103.156285949716 1100.782510818379 1100.289937057469 1095.539538278121 372.6014295901054 1098.035364406944 292.9985512442867
935 0.005 4.675 20 1094.863834367947 1071.286130026619 1071.588714325518 1103.158087322479 1100.784487109839 1100.292059837681 1095.547811035807 372.6240296933631 1098.040179665646 292.998550905585
936 0.005 4.68 20 1094.870115423632 1071.286305186555 1071.588886376059 1103.157737211784 1100.784299812025 1100.292053293513 1095.547349191456 372.6455877484769 1098.045138792461 292.998551769962
937 0.005 4.685 20 1094.868270997418 1071.286475398115 1071.589051236891 1103.160416801599 1100.786098344559 1100.292031719885 1095.547657658966 372.668057450832 1098.038345347022 292.9985668563027
938 0.005 4.69 20 1094.867275033871 1071.286661011315 1071.589237151716 1103.159247218695 1100.784839605771 1100.292117801074 1095.549158493347 372.6900114760263 1098.04761711863 292.9985556232597
939 0.005 4.695 20 1094.872531902132 1071.286835461044 1071.58941613935 1103.158862941176 1100.784679639302 1100.29294798453 1095.547548956923 372.711560164546 1098.046546032255 292.9985484185377
940 0.005 4.7 20 1094.865655098979 1071.286959682056 1071.589545934555 1103.15799315658 1100.782845672559 1100.288915146305 1095.54608012279 372.7339242291006 1098.046852246302 292.9985410842436
941 0.005 4.705 20 1094.865314482172 1071.287014727937 1071.589618238663 1103.154846620633 1100.779634937799 1100.286195421923 1095.543041903136 372.755567397424 1098.045920106144 292.9985552612721
942 0.005 4.71 20 1094.865394926484 1071.287037003138 1071.589647838553 1103.153149103212 1100.777800729001 1100.284912793861 1095.538093822781 372.7772766030833 1098.043556967605 292.9985636306388
943 0.005 4.715 20 1094.858729978825 1071.287054910704 1071.589670732803 1103.152037540689 1100.778133584354 1100.285752382266 1095.534892753426 372.7997084684378 1098.041162143638 292.9985604001437
944 0.005 4.72 20 1094.865335076207 1071.287104381854 1071.589714874416 1103.154171071469 1100.780912905347 1100.287815000191 1095.537338881928 372.8214017425609 1098.033527313022 292.9985798568923
945 0.005 4.725000000000001 20 1094.865314674728 1071.287219922298 1071.589810784097 1103.156087286274 1100.782241053098 1100.289803734154 1095.541887753253 372.8430932076738 1098.039103916153 292.9985526795091
946 0.005 4.73 20 1094.867146445551 1071.28739854899 1071.589974698337 1103.158662325396 1100.784913365397 1100.292654182037 1095.548914006012 372.8649125235823 1098.046619512646 292.9985365949611
947 0.005 4.735 20 1094.870489397554 1071.287558073757 1071.59013682556 1103.157655330453 1100.784265828228 1100.291782102298 1095.546787066026 372.8864028243344 1098.039797739261 292.998554911048
948 0.005 4.74 20 1094.865310122146 1071.287694591065 1071.590275092038 1103.159600669735 1100.78547930033 1100.290881898914 1095.54757523401 372.9079174262977 1098.034052641321 292.998530535785
949 0.005 4.745 20 1094.865731446982 1071.287746297638 1071.590344119096 1103.156257759043 1100.781650421884 1100.287431181414 1095.542644758825 372.9297355298729 1098.037737555691 292.9985869282273
950 0.005 4.75 20 1094.86580074835 1071.287784646432 1071.590388166481 1103.153370986761 1100.779123922448 1100.287166955737 1095.536952212573 372.9507187816744 1098.044276751751 292.9985510654473
951 0.005 4.755 20 1094.858991887101 1071.287789017688 1071.59040238634 1103.153379598098 1100.779408534411 1100.286063593745 1095.53594051195 372.9718954613674 1098.035268668277 292.9985557438124
952 0.005 4.76 20 1094.866382023928 1071.287800527983 1071.590411285724 1103.154466427402 1100.779303824704 1100.28631008687 1095.536886373504 372.9936929779358 1098.038769765396 292.9985593602927
953 0.005 4.765 20 1094.865639343262 1071.287896108394 1071.590487548405 1103.156236033705 1100.78227304943 1100.290015213566 1095.540010536554 373.0147494415935 1098.040252129455 292.9985733198423
954 0.005 4.77 20 1094.865830297282 1071.288031376532 1071.590614602644 1103.156840819302 1100.783235178425 1100.291435214431 1095.544252076632 373.0358793958354 1098.046208042892 292.9985391709049
955 0.005 4.775 20 1094.872996903082 1071.288193858194 1071.590762824576 1103.159870820692 1100.784701504997 1100.290699957702 1095.547978049051 373.0575337503886 1098.044584903508 292.9985292639188
956 0.005 4.78 20 1094.865945860208 1071.28834865494 1071.590917794387 1103.159614778785 1100.785290666667 1100.290876644897 1095.547577988824 373.0787859772386 1098.039391841992 292.9985369811517
957 0.005 4.785 20 1094.866956603502 1071.288406053862 1071.590992540794 1103.155871810933 1100.780372853546 1100.287218969528 1095.542807654919 373.0992180579183 1098.04608438439 292.9985792501155
958 0.005 4.79 20 1094.86688293193 1071.288448614345 1071.591037789989 1103.155188611692 1100.779663652252 1100.286132897026 1095.540827742089 373.1203942120459 1098.041614736604 292.9985416986644
959 0.005 4.795 20 1094.861198670323 1071.288552938463 1071.591134100214 1103.154094671024 1100.7808575425 1100.288268921707 1095.540336906397 373.1411432731647 1098.04360525453 292.998551136126
960 0.005 4.8 20 1094.867726913763 1071.288647431376 1071.591229193804 1103.154272781036 1100.781009189586 1100.289086458807 1095.538925358042 373.1620186246606 1098.044078695127 292.9985567032418
961 0.005 4.805 20 1094.867352770615 1071.288805529143 1071.591372098929 1103.156727098888 1100.783357300635 1100.291147945308 1095.547247705373 373.1837951053112 1098.044366143095 292.9985370836978
962 0.005 4.81 20 1094.865766345413 1071.288966225956 1071.591532573212 1103.15760048889 1100.784519439376 1100.291882457189 1095.546975944022 373.2043771293731 1098.039550994259 292.9985320519977
963 0.005 4.815 20 1094.872190995951 1071.289095062087 1071.591658175989 1103.159728765657 1100.784507001268 1100.289913873329 1095.546588339164 373.2250919594054 1098.040508866045 292.9985487492329
964 0.005 4.82 20 1094.862181697242 1071.289129974679 1071.591711376766 1103.154119436372 1100.779251092222 1100.286015382689 1095.540533186425 373.2461785026198 1098.045383318959 292.9985614040627
965 0.005 4.825 20 1094.865907828229 1071.289211594216 1071.591793939802 1103.155440946914 1100.781525317427 1100.288742489654 1095.539823372113 373.2666604578678 1098.03790143179 292.9985478776294
966 0.005 4.83 20 1094.871190204592 1071.289366328315 1071.591931659628 1103.158243160611 1100.784185272699 1100.292398791679 1095.547406083781 373.2866737396379 1098.046049480232 292.9985670375617
967 0.005 4.835 20 1094.865389195358 1071.289530022853 1071.592091660728 1103.157443593319 1100.783879793597 1100.291367878416 1095.547526986994 373.3077658919655 1098.045007417296 292.9985763162055
968 0.005 4.84 20 1094.871011220235 1071.2896828093 1071.592246239095 1103.158696946458 1100.785201230773 1100.291929878725 1095.547660987238 373.3282326879885 1098.037325834003 292.9985495077728
969 0.005 4.845 20 1094.868933862632 1071.28983420409 1071.592391687206 1103.158974851327 1100.78423344968 1100.290142269063 1095.547810027737 373.3488476021357 1098.04486239424 292.998533531925
970 0.005 4.850000000000001 20 1094.86786236386 1071.289961855601 1071.592523820249 1103.1590563579 1100.78420009156 1100.289817735497 1095.547188881031 373.3691605088734 1098.046092985707 292.9985594820633
971 0.005 4.855 20 1094.866631126129 1071.289983565264 1071.592567927171 1103.153322173388 1100.778911770105 1100.285301610395 1095.538684393151 373.3892106120692 1098.03882342886 292.9985572400793
972 0.005 4.86 20 1094.859604316785 1071.289990780614 1071.592584494078 1103.152225636132 1100.778680752605 1100.285729802552 1095.53500041299 373.4099233617251 1098.037253092393 292.9985562434974
973 0.005 4.865 20 1094.866188928308 1071.290090850391 1071.592669823972 1103.154931245062 1100.781788289342 1100.289069224512 1095.541957725681 373.4305645799284 1098.038204131997 292.9985332576924
974 0.005 4.87 20 1094.870485858962 1071.290244016041 1071.592805666497 1103.159305341562 1100.785757985855 1100.292741624721 1095.548318889094 373.4510198855622 1098.03495837108 292.998557185033
975 0.005 4.875 20 1094.864997629588 1071.290387460175 1071.59294910634 1103.158750069676 1100.785625096886 1100.29240297691 1095.547947044397 373.4711640184431 1098.033144674533 292.9985770730302
976 0.005 4.88 20 1094.872561239091 1071.290539539928 1071.593099896283 1103.159829521701 1100.785966783244 1100.292989071641 1095.548830555558 373.4917372292562 1098.03762914032 292.9985325396106
977 0.005 4.885 20 1094.869649557405 1071.290697216728 1071.593254085163 1103.158943012729 1100.784922412732 1100.292854509571 1095.548187896782 373.5112138007496 1098.045731479489 292.9985669532414
978 0.005 4.89 20 1094.868037672531 1071.290846083368 1071.593412789638 1103.157576871802 1100.78415715818 1100.292152575476 1095.546960727186 373.5312523330817 1098.045589319268 292.9985604259777
979 0.005 4.895 20 1094.872357438894 1071.290984076662 1071.59355003943 1103.159397903936 1100.785048768327 1100.290698249598 1095.548312633426 373.5516879469721 1098.039691520025 292.998550158811
980 0.005 4.9 20 1094.863122796876 1071.291031152786 1071.593615082801 1103.1555240016 1100.781039340155 1100.286908600427 1095.541994246412 373.5713651493423 1098.039505880588 292.9985482852201
981 0.005 4.905 20 1094.86455692923 1071.291024486474 1071.593627705067 1103.15289951976 1100.778654585077 1100.285343203261 1095.535495975641 373.591288287958 1098.03880798967 292.9985571294649
982 0.005 4.91 20 1094.865585212563 1071.291013548083 1071.593615992701 1103.153934121299 1100.779265064493 1100.285895363617 1095.536331032041 373.6116223098066 1098.039145000542 292.9985694500672
983 0.005 4.915 20 1094.862977645765 1071.291082303646 1071.593672987001 1103.154810797885 1100.781601100509 1100.289611097707 1095.539786590188 373.631344604435 1098.044650094982 292.9985644163961
984 0.005 4.92 20 1094.870167231017 1071.29118962489 1071.593771752084 1103.156257844515 1100.78312747095 1100.290595044698 1095.544663852996 373.6507850253235 1098.039212636331 292.9985588407318
985 0.005 4.925 20 1094.869906816977 1071.291325137696 1071.593890910519 1103.160376610663 1100.785396380912 1100.291121873913 1095.548169919198 373.6708101326815 1098.041293299198 292.9985362577853
986 0.005 4.93 20 1094.869857463118 1071.291459869296 1071.59402606725 1103.15963811971 1100.784695788695 1100.291239943243 1095.547438600583 373.6895539463909 1098.047202356894 292.9985347059885
987 0.005 4.935 20 1094.868845116145 1071.291491854445 1071.594074178608 1103.156216955134 1100.781335790941 1100.286948161357 1095.543108209253 373.7093352086011 1098.035879342106 292.9985791606197
988 0.005 4.94 20 1094.86209735945 1071.291498821254 1071.594088213347 1103.15480081366 1100.780113443203 1100.286237676245 1095.540227110325 373.7293948153094 1098.03818983627 292.998565155195
989 0.005 4.945 20 1094.86779312949 1071.291578193776 1071.594159007431 1103.155178551074 1100.781491914689 1100.289131460468 1095.540541110693 373.7484299572984 1098.044380214351 292.9985355726963
990 0.005 4.95 20 1094.868794176952 1071.291670784836 1071.594242323936 1103.156980436237 1100.78294969686 1100.290463643438 1095.541751873359 373.7682572227566 1098.038058301529 292.9985788260024
991 0.005 4.955 20 1094.867259621228 1071.291808672628 1071.59437346448 1103.159416533575 1100.785320100934 1100.292936580908 1095.547831736142 373.7882392500736 1098.0408978018 292.9985529792359
992 0.005 4.96 20 1094.875076856545 1071.291945226863 1071.594505390427 1103.160477662115 1100.785334895144 1100.291795486182 1095.548064176641 373.8068264871627 1098.047117505984 292.9985495862483
993 0.005 4.965 20 1094.869545402892 1071.292065582892 1071.59462447644 1103.15906287466 1100.78382387494 1100.289606951841 1095.547121189494 373.8261108255223 1098.04522100926 292.9985394627736
994 0.005 4.97 20 1094.865365219502 1071.292114613463 1071.594690420918 1103.155797612643 1100.781205864628 1100.287109655094 1095.54286731786 373.8458666489524 1098.038771916229 292.9985274538266
995 0.005 4.975000000000001 20 1094.867355128807 1071.292119727533 1071.594705342743 1103.153916047314 1100.77920171262 1100.285891776434 1095.535976103908 373.8648449954114 1098.037235226049 292.9985644430971
996 0.005 4.98 20 1094.861902828239 1071.292138846243 1071.594723262273 1103.154758051196 1100.780996865819 1100.287929603617 1095.536393969382 373.8841298314848 1098.036591128139 292.9985450659192
997 0.005 4.985 20 1094.866610883678 1071.292136824614 1071.594725235628 1103.153050336186 1100.778100369898 1100.285428614023 1095.536150498172 373.9034610536327 1098.044032322998 292.9985512778736
998 0.005 4.99 20 1094.866729830005 1071.292158420034 1071.594738788055 1103.154581212168 1100.780167331164 1100.287539603666 1095.53598325108 373.9222121322989 1098.038643243367 292.9985381480109
999 0.005 4.995 20 1094.862246548559 1071.292164856612 1071.594747559863 1103.1538046615 1100.779012258151 1100.286303434928 1095.536679764415 373.9413789966337 1098.040822008719 292.9985629872497
1000 0.005 5 20 1094.869434938528 1071.292251933649 1071.594818816575 1103.154081400211 1100.78056641259 1100.288268209814 1095.54038058862 373.9600694114754 1098.044274204518 292.9985388762935
1001 0.005 5.005 20 1094.865283362547 1071.2923502127 1071.594907968976 1103.154538190726 1100.781311365215 1100.289124278072 1095.540441687037 373.9790502739564 1098.043541584103 292.9985735780276
1002 0.005 5.01 20 1094.86910266163 1071.29250429314 1071.595051414324 1103.158217518025 1100.784711144388 1100.292364938808 1095.548107063357 373.99828952007 1098.045397892123 292.9985447736772
1003 0.005 5.015 20 1094.872724217889 1071.292658575731 1071.595199683547 1103.15973601237 1100.786085814339 1100.292884218974 1095.548353558764 374.0171645902369 1098.037136939601 292.9985425985226
1004 0.005 5.02 20 1094.867024465763 1071.29280171587 1071.59534767651 1103.157449104688 1100.783701748105 1100.291690195667 1095.546548306346 374.0358523425518 1098.045965196421 292.9985379437702
1005 0.005 5.025 20 1094.872397707169 1071.29292861191 1071.595477878951 1103.160657870699 1100.786162312596 1100.291573110218 1095.548770300446 374.0550372219196 1098.038265605596 292.9985437308666
1006 0.005 5.03 20 1094.868141763424 1071.292977022545 1071.595537784282 1103.155072690707 1100.780226104312 1100.286709205845 1095.541636256341 374.0734582307101 1098.04470228495 292.9985530499088
1007 0.005 5.035 20 1094.861894119326 1071.292986472426 1071.595561742584 1103.152442758476 1100.77829047537 1100.285560833048 1095.535860636696 374.0924582962425 1098.044745852877 292.9985338074937
1008 0.005 5.04 20 1094.86797394388 1071.293037580344 1071.595608096841 1103.153735734988 1100.780510206906 1100.287610052062 1095.538940688625 374.1109419478655 1098.037350055039 292.9985391063948
1009 0.005 5.045 20 1094.865633426988 1071.293128685044 1071.595687716337 1103.155512853967 1100.782362244602 1100.289896442286 1095.542045060772 374.129421617472 1098.039121577276 292.9985422678757
1010 0.005 5.05 20 1094.869054676497 1071.293258030045 1071.595810522905 1103.158737743086 1100.785159592671 1100.292510301703 1095.547366398546 374.1488834637383 1098.036959901224 292.9985515415654
1011 0.005 5.055 20 1094.873917011743 1071.293389419171 1071.595933211389 1103.159776327408 1100.784611924707 1100.290752154938 1095.547708159826 374.1670651755118 1098.043356451584 292.9985532896617
1012 0.005 5.06 20 1094.865329832496 1071.293436351712 1071.595994839447 1103.157284994593 1100.781866700951 1100.287988625149 1095.542669316678 374.1852817665715 1098.040705214234 292.9985715228611
1013 0.005 5.065 20 1094.866300973031 1071.293441199263 1071.596017683738 1103.151592937677 1100.777727631373 1100.28560243914 1095.535758599191 374.2040500591264 1098.042581516642 292.9985800472011
1014 0.005 5.07 20 1094.866855716755 1071.293493666951 1071.596059351829 1103.155393739886 1100.781788944606 1100.288706910637 1095.539489424242 374.2220253445375 1098.035578991814 292.9985560015775
1015 0.005 5.075 20 1094.867677994719 1071.293619234413 1071.596170302672 1103.157801500658 1100.784159083041 1100.292262353438 1095.546896951418 374.2401727471574 1098.046570147939 292.9985449989994
1016 0.005 5.08 20 1094.87409100614 1071.293767217287 1071.596310536679 1103.15860778563 1100.785034807112 1100.292666680701 1095.548782818816 374.2587988872393 1098.04548642949 292.9985276081247
1017 0.005 5.085 20 1094.869116775583 1071.293910976844 1071.596452083095 1103.15948273817 1100.785903361437 1100.292945584495 1095.548391332399 374.2774978909592 1098.037428372313 292.9985317764053
1018 0.005 5.09 20 1094.870432324958 1071.294051431269 1071.596598261405 1103.158016043204 1100.784235397911 1100.292359839395 1095.547000903525 374.2956705971291 1098.046843127439 292.9985463670019
1019 0.005 5.095 20 1094.874186132644 1071.294150452287 1071.596695798842 1103.160579949584 1100.784860137082 1100.290137045034 1095.546793881812 374.3142470965425 1098.041241109129 292.9985232649703
1020 0.005 5.100000000000001 20 1094.864414602509 1071.294178516954 1071.596740599894 1103.155216499179 1100.779973897514 1100.28631278251 1095.542930746482 374.3317290841715 1098.0431080136 292.9985205189398
1021 0.005 5.105 20 1094.868239376305 1071.294168532703 1071.596742435798 1103.153507644037 1100.778263466043 1100.285670875995 1095.538365938043 374.349461011415 1098.046085199691 292.9985363279675
1022 0.005 5.11 20 1094.865892490642 1071.294163530006 1071.596734895456 1103.152536795238 1100.777977532269 1100.285222015295 1095.535702484609 374.3681054727718 1098.043919495907 292.9985217858946
1023 0.005 5.115 20 1094.8638134525 1071.294251775242 1071.596807436632 1103.154931403062 1100.782041317925 1100.289304767098 1095.542259604244 374.3859277561767 1098.038192943729 292.9985554883434
1024 0.005 5.12 20 1094.873720799967 1071.294394527462 1071.596933022827 1103.159634383671 1100.785983804207 1100.292591913319 1095.548300409019 374.4034354655019 1098.036656592786 292.9985209734561
1025 0.005 5.125 20 1094.869225354209 1071.294535655359 1071.597068598161 1103.15767086069 1100.783870570776 1100.291404919593 1095.547103931711 374.421904098906 1098.044365718715 292.9985637031481
1026 0.005 5.13 20 1094.870962723921 1071.294676161218 1071.597207935245 1103.159005020734 1100.784330957486 1100.29026903669 1095.548166548798 374.4403631980775 1098.045785504873 292.9985063401585
1027 0.005 5.135 20 1094.873421716385 1071.294787496224 1071.597319825286 1103.158647857274 1100.783570196377 1100.289245393167 1095.546704238323 374.4575885708485 1098.045286917057 292.9985544338937
1028 0.005 5.14 20 1094.862747786016 1071.294799124406 1071.59735351724 1103.153093076314 1100.778456251976 1100.285225677004 1095.539987072406 374.4754183345917 1098.044341391423 292.998544898723
1029 0.005 5.145 20 1094.86749328848 1071.294844393839 1071.597401410256 1103.15398928974 1100.780749513172 1100.287873537559 1095.539339200388 374.4933363468803 1098.037280485252 292.9985903511067
1030 0.005 5.15 20 1094.868441598005 1071.294935280761 1071.597480715139 1103.15581367079 1100.782567601892 1100.290130886698 1095.54332305085 374.5110622355209 1098.038608547134 292.9985363555145
1031 0.005 5.155 20 1094.869070723734 1071.2950676209 1071.597600296815 1103.160510990405 1100.7862234116 1100.29225959519 1095.547714153985 374.5288084389459 1098.039203595127 292.9985775530916
1032 0.005 5.16 20 1094.875168038993 1071.295212159109 1071.597739644478 1103.159206778225 1100.78471294417 1100.29152050553 1095.548333301897 374.5466102744767 1098.04439620198 292.9985653732138
1033 0.005 5.165 20 1094.870261275797 1071.295339431312 1071.597868158954 1103.159216711431 1100.784048312344 1100.290141052741 1095.547868745022 374.564046687969 1098.044734649665 292.9985939255817
1034 0.005 5.17 20 1094.871192814067 1071.295461033896 1071.597995838289 1103.160362138216 1100.785971170746 1100.29118951171 1095.54834362305 374.5813761480824 1098.038225726971 292.9985712276716
1035 0.005 5.175 20 1094.873431332413 1071.295545648352 1071.598081703248 1103.160382304536 1100.785067765467 1100.289857566847 1095.546827540074 374.5993562116162 1098.037237603502 292.9985553825162
1036 0.005 5.18 20 1094.865880397861 1071.295580746142 1071.598128931111 1103.156119808016 1100.780789748532 1100.287702375785 1095.542468351406 374.6165346054312 1098.046287777182 292.9986052427942
1037 0.005 5.185 20 1094.867289405154 1071.295566867307 1071.598131651097 1103.153081786185 1100.778816804105 1100.285482894447 1095.536037986805 374.6336511611698 1098.03878478902 292.998586414762
1038 0.005 5.19 20 1094.867559721672 1071.295627135231 1071.598178456042 1103.155004902947 1100.781690876284 1100.289271624211 1095.540523309524 374.6515834975395 1098.038280451046 292.998566224464
1039 0.005 5.195 20 1094.866301390073 1071.295723871702 1071.598268673757 1103.156930749711 1100.784033487876 1100.291281587562 1095.545374532106 374.6688364996286 1098.03426823346 292.9986177790315
1040 0.005 5.2 20 1094.875769546917 1071.295847071874 1071.598376994994 1103.161150914259 1100.786025481893 1100.291450775175 1095.548029283153 374.6862059755272 1098.0383757031 292.998618383496
1041 0.005 5.205 20 1094.870188398186 1071.295942450494 1071.598470552482 1103.160679483869 1100.785225586134 1100.290404358568 1095.547335467071 374.7038728890009 1098.04001569104 292.9985814095754
1042 0.005 5.21 20 1094.866368414397 1071.295941052175 1071.598493248648 1103.152606319598 1100.777598795644 1100.284885949409 1095.538698739646 374.7209904384059 1098.044845061321 292.998603041724
1043 0.005 5.215 20 1094.869096065483 1071.295932213547 1071.598488723277 1103.154605514685 1100.7792440969 1100.286328878809 1095.535987602029 374.7379565969541 1098.038974487615 292.9986113046947
1044 0.005 5.22 20 1094.863212783361 1071.295918800894 1071.598475741548 1103.154223539674 1100.779167842043 1100.286199628102 1095.536436355402 374.7552922314647 1098.040276315059 292.9985842723893
1045 0.005 5.225000000000001 20 1094.869870083636 1071.295976907924 1071.598523736277 1103.155745559976 1100.782533710416 1100.28996842605 1095.540467238972 374.7738818929857 1098.035519817832 292.9986402360796
1046 0.005 5.23 20 1094.869842687897 1071.296059138263 1071.598593469205 1103.156960181456 1100.782924228671 1100.290649297346 1095.542264281621 374.7911846207507 1098.039886486675 292.9985356101099
1047 0.005 5.235 20 1094.867220927549 1071.296169451277 1071.598699659804 1103.155725480578 1100.782316598183 1100.290393974448 1095.544028180752 374.8068909951468 1098.044605425318 292.9986598033238
1048 0.005 5.24 20 1094.87557433107 1071.296303989225 1071.59882194887 1103.15945971179 1100.784838139901 1100.291289801743 1095.547217974464 374.8228638805055 1098.046131735375 292.998527966195
1049 0.005 5.245 20 1094.86938533905 1071.29642457642 1071.598942360531 1103.160505552542 1100.78630565072 1100.291366465826 1095.548482236976 374.8394399996982 1098.033727111262 292.9986255808725
1050 0.005 5.25 20 1094.870835040029 1071.296507179921 1071.599030731506 1103.159457241553 1100.784648464211 1100.289556620266 1095.54629094469 374.8571318223429 1098.036249390711 292.998541229845
1051 0.005 5.255 20 1094.871337918899 1071.29654197837 1071.599073887483 1103.157044626719 1100.78155883676 1100.287703295628 1095.542029302406 374.8742101986805 1098.039195791161 292.9985997476722
1052 0.005 5.26 20 1094.86326430814 1071.296552278672 1071.59909249574 1103.155079211061 1100.780869089749 1100.286882359443 1095.539819388111 374.8903808660955 1098.033506895218 292.998593289926
1053 0.005 5.265 20 1094.870824607632 1071.296581112894 1071.59911647821 1103.156805880368 1100.781797443426 1100.287754544254 1095.542035790282 374.9075697365864 1098.037449385279 292.9986091648972
1054 0.005 5.27 20 1094.869651411744 1071.296627298717 1071.599151111029 1103.15728363624 1100.781809890555 1100.287841133866 1095.543049155368 374.924577118877 1098.040267535372 292.9986273641938
1055 0.005 5.275 20 1094.864698945045 1071.296644958953 1071.599176462372 1103.153045893595 1100.778553501248 1100.286072309472 1095.536003755615 374.941311541946 1098.045464850591 292.9986038357058
1056 0.005 5.28 20 1094.870452091837 1071.296708248621 1071.599231030944 1103.155344664486 1100.781903380717 1100.288772622236 1095.540080584991 374.9582657543718 1098.035926250538 292.9986225298383
1057 0.005 5.285 20 1094.868212454351 1071.296836857915 1071.599345023047 1103.155938221145 1100.782395791691 1100.290685858441 1095.546331135618 374.9750451326912 1098.04529354483 292.9985969003031
1058 0.005 5.29 20 1094.870811860813 1071.296976982156 1071.599480917061 1103.158609304606 1100.785336692583 1100.292265002552 1095.548180441135 374.9913299456379 1098.035402296146 292.998649033438
1059 0.005 5.295 20 1094.874782345444 1071.297127603427 1071.599624966903 1103.159416748123 1100.785103348749 1100.292660079314 1095.548988027877 375.0080975404407 1098.04198919448 292.9986033063257
1060 0.005 5.3 20 1094.868212989069 1071.297266034442 1071.59976496252 1103.159445083713 1100.785374111859 1100.291396124053 1095.546837303911 375.024707259887 1098.03985019232 292.9985816443201
1061 0.005 5.305 20 1094.874154779744 1071.297395542908 1071.599898625008 1103.159208016324 1100.784986108554 1100.291034881562 1095.54678379028 375.0408208767948 1098.040274774654 292.998613636464
1062 0.005 5.31 20 1094.871489117385 1071.29749829236 1071.600002337817 1103.159911544955 1100.785342331503 1100.290366844588 1095.54805186986 375.057858122092 1098.035533380956 292.9985701134525
1063 0.005 5.315 20 1094.86884581553 1071.297566926381 1071.600081295066 1103.157328132642 1100.782227892073 1100.288935976236 1095.543183930496 375.0740019194604 1098.046652373342 292.9985783884508
1064 0.005 5.32 20 1094.87366700144 1071.297616451132 1071.600133437846 1103.156750184245 1100.781165373436 1100.287714052936 1095.543685158914 375.0902424384711 1098.046884402183 292.9985832689651
1065 0.005 5.325 20 1094.866738795966 1071.297658965012 1071.600178593838 1103.155500671961 1100.78070736844 1100.287083110701 1095.542885450157 375.1069017566947 1098.045124791309 292.998585542611
1066 0.005 5.33 20 1094.865418473462 1071.297661136488 1071.600196600491 1103.151856243573 1100.778485931143 1100.285870444544 1095.535308899302 375.1230479529684 1098.037831284952 292.9985437733726
1067 0.005 5.335 20 1094.870359875491 1071.297715523202 1071.600237377447 1103.155898284735 1100.781647637728 1100.288901478275 1095.540045164504 375.1395238436575 1098.038233691929 292.998603895211
1068 0.005 5.34 20 1094.867382402918 1071.297832738404 1071.600343299923 1103.156332627462 1100.782873644528 1100.290922268623 1095.546329743403 375.1563792919999 1098.044293048191 292.9985957770867
1069 0.005 5.345 20 1094.873734891097 1071.297967964996 1071.600472704498 1103.157926776332 1100.784677130822 1100.291845149884 1095.548211867893 375.1722424088434 1098.039766112289 292.998595636019
1070 0.005 5.350000000000001 20 1094.872137697614 1071.29809746042 1071.600600545327 1103.15798675608 1100.784029611538 1100.29202668799 1095.546776412641 375.188852787951 1098.044163952853 292.998579318347
1071 0.005 5.355 20 1094.870350909817 1071.298214411741 1071.60072103959 1103.158065918891 1100.783405130015 1100.289822558549 1095.547273422131 375.2047819996883 1098.045248352548 292.9985941322565
1072 0.005 5.36 20 1094.873485493435 1071.298264633296 1071.600782432254 1103.158213068382 1100.783325171984 1100.288891199796 1095.543275974125 375.2201844300172 1098.038414134669 292.9985881633185
1073 0.005 5.365 20 1094.867443461969 1071.298281326656 1071.600806811413 1103.155908715947 1100.780697031206 1100.287471147636 1095.542158056844 375.2365591774654 1098.046078423425 292.9985974630121
1074 0.005 5.37 20 1094.867511244974 1071.298250925196 1071.600792077263 1103.152926291395 1100.777918840689 1100.285180903176 1095.535884679594 375.2525802629752 1098.043555807119 292.9985524024938
1075 0.005 5.375 20 1094.870612086026 1071.298299908136 1071.600828977938 1103.155850112505 1100.782242921822 1100.289819457129 1095.53991241248 375.2686119042737 1098.03974232077 292.9985949788841
1076 0.005 5.38 20 1094.865347829049 1071.298345862279 1071.600873454737 1103.156523927333 1100.783000860777 1100.290445557435 1095.541070963889 375.2849736903329 1098.035597404395 292.9985856917859
1077 0.005 5.385 20 1094.872249329573 1071.298389316825 1071.600916350172 1103.156606294916 1100.782606304808 1100.290227746099 1095.539636882291 375.3004453894579 1098.039839408691 292.9985821297566
1078 0.005 5.39 20 1094.86944831135 1071.298437442575 1071.600961855066 1103.156620138037 1100.782655482041 1100.290429709219 1095.539875491757 375.3164123603938 1098.039235693754 292.9985564787968
1079 0.005 5.395 20 1094.867643446131 1071.298501874412 1071.601027316344 1103.155887483642 1100.782449896725 1100.290256783326 1095.54191973645 375.3324704700003 1098.040127820042 292.9986011262073
1080 0.005 5.4 20 1094.872767663885 1071.298571761312 1071.601093587117 1103.154888844068 1100.781185152109 1100.289428862753 1095.541435062889 375.3477985432928 1098.044709428347 292.9985856298499
1081 0.005 5.405 20 1094.866431968421 1071.298621141635 1071.601144546966 1103.155016697562 1100.781700776466 1100.289665863515 1095.540062429359 375.3634952432747 1098.044543114007 292.9985966229546
1082 0.005 5.41 20 1094.86969012925 1071.29866434135 1071.601192354538 1103.156365870469 1100.782718484486 1100.29030521706 1095.540533740391 375.3798378639032 1098.038360181067 292.9985639989755
1083 0.005 5.415 20 1094.872240257005 1071.298740489489 1071.601261500027 1103.156369357492 1100.78280735681 1100.290800570676 1095.543445891715 375.3954021759999 1098.044925626722 292.9985974387976
1084 0.005 5.42 20 1094.868803535894 1071.298858657957 1071.601369753648 1103.157716931578 1100.783944708628 1100.291470279772 1095.547262573788 375.411095434107 1098.045082161792 292.9985811418826
1085 0.005 5.425 20 1094.877214941297 1071.298973731009 1071.601480707169 1103.160353095351 1100.785133730556 1100.291567913743 1095.548163012634 375.4265970699801 1098.047331170148 292.9985978843416
1086 0.005 5.43 20 1094.867612620298 1071.298973848822 1071.601499842479 1103.154422093542 1100.779900808244 1100.285878519815 1095.54217359064 375.4424619135375 1098.040020059754 292.9985609048192
1087 0.005 5.435 20 1094.865153792508 1071.29894474341 1071.60148219174 1103.154324060938 1100.780200482859 1100.286099647849 1095.540457149968 375.4582877730692 1098.034121582261 292.9986046290346
1088 0.005 5.44 20 1094.871548041328 1071.298994506165 1071.60151845569 1103.155867937271 1100.782470462639 1100.289329951995 1095.5404836745 375.4737622830476 1098.035162361919 292.9985719712271
1089 0.005 5.445 20 1094.86599257601 1071.299046289465 1071.601566075728 1103.1557782087 1100.78270719066 1100.289895835059 1095.541194011517 375.4898115438884 1098.034354641636 292.9985819729605
1090 0.005 5.45 20 1094.873294015977 1071.299157441831 1071.601669317352 1103.158026845959 1100.784012507332 1100.291975909306 1095.546913750663 375.5054124278379 1098.044239015812 292.9985976061359
1091 0.005 5.455 20 1094.873467735867 1071.299245042142 1071.60175296758 1103.159222395876 1100.784653202015 1100.290204005298 1095.546797764263 375.5202891234722 1098.038935371189 292.9985886750067
1092 0.005 5.46 20 1094.868813349262 1071.299339912485 1071.601847693826 1103.159453205791 1100.785001977061 1100.290541081024 1095.54747162666 375.5358719544576 1098.038852630381 292.9985645797423
1093 0.005 5.465 20 1094.874566441777 1071.299407933914 1071.601920295191 1103.159216163149 1100.784519642161 1100.289968753659 1095.54626196889 375.5511494261005 1098.038753794738 292.9985600231213
1094 0.005 5.47 20 1094.871405331083 1071.299477521994 1071.601986498061 1103.157571799472 1100.782527436175 1100.289155680999 1095.544836841153 375.5663371208796 1098.04642907371 292.9985631738465
1095 0.005 5.475000000000001 20 1094.86793184843 1071.29950861486 1071.602028959808 1103.156406561243 1100.782049564958 1100.287743059524 1095.542837659397 375.5820157248567 1098.0388812191 292.9985710395275
1096 0.005 5.48 20 1094.871397607997 1071.299496811749 1071.602024814616 1103.154538178455 1100.779484845137 1100.286244914509 1095.539104009756 375.5975474461653 1098.041109497387 292.998599170916
1097 0.005 5.485 20 1094.865465019993 1071.299458915352 1071.601991861265 1103.153852097471 1100.778902450759 1100.286255738102 1095.535685571 375.6123546687579 1098.045814030592 292.9985918841901
1098 0.005 5.49 20 1094.872053353359 1071.299522136541 1071.602043592771 1103.156364750402 1100.782518034663 1100.290773831659 1095.542540156664 375.6279431504641 1098.045947825876 292.9985930748753
1099 0.005 5.495 20 1094.872346007556 1071.299622384687 1071.602131029578 1103.156467317624 1100.782997143966 1100.290820956406 1095.544488602383 375.6433615137589 1098.043691455372 292.9986075572553
1100 0.005 5.5 20 1094.869448140256 1071.299722733856 1071.602224038052 1103.158826161818 1100.784217885723 1100.290127628546 1095.547174121084 375.6579231763496 1098.045777327625 292.9985656585461
1101 0.005 5.505 20 1094.876346667878 1071.299823840182 1071.602324151537 1103.159017229574 1100.784084260477 1100.290638125801 1095.547647115307 375.6730567911015 1098.046783854114 292.9985630806177
1102 0.005 5.51 20 1094.873818280179 1071.299946103299 1071.602439075357 1103.160323071261 1100.785246549042 1100.291777150742 1095.547837636627 375.6879428276542 1098.047148530811 292.9986040122268
1103 0.005 5.515 20 1094.867846101981 1071.299964468881 1071.602478078509 1103.154680944529 1100.779939762695 1100.286486267435 1095.542418511526 375.7025857591914 1098.045519471702 292.9985860859705
1104 0.005 5.52 20 1094.871353386714 1071.299966216774 1071.602483045869 1103.154707428603 1100.779691404403 1100.285993064424 1095.540697306953 375.7180258206324 1098.039066862136 292.998576238839
1105 0.005 5.525 20 1094.867580516945 1071.300043951733 1071.602547484795 1103.155865573278 1100.782118349343 1100.289724180393 1095.541260886302 375.732982089164 1098.044785757866 292.9985912940452
1106 0.005 5.53 20 1094.870610923928 1071.30011050947 1071.602616923599 1103.156169067337 1100.782740870758 1100.290024835514 1095.541624271174 375.7477600626988 1098.037828249816 292.9985849003813
1107 0.005 5.535 20 1094.871010816345 1071.300160297201 1071.602664201739 1103.156136484593 1100.782685623152 1100.290002347677 1095.541322819531 375.7635246884349 1098.036635830675 292.9985773527446
1108 0.005 5.54 20 1094.865704002658 1071.300198496647 1071.602706590819 1103.153987525492 1100.780567398634 1100.288676039 1095.539626333836 375.7781556597563 1098.044019526914 292.9985637084196
1109 0.005 5.545 20 1094.872641132896 1071.300270310223 1071.602774845279 1103.156032893801 1100.782742272868 1100.290056649686 1095.541671502775 375.7924437706935 1098.03893140071 292.9985943249437
1110 0.005 5.55 20 1094.873678336183 1071.300403986673 1071.602889784689 1103.160730016673 1100.785837724422 1100.292581833317 1095.549228172617 375.8079695091023 1098.042468644704 292.9985833495924
1111 0.005 5.555 20 1094.872583872775 1071.300534189854 1071.60302095462 1103.158677559048 1100.784190485644 1100.291142906861 1095.547734996006 375.822169465736 1098.047080841586 292.9985894599147
1112 0.005 5.56 20 1094.876558956259 1071.300655647269 1071.603143522176 1103.159012099593 1100.784194737082 1100.290230892621 1095.547463294502 375.8365876539056 1098.045247960616 292.9985596251634
1113 0.005 5.565 20 1094.870215586222 1071.300735687058 1071.603230503476 1103.159997187837 1100.785240421279 1100.290192116937 1095.547222223634 375.8518243094587 1098.040865845847 292.9985850158025
1114 0.005 5.57 20 1094.870653077371 1071.30071230788 1071.603232551717 1103.155514960462 1100.780298769123 1100.286557662294 1095.541259339957 375.8660860748711 1098.03987747884 292.9985930091073
1115 0.005 5.575 20 1094.869664950004 1071.300663083912 1071.603189830594 1103.15359942359 1100.778568473472 1100.285946853571 1095.535539900928 375.8806847123091 1098.045601164625 292.9986074107099
1116 0.005 5.58 20 1094.866810839266 1071.300727466549 1071.603240893745 1103.15502172268 1100.781919318126 1100.289904716775 1095.542913623455 375.8962225047993 1098.044312952789 292.9985540291877
1117 0.005 5.585 20 1094.87560218229 1071.30083524935 1071.603337792342 1103.15750291802 1100.783958546062 1100.291931084768 1095.546330873974 375.9100336003453 1098.045213599017 292.998597487792
1118 0.005 5.59 20 1094.871796798661 1071.300940542635 1071.603434644511 1103.159166186818 1100.7849356043 1100.290541425939 1095.547462326025 375.9251225571339 1098.039906901063 292.9985854681879
1119 0.005 5.595 20 1094.868911665586 1071.300955594549 1071.603464953276 1103.156966034169 1100.78233039088 1100.287877430404 1095.543339569292 375.9400546169865 1098.036396998776 292.9985687897927
1120 0.005 5.600000000000001 20 1094.870829847204 1071.300922966622 1071.603442243536 1103.15462801433 1100.779851485102 1100.286403483649 1095.536066000799 375.9542803474048 1098.037898486132 292.9985980722575
1121 0.005 5.605 20 1094.865197104934 1071.300913530129 1071.603433900662 1103.15307331548 1100.779316244569 1100.287072460957 1095.535917232798 375.9687527257838 1098.042506541751 292.9985902082403
1122 0.005 5.61 20 1094.870946601993 1071.300933104216 1071.603449460941 1103.15605471265 1100.781969223869 1100.289321521948 1095.539334026664 375.9834717947107 1098.037926966173 292.9985689743438
1123 0.005 5.615 20 1094.874274271119 1071.301035542773 1071.603532657488 1103.159075489475 1100.78497225863 1100.292569018323 1095.547751065094 375.9976277857712 1098.040126360045 292.9985850832847
1124 0.005 5.62 20 1094.870961272369 1071.301147090897 1071.603637725088 1103.159102848748 1100.784596273896 1100.29161210191 1095.546508046062 376.0118948314591 1098.047187778604 292.9985756536548
1125 0.005 5.625 20 1094.876267710278 1071.301252401768 1071.603744152569 1103.160212489194 1100.786193097865 1100.291826455427 1095.547608780295 376.0265498820719 1098.03402166318 292.9985787386212
1126 0.005 5.63 20 1094.871878820941 1071.301332667817 1071.603823277805 1103.159940721665 1100.785345497339 1100.290349603843 1095.547517343955 376.0407949546381 1098.035458254884 292.9985930292181
1127 0.005 5.635 20 1094.870038700107 1071.301350013362 1071.603855653742 1103.157231546242 1100.782159437731 1100.288099177248 1095.542464601825 376.0550213570519 1098.038994300907 292.998593642394
1128 0.005 5.64 20 1094.870328595741 1071.301338542053 1071.603853850749 1103.151862134203 1100.778014983564 1100.286074381454 1095.536659758111 376.0693945068925 1098.043227999466 292.9986000791012
1129 0.005 5.645 20 1094.865135813394 1071.301288412652 1071.603812273815 1103.153074123105 1100.778500571226 1100.285995963671 1095.535121917087 376.0831386763649 1098.045716758231 292.9986256447186
1130 0.005 5.65 20 1094.869164135785 1071.301250570109 1071.603775276935 1103.153863170653 1100.779227195568 1100.285850478793 1095.53637635402 376.0977087781032 1098.036874012285 292.9985812061335
1131 0.005 5.655 20 1094.871615012978 1071.301288853568 1071.603793937249 1103.155424038489 1100.78161687999 1100.289873636751 1095.54002690722 376.1118881754015 1098.045761485356 292.9985978746454
1132 0.005 5.66 20 1094.867617711169 1071.301365418865 1071.603863708291 1103.157003993517 1100.784189275849 1100.29140028884 1095.544752234026 376.1254528173829 1098.033027540573 292.9985793340093
1133 0.005 5.665 20 1094.876739255892 1071.30147264131 1071.603956160323 1103.160370756727 1100.785978801863 1100.29118343431 1095.548402262282 376.1397265868582 1098.03415544632 292.9985822520578
1134 0.005 5.67 20 1094.872863122575 1071.301585778171 1071.604062288841 1103.160976266784 1100.786377164508 1100.291884081906 1095.547552607144 376.1542363885371 1098.038463169831 292.9985670557612
1135 0.005 5.675 20 1094.873635583852 1071.30170629726 1071.604183940223 1103.16005649708 1100.785151412345 1100.291151238863 1095.547725718429 376.1677800642776 1098.043289863234 292.9985780225866
1136 0.005 5.68 20 1094.872268871352 1071.301715427819 1071.604209624303 1103.155874145375 1100.78101758811 1100.286704573082 1095.543043787343 376.1821267952355 1098.036659434058 292.998601623264
1137 0.005 5.685 20 1094.866761547579 1071.301719764426 1071.604217487213 1103.155496753586 1100.780304580439 1100.286666172507 1095.541378725894 376.1957201343785 1098.040943125089 292.9985852236472
1138 0.005 5.69 20 1094.870891970903 1071.30171449258 1071.604215990228 1103.154217796231 1100.779093236141 1100.286078477988 1095.538218574835 376.2093672593961 1098.042870253868 292.9985643127547
1139 0.005 5.695 20 1094.870250154679 1071.301699469367 1071.604196604406 1103.153892195922 1100.77876382586 1100.286347458361 1095.536292659896 376.223333754737 1098.045536808123 292.9986068244729
1140 0.005 5.7 20 1094.868424508922 1071.301784851219 1071.604264677662 1103.15578167495 1100.782203953383 1100.290145726834 1095.541994611402 376.2368541327905 1098.045257379298 292.9985886471273
1141 0.005 5.705 20 1094.877199605786 1071.301926798095 1071.604390057021 1103.160581945964 1100.786574355767 1100.292906827415 1095.550191113989 376.2507185589546 1098.035128417475 292.9985995325481
1142 0.005 5.71 20 1094.871648272773 1071.302040698175 1071.604506492361 1103.158687118929 1100.785129635596 1100.292580261494 1095.547079429627 376.2654289140524 1098.037988201454 292.9985630244836
1143 0.005 5.715 20 1094.872864941819 1071.302152750183 1071.604619213824 1103.157966366989 1100.783260378137 1100.289900534264 1095.546870065598 376.2789059353811 1098.04617865084 292.998603250022
1144 0.005 5.72 20 1094.875378199644 1071.30222226466 1071.6046933265 1103.15847259919 1100.783097817608 1100.289057805727 1095.544830825572 376.2929812761022 1098.039940338471 292.9986006838852
1145 0.005 5.725000000000001 20 1094.865834178796 1071.302220158796 1071.604706680632 1103.153092542315 1100.77820696028 1100.285235069356 1095.539556199225 376.3063216285347 1098.045454484429 292.9985890711344
1146 0.005 5.73 20 1094.870671910098 1071.302251945855 1071.604740378194 1103.15371735989 1100.780213139012 1100.287727514937 1095.537983513618 376.3196316854351 1098.043464472239 292.9985758850414
1147 0.005 5.735 20 1094.870165564065 1071.302303524271 1071.604782414259 1103.155887900292 1100.782735379805 1100.289824171786 1095.540947838598 376.3338178355389 1098.032112641499 292.9986179821567
1148 0.005 5.74 20 1094.867166622928 1071.302375559926 1071.604850948595 1103.155841120096 1100.782899920128 1100.290075877361 1095.542105576274 376.3477838489072 1098.034496004672 292.998570862319
1149 0.005 5.745 20 1094.878420149183 1071.302504292275 1071.604964315838 1103.16011674298 1100.785171444543 1100.291907340273 1095.54809358673 376.3610698824048 1098.044041414344 292.9985925193742
1150 0.005 5.75 20 1094.87304489437 1071.302623882045 1071.605081244259 1103.160662650962 1100.785802398925 1100.291598893862 1095.548170726631 376.3754889163553 1098.039393047449 292.9985879675124
1151 0.005 5.755 20 1094.870881654567 1071.30266577553 1071.60514141814 1103.155955426966 1100.780843898135 1100.287293125654 1095.542584882447 376.3886675257356 1098.043096308923 292.9986103362137
1152 0.005 5.76 20 1094.871157454448 1071.302658667677 1071.605146426162 1103.154653803066 1100.779914232488 1100.286164604833 1095.537599480566 376.4021126178193 1098.037316945663 292.9986045836075
1153 0.005 5.765 20 1094.865640902567 1071.30267475786 1071.605162664845 1103.152668070595 1100.778950077173 1100.286866375651 1095.53704428161 376.4155776268707 1098.044563370739 292.9986018426411
1154 0.005 5.77 20 1094.872375683571 1071.302726282339 1071.605207764696 1103.155150319273 1100.781619876227 1100.289216975006 1095.540484703062 376.4282254503133 1098.044179439429 292.9985870306069
1155 0.005 5.775 20 1094.870848005229 1071.302794765919 1071.60526838471 1103.15452190329 1100.781117723044 1100.28902866708 1095.540794136292 376.4416777847334 1098.042844054157 292.9985747294297
1156 0.005 5.78 20 1094.870111726455 1071.302905121749 1071.605374837431 1103.156852591564 1100.78352316088 1100.291524159235 1095.546588366632 376.4557695178189 1098.044973268378 292.9985796898886
1157 0.005 5.785 20 1094.877109764735 1071.303011998088 1071.605476761274 1103.158445066974 1100.783948798263 1100.290228506601 1095.547557420361 376.4690841867746 1098.045484943328 292.9985898552279
1158 0.005 5.79 20 1094.868805565489 1071.303040683618 1071.605517784297 1103.156082693959 1100.781522187324 1100.287211192527 1095.542650005398 376.4819819903568 1098.03878100878 292.9985893807329
1159 0.005 5.795 20 1094.869749461569 1071.30303062937 1071.605520805552 1103.154007523594 1100.779079708456 1100.286625679771 1095.53604989891 376.4953735676294 1098.046053230857 292.9986181220275
1160 0.005 5.8 20 1094.870291357403 1071.303011865032 1071.605506385918 1103.153304579382 1100.779043111722 1100.285903731442 1095.535966779456 376.5086108543534 1098.038158896913 292.9985656330067
1161 0.005 5.805 20 1094.865713246874 1071.303055055664 1071.605538812325 1103.155586165602 1100.782643362322 1100.289280921874 1095.540593177918 376.5218351342683 1098.031654327999 292.9985948587409
1162 0.005 5.81 20 1094.872519960566 1071.303111431055 1071.605589944903 1103.15609128576 1100.782906643109 1100.290104807372 1095.54213273157 376.5358308478343 1098.033905989481 292.9985772699097
1163 0.005 5.815 20 1094.873948102161 1071.303218596056 1071.605684414946 1103.157048547778 1100.783165181226 1100.291432224558 1095.546367632788 376.5488051271948 1098.045181564803 292.9986147424033
1164 0.005 5.82 20 1094.870973511182 1071.303317267911 1071.60578274348 1103.157992848534 1100.783708629642 1100.289982790279 1095.547180914845 376.5618217181999 1098.045495327563 292.9985897210541
1165 0.005 5.825 20 1094.874181398955 1071.303342057814 1071.605819249972 1103.156673248046 1100.7821529744 1100.287794052048 1095.5435740287 376.5749660544668 1098.035600983006 292.9986038367449
1166 0.005 5.83 20 1094.867842538627 1071.303327922485 1071.60581305959 1103.155053395652 1100.779812978754 1100.286559718765 1095.537198935237 376.5880168685464 1098.03940001699 292.9985707788018
1167 0.005 5.835 20 1094.871209846149 1071.30339696949 1071.605872045797 1103.155895610814 1100.782033970434 1100.289539950578 1095.541581755397 376.6012301588712 1098.040959913856 292.9985852921745
1168 0.005 5.84 20 1094.874698156765 1071.303491281868 1071.605957028576 1103.158141924004 1100.78472081949 1100.291747446109 1095.545696926244 376.6144162270181 1098.036772812909 292.9985931910687
1169 0.005 5.845 20 1094.8718550245 1071.303585814883 1071.606043963795 1103.159597117237 1100.784335835966 1100.290428492666 1095.547194921419 376.6274662916431 1098.047042667612 292.998599000968
1170 0.005 5.850000000000001 20 1094.873139476557 1071.303614745668 1071.606088723056 1103.156306491846 1100.781844864553 1100.287633487002 1095.542942042862 376.6403149693868 1098.03917446569 292.9985690060942
1171 0.005 5.855 20 1094.8685806945 1071.303598351905 1071.606082103191 1103.153115479775 1100.778837694771 1100.285615716617 1095.536174239646 376.6537253123909 1098.03908712672 292.9985957062767
1172 0.005 5.86 20 1094.866549575124 1071.303588617698 1071.60607677018 1103.152212792127 1100.777831369568 1100.285445149871 1095.535827385702 376.6660388362022 1098.044703325952 292.9985932315026
1173 0.005 5.865 20 1094.872881225284 1071.303642157656 1071.606117425091 1103.15562558006 1100.782499445022 1100.289193516933 1095.540951670094 376.6792645538702 1098.03300931811 292.9985908189122
1174 0.005 5.87 20 1094.869500867074 1071.303711657586 1071.606176212473 1103.156767841103 1100.783038496479 1100.290382000392 1095.542255337128 376.6930446399504 1098.037434607099 292.9985835989112
1175 0.005 5.875 20 1094.874944982685 1071.303826415202 1071.606284633638 1103.158530936546 1100.784447441715 1100.292834611435 1095.546729290948 376.7052520228805 1098.046642445731 292.9985801161543
1176 0.005 5.88 20 1094.875011671235 1071.303908638225 1071.60636683551 1103.158334301452 1100.783895197874 1100.289629049276 1095.545998337337 376.7178897053402 1098.039695411858 292.9985949900053
1177 0.005 5.885 20 1094.871394319308 1071.304012147306 1071.606467648372 1103.160815679956 1100.786103669322 1100.291635675549 1095.548389031725 376.7314841692673 1098.038423324295 292.9985949512484
1178 0.005 5.89 20 1094.873691164394 1071.304020309371 1071.606493998974 1103.156112317628 1100.780695695123 1100.286939204915 1095.542971016527 376.743828068931 1098.040774054095 292.998582965328
1179 0.005 5.895 20 1094.869803312888 1071.304008474769 1071.606485676878 1103.154809106464 1100.780064906172 1100.286125134767 1095.540120846169 376.7562537602711 1098.038678215111 292.9985988267889
1180 0.005 5.9 20 1094.869379601393 1071.304080979892 1071.606545724872 1103.155744498904 1100.782138828229 1100.289762951768 1095.541529524291 376.7691967250003 1098.044928366465 292.9985806603137
1181 0.005 5.905 20 1094.874693648733 1071.304148108782 1071.606609243593 1103.155162630782 1100.781438106222 1100.28925334319 1095.541060647515 376.781405274168 1098.043424237471 292.9986142495623
1182 0.005 5.91 20 1094.869144108427 1071.30422382985 1071.606682186094 1103.154494016931 1100.781118248411 1100.289230783967 1095.54183441472 376.794332471457 1098.044060431544 292.9985618984307
1183 0.005 5.915 20 1094.875072120954 1071.304355286521 1071.606802976111 1103.158991461541 1100.784620191356 1100.291476709672 1095.548747223003 376.8076234252161 1098.045938825685 292.9985713762946
1184 0.005 5.92 20 1094.877145149435 1071.304468664935 1071.606913886385 1103.161183000336 1100.786310455801 1100.291569625865 1095.548021824829 376.8197308441001 1098.037275153429 292.9985855531169
1185 0.005 5.925 20 1094.867547094344 1071.304477388032 1071.606943759646 1103.154026446147 1100.77895033146 1100.285897290267 1095.542592025232 376.8329214415741 1098.045692808904 292.9985979938931
1186 0.005 5.93 20 1094.872154603947 1071.304463944648 1071.606940279006 1103.154726063853 1100.780011667159 1100.286025366048 1095.54045082334 376.8451686269168 1098.038949724579 292.9985876113278
1187 0.005 5.935 20 1094.871091473931 1071.304530184912 1071.606991492958 1103.1550575218 1100.78141421314 1100.288815976685 1095.540563067971 376.8571900882055 1098.042639556339 292.998607968124
1188 0.005 5.94 20 1094.868252790966 1071.304569881183 1071.607034938271 1103.155445176263 1100.782296098427 1100.289588241614 1095.541015630302 376.8707890221994 1098.034849673789 292.9985836461352
1189 0.005 5.945 20 1094.874948936869 1071.304636088234 1071.607095646337 1103.156100107384 1100.782468687565 1100.290050354411 1095.541879396543 376.8831165051005 1098.038473800201 292.9985838682733
1190 0.005 5.95 20 1094.873195240047 1071.304755900478 1071.607200925112 1103.160747441014 1100.786167824373 1100.292615160196 1095.548906835612 376.8962641861586 1098.038893112309 292.9985637865316
1191 0.005 5.955 20 1094.875974151897 1071.304875167231 1071.60732160088 1103.159309544294 1100.784559807972 1100.291278555304 1095.54798103327 376.9086699409418 1098.045675687629 292.9985758440881
1192 0.005 5.96 20 1094.876665055152 1071.304985354372 1071.607434008471 1103.15999066081 1100.785832264139 1100.292670407619 1095.547441206323 376.9208336531279 1098.038304901701 292.9985897392327
1193 0.005 5.965 20 1094.872030181808 1071.305090868053 1071.607541846077 1103.158775241473 1100.783787009218 1100.290041505915 1095.547775725936 376.9331679931233 1098.046376440145 292.9985658588048
1194 0.005 5.97 20 1094.876943782509 1071.305164297793 1071.607622312196 1103.159119853101 1100.784327355773 1100.289564137138 1095.547255171181 376.9453500077516 1098.042073884573 292.998571950085
1195 0.005 5.975000000000001 20 1094.869034794531 1071.305132852131 1071.607610345208 1103.154312743327 1100.779946319103 1100.285924087223 1095.539737898906 376.9573496871311 1098.034069753431 292.9986011529102
1196 0.005 5.98 20 1094.867578933396 1071.305138426323 1071.607618608272 1103.154739927654 1100.781235790101 1100.288128154317 1095.538815835374 376.9699994951911 1098.034791429673 292.9985562938772
1197 0.005 5.985 20 1094.875019705739 1071.30518992896 1071.607658583607 1103.156048120247 1100.782186785427 1100.289576427853 1095.541559195528 376.9820938872266 1098.038120896546 292.9986133820114
1198 0.005 5.99 20 1094.871642968641 1071.305293273128 1071.60775137759 1103.159169436342 1100.785569762599 1100.292685405447 1095.547530693862 376.994586301097 1098.037083107178 292.9985529846531
1199 0.005 5.995 20 1094.875544432359 1071.305399062686 1071.607857795711 1103.157902349956 1100.784015181606 1100.292156786771 1095.547963165355 377.0071212608506 1098.046179114834 292.998598998552
1200 0.005 6 20 1094.876815658399 1071.305486710442 1071.607943154009 1103.16068474551 1100.785820940105 1100.291032248156 1095.548003247313 377.0188679729686 1098.037596530932 292.9985843102588
1201 0.005 6.005 20 1094.870392965998 1071.305542624454 1071.608004152618 1103.159685639789 1100.785242199086 1100.290042388775 1095.547057778506 377.0309902630262 1098.034292175232 292.9985832783128
1202 0.005 6.01 20 1094.872752755198 1071.30550470487 1071.607987996326 1103.154734924338 1100.779761563344 1100.286079114335 1095.539672223105 377.0434832546109 1098.037495302321 292.9985643518116
1203 0.005 6.015000000000001 20 1094.870297463374 1071.305472134946 1071.607955018626 1103.155195321635 1100.779939847732 1100.286746028445 1095.536097620025 377.0553250286273 1098.039434801752 292.9986022840317
1204 0.005 6.02 20 1094.870484702302 1071.305535072135 1071.608005574356 1103.156567877413 1100.782847106301 1100.290312497239 1095.542279115549 377.0676773404867 1098.039370496115 292.9985787529314
1205 0.005 6.025 20 1094.878365898384 1071.30565693969 1071.608110717939 1103.158964570909 1100.785046914406 1100.29235412085 1095.549002135949 377.0802221387995 1098.041021929875 292.9986017362554
1206 0.005 6.03 20 1094.871923919021 1071.305750945782 1071.60820915359 1103.158771151476 1100.785343546753 1100.292695987284 1095.54716848605 377.0920914299115 1098.036456779829 292.9985791431545
1207 0.005 6.035 20 1094.876591169499 1071.305845212454 1071.608303378215 1103.160664926168 1100.78554364063 1100.291441940391 1095.548713737897 377.1039180187007 1098.041243949192 292.9985984431812
1208 0.005 6.04 20 1094.875105096856 1071.305855608441 1071.608324604691 1103.156702159643 1100.781120784513 1100.287846813406 1095.542805505849 377.1155480985605 1098.046513291887 292.9985742559614
1209 0.005 6.045 20 1094.866304269343 1071.305820809208 1071.608305602641 1103.153157048624 1100.778828061793 1100.285900986408 1095.535777558447 377.1270272434117 1098.045028891989 292.9986137771812
1210 0.005 6.05 20 1094.87131195034 1071.305773802235 1071.608265014448 1103.15269291829 1100.778470248624 1100.285267768412 1095.536357432994 377.1392387729639 1098.038809138504 292.9986034153555
1211 0.005 6.055 20 1094.870058893867 1071.305802086317 1071.608276714707 1103.154485524781 1100.781234343175 1100.288768242501 1095.539252831759 377.1516717618496 1098.038845357247 292.9986051775909
1212 0.005 6.06 20 1094.869447178173 1071.305833898038 1071.608306581815 1103.155796872785 1100.782543086689 1100.289965062477 1095.540346579981 377.1641398273231 1098.036172896027 292.9985849620764
1213 0.005 6.065 20 1094.876816887652 1071.30593142619 1071.6083894352 1103.15651119458 1100.78317244818 1100.290947767155 1095.546853433596 377.1761187004867 1098.043611500021 292.9985730723413
1214 0.005 6.07 20 1094.871844710908 1071.306033158353 1071.608487056449 1103.157366318513 1100.783932449005 1100.291925986003 1095.546709197918 377.1873315838939 1098.045378464493 292.9985770967988
1215 0.005 6.075 20 1094.875331289804 1071.306084363259 1071.608541399111 1103.160370806059 1100.785309463398 1100.290125290079 1095.546813358167 377.1993277243396 1098.037890721931 292.9986168190702
1216 0.005 6.08 20 1094.874537298259 1071.306093060888 1071.608556542064 1103.157163902243 1100.781533013555 1100.287666512919 1095.542740463888 377.2113996109876 1098.040845386212 292.9985924428833
1217 0.005 6.085 20 1094.866083112853 1071.306051725152 1071.608529251363 1103.154337828625 1100.779829706303 1100.286307702877 1095.536285436607 377.2229025362806 1098.037176557787 292.9986218156455
1218 0.005 6.09 20 1094.875983314589 1071.306096631721 1071.608561694068 1103.156054057582 1100.782223753269 1100.290471973852 1095.541038214898 377.2346703323858 1098.045294495984 292.9985721138617
1219 0.005 6.095 20 1094.87154104214 1071.306151849815 1071.608610318266 1103.154895516344 1100.781430290968 1100.289444527203 1095.541017637981 377.2460547826975 1098.043927902381 292.9985956634721
1220 0.005 6.100000000000001 20 1094.869812611642 1071.306200822044 1071.608660294924 1103.154398263481 1100.781236057745 1100.289164471638 1095.540148491167 377.2569750888813 1098.044544672989 292.9985980001745
1221 0.005 6.105 20 1094.875146846691 1071.30627082045 1071.608723580486 1103.154746113042 1100.78128137924 1100.289307802475 1095.541854056312 377.2692050245121 1098.044041224635 292.9985956334662
1222 0.005 6.11 20 1094.873018425869 1071.306375673045 1071.608816566634 1103.160974359751 1100.786476938758 1100.292581217766 1095.548260842328 377.28098063436 1098.038545284302 292.9985980897016
1223 0.005 6.115 20 1094.877952771893 1071.306476121133 1071.608918225099 1103.160132780759 1100.784952793671 1100.291615243183 1095.547491147415 377.2925152579092 1098.04703009652 292.9985924541443
1224 0.005 6.12 20 1094.874404965048 1071.306498355631 1071.608953603982 1103.155660948118 1100.78044554702 1100.287248874173 1095.542830126426 377.3043723083593 1098.046279689343 292.9985772207487
1225 0.005 6.125 20 1094.866937362859 1071.306475670924 1071.608946245783 1103.154947831586 1100.780453698075 1100.286645476202 1095.539020046774 377.3155368196655 1098.037164145925 292.9985968441449
1226 0.005 6.13 20 1094.873182899836 1071.306496625863 1071.60896408305 1103.153266332286 1100.779827072307 1100.287311681805 1095.538679461871 377.3270558606332 1098.04246148454 292.998559017725
1227 0.005 6.135 20 1094.870862198283 1071.306546522465 1071.609003911633 1103.155664216795 1100.782478918999 1100.28999763154 1095.542124117678 377.3387507648187 1098.038451255927 292.9986030843375
1228 0.005 6.140000000000001 20 1094.870468412003 1071.306609066974 1071.609065102647 1103.155627356004 1100.782601465911 1100.290110826159 1095.542377299324 377.3504176039937 1098.039196257393 292.9985742354289
1229 0.005 6.145 20 1094.877098979191 1071.306702904665 1071.609150552915 1103.158478697201 1100.785008411188 1100.292297726519 1095.54732809802 377.3623971284763 1098.033413874754 292.9985946388608
1230 0.005 6.15 20 1094.872319595399 1071.306753381875 1071.609198473538 1103.160144441528 1100.784978917519 1100.289927251631 1095.546441418455 377.3745148565078 1098.03932221359 292.9985601874681
1231 0.005 6.155 20 1094.873011312114 1071.306751195742 1071.609212864864 1103.154481915167 1100.779419652181 1100.286495107368 1095.540447864159 377.3852860860262 1098.045214260091 292.9985951859632
1232 0.005 6.16 20 1094.873515299863 1071.306751852576 1071.60921143707 1103.156604204592 1100.781789420724 1100.287525058177 1095.542544608275 377.3969596231239 1098.037652474582 292.9985658839423
1233 0.005 6.165 20 1094.867217727581 1071.30672708372 1071.609193481517 1103.152899572738 1100.778385450672 1100.286016076811 1095.536279211739 377.4083918627192 1098.045152985862 292.9986012716824
1234 0.005 6.17 20 1094.873296440296 1071.306752047467 1071.609211911162 1103.154852789265 1100.781456995472 1100.288339320956 1095.539131845954 377.4192660204225 1098.035922691866 292.9986110476248
1235 0.005 6.175 20 1094.873215208737 1071.306852128574 1071.609292470314 1103.156731795131 1100.783393887734 1100.291214614634 1095.54678169093 377.4313236941402 1098.044924583992 292.9986028164299
1236 0.005 6.18 20 1094.8731093465 1071.30696228946 1071.60940046637 1103.158275838717 1100.785017253573 1100.292249843175 1095.547471277575 377.4424999022308 1098.0386856562 292.9985843721826
1237 0.005 6.185 20 1094.878105310216 1071.307027333715 1071.609463013507 1103.159971018359 1100.785006400608 1100.289966590148 1095.54611525513 377.4536282350607 1098.038364326182 292.9985935583449
1238 0.005 6.19 20 1094.868325239193 1071.307020029969 1071.60947108717 1103.155422170841 1100.78084532909 1100.28648879013 1095.543800921061 377.4655603975504 1098.034669125059 292.9985759509542
1239 0.005 6.195 20 1094.870906422063 1071.306981620059 1071.609443540014 1103.154035243435 1100.779643509015 1100.285769547114 1095.538848010368 377.4762051591908 1098.033165096669 292.9985889111551
1240 0.005 6.2 20 1094.870714090322 1071.306929796078 1071.609391287599 1103.153837816169 1100.779650473386 1100.286813354591 1095.534623850986 377.4872769165613 1098.036395830657 292.9986021087714
1241 0.005 6.205 20 1094.865738782935 1071.30687266505 1071.609336627321 1103.151633982193 1100.777682306728 1100.285456834078 1095.534645038983 377.4991272778512 1098.042624853934 292.9985901112555
1242 0.005 6.21 20 1094.874848261085 1071.306929972413 1071.609372856674 1103.154064940707 1100.780587622819 1100.288700272212 1095.541322043947 377.5102555083477 1098.044083934147 292.9985633416936
1243 0.005 6.215 20 1094.873811187104 1071.307032897936 1071.60945949601 1103.158854703331 1100.785158012146 1100.292581387542 1095.546471095673 377.5212272347019 1098.039430703604 292.9985985712072
1244 0.005 6.22 20 1094.874741146276 1071.307120677433 1071.609544632366 1103.158984098814 1100.784018011979 1100.290520470829 1095.546497660699 377.5324868044602 1098.04728798527 292.9985840821159
1245 0.005 6.225000000000001 20 1094.878623522032 1071.307240333571 1071.609658151631 1103.159125673141 1100.784500240165 1100.290622293622 1095.547405639541 377.5435577382247 1098.044601391864 292.9986042086419
1246 0.005 6.23 20 1094.870165598029 1071.307282527674 1071.609714803389 1103.155982448082 1100.781335360785 1100.287795988784 1095.542776784692 377.5541715499901 1098.044860444271 292.9985602764713
1247 0.005 6.235 20 1094.87229292069 1071.307262860055 1071.609709550777 1103.154050729517 1100.779249214955 1100.285903393548 1095.541572348297 377.5653498077611 1098.044767345443 292.9985842181562
1248 0.005 6.24 20 1094.870792109888 1071.307230029608 1071.609678599649 1103.153452174778 1100.779015581912 1100.285576979224 1095.53808307438 377.576645787002 1098.03945195675 292.9985695265344
1249 0.005 6.245 20 1094.866536361332 1071.307199822068 1071.609651955136 1103.153536512264 1100.779740339424 1100.287274991766 1095.53586606374 377.5878303689045 1098.037661826612 292.9986140072296
1250 0.005 6.25 20 1094.873790676986 1071.307165091578 1071.609616410406 1103.153045528878 1100.778337314254 1100.285983276298 1095.536358237801 377.5990039482099 1098.045893919892 292.9985867496791
1251 0.005 6.255 20 1094.870129539396 1071.30720867814 1071.609642021554 1103.156173981899 1100.782519474268 1100.289241825543 1095.541047138434 377.6103559903927 1098.034269941061 292.9985907887352
1252 0.005 6.26 20 1094.871578864423 1071.307257518938 1071.609687918056 1103.156091864468 1100.782293579166 1100.290019224948 1095.539348706081 377.6205496700771 1098.040815056279 292.9985838280347
1253 0.005 6.265000000000001 20 1094.877023988189 1071.307367886586 1071.609784177476 1103.157019094415 1100.783468662735 1100.291319250395 1095.546988917785 377.6315750660807 1098.044543123044 292.9985910395945
1254 0.005 6.27 20 1094.871083634972 1071.307482987108 1071.609896482367 1103.157636135041 1100.784431791494 1100.291817801639 1095.547248995397 377.6427008695099 1098.040023795106 292.9985708285874
1255 0.005 6.275 20 1094.877681810512 1071.30758594317 1071.609999218034 1103.158714195766 1100.783767270578 1100.290155754693 1095.547110122394 377.6532600999937 1098.045728384925 292.9985569972682
1256 0.005 6.28 20 1094.875557376424 1071.30765488254 1071.610068087646 1103.159216883496 1100.784561668467 1100.289498388653 1095.546678062326 377.6646191609603 1098.0396267841 292.9985882915873
1257 0.005 6.285 20 1094.867361852628 1071.307627289705 1071.610063467321 1103.154879773723 1100.780476949777 1100.286342110861 1095.540453628998 377.6754461602306 1098.036552796711 292.9986009730243
1258 0.005 6.29 20 1094.873857822787 1071.307636317777 1071.610073660191 1103.153453982829 1100.779623878449 1100.287146297071 1095.537748447774 377.6861065086346 1098.04070556669 292.9985842389902
1259 0.005 6.295 20 1094.869735685442 1071.307683208886 1071.610110670141 1103.154801433606 1100.781572873319 1100.288750726995 1095.540759372349 377.6972148765346 1098.037483530211 292.9985827923958
1260 0.005 6.3 20 1094.870512318908 1071.307725916311 1071.610154206521 1103.155474694881 1100.782430485398 1100.289696111189 1095.540999516467 377.7075858475533 1098.033643974526 292.9985941597805
1261 0.005 6.305 20 1094.875020427603 1071.307783169272 1071.610204467409 1103.15654395273 1100.782845834065 1100.290083075339 1095.542147629596 377.718571998626 1098.036296699185 292.9985766441912
1262 0.005 6.31 20 1094.869268270846 1071.307849992956 1071.610271583122 1103.156328173714 1100.78325705036 1100.290539510936 1095.542668770775 377.7295428823501 1098.038850727799 292.9985857407651
1263 0.005 6.315 20 1094.878314538817 1071.30797171655 1071.610384512649 1103.161282083621 1100.786790996732 1100.293114316931 1095.549618574965 377.740424806347 1098.037652239881 292.9985876137138
1264 0.005 6.32 20 1094.878023716808 1071.308087179441 1071.610495955154 1103.16074383558 1100.785741752337 1100.292244612778 1095.548360413994 377.7514608127092 1098.042110556084 292.9985823830377
1265 0.005 6.325 20 1094.872832751922 1071.308204799703 1071.610621400727 1103.157656923136 1100.784070282399 1100.292055079995 1095.547869483123 377.7616662823452 1098.046508961743 292.9986039850411
1266 0.005 6.33 20 1094.878600140607 1071.308309305801 1071.610729848658 1103.158828737215 1100.784740548513 1100.291036824314 1095.546742299607 377.7720374001238 1098.040473484514 292.9985701648159
1267 0.005 6.335 20 1094.875333323512 1071.308422081707 1071.610839286586 1103.159163694338 1100.784604778612 1100.29148206163 1095.547841043553 377.7831046949355 1098.045523072137 292.9985926658941
1268 0.005 6.34 20 1094.875474345242 1071.308533124836 1071.610954598752 1103.15868679681 1100.784441613231 1100.291276941392 1095.547386451462 377.7938886144437 1098.045647203759 292.9986147228852
1269 0.005 6.345 20 1094.878979962913 1071.308620545289 1071.611044871247 1103.160770446239 1100.785824247803 1100.291070090846 1095.548234344432 377.8043602599604 1098.039659174752 292.9985687851636
1270 0.005 6.350000000000001 20 1094.87277090219 1071.308688395457 1071.611119167723 1103.158518218619 1100.783483676223 1100.289462132574 1095.547138932459 377.8150463144772 1098.046051044344 292.9985781080758
1271 0.005 6.355 20 1094.874603660921 1071.308689702319 1071.611140343882 1103.156476889299 1100.781915298883 1100.28757719576 1095.542790337941 377.8249730844249 1098.038820736891 292.9985798228703
1272 0.005 6.36 20 1094.870946658802 1071.308626961598 1071.611091124113 1103.154414348126 1100.780098738053 1100.286289901473 1095.537820329675 377.8354386633542 1098.032817259865 292.9986184221624
1273 0.005 6.365 20 1094.866007367678 1071.308548931454 1071.611022841086 1103.152789310325 1100.779531489365 1100.286537767495 1095.534836108643 377.8461870668081 1098.032399708123 292.9985947118101
1274 0.005 6.37 20 1094.872829631061 1071.308470402608 1071.610943391397 1103.153637193015 1100.779422948613 1100.285970415383 1095.536002695705 377.8562434594035 1098.033027787787 292.9986033524596
1275 0.005 6.375 20 1094.8707475769 1071.308475922984 1071.610931630285 1103.156060701882 1100.782568947202 1100.290153363434 1095.540150632484 377.8677546185058 1098.036830407483 292.9985846654366
1276 0.005 6.38 20 1094.87353579623 1071.308541245493 1071.610985664669 1103.15740222975 1100.784015348587 1100.291483811299 1095.54510708294 377.8782223545668 1098.039179686203 292.9985816238229
1277 0.005 6.385 20 1094.8791748692 1071.308628988048 1071.611057900239 1103.159117667687 1100.783997524576 1100.290376170761 1095.547472676457 377.887991260368 1098.046800157983 292.9985558885363
1278 0.005 6.390000000000001 20 1094.873368571755 1071.308719810623 1071.611147729708 1103.158920221019 1100.784172402271 1100.290725090699 1095.547791383111 377.8984964623414 1098.046603918353 292.9985891741417
1279 0.005 6.395 20 1094.875023580768 1071.308692982589 1071.611142081287 1103.155359992151 1100.779926935551 1100.286815712427 1095.542811132208 377.908293882462 1098.046198018224 292.9985930864153
1280 0.005 6.4 20 1094.871730884462 1071.308650679319 1071.611103048561 1103.153517655033 1100.778725535301 1100.285482015024 1095.539598200707 377.9186504529982 1098.044763754791 292.9986287706723
1281 0.005 6.405 20 1094.868910662228 1071.308673969569 1071.611118130111 1103.155510749566 1100.782046916388 1100.289141730081 1095.54055701919 377.9300277787547 1098.037751525872 292.9985606162609
1282 0.005 6.41 20 1094.876774380617 1071.308699991005 1071.611139147434 1103.155750771394 1100.781985001639 1100.290237363586 1095.539354423913 377.9399440037803 1098.045728725975 292.9985818583693
1283 0.005 6.415 20 1094.872948982454 1071.308794298216 1071.611221133502 1103.15669071161 1100.783473532032 1100.291261450367 1095.546639653243 377.9509946279314 1098.044023608564 292.9985676296626
1284 0.005 6.42 20 1094.875530913815 1071.308907019605 1071.611329229274 1103.15821062924 1100.784755725592 1100.292439235888 1095.548002103861 377.960841953815 1098.045218964694 292.9985805437717
1285 0.005 6.425 20 1094.878504440007 1071.308999962423 1071.611418996181 1103.160185064002 1100.78559984487 1100.291236362111 1095.547427035092 377.9708086443119 1098.038613550323 292.9985994883524
1286 0.005 6.43 20 1094.871435743132 1071.309019474736 1071.611453195725 1103.157041192968 1100.781988430168 1100.288588147768 1095.542986867541 377.9810196834708 1098.046682881102 292.9985947259486
1287 0.005 6.435 20 1094.87340327752 1071.308990091412 1071.611437728828 1103.154218261291 1100.77972466444 1100.285534938808 1095.543022792782 377.9914638667159 1098.039760518965 292.998565322462
1288 0.005 6.44 20 1094.871710685123 1071.308931191439 1071.611382149496 1103.153189463064 1100.778013503643 1100.285380067011 1095.537800724839 378.0010424714423 1098.045693336473 292.9985752633995
1289 0.005 6.445 20 1094.867290793644 1071.308866438851 1071.611323877438 1103.152337529313 1100.778341191643 1100.285999683824 1095.534590981916 378.0116204056339 1098.041225134654 292.998597719644
1290 0.005 6.45 20 1094.875487689403 1071.308889939457 1071.611330029993 1103.156073955898 1100.782446188694 1100.289625472082 1095.540435752716 378.0224055742274 1098.035949973041 292.998618350306
1291 0.005 6.455 20 1094.871846513216 1071.308920160959 1071.611351620749 1103.155744552415 1100.781988446593 1100.290256797225 1095.538854964301 378.0319633122395 1098.045618015063 292.9985842145062
1292 0.005 6.46 20 1094.874333224216 1071.3090100073 1071.611434351453 1103.157915549568 1100.784713075001 1100.29181297131 1095.547572346423 378.0424634870601 1098.036553362914 292.9985682431512
1293 0.005 6.465 20 1094.877789441604 1071.309100508377 1071.611518682382 1103.158850788401 1100.785170287889 1100.292660930681 1095.54724197258 378.0524567328384 1098.037757634403 292.9985818910957
1294 0.005 6.47 20 1094.872826203752 1071.309146641049 1071.611565126993 1103.158826217309 1100.783521270878 1100.289508171794 1095.545855388896 378.0632425709972 1098.046735833284 292.9986163712625
1295 0.005 6.475000000000001 20 1094.874398561646 1071.309131135802 1071.611565721536 1103.156213917481 1100.781739826652 1100.287330987012 1095.543533409065 378.0731421641789 1098.03344715811 292.9985898463423
1296 0.005 6.48 20 1094.871173087779 1071.309075058904 1071.611516819285 1103.154619535426 1100.779711445931 1100.286372794386 1095.535822220827 378.0825511284352 1098.037668429883 292.9985832604707
1297 0.005 6.485 20 1094.871048634737 1071.309112324451 1071.61154420528 1103.156434978121 1100.782696029984 1100.29046209498 1095.540699697088 378.0929873350272 1098.040283910909 292.998578545231
1298 0.005 6.49 20 1094.876002716609 1071.309150194124 1071.611577343572 1103.15438546895 1100.780843083646 1100.289006339272 1095.539582347291 378.1028827547874 1098.044419694402 292.9985737257649
1299 0.005 6.495 20 1094.870924389229 1071.309179762831 1071.611605903885 1103.155353714339 1100.781960906624 1100.28993958039 1095.539206644066 378.110936325438 1098.045003181757 292.9985616206212
1300 0.005 6.5 20 1094.875777658653 1071.309273524816 1071.61169096641 1103.157406885785 1100.783723570418 1100.291922311711 1095.546590489398 378.1222381716872 1098.045677541757 292.998607116049
1301 0.005 6.505 20 1094.879057537917 1071.309372561061 1071.611782974281 1103.158912560637 1100.784714452502 1100.292855361637 1095.54737194057 378.1321044722627 1098.046417578172 292.9985838480401
1302 0.005 6.51 20 1094.871912097542 1071.309414543011 1071.611830891854 1103.159670304693 1100.784848405495 1100.289774214031 1095.545915068396 378.1396725034737 1098.039687584646 292.9985722130862
1303 0.005 6.515000000000001 20 1094.876497547172 1071.309410826339 1071.611839429986 1103.156487161134 1100.781081102846 1100.287735389921 1095.542949481418 378.1503330790271 1098.046615102651 292.998563514801
1304 0.005 6.52 20 1094.869791064837 1071.309358452986 1071.611798265838 1103.151638712994 1100.777863350238 1100.285398427478 1095.535178579436 378.1610426374197 1098.043388014664 292.9985791507803
1305 0.005 6.525 20 1094.870613159655 1071.309385027262 1071.611815209503 1103.155002325002 1100.78147145789 1100.289786311522 1095.539993862419 378.1688051286258 1098.045208977846 292.9985731847527
1306 0.005 6.53 20 1094.877598208239 1071.309467423104 1071.611885136647 1103.156426720235 1100.783024120171 1100.290786713451 1095.544743871917 378.1796316088696 1098.042217304141 292.9985769167941
1307 0.005 6.535 20 1094.873958318501 1071.309550930546 1071.611958240057 1103.160073812328 1100.785715730852 1100.290836702256 1095.548190668917 378.1906485348617 1098.034367173646 292.9985598799833
1308 0.005 6.54 20 1094.875568303147 1071.309610032274 1071.612020181878 1103.159681463569 1100.785066533105 1100.290062005629 1095.546975254017 378.1983238738227 1098.036374677221 292.9985615756623
1309 0.005 6.545 20 1094.874528665622 1071.309595620751 1071.612016871399 1103.15530511677 1100.779820377325 1100.286280899926 1095.541252055474 378.210808744226 1098.040495247625 292.9985578632598
1310 0.005 6.55 20 1094.866772989235 1071.30955526125 1071.611987390596 1103.153663111583 1100.779593536913 1100.286089721439 1095.536005629191 378.2202601020476 1098.036163094836 292.9985544047141
1311 0.005 6.555 20 1094.873224229992 1071.309518528602 1071.611952475976 1103.15216460994 1100.777353005618 1100.284963461803 1095.535478830795 378.2290073040378 1098.044710803103 292.9985403202807
1312 0.005 6.56 20 1094.872661317165 1071.309557992611 1071.611973643224 1103.156237255872 1100.782799922763 1100.290082152615 1095.540670778329 378.241112686362 1098.035815556185 292.9985794530219
1313 0.005 6.565 20 1094.870984662587 1071.309637315944 1071.612044887452 1103.156271629679 1100.783374914081 1100.290777590551 1095.544465101736 378.2480859668773 1098.038757354476 292.9985608135897
1314 0.005 6.57 20 1094.879627373025 1071.309739774267 1071.612133019011 1103.160265588789 1100.785812078892 1100.291067978433 1095.548085785241 378.2589046558617 1098.03561505432 292.9985553904967
1315 0.005 6.575 20 1094.874368353702 1071.309842919648 1071.612232791576 1103.160422911597 1100.786109959486 1100.291586665941 1095.548483125388 378.2698441780989 1098.036444203583 292.9985267904965
1316 0.005 6.58 20 1094.873754313879 1071.309851434731 1071.612259719534 1103.156758024955 1100.781301130364 1100.287328606933 1095.543252704994 378.2787857882778 1098.039489378484 292.9985534325572
1317 0.005 6.585 20 1094.874628306507 1071.309841939421 1071.612253294466 1103.155425399298 1100.779868946358 1100.286285475311 1095.54055544562 378.2891022271285 1098.040629873144 292.998562906817
1318 0.005 6.59 20 1094.868701090992 1071.30987939347 1071.612286354435 1103.153807294688 1100.78027678301 1100.287803131434 1095.539881142439 378.2977673582998 1098.043613764779 292.9985364595681
1319 0.005 6.595 20 1094.877443363946 1071.309979330309 1071.612377224305 1103.156736645034 1100.783345650912 1100.291126436309 1095.546110458686 378.3047309709173 1098.04254124076 292.9985434342786
1320 0.005 6.600000000000001 20 1094.875969854549 1071.310090287145 1071.612476804509 1103.159428113888 1100.785619241462 1100.292723155271 1095.54817372097 378.3171750632397 1098.037485472127 292.9985578539518
1321 0.005 6.605 20 1094.874598320372 1071.310199610456 1071.612585922958 1103.158598194835 1100.784819221588 1100.292549407326 1095.547702212288 378.3256652376315 1098.0462389659 292.9985492094532
1322 0.005 6.61 20 1094.879622051981 1071.31030335301 1071.612688551615 1103.158812205875 1100.784104412021 1100.290122934453 1095.546977646883 378.3345395734654 1098.045058104535 292.9985304037804
1323 0.005 6.615 20 1094.87304243924 1071.310369538169 1071.612760972289 1103.158811774651 1100.784254033007 1100.289216156811 1095.546754092069 378.3442160785748 1098.040199383782 292.998529524701
1324 0.005 6.62 20 1094.871590772337 1071.310324359423 1071.612743613164 1103.154664644415 1100.779860993075 1100.285985335307 1095.539368263847 378.3535181740854 1098.036256170126 292.9985325660484
1325 0.005 6.625 20 1094.872319128927 1071.310263291068 1071.612690879937 1103.153170826373 1100.778801328637 1100.286254340631 1095.534605459898 378.3626907411763 1098.037937604883 292.9985615401816
1326 0.005 6.63 20 1094.869376712367 1071.310308442448 1071.612718889573 1103.154232998241 1100.780910083985 1100.288769772643 1095.541336930703 378.3747769139201 1098.043947220817 292.9985359851824
1327 0.005 6.635 20 1094.877696731365 1071.310372097732 1071.612776046451 1103.156746371601 1100.782969906113 1100.291147005183 1095.543030683631 378.382865570622 1098.045321376153 292.9985613973818
1328 0.005 6.640000000000001 20 1094.876956961348 1071.31048087354 1071.612872226054 1103.158800526951 1100.784715425877 1100.292731793655 1095.547455454936 378.3913837050673 1098.046366668687 292.9985324845275
1329 0.005 6.645 20 1094.874895342768 1071.310575818593 1071.612969347598 1103.158779208751 1100.784115132302 1100.29039256389 1095.547750712991 378.400644642135 1098.045723005367 292.9985573608939
1330 0.005 6.65 20 1094.878842517694 1071.310653850335 1071.613050865813 1103.159550163522 1100.784995677699 1100.290423769564 1095.54684002545 378.4095354068983 1098.037604857417 292.9985512860432
1331 0.005 6.655 20 1094.874759477005 1071.310725424801 1071.613123817923 1103.159035427636 1100.783894374198 1100.290351296652 1095.546758899112 378.4190259018661 1098.047110777148 292.9985231109898
1332 0.005 6.66 20 1094.878160873687 1071.310830648763 1071.613228338644 1103.159379086236 1100.784383528651 1100.290467639168 1095.548965734737 378.4269566072346 1098.046017152626 292.9985428584583
1333 0.005 6.665 20 1094.877141887397 1071.310882753258 1071.613283584311 1103.158896026752 1100.784125493763 1100.289051876431 1095.545858173692 378.436637234062 1098.039348930657 292.998565951069
1334 0.005 6.67 20 1094.869446816375 1071.310878833642 1071.61329444343 1103.155996739962 1100.781702005979 1100.287427191555 1095.54189228724 378.4490154632497 1098.036789859712 292.9985637499863
1335 0.005 6.675 20 1094.873791552933 1071.310839093264 1071.613264867896 1103.154321364241 1100.780017197935 1100.286327534596 1095.53801041622 378.4574906003471 1098.034397049554 292.9985928470707
1336 0.005 6.68 20 1094.869504514327 1071.310791685611 1071.613218768257 1103.152576466357 1100.77875816446 1100.28599054428 1095.53461297173 378.4658781369297 1098.036226026942 292.9985906609042
1337 0.005 6.685 20 1094.871001608134 1071.310849053756 1071.613257754684 1103.154383743843 1100.781339889978 1100.289095534944 1095.541815757257 378.4751737355865 1098.04364704046 292.9985756732098
1338 0.005 6.69 20 1094.878775819071 1071.310957299519 1071.613351731257 1103.158029625155 1100.784657893033 1100.291975112787 1095.547552231319 378.4840670729001 1098.039476487113 292.9985861024722
1339 0.005 6.695 20 1094.875429234522 1071.311046248604 1071.613435822057 1103.160985185031 1100.78560060774 1100.291190442469 1095.54823568938 378.4932754182233 1098.040560430882 292.9985580539008
1340 0.005 6.7 20 1094.878405493202 1071.311140959635 1071.613532792747 1103.161137488094 1100.785919104653 1100.291653988932 1095.54870888395 378.5028115432683 1098.040238811632 292.9985317199281
1341 0.005 6.705 20 1094.879268822179 1071.311235262677 1071.61362543502 1103.161069927712 1100.786018331841 1100.291709376487 1095.548044590601 378.5116823897769 1098.039186741335 292.9985547425773
1342 0.005 6.71 20 1094.869651377408 1071.311222914441 1071.613635583429 1103.154976782173 1100.780040901229 1100.286402452884 1095.542239130081 378.5210289066377 1098.04193359454 292.9985341758596
1343 0.005 6.715 20 1094.875523595319 1071.311205319445 1071.613622842667 1103.154171713837 1100.779127288226 1100.285782794535 1095.541080864266 378.5303355402143 1098.043327739721 292.9985587531277
1344 0.005 6.72 20 1094.871364254633 1071.31117401878 1071.613593852994 1103.15364173155 1100.778760006665 1100.285938864724 1095.535444709704 378.5390554189315 1098.040975212917 292.998550951537
1345 0.005 6.725000000000001 20 1094.869446487388 1071.311131056074 1071.613554367531 1103.153988388556 1100.779427921865 1100.286166661086 1095.536651261622 378.5481946790451 1098.037780550969 292.9985646451855
1346 0.005 6.73 20 1094.877632369862 1071.311174274342 1071.613578723627 1103.155687377207 1100.78173200993 1100.290093651161 1095.540383500462 378.5572915352793 1098.045193461054 292.9985382714389
1347 0.005 6.735 20 1094.873091112768 1071.311248439067 1071.613644936998 1103.156851013795 1100.783067555245 1100.29126875164 1095.544133754811 378.5659834274641 1098.046115431982 292.9985402070409
1348 0.005 6.74 20 1094.879564643283 1071.311351802769 1071.613738254834 1103.160337860251 1100.785126982667 1100.291624314011 1095.547942862964 378.5752126031559 1098.047609584432 292.9985822108795
1349 0.005 6.745 20 1094.876311003365 1071.311358044315 1071.613756668018 1103.15632358765 1100.780714949967 1100.287510449794 1095.542737712108 378.5843113930579 1098.046553310797 292.9985607820184
1350 0.005 6.75 20 1094.869549284844 1071.311354569896 1071.613761910123 1103.156145644594 1100.781662952039 1100.287540014945 1095.541263686128 378.5934934683352 1098.037438331781 292.9985442582164
1351 0.005 6.755 20 1094.878079809848 1071.31137088591 1071.613773062251 1103.156621043993 1100.781255933224 1100.287933263755 1095.542283357784 378.6025498527282 1098.046676500946 292.9985243754687
1352 0.005 6.76 20 1094.870570154632 1071.311362623499 1071.613769757849 1103.152689737317 1100.77874459411 1100.286448778842 1095.536595779793 378.6112137370434 1098.041261218338 292.9985790982789
1353 0.005 6.765000000000001 20 1094.869061459955 1071.311331346708 1071.613744275453 1103.153544995946 1100.779711544972 1100.286368787485 1095.536533439793 378.6199430242388 1098.032874778209 292.9985567949303
1354 0.005 6.77 20 1094.876182954859 1071.311384174434 1071.613776901618 1103.15635925868 1100.782642633528 1100.289554089239 1095.541644310809 378.6295328750337 1098.035770299346 292.9985564230544
1355 0.005 6.775 20 1094.871613884609 1071.31144489364 1071.613830444174 1103.155897905959 1100.782322874487 1100.290276027776 1095.54176648202 378.6383420698774 1098.044792194202 292.9985239786168
1356 0.005 6.78 20 1094.877794834544 1071.31154623548 1071.613929111892 1103.15812590109 1100.784404483458 1100.292372984428 1095.546619025292 378.6468033265299 1098.045882362582 292.9985660786874
1357 0.005 6.785 20 1094.87809731109 1071.311627378523 1071.61400692604 1103.160116717449 1100.785312797016 1100.290777718833 1095.547630282091 378.6564391779661 1098.037653635808 292.9985300680225
1358 0.005 6.79 20 1094.874043862134 1071.311711501003 1071.61409231999 1103.158890156996 1100.784061956572 1100.29043864657 1095.547111072633 378.6648563179531 1098.046818543085 292.9985297368481
1359 0.005 6.795 20 1094.879963679496 1071.311809488922 1071.614191797651 1103.158591280402 1100.784091185473 1100.29029806933 1095.547467051827 378.6730784072332 1098.04555153771 292.9985419476347
1360 0.005 6.8 20 1094.873267598985 1071.311806764254 1071.614201984488 1103.155393844707 1100.779986223672 1100.286807126475 1095.542747929885 378.6821621012318 1098.045756327072 292.9985480301996
1361 0.005 6.805 20 1094.870929524722 1071.311808684479 1071.614208169981 1103.154651556193 1100.78028576972 1100.285883492545 1095.54312494174 378.6910786812566 1098.038980655055 292.9985234043865
1362 0.005 6.81 20 1094.874067902206 1071.311783773378 1071.614184583409 1103.15352966162 1100.779095236782 1100.285380265959 1095.538865307689 378.7000957370462 1098.038645575498 292.9985632036196
1363 0.005 6.815 20 1094.866769750507 1071.311737207588 1071.614143739626 1103.152545027919 1100.779217417235 1100.286158559642 1095.535418120081 378.7093628665726 1098.032110234022 292.9985808012659
1364 0.005 6.82 20 1094.874283655718 1071.311781768436 1071.61417297826 1103.155634816713 1100.782341758339 1100.289536673566 1095.541438593351 378.7180169551021 1098.035550446397 292.9985674065499
1365 0.005 6.825 20 1094.878099093158 1071.311875649511 1071.614249283957 1103.157951772375 1100.783894690102 1100.291961532854 1095.545300283295 378.7263489237825 1098.045698005592 292.9985453348455
1366 0.005 6.83 20 1094.875362085586 1071.311975519695 1071.614342298662 1103.160098355556 1100.784890703637 1100.290989770983 1095.547884954135 378.7351133305147 1098.047526505823 292.9985703770747
1367 0.005 6.835 20 1094.880822486185 1071.312061668747 1071.61443249381 1103.159186197329 1100.784001024449 1100.290464493164 1095.546798596936 378.7431934000286 1098.04708243888 292.9985666366995
1368 0.005 6.84 20 1094.877911453191 1071.312171318339 1071.614537544673 1103.160337508845 1100.78519371811 1100.291568527486 1095.548152385028 378.7522802635362 1098.047225850478 292.9985696163179
1369 0.005 6.845 20 1094.874848335592 1071.31224431096 1071.614618630579 1103.15905369677 1100.784529372538 1100.289364294441 1095.546148525718 378.7606754782618 1098.039585206983 292.9985373880833
1370 0.005 6.850000000000001 20 1094.876663781685 1071.312262194059 1071.614646262489 1103.157215187827 1100.782232725718 1100.287602061106 1095.54366583439 378.7691471786315 1098.035857576069 292.998535254288
1371 0.005 6.855 20 1094.872033459743 1071.31228013494 1071.614666193232 1103.157209803631 1100.781804476225 1100.287882108504 1095.542626332975 378.7783837623003 1098.040524154813 292.9985450088332
1372 0.005 6.86 20 1094.874012973081 1071.312272997295 1071.614669438507 1103.153330651168 1100.77862403145 1100.286163420079 1095.53766172638 378.7870299670594 1098.045024994076 292.9985532593061
1373 0.005 6.865 20 1094.872379608213 1071.312251860289 1071.614650420931 1103.152919982016 1100.778728577897 1100.285824996236 1095.536266807525 378.7947952539582 1098.039126376638 292.9985843642356
1374 0.005 6.87 20 1094.870015051204 1071.312278063974 1071.6146684658 1103.155752857146 1100.781852740961 1100.289035945844 1095.539850577861 378.8042751930965 1098.037827894389 292.9985523882943
1375 0.005 6.875 20 1094.879327461347 1071.312362117997 1071.614741683652 1103.158119854948 1100.784164163015 1100.29172688954 1095.546149769184 378.8125991996922 1098.039587986615 292.9985812841642
1376 0.005 6.88 20 1094.877335986786 1071.312468841316 1071.61483540638 1103.15938620823 1100.784371705645 1100.291070168929 1095.547092738153 378.8211960578873 1098.047246273607 292.9985441431044
1377 0.005 6.885 20 1094.874499717218 1071.312520067412 1071.614898432558 1103.158256097493 1100.78373513286 1100.289336024709 1095.545031614993 378.8304819432218 1098.038052676065 292.9985802129203
1378 0.005 6.890000000000001 20 1094.876590620049 1071.312530800992 1071.614915747052 1103.155134536556 1100.780130760017 1100.286559593305 1095.542728268692 378.8382959655573 1098.045007628719 292.9985302559469
1379 0.005 6.895 20 1094.869767629348 1071.312533575802 1071.614921699255 1103.154614247521 1100.780173323045 1100.285906278081 1095.542862210626 378.8464776796665 1098.039983305536 292.998545109982
1380 0.005 6.9 20 1094.874395153748 1071.312503447184 1071.61489901906 1103.155027911219 1100.779737017313 1100.286131916163 1095.539593492491 378.8550804508168 1098.038622913161 292.9985233710465
1381 0.005 6.905 20 1094.871967856182 1071.312465649627 1071.614862029151 1103.151454323829 1100.777256025904 1100.285224860387 1095.534264960052 378.8636801584354 1098.042838063933 292.9985442177033
1382 0.005 6.91 20 1094.87105751494 1071.31252336714 1071.61490291432 1103.15608961926 1100.782525805815 1100.290029796379 1095.542291449983 378.8725818035003 1098.038123550333 292.9985418418981
1383 0.005 6.915 20 1094.882738116809 1071.312656900735 1071.615013855173 1103.160647740101 1100.785821910277 1100.293048003328 1095.550329976742 378.8808572889378 1098.047636294632 292.9985440961316
1384 0.005 6.92 20 1094.874844721516 1071.312764907501 1071.615127581859 1103.157919081617 1100.784547790411 1100.292003873013 1095.546687269222 378.8890321002271 1098.039140770292 292.99855947987
1385 0.005 6.925 20 1094.875843036535 1071.3128657825 1071.615230588746 1103.158967353016 1100.78484994938 1100.290475614488 1095.547881502491 378.8973485442297 1098.040152682076 292.9985396886569
1386 0.005 6.93 20 1094.877447879299 1071.312885598679 1071.615262827633 1103.15601237664 1100.780670918854 1100.287046242283 1095.542198731684 378.9059919865771 1098.042581516419 292.9985539178165
1387 0.005 6.935 20 1094.867374852594 1071.312868810641 1071.615262211247 1103.152069796514 1100.778811589631 1100.286093571677 1095.536306103881 378.9141769719197 1098.037961876585 292.9985338771099
1388 0.005 6.94 20 1094.873211908067 1071.312821350387 1071.615223681019 1103.153666425638 1100.779423587603 1100.286131446731 1095.536278464579 378.9226848734531 1098.035800529018 292.9985590386374
1389 0.005 6.945 20 1094.874064322764 1071.312797463737 1071.615192307552 1103.15393893447 1100.779133937177 1100.286798151086 1095.536587185064 378.9309675757122 1098.045350650431 292.9985459047854
1390 0.005 6.95 20 1094.869332977936 1071.312805394244 1071.615197801019 1103.15492009887 1100.781484159515 1100.288368568132 1095.538661991779 378.9393349359101 1098.036948233472 292.9985379399812
1391 0.005 6.955 20 1094.877538729835 1071.312852018203 1071.615234656919 1103.154849702508 1100.781153961159 1100.28907465787 1095.540938850017 378.9476918112056 1098.043755456132 292.9985409057805
1392 0.005 6.96 20 1094.872670339064 1071.312911775796 1071.615288740496 1103.15646642324 1100.783124176161 1100.290287533149 1095.542064053834 378.9561226066772 1098.035358231457 292.9985507925304
1393 0.005 6.965 20 1094.877935017305 1071.313022209446 1071.615387454056 1103.159483454207 1100.784774673541 1100.291822550642 1095.547987334693 378.9642839743687 1098.047785110976 292.9985364962926
1394 0.005 6.97 20 1094.88204909304 1071.313133015506 1071.615492879113 1103.160504821533 1100.785220587205 1100.291898340462 1095.54762799656 378.972926526668 1098.047464459848 292.9985726714873
1395 0.005 6.975000000000001 20 1094.874994442162 1071.313213933579 1071.615582857871 1103.159340625651 1100.784314711809 1100.290817399368 1095.547260159407 378.9806899738417 1098.046895562125 292.9985588159717
1396 0.005 6.98 20 1094.877191838354 1071.313265176622 1071.61564735836 1103.157652611577 1100.783296412849 1100.288959733004 1095.545500786974 378.9885876578004 1098.039409883966 292.9985672719027
1397 0.005 6.985 20 1094.876824540094 1071.313316215683 1071.615696284394 1103.158888375842 1100.784471153424 1100.289803279142 1095.546498823667 378.9971678379273 1098.035139232121 292.9985366996684
1398 0.005 6.99 20 1094.874273659229 1071.31337486826 1071.61575582243 1103.158959698814 1100.783821020872 1100.289829619483 1095.545772010933 379.0054990058799 1098.041676083115 292.9985564099329
1399 0.005 6.995 20 1094.878441597314 1071.313399692873 1071.615787376683 1103.157045240356 1100.782275010571 1100.288227106183 1095.542965778526 379.0134783750759 1098.040964666393 292.9985454386434
1400 0.005 7 20 1094.873153095558 1071.313393271834 1071.615785969005 1103.156559602212 1100.781327244023 1100.287557197722 1095.541347319897 379.0223397487409 1098.039601582235 292.9985301712547
1401 0.005 7.005 20 1094.873490990608 1071.313393243442 1071.615787476151 1103.156371913423 1100.781683279708 1100.28761117077 1095.541716047768 379.0299562908441 1098.039598795717 292.9985328411933
1402 0.005 7.01 20 1094.875066994784 1071.313357538348 1071.615756457676 1103.153691747906 1100.778599487922 1100.285771581425 1095.535587300447 379.0377839109202 1098.042175821097 292.9985447373477
1403 0.005 7.015000000000001 20 1094.868813049801 1071.313342448422 1071.615741446573 1103.153923692442 1100.780337924286 1100.287558041686 1095.536874391516 379.0467176003407 1098.036974472906 292.9985516620373
1404 0.005 7.02 20 1094.875375314922 1071.313338551106 1071.615735769348 1103.155438302037 1100.7812722191 1100.288598394883 1095.538490206318 379.0548385899942 1098.037734263801 292.9985388265297
1405 0.005 7.025 20 1094.875401602762 1071.313399250125 1071.615780615251 1103.154742536709 1100.781176817973 1100.289129624788 1095.541588928859 379.0623721332994 1098.043769142561 292.9985497474759
1406 0.005 7.03 20 1094.875880139255 1071.313501504705 1071.615870431228 1103.15985399973 1100.785446066415 1100.292109566205 1095.547865961275 379.0703490434584 1098.047148963798 292.9985468364886
1407 0.005 7.035 20 1094.881942162896 1071.313611970811 1071.615977505071 1103.159092229898 1100.784376042013 1100.291397979414 1095.548461497561 379.0784938888157 1098.04627091727 292.9985556193377
1408 0.005 7.04 20 1094.876211162547 1071.313698214262 1071.616066246354 1103.160333357789 1100.785775174539 1100.291035972715 1095.547966972045 379.086854157767 1098.038266838101 292.9985593494931
1409 0.005 7.045 20 1094.877865285818 1071.313763521635 1071.616136917936 1103.16056049005 1100.785041225114 1100.290336112277 1095.547229155315 379.094698292883 1098.041027980341 292.9985269140648
1410 0.005 7.05 20 1094.875802415698 1071.313730886059 1071.616123631266 1103.154129834921 1100.77862667557 1100.285555804265 1095.539360041367 379.1033918526459 1098.042539854045 292.9985481040349
1411 0.005 7.055 20 1094.868665657974 1071.313679688348 1071.616084743655 1103.153735702946 1100.779407080957 1100.286208927302 1095.535744341421 379.1111039932244 1098.037246128638 292.9985393131615
1412 0.005 7.06 20 1094.874003324786 1071.313636426447 1071.616044293534 1103.153723721621 1100.779453977025 1100.286219170046 1095.536216015876 379.1190186232087 1098.037706477185 292.9985089722076
1413 0.005 7.065 20 1094.87522755232 1071.313680173793 1071.616066273496 1103.156329875458 1100.782310964354 1100.28954378299 1095.541423573333 379.1273183242483 1098.03984716564 292.998539743408
1414 0.005 7.07 20 1094.871693582634 1071.313716964658 1071.616101770097 1103.155294144376 1100.78176540502 1100.289512851085 1095.541212267895 379.1345824901613 1098.041592037831 292.9985467757649
1415 0.005 7.075 20 1094.877714799 1071.313751229627 1071.61613492609 1103.156587446387 1100.782854988544 1100.290261466779 1095.541434745649 379.1429534483273 1098.036367049167 292.9985439223072
1416 0.005 7.08 20 1094.873303663306 1071.313798900254 1071.616177981439 1103.156547120931 1100.782710967184 1100.290313927412 1095.542483694928 379.1515086230743 1098.039928000644 292.9985403734611
1417 0.005 7.085 20 1094.876218794205 1071.313901685545 1071.616275783799 1103.157621461016 1100.784391487876 1100.291620216064 1095.547652313679 379.1590421717171 1098.040011649631 292.9985352367274
1418 0.005 7.09 20 1094.880596613008 1071.314005628044 1071.616374211409 1103.16024949925 1100.7859454087 1100.293098156689 1095.548874180043 379.1670873782413 1098.039001628812 292.9985387775245
1419 0.005 7.095 20 1094.874775571471 1071.314092335258 1071.616468402086 1103.159040282966 1100.784995367257 1100.292705684057 1095.547397055094 379.1752364903342 1098.041896175218 292.9985755529883
1420 0.005 7.100000000000001 20 1094.88024338682 1071.314168715276 1071.616549294775 1103.158394891248 1100.783599437649 1100.290066790224 1095.547321269177 379.1823107126457 1098.046584797278 292.9985489420863
1421 0.005 7.105 20 1094.875642186862 1071.314159946396 1071.616552987005 1103.156133337445 1100.781087214535 1100.287514973587 1095.542363565773 379.190221418653 1098.045899792601 292.9985159718677
1422 0.005 7.11 20 1094.869820202727 1071.314119370661 1071.616529333776 1103.153863020108 1100.779874844467 1100.287269631844 1095.536642386835 379.1986070343716 1098.037479564722 292.9985478559688
1423 0.005 7.115 20 1094.876159256179 1071.31408757948 1071.616498084717 1103.154057268165 1100.779873257994 1100.287342541551 1095.536535478388 379.2060143559725 1098.038977571109 292.9985358243482
1424 0.005 7.12 20 1094.870216729435 1071.314031477291 1071.616445059157 1103.152340293705 1100.778043970618 1100.285474639269 1095.535771545694 379.2142614762439 1098.044692645472 292.9985278519
1425 0.005 7.125 20 1094.872273144842 1071.313984620037 1071.616399920643 1103.153657184427 1100.77930847228 1100.286269038111 1095.536227522719 379.2219290171062 1098.040005208838 292.9985583232328
1426 0.005 7.13 20 1094.875683496187 1071.314004309157 1071.616403135647 1103.155920980123 1100.782524792115 1100.289309872455 1095.541153963374 379.2297614983861 1098.032723839935 292.9985656735177
1427 0.005 7.135 20 1094.871275026932 1071.314038475208 1071.616430471492 1103.155304401444 1100.781792727231 1100.289534488752 1095.541897248715 379.2378172589843 1098.041249900339 292.9985511300757
1428 0.005 7.140000000000001 20 1094.878664973849 1071.314112155962 1071.616499687071 1103.157494872313 1100.784127700299 1100.291623886511 1095.546567021838 379.2453311268617 1098.039739698915 292.9985488707749
1429 0.005 7.145 20 1094.879186724839 1071.314185877186 1071.616563705622 1103.161003699619 1100.785769609122 1100.291565263206 1095.548483263852 379.2536561427954 1098.039910956523 292.9985200357664
1430 0.005 7.15 20 1094.872406170882 1071.314179532743 1071.616574034727 1103.155326755759 1100.780407331141 1100.286876058201 1095.542530599253 379.2613999295458 1098.043284533856 292.9985791681285
1431 0.005 7.155 20 1094.875083736486 1071.314142717569 1071.616550470096 1103.151409342369 1100.777588324092 1100.28565655035 1095.535461472167 379.2683108762013 1098.043353898985 292.9985388481369
1432 0.005 7.16 20 1094.871079759632 1071.314147303325 1071.616547639568 1103.15358176337 1100.780149993626 1100.287619217223 1095.538735859611 379.2758613690375 1098.043488024714 292.9985455166362
1433 0.005 7.165 20 1094.875613342737 1071.314176889642 1071.616572110665 1103.155672502422 1100.781924697355 1100.290204668401 1095.541484815156 379.2842181566732 1098.045785047479 292.9985332325584
1434 0.005 7.17 20 1094.876501307894 1071.314203110433 1071.616594528442 1103.154651588679 1100.781032848403 1100.289045283661 1095.539744190872 379.2913942338292 1098.044302204465 292.9985690861091
1435 0.005 7.175 20 1094.87084623018 1071.314244783357 1071.616634623854 1103.154674034343 1100.78155205244 1100.289318709214 1095.54163036672 379.2994776234945 1098.043244790022 292.9985450989285
1436 0.005 7.18 20 1094.880557717476 1071.314325467304 1071.616705798831 1103.160392367431 1100.786232496954 1100.292267560744 1095.549005232565 379.3072993773704 1098.037345016437 292.9985434726364
1437 0.005 7.185 20 1094.879535182532 1071.314410050594 1071.616783882361 1103.160813822589 1100.785518647765 1100.29161527216 1095.547514876321 379.3145526966585 1098.041883243829 292.99855268273
1438 0.005 7.19 20 1094.873712944449 1071.314453011232 1071.616839764168 1103.157741367786 1100.783513799928 1100.289043269634 1095.545624071184 379.3224847859582 1098.039360228704 292.9985522558587
1439 0.005 7.195 20 1094.880754238802 1071.314514408185 1071.616897856977 1103.160163111507 1100.785491073315 1100.290792016189 1095.547641268134 379.3303413657546 1098.036852676271 292.9985566547276
1440 0.005 7.2 20 1094.87728142909 1071.314596245608 1071.616975110848 1103.159973753296 1100.784988061074 1100.29141980792 1095.547667782124 379.3377110954123 1098.047308631827 292.9985546413067
1441 0.005 7.205 20 1094.880022961551 1071.314674688842 1071.617056670134 1103.16055667065 1100.785417142218 1100.291823695502 1095.548082936838 379.3451542023633 1098.047313888503 292.9985499262145
1442 0.005 7.21 20 1094.880603206966 1071.314743684372 1071.617126731196 1103.159452918507 1100.784134297268 1100.290024545272 1095.548009236664 379.352504253321 1098.044596997884 292.9985534239307
1443 0.005 7.215 20 1094.875732851277 1071.314816767107 1071.617202729225 1103.161145244649 1100.786084036561 1100.291817249335 1095.548192056201 379.3603900062374 1098.040006960167 292.9985675562772
1444 0.005 7.22 20 1094.882014918896 1071.314891978504 1071.617281102196 1103.160323570421 1100.785244223632 1100.291402908403 1095.547871298397 379.3684285058318 1098.044073849849 292.9985410318586
1445 0.005 7.225000000000001 20 1094.878542154576 1071.314948756472 1071.617338751864 1103.160239600561 1100.784973585145 1100.290810903449 1095.54726486911 379.3756076624703 1098.040022380849 292.9985473108048
1446 0.005 7.23 20 1094.876654452999 1071.315020117829 1071.617411621144 1103.160138735404 1100.785407802899 1100.291238915488 1095.547654838028 379.3831169262596 1098.041103747135 292.9985328919813
1447 0.005 7.235 20 1094.877026662066 1071.314987536717 1071.617395804645 1103.154156381604 1100.779406766283 1100.285718148381 1095.542645610456 379.3909478139687 1098.043233869025 292.9985282283563
1448 0.005 7.24 20 1094.87129663696 1071.314942788847 1071.617354466797 1103.155317080601 1100.7807175478 1100.286492091839 1095.542691793883 379.3980825881455 1098.037258166407 292.9985466336986
1449 0.005 7.245 20 1094.875845910075 1071.314909990704 1071.617317653964 1103.155541601211 1100.779952554095 1100.286756133892 1095.543275374907 379.4050431918071 1098.04624837341 292.9985343462607
1450 0.005 7.25 20 1094.876047995111 1071.314854986075 1071.617261115771 1103.154351128193 1100.778886230688 1100.286085019364 1095.539517319515 379.4126930815924 1098.046043520572 292.9985463708569
1451 0.005 7.255 20 1094.868204607459 1071.31479451534 1071.617204557611 1103.152601064387 1100.778507090163 1100.285282191413 1095.535689498796 379.419912231401 1098.039231533586 292.9985695947453
1452 0.005 7.26 20 1094.87762201006 1071.314830592491 1071.617223266725 1103.15654454219 1100.783046751511 1100.290268084532 1095.542248901651 379.4277429226952 1098.036207659777 292.998551972279
1453 0.005 7.265000000000001 20 1094.878487124834 1071.314933342103 1071.617301855526 1103.159083449119 1100.784755651991 1100.291661849612 1095.54900998023 379.4355926037218 1098.045794866989 292.9985503080475
1454 0.005 7.27 20 1094.876665251799 1071.315031350415 1071.617397847225 1103.159093324224 1100.784946572728 1100.29179878146 1095.548015081417 379.4422492601595 1098.046542215547 292.9985518911644
1455 0.005 7.275 20 1094.881979756175 1071.315117673819 1071.617485001459 1103.158986500712 1100.78389303028 1100.289984608625 1095.547587741872 379.4495082140321 1098.045182795033 292.9985337284797
1456 0.005 7.28 20 1094.875659323479 1071.315189402186 1071.61755940634 1103.160357151627 1100.785983565641 1100.290980837679 1095.548873630508 379.4571670854796 1098.036424869312 292.9985344956172
1457 0.005 7.285 20 1094.87951839911 1071.315272367923 1071.617645146342 1103.159283141071 1100.784283057901 1100.290477908248 1095.548125030314 379.4643833507867 1098.045506212171 292.9985637741571
1458 0.005 7.29 20 1094.879752283518 1071.315313538124 1071.617687573836 1103.160598318078 1100.785373064543 1100.290034998601 1095.546853060852 379.4715516629392 1098.037347432768 292.9985394280562
1459 0.005 7.295 20 1094.872665867852 1071.315302262731 1071.617690593792 1103.155955645139 1100.780710139882 1100.287694640892 1095.541972379777 379.479258763343 1098.046219119693 292.998560928061
1460 0.005 7.3 20 1094.876350456137 1071.315256072718 1071.617656425717 1103.153940729311 1100.779182594893 1100.286243617181 1095.537345595334 379.486258888655 1098.045410577057 292.9985435765219
1461 0.005 7.305 20 1094.873047141487 1071.315235164413 1071.617631627307 1103.152808962946 1100.778886200964 1100.286762776352 1095.536567339175 379.493613912752 1098.043716288605 292.9985461380376
1462 0.005 7.31 20 1094.871194361027 1071.315225793544 1071.617620502384 1103.155048804879 1100.781663662787 1100.288480734713 1095.538687888378 379.5013392275798 1098.035034030237 292.9985360028812
1463 0.005 7.315 20 1094.879189015318 1071.315249125182 1071.617634839504 1103.155879701269 1100.782037423287 1100.290394716146 1095.540506736972 379.5084107211442 1098.045044675453 292.9985600833131
1464 0.005 7.32 20 1094.872171933379 1071.315266283709 1071.617653438322 1103.15430145284 1100.780899233344 1100.289089271111 1095.539443022774 379.5155996302424 1098.044793431686 292.9985745206397
1465 0.005 7.325 20 1094.878616083351 1071.315346851659 1071.617725813058 1103.157900211843 1100.784392446509 1100.292202237738 1095.548244285123 379.5227744019924 1098.045697880472 292.9985743585926
1466 0.005 7.33 20 1094.879986738975 1071.315433769313 1071.617806059597 1103.159600317891 1100.785815060211 1100.292841021395 1095.548725059851 379.5298032960183 1098.037516534221 292.9985355468081
1467 0.005 7.335 20 1094.875695562803 1071.31551023048 1071.61788606126 1103.158731641046 1100.784743876317 1100.292986113309 1095.546909431936 379.5374948831461 1098.046969876477 292.9985535531045
1468 0.005 7.34 20 1094.880776055222 1071.315565660645 1071.617945874909 1103.158207302333 1100.783368975592 1100.289725828212 1095.546611156648 379.5445250491058 1098.044987333998 292.9985440064867
1469 0.005 7.345 20 1094.878053828117 1071.31561545762 1071.617994151153 1103.160032454016 1100.784807381717 1100.290659437269 1095.547063839625 379.5522121557173 1098.039596668582 292.9985422769932
1470 0.005 7.350000000000001 20 1094.878339875897 1071.315693909116 1071.618070778261 1103.160337552564 1100.785445550692 1100.291970178281 1095.547974214625 379.559414218378 1098.046934753854 292.9985531937234
1471 0.005 7.355 20 1094.881086506129 1071.31574805188 1071.618129090196 1103.158046823476 1100.782999082795 1100.289367071817 1095.546398778789 379.5655845256142 1098.044420812064 292.9985628202422
1472 0.005 7.36 20 1094.876987069227 1071.315821263021 1071.618201022471 1103.159549474618 1100.784646321946 1100.291169907555 1095.547859402444 379.573516429058 1098.047172137495 292.9985633168432
1473 0.005 7.365 20 1094.877810514045 1071.315843902427 1071.618235216828 1103.159070667647 1100.784300057838 1100.289784738198 1095.545831384386 379.580703418038 1098.036539935689 292.9985711322152
1474 0.005 7.37 20 1094.879460752404 1071.315853484017 1071.61824542814 1103.158000313375 1100.782555269766 1100.289235586068 1095.543426129466 379.5873959550731 1098.046070466459 292.9985505601234
1475 0.005 7.375 20 1094.869657704205 1071.315790933955 1071.618198598516 1103.154409132428 1100.779987932339 1100.285887310823 1095.540239954218 379.5948691274338 1098.036977027158 292.9985323059246
1476 0.005 7.38 20 1094.877010825795 1071.315768620256 1071.618174781297 1103.153677648294 1100.779824230792 1100.287683793432 1095.538139684442 379.601497247286 1098.044668039443 292.9985715082542
1477 0.005 7.385 20 1094.874963954605 1071.315800647855 1071.618191714493 1103.156760726429 1100.78304845499 1100.290414174462 1095.542320885296 379.6087497499532 1098.037217497647 292.9985595505207
1478 0.005 7.390000000000001 20 1094.878380403157 1071.315879893575 1071.618258563042 1103.159556074897 1100.78480677137 1100.291667109434 1095.54772663956 379.6159355565993 1098.04733333506 292.9985363681645
1479 0.005 7.395 20 1094.883333662721 1071.315954221197 1071.618329362793 1103.160266013688 1100.784969161183 1100.291509249259 1095.547937498552 379.6223973415219 1098.046947882503 292.9985495170719
1480 0.005 7.4 20 1094.876372321801 1071.316005466672 1071.618387894841 1103.159235075191 1100.784189191059 1100.290601456677 1095.546463951117 379.6295716405469 1098.047005948539 292.9985711989387
1481 0.005 7.405 20 1094.880878261775 1071.316065937757 1071.618451667189 1103.160120999008 1100.785048438082 1100.291450103925 1095.547983477989 379.6367924782181 1098.047162018589 292.9985668436333
1482 0.005 7.41 20 1094.876903455 1071.316028145711 1071.618429315248 1103.155084447666 1100.779663032031 1100.286486583176 1095.542391846988 379.6434910635638 1098.046559829107 292.9985376474783
1483 0.005 7.415 20 1094.871065086229 1071.315969397369 1071.618379164365 1103.155090988054 1100.780032505224 1100.286301964758 1095.540441588822 379.6507441762595 1098.039280316563 292.9985483159978
1484 0.005 7.42 20 1094.878987164857 1071.315986727067 1071.618384696226 1103.155990493991 1100.78212863821 1100.289637067205 1095.54083070889 379.6576543109009 1098.044968524301 292.9985757405905
1485 0.005 7.425 20 1094.875503799463 1071.315997166389 1071.618391172434 1103.155873547524 1100.782096014891 1100.290322980134 1095.539158954482 379.664674543708 1098.045988482341 292.998544274269
1486 0.005 7.43 20 1094.876609152589 1071.316066148315 1071.618454243197 1103.157739431033 1100.784227322962 1100.291831803851 1095.547733536161 379.6717624339638 1098.042546179555 292.9985652227764
1487 0.005 7.435 20 1094.880761812255 1071.316134316263 1071.618518620522 1103.158738258032 1100.785195692046 1100.292494198151 1095.547446521741 379.6782523429756 1098.036426940194 292.998538428288
1488 0.005 7.44 20 1094.875360349826 1071.31615913974 1071.618544203526 1103.160178454372 1100.78531382183 1100.290224027984 1095.546303791231 379.6856439308425 1098.038183904535 292.9985556188047
1489 0.005 7.445 20 1094.875551167621 1071.316112636623 1071.618514471757 1103.154535352811 1100.779664630797 1100.286177057314 1095.542200084425 379.6926872114162 1098.045056807617 292.9985518700705
1490 0.005 7.45 20 1094.875658750361 1071.316083097428 1071.61848082059 1103.155379286098 1100.780817506636 1100.286601407683 1095.542774323466 379.6994741227346 1098.038818516583 292.9985521813232
1491 0.005 7.455 20 1094.871135111753 1071.316059267705 1071.618455473628 1103.154983669866 1100.780687111926 1100.286644116689 1095.542092007722 379.7065182769014 1098.040087934698 292.9985489562501
1492 0.005 7.46 20 1094.877311460131 1071.316017085971 1071.618416260964 1103.153479605079 1100.778735326624 1100.286350013115 1095.537303459582 379.7133324286582 1098.045809019611 292.9985737329347
1493 0.005 7.465 20 1094.873845590045 1071.316020514685 1071.618409322945 1103.155047443878 1100.780977290053 1100.28836859596 1095.539257319449 379.7196854451572 1098.040303495008 292.9985436849389
1494 0.005 7.47 20 1094.874614196434 1071.316082317458 1071.618461775541 1103.15627218908 1100.783310688447 1100.2907892919 1095.545929829101 379.7267720660624 1098.039520210061 292.9985594494232
1495 0.005 7.475000000000001 20 1094.882618767657 1071.316167203804 1071.618531100565 1103.159525133235 1100.784626509683 1100.2915847274 1095.547150140653 379.7341653234699 1098.046671239786 292.9985709876715
1496 0.005 7.48 20 1094.876283967453 1071.316244171883 1071.61860882078 1103.161013117205 1100.786486381551 1100.292298855654 1095.547240154447 379.7406849742522 1098.03847705468 292.9985423463726
1497 0.005 7.485 20 1094.880317277924 1071.316292822805 1071.61866488487 1103.159428841928 1100.783949973739 1100.289742563239 1095.547358349827 379.7481544007366 1098.043817213888 292.9985349044248
1498 0.005 7.49 20 1094.877175538943 1071.316273436777 1071.618657317078 1103.15587951703 1100.780361591652 1100.286749625258 1095.542734996045 379.7545801918972 1098.042852202636 292.9985735100366
1499 0.005 7.495 20 1094.873490416438 1071.31626185589 1071.618647521537 1103.156403000699 1100.781147552084 1100.287913528741 1095.542403994408 379.7609631890264 1098.04627276945 292.9985366390864
1500 0.005 7.5 20 1094.875077716586 1071.316210560164 1071.618608948803 1103.152811600414 1100.779281656764 1100.286356237809 1095.536225305261 379.7680395207141 1098.036245733961 292.9985329194478
1501 0.005 7.505 20 1094.873523641604 1071.316217228749 1071.618602130551 1103.154343168228 1100.780503736064 1100.288062437044 1095.539374060653 379.7746405102667 1098.042080917557 292.9985416699448
1502 0.005 7.51 20 1094.875484247299 1071.316293336312 1071.618666332199 1103.156786699071 1100.783786753858 1100.29127143138 1095.547383557414 379.7818175866657 1098.039955986684 292.9985508300199
1503 0.005 7.515000000000001 20 1094.881877939782 1071.316386545401 1071.618747200213 1103.158694286258 1100.784713253371 1100.2924871068 1095.54837444575 379.7888599331093 1098.04590272503 292.998556745969
1504 0.005 7.52 20 1094.875927492346 1071.316464737317 1071.618830566455 1103.159245728446 1100.785153166409 1100.292841660651 1095.547372411142 379.7957096887708 1098.040908987965 292.9985583879349
1505 0.005 7.525 20 1094.880381898781 1071.316534298104 1071.618903941623 1103.159115842841 1100.784551080393 1100.290699706814 1095.547805244256 379.802295984569 1098.045006257561 292.9985340072805
1506 0.005 7.53 20 1094.879319764271 1071.316601863 1071.618969754248 1103.159246941324 1100.784908218263 1100.290500571675 1095.548005496115 379.808652512468 1098.03967496354 292.9985598004227
1507 0.005 7.535 20 1094.872091590307 1071.31656401393 1071.618951637141 1103.154430631732 1100.779341952406 1100.286308040053 1095.542436132621 379.8151014629631 1098.045905764678 292.9985407432727
1508 0.005 7.54 20 1094.877000280658 1071.316518875128 1071.618910471477 1103.155306382802 1100.780892465182 1100.286624551602 1095.542381528649 379.8221946553941 1098.033275702601 292.9985411743595
1509 0.005 7.545 20 1094.873504130957 1071.316484601362 1071.618870535734 1103.155996295826 1100.781268985292 1100.287302622491 1095.541463337544 379.8290497389104 1098.037269607409 292.9985546769241
1510 0.005 7.55 20 1094.874288090732 1071.316455767606 1071.618839728014 1103.154539449635 1100.77938564978 1100.286286878207 1095.54201501297 379.8354074383228 1098.046406265409 292.9985730384439
1511 0.005 7.555 20 1094.877551152889 1071.316437190577 1071.618812272746 1103.156299722118 1100.781523551452 1100.287005324134 1095.544311064155 379.8424261544526 1098.034334695199 292.9985535004809
1512 0.005 7.56 20 1094.870853005609 1071.316391579956 1071.618769283077 1103.154816404997 1100.779985691967 1100.286206828173 1095.539397228979 379.8487945820495 1098.037541375844 292.998546455777
1513 0.005 7.565 20 1094.875307020639 1071.316342641282 1071.618723708323 1103.153441136405 1100.778888469542 1100.286137918911 1095.536034830938 379.8549686552912 1098.045193887826 292.9985609942624
1514 0.005 7.57 20 1094.874795835655 1071.316296460857 1071.618673074324 1103.154567099776 1100.779555592909 1100.28666404767 1095.53646063903 379.8620042936742 1098.038628289202 292.9985466601665
1515 0.005 7.575 20 1094.870457683825 1071.316317087514 1071.618682754359 1103.155276408941 1100.782381285284 1100.289064362759 1095.540795507098 379.8682808341022 1098.03182012842 292.9985858595305
1516 0.005 7.58 20 1094.878314580257 1071.316354825232 1071.618712737464 1103.156023939833 1100.782714003336 1100.290064383524 1095.541605429456 379.875431082298 1098.036250787474 292.9985648899827
1517 0.005 7.585 20 1094.876188039744 1071.316434454229 1071.618782051298 1103.158535376017 1100.785082140792 1100.292417058067 1095.547302008005 379.8823358185583 1098.033883966807 292.9985790974969
1518 0.005 7.59 20 1094.87767557699 1071.316505203204 1071.618851437653 1103.159714655437 1100.78526931218 1100.2908144912 1095.547364878673 379.8879732087193 1098.038481325148 292.9985312923858
1519 0.005 7.595 20 1094.881433076869 1071.316569737254 1071.618914191135 1103.159351531057 1100.783873668178 1100.289924203958 1095.546095251389 379.8933770018649 1098.042356648395 292.9985701480393
1520 0.005 7.600000000000001 20 1094.876741877283 1071.316663093695 1071.619003740638 1103.15973614074 1100.784820160571 1100.291031374917 1095.54875011837 379.9001035524042 1098.047232634799 292.9985525114237
1521 0.005 7.605 20 1094.879260370351 1071.316706880403 1071.619055634305 1103.159039212255 1100.784436627162 1100.289288038498 1095.54615702339 379.9065338397228 1098.039700473032 292.9985713829611
1522 0.005 7.61 20 1094.875474517317 1071.316703195897 1071.619062366764 1103.155127744328 1100.780604730047 1100.286623354635 1095.541094142618 379.9124566904805 1098.039989394836 292.9985685343258
1523 0.005 7.615 20 1094.870783392835 1071.316662799913 1071.619033483317 1103.152887151444 1100.778114506266 1100.285406001792 1095.536896851541 379.9193207274249 1098.044507824512 292.9985692350348
1524 0.005 7.62 20 1094.879154481743 1071.316709611864 1071.619067491556 1103.156254399919 1100.782491063065 1100.289976539585 1095.542136771449 379.9259341706916 1098.038084951946 292.9985347190932
1525 0.005 7.625 20 1094.877087856491 1071.316814155572 1071.619155096127 1103.158893876677 1100.78524177298 1100.292393837293 1095.54896043651 379.9327177128393 1098.040317394942 292.9985644191625
1526 0.005 7.63 20 1094.877767062747 1071.316903508767 1071.619248864417 1103.159353761694 1100.785614666098 1100.292921639299 1095.547735483629 379.9391204187928 1098.036698888336 292.9985628699983
1527 0.005 7.635 20 1094.881591230169 1071.316986087751 1071.619327321043 1103.15854509204 1100.78363863373 1100.290179785157 1095.547382861301 379.9450503596981 1098.045513357105 292.9985601923607
1528 0.005 7.640000000000001 20 1094.871583036995 1071.316975910988 1071.619336405489 1103.155324125843 1100.780952775572 1100.286864097848 1095.542088036142 379.9514420353779 1098.039503700073 292.998536904291
1529 0.005 7.645 20 1094.874720410664 1071.316932562514 1071.619309507631 1103.153187143604 1100.779326783128 1100.286764569703 1095.536858252828 379.9586068346657 1098.037961654537 292.9985682158342
1530 0.005 7.65 20 1094.874541826998 1071.316889121978 1071.619264515947 1103.153371817077 1100.778917480815 1100.286313866976 1095.536503297492 379.9644801998497 1098.044714675817 292.9985613898656
1531 0.005 7.655 20 1094.871795383991 1071.316919533162 1071.619283701948 1103.155435077611 1100.782202956136 1100.289173940509 1095.541483514703 379.9709160438875 1098.037338694142 292.998572067816
1532 0.005 7.66 20 1094.878599325995 1071.316942648119 1071.619304293387 1103.155915649192 1100.782566636078 1100.289935312957 1095.541938304319 379.9773520911514 1098.035994814601 292.9985710392698
1533 0.005 7.665 20 1094.875097096295 1071.316984380648 1071.619338869866 1103.155875027219 1100.782154768434 1100.290270135067 1095.541833578665 379.9835102464979 1098.044875194103 292.9985657394995
1534 0.005 7.67 20 1094.87796795574 1071.317086475245 1071.61943375052 1103.157409940161 1100.783741872295 1100.291436622172 1095.548271507968 379.9901167148986 1098.045766403025 292.9985381300905
1535 0.005 7.675 20 1094.880563218478 1071.317157579527 1071.619508811551 1103.158871892032 1100.785263991196 1100.292621477178 1095.547388352299 379.9965243927692 1098.037104148523 292.9985388792327
1536 0.005 7.68 20 1094.876691967946 1071.31722246647 1071.619574491542 1103.159601208597 1100.784601710881 1100.291180208799 1095.547206141223 380.0026486702483 1098.047069507106 292.9985645642222
1537 0.005 7.685 20 1094.87857448856 1071.317221020516 1071.619589218856 1103.156414367436 1100.78160851145 1100.287969410364 1095.543067193103 380.0088694418224 1098.045402153782 292.9985636486037
1538 0.005 7.69 20 1094.875402039691 1071.317188623876 1071.619564076771 1103.155874287414 1100.781394537735 1100.287295015739 1095.54092856179 380.0155380046533 1098.036422779561 292.9985455228162
1539 0.005 7.695 20 1094.873396037149 1071.317173482802 1071.619548416657 1103.15545420544 1100.780377027122 1100.286896111754 1095.541945922158 380.0211191304072 1098.043810239095 292.9985499191977
1540 0.005 7.7 20 1094.876784641542 1071.317123915 1071.619505874305 1103.154175109879 1100.77994448742 1100.286522624509 1095.536928086113 380.0277474069748 1098.036561578553 292.9985542669946
1541 0.005 7.705 20 1094.873758169872 1071.317130461211 1071.619500876376 1103.155026223298 1100.781155534981 1100.288937862635 1095.539625911064 380.0340463791925 1098.044349601437 292.9985512905639
1542 0.005 7.71 20 1094.877824161156 1071.317205933505 1071.619566389402 1103.157236275142 1100.783683007181 1100.291482154933 1095.547158378715 380.0400656056665 1098.043409204119 292.9985562481299
1543 0.005 7.715 20 1094.880124099608 1071.317293863237 1071.61964525843 1103.158262713162 1100.784860611439 1100.291847147688 1095.548178339089 380.0469751300778 1098.039426992526 292.9985645785804
1544 0.005 7.72 20 1094.875181373556 1071.31736670262 1071.61972302919 1103.159247646404 1100.785470721024 1100.292805308005 1095.547568398499 380.0532244281383 1098.036880526825 292.9985662759241
1545 0.005 7.725000000000001 20 1094.882482645574 1071.317434915255 1071.619792266451 1103.161135922721 1100.786071952731 1100.291862267836 1095.548135213399 380.0591277360939 1098.040393335139 292.9985514197381
1546 0.005 7.73 20 1094.879544565602 1071.317489545515 1071.619846461317 1103.158440306647 1100.783442335141 1100.289949565147 1095.547073618472 380.0655823759544 1098.046881671876 292.9985464743453
1547 0.005 7.735 20 1094.875637174869 1071.317553969358 1071.61991438744 1103.158918979689 1100.784902778321 1100.29053114157 1095.547397950058 380.0715766104308 1098.039997639581 292.9985528706206
1548 0.005 7.74 20 1094.87782826438 1071.317509956686 1071.619888565811 1103.155291470681 1100.780720077976 1100.286475612267 1095.542683109471 380.0777375344559 1098.037000596047 292.9985371885994
1549 0.005 7.745 20 1094.87267620128 1071.317468220501 1071.619847601215 1103.153499086138 1100.778533016978 1100.285401875959 1095.540966609498 380.0843223958043 1098.044434324318 292.998564347909
1550 0.005 7.75 20 1094.872438278122 1071.317407343272 1071.61979377327 1103.152953897506 1100.778776316641 1100.285447260958 1095.535548427325 380.0900963039435 1098.038680580894 292.9985310600999
1551 0.005 7.755 20 1094.874515143717 1071.31734521443 1071.619729739151 1103.152587406351 1100.778888880493 1100.286010026837 1095.535173579882 380.0964105710883 1098.037707935559 292.9985376903541
1552 0.005 7.76 20 1094.868466500974 1071.317272744332 1071.619658371847 1103.152875740541 1100.779623587018 1100.286340765315 1095.5357741075 380.1025935983752 1098.031545910132 292.9985647050334
1553 0.005 7.765000000000001 20 1094.875646944699 1071.317230399153 1071.619610379505 1103.153880112232 1100.780374661476 1100.287551721802 1095.536792383828 380.1085271358759 1098.034840119703 292.9985818946103
1554 0.005 7.77 20 1094.874192169413 1071.317203626404 1071.619574509592 1103.152673898996 1100.77872932379 1100.286659709185 1095.536256197335 380.1147753195685 1098.043763681342 292.9985399130888
1555 0.005 7.775 20 1094.870935233607 1071.317174117625 1071.619545390187 1103.152844395617 1100.779449280846 1100.287016150428 1095.536489291504 380.1212884882449 1098.043653483082 292.998562885783
1556 0.005 7.78 20 1094.876068938024 1071.317124823742 1071.619498473383 1103.151648527321 1100.777686703048 1100.285480974414 1095.534492654775 380.1269926330888 1098.043083947648 292.998553657398
1557 0.005 7.785 20 1094.871766513276 1071.3170716653 1071.619441793311 1103.153357372141 1100.778753701471 1100.285960865619 1095.536116840219 380.1330803794914 1098.04519328041 292.9985719097552
1558 0.005 7.79 20 1094.876298710848 1071.317104112792 1071.619460686729 1103.156662124808 1100.782740048644 1100.290410397926 1095.541041583707 380.1399245895091 1098.039936622047 292.998547297656
1559 0.005 7.795 20 1094.878336289581 1071.317157307067 1071.619505118253 1103.157153763814 1100.783873100708 1100.291129669904 1095.545025041943 380.1454506134006 1098.032996744334 292.998545631212
1560 0.005 7.8 20 1094.875843364122 1071.317235832169 1071.619571828224 1103.160139434086 1100.785581129446 1100.291028793727 1095.547823121788 380.1519105581307 1098.038551928594 292.9985435679107
1561 0.005 7.805000000000001 20 1094.878322634163 1071.317245443876 1071.619592737699 1103.157267305353 1100.782837120749 1100.288461827624 1095.543851767007 380.1584919634406 1098.033857638093 292.9985654731271
1562 0.005 7.81 20 1094.874856886861 1071.317226247956 1071.619575193466 1103.155504581433 1100.780847341382 1100.286461339319 1095.543397434761 380.1642806197793 1098.034966321006 292.9985399441707
1563 0.005 7.815 20 1094.871636082301 1071.317181984594 1071.619537478274 1103.154189097903 1100.779265836973 1100.285871764595 1095.538876912016 380.1704679669907 1098.039107812506 292.9985728207927
1564 0.005 7.82 20 1094.876586700045 1071.317141863443 1071.619496569649 1103.152349637682 1100.77814996892 1100.286173509109 1095.535512111442 380.1764536136138 1098.044775658335 292.9985335094852
1565 0.005 7.825 20 1094.872989530393 1071.317184210069 1071.619522324679 1103.154006966382 1100.780517380616 1100.288447267554 1095.540188543881 380.1820184311499 1098.043904504212 292.9985689987042
1566 0.005 7.83 20 1094.875451707255 1071.31724423487 1071.619577774396 1103.154947729261 1100.781716677008 1100.289346648004 1095.541275983454 380.1878888092436 1098.041972139372 292.9985373697725
1567 0.005 7.835 20 1094.881323878151 1071.317342349226 1071.619664278823 1103.159625478547 1100.785289144986 1100.292923342192 1095.547591770448 380.194589944499 1098.040292792835 292.9985594933327
1568 0.005 7.84 20 1094.876974166593 1071.317436268225 1071.619755152295 1103.1599354952 1100.784999318942 1100.291604075659 1095.547565440638 380.200489504861 1098.047021265983 292.9985336561921
1569 0.005 7.845 20 1094.87750999137 1071.317438368523 1071.619776905885 1103.155276668681 1100.780782075449 1100.286768019218 1095.542500444035 380.2058696211167 1098.039733606031 292.9985383425446
1570 0.005 7.850000000000001 20 1094.874675249886 1071.317414480257 1071.619759432993 1103.153594972571 1100.778743386944 1100.286259324506 1095.536631226961 380.2122614390424 1098.045568858015 292.9985607585624
1571 0.005 7.855 20 1094.871757864793 1071.317420161365 1071.619766435228 1103.154574293566 1100.781248841005 1100.288222113004 1095.538896717532 380.2181014742617 1098.036056832624 292.9985520400685
1572 0.005 7.86 20 1094.87981188592 1071.31746214654 1071.61979877191 1103.156702027846 1100.782693446024 1100.290357932249 1095.540935069644 380.2240511665997 1098.040079198985 292.9985479918005
1573 0.005 7.865 20 1094.874208389286 1071.31753567434 1071.619866116618 1103.156696546913 1100.783576731859 1100.290982864205 1095.5454661236 380.2302007628853 1098.038777656162 292.9985587353691
1574 0.005 7.87 20 1094.878870249074 1071.317613084062 1071.619938878119 1103.16005599781 1100.785645388831 1100.290692052416 1095.548254086838 380.2355143501533 1098.03391244175 292.9985635572722
1575 0.005 7.875 20 1094.881812007789 1071.317700214669 1071.620019708691 1103.161417985815 1100.786336697918 1100.291925575488 1095.548510546309 380.241809615251 1098.038523757079 292.9985877319538
1576 0.005 7.88 20 1094.876320213551 1071.317771956267 1071.620094969554 1103.160462670382 1100.785093225691 1100.29050146204 1095.547505005282 380.2478325999807 1098.041034946687 292.9986018818964
1577 0.005 7.885 20 1094.879736996354 1071.317770102363 1071.620109942695 1103.156354348883 1100.780911137498 1100.287714443682 1095.542788417991 380.2534876141588 1098.045993954525 292.9985670248842
1578 0.005 7.890000000000001 20 1094.874155485551 1071.31775832389 1071.62010361337 1103.154493460458 1100.780089119703 1100.286291304658 1095.540289543663 380.2596014980648 1098.039408511678 292.9985959666016
1579 0.005 7.895 20 1094.873152905262 1071.317745507123 1071.620090668531 1103.155638047449 1100.781072773098 1100.286767688553 1095.543486500748 380.2653345363021 1098.037469132043 292.9985742195567
1580 0.005 7.9 20 1094.876459072967 1071.317714673236 1071.620059280081 1103.153315500057 1100.778863134922 1100.285135636717 1095.539258716074 380.2710255878694 1098.038796600116 292.9986001275796
1581 0.005 7.905 20 1094.870655564402 1071.317673820629 1071.620019184667 1103.153623605584 1100.779303529371 1100.285830377473 1095.535994681516 380.2772232703639 1098.037708892364 292.9985792183197
1582 0.005 7.91 20 1094.876937098142 1071.317729313842 1071.620059686364 1103.156747423284 1100.782858026107 1100.290347111115 1095.542146612611 380.2828815880721 1098.038198103548 292.9985767580437
1583 0.005 7.915 20 1094.880679187848 1071.317835761314 1071.620148461745 1103.157755126193 1100.783853095377 1100.291593765821 1095.547798806578 380.2891628089652 1098.045015080001 292.9985966037436
1584 0.005 7.92 20 1094.876205161674 1071.317948495276 1071.620256575951 1103.158865062894 1100.784601076769 1100.291380911932 1095.548204461676 380.2952983451018 1098.046159513756 292.9986015850939
1585 0.005 7.925 20 1094.882263645259 1071.318045786411 1071.620357669066 1103.159061838236 1100.784373960219 1100.290417991536 1095.547935221233 380.3000696325966 1098.045737869203 292.9985798809066
1586 0.005 7.930000000000001 20 1094.879765885755 1071.318120246682 1071.620432004749 1103.159342043054 1100.783900665938 1100.289921299238 1095.547126511763 380.3058981099226 1098.046614859167 292.9985668235446
1587 0.005 7.935 20 1094.871901547817 1071.318084260323 1071.620423611856 1103.154246110078 1100.779840218173 1100.285944814627 1095.53941961905 380.3119861568758 1098.036414449751 292.9985856598605
1588 0.005 7.94 20 1094.87790448773 1071.318046279546 1071.620389590006 1103.153784801473 1100.778730783833 1100.286199777717 1095.535861476473 380.3173268935062 1098.045781155724 292.9986130996626
1589 0.005 7.945 20 1094.873347380478 1071.318101613589 1071.620430811377 1103.155767616453 1100.782406001606 1100.289833243584 1095.542201997067 380.3241200059333 1098.039256972586 292.9985878870954
1590 0.005 7.95 20 1094.880768907952 1071.318203431478 1071.620519161476 1103.161248071707 1100.786463730916 1100.292704200903 1095.548908345822 380.3301782297853 1098.039068455179 292.9985809126497
1591 0.005 7.955 20 1094.882555153712 1071.318298589694 1071.620610997285 1103.161138279755 1100.785734516292 1100.291894198188 1095.547539186653 380.3351210934194 1098.040674990382 292.9985934778932
1592 0.005 7.96 20 1094.876263669616 1071.318372857043 1071.620690691378 1103.158627892178 1100.783563075551 1100.289634329158 1095.547427051373 380.3408843482597 1098.046214004269 292.9985529566532
1593 0.005 7.965 20 1094.878171923867 1071.318365224373 1071.620702723365 1103.154716786885 1100.779985361997 1100.286269514113 1095.542888619572 380.3465278812235 1098.042878531156 292.9986034434039
1594 0.005 7.97 20 1094.877067171496 1071.318372942958 1071.620706051088 1103.156435178945 1100.780961111322 1100.287806071978 1095.542588178451 380.3518646736537 1098.046032011843 292.99860044016
1595 0.005 7.975000000000001 20 1094.872503602375 1071.318341382723 1071.62068768237 1103.153441200415 1100.779155383322 1100.28640936323 1095.53639216705 380.3578808367883 1098.045278307474 292.9985979971314
1596 0.005 7.98 20 1094.878340760905 1071.318372462747 1071.620707936729 1103.153831098724 1100.780110384361 1100.287864000745 1095.539568665729 380.3636913112346 1098.044159964225 292.9985792398801
1597 0.005 7.985 20 1094.875291552806 1071.318457177157 1071.620782950396 1103.158289531136 1100.785272368219 1100.292342762629 1095.547676501053 380.3693872692717 1098.03399524991 292.9985540034367
1598 0.005 7.99 20 1094.879302620237 1071.318544827536 1071.620868959127 1103.159065389695 1100.785719227978 1100.292567283118 1095.548286245137 380.3754413285046 1098.035996877707 292.9985864114101
1599 0.005 7.995 20 1094.881675281553 1071.318646526959 1071.62096492272 1103.159705196041 1100.785421492837 1100.292785043531 1095.549267544256 380.3809681559284 1098.040746000954 292.9985957136386
1600 0.005 8 20 1094.874818228477 1071.318728143021 1071.621055924351 1103.157756127292 1100.784486509363 1100.291888512114 1095.546555486504 380.3859681277517 1098.039621156809 292.9985817590193
1601 0.005 8.005000000000001 20 1094.88136739991 1071.318790018982 1071.62112142756 1103.158963744445 1100.784652985263 1100.290215016425 1095.54755694917 380.3919402611917 1098.038995042527 292.9986056207886
1602 0.005 8.01 20 1094.877305814595 1071.318820917031 1071.621156112572 1103.156529375106 1100.78152036645 1100.288110450568 1095.543763145643 380.3979163107123 1098.045464376306 292.9986071140083
1603 0.005 8.015000000000001 20 1094.873168261616 1071.318773004703 1071.621128341679 1103.153597521208 1100.778943607961 1100.285788987115 1095.539030818102 380.4029521738921 1098.045671332701 292.9985795417685
1604 0.005 8.02 20 1094.876808204028 1071.318715657522 1071.621076454799 1103.154020871946 1100.77931488392 1100.285967965885 1095.536555879631 380.4091294493324 1098.036709127833 292.9985934735711
1605 0.005 8.025 20 1094.873015534358 1071.318752374047 1071.62109892585 1103.154662181038 1100.781417939008 1100.288946381227 1095.541624170225 380.4148147557452 1098.042113208742 292.9985698796697
1606 0.005 8.029999999999999 20 1094.879693765788 1071.318828052768 1071.621168600162 1103.157318700111 1100.783740059984 1100.291623960786 1095.547109753599 380.4205646868146 1098.044723169409 292.9986001332446
1607 0.005 8.035 20 1094.881373258773 1071.318897201564 1071.621229673347 1103.161168878165 1100.786379860027 1100.291744752697 1095.548315490244 380.425753756166 1098.037940262924 292.9986096125251
1608 0.005 8.040000000000001 20 1094.873803473806 1071.31888111799 1071.621230776781 1103.156775842164 1100.781551795145 1100.287717839943 1095.542409645921 380.4312781220099 1098.041341689761 292.9986007893264
1609 0.005 8.045 20 1094.877656248806 1071.318835007372 1071.621199027433 1103.153085476612 1100.778992680312 1100.286866620252 1095.536528404285 380.4374237234981 1098.044568006044 292.998560632721
1610 0.005 8.050000000000001 20 1094.874104147513 1071.318798683084 1071.621161674378 1103.153365891487 1100.779321847774 1100.287310760831 1095.536439525006 380.4426825135752 1098.044553493418 292.9986295433972
1611 0.005 8.055 20 1094.873383011948 1071.318742634616 1071.621109870784 1103.153133120413 1100.778486658457 1100.286012541507 1095.536292965447 380.448170738155 1098.046263605286 292.9985739780374
1612 0.005 8.06 20 1094.876688028558 1071.318676138098 1071.621043308635 1103.153738781431 1100.779158433035 1100.285869751007 1095.536332566957 380.4541471365098 1098.037152420731 292.9985910550493
1613 0.005 8.065 20 1094.873074151229 1071.318684128466 1071.621038354397 1103.155951412778 1100.782476961408 1100.290049760932 1095.540224090525 380.4596922556022 1098.037032980587 292.9985854606725
1614 0.005 8.07 20 1094.876943677042 1071.318715075848 1071.621065301353 1103.155193202022 1100.781980966171 1100.289522344795 1095.54300095041 380.4652921569575 1098.03918828087 292.9985966420183
1615 0.005 8.074999999999999 20 1094.880614168366 1071.318794149892 1071.621129681672 1103.15761519094 1100.783602034339 1100.291634970738 1095.546527920802 380.4706892708039 1098.044705626255 292.998589227909
1616 0.005 8.08 20 1094.876376060143 1071.318839244638 1071.621173266567 1103.160496950774 1100.785407832977 1100.290488935573 1095.547132924545 380.4762415262591 1098.038830601912 292.998594078891
1617 0.005 8.085000000000001 20 1094.878067678947 1071.318785797765 1071.621140148381 1103.154553652895 1100.779237041376 1100.285935726454 1095.538833389495 380.4816509023171 1098.040632788078 292.9985708617577
1618 0.005 8.09 20 1094.873863316242 1071.318760077583 1071.621113198767 1103.153702010273 1100.779906129655 1100.287522750029 1095.535974507331 380.4867312620708 1098.044148114341 292.9985871480214
1619 0.005 8.095000000000001 20 1094.872459466329 1071.318706164207 1071.621064722055 1103.154475629461 1100.780097707426 1100.286497812643 1095.536712217583 380.4925005595273 1098.0357283369 292.9985816335395
1620 0.005 8.1 20 1094.877866983063 1071.318680960596 1071.621031633797 1103.15488498389 1100.780461243405 1100.28781760923 1095.536459560338 380.4978231219356 1098.037973957153 292.9985784509228
1621 0.005 8.105 20 1094.872352701155 1071.318628758129 1071.620980179786 1103.153794317226 1100.778852461405 1100.286461656609 1095.535607669165 380.5032539999625 1098.045973889158 292.9985543807075
1622 0.005 8.109999999999999 20 1094.876568745266 1071.318601895255 1071.62095225857 1103.154095421141 1100.779904566632 1100.287767420925 1095.536442916353 380.5089788339723 1098.045176098354 292.9986032289701
1623 0.005 8.115 20 1094.874440506217 1071.31854558495 1071.620897173637 1103.153116652544 1100.778704093467 1100.285494007332 1095.535876708647 380.5141251940999 1098.037889834773 292.998617541027
1624 0.005 8.120000000000001 20 1094.870963329114 1071.318497233209 1071.620847882402 1103.152758138393 1100.777965800316 1100.285340019478 1095.535685948316 380.5192963971353 1098.043917010112 292.9986126749221
1625 0.005 8.125 20 1094.879555562807 1071.318534273361 1071.620868971057 1103.154804192221 1100.781129311784 1100.289214338505 1095.540531847005 380.5249893246459 1098.044415252066 292.9986037949234
1626 0.005 8.130000000000001 20 1094.876208636501 1071.318595337378 1071.620919174275 1103.155196751736 1100.781624067386 1100.289966800221 1095.543399516812 380.5301434186159 1098.045254868535 292.9986057486107
1627 0.005 8.135 20 1094.879415647732 1071.318717198759 1071.621025461098 1103.160109642715 1100.785571261786 1100.292434258162 1095.549217670003 380.5353657957484 1098.042869797779 292.9985956123643
1628 0.005 8.140000000000001 20 1094.882126224661 1071.318814420937 1071.621125032412 1103.15933745354 1100.785522952954 1100.292946121146 1095.54746019403 380.541457798121 1098.038036468528 292.9985985944273
1629 0.005 8.145 20 1094.876607131956 1071.318907091138 1071.621217383038 1103.158810570632 1100.784406472727 1100.290618730201 1095.54791991066 380.5470307134096 1098.045506617463 292.9985705191056
1630 0.005 8.15 20 1094.876778230505 1071.31890304648 1071.621233991272 1103.155240596612 1100.780759386806 1100.286765842691 1095.542015298201 380.5517590720645 1098.039783285793 292.9985911910249
1631 0.005 8.154999999999999 20 1094.876418725698 1071.318876582624 1071.621212613273 1103.153571617268 1100.778733204494 1100.286257539311 1095.536972579874 380.55751344829 1098.04524213372 292.9985731016424
1632 0.005 8.16 20 1094.871550060578 1071.318893779757 1071.621226895841 1103.155466610285 1100.782116012164 1100.288901463658 1095.539980853072 380.5628538225237 1098.034816787929 292.9985915921233
1633 0.005 8.165000000000001 20 1094.882228139681 1071.318983300154 1071.621303227595 1103.157124898828 1100.783432649 1100.291406852933 1095.54733961317 380.5680949462227 1098.04426899406 292.9985988672999
1634 0.005 8.17 20 1094.878548191969 1071.319092551202 1071.621402547185 1103.15816274334 1100.784353079767 1100.292026217816 1095.548584489557 380.5741231797401 1098.04435059002 292.998587606982
1635 0.005 8.175000000000001 20 1094.878488968375 1071.319190618695 1071.621505763872 1103.159603415782 1100.785944769091 1100.293197964047 1095.54763448802 380.5801777753012 1098.037670004661 292.9985683457936
1636 0.005 8.18 20 1094.884023008589 1071.31928114252 1071.621592850838 1103.160161059042 1100.784936756133 1100.291655868214 1095.54746491847 380.5856787177548 1098.046564673431 292.9985983172595
1637 0.005 8.185 20 1094.873411772859 1071.319265886104 1071.621599377464 1103.155480151302 1100.78027908074 1100.286561827674 1095.543119840132 380.5915810843962 1098.043064433825 292.9985963982222
1638 0.005 8.19 20 1094.877839700785 1071.319233930434 1071.62157703877 1103.15603820355 1100.7806376542 1100.286823901408 1095.54145548878 380.5963486394897 1098.039617113694 292.9985780652809
1639 0.005 8.195 20 1094.874461915875 1071.319185597011 1071.621533209385 1103.15265037132 1100.778302014887 1100.285150430052 1095.535460051904 380.6007608668376 1098.03938907683 292.9985939134718
1640 0.005 8.199999999999999 20 1094.869886434359 1071.319119968029 1071.62147205381 1103.153330601257 1100.779468223992 1100.285874646883 1095.536682272518 380.6064504621203 1098.032579114778 292.9986040220327
1641 0.005 8.205 20 1094.878774625156 1071.31913917221 1071.621475057338 1103.155549370925 1100.782171540865 1100.289290665552 1095.540858707454 380.6118993616915 1098.035307946017 292.9985946933681
1642 0.005 8.210000000000001 20 1094.874967622639 1071.319174765669 1071.621500313843 1103.156363491298 1100.782879392903 1100.290196369967 1095.541981152302 380.6174047590121 1098.036248971573 292.998614578136
1643 0.005 8.215 20 1094.879334447916 1071.319261946369 1071.621580215766 1103.158518109981 1100.784573319474 1100.292736645191 1095.547121460511 380.6224048558054 1098.046297512542 292.9985891180013
1644 0.005 8.220000000000001 20 1094.880912144919 1071.31932642228 1071.621643261303 1103.158344970047 1100.783931117978 1100.289683849566 1095.546707291232 380.627342919791 1098.039290249314 292.9985975837544
1645 0.005 8.225 20 1094.875819365909 1071.319393207111 1071.621712349099 1103.159654409379 1100.785523333409 1100.290847033065 1095.547962731959 380.632386752511 1098.034752724549 292.9985741456172
1646 0.005 8.23 20 1094.877035639786 1071.319357244643 1071.621696155282 1103.155249190383 1100.780624778894 1100.286407655438 1095.543090735437 380.6380454552184 1098.036675647271 292.9986388252534
1647 0.005 8.234999999999999 20 1094.877047923859 1071.319340224218 1071.621674270956 1103.154390486188 1100.779035024226 1100.285642831636 1095.542989233694 380.6425380299666 1098.044377592475 292.9985872437661
1648 0.005 8.24 20 1094.870652687251 1071.319291531457 1071.621633397641 1103.15311952345 1100.778915866121 1100.285186943688 1095.538675121003 380.6475047994517 1098.038638984859 292.9985867736928
1649 0.005 8.245000000000001 20 1094.876764303129 1071.319243891654 1071.621585715911 1103.153135300143 1100.77891371426 1100.285637694978 1095.536185766853 380.6533494645982 1098.038745030739 292.9985743582525
1650 0.005 8.25 20 1094.873892800836 1071.319288853835 1071.621611391779 1103.154991425997 1100.781917883366 1100.289257806545 1095.541641945942 380.6584431960965 1098.03741382484 292.9986078172955
1651 0.005 8.255000000000001 20 1094.878483245998 1071.31939811456 1071.621705448066 1103.159261371125 1100.785779755163 1100.292599428732 1095.549204786834 380.6636472286755 1098.03756455188 292.9985892087324
1652 0.005 8.26 20 1094.882126062694 1071.319496067275 1071.621802467698 1103.157356832517 1100.783388294503 1100.29157417252 1095.546927060785 380.6681613984666 1098.046116116493 292.9985897827222
1653 0.005 8.265000000000001 20 1094.875478561051 1071.319568717533 1071.621879521594 1103.158403312743 1100.78424149127 1100.289965896123 1095.547060565281 380.6727101652169 1098.040041134446 292.9985652986034
1654 0.005 8.27 20 1094.878912857633 1071.319575406752 1071.621900304538 1103.157469855412 1100.782619282004 1100.288309868469 1095.543294444028 380.6785879874935 1098.037666343084 292.9985825953703
1655 0.005 8.275 20 1094.875825272205 1071.319539998343 1071.621873801791 1103.155146355467 1100.780631163829 1100.28668698985 1095.539644518548 380.6834824615937 1098.036678435702 292.9985767519689
1656 0.005 8.279999999999999 20 1094.873400981344 1071.319512543741 1071.621848278307 1103.154783282226 1100.779802374008 1100.286947521036 1095.539512226372 380.6883130929133 1098.046016599521 292.9986060320674
1657 0.005 8.285 20 1094.878842268595 1071.319470502609 1071.621807866907 1103.153974979986 1100.778887180998 1100.286294620078 1095.536710638919 380.6937192662405 1098.046212752398 292.9985648900288
1658 0.005 8.290000000000001 20 1094.874459106725 1071.319502046824 1071.621828469443 1103.154355416771 1100.780977994199 1100.288929768884 1095.539679154924 380.6990840737687 1098.043660470836 292.9985909328828
1659 0.005 8.295 20 1094.876437708593 1071.319571220183 1071.621891221203 1103.156274142417 1100.783225571018 1100.290668719676 1095.544857037729 380.7042198457773 1098.039123767699 292.9985902173066
1660 0.005 8.300000000000001 20 1094.882017101718 1071.319660340313 1071.621966721422 1103.159255728705 1100.784714742937 1100.290221697095 1095.547947621757 380.709082611413 1098.04021039791 292.9986038929437
1661 0.005 8.305 20 1094.876603368938 1071.319738054674 1071.622046335095 1103.160130801607 1100.785914936964 1100.291349132216 1095.54757539914 380.7143745994526 1098.037367768237 292.9985611633705
1662 0.005 8.31 20 1094.878087998338 1071.319717220116 1071.622045440719 1103.154342333585 1100.779188417422 1100.286105143087 1095.542448453357 380.7196893483138 1098.0456842709 292.9985658798419
1663 0.005 8.315 20 1094.876249718092 1071.319684259812 1071.622014855586 1103.154013686768 1100.778783934195 1100.285523181397 1095.540029890754 380.7247728784947 1098.042723218207 292.9985699006974
1664 0.005 8.32 20 1094.872251156724 1071.319723188171 1071.622047153234 1103.154610593781 1100.781685427597 1100.288650162751 1095.540571671443 380.729194943118 1098.038093988712 292.998603955794
1665 0.005 8.324999999999999 20 1094.880056213817 1071.319761457258 1071.622080566491 1103.156577909809 1100.783016688958 1100.290316475496 1095.542408278141 380.7346843168805 1098.03658719878 292.9985758770165
1666 0.005 8.33 20 1094.874661618587 1071.319787247994 1071.622106704056 1103.156260152324 1100.782909702645 1100.290268022846 1095.541182839276 380.7394938400581 1098.037081956036 292.9986101762632
1667 0.005 8.335000000000001 20 1094.87544110517 1071.319800382034 1071.622126793924 1103.155443985421 1100.78224874642 1100.289792590485 1095.539364081551 380.7450911058544 1098.035108264914 292.9985698051478
1668 0.005 8.34 20 1094.881893284283 1071.31988310815 1071.622196241073 1103.158514678094 1100.784602629062 1100.29220455457 1095.54801925457 380.7510914871018 1098.04105873642 292.9986154798628
1669 0.005 8.345000000000001 20 1094.875919688654 1071.319974683664 1071.622287038931 1103.157448279774 1100.784076460705 1100.29182402481 1095.547277598509 380.7559419974056 1098.044668424138 292.9985743395
1670 0.005 8.35 20 1094.883048020152 1071.32005756037 1071.622371593169 1103.159964065661 1100.785373003849 1100.291879078992 1095.547224880328 380.7602676308497 1098.046596249412 292.9986005660894
1671 0.005 8.355 20 1094.880839550106 1071.320098117964 1071.622413923414 1103.160352607072 1100.784724731544 1100.289887047441 1095.546577347687 380.7664370113201 1098.041090070953 292.9985784655321
1672 0.005 8.359999999999999 20 1094.873715104544 1071.320081490397 1071.622417558083 1103.154812373868 1100.780295672952 1100.286991592392 1095.540631036371 380.7706622444414 1098.045332536734 292.9985912110663
1673 0.005 8.365 20 1094.879032804481 1071.320066705092 1071.622404759932 1103.155310794042 1100.780908147152 1100.286842884543 1095.542075588216 380.7758132620943 1098.039113135344 292.9985746471139
1674 0.005 8.370000000000001 20 1094.87195977223 1071.320025432528 1071.622369742585 1103.153341266039 1100.779707921183 1100.28681476166 1095.536868145893 380.7812446767679 1098.037362890809 292.9985773211466
1675 0.005 8.375 20 1094.875309634907 1071.319973538333 1071.62232153048 1103.153684963011 1100.778947266188 1100.286646487978 1095.53623659048 380.7855027147935 1098.045576308762 292.9985862893242
1676 0.005 8.380000000000001 20 1094.877555249515 1071.320001619849 1071.622333788484 1103.155066100031 1100.781770480413 1100.288751888317 1095.541251001226 380.7905651443932 1098.037820939207 292.9985971184192
1677 0.005 8.385 20 1094.872395721752 1071.320007224846 1071.622340273441 1103.155645834341 1100.782424616844 1100.289723507984 1095.541208356852 380.7961822989227 1098.032989933007 292.9985723480224
1678 0.005 8.390000000000001 20 1094.879170810927 1071.320038607343 1071.622369178405 1103.156393623953 1100.783002537298 1100.290257172109 1095.54239435205 380.8006900964136 1098.03663756795 292.998596021611
1679 0.005 8.395 20 1094.880285206256 1071.320127664148 1071.622442891423 1103.157650390041 1100.783741670171 1100.291389602078 1095.547800591527 380.8061652441621 1098.045669448196 292.9985571452415
1680 0.005 8.4 20 1094.877621581125 1071.32020708559 1071.622523236409 1103.158737325876 1100.784390117597 1100.290803705159 1095.54708176361 380.8106610855675 1098.045974097743 292.998607126081
1681 0.005 8.404999999999999 20 1094.882904959497 1071.320264219064 1071.622585212027 1103.160121488404 1100.78546290163 1100.290937327018 1095.547454285675 380.8158897676228 1098.036516511079 292.9985914999103
1682 0.005 8.41 20 1094.878399147477 1071.32030838741 1071.622631136114 1103.158667871896 1100.78348599539 1100.290102449065 1095.546405170683 380.8210947402663 1098.046538612256 292.9985880384105
1683 0.005 8.415000000000001 20 1094.879952203907 1071.320382437636 1071.622706484414 1103.159049968369 1100.784495170473 1100.29057540812 1095.54775517999 380.8244558831696 1098.043549546267 292.9985757046602
1684 0.005 8.42 20 1094.881985179309 1071.320414905366 1071.622744221569 1103.159577156229 1100.784076964608 1100.289930047647 1095.545800037293 380.8307696764212 1098.040052936019 292.9986262998241
1685 0.005 8.425000000000001 20 1094.876177663333 1071.320435244089 1071.622769877533 1103.157730909148 1100.782583545989 1100.28916810742 1095.544645652209 380.8363932871252 1098.047009098025 292.9986041816293
1686 0.005 8.43 20 1094.877429244783 1071.320371821362 1071.622726057046 1103.153371308505 1100.778601182952 1100.285521698348 1095.538887090904 380.8401282177158 1098.045195687016 292.9985793898209
1687 0.005 8.435 20 1094.875813371972 1071.320305141781 1071.62265996276 1103.153649941383 1100.778611943204 1100.286136434019 1095.535901298524 380.8455440697874 1098.045729246877 292.9985584073057
1688 0.005 8.44 20 1094.87380701066 1071.320338254684 1071.62267899548 1103.15438009008 1100.781359758802 1100.289063509981 1095.541896726471 380.8509835468464 1098.043232031934 292.9986005514746
1689 0.005 8.445 20 1094.882022500395 1071.320410273885 1071.622737984961 1103.158876730658 1100.785666795278 1100.292354326615 1095.54803438331 380.855434908832 1098.033599074478 292.9985785717007
1690 0.005 8.449999999999999 20 1094.877718706508 1071.320486616419 1071.622807597171 1103.159594504244 1100.78586781613 1100.292588751485 1095.548193760638 380.8610372696809 1098.036581573992 292.9985556122886
1691 0.005 8.455 20 1094.880848087388 1071.32055885331 1071.622881015236 1103.159188404491 1100.784292952909 1100.29039495908 1095.548158390152 380.8653215408441 1098.046154735676 292.9985900711645
1692 0.005 8.460000000000001 20 1094.883054626401 1071.320614710414 1071.622937837417 1103.159291043228 1100.783895162542 1100.290073683288 1095.547625127208 380.8700372117252 1098.046131587371 292.9985965363894
1693 0.005 8.465 20 1094.874475829853 1071.320637436478 1071.622971202172 1103.156968928091 1100.782611038298 1100.288351489537 1095.545042403924 380.8749707070655 1098.040534781245 292.9985859483865
1694 0.005 8.470000000000001 20 1094.877228274362 1071.320585805692 1071.622935958814 1103.153690922751 1100.77921934607 1100.285441791522 1095.540772706274 380.8796300224223 1098.039850820269 292.9985797976603
1695 0.005 8.475 20 1094.876172123912 1071.320532579379 1071.622884329516 1103.154123386206 1100.779283025289 1100.28683917632 1095.53604991769 380.8840851227494 1098.045330901329 292.9985936653996
1696 0.005 8.48 20 1094.874673452373 1071.320536720991 1071.622881392527 1103.15514528656 1100.781465842637 1100.289073215796 1095.540217811521 380.8892194441012 1098.044898932322 292.9986054636262
1697 0.005 8.484999999999999 20 1094.882363493071 1071.320605242237 1071.622937960184 1103.156449742553 1100.782817467109 1100.29086881932 1095.546908332351 380.8938956720887 1098.045892588306 292.9985637596199
1698 0.005 8.49 20 1094.876923413539 1071.320677334689 1071.623007799996 1103.158088550612 1100.784754143858 1100.292113230562 1095.547336233984 380.8986405863507 1098.039332755618 292.9985701331701
1699 0.005 8.495000000000001 20 1094.879310724168 1071.32069435242 1071.623029460771 1103.159541213594 1100.784921902006 1100.289747122656 1095.5468776839 380.9035075234845 1098.034219125548 292.9985535151987
1700 0.005 8.5 20 1094.879048905039 1071.320667523883 1071.623008311902 1103.15699422902 1100.781976655843 1100.28756793375 1095.543351057675 380.9083003285166 1098.037545926068 292.9986033303744
1701 0.005 8.505000000000001 20 1094.873591063887 1071.320622529147 1071.622970367066 1103.154965098181 1100.779821257456 1100.287059674283 1095.539290774577 380.9126296034618 1098.046561334329 292.9985951243147
1702 0.005 8.51 20 1094.877499002856 1071.320572907673 1071.622924727028 1103.154314165873 1100.779956460714 1100.286242622183 1095.539978640023 380.9183332760431 1098.038874894749 292.9986005471511
1703 0.005 8.515000000000001 20 1094.873856771705 1071.320510614968 1071.622860121843 1103.153244344838 1100.778929954367 1100.285548537244 1095.536856966088 380.923045273352 1098.038623745057 292.9985927832343
1704 0.005 8.52 20 1094.873596296098 1071.320527087954 1071.622865084388 1103.154683340467 1100.781709858679 1100.289159834046 1095.540788264753 380.9274313708789 1098.03846616636 292.9985816896219
1705 0.005 8.525 20 1094.879408514124 1071.320565852926 1071.622893489452 1103.155223030067 1100.78207456177 1100.289333967213 1095.542548884956 380.9323556234252 1098.037784047473 292.9985596955719
1706 0.005 8.529999999999999 20 1094.877671846273 1071.320645520881 1071.622959754108 1103.159348460915 1100.78508509278 1100.291235870116 1095.547799308423 380.9372603435111 1098.040051892232 292.9985712245241
1707 0.005 8.535 20 1094.880497186962 1071.320720856201 1071.623035677046 1103.160284676668 1100.786174845623 1100.292254759179 1095.548374186146 380.9414528282582 1098.034936058973 292.9985979265853
1708 0.005 8.540000000000001 20 1094.882851123088 1071.320786734225 1071.623099738615 1103.161187494648 1100.786116151753 1100.291376256815 1095.5485423877 380.946986009688 1098.038224216945 292.9985944979775
1709 0.005 8.545 20 1094.877625092134 1071.320836849791 1071.623153651609 1103.159644496397 1100.784453191636 1100.29041868234 1095.547527970797 380.9509607849404 1098.046805442881 292.9985627411834
1710 0.005 8.550000000000001 20 1094.880269988779 1071.320815953316 1071.623150568604 1103.155536815849 1100.780283440599 1100.287122849137 1095.542260352212 380.9555954026932 1098.04673216455 292.9985883673125
1711 0.005 8.555 20 1094.875681244392 1071.320771696576 1071.623112706822 1103.155253900663 1100.780595863564 1100.286729112539 1095.540066450945 380.9611538422656 1098.037526762991 292.998603314189
1712 0.005 8.56 20 1094.873958479756 1071.320729292958 1071.623073121209 1103.155342907417 1100.780531946618 1100.286957718454 1095.539806485148 380.965614471162 1098.038296061108 292.9985774804654
1713 0.005 8.565 20 1094.879823361515 1071.320733895147 1071.62306639233 1103.154655034686 1100.780663030946 1100.288518090167 1095.539201788846 380.9698276334786 1098.044032493851 292.9986086248135
1714 0.005 8.57 20 1094.875422023037 1071.320787480369 1071.623111568846 1103.155692650217 1100.782420326527 1100.290327503782 1095.544521833873 380.9745150273453 1098.043846399777 292.9986006524163
1715 0.005 8.575000000000001 20 1094.881459255379 1071.32086392284 1071.623178277236 1103.159674413803 1100.784968098298 1100.291117127174 1095.547708018355 380.9789275416758 1098.046266336428 292.9985892919191
1716 0.005 8.58 20 1094.878332273186 1071.320831271659 1071.623160899213 1103.156492216552 1100.781523370643 1100.287206730435 1095.542882176549 380.9833979663889 1098.037315524335 292.9986111446177
1717 0.005 8.585000000000001 20 1094.871815368836 1071.320779811361 1071.623117532864 1103.154408481271 1100.779837823094 1100.285919436288 1095.540674862772 380.9865473518722 1098.039484892807 292.9985936858047
1718 0.005 8.59 20 1094.878722330844 1071.320806583427 1071.62313441977 1103.155789619746 1100.782398682618 1100.289139776714 1095.541418026046 380.990491449914 1098.036129343186 292.9986228882465
1719 0.005 8.595000000000001 20 1094.876016736512 1071.32082477909 1071.623147451661 1103.155851482115 1100.782631053682 1100.28974234515 1095.541674924933 380.9951380946945 1098.035302596795 292.9985748029251
1720 0.005 8.6 20 1094.874638526791 1071.320840555454 1071.623164830437 1103.156080498697 1100.783052638543 1100.290318907225 1095.541865958571 381.0003463222795 1098.035785991647 292.9986199135922
1721 0.005 8.605 20 1094.880509557895 1071.320854092337 1071.623178007625 1103.156612102514 1100.7826114673 1100.290301742108 1095.539479358965 381.0044992659955 1098.039548514331 292.9985900798557
1722 0.005 8.609999999999999 20 1094.877651598104 1071.320923178112 1071.623239542326 1103.157748837399 1100.783948018012 1100.292162078038 1095.546758228877 381.0092047516314 1098.045954789199 292.9986056710023
1723 0.005 8.615 20 1094.879779834062 1071.321000037042 1071.623318574398 1103.158086415136 1100.784786065128 1100.292090612191 1095.548118113486 381.0141404947607 1098.039725436339 292.9985577540917
1724 0.005 8.620000000000001 20 1094.88341263379 1071.321067569745 1071.623382146117 1103.161289371121 1100.785892506222 1100.291825099805 1095.54795855347 381.018631143421 1098.040260771088 292.9985645940802
1725 0.005 8.625 20 1094.873452925104 1071.321024251136 1071.623361594784 1103.154522020241 1100.779413636555 1100.286395201754 1095.54173082678 381.0233052579762 1098.046144316616 292.9985612007258
1726 0.005 8.630000000000001 20 1094.877111137926 1071.320948094116 1071.62330000383 1103.153710190012 1100.779419975432 1100.285804951376 1095.53627833416 381.0280478329926 1098.034882686038 292.9985742237393
1727 0.005 8.635 20 1094.877360673215 1071.320967638686 1071.623303414145 1103.156659848074 1100.782889754732 1100.290569590074 1095.542020370362 381.0329558067472 1098.038919870826 292.9985904131505
1728 0.005 8.640000000000001 20 1094.875967100281 1071.321008733381 1071.623339213509 1103.157185941926 1100.783978578128 1100.291108569287 1095.543941904384 381.0376421412548 1098.037480750209 292.9985881087745
1729 0.005 8.645 20 1094.883262057406 1071.321091220385 1071.623406992881 1103.159740017133 1100.785494741635 1100.291827285298 1095.548453265184 381.0420993922817 1098.039755480601 292.9985820057396
1730 0.005 8.65 20 1094.878161780048 1071.321163454179 1071.623478250222 1103.160373290919 1100.785734800398 1100.291275165754 1095.548051767705 381.046585707175 1098.040805679102 292.9985746475755
1731 0.005 8.654999999999999 20 1094.877081215812 1071.321114941661 1071.623455077974 1103.156030647882 1100.781126827912 1100.286798208738 1095.542914400429 381.0514798063832 1098.037404705767 292.9985690387913
1732 0.005 8.66 20 1094.879244233147 1071.321087971041 1071.623424261162 1103.157148863493 1100.781539122687 1100.28745840283 1095.543587201899 381.0557236919904 1098.039063787152 292.9985851244946
1733 0.005 8.665000000000001 20 1094.874538613002 1071.321069433901 1071.623403941777 1103.156952815512 1100.781724114246 1100.287750202647 1095.543475227201 381.0604117172896 1098.04072452692 292.9986025284763
1734 0.005 8.67 20 1094.877985332976 1071.321020656346 1071.623363556356 1103.152965987367 1100.778609723126 1100.285821121465 1095.536259323351 381.0646495030612 1098.044557207123 292.9985767641803
1735 0.005 8.675000000000001 20 1094.87529711499 1071.321021593488 1071.623353988265 1103.155903972988 1100.782130520138 1100.289047399645 1095.539960246427 381.0692802156644 1098.035561323655 292.9985766906975
1736 0.005 8.68 20 1094.878497894692 1071.321096971791 1071.623416393822 1103.158664804382 1100.784904216858 1100.292451450904 1095.548107278121 381.0743632238425 1098.040445499207 292.9985677338119
1737 0.005 8.685 20 1094.88433778365 1071.321196186107 1071.623504444444 1103.159259068594 1100.785223843219 1100.293054844496 1095.548428540942 381.078425204012 1098.045995494906 292.998550414123
1738 0.005 8.69 20 1094.877827182529 1071.321280390315 1071.623593810597 1103.158768157958 1100.784897192224 1100.292481576591 1095.547760383914 381.082896257256 1098.042806211527 292.9985943141567
1739 0.005 8.695 20 1094.882035723611 1071.321339919105 1071.623658440256 1103.160739289735 1100.786002794946 1100.291481987801 1095.548697737622 381.0878693948021 1098.038565779742 292.9985601380789
1740 0.005 8.700000000000001 20 1094.881571819234 1071.321400854814 1071.623719039785 1103.160414909885 1100.786121087123 1100.291464133389 1095.548196607878 381.091713952959 1098.035110588921 292.998588546565
1741 0.005 8.705 20 1094.87334523698 1071.321360650413 1071.623698979841 1103.155960317856 1100.781564003035 1100.287279756422 1095.54268615397 381.0964365618121 1098.035860356865 292.9985661311783
1742 0.005 8.710000000000001 20 1094.880249159584 1071.321323173157 1071.623665359674 1103.156685859152 1100.781409534105 1100.287681078999 1095.541343313146 381.1011139285861 1098.038853899704 292.9986048451988
1743 0.005 8.715 20 1094.877270601161 1071.321302834651 1071.623638471113 1103.15691685455 1100.781460364766 1100.287656338608 1095.542357873385 381.105226357413 1098.041309721488 292.9986029328709
1744 0.005 8.720000000000001 20 1094.874534499587 1071.321252139374 1071.623597822211 1103.153299066836 1100.778689094963 1100.286233861033 1095.53622456702 381.10948146345 1098.046310885279 292.99859307873
1745 0.005 8.725 20 1094.878784508389 1071.321250387343 1071.62358681549 1103.155242244451 1100.781779451453 1100.28869013807 1095.540204265382 381.1143989679164 1098.035392222483 292.9985686894398
1746 0.005 8.73 20 1094.877499599849 1071.321318939471 1071.62364089596 1103.157900451308 1100.784159623486 1100.292271516674 1095.547586474308 381.1184705811677 1098.045983754289 292.9985740067356
1747 0.005 8.734999999999999 20 1094.881398597561 1071.32140212391 1071.623720308921 1103.157901370697 1100.784247052406 1100.292012672738 1095.548316844672 381.1227333714529 1098.045979382591 292.9985864725413
1748 0.005 8.74 20 1094.88163380311 1071.321472907763 1071.623792478704 1103.157490455457 1100.78354605342 1100.291714036247 1095.54646203997 381.1269229232577 1098.045402696866 292.9985916487291
1749 0.005 8.745000000000001 20 1094.876917632241 1071.321532488498 1071.623854382991 1103.158446388703 1100.784110463517 1100.290253695625 1095.547593562412 381.1314259690609 1098.044994871771 292.9985998157343
1750 0.005 8.75 20 1094.879453208054 1071.321505569844 1071.623843926902 1103.155384192185 1100.780901196151 1100.286824114795 1095.542673214471 381.1357517382107 1098.039251824416 292.9986118117649
1751 0.005 8.755000000000001 20 1094.872677334211 1071.32143882147 1071.62378958302 1103.152971635351 1100.779731144132 1100.286711247481 1095.536181693057 381.1397296035191 1098.032101494612 292.9985969717176
1752 0.005 8.76 20 1094.873796501263 1071.321403751577 1071.62375252116 1103.154120286201 1100.78084135437 1100.287850430381 1095.538763504002 381.1443077431812 1098.035349290611 292.9985968680801
1753 0.005 8.765000000000001 20 1094.881136174426 1071.321430049942 1071.623760943521 1103.156014442246 1100.782175799237 1100.290180192843 1095.541959137003 381.1480406119844 1098.044319743782 292.9985700184129
1754 0.005 8.77 20 1094.878647583131 1071.32150926876 1071.623826438984 1103.159818095036 1100.785154480016 1100.291931885564 1095.548716245834 381.1524303313669 1098.044819882302 292.9985686323536
1755 0.005 8.775 20 1094.881648655138 1071.321561051755 1071.623884284133 1103.160155492184 1100.785869863891 1100.291533664345 1095.547629004759 381.1574029500982 1098.037648645267 292.998584940616
1756 0.005 8.779999999999999 20 1094.882594040159 1071.321620665662 1071.623942712177 1103.159296762396 1100.784317770641 1100.290872678507 1095.547447187067 381.1610328305919 1098.046488832472 292.9986000043257
1757 0.005 8.785 20 1094.878414927889 1071.321681459731 1071.624007402994 1103.16103092948 1100.786135189363 1100.291874112311 1095.548087001127 381.165501032859 1098.040335189645 292.9985625811663
1758 0.005 8.790000000000001 20 1094.879030365941 1071.321637182018 1071.623984479044 1103.154487150279 1100.780020671945 1100.285928050196 1095.542941525062 381.1702312942984 1098.039563540222 292.9985673661135
1759 0.005 8.795 20 1094.875414804218 1071.321575345264 1071.623925724995 1103.15513590491 1100.779939628453 1100.286260001108 1095.540290265426 381.1741655191357 1098.039188704943 292.9986014636033
1760 0.005 8.800000000000001 20 1094.875483522488 1071.321587236856 1071.623928752508 1103.156370450394 1100.782980714874 1100.289800103252 1095.541299463915 381.1785843267071 1098.036546095984 292.9986040406432
1761 0.005 8.805 20 1094.881189337064 1071.321609568293 1071.623942671782 1103.156133079288 1100.782310691345 1100.290460574083 1095.541729847166 381.1825395334905 1098.044614912227 292.9985698191794
1762 0.005 8.81 20 1094.878011768977 1071.321668958383 1071.623997567408 1103.158594374921 1100.784568220851 1100.292769193534 1095.546783952272 381.1867550073876 1098.046798149753 292.9985720341619
1763 0.005 8.815 20 1094.883139658644 1071.321720777259 1071.624050333273 1103.160759799401 1100.785632944896 1100.291468161518 1095.548495868168 381.1913196143664 1098.042583142334 292.998580713378
1764 0.005 8.82 20 1094.881088119475 1071.321743815841 1071.624073501722 1103.158421090953 1100.783359594514 1100.288932946545 1095.545999731276 381.1953399184018 1098.045395181096 292.998598467748
1765 0.005 8.825000000000001 20 1094.873998849908 1071.321713440082 1071.624058066466 1103.154866407246 1100.780268087301 1100.286765817944 1095.542470743947 381.1986381696005 1098.045138987547 292.998587216544
1766 0.005 8.83 20 1094.878951873709 1071.321644584157 1071.623998593648 1103.15448257951 1100.779347054528 1100.286301055902 1095.536929817924 381.2035687201833 1098.040309853706 292.9985689799544
1767 0.005 8.835000000000001 20 1094.876214863805 1071.321643566154 1071.623985155445 1103.155061307064 1100.781343287983 1100.289573581384 1095.539928980294 381.2076211490735 1098.045513377517 292.9985919554689
1768 0.005 8.84 20 1094.876073498108 1071.32167243792 1071.624008998479 1103.154670920952 1100.781608474434 1100.289389476284 1095.54176136695 381.2120342925364 1098.043609544815 292.9985961217262
1769 0.005 8.845000000000001 20 1094.882543493993 1071.321747640961 1071.624069823517 1103.157799557609 1100.784128333398 1100.291529154124 1095.547896516461 381.2163920784231 1098.044328546138 292.9986003416172
1770 0.005 8.85 20 1094.877636402975 1071.321814854468 1071.624135409191 1103.15876740716 1100.784237249143 1100.290592124648 1095.546790026654 381.2200367530277 1098.045401894406 292.9985724124353
1771 0.005 8.855 20 1094.880863092882 1071.321842422442 1071.624173503413 1103.158556584897 1100.784240710249 1100.289846418719 1095.546828009642 381.2247271097287 1098.039294092675 292.9985886287941
1772 0.005 8.859999999999999 20 1094.881037089954 1071.321897969624 1071.624223807897 1103.159208648991 1100.784879378113 1100.290515066839 1095.547695269548 381.2287395528438 1098.040117252279 292.9985739893662
1773 0.005 8.865 20 1094.87366872262 1071.321850512686 1071.624195216401 1103.155869081252 1100.781223668186 1100.28694970549 1095.54287053005 381.2329023791015 1098.037256296953 292.9985643553723
1774 0.005 8.870000000000001 20 1094.878825291447 1071.321787862331 1071.624138165501 1103.153053935363 1100.778168556556 1100.285191556609 1095.540124740589 381.2370191670152 1098.044704853858 292.9985864292463
1775 0.005 8.875 20 1094.875135440507 1071.321789837323 1071.624128532379 1103.154784046799 1100.781387176306 1100.288830609571 1095.540019237642 381.2406814997654 1098.043610171581 292.9985960655632
1776 0.005 8.880000000000001 20 1094.875652059808 1071.321783537774 1071.624124477672 1103.155545275181 1100.782106894446 1100.289584678946 1095.539242600063 381.2453820755025 1098.037048030928 292.9986092855864
1777 0.005 8.885 20 1094.881190839797 1071.321813372026 1071.624146134033 1103.156140727706 1100.782358986385 1100.290258899867 1095.543715553871 381.2497469977612 1098.043647340899 292.9985659266386
1778 0.005 8.890000000000001 20 1094.877744701956 1071.321887965441 1071.624210621144 1103.160314263507 1100.786325607676 1100.29273755053 1095.549759083687 381.2538488226131 1098.036343715284 292.9985980168832
1779 0.005 8.895 20 1094.882254814554 1071.321952940396 1071.624281380558 1103.157632901571 1100.783889104709 1100.291899238023 1095.547644513029 381.2576516773434 1098.045131138976 292.9985901249005
1780 0.005 8.9 20 1094.881928539678 1071.322013183116 1071.624336583675 1103.159123263793 1100.784444591574 1100.290732443264 1095.547689292526 381.2618021630803 1098.045994004587 292.9985795359439
1781 0.005 8.904999999999999 20 1094.87291190416 1071.321954750981 1071.624302828681 1103.153460704653 1100.778968665311 1100.285716428199 1095.540856085942 381.2660162004352 1098.04518169959 292.9985855310193
1782 0.005 8.91 20 1094.87821513481 1071.321873230834 1071.624230122255 1103.154524097121 1100.779947762971 1100.28633323835 1095.536757828971 381.2703206593354 1098.037529264036 292.9985760450633
1783 0.005 8.915000000000001 20 1094.877583736528 1071.321897581038 1071.62423657862 1103.156336347198 1100.782621262342 1100.290886409178 1095.543506479986 381.2748428546665 1098.045531111588 292.9985949089885
1784 0.005 8.92 20 1094.880239140248 1071.321976709112 1071.624303628974 1103.158684950579 1100.785135665198 1100.292746435691 1095.548659673129 381.2782037997311 1098.045796351489 292.9985697323598
1785 0.005 8.925000000000001 20 1094.882595175241 1071.322042295716 1071.624366500375 1103.159185520524 1100.785688386436 1100.292555931905 1095.548276275304 381.2828680816091 1098.03651350979 292.998558924
1786 0.005 8.93 20 1094.87789284315 1071.322111415878 1071.624435233648 1103.158556628181 1100.784688539427 1100.292606106648 1095.548266482024 381.2868367848674 1098.046142481489 292.9985958243551
1787 0.005 8.935 20 1094.883378017732 1071.322166490225 1071.624498169963 1103.158709066959 1100.784616484731 1100.292908905404 1095.547438055367 381.2909582867211 1098.046995269343 292.9985934725728
1788 0.005 8.94 20 1094.881265166286 1071.322213195282 1071.624543964545 1103.158608614312 1100.784046374005 1100.290301946621 1095.54716773168 381.2954747699023 1098.045350716452 292.9985812460422
1789 0.005 8.945 20 1094.873776761646 1071.322173195466 1071.624523216081 1103.155154635393 1100.780910066876 1100.286815282385 1095.542318041455 381.2991662611589 1098.039717705243 292.9985922857643
1790 0.005 8.950000000000001 20 1094.878555219306 1071.322092848026 1071.624455023334 1103.154403429522 1100.779894961381 1100.286500300997 1095.53664390599 381.3035849333918 1098.036173931008 292.9986013200844
1791 0.005 8.955 20 1094.87416342071 1071.322019454552 1071.624382372801 1103.15312013939 1100.778457115983 1100.285896392461 1095.536049052426 381.3070496136822 1098.043565689862 292.9985620315375
1792 0.005 8.960000000000001 20 1094.876316082554 1071.322020729113 1071.62437178168 1103.156357213469 1100.782916812323 1100.289691311802 1095.541391529535 381.3109239374058 1098.036612848359 292.9985729317654
1793 0.005 8.965 20 1094.879907728566 1071.322026484517 1071.624368932455 1103.154687962206 1100.781016734764 1100.289130744344 1095.541549968787 381.315110421064 1098.044005337737 292.9985813414661
1794 0.005 8.970000000000001 20 1094.87438691351 1071.322026447256 1071.624370530547 1103.155609169266 1100.782230032602 1100.290231197074 1095.541831201219 381.318838075096 1098.044806153099 292.9985726888308
1795 0.005 8.975 20 1094.879839190372 1071.322007178208 1071.624356363548 1103.156577315095 1100.782523048131 1100.290150301466 1095.540513387655 381.3227987008175 1098.038745945533 292.9985665921058
1796 0.005 8.98 20 1094.878200462462 1071.322008823563 1071.624353386041 1103.155375928522 1100.781606485902 1100.289451910452 1095.540985268752 381.3274366804577 1098.042563603479 292.9985738422694
1797 0.005 8.984999999999999 20 1094.874053172229 1071.322006493787 1071.624354886098 1103.155139492223 1100.782146689241 1100.289625557325 1095.541871170175 381.3314025617368 1098.039179375697 292.998576587749
1798 0.005 8.99 20 1094.880082046451 1071.322001921429 1071.624350312115 1103.155342859904 1100.781835244003 1100.289296005385 1095.541143675767 381.3351357380702 1098.037384046191 292.9985913140952
1799 0.005 8.995000000000001 20 1094.875423239772 1071.321992986113 1071.624340339372 1103.156126750822 1100.782650424944 1100.290027779177 1095.54191924537 381.3398213907962 1098.036620263951 292.998573022611
1800 0.005 9 20 1094.876646526573 1071.321991375181 1071.624340665628 1103.155825311864 1100.78266001303 1100.290082631718 1095.541972318051 381.3440876577203 1098.038446041119 292.9985957580928
1801 0.005 9.005000000000001 20 1094.878415771613 1071.321977465415 1071.62432631461 1103.154854688043 1100.781531320917 1100.289030119167 1095.540408341144 381.3475603081326 1098.038144056737 292.9985754223272
1802 0.005 9.01 20 1094.874090091979 1071.321976220975 1071.624323848318 1103.15451441202 1100.78098009436 1100.289016920535 1095.541636632641 381.351878625146 1098.044693087695 292.998586979483
1803 0.005 9.015000000000001 20 1094.880120098889 1071.32198533247 1071.624335014141 1103.155502052141 1100.78210352242 1100.290006363797 1095.542769192364 381.3559815304428 1098.043979739959 292.9985695300636
1804 0.005 9.02 20 1094.879513337799 1071.322036278679 1071.624376841059 1103.157406642311 1100.784050207814 1100.29147169979 1095.547113566646 381.3594746447276 1098.039487637077 292.9985792150432
1805 0.005 9.025 20 1094.878794195903 1071.322083949171 1071.624422940049 1103.158943798198 1100.784368020594 1100.291002839222 1095.547351426783 381.3640970436172 1098.044833650833 292.9985880931969
1806 0.005 9.029999999999999 20 1094.885316681581 1071.322130925932 1071.624468695023 1103.160045334108 1100.785007960945 1100.291458261956 1095.54806659416 381.3674897232483 1098.0465493746 292.9985929981722
1807 0.005 9.035 20 1094.878039303716 1071.322140923161 1071.62448272805 1103.158089872191 1100.783178947578 1100.288736846702 1095.545688282614 381.3713557713841 1098.04503003455 292.9985733120765
1808 0.005 9.040000000000001 20 1094.87637018563 1071.322098861808 1071.624455872772 1103.155193416983 1100.780814221285 1100.286622116574 1095.543037355179 381.3751686456548 1098.039708563492 292.9985636701661
1809 0.005 9.045 20 1094.878803258566 1071.322016414879 1071.624378543909 1103.154189787222 1100.778891538249 1100.286373616146 1095.536509404817 381.3791842098581 1098.046003961792 292.9985839790872
1810 0.005 9.050000000000001 20 1094.875318347353 1071.322012553469 1071.624366370491 1103.155995535695 1100.782259128497 1100.290570896347 1095.540752537705 381.3829577929163 1098.046234991343 292.9986144920326
1811 0.005 9.055 20 1094.879253088117 1071.321999456732 1071.624354791781 1103.154847075592 1100.781399499511 1100.289236499045 1095.539913201432 381.3872210493971 1098.042163691332 292.9985909382539
1812 0.005 9.06 20 1094.877854581352 1071.321985637697 1071.624336818087 1103.154846390855 1100.78116893252 1100.289507589665 1095.539544077905 381.3909932726349 1098.045032292974 292.9985552296616
1813 0.005 9.065 20 1094.876743516585 1071.322029330714 1071.624373450145 1103.156113075543 1100.782766068324 1100.290880658728 1095.546150429049 381.3948706592082 1098.045051077097 292.9985900840045
1814 0.005 9.07 20 1094.882696791854 1071.322085624534 1071.624423350225 1103.158079559079 1100.784771914247 1100.292095769878 1095.548047610389 381.3992274282409 1098.038957326582 292.9985965910074
1815 0.005 9.075000000000001 20 1094.878436284616 1071.322121032914 1071.624456007724 1103.159827061141 1100.78553209213 1100.291046354069 1095.548005175692 381.4032579299201 1098.036878095569 292.998570771309
1816 0.005 9.08 20 1094.877695944364 1071.32208741469 1071.624437083496 1103.15606770325 1100.781124914159 1100.287451020175 1095.542664241562 381.4072212809467 1098.041569739624 292.9985608742207
1817 0.005 9.085000000000001 20 1094.877367150003 1071.322002276247 1071.624361662691 1103.154424428195 1100.77982836986 1100.286180638338 1095.537825773104 381.4111168985188 1098.037283623675 292.998590514734
1818 0.005 9.09 20 1094.872403689988 1071.321938556974 1071.624298176986 1103.154288535174 1100.780252044022 1100.287572277169 1095.536749078342 381.4149474701268 1098.038034568368 292.9985920179196
1819 0.005 9.095000000000001 20 1094.875768715568 1071.321839002678 1071.624207039816 1103.152934008322 1100.779642892007 1100.286475612845 1095.535038512294 381.418561269318 1098.031261281199 292.9985636782131
1820 0.005 9.1 20 1094.875175810731 1071.321751210401 1071.624109382737 1103.154540541027 1100.779742791435 1100.286317659701 1095.536757978622 381.4225784378632 1098.035463585132 292.9985991612182
1821 0.005 9.105 20 1094.875073553553 1071.321739943374 1071.624085201711 1103.156123074523 1100.782330147144 1100.290074795133 1095.539903505359 381.4260910952322 1098.039418507942 292.9985907779476
1822 0.005 9.109999999999999 20 1094.882851309715 1071.321780728521 1071.624111529429 1103.158247617401 1100.78435890293 1100.291917366583 1095.545700808605 381.4300919824252 1098.039227988597 292.9986290857927
1823 0.005 9.115 20 1094.880433954241 1071.321847891777 1071.624163302624 1103.160543723365 1100.785272872393 1100.291527159213 1095.548450875239 381.4344801782893 1098.047452980742 292.9985883033358
1824 0.005 9.120000000000001 20 1094.881885651403 1071.321888997246 1071.624207472121 1103.159981390776 1100.784408728062 1100.290343068458 1095.547209548423 381.4377287199396 1098.047197019996 292.9986018976728
1825 0.005 9.125 20 1094.87777384892 1071.321826822431 1071.624164832238 1103.155025093828 1100.780126257657 1100.286201162189 1095.540004839905 381.4413511151486 1098.038051445999 292.9985996135188
1826 0.005 9.130000000000001 20 1094.872410359454 1071.321767178136 1071.624111849477 1103.154116946681 1100.779305675241 1100.286515455255 1095.536287362392 381.4454685250662 1098.040803036366 292.9986036557938
1827 0.005 9.135 20 1094.880520939853 1071.32178349072 1071.62411371395 1103.155916759429 1100.782061123656 1100.2896460552 1095.54134562889 381.4494278652874 1098.044678772317 292.998578410868
1828 0.005 9.140000000000001 20 1094.876125567022 1071.321802266613 1071.624125242288 1103.155150558594 1100.78201256549 1100.289391187025 1095.541727786212 381.453433389541 1098.037467143605 292.9985826873236
1829 0.005 9.145 20 1094.877305009007 1071.321867898667 1071.624184836735 1103.158484577001 1100.785085881174 1100.292294586795 1095.547064487091 381.4571285857625 1098.037335904148 292.9985759106722
1830 0.005 9.15 20 1094.883417458355 1071.321894694034 1071.624205990608 1103.160325539079 1100.785216343688 1100.290015665415 1095.546658964182 381.4613626791993 1098.038762600926 292.9985895218675
1831 0.005 9.154999999999999 20 1094.874716657487 1071.321870778443 1071.624194577807 1103.154273466099 1100.779333382104 1100.286353575134 1095.540784144219 381.4648432482091 1098.044887565738 292.998599474323
1832 0.005 9.16 20 1094.877946959602 1071.321849243655 1071.624175887657 1103.155710675249 1100.780825357907 1100.287397020858 1095.541336187522 381.4681434598249 1098.045789483086 292.9985973867564
1833 0.005 9.165000000000001 20 1094.877383377664 1071.321792874475 1071.624123238167 1103.15278553708 1100.777780310219 1100.285247165137 1095.536913592663 381.4722748836191 1098.044592383172 292.9985646821931
1834 0.005 9.17 20 1094.873515512058 1071.321821605199 1071.624137923349 1103.154872649031 1100.781690170393 1100.289367329907 1095.541592411741 381.4755677720113 1098.043820908279 292.9985759219232
1835 0.005 9.175000000000001 20 1094.881760664638 1071.321891746186 1071.624199542678 1103.158503315399 1100.785324812515 1100.292356667449 1095.547941158756 381.4795231236969 1098.033383133648 292.9985867672175
1836 0.005 9.18 20 1094.881215652579 1071.321970573446 1071.62426685255 1103.161026691075 1100.786275419646 1100.292395082215 1095.54756348662 381.4841555022281 1098.038356783906 292.9985914934849
1837 0.005 9.185 20 1094.880151681084 1071.322046279322 1071.624344289393 1103.15972656332 1100.784769136381 1100.291460149216 1095.54747829413 381.4877556959763 1098.04709361146 292.9986096423222
1838 0.005 9.19 20 1094.88160276575 1071.322028776201 1071.624342911845 1103.156071471283 1100.780524168382 1100.287356320807 1095.54305831829 381.4916449339169 1098.046518759826 292.9985824837493
1839 0.005 9.195 20 1094.875676289216 1071.322017130695 1071.624332991801 1103.156588260494 1100.78133334975 1100.287356542896 1095.543868606606 381.4951538402417 1098.041940733473 292.9985878325904
1840 0.005 9.200000000000001 20 1094.876927292048 1071.321993172492 1071.624313583806 1103.156282296755 1100.781869693402 1100.287496454327 1095.542338396089 381.4983121659376 1098.033268156355 292.9986018881524
1841 0.005 9.205 20 1094.876897351713 1071.321941400005 1071.624264248017 1103.154487399174 1100.780108550521 1100.286632835913 1095.537450866701 381.5026928603424 1098.033057387235 292.9985919172128
1842 0.005 9.210000000000001 20 1094.872337695736 1071.321934926322 1071.624251185056 1103.154887329433 1100.781618597806 1100.288521433568 1095.539719986091 381.5066709487712 1098.035464233018 292.9985775804967
1843 0.005 9.215 20 1094.882880665624 1071.321994759577 1071.624298911646 1103.157443910219 1100.7836226202 1100.291892062804 1095.545169312409 381.5099929573308 1098.045834096587 292.9985711231975
1844 0.005 9.220000000000001 20 1094.881598151056 1071.322080184326 1071.624369843665 1103.160311205395 1100.785120512593 1100.291026398116 1095.548239414227 381.5139446222691 1098.04366722648 292.9985881717556
1845 0.005 9.225 20 1094.877642304189 1071.322117116573 1071.624416932927 1103.158935557606 1100.784366012153 1100.289923651536 1095.545961257267 381.5180357788173 1098.038135088358 292.9985898652063
1846 0.005 9.23 20 1094.882985438102 1071.322138585346 1071.62444189556 1103.157493421821 1100.782106997364 1100.288832774938 1095.54310638389 381.5208789163443 1098.046453891826 292.9985834958843
1847 0.005 9.234999999999999 20 1094.874750298387 1071.322130108696 1071.624439127259 1103.15506337843 1100.780347415028 1100.286573626418 1095.54309182983 381.5249042903116 1098.044923252743 292.9985995747787
1848 0.005 9.24 20 1094.87700080564 1071.322101597593 1071.624418546525 1103.155906798208 1100.781479992709 1100.28733755674 1095.541285920692 381.5283967094995 1098.036529533231 292.998572884435
1849 0.005 9.245000000000001 20 1094.878906259202 1071.322081677699 1071.624393332282 1103.15444834173 1100.779298309579 1100.286388846503 1095.540588576264 381.5319672337968 1098.045420236921 292.9985642447281
1850 0.005 9.25 20 1094.87366128739 1071.322069651343 1071.62437870048 1103.155618379922 1100.780975439932 1100.287021310317 1095.542041734528 381.5359677623324 1098.041005870903 292.9985797285011
1851 0.005 9.255000000000001 20 1094.879589419153 1071.322033519824 1071.624347155951 1103.154106287396 1100.779203080529 1100.286844893017 1095.536667835277 381.5392170083391 1098.045857667042 292.9985894997655
1852 0.005 9.26 20 1094.876172659064 1071.322048745595 1071.624352183506 1103.154659460376 1100.780772726984 1100.288198600117 1095.539449136384 381.5428852437965 1098.041103787345 292.9985889019654
1853 0.005 9.265000000000001 20 1094.877707468376 1071.322122094261 1071.624415584429 1103.157766227616 1100.784097570506 1100.291738921301 1095.546309250432 381.5472231987383 1098.040300760532 292.998567749683
1854 0.005 9.27 20 1094.884431563883 1071.322219646249 1071.624499056508 1103.159458944142 1100.78495780556 1100.291697514562 1095.547409549729 381.5503848104767 1098.046232421009 292.9986072127165
1855 0.005 9.275 20 1094.878923724742 1071.32231289364 1071.62459166743 1103.161076719297 1100.786477554549 1100.292666703505 1095.548213829167 381.5545694316922 1098.039280730448 292.9985705988919
1856 0.005 9.279999999999999 20 1094.882869825379 1071.322394774317 1071.624678574575 1103.16100668635 1100.785603893399 1100.29123375712 1095.54863589367 381.5583933045032 1098.041827520511 292.9985624647698
1857 0.005 9.285 20 1094.882557380565 1071.322473556021 1071.624758187987 1103.15902560601 1100.784159854991 1100.290097254257 1095.548321962877 381.5618015970845 1098.044871097465 292.9985711192722
1858 0.005 9.290000000000001 20 1094.877657183318 1071.322552035299 1071.62483951664 1103.159474704699 1100.784926069035 1100.290467540131 1095.548488815487 381.565121908568 1098.043290702391 292.9985905796868
1859 0.005 9.295 20 1094.884317529563 1071.322630127575 1071.624919412337 1103.16094167639 1100.786158103211 1100.29144171938 1095.549762456266 381.5688931914997 1098.037676342171 292.9985694216808
1860 0.005 9.300000000000001 20 1094.881066029901 1071.322675720036 1071.624964535873 1103.159695520359 1100.784021989239 1100.289980462962 1095.546306493928 381.5721521416763 1098.046932395326 292.9985713031672
1861 0.005 9.305 20 1094.876078633265 1071.322665831333 1071.624972678495 1103.155441314724 1100.780826195465 1100.287322822399 1095.542100555253 381.5758885252344 1098.045460078863 292.9985955915539
1862 0.005 9.31 20 1094.879287566212 1071.322619114178 1071.624934107538 1103.15360783929 1100.778563195063 1100.285962299593 1095.536679133061 381.5798489094458 1098.045634539958 292.9985965653618
1863 0.005 9.315 20 1094.874368351593 1071.322631479015 1071.624942774488 1103.155823633285 1100.782608194696 1100.290066545108 1095.540705721769 381.583886363522 1098.035360006302 292.9985697697974
1864 0.005 9.32 20 1094.878467865773 1071.322641547803 1071.624953965261 1103.154466755853 1100.780856443337 1100.289027546037 1095.539672200908 381.5872138790171 1098.044690916109 292.998593024935
1865 0.005 9.325000000000001 20 1094.880489786194 1071.322696907689 1071.624999096692 1103.157862468034 1100.784574381668 1100.291819458454 1095.547087087978 381.5907033533608 1098.035072008486 292.9985459166491
1866 0.005 9.33 20 1094.877741788149 1071.322779160499 1071.625074245181 1103.158916594257 1100.785024804371 1100.292500412623 1095.548273888462 381.5943313797526 1098.041790756219 292.9985770770025
1867 0.005 9.335000000000001 20 1094.884646281001 1071.322852531663 1071.625150608351 1103.158707351073 1100.784656067888 1100.292942386378 1095.547151268362 381.5982290891152 1098.046935602755 292.998593458239
1868 0.005 9.34 20 1094.879378491147 1071.322916834623 1071.625214283081 1103.158730153397 1100.784503355475 1100.290208083157 1095.547755869555 381.6020988166687 1098.040312281892 292.9985666652001
1869 0.005 9.345000000000001 20 1094.877714479464 1071.322902670715 1071.625216347755 1103.15637852628 1100.781145649946 1100.28800073958 1095.542422906819 381.605085037227 1098.046266382273 292.9985873025881
1870 0.005 9.35 20 1094.88000780753 1071.322851476848 1071.625175848709 1103.154204199239 1100.779116775309 1100.286568533136 1095.536301649519 381.6088649368333 1098.046265622171 292.9985749150568
1871 0.005 9.355 20 1094.872525068265 1071.322775390439 1071.625109439682 1103.154204475015 1100.779818567805 1100.286290108355 1095.536131676403 381.6122979924781 1098.03740062371 292.9985792729139
1872 0.005 9.359999999999999 20 1094.877663885536 1071.322766020541 1071.625093685161 1103.155685435476 1100.782494135797 1100.289712706296 1095.540478431761 381.6157940202103 1098.032751612608 292.9985687730493
1873 0.005 9.365 20 1094.880667379122 1071.322803596664 1071.625116046154 1103.157989401922 1100.784110100059 1100.291595266473 1095.545512805825 381.6196124033357 1098.037484532358 292.9985915988607
1874 0.005 9.370000000000001 20 1094.878465285272 1071.322861224393 1071.625163851161 1103.160192712352 1100.785251413334 1100.291052560022 1095.547845013667 381.622820566255 1098.040663925827 292.9986233460582
1875 0.005 9.375 20 1094.884380618417 1071.322914538008 1071.625218171631 1103.160208866974 1100.785249492786 1100.291145124335 1095.547800318115 381.6267047978915 1098.039707852094 292.9985644537303
1876 0.005 9.380000000000001 20 1094.875933845304 1071.322881368804 1071.625197654979 1103.154146492779 1100.779363662383 1100.285852945527 1095.542471764477 381.6306866233434 1098.044552196972 292.9985868210773
1877 0.005 9.385 20 1094.874996937319 1071.322846804975 1071.625168531077 1103.153605432471 1100.779089084506 1100.285647859039 1095.541200727794 381.6337957114266 1098.044095184938 292.9986013045155
1878 0.005 9.390000000000001 20 1094.878563104406 1071.322807412326 1071.625127123484 1103.154009244471 1100.779521050162 1100.285906402688 1095.539683579828 381.6365724420101 1098.039267568879 292.9985863988758
1879 0.005 9.395 20 1094.872929222385 1071.32275886053 1071.625080016588 1103.154745231733 1100.780228168104 1100.286860690822 1095.537240870928 381.6407926650479 1098.036153689265 292.9985626568775
1880 0.005 9.4 20 1094.878058989559 1071.322743434838 1071.625060109829 1103.154417404034 1100.780475700362 1100.288266668129 1095.538864941024 381.6440704739621 1098.043754172184 292.9985849693394
1881 0.005 9.404999999999999 20 1094.878698315076 1071.322756762044 1071.625063535339 1103.154819599023 1100.781346089547 1100.289289864344 1095.539767335406 381.6477176061252 1098.044504777089 292.9985828637704
1882 0.005 9.41 20 1094.875424964159 1071.32280636431 1071.625107894604 1103.157470540087 1100.784526149606 1100.291674199644 1095.546153727079 381.6514156070864 1098.034966595062 292.9985733534529
1883 0.005 9.415000000000001 20 1094.884912542135 1071.322880014988 1071.625171025557 1103.159969544422 1100.78490251163 1100.290907507823 1095.547998359641 381.6546397579838 1098.042624134074 292.9985674046839
1884 0.005 9.42 20 1094.880513728864 1071.322933072716 1071.625223573068 1103.158883637273 1100.783730464159 1100.290375793312 1095.546495221251 381.6579778108717 1098.046687257546 292.9985835523881
1885 0.005 9.425000000000001 20 1094.88067571119 1071.323015085891 1071.625304082485 1103.159833038648 1100.785181649301 1100.291103273483 1095.549164101936 381.661573703542 1098.046226846722 292.9985978607311
1886 0.005 9.43 20 1094.883252280038 1071.323057103102 1071.625347898358 1103.159560840625 1100.784469136277 1100.289419743596 1095.546073806895 381.6649534694733 1098.039243759228 292.9985770555551
1887 0.005 9.435 20 1094.875067043955 1071.323036927771 1071.625343289243 1103.156826471567 1100.781757355074 1100.287828136519 1095.541803789189 381.6690056755337 1098.038687228058 292.9985682667766
1888 0.005 9.44 20 1094.878250631088 1071.322980498406 1071.625298722813 1103.15426586935 1100.779163581172 1100.286484373665 1095.537868813989 381.6726964481323 1098.045507134169 292.9985972548246
1889 0.005 9.445 20 1094.875997838389 1071.322928856148 1071.625247377883 1103.152208560621 1100.778388350596 1100.285933389825 1095.534263430416 381.6758698659652 1098.042912413317 292.9985851948514
1890 0.005 9.450000000000001 20 1094.871298418978 1071.322863168089 1071.625185172784 1103.152512035643 1100.778463028428 1100.28525684709 1095.536213596469 381.6792667902425 1098.039271985699 292.9985810583057
1891 0.005 9.455 20 1094.880329830933 1071.3228692628 1071.625177371264 1103.156167005091 1100.782593574978 1100.289896718398 1095.540339153371 381.6829672595934 1098.035511331666 292.9985578843342
1892 0.005 9.460000000000001 20 1094.876432529263 1071.322899340544 1071.625198805843 1103.156248380117 1100.782906216028 1100.290201257222 1095.541988219637 381.6860066732832 1098.037395878021 292.9986007282432
1893 0.005 9.465 20 1094.877927746496 1071.322951025675 1071.625246244638 1103.155714651176 1100.782149302571 1100.290170931732 1095.543232407439 381.6897257580515 1098.044707194904 292.9985867774006
1894 0.005 9.470000000000001 20 1094.884729023046 1071.32305613835 1071.625335530421 1103.160618922885 1100.785956469014 1100.292717528069 1095.549579918177 381.6930903103477 1098.041156156105 292.9985958936759
1895 0.005 9.475 20 1094.877431492724 1071.32314656992 1071.625429158905 1103.159605424826 1100.786126389254 1100.292943836891 1095.548910313482 381.6964211719609 1098.036970497719 292.9986066219715
1896 0.005 9.48 20 1094.882212290022 1071.32322405143 1071.625513988384 1103.159367560391 1100.785943314871 1100.292963684885 1095.548258570519 381.7000899415328 1098.037779759284 292.9986003767186
1897 0.005 9.484999999999999 20 1094.882671526673 1071.323303789407 1071.625590346852 1103.160722590029 1100.78613556306 1100.292254978477 1095.547760539453 381.7033646625042 1098.038525733352 292.9986010472235
1898 0.005 9.49 20 1094.879109556017 1071.323388368645 1071.625680187834 1103.158969589114 1100.785103416966 1100.293052649364 1095.548811604657 381.7070957967755 1098.046729305566 292.9985837158771
1899 0.005 9.495000000000001 20 1094.885126525046 1071.323460329746 1071.625756139717 1103.159748008588 1100.784943829962 1100.291458326632 1095.546935979739 381.70996556504 1098.043250227073 292.9985535137208
1900 0.005 9.5 20 1094.880192850482 1071.323517575264 1071.625815579097 1103.160506357551 1100.785760139161 1100.291343251627 1095.548216465035 381.713803620046 1098.038178893135 292.9986087852299
1901 0.005 9.505000000000001 20 1094.879690164908 1071.323559566805 1071.62586582962 1103.157458007664 1100.78277394382 1100.289383959948 1095.546695410634 381.7173944454672 1098.046352711397 292.9986043626143
1902 0.005 9.51 20 1094.883125586377 1071.323616143151 1071.625920825586 1103.159363522511 1100.784995436274 1100.29059361394 1095.547466658148 381.7204960175119 1098.039210495741 292.9985747927768
1903 0.005 9.515000000000001 20 1094.873691557286 1071.323560996786 1071.625886714064 1103.155454700163 1100.781007503592 1100.286735444754 1095.542826260425 381.7239034679685 1098.036387822231 292.9985955053565
1904 0.005 9.52 20 1094.878194844171 1071.323491884468 1071.62582633984 1103.154433684724 1100.779577761266 1100.285928778626 1095.540356389054 381.7275975940892 1098.040388413499 292.998578084072
1905 0.005 9.525 20 1094.878119713402 1071.32349935524 1071.625819144694 1103.155962584299 1100.78232213133 1100.289260375064 1095.540702132353 381.7305070502759 1098.036352738646 292.9985711431653
1906 0.005 9.529999999999999 20 1094.874402686947 1071.323516911286 1071.62583409879 1103.154402600868 1100.781350144191 1100.289120200087 1095.541709248672 381.7344450937513 1098.043292631769 292.9986081166495
1907 0.005 9.535 20 1094.882744062226 1071.323568313871 1071.625880713308 1103.157397635235 1100.784105837281 1100.291688012905 1095.546767045881 381.7374917557092 1098.039496043547 292.9986065931046
1908 0.005 9.540000000000001 20 1094.879901656899 1071.323618366875 1071.625924183484 1103.160483535097 1100.785860093254 1100.291356564617 1095.548087009587 381.7407913557357 1098.037966870649 292.9985727996956
1909 0.005 9.545 20 1094.877065449212 1071.32358239861 1071.625906158788 1103.156553322154 1100.782074618319 1100.287687831788 1095.543055905872 381.7443626240886 1098.036875097419 292.9985816920558
1910 0.005 9.550000000000001 20 1094.878027304225 1071.323500644021 1071.625837268841 1103.154005985317 1100.779586026201 1100.28614728606 1095.535728134737 381.7475859240286 1098.035264263729 292.9985929840198
1911 0.005 9.555 20 1094.873082718228 1071.323419886063 1071.625758611285 1103.15416685113 1100.779154778495 1100.286124868586 1095.536644589271 381.7512124968212 1098.040625873976 292.9985861950524
1912 0.005 9.56 20 1094.878891357331 1071.32340525887 1071.625737128508 1103.155800184709 1100.782628114597 1100.289965942527 1095.540700233362 381.7542151449583 1098.033933840721 292.998580643707
1913 0.005 9.565 20 1094.878842360024 1071.323409736609 1071.625731234378 1103.156516671955 1100.782890778214 1100.290341051936 1095.541397274756 381.7574412346585 1098.037095165651 292.9985607032926
1914 0.005 9.57 20 1094.876188778455 1071.323415005299 1071.625735188871 1103.156214654626 1100.782577194332 1100.290767931955 1095.541545622776 381.7611548171034 1098.045992969758 292.9986009175669
1915 0.005 9.575000000000001 20 1094.881214557417 1071.323423631174 1071.625743645784 1103.155328750122 1100.781984442159 1100.289814015399 1095.540764940887 381.7641375784913 1098.044404798645 292.9985971816754
1916 0.005 9.58 20 1094.876435914593 1071.323433392351 1071.625751735089 1103.154502897178 1100.780917573135 1100.288965243302 1095.540968169698 381.7672892045074 1098.044155829648 292.9985841598723
1917 0.005 9.585000000000001 20 1094.876254936421 1071.323443589834 1071.625764748904 1103.154678722362 1100.781583122625 1100.288971864744 1095.542041397676 381.7706087973556 1098.038678134729 292.9985810270028
1918 0.005 9.59 20 1094.883083584733 1071.323497422367 1071.625808271541 1103.15747698902 1100.783524855945 1100.291588159263 1095.545565883577 381.7741154811198 1098.046114764655 292.9986071011036
1919 0.005 9.595000000000001 20 1094.879288251367 1071.323556880662 1071.625863396585 1103.160133043607 1100.785042149565 1100.291296154471 1095.547848853081 381.7778662893194 1098.044213501895 292.9986029522248
1920 0.005 9.6 20 1094.883406371654 1071.323597218343 1071.625910626025 1103.160513755429 1100.785853505312 1100.291417450634 1095.54797042172 381.7808616203945 1098.038181401794 292.9985897858887
1921 0.005 9.605 20 1094.879416807383 1071.323557802741 1071.625883313373 1103.15588670367 1100.780504754773 1100.287270557073 1095.542081652562 381.783897444387 1098.04672716705 292.998563615502
1922 0.005 9.609999999999999 20 1094.873942229976 1071.323496282421 1071.625835257597 1103.15463882805 1100.780039341408 1100.286977487743 1095.538042562126 381.7877377150898 1098.039004470058 292.9985945574722
1923 0.005 9.615 20 1094.878942891319 1071.323416316649 1071.625760432918 1103.154507647102 1100.780090051094 1100.2867131289 1095.536563178356 381.7908675089528 1098.036646135601 292.998596720116
1924 0.005 9.620000000000001 20 1094.876070210054 1071.323418063123 1071.625746191883 1103.155319118439 1100.781457203563 1100.288802022737 1095.541016257056 381.7940846165903 1098.041499890367 292.9986023084066
1925 0.005 9.625 20 1094.87809006008 1071.323421932412 1071.625747514264 1103.156620601933 1100.782707773626 1100.29029404516 1095.541006121726 381.7970686344656 1098.039215100889 292.9985887990293
1926 0.005 9.630000000000001 20 1094.881183955498 1071.323441200935 1071.625759934932 1103.157061862569 1100.782969406396 1100.290463731857 1095.542366790806 381.8002488279046 1098.03909482197 292.9986133281728
1927 0.005 9.635 20 1094.878602168096 1071.323505947405 1071.625814129013 1103.158696965306 1100.78404372391 1100.291095291843 1095.5480853675 381.8042606739777 1098.046744310446 292.9985692429316
1928 0.005 9.640000000000001 20 1094.883949223305 1071.323565246504 1071.62587464314 1103.159477807357 1100.784948458259 1100.291501424607 1095.547059694157 381.8068628404244 1098.046249033352 292.9985810611731
1929 0.005 9.645 20 1094.882261997052 1071.323618908061 1071.625926724238 1103.160735980805 1100.785863933318 1100.291599428092 1095.548181778092 381.8104946044937 1098.039766498787 292.9985764758529
1930 0.005 9.65 20 1094.874214505643 1071.323564942788 1071.625896149942 1103.15390389918 1100.7793178392 1100.285921161516 1095.542415699461 381.8134549839519 1098.045002299301 292.9986003446058
1931 0.005 9.654999999999999 20 1094.881063778974 1071.323527628102 1071.625856686549 1103.156725535431 1100.78177653825 1100.287389159299 1095.543634266224 381.8165110328547 1098.036616412947 292.9985656995366
1932 0.005 9.66 20 1094.87778360201 1071.323506566085 1071.625827222006 1103.156733659118 1100.781285395605 1100.288025501455 1095.543416783632 381.8201999936141 1098.046590080226 292.9985915527685
1933 0.005 9.665000000000001 20 1094.874042848264 1071.323442631495 1071.625778142271 1103.152292637251 1100.77889928117 1100.286158912757 1095.535940270067 381.8231397571259 1098.036845355939 292.9985585966266
1934 0.005 9.67 20 1094.87674136257 1071.323375048127 1071.625710201758 1103.153430145389 1100.7800456737 1100.287084621234 1095.536502338002 381.8261853608875 1098.031908900296 292.9985720151099
1935 0.005 9.675000000000001 20 1094.871825383694 1071.32328480081 1071.625621114602 1103.153579154664 1100.779363441215 1100.286027168054 1095.536291052055 381.8299682550892 1098.036616242956 292.9985492622753
1936 0.005 9.68 20 1094.878677711694 1071.323205974125 1071.625539204395 1103.154764019797 1100.779513110043 1100.286457563337 1095.536237576266 381.8328425860119 1098.039758997338 292.9985859191958
1937 0.005 9.685 20 1094.87823006948 1071.323208000267 1071.625524428925 1103.154615260616 1100.780838562814 1100.288991062547 1095.539771358772 381.8362998563611 1098.043997979454 292.9985637393612
1938 0.005 9.69 20 1094.876607265558 1071.323254187797 1071.625562757884 1103.15529586216 1100.781935725479 1100.290228836077 1095.544914724193 381.8397970271294 1098.045575385164 292.9985882230584
1939 0.005 9.695 20 1094.884604408289 1071.32332390302 1071.62561776654 1103.160532290966 1100.785875763524 1100.291055930364 1095.548146387957 381.8423477611518 1098.038301500753 292.9985937064358
1940 0.005 9.700000000000001 20 1094.879407311575 1071.323373202896 1071.625663815661 1103.158899821263 1100.783654721848 1100.2893521515 1095.546928520321 381.8456281423892 1098.045784264592 292.9985820330425
1941 0.005 9.705 20 1094.876332208251 1071.323317847376 1071.625631484431 1103.153255203457 1100.778196755701 1100.285416106019 1095.538711019693 381.8486938436891 1098.045582890649 292.9985785225434
1942 0.005 9.710000000000001 20 1094.877173967697 1071.323257869777 1071.625574445205 1103.153083487409 1100.778621119805 1100.285345253025 1095.535895678786 381.8518041833371 1098.039650017257 292.9985888982528
1943 0.005 9.715 20 1094.875053948656 1071.323290572855 1071.625590607392 1103.156577461033 1100.782744507977 1100.290245001478 1095.542908006602 381.8553234275557 1098.038746248904 292.9985761421468
1944 0.005 9.720000000000001 20 1094.884761079308 1071.323372815283 1071.625658173437 1103.15956830983 1100.784754388231 1100.291921607771 1095.548251105995 381.8584382058494 1098.047457962267 292.9985676549809
1945 0.005 9.725 20 1094.882960182487 1071.323451193006 1071.625730002951 1103.159989517097 1100.784780188023 1100.291237808984 1095.548144719728 381.8616664924957 1098.047048269058 292.9985790021535
1946 0.005 9.73 20 1094.874380452786 1071.323420405759 1071.625722204684 1103.155562090494 1100.781268930866 1100.28695309317 1095.543199762331 381.8649941291627 1098.036147897388 292.9985920289365
1947 0.005 9.734999999999999 20 1094.881303709598 1071.323397356917 1071.625697858037 1103.156469584305 1100.781190178822 1100.287035710611 1095.543733735937 381.8675132081838 1098.038995993614 292.9985798375333
1948 0.005 9.74 20 1094.874957006517 1071.323348050334 1071.625650692303 1103.154072303043 1100.778824636278 1100.285971214706 1095.539456598555 381.8709239253993 1098.045850084817 292.998581594595
1949 0.005 9.745000000000001 20 1094.875720694679 1071.323292789983 1071.625600103412 1103.152432197271 1100.777709079666 1100.285346342945 1095.535683705619 381.8740908588757 1098.045478397668 292.9985725507114
1950 0.005 9.75 20 1094.879878753099 1071.323332604099 1071.625620258843 1103.156808743418 1100.783031524815 1100.290137441337 1095.542849251015 381.8775017814116 1098.034759816595 292.9985863639774
1951 0.005 9.755000000000001 20 1094.878157050839 1071.323430039919 1071.625702561959 1103.15949327724 1100.785447647666 1100.292699322887 1095.549060766592 381.8808414732796 1098.040862644142 292.9985693151542
1952 0.005 9.76 20 1094.883488725517 1071.323513963544 1071.625790039538 1103.158165622734 1100.784545667885 1100.292466461819 1095.547032933209 381.8832936621235 1098.045656268688 292.9985631358848
1953 0.005 9.765000000000001 20 1094.881509378106 1071.323588018144 1071.625860854762 1103.160564793892 1100.78610998253 1100.291554914891 1095.548391058278 381.8871410105749 1098.038119546795 292.998584682342
1954 0.005 9.77 20 1094.879552520686 1071.323650063505 1071.625926911989 1103.159121186955 1100.784232090343 1100.290723345929 1095.546870779669 381.8902413652582 1098.046455906697 292.9985771548988
1955 0.005 9.775 20 1094.883885872994 1071.323715757919 1071.625993721962 1103.159949285294 1100.785717199388 1100.2910924455 1095.547906604646 381.8930047435684 1098.035327537538 292.9985684567071
1956 0.005 9.779999999999999 20 1094.875130080869 1071.323683903198 1071.625978303932 1103.155816221895 1100.781046554998 1100.286791723001 1095.543264187786 381.8967114394034 1098.037697206264 292.9985609427181
1957 0.005 9.785 20 1094.878094369833 1071.323651687048 1071.625952053899 1103.15590642665 1100.780532136812 1100.286737712268 1095.541988237208 381.8996341128706 1098.040262103078 292.9985716110292
1958 0.005 9.790000000000001 20 1094.878442934116 1071.323622498923 1071.625920332734 1103.154997708813 1100.780460885756 1100.28655130513 1095.541090863564 381.9025998309335 1098.039008089783 292.9985563379213
1959 0.005 9.795 20 1094.873574142778 1071.323605835222 1071.625899754325 1103.154994381341 1100.780665610905 1100.286449235218 1095.542890523257 381.9057731206414 1098.039918872879 292.9985465388397
1960 0.005 9.800000000000001 20 1094.881169257296 1071.323585522957 1071.625878097206 1103.155741619657 1100.780447782875 1100.287531782115 1095.540420324955 381.9085006826602 1098.046300956307 292.9985728266944
1961 0.005 9.805 20 1094.877630034644 1071.323584123787 1071.625868257991 1103.155098949971 1100.780304327273 1100.286713389163 1095.542855256883 381.9119058639964 1098.044885294053 292.9985813865862
1962 0.005 9.81 20 1094.873851900224 1071.323547061355 1071.625839946841 1103.15431029807 1100.779967430987 1100.28665481992 1095.536522359571 381.9153312059714 1098.038626857036 292.9985892193613
1963 0.005 9.815 20 1094.879481975227 1071.323555068326 1071.62584032463 1103.153715095427 1100.780193597931 1100.287692681046 1095.538754429337 381.9177023859499 1098.043255776879 292.9985685741924
1964 0.005 9.82 20 1094.87477880614 1071.323574235444 1071.625855300244 1103.155858040953 1100.782715690052 1100.289990839553 1095.540688403557 381.9210084436856 1098.034332632542 292.9985767496395
1965 0.005 9.825000000000001 20 1094.880714522324 1071.323641237319 1071.625915358661 1103.157907761391 1100.783999677979 1100.291610609973 1095.545929733198 381.9242029824068 1098.040308607005 292.998570302589
1966 0.005 9.83 20 1094.883900627917 1071.323723832532 1071.625985017577 1103.159732773093 1100.784443462444 1100.290347927962 1095.548064073163 381.9272743580249 1098.043750559041 292.9986144925289
1967 0.005 9.835000000000001 20 1094.877866379025 1071.323802204853 1071.626064895965 1103.160415289291 1100.786226179823 1100.291356599972 1095.548921933595 381.9305413875518 1098.037627652577 292.9985660258271
1968 0.005 9.84 20 1094.884254276515 1071.323845810329 1071.626112851893 1103.159178812344 1100.783627243371 1100.289593588459 1095.546021982247 381.9332463793336 1098.04682516574 292.9985952533642
1969 0.005 9.845000000000001 20 1094.878946416583 1071.3238452153 1071.626121417433 1103.156258692242 1100.78087415833 1100.287697394033 1095.54199998874 381.9365797530178 1098.046574713457 292.998582714535
1970 0.005 9.85 20 1094.873145035767 1071.323803762316 1071.626096057395 1103.153217636141 1100.779127385755 1100.285665872301 1095.537298585606 381.9397730996442 1098.038765030657 292.9986084860769
1971 0.005 9.855 20 1094.878918356338 1071.323790160546 1071.626079486315 1103.154412734502 1100.781072066208 1100.287991524547 1095.537497783043 381.9422945912369 1098.03299285601 292.9985653182735
1972 0.005 9.859999999999999 20 1094.875882406614 1071.32383731365 1071.626112754768 1103.155085739387 1100.781566557168 1100.289260664112 1095.541905654066 381.9458489917158 1098.04255375147 292.9985928654443
1973 0.005 9.865 20 1094.881942110951 1071.323939602443 1071.626205351878 1103.15812978345 1100.784320252089 1100.291994053315 1095.548496409066 381.9487438295948 1098.044370243771 292.998569569083
1974 0.005 9.870000000000001 20 1094.884114375235 1071.324046324109 1071.626305859167 1103.15936084088 1100.784775383309 1100.291915313274 1095.548881293111 381.9514553922325 1098.045308225761 292.9986006720637
1975 0.005 9.875 20 1094.877648526772 1071.324134375961 1071.626401887523 1103.159467936234 1100.785930721383 1100.293056273078 1095.548259558186 381.9548324592607 1098.038665145085 292.9985526632281
1976 0.005 9.880000000000001 20 1094.885257491034 1071.324210896528 1071.626482226895 1103.160749436282 1100.785637230575 1100.291876800069 1095.547491374241 381.9576449268268 1098.041273091821 292.9985923016464
1977 0.005 9.885 20 1094.881282940428 1071.324273960321 1071.626548578597 1103.158933796769 1100.783981822289 1100.290178005387 1095.547064012854 381.9607579757944 1098.043546818489 292.9985671320547
1978 0.005 9.890000000000001 20 1094.877653339828 1071.324308845609 1071.626594230833 1103.158552753974 1100.784500365832 1100.289860175542 1095.546871883941 381.9639784691486 1098.033391078733 292.9985659819188
1979 0.005 9.895 20 1094.884596162673 1071.324373253506 1071.626653909119 1103.160118083043 1100.785696971177 1100.291206204814 1095.548289222804 381.9665072849415 1098.036217215391 292.998595401311
1980 0.005 9.9 20 1094.877917141667 1071.324392118089 1071.626680974103 1103.158449644943 1100.783379687125 1100.289310008624 1095.54520234324 381.9699599049209 1098.039938614775 292.9986073968886
1981 0.005 9.904999999999999 20 1094.879597618706 1071.324361544999 1071.626664742319 1103.156882802055 1100.781630153301 1100.287723388688 1095.542334872935 381.9731150283758 1098.040116609674 292.9985635700113
1982 0.005 9.91 20 1094.877419623157 1071.324325707918 1071.626634012429 1103.154327902678 1100.780591302875 1100.287475700301 1095.538355234701 381.9758014071692 1098.035225070234 292.9986040405738
1983 0.005 9.915000000000001 20 1094.87429488724 1071.324330558254 1071.626633692925 1103.154319621067 1100.780822228245 1100.28851943207 1095.540533755361 381.9790082982309 1098.04322586122 292.9985876789432
1984 0.005 9.92 20 1094.881854398852 1071.324352866401 1071.62665255025 1103.155360123508 1100.781736510541 1100.289856844774 1095.541984888794 381.9818267484633 1098.044785070995 292.9986009351754
1985 0.005 9.925000000000001 20 1094.880281241899 1071.324411431728 1071.626703792337 1103.159028352324 1100.785217334008 1100.29250334786 1095.547678881525 381.9848730320218 1098.036305663161 292.9985881171974
1986 0.005 9.93 20 1094.881558595601 1071.324473230705 1071.626763742197 1103.160245709885 1100.785297666932 1100.291742252991 1095.548084106044 381.9876484233295 1098.047081242068 292.9985965081364
1987 0.005 9.935 20 1094.885597305322 1071.324504727718 1071.626795697616 1103.159879369353 1100.784162387236 1100.290104917182 1095.546470289356 381.9904333005504 1098.047344361123 292.9985799196067
1988 0.005 9.94 20 1094.875780249916 1071.32447914866 1071.62678579942 1103.155580841829 1100.78041759033 1100.286717253199 1095.543120837539 381.9938785503973 1098.043600933049 292.9985738947743
1989 0.005 9.945 20 1094.877420236864 1071.324416667085 1071.626736484645 1103.15507251901 1100.780428992469 1100.286625522261 1095.539111284842 381.996675262804 1098.037212056172 292.9985751464904
1990 0.005 9.950000000000001 20 1094.877460164659 1071.324363217089 1071.626682413153 1103.152288094744 1100.778316408303 1100.286315415403 1095.536918921191 381.9994782869801 1098.044091611956 292.9985916297533
1991 0.005 9.955 20 1094.871840350279 1071.324284784685 1071.626609157591 1103.152838916402 1100.778840907224 1100.285684041206 1095.535720216686 382.0025941067828 1098.038897145976 292.9985686657415
1992 0.005 9.960000000000001 20 1094.878220665051 1071.324204320175 1071.6265288408 1103.15324251334 1100.778925158563 1100.285567429401 1095.536129150357 382.0053515689963 1098.038215102209 292.998586718128
1993 0.005 9.965 20 1094.878295204944 1071.324209151756 1071.626513322002 1103.155705426964 1100.781864332256 1100.290141448622 1095.54035821907 382.0082598352237 1098.045327414594 292.9985816556021
1994 0.005 9.970000000000001 20 1094.879126449871 1071.324257856613 1071.62655425927 1103.157036326207 1100.783415359611 1100.29155311484 1095.544742147405 382.0110346082813 1098.046172579243 292.9985891268871
1995 0.005 9.975 20 1094.885066772164 1071.324330766432 1071.626613601381 1103.158836111893 1100.783751848111 1100.290009930213 1095.548032022007 382.0140924647307 1098.046668788997 292.9985860698706
1996 0.005 9.98 20 1094.879937977299 1071.32437970439 1071.626661682195 1103.160002214643 1100.784492361297 1100.290446835447 1095.547303791556 382.0170649863766 1098.047450873836 292.998571102474
1997 0.005 9.984999999999999 20 1094.877756201798 1071.324319838772 1071.626628173284 1103.153626729626 1100.778805979767 1100.285697490704 1095.539410555594 382.0195849906147 1098.045301653994 292.998590620504
1998 0.005 9.99 20 1094.878162381028 1071.324263217569 1071.626575103896 1103.154192674142 1100.779187566076 1100.286510305532 1095.536429987776 382.0231891943974 1098.040724266345 292.9985766934049
1999 0.005 9.995000000000001 20 1094.873944838294 1071.324283546313 1071.626583478529 1103.154231776988 1100.781086952077 1100.288512258497 1095.540945377789 382.0261533665575 1098.043267036214 292.9985851805759
2000 0.005 10 20 1094.879839754584 1071.324292644982 1071.626589950847 1103.154560981499 1100.78141448801 1100.288913206306 1095.540881341962 382.0286780182884 1098.038632534404 292.998564652987
2001 0.005 10.005 20 1094.878173423777 1071.324322314688 1071.626610560795 1103.155643156965 1100.78199469062 1100.2900876689 1095.542382971689 382.0320756734143 1098.044842407207 292.9985830460207
2002 0.005 10.01 20 1094.880715300076 1071.324403317532 1071.626682193619 1103.158851523927 1100.784312388446 1100.291147140932 1095.547470024484 382.0345415657172 1098.046009590996 292.9986104662141
2003 0.005 10.015 20 1094.886096466037 1071.324491679467 1071.626765065399 1103.16079129714 1100.785617371352 1100.292204206926 1095.548461867676 382.0374324410849 1098.043125744722 292.9985744065963
2004 0.005 10.02 20 1094.879314699775 1071.32456628833 1071.626845071101 1103.158671252187 1100.783799679061 1100.290205161948 1095.547727822955 382.0405853234061 1098.046601874019 292.9985675932613
2005 0.005 10.025 20 1094.878297779147 1071.324509816113 1071.62681731521 1103.154475379917 1100.779746039947 1100.285975907335 1095.542430310598 382.0429952946047 1098.042191975322 292.9985858688513
[truncated: 198,328 more chars]
