# Supplementary material for: Thermocouple Sensor Response in Hot Airstream
Source: Sensors (Basel). 2025 Jul 26;25(15):4634. doi: 10.3390/s25154634 (PMC12349096; doi:10.3390/s25154634)
Supplement: Supplementary file 1 [file sensors-25-04634-s001.zip › report-file-tc_11bR72.out]

"report-file-tc"
"Time Step" "delta-time etc.."
("TimeStep" "delta-time" "flow-time" "iters-per-timestep" "t_1" "t_sensor" "t0" "t1" "t2" "t3" "ty_1" "ty_10" "ty1" "ty10")
0 0.005 0 0 292.9999999999999 292.9999999999999 292.9999999999999 292.9999999999999 292.9999999999999 292.9999999999999 292.9999999999999 292.9999999999999 292.9999999999999 292.9999999999999
1 0.005 0.005 20 546.1489091919317 297.1683209929301 295.5080931505066 1064.083298767168 1072.284908576405 1076.127847023704 1049.174130816685 674.9928107872429 1054.920580307821 428.6979139995229
2 0.005 0.01 20 728.6652590792982 304.2581499521273 301.0689825504355 1104.984172709007 1101.759787991881 1100.921128530603 1105.779366611681 365.0897287857454 1103.863204613253 338.8906091492282
3 0.005 0.015 20 843.5821338145106 313.0529144972081 308.9004606093474 1103.449473467234 1100.921783052929 1100.438579167911 1100.449346509375 310.9963419299838 1099.853152439521 308.5232177628284
4 0.005 0.02 20 894.5775249917065 322.7991229739035 318.0970243411582 1102.812128433832 1100.500667958031 1100.172899552126 1096.694838226884 308.5248028655322 1098.521150137339 314.4493076149631
5 0.005 0.025 20 929.7021542999663 332.9644891750477 327.9997470607061 1102.563663584813 1100.343346340376 1100.082267184615 1094.791099425672 298.7871722639405 1098.073463682128 319.9867654344765
6 0.005 0.03 20 933.0706302620409 343.335210839775 338.2301731699586 1102.52832977502 1100.332866370997 1100.084217508162 1094.356681960335 294.1277403256148 1098.04074203396 321.9484275154775
7 0.005 0.035 20 931.5225858344907 353.790177272695 348.5966500181294 1102.563341986968 1100.36627893758 1100.111751610844 1094.50725982995 293.2941375643326 1098.080136089023 323.1756826204351
8 0.005 0.04 20 933.3894280027263 364.271202753243 359.0092121600561 1102.595421897053 1100.391131601493 1100.13072876731 1094.749051487715 293.1144866630339 1098.102811725666 324.3109087894405
9 0.005 0.045 20 933.9427156432223 374.746723166876 369.4254529904185 1102.624023585787 1100.412394251455 1100.146339278157 1094.931483944665 293.0815631522631 1098.129081074943 324.8111340910889
10 0.005 0.05 20 935.5917420417703 385.1891687369318 379.8191827393373 1102.639901848826 1100.423016648584 1100.153209624649 1095.058512367283 293.1273814855579 1098.130314385572 324.1986892528155
11 0.005 0.055 20 938.784563253669 395.5819563070384 390.1743530463492 1102.653752200292 1100.431519696564 1100.158898761646 1095.155273182285 293.5048718996386 1098.133911694848 322.3018211724897
12 0.005 0.06 20 939.3069092265647 405.912599512874 400.4786875669865 1102.658573549941 1100.433189942034 1100.159134031793 1095.214838772857 293.9869210582738 1098.124803338692 319.1302295859402
13 0.005 0.065 20 943.5574395890995 416.1688486385438 410.7218462299543 1102.66508536941 1100.436199076582 1100.161246463751 1095.252972624102 293.8939662970855 1098.116988622363 315.007225148279
14 0.005 0.07000000000000001 20 945.1036150008686 426.3473660620344 420.8962064054176 1102.665851716361 1100.435572253783 1100.160093823616 1095.270292365803 293.4465082689416 1098.10838917889 310.6080453148499
15 0.005 0.075 20 947.3995481810928 436.4384284716357 430.9941426763721 1102.673364618775 1100.438945825433 1100.162719923448 1095.292004784627 293.3743207417732 1098.106921328992 306.6615858938933
16 0.005 0.08 20 950.4757107572907 446.43927114941 441.0098191804281 1102.674919317975 1100.439194284847 1100.162549930826 1095.306996084228 293.4467380618649 1098.10058306551 303.5585930913099
17 0.005 0.08500000000000001 20 951.9718961844106 456.3470649763626 450.9385031917657 1102.680422941922 1100.441891566949 1100.1645950903 1095.325524352893 293.526381765101 1098.098220957972 301.3495744585396
18 0.005 0.09 20 954.8259604626023 466.1567039922304 460.775899624612 1102.683003148145 1100.442406350961 1100.164694156123 1095.346769085749 293.6042792577495 1098.091953869445 299.8718568866815
19 0.005 0.095 20 956.9771582646904 475.8656845203088 470.5211150394409 1102.689099966964 1100.445468458216 1100.167312667593 1095.36762143864 293.6857676754198 1098.092797060732 298.903276228245
20 0.005 0.1 20 958.7849492271706 485.4715868582159 480.1741255621571 1102.691066072864 1100.445971331332 1100.167012361758 1095.388215275579 293.7801730231845 1098.086380445834 298.2804153449034
21 0.005 0.105 20 961.1983801564785 494.9709932922184 489.7261745576119 1102.697345715046 1100.449110583512 1100.169770259374 1095.40721047607 293.8923206557454 1098.086531279189 297.8911052317416
22 0.005 0.11 20 962.8460677342288 504.360358643705 499.1720593016485 1102.700021634556 1100.45033327366 1100.169807161599 1095.42776583105 294.0223329954406 1098.082557417944 297.6414159345318
23 0.005 0.115 20 964.8223206311586 513.6362193135996 508.5080550489277 1102.706663661581 1100.453973139619 1100.17291129578 1095.447987942689 294.1671139356069 1098.083080878673 297.4778985151956
24 0.005 0.12 20 966.7765538104773 522.7955951913654 517.7312806520412 1102.709050540232 1100.454961336221 1100.172552153187 1095.466969141496 294.3245671589451 1098.080081799107 297.3695307717881
25 0.005 0.125 20 968.5015139869219 531.8361535595384 526.8391527775075 1102.714502086402 1100.457671067973 1100.174984066022 1095.485840264326 294.4935657937261 1098.07974419956 297.2879204193898
26 0.005 0.13 20 970.4170013217202 540.7577985593251 535.8301267163978 1102.718007592419 1100.459239615079 1100.175232562651 1095.505972367817 294.6705705556542 1098.077784449936 297.2194287261194
27 0.005 0.135 20 972.187564042962 549.5597823646006 544.7028916268245 1102.723164540544 1100.46196187346 1100.177380969986 1095.524344547666 294.8434108017219 1098.078482148749 297.1595734122898
28 0.005 0.14 20 973.9370709917721 558.2403327404743 553.4561733471166 1102.726562317082 1100.463544758803 1100.17816862791 1095.544866075405 294.991492772468 1098.076008272966 297.1016310161259
29 0.005 0.145 20 975.7274961546427 566.7981462115563 562.088938211023 1102.730726045516 1100.465842794541 1100.179998944038 1095.560488424649 295.1025822994575 1098.074501935953 297.0417340310087
30 0.005 0.15 20 977.4922750603657 575.2320845975891 570.6000713051579 1102.734520718365 1100.467431587045 1100.180782456193 1095.576951749717 295.1820885098826 1098.074588383694 296.9796582280269
31 0.005 0.155 20 979.3612391442022 583.5436873246005 578.9894120567046 1102.737446200703 1100.468778234813 1100.181720857328 1095.591877268666 295.2400533547703 1098.072461401237 296.9171641571896
32 0.005 0.16 20 981.2145432549464 591.7348477371092 587.2572741382694 1102.741953343287 1100.470971957173 1100.183147898864 1095.608419418477 295.2830470139027 1098.073027376207 296.854714600811
33 0.005 0.165 20 982.9654158681656 599.8053999107091 595.404013085105 1102.744851333946 1100.47231306195 1100.184152741572 1095.62160465284 295.3178125699029 1098.070698197758 296.7924852795886
34 0.005 0.17 20 984.752362075349 607.7564902525138 603.4305727095928 1102.74917598675 1100.474488015803 1100.185463773362 1095.636794932214 295.3463671086765 1098.070304515765 296.7291779165645
35 0.005 0.175 20 986.5670137207454 615.5889663443908 611.337580627636 1102.75282300422 1100.476380447805 1100.186794432258 1095.649997331807 295.3707873322808 1098.070299417147 296.6666089451142
36 0.005 0.18 20 988.3849286432385 623.3031597617191 619.1256626920275 1102.756350851645 1100.477654817225 1100.187009298792 1095.665540865082 295.3908685909676 1098.069181509379 296.6065706974892
37 0.005 0.185 20 990.185942528988 630.9000725717451 626.7955897373441 1102.760102306764 1100.479764743285 1100.188621645222 1095.67869671988 295.4059635684929 1098.069051348668 296.5513138580182
38 0.005 0.19 20 991.9554048625951 638.3809145437311 634.3485588653142 1102.763138172815 1100.480729470597 1100.188744706862 1095.693469515046 295.4155819153364 1098.067885979937 296.5002838765621
39 0.005 0.195 20 993.6927017467819 645.7465708334904 641.7855157003055 1102.766578919116 1100.482751526523 1100.190467863425 1095.705967804396 295.4193666813974 1098.067534382302 296.4540905323912
40 0.005 0.2 20 995.3833339727337 652.9981991296005 649.1075407443769 1102.76992626337 1100.483759585168 1100.190772300481 1095.71962426476 295.4187388098377 1098.067538786297 296.4118551859729
41 0.005 0.205 20 997.0387750115307 660.1365421966724 656.3156568530776 1102.771934055614 1100.484691428851 1100.191456521388 1095.729694229198 295.4143347467572 1098.065216776566 296.3695987843799
42 0.005 0.21 20 998.6973207123795 667.1632488874135 663.41093131917 1102.775092480634 1100.485559164778 1100.192016536654 1095.739321274121 295.4069099531737 1098.066459280716 296.3246729098384
43 0.005 0.215 20 1000.358134140737 674.0795756663273 670.3940401578398 1102.776144772439 1100.486196425575 1100.192197055172 1095.750103695016 295.396600411227 1098.063046496312 296.2738900931466
44 0.005 0.22 20 1002.003364242898 680.8866458834705 677.2653755996682 1102.780818975154 1100.48832966665 1100.19386368109 1095.762187110736 295.3838441110422 1098.065373607473 296.2157576782104
45 0.005 0.225 20 1003.562249053261 687.5863374870087 684.0275372929818 1102.781427597985 1100.488772066812 1100.193609394996 1095.77313874385 295.368249969746 1098.061277124269 296.148086692538
46 0.005 0.23 20 1005.043481183014 694.1799172820978 690.6825541924782 1102.786292480963 1100.491065796909 1100.195700943897 1095.785275446431 295.3494972703148 1098.063325869287 296.0714430723481
47 0.005 0.235 20 1006.52423954505 700.6686968196234 697.2316490888984 1102.786647451548 1100.491190320478 1100.195009172763 1095.796099459674 295.3273255602376 1098.060149359584 295.9862155112438
48 0.005 0.24 20 1008.028571946908 707.0541781076814 703.6764380362398 1102.791288139523 1100.493307201165 1100.196796353903 1095.808320550188 295.3004190663508 1098.062820679286 295.8968036068439
49 0.005 0.245 20 1009.482212274464 713.3368584049343 710.0180179199016 1102.792284544204 1100.493789737704 1100.196621579951 1095.818685854545 295.2682934111068 1098.058943768755 295.8001183885922
50 0.005 0.25 20 1010.931156462567 719.5180590900634 716.2577225126482 1102.796247380327 1100.49515758271 1100.197951506659 1095.829779284125 295.2303470481695 1098.061207628821 295.6944332395227
51 0.005 0.255 20 1012.349793531606 725.5992832197852 722.3966736732684 1102.796826369957 1100.495461026906 1100.197512738588 1095.839434385545 295.1861620550993 1098.057430428388 295.5842968392262
52 0.005 0.26 20 1013.75885597287 731.5818401905594 728.4360544615349 1102.801171526422 1100.497169588954 1100.199376259804 1095.848810493305 295.1343807196809 1098.059242077755 295.4693685256189
53 0.005 0.265 20 1015.084282051821 737.4670046127594 734.3772301314929 1102.801449188407 1100.497219108375 1100.198530477605 1095.857260780406 295.0750820428441 1098.05667588087 295.3493523013633
54 0.005 0.27 20 1016.433151579475 743.2563154127936 740.2217110243523 1102.805273911295 1100.499045114378 1100.200652151717 1095.865895933636 295.0093093255579 1098.058380956915 295.2255715560102
55 0.005 0.275 20 1017.738484377028 748.9511499885275 745.9708467884368 1102.80635737128 1100.49998750649 1100.200601229083 1095.875848643083 294.9383180248597 1098.055510441052 295.1007892926339
56 0.005 0.28 20 1019.04636322449 754.5527849685825 751.6260164690957 1102.810350974483 1100.501425738589 1100.202148668575 1095.884783796518 294.8641942979742 1098.057417161098 294.9772664735419
57 0.005 0.285 20 1020.322103197669 760.0625433923008 757.1884805439759 1102.81096186027 1100.501919616835 1100.201316914611 1095.895116158214 294.7885593039253 1098.054157303761 294.858333512035
58 0.005 0.29 20 1021.598543487081 765.4819083844041 762.659589238502 1102.81446005469 1100.503022795151 1100.202580620666 1095.904598617846 294.7120237985398 1098.055656136577 294.7471671793463
59 0.005 0.295 20 1022.840183326286 770.8122363446375 768.0407632432629 1102.815585410063 1100.503979498687 1100.202649619185 1095.914336365663 294.6362785304859 1098.05276622068 294.6456148647757
60 0.005 0.3 20 1024.07860590999 776.0547592920919 773.3333761437613 1102.819133696961 1100.505082890457 1100.204064754782 1095.922823809279 294.5623345251861 1098.055453926495 294.5532221489962
61 0.005 0.305 20 1025.283754357406 781.2107493542743 778.5386666369451 1102.819140903513 1100.505054577158 1100.203155086177 1095.930543420958 294.4915000672076 1098.052178900014 294.4682575660429
62 0.005 0.31 20 1026.469965080157 786.2815834349373 783.6579658089653 1102.822530572224 1100.506252679208 1100.204777528071 1095.937842857976 294.4252317372433 1098.054431730714 294.3903999087673
63 0.005 0.315 20 1027.629222828759 791.2685142289034 788.69256323977 1102.822668471856 1100.506443647177 1100.204137690837 1095.944965469829 294.3650136989048 1098.050488303566 294.3200729943298
64 0.005 0.32 20 1028.751970235282 796.1728304478123 793.6437646006929 1102.826385232571 1100.507968339165 1100.205797472829 1095.952272875684 294.3120629870916 1098.053073027559 294.2559616683668
65 0.005 0.325 20 1029.866475170701 800.995671234804 798.5127942766961 1102.826882523541 1100.508594857438 1100.205389618862 1095.959372790916 294.2673000293238 1098.050842652856 294.1944147982904
66 0.005 0.33 20 1030.952825646005 805.7380805729329 803.3008136029509 1102.830499875193 1100.509961255788 1100.207060081171 1095.966131035621 294.2315796131988 1098.052821319992 294.13717737643
67 0.005 0.335 20 1032.012516234227 810.4012401532204 808.0089386904336 1102.831087093656 1100.510568662238 1100.206597891658 1095.974535134501 294.2056010348643 1098.05027720789 294.0809749984194
68 0.005 0.34 20 1033.07037402799 814.9866917277374 812.6384917226792 1102.834479101205 1100.511575819549 1100.207751105158 1095.982844484255 294.1899270080817 1098.05249436975 294.0230395793198
69 0.005 0.345 20 1034.112075615962 819.4956914035448 817.1907299333203 1102.833603081441 1100.511209251306 1100.206705117235 1095.990262900559 294.184784747612 1098.047378853363 293.9708859114396
70 0.005 0.35 20 1035.15023189722 823.929557185981 821.667013259715 1102.837731691781 1100.512870477439 1100.208356190326 1095.998341350076 294.1906891390905 1098.050047583086 293.9239019247568
71 0.005 0.355 20 1036.159911092137 828.2893489813692 826.068513717518 1102.837677496277 1100.513118082923 1100.208120848139 1096.004245332856 294.2082946450788 1098.046290173711 293.8710118587853
72 0.005 0.36 20 1037.160861451355 832.5763532345303 830.396485228781 1102.840942533961 1100.514223740456 1100.209580710824 1096.010137954416 294.2383747965362 1098.048890092546 293.8137286683278
73 0.005 0.365 20 1038.135754425127 836.7916883993436 834.6520721436061 1102.840968582655 1100.514397021029 1100.208863246038 1096.016749055793 294.2823292276403 1098.047399494225 293.7521269921231
74 0.005 0.37 20 1039.091960576431 840.9364530607575 838.83640163814 1102.843986380307 1100.515561982613 1100.210347848128 1096.02188275959 294.3413021088616 1098.048681141239 293.6902804974868
75 0.005 0.375 20 1040.038336562576 845.0118818085289 842.9506280611098 1102.844352154316 1100.516160239986 1100.209960130742 1096.028497722378 294.4162027253612 1098.046324775105 293.6261707166019
76 0.005 0.38 20 1040.979779082349 849.0192171626841 846.9959969834671 1102.847968921117 1100.517623240204 1100.211701695995 1096.035369184133 294.5077701268453 1098.04946835972 293.5641209263397
77 0.005 0.385 20 1041.898618032476 852.9594641679727 850.9735994622164 1102.847410785107 1100.517112788365 1100.210254365974 1096.041608782711 294.6171114316755 1098.045659218478 293.5094731080823
78 0.005 0.39 20 1042.806642775584 856.8338061351096 854.8845945158804 1102.851080550448 1100.518454085117 1100.21181113497 1096.048945530724 294.7426902501835 1098.048167156022 293.4627460622798
79 0.005 0.395 20 1043.698526122459 860.6432783259916 858.7300526063076 1102.851209627202 1100.51877394977 1100.211381641105 1096.055625995849 294.8820934451387 1098.046358044882 293.4256133277702
80 0.005 0.4 20 1044.576213403531 864.389053565577 862.5111183478651 1102.854204693384 1100.519897702381 1100.212919008618 1096.060837146485 295.032689132805 1098.049583260758 293.3930087888348
81 0.005 0.405 20 1045.430291281709 868.0720436595668 866.2288053616948 1102.853055254333 1100.519209137427 1100.211529198633 1096.065611417599 295.1892455359183 1098.045444771168 293.3673239298918
82 0.005 0.41 20 1046.272247926701 871.693361475052 869.8841076657376 1102.856355200235 1100.520538159153 1100.213357256594 1096.070543490417 295.3458793393411 1098.048400112715 293.3488944570339
83 0.005 0.415 20 1047.099020849614 875.253935662248 873.4777873496373 1102.855899504955 1100.520487050116 1100.212325044047 1096.075944844444 295.496276080432 1098.045653554188 293.3317132984481
84 0.005 0.42 20 1047.913638034904 878.7548031349111 877.0109223933918 1102.858979102101 1100.521794046783 1100.214045393905 1096.080232406007 295.6349310829899 1098.04825310976 293.316664613549
85 0.005 0.425 20 1048.716378177934 882.1969291400097 880.484719899873 1102.859205413575 1100.522168784466 1100.213350910218 1096.086641920355 295.75778397442 1098.046379081318 293.3045677321666
86 0.005 0.43 20 1049.511998646244 885.5813750950696 883.9002640767053 1102.861718883427 1100.522981055661 1100.214466432589 1096.092031614778 295.8627060155471 1098.047930957692 293.288476123166
87 0.005 0.435 20 1050.29196796866 888.9090875419419 887.2585368337861 1102.86241024903 1100.523761108034 1100.214377859649 1096.098653176292 295.9496284956339 1098.046109289603 293.2681114869065
88 0.005 0.44 20 1051.070201823091 892.1809964579737 890.5604848626519 1102.864468156957 1100.524245852049 1100.215377047919 1096.103056716159 296.0199177559478 1098.047594346479 293.2457674846575
89 0.005 0.445 20 1051.825211747052 895.3980470130301 893.8070507164076 1102.864477522606 1100.524356653947 1100.214568786391 1096.108688641758 296.0771162257747 1098.044996801794 293.2216724014835
90 0.005 0.45 20 1052.541383883441 898.5611501053958 896.9991673022301 1102.866978546371 1100.525031069915 1100.215811506966 1096.11244824462 296.1248214839697 1098.047747444642 293.1935997440227
91 0.005 0.455 20 1053.287022116725 901.6712142131516 900.1377277279071 1102.866420495068 1100.524911841685 1100.214867155634 1096.116931896899 296.1663774219106 1098.04542282005 293.1643726497956
92 0.005 0.46 20 1054.020747733739 904.729263003388 903.2237147610656 1102.868923302597 1100.525712151667 1100.216352186323 1096.120536898338 296.2048003202066 1098.04761216962 293.1374351677243
93 0.005 0.465 20 1054.739705289451 907.7361402290993 906.2580279112852 1102.868753009161 1100.525997052133 1100.21562205741 1096.125401333572 296.2426712377135 1098.045352337527 293.1138397754792
94 0.005 0.47 20 1055.451512359843 910.6927241260952 909.2415418837249 1102.871307069597 1100.526856957782 1100.216979764497 1096.12901206801 296.2818499230419 1098.047556390414 293.0937405401569
95 0.005 0.475 20 1056.151696587607 913.5999573235066 912.1752264236364 1102.871954355442 1100.527832340055 1100.216845294173 1096.134410538451 296.3237604718582 1098.046476094297 293.077083398065
96 0.005 0.48 20 1056.843511917131 916.4586269115066 915.0598569149898 1102.87378412812 1100.528374106337 1100.217824531795 1096.138450250833 296.3690918935582 1098.047803392221 293.0637747541259
97 0.005 0.485 20 1057.515191560004 919.2693454024104 917.8961485196166 1102.874593854289 1100.529114386026 1100.217586597896 1096.143971676455 296.4185066114795 1098.046467580694 293.053118353627
98 0.005 0.49 20 1058.192667944554 922.0330124968235 920.6849488597584 1102.876030084492 1100.528972138456 1100.218048416227 1096.14783866907 296.4715727078749 1098.047126218635 293.0442900161946
99 0.005 0.495 20 1058.85223517326 924.7505343189246 923.4271245893602 1102.876896910475 1100.529762849284 1100.217867940744 1096.153391552835 296.5281779018509 1098.047165650238 293.0369866245068
100 0.005 0.5 20 1059.506091318959 927.4226541812276 926.123435362216 1102.87711816779 1100.529523343882 1100.218396246023 1096.154418124162 296.5883262511747 1098.046846983799 293.0300486064818
101 0.005 0.505 20 1060.153848017497 930.0502104682754 928.7747408553641 1102.877905098004 1100.530093546615 1100.218276180432 1096.158944707369 296.6510888413451 1098.04502123527 293.0241366231181
102 0.005 0.51 20 1060.790081710805 932.6339128355683 931.3817813757723 1102.87968132068 1100.530439445777 1100.219173596483 1096.162167618784 296.7161034715852 1098.046413613849 293.0222570612351
103 0.005 0.515 20 1061.416035134047 935.1744832195951 933.9452994154497 1102.88048740797 1100.531311530214 1100.219017439749 1096.16702331233 296.7825231835068 1098.046034271744 293.0190964022279
104 0.005 0.52 20 1062.032250227338 937.6726681060446 936.4660260432275 1102.881765742612 1100.531687721093 1100.219939370388 1096.169129469696 296.8503189235033 1098.046649159629 293.0154783248551
105 0.005 0.525 20 1062.637816396421 940.1291807796283 938.9446992829728 1102.882542819476 1100.532524686015 1100.219762749294 1096.174481373917 296.9188738400863 1098.045478632265 293.0133478167142
106 0.005 0.53 20 1063.236556766677 942.5447132867436 941.381994587577 1102.884130495049 1100.532591885777 1100.220202887477 1096.177916999784 296.9882042832832 1098.046698057641 293.0115028824861
107 0.005 0.535 20 1063.827249929543 944.9200076953673 943.7786670350334 1102.884901096243 1100.533564683151 1100.220289159636 1096.183943898268 297.0575850422172 1098.045573244802 293.0103466726858
108 0.005 0.54 20 1064.409625681575 947.2557654416089 946.1354047970073 1102.886853593684 1100.533893906346 1100.221325387277 1096.186323143715 297.1268632025979 1098.047583126907 293.008760538602
109 0.005 0.545 20 1064.979515031055 949.5525727899808 948.4528404425771 1102.885737484924 1100.533522529854 1100.220134236959 1096.189517782158 297.1964458158831 1098.044714049963 293.0072479872914
110 0.005 0.55 20 1065.543605344145 951.8111588153246 950.7316747516686 1102.887663362594 1100.53390091525 1100.221280302982 1096.191610068279 297.2662002792455 1098.046353288694 293.0060072152286
111 0.005 0.555 20 1066.094974152739 954.0321427238412 952.9725640973135 1102.887161166127 1100.533837956466 1100.220382863004 1096.195079603733 297.3359597779194 1098.044767825442 293.0047432685985
112 0.005 0.5600000000000001 20 1066.639763906008 956.2161531461983 955.1761206025758 1102.888715590266 1100.53432863265 1100.221411512598 1096.197062560925 297.4057990704951 1098.045851474962 293.0043715884902
113 0.005 0.5650000000000001 20 1067.177012905865 958.3638311634091 957.3430132123217 1102.889345094479 1100.535247408157 1100.221419871703 1096.200836252066 297.4756318844262 1098.045586124704 293.00365451263
114 0.005 0.5700000000000001 20 1067.706970672905 960.4758035958334 959.4738579823659 1102.891004895017 1100.535839216766 1100.222566740036 1096.203132402414 297.5454078850005 1098.046577545587 293.0038361156321
115 0.005 0.5750000000000001 20 1068.227473603011 962.5526469743289 961.569257352852 1102.891079689244 1100.535950812198 1100.221572404307 1096.208327160095 297.6151323661836 1098.045499496882 293.005789002691
116 0.005 0.58 20 1068.747808586246 964.5949932799018 963.6298267373647 1102.892661287821 1100.536252967126 1100.222438625957 1096.211518630834 297.6847052042397 1098.046606466237 293.0049265166425
117 0.005 0.585 20 1069.274439391386 966.6034520356897 965.6561799040235 1102.892907816852 1100.536710780933 1100.222144351031 1096.216276637974 297.7542091370545 1098.045343240616 293.0041148552726
118 0.005 0.59 20 1069.774703843643 968.5785581627887 967.6488553712477 1102.893726680532 1100.536604891287 1100.2225869296 1096.21770574529 297.8233575656172 1098.045545423197 293.00495420383
119 0.005 0.595 20 1070.267579727046 970.5208696454513 969.6084465966078 1102.893842406327 1100.536781960324 1100.22212978653 1096.221170405911 297.8922096423043 1098.044949525595 293.0035145129637
120 0.005 0.6 20 1070.749041961154 972.430951979794 971.5354938044954 1102.894597255682 1100.536788614651 1100.222735695284 1096.222521466123 297.9606617606798 1098.045608462953 293.004098546387
121 0.005 0.605 20 1071.227589468004 974.3092930572698 973.4305215915323 1102.895088897274 1100.53730982743 1100.222623627651 1096.22589370596 298.0287401432204 1098.044747983054 293.0030407117385
122 0.005 0.61 20 1071.696613595286 976.1564749927733 975.2941043813889 1102.896114036754 1100.537450961496 1100.223106543022 1096.227584389539 298.0963843109294 1098.045417655877 293.0028787337298
123 0.005 0.615 20 1072.160368099025 977.9730278971281 977.126779079214 1102.897296617389 1100.538574169876 1100.223449704811 1096.231051684701 298.1636013411244 1098.046356996112 293.0038077973807
124 0.005 0.62 20 1072.613744708964 979.7594372707626 978.9290265358012 1102.897818265793 1100.538698805928 1100.223960523487 1096.233020436216 298.2302964213216 1098.045688212811 293.0028022659661
125 0.005 0.625 20 1073.063519805795 981.5162598845469 980.7014149764808 1102.898898586025 1100.53930237314 1100.223760094723 1096.237705288829 298.2964922211555 1098.046367957247 293.000718782741
126 0.005 0.63 20 1073.50353651765 983.2439642788747 982.4444131728885 1102.899049891203 1100.539133290924 1100.224040189978 1096.239659384136 298.3622187489646 1098.045419465381 293.0005328968282
127 0.005 0.635 20 1073.938709973831 984.9430550742846 984.1585320630594 1102.900389379107 1100.539830117532 1100.224256038967 1096.243764835597 298.4274737542053 1098.046054055919 293.0010125097162
128 0.005 0.64 20 1074.366617504621 986.6140113275488 985.8442543168645 1102.900341419961 1100.539195638906 1100.223968618748 1096.244689318427 298.4922622621821 1098.045643182451 293.0010036491227
129 0.005 0.645 20 1074.787997858872 988.2573032263368 987.5020630121633 1102.901209333721 1100.539979393518 1100.224340541465 1096.24751085396 298.5567744142542 1098.045920508456 293.0002373345105
130 0.005 0.65 20 1075.200920025571 989.8733787761849 989.1323988968312 1102.901018228902 1100.539399561732 1100.224228048015 1096.247907563189 298.6208629299574 1098.045174613591 293.0000385650278
131 0.005 0.655 20 1075.608810380559 991.4627133015877 990.7357503352595 1102.902086117724 1100.540358174114 1100.224585032526 1096.250842512485 298.6847700923964 1098.04618359967 292.9999258041316
132 0.005 0.66 20 1076.008881169583 993.0257471375156 992.312557411333 1102.902082733098 1100.540070107651 1100.224532887939 1096.251366072108 298.7484341037751 1098.044760746204 292.9999304731352
133 0.005 0.665 20 1076.404087577345 994.5629380853702 993.8632807649363 1102.903657510917 1100.541325503415 1100.225194884189 1096.254796352822 298.81202697139 1098.045809809238 292.9997985008255
134 0.005 0.67 20 1076.792411542783 996.0747201332549 995.3883578182089 1102.903823492988 1100.541089148589 1100.225203667138 1096.256441433936 298.8754896942973 1098.045152785775 292.99982850689
135 0.005 0.675 20 1077.17604657428 997.5615481845552 996.8882463076343 1102.905242814547 1100.541947652036 1100.225541004256 1096.260611771638 298.9390451973334 1098.045622476093 292.9998126019622
136 0.005 0.68 20 1077.551279582111 999.0237913070234 998.3633259468364 1102.90481027096 1100.541218151315 1100.225032077273 1096.262243895069 299.0027393511619 1098.044820716858 292.9997370746685
137 0.005 0.6850000000000001 20 1077.923903204368 1000.461904601978 999.8140530887282 1102.906479656157 1100.542312472489 1100.225830623359 1096.264953896087 299.0665073834443 1098.046297413744 292.9996281575469
138 0.005 0.6900000000000001 20 1078.287571672007 1001.876251177241 1001.240803689819 1102.905526052327 1100.541489130305 1100.225316809799 1096.265057065186 299.1304662551283 1098.044634591272 292.9992668103772
139 0.005 0.6950000000000001 20 1078.649828690861 1003.267254983261 1002.643992597224 1102.907155362574 1100.542408715166 1100.22597551517 1096.26750972484 299.1946444922005 1098.04681630577 292.9998237745321
140 0.005 0.7000000000000001 20 1079.001466401522 1004.635287295831 1004.024000603484 1102.906331171664 1100.541613790874 1100.225410919407 1096.26799633368 299.2591267216737 1098.044822647768 292.999801424173
141 0.005 0.705 20 1079.350352431201 1005.980758765816 1005.381242446394 1102.907779717189 1100.542857380218 1100.226094837335 1096.270697523387 299.323921273453 1098.046111246446 292.9993803486033
142 0.005 0.71 20 1079.692169375194 1007.304002448231 1006.716055166872 1102.907594108312 1100.542484729879 1100.22602307353 1096.270807518888 299.3890317551705 1098.044967510498 292.9993813097291
143 0.005 0.715 20 1080.030709057979 1008.605438682912 1008.028862549816 1102.909252589986 1100.543727974596 1100.226628165676 1096.274595416286 299.4545261177659 1098.045751497528 292.9995714776006
144 0.005 0.72 20 1080.362515847134 1009.88540446884 1009.320004529014 1102.908708356627 1100.543027877566 1100.226225550259 1096.275475587846 299.520464124857 1098.044942576144 292.9991538225941
145 0.005 0.725 20 1080.692553525964 1011.144297056956 1010.589873969338 1102.910494499131 1100.544157987935 1100.226780736547 1096.279727189646 299.5867140214093 1098.045954937405 292.9990492329748
146 0.005 0.73 20 1081.014794210426 1012.38243865065 1011.838804646697 1102.909770964538 1100.543311195147 1100.226349069689 1096.280421746003 299.6534633154798 1098.044674874273 292.99942609177
147 0.005 0.735 20 1081.33543830479 1013.60022502347 1013.067190836434 1102.911578080341 1100.544451433452 1100.227048526899 1096.283193034242 299.7206414642274 1098.046903349531 292.9992231195251
148 0.005 0.74 20 1081.646422421293 1014.797914515107 1014.275304638592 1102.910200217958 1100.543167062749 1100.22615760909 1096.282895160178 299.7883811475052 1098.044426119475 292.9992762704633
149 0.005 0.745 20 1081.957742184589 1015.975923195306 1015.463552709988 1102.912047438877 1100.544480007783 1100.227177457493 1096.285285883947 299.8565167052382 1098.046078273099 292.9991251217893
150 0.005 0.75 20 1082.259023112932 1017.134505617399 1016.632209037538 1102.91088065457 1100.543488874082 1100.226443415703 1096.285135497386 299.925200045984 1098.044443821319 292.9992014436058
151 0.005 0.755 20 1082.561494558324 1018.274056695196 1017.781650371741 1102.913699822834 1100.545463272748 1100.228053382277 1096.28797026529 299.9942308836501 1098.048074547521 292.9992200665001
152 0.005 0.76 20 1082.852995177698 1019.394822126102 1018.912146384436 1102.91207086202 1100.544279424269 1100.226988265648 1096.287752197867 300.0639342768074 1098.044501875126 292.9989393580962
153 0.005 0.765 20 1083.14592913234 1020.497193517635 1020.024069056339 1102.914855158982 1100.546116897517 1100.228356080647 1096.291031103026 300.1339620297518 1098.04768703149 292.9988873881673
154 0.005 0.77 20 1083.428343213792 1021.581361674773 1021.117655625477 1102.912752763715 1100.544417107132 1100.226543942011 1096.292156312366 300.2045200474262 1098.044395983121 292.9989946258666
155 0.005 0.775 20 1083.713804318316 1022.647742934359 1022.193286558432 1102.915784210374 1100.546422789216 1100.228454459381 1096.295307315814 300.2754031286974 1098.047210127135 292.9989600756747
156 0.005 0.78 20 1083.987419116471 1023.696555471556 1023.251205326339 1102.913665316968 1100.54473509054 1100.226829657705 1096.295888281718 300.3468789294497 1098.043976144139 292.9979190363374
157 0.005 0.785 20 1084.261965746132 1024.728169166212 1024.291749958416 1102.916230329574 1100.546385991549 1100.228524618172 1096.297601650426 300.418663144097 1098.046747312996 292.999119135271
158 0.005 0.79 20 1084.527115043109 1025.742802741313 1025.315172835457 1102.91396002727 1100.544705383106 1100.226782225389 1096.297686509128 300.4910876184802 1098.04417157616 292.9991381076793
159 0.005 0.795 20 1084.794148746385 1026.740817660047 1026.321811743809 1102.916557942136 1100.546286503808 1100.228504361117 1096.299031545231 300.5635698481099 1098.047155617558 292.9987899226848
160 0.005 0.8 20 1085.050952278493 1027.722395929649 1027.311881264325 1102.914392627143 1100.544812659481 1100.226849597305 1096.299450123032 300.6367111786474 1098.043476322416 292.9987693458148
161 0.005 0.805 20 1085.310241482898 1028.687893657137 1028.285710551048 1102.917506418717 1100.547065012279 1100.229113173424 1096.300533817134 300.7100059852329 1098.046813188129 292.9989776982869
162 0.005 0.8100000000000001 20 1085.55944774076 1029.637511308966 1029.243533816144 1102.915580633346 1100.545787561649 1100.227615945647 1096.300984842181 300.7838945994997 1098.044269505716 292.9991209845465
163 0.005 0.8150000000000001 20 1085.811220081276 1030.571589614037 1030.185662833481 1102.918689213208 1100.547757204368 1100.229304364665 1096.304176098333 300.8579244685455 1098.047830551551 292.9986352153637
164 0.005 0.8200000000000001 20 1086.052661772956 1031.490310105914 1031.112312195269 1102.916701015528 1100.546190032049 1100.227750158432 1096.304989134939 300.9325962791426 1098.044353973771 292.9984385662949
165 0.005 0.8250000000000001 20 1086.296721690846 1032.394017745157 1032.023800283584 1102.919603035435 1100.548028954533 1100.229439629925 1096.308272647339 301.0074771747951 1098.048446457932 292.9985939364788
166 0.005 0.8300000000000001 20 1086.529719924436 1033.282848447676 1032.920297249037 1102.91720768091 1100.546165530239 1100.227669902747 1096.307942851272 301.0827169699251 1098.044150271869 292.9986248831673
167 0.005 0.835 20 1086.766149567927 1034.15714812635 1033.802121159423 1102.919655119051 1100.547712165301 1100.229241551616 1096.309560114266 301.1581632032426 1098.047171160242 292.9985541723219
168 0.005 0.84 20 1086.992133408214 1035.017078066794 1034.669460884362 1102.917360973488 1100.546120995828 1100.227682726133 1096.309223539617 301.2339343492649 1098.043904566247 292.9988398931889
169 0.005 0.845 20 1087.220851615572 1035.862953101817 1035.522605123889 1102.919956969444 1100.547788871939 1100.229449608706 1096.310874683543 301.3099022590255 1098.046810779436 292.9986989804451
170 0.005 0.85 20 1087.440390238058 1036.694927923379 1036.361739303752 1102.918014178568 1100.546498308024 1100.227980611934 1096.311015813709 301.3860646654654 1098.044080404907 292.9988990913481
171 0.005 0.855 20 1087.6625530392 1037.513316617815 1037.187152472516 1102.920973276447 1100.548550697724 1100.229919078688 1096.312589003865 301.4625807991237 1098.047980759566 292.9988753278513
172 0.005 0.86 20 1087.874643238873 1038.318261124925 1037.99901588087 1102.919139698092 1100.547245072934 1100.228700352927 1096.312479922686 301.539332873994 1098.04412821747 292.9986236368115
173 0.005 0.865 20 1088.08990066775 1039.110070963094 1038.797615139714 1102.921865912952 1100.549055961814 1100.23006985791 1096.315674724017 301.6163479560288 1098.047769078093 292.9985613667226
174 0.005 0.87 20 1088.295337006639 1039.888881386916 1039.583113144292 1102.919954881361 1100.547616956659 1100.228727733128 1096.31632911163 301.6935394197261 1098.044075426976 292.9986289040618
175 0.005 0.875 20 1088.504289053139 1040.654992663141 1040.355786257342 1102.922751074634 1100.549385434503 1100.230314648912 1096.319249560201 301.7708872308895 1098.048276550726 292.9985963998436
176 0.005 0.88 20 1088.702870086933 1041.408527023019 1041.115786391958 1102.920520649248 1100.547688977164 1100.228764849657 1096.318838160548 301.8482702425566 1098.044306770898 292.9988078745555
177 0.005 0.885 20 1088.904771389842 1042.149769480839 1041.863375561698 1102.922837274763 1100.549193516751 1100.23020730546 1096.320321471699 301.9258449376045 1098.048140713787 292.9987765506232
178 0.005 0.89 20 1089.097366622877 1042.878845336807 1042.598704822737 1102.920517857865 1100.54742687874 1100.228516148203 1096.319642160448 302.0034821299946 1098.044289065108 292.99867776702
179 0.005 0.895 20 1089.293026115035 1043.596034716495 1043.322029241857 1102.922825340538 1100.548973635975 1100.230041389277 1096.321422852082 302.0812991333471 1098.047482750594 292.9986823386383
180 0.005 0.9 20 1089.479635621387 1044.301471613527 1044.033509271195 1102.921145517326 1100.54777266369 1100.22886739769 1096.321329023714 302.1591564394548 1098.044079951722 292.9982231942851
181 0.005 0.905 20 1089.669484212249 1044.995424852103 1044.733391370522 1102.923879661716 1100.549809886937 1100.23064284856 1096.322877290677 302.2372416955936 1098.048294902347 292.9981382583217
182 0.005 0.91 20 1089.849926189421 1045.678011481636 1045.421822029391 1102.922004613264 1100.548414450762 1100.229044838068 1096.32357751016 302.3153215988645 1098.04456607336 292.9985365781704
183 0.005 0.915 20 1090.033862020699 1046.349483364338 1046.099031306202 1102.924347140577 1100.549846589233 1100.23053599327 1096.325762967755 302.3935667259991 1098.04687978905 292.9986842149479
184 0.005 0.92 20 1090.209213563041 1047.010004873003 1046.765190772591 1102.922831192909 1100.548875380338 1100.229394719596 1096.326801903405 302.4716712807216 1098.04443672479 292.9985878743519
185 0.005 0.925 20 1090.389130547522 1047.659750127679 1047.420514236667 1102.924959530578 1100.549944530761 1100.230555179753 1096.328526362776 302.5499088578707 1098.047374502406 292.9984586593864
186 0.005 0.93 20 1090.56175433541 1048.298840797543 1048.065117583531 1102.92314071567 1100.548736672875 1100.229136271193 1096.329123032356 302.6280850165145 1098.044323457015 292.9982726681038
187 0.005 0.9350000000000001 20 1090.729677897876 1048.927583544859 1048.699214069096 1102.924979954257 1100.549654432126 1100.230454715277 1096.329581632092 302.7064289123302 1098.046852277844 292.9987206867626
188 0.005 0.9400000000000001 20 1090.890212237973 1049.546104297877 1049.322970518547 1102.923299049095 1100.548600633739 1100.229058867881 1096.330145660173 302.7847026277438 1098.044502903542 292.9987553707928
189 0.005 0.9450000000000001 20 1091.057532699979 1050.15456359336 1049.936566309842 1102.925542611463 1100.550065596244 1100.23105956344 1096.330209592453 302.8631654654458 1098.047097390021 292.9986192680225
190 0.005 0.9500000000000001 20 1091.216814535668 1050.753066875967 1050.540149195815 1102.924145409923 1100.549421148412 1100.229879172269 1096.331078873505 302.9413618299083 1098.044632844112 292.9983489276023
191 0.005 0.9550000000000001 20 1091.377961450281 1051.341814926236 1051.133892155058 1102.926073952978 1100.550373326385 1100.231102472121 1096.331423840771 303.0196406675069 1098.046821258455 292.9985812045129
192 0.005 0.96 20 1091.532970942426 1051.920938688297 1051.71794249911 1102.924815000344 1100.549800317968 1100.229979835076 1096.333170194423 303.0977335793794 1098.045050478454 292.9985596056207
193 0.005 0.965 20 1091.689177561672 1052.490632444917 1052.292472815487 1102.926761305665 1100.550916084155 1100.231313940958 1096.334343290585 303.1758538293435 1098.047740448695 292.9986465578878
194 0.005 0.97 20 1091.839202350007 1053.051018952396 1052.857626795576 1102.925332234383 1100.54996749547 1100.229966368398 1096.336348365213 303.2539347545818 1098.044472004093 292.9983303723421
195 0.005 0.975 20 1091.990709640789 1053.602286953614 1053.413571883873 1102.927266923814 1100.550846148847 1100.231250831568 1096.336842850407 303.3320614898336 1098.046905989016 292.9984391787079
196 0.005 0.98 20 1092.135871542669 1054.14454296245 1053.960440369126 1102.925418243302 1100.549739339055 1100.229792068842 1096.337366803472 303.4099673539266 1098.044521806365 292.9984961415076
197 0.005 0.985 20 1092.282495642931 1054.67797001744 1054.498392807352 1102.927184707167 1100.550562047839 1100.231121392196 1096.337215736854 303.4878886358316 1098.046518808418 292.9983243599999
198 0.005 0.99 20 1092.423339037314 1055.202680909523 1055.027565429289 1102.925560548067 1100.549630907867 1100.229846724178 1096.337557214191 303.565549770527 1098.04492885552 292.9985050259948
199 0.005 0.995 20 1092.565264939194 1055.718852617498 1055.548113701677 1102.927552068446 1100.550918094389 1100.231550971778 1096.337564988717 303.6433974757007 1098.046962768276 292.9981144088349
200 0.005 1 20 1092.701790037405 1056.226595736048 1056.060171476452 1102.926249540352 1100.550340188797 1100.230461871892 1096.338275823586 303.7209325958723 1098.044818031337 292.9985241333039
201 0.005 1.005 20 1092.839826680555 1056.726086330792 1056.563893318712 1102.928185331629 1100.551358727051 1100.231625339915 1096.338700772462 303.7985500540267 1098.047191614801 292.998671064191
202 0.005 1.01 20 1092.971887771143 1057.217425726187 1057.059403200445 1102.926816343878 1100.550622666079 1100.230440123896 1096.340557555579 303.8760891321334 1098.044565720279 292.9986646719329
203 0.005 1.015 20 1093.105825749951 1057.700786316118 1057.546851954156 1102.928943563122 1100.551838706313 1100.231980181841 1096.341548751149 303.9535515004442 1098.047233102828 292.9986093568177
204 0.005 1.02 20 1093.234123799573 1058.17626440856 1058.026362273735 1102.927313902954 1100.550644518256 1100.230288770347 1096.343416382138 304.0307439604667 1098.045193129939 292.9982373501514
205 0.005 1.025 20 1093.36389287179 1058.644019870862 1058.498071369061 1102.929288578447 1100.551739203245 1100.231858185102 1096.343390915821 304.1077945958426 1098.047549717986 292.9984809630624
206 0.005 1.03 20 1093.487301896268 1059.104134091347 1058.962088878784 1102.927201174787 1100.550440309836 1100.230165806822 1096.343839569188 304.1846707468266 1098.044598971331 292.9982698824667
207 0.005 1.035 20 1093.612908785112 1059.556775297083 1059.418555676377 1102.929014959115 1100.551321818845 1100.231547663115 1096.343423558923 304.2615271838359 1098.047062464685 292.9982184144884
208 0.005 1.04 20 1093.732709696505 1060.002024685801 1059.867580394736 1102.927053016726 1100.550136757796 1100.229937349739 1096.344037630784 304.3383197505744 1098.044719408217 292.9986463207795
209 0.005 1.045 20 1093.854926836762 1060.440048650509 1060.309303590237 1102.929415954073 1100.551615373566 1100.231854114944 1096.34399301933 304.4149389888641 1098.047117753107 292.9986472621183
210 0.005 1.05 20 1093.971290180902 1060.870920501253 1060.743827343743 1102.92769696854 1100.550744341488 1100.230436571842 1096.344450316875 304.4914726623143 1098.045038879181 292.9985959635401
211 0.005 1.055 20 1094.089905960738 1061.294808873159 1061.171291599678 1102.93018425241 1100.552310490077 1100.232344089633 1096.344818321214 304.5677160626076 1098.047587693451 292.9985622930235
212 0.005 1.06 20 1094.202620046306 1061.711782499122 1061.591794953165 1102.92833791664 1100.551148535057 1100.230540396671 1096.346641853477 304.6440194114597 1098.04525781736 292.99833393314
213 0.005 1.065 20 1094.317544934338 1062.12200400232 1062.005471792684 1102.930781039328 1100.552565912382 1100.232384100276 1096.347688013433 304.7199296025097 1098.047609411218 292.998510717395
214 0.005 1.07 20 1094.426434545481 1062.525531245846 1062.412412404187 1102.928786619524 1100.551203919674 1100.230618531866 1096.349115292356 304.7960120421027 1098.045144015951 292.9985032787051
215 0.005 1.075 20 1094.53772325778 1062.922522357982 1062.812746747987 1102.930986856006 1100.552471332765 1100.232301375932 1096.349207088995 304.8715773900517 1098.047555028552 292.9984420824735
216 0.005 1.08 20 1094.642860269336 1063.313026494008 1063.20655520745 1102.928675759161 1100.550942826118 1100.230449282073 1096.349223008497 304.9474018838939 1098.045151574826 292.9983204260877
217 0.005 1.085 20 1094.750643255767 1063.697204262513 1063.593967960958 1102.930650236514 1100.551965452616 1100.231973251135 1096.348949159429 305.0227486578578 1098.047350858648 292.998304154223
218 0.005 1.09 20 1094.852495531655 1064.075106060682 1063.975065450275 1102.928750422242 1100.550898889888 1100.23053041451 1096.349453637543 305.0983413872407 1098.044990707052 292.9976750987659
219 0.005 1.095 20 1094.957265238637 1064.446892889387 1064.349979608075 1102.931288869352 1100.552606582829 1100.232641561695 1096.349358373279 305.1732909655208 1098.047581210826 292.9986289181444
220 0.005 1.1 20 1095.056090973192 1064.812611116975 1064.718789137432 1102.929461930167 1100.551570186633 1100.230992843224 1096.349963906979 305.2485243352804 1098.045280228215 292.9984172419
221 0.005 1.105 20 1095.156835698368 1065.172408615109 1065.081611580716 1102.931251972971 1100.552604515705 1100.232266798329 1096.350464983343 305.3231439128156 1098.047274917645 292.9982215748245
222 0.005 1.11 20 1095.25323305699 1065.526344499572 1065.4385342897 1102.930056870712 1100.551868402576 1100.231052650194 1096.352315909463 305.3980825855609 1098.045716964145 292.9982430606254
223 0.005 1.115 20 1095.350387562863 1065.874549049574 1065.789662989627 1102.931485608456 1100.552687002229 1100.232128124193 1096.353053292503 305.472560988097 1098.046763153463 292.9982123511998
224 0.005 1.12 20 1095.443884913487 1066.217083936597 1066.135084521839 1102.930478321454 1100.551944992869 1100.231149508922 1096.354505094345 305.5471604145501 1098.045377034306 292.9985242046558
225 0.005 1.125 20 1095.537960939631 1066.554068354525 1066.47489855857 1102.931510930838 1100.552465024436 1100.232028467542 1096.35374932374 305.6212006106763 1098.046588561489 292.9983316244919
226 0.005 1.13 20 1095.628547177933 1066.885563339823 1066.809189070945 1102.930154255031 1100.551495219795 1100.230719605153 1096.354394992819 305.6953193243288 1098.04561726877 292.9984143523066
227 0.005 1.135 20 1095.719509871702 1067.211686378768 1067.138051166891 1102.931507119693 1100.552595852459 1100.232461131066 1096.353286226237 305.7691601136702 1098.047264264795 292.9973193047191
228 0.005 1.14 20 1095.807004411072 1067.532499603919 1067.461569484161 1102.930436935029 1100.551773690318 1100.231158376908 1096.354451951357 305.8429084899079 1098.045170944078 292.9981413548406
229 0.005 1.145 20 1095.894898639087 1067.848112223668 1067.779833368447 1102.931428693703 1100.55255701441 1100.232197466345 1096.353521080254 305.9163276314746 1098.046419454682 292.9982030558011
230 0.005 1.15 20 1095.980668716569 1068.158602103041 1068.092936945549 1102.931252990696 1100.552408077156 1100.231671782495 1096.354970032351 305.9897570281327 1098.04608530381 292.998474306208
231 0.005 1.155 20 1096.064835907548 1068.464055991609 1068.400955465621 1102.931617139916 1100.55269482203 1100.231961374148 1096.355123426262 306.0629130984834 1098.046046342062 292.9985466985945
232 0.005 1.16 20 1096.148494004844 1068.764570769415 1068.70399359761 1102.931916518188 1100.552682526103 1100.231601233596 1096.357534647404 306.1360865726252 1098.046902903045 292.9985696690534
233 0.005 1.165 20 1096.226326435946 1069.06023568773 1069.002126906101 1102.931665595983 1100.552764874654 1100.231919953362 1096.357454965863 306.209024133545 1098.045803877828 292.9984894160465
234 0.005 1.17 20 1096.307571319667 1069.351122836364 1069.295454401005 1102.932501344799 1100.552874794848 1100.231924157788 1096.359090712102 306.281730063867 1098.047326130341 292.9984938859576
235 0.005 1.175 20 1096.38540640881 1069.637268890208 1069.584008532223 1102.931560066584 1100.552497233198 1100.23169349328 1096.357612116477 306.3541560664697 1098.045655499078 292.9983317414531
236 0.005 1.18 20 1096.464770143049 1069.9187833098 1069.8678907642 1102.932115513487 1100.552503082045 1100.231712840029 1096.358742896101 306.4264075035884 1098.04645408799 292.9983298592339
237 0.005 1.185 20 1096.540310661567 1070.195710523171 1070.147147444277 1102.931294719812 1100.552128366321 1100.231587445082 1096.357098880788 306.4985615405646 1098.045545017725 292.9984267473853
238 0.005 1.19 20 1096.617696155184 1070.468165754364 1070.421889867861 1102.932385461671 1100.55270199116 1100.231965236713 1096.35869398778 306.5706106835129 1098.046892845368 292.9984598056392
239 0.005 1.195 20 1096.690799382156 1070.736179152559 1070.692155857429 1102.931807595925 1100.552750488578 1100.232121943377 1096.357202105086 306.6425559004657 1098.045397640924 292.9982730456363
240 0.005 1.2 20 1096.767132550199 1070.99987639437 1070.958062705228 1102.933269633055 1100.553359021221 1100.232515000856 1096.359099236615 306.7141026380779 1098.047751875213 292.9982812519174
241 0.005 1.205 20 1096.837849887285 1071.259275824488 1071.219639870806 1102.932402772436 1100.553132534879 1100.232206794169 1096.358984587728 306.7854804408989 1098.04582776594 292.9983485056147
242 0.005 1.21 20 1096.911709922431 1071.5145003613 1071.477000648098 1102.933612295503 1100.553499867771 1100.232399937212 1096.361487543759 306.8566042512378 1098.047920254043 292.9983691260114
243 0.005 1.215 20 1096.979908056731 1071.76556427618 1071.730170716811 1102.932516570436 1100.552981388961 1100.231923642032 1096.361230856955 306.9277885861872 1098.045690609074 292.9982835249218
244 0.005 1.22 20 1097.051490756205 1072.012586322852 1071.979258587251 1102.933830688293 1100.553452545101 1100.232478226815 1096.362507626515 306.9986564527001 1098.047462052212 292.9981994140257
245 0.005 1.225 20 1097.117276866946 1072.255569543248 1072.224282424144 1102.932175269324 1100.552618737431 1100.231747914755 1096.360898528586 307.0693819041842 1098.045162006556 292.9982515526927
246 0.005 1.23 20 1097.187353871284 1072.494646271032 1072.465357144878 1102.933821894491 1100.553293040177 1100.23255734676 1096.36199204762 307.1398324422495 1098.048100056958 292.9988824977778
247 0.005 1.235 20 1097.25054670517 1072.729808495484 1072.702494065003 1102.932209393448 1100.552635096622 1100.23197619164 1096.360633256495 307.210145687113 1098.045041939143 292.9984212343432
248 0.005 1.24 20 1097.31887678192 1072.961198487676 1072.935815297533 1102.934226526978 1100.553699777213 1100.232883842146 1096.362176680553 307.280075455132 1098.048467393749 292.9985545237321
249 0.005 1.245 20 1097.379993627061 1073.188798524563 1073.165324654733 1102.932743521417 1100.553210594282 1100.232418597517 1096.360538322997 307.3501461338724 1098.045363953012 292.9984159290121
250 0.005 1.25 20 1097.445731050811 1073.412751014764 1073.391144710154 1102.934658385759 1100.554068516974 1100.233145035299 1096.362835974827 307.419932890875 1098.047652785282 292.9984843455305
251 0.005 1.255 20 1097.504989959815 1073.63304084612 1073.613282218606 1102.932827722396 1100.553203999177 1100.231957545532 1096.36273132797 307.4896527689187 1098.045427786397 292.998450561536
252 0.005 1.26 20 1097.56899407863 1073.849807548206 1073.831851748258 1102.934935167994 1100.554013825071 1100.232965585363 1096.364889555011 307.5587866476882 1098.048055786699 292.9984233599085
253 0.005 1.265 20 1097.625548978559 1074.063022794841 1074.046855168379 1102.932732290014 1100.552945716341 1100.231596289287 1096.364550302677 307.6278064778157 1098.044958534909 292.9984238138765
254 0.005 1.27 20 1097.687104276787 1074.272827445255 1074.258404826133 1102.934882648654 1100.553891245844 1100.23291363701 1096.365416902219 307.6966307328575 1098.04781291785 292.9981700841248
255 0.005 1.275 20 1097.742411259553 1074.479190421998 1074.466498910493 1102.932686023836 1100.552834181395 1100.231746614839 1096.364005635447 307.7654237478497 1098.045113165737 292.9981849323851
256 0.005 1.28 20 1097.803111477005 1074.682252207256 1074.671250641877 1102.934675180973 1100.553621045085 1100.232723281006 1096.365049450248 307.833747607474 1098.04856413628 292.9984309127549
257 0.005 1.285 20 1097.856378062047 1074.881981835142 1074.872655328165 1102.932814674935 1100.552877984522 1100.231948768318 1096.363629773336 307.902138818486 1098.045172177007 292.9985621610498
258 0.005 1.29 20 1097.915335403998 1075.078519750548 1075.070829054524 1102.934927808168 1100.553977776876 1100.232954461144 1096.364917862797 307.9699676363397 1098.048694373523 292.9985882961932
259 0.005 1.295 20 1097.96705343418 1075.271833045495 1075.265762516831 1102.933363506881 1100.55335737989 1100.23241502473 1096.363392465144 308.0378907190463 1098.04534819721 292.9982161918947
260 0.005 1.3 20 1098.023337192148 1075.462055981095 1075.457570372874 1102.935028560425 1100.554237884417 1100.232925319812 1096.366006486405 308.1056216682228 1098.048175244637 292.9982545852849
261 0.005 1.305 20 1098.073843033494 1075.649165345951 1075.64624470792 1102.933689766966 1100.553509513573 1100.232333219691 1096.365230046458 308.1732420580902 1098.045597477112 292.9984636347968
262 0.005 1.31 20 1098.128397027013 1075.833286140154 1075.831897384105 1102.935173275246 1100.554216623972 1100.232756504633 1096.368139982571 308.2403502873204 1098.04794120277 292.9983337279619
263 0.005 1.315 20 1098.17745698686 1076.014394354511 1076.014518242583 1102.933916810018 1100.553528097901 1100.232349797521 1096.366818331193 308.3072003982268 1098.045546538698 292.9983592271304
264 0.005 1.32 20 1098.230202641816 1076.19260630902 1076.194212793496 1102.935273979223 1100.554063818289 1100.232820973453 1096.36824678915 308.3738409899192 1098.04745961248 292.9982645231051
265 0.005 1.325 20 1098.277251732399 1076.367893410212 1076.370967355528 1102.933507810512 1100.553123744913 1100.232005660152 1096.366403830063 308.4406661936188 1098.045302588646 292.9981970197246
266 0.005 1.33 20 1098.328490635474 1076.540375885114 1076.544885545642 1102.93481530294 1100.55362218856 1100.232506263269 1096.367401900461 308.5070754270629 1098.047746566557 292.9981447258562
267 0.005 1.335 20 1098.374212768616 1076.710031148243 1076.715959767502 1102.933599610631 1100.553147379153 1100.232190715768 1096.365920927654 308.5734284220574 1098.045058997964 292.998139306443
268 0.005 1.34 20 1098.423907726625 1076.876972556472 1076.884290181705 1102.935275766002 1100.554151111584 1100.233079412216 1096.367123949764 308.63935027962 1098.047289102052 292.9981715179607
269 0.005 1.345 20 1098.468624078107 1077.041184127387 1077.049874117545 1102.934302691687 1100.55397369562 1100.232863213861 1096.365992874141 308.7051462000981 1098.045694679729 292.9983355778298
270 0.005 1.35 20 1098.516105007946 1077.202768089753 1077.212800712494 1102.935684979537 1100.554459615531 1100.232996311935 1096.368667783239 308.770764339412 1098.048378449661 292.9983412626144
271 0.005 1.355 20 1098.558761013243 1077.361709444905 1077.373067929781 1102.934624061507 1100.554054770024 1100.232723509773 1096.368172745144 308.8359360480778 1098.045628318994 292.9984976684054
272 0.005 1.36 20 1098.605413470634 1077.518117760371 1077.530773221372 1102.936035877859 1100.554416518606 1100.233090945326 1096.370512808531 308.9008782926883 1098.047705712469 292.9985162048181
273 0.005 1.365 20 1098.64686667882 1077.671965094297 1077.685904507834 1102.934737493799 1100.553997448852 1100.23270155056 1096.369126631679 308.9657348738968 1098.045697265898 292.9983849514016
274 0.005 1.37 20 1098.692336078358 1077.823353644861 1077.838550866941 1102.935812474542 1100.554211777265 1100.232927333084 1096.370030780802 309.0305259124388 1098.048572711024 292.9982697142103
275 0.005 1.375 20 1098.73197355394 1077.972258245654 1077.988700913338 1102.934153683632 1100.553374389134 1100.232138468005 1096.368446778801 309.0951430218588 1098.045440128303 292.9982831806481
276 0.005 1.38 20 1098.776616350472 1078.118789987151 1078.136447301053 1102.936004254198 1100.554198080644 1100.233142499217 1096.369554478671 309.159365253866 1098.048853011432 292.9982408008842
277 0.005 1.385 20 1098.8146198016 1078.262914064082 1078.281776929058 1102.934344676908 1100.55365146912 1100.232575052671 1096.368106944054 309.2232265680256 1098.045109411884 292.9981388512497
278 0.005 1.39 20 1098.85760986536 1078.404740238356 1078.424779548385 1102.936252132347 1100.554579173985 1100.233564792133 1096.368866437967 309.286923050804 1098.047721144741 292.9985159064601
279 0.005 1.395 20 1098.895037434541 1078.544246529331 1078.565452040994 1102.934778036251 1100.554192238019 1100.232773136225 1096.36888901057 309.3504319825711 1098.045254661984 292.9983311991704
280 0.005 1.4 20 1098.936516971169 1078.681530048581 1078.703872205365 1102.936434994294 1100.554613923114 1100.233414291777 1096.370287783137 309.4139915491915 1098.047782487466 292.9983951654914
281 0.005 1.405 20 1098.972728858005 1078.816572377539 1078.84004175199 1102.934967603836 1100.554268167274 1100.232622685707 1096.370758670231 309.4770636245973 1098.045168001248 292.9983839720421
282 0.005 1.41 20 1099.013474673053 1078.9494707347 1078.974037720749 1102.936792741057 1100.554693496575 1100.233388874201 1096.372177523768 309.5401448310281 1098.048686104509 292.9981609855312
283 0.005 1.415 20 1099.047798188232 1079.080189944064 1079.105850062715 1102.934729037205 1100.553804518131 1100.232072463783 1096.371574000667 309.6027918619272 1098.045176540296 292.9981669100875
284 0.005 1.42 20 1099.08703713211 1079.20880274912 1079.23553476705 1102.936297953572 1100.554272169712 1100.233233648845 1096.371327583999 309.6653384380946 1098.047643402188 292.9982842583083
285 0.005 1.425 20 1099.12809849833 1079.335184294736 1079.363034090705 1102.934549638429 1100.553728791413 1100.232284626779 1096.370579640904 309.7273657250665 1098.04539522644 292.9983266703185
286 0.005 1.43 20 1099.165552076939 1079.459579970702 1079.488460283137 1102.936172202734 1100.554176007704 1100.233223364243 1096.370930361309 309.7894261513584 1098.047421840896 292.9982506995464
287 0.005 1.435 20 1099.198280526355 1079.581944737103 1079.611839379201 1102.934645133575 1100.553880589371 1100.23245704536 1096.37026326719 309.8510473175351 1098.045318256688 292.998187378526
288 0.005 1.44 20 1099.235134865454 1079.70236219348 1079.733244761642 1102.936569081017 1100.554641398698 1100.233479395735 1096.370612274075 309.9128243087687 1098.04814115606 292.9980868101493
289 0.005 1.445 20 1099.266781173702 1079.820815251015 1079.852681204577 1102.935188804523 1100.554321299797 1100.232591241592 1096.371179255097 309.9741427718828 1098.045417672482 292.9982562433551
290 0.005 1.45 20 1099.302682987352 1079.937387866339 1079.970209614226 1102.936869041504 1100.554640623352 1100.233284795323 1096.372198663928 310.0355060671137 1098.048313860221 292.9981612837052
291 0.005 1.455 20 1099.333140160151 1080.052059316222 1080.085834798281 1102.935603548332 1100.554457833565 1100.232547297947 1096.373187915378 310.0964924705085 1098.045722025936 292.9985435155564
292 0.005 1.46 20 1099.367074529568 1080.164897442181 1080.199603690516 1102.936940184234 1100.554500809226 1100.233292428646 1096.373362541945 310.1573707014126 1098.047776455164 292.9982882713733
293 0.005 1.465 20 1099.396662318948 1080.275890552321 1080.311525162033 1102.935397847046 1100.554147166439 1100.232373492161 1096.373230282829 310.2176200748997 1098.045334416769 292.9982936345879
294 0.005 1.47 20 1099.429270997129 1080.385102140824 1080.421639791396 1102.936723094718 1100.554253826557 1100.233356539871 1096.372383350875 310.2778555087497 1098.047445638315 292.9985019698981
295 0.005 1.475 20 1099.458122880952 1080.492527652961 1080.529965899415 1102.935041575725 1100.55376019832 1100.232198262227 1096.372248231814 310.3378247136134 1098.045606786 292.998495591652
296 0.005 1.48 20 1099.48997201006 1080.598233599155 1080.636545239762 1102.936807123998 1100.554355448683 1100.233510818766 1096.371857809447 310.3978689002471 1098.047713167516 292.998523531151
297 0.005 1.485 20 1099.517764451217 1080.702210354661 1080.74139368907 1102.935554372645 1100.554450784857 1100.232879480275 1096.371872040532 310.4575237680044 1098.045704765299 292.9982419485533
298 0.005 1.49 20 1099.548713246962 1080.804526483212 1080.844555517809 1102.937115293793 1100.55471065029 1100.233644572147 1096.371825041047 310.5169894007277 1098.047612525048 292.9982441928911
299 0.005 1.495 20 1099.575533954269 1080.905173139776 1080.946044586276 1102.935790846339 1100.554602052976 1100.232719360975 1096.373172541961 310.5761415535445 1098.045659066507 292.9984137287303
300 0.005 1.5 20 1099.60556045378 1081.004216657394 1081.045904107072 1102.937507904114 1100.555025163287 1100.233851323006 1096.373679518327 310.6350859068382 1098.04776036278 292.9981894074414
301 0.005 1.505 20 1099.631875040093 1081.101649621748 1081.144151560572 1102.936078623686 1100.554552944225 1100.232503443238 1096.375200672883 310.6937424988204 1098.045951529697 292.9981344029906
302 0.005 1.51 20 1099.660437464322 1081.197518862697 1081.240811589914 1102.93712361642 1100.554485183365 1100.233310603338 1096.374249346815 310.7521965973883 1098.047631771845 292.9981445722073
303 0.005 1.515 20 1099.686167132506 1081.291826963167 1081.335909394275 1102.9361566146 1100.554582589655 1100.232756625706 1096.374660454001 310.8104740241312 1098.046079789381 292.9982862221132
304 0.005 1.52 20 1099.713042430616 1081.384610280202 1081.42946153059 1102.936454396162 1100.55401172216 1100.232981699357 1096.37325181468 310.8685961173128 1098.046700034339 292.9982584185103
305 0.005 1.525 20 1099.738620886021 1081.475888622485 1081.521503669228 1102.93584682113 1100.554212997288 1100.232498434988 1096.373903915582 310.9265681875918 1098.046430666511 292.9982748811016
306 0.005 1.53 20 1099.764612579414 1081.565693141385 1081.612051297729 1102.936652140992 1100.554512510834 1100.233568240848 1096.372832250595 310.9843008315012 1098.047213291535 292.9983633508803
307 0.005 1.535 20 1099.789187507428 1081.65404036092 1081.701138125534 1102.936189775737 1100.554739203698 1100.233027577339 1096.373443711513 311.0415685518158 1098.046107223872 292.9983679562907
308 0.005 1.54 20 1099.814631858618 1081.740966460339 1081.788782841546 1102.93686321923 1100.554594052654 1100.233383690114 1096.372863525371 311.098655470988 1098.046862137218 292.9983385646034
309 0.005 1.545 20 1099.838744645299 1081.826488782832 1081.875018905299 1102.936685240324 1100.555070751317 1100.233103196326 1096.374808455159 311.1556552731839 1098.046757311423 292.9981834996056
310 0.005 1.55 20 1099.862319634321 1081.910623631451 1081.959851197182 1102.936581753327 1100.554710700697 1100.233286160579 1096.374528838986 311.2124238767205 1098.046229759711 292.9982303070302
311 0.005 1.555 20 1099.887070590834 1081.993421202279 1082.043334142326 1102.937503338444 1100.555363129259 1100.233474292942 1096.376676893062 311.2691834201722 1098.047327794808 292.99800017375
312 0.005 1.56 20 1099.909150619548 1082.074863721159 1082.12545308956 1102.936535210631 1100.55451307829 1100.233121817973 1096.375110598225 311.3254183743712 1098.04648753198 292.9984434538226
313 0.005 1.565 20 1099.932779870669 1082.15499616435 1082.206253060268 1102.93685863082 1100.554823798798 1100.233008712389 1096.375782963042 311.381652213723 1098.047374865652 292.9983310038861
314 0.005 1.57 20 1099.95423387086 1082.233813450824 1082.285725300414 1102.936035071531 1100.554081195593 1100.232876675745 1096.373951231539 311.4374059530898 1098.045927322312 292.9983408271867
315 0.005 1.575 20 1099.976213178824 1082.311373653589 1082.363927123243 1102.937132510571 1100.554916836108 1100.233464685187 1096.374899792436 311.4931470373539 1098.046813236672 292.9984943019242
316 0.005 1.58 20 1099.997352105302 1082.387660491162 1082.440850213913 1102.936055560794 1100.554136513082 1100.232778031916 1096.373752502699 311.5484654063953 1098.045978501858 292.9985136787376
317 0.005 1.585 20 1100.020545394059 1082.462732969615 1082.516545752599 1102.937513994809 1100.555433910601 1100.233712619253 1096.374601494827 311.6038245414576 1098.048066074076 292.9981857523242
318 0.005 1.59 20 1100.040048734291 1082.536578863408 1082.591005820689 1102.936540704033 1100.554482140933 1100.232950074496 1096.374181514975 311.6587744941364 1098.046076652101 292.9982296934558
319 0.005 1.595 20 1100.06222986474 1082.609249903197 1082.664278980175 1102.937706020006 1100.555520411403 1100.233642285476 1096.37606644684 311.7139016630571 1098.047194318748 292.9981612794886
320 0.005 1.6 20 1100.081518269546 1082.680739151439 1082.736360651409 1102.936890545071 1100.554732724902 1100.233101865635 1096.375970873244 311.7685004607953 1098.046522255738 292.9981155554281
321 0.005 1.605 20 1100.102547948338 1082.751086676715 1082.80729091166 1102.937780861393 1100.555424808556 1100.233565899734 1096.377320844498 311.8230260449118 1098.047142452305 292.9981658758676
322 0.005 1.61 20 1100.121234737871 1082.820284644206 1082.87706379432 1102.936670213923 1100.554352131537 1100.232850451608 1096.375752588682 311.8770156387761 1098.04622047199 292.9982242433711
323 0.005 1.615 20 1100.141248977922 1082.888370701402 1082.945716909659 1102.937250344958 1100.55504721179 1100.233267979623 1096.376578692144 311.9311018160803 1098.046818758151 292.9982888582224
324 0.005 1.62 20 1100.159703595315 1082.955348025601 1083.013249623639 1102.936637156275 1100.554227656202 1100.233044446001 1096.374715104853 311.9848747239291 1098.046542343589 292.9984228058633
325 0.005 1.625 20 1100.178530670723 1083.021242364563 1083.079694533904 1102.936797315906 1100.554750821301 1100.233001103588 1096.375667002952 312.0387071525166 1098.046441239949 292.9984910115426
326 0.005 1.63 20 1100.197272205737 1083.086074162252 1083.14506158116 1102.937296440231 1100.555071993446 1100.233883332325 1096.374284950706 312.0922002686976 1098.047494599032 292.9985250758632
327 0.005 1.635 20 1100.215091990117 1083.149856094428 1083.209376796671 1102.937135268138 1100.555190453334 1100.233314417902 1096.375493654362 312.1453366134242 1098.046366487805 292.9984207738098
328 0.005 1.64 20 1100.232637792333 1083.21260902417 1083.27264806298 1102.937071593218 1100.554750852201 1100.233194830553 1096.375344633283 312.198175676405 1098.046551883387 292.998421898646
329 0.005 1.645 20 1100.250791587243 1083.274360163634 1083.334910756726 1102.937790151676 1100.555580990174 1100.233546033858 1096.377482402067 312.2509421140462 1098.046726582243 292.9984090051605
330 0.005 1.65 20 1100.26802711523 1083.335116517762 1083.39616653096 1102.93769930572 1100.555183870836 1100.233722038297 1096.377006784764 312.303499479363 1098.047631114776 292.9985168966745
331 0.005 1.655 20 1100.284348744608 1083.394887333243 1083.456436087318 1102.937309388204 1100.555087063119 1100.232999279008 1096.378001819301 312.3559556210218 1098.046034882243 292.9982013567721
332 0.005 1.66 20 1100.300778741529 1083.453689971349 1083.515724497022 1102.937084023145 1100.554426169322 1100.233000712524 1096.376421053213 312.4081191889743 1098.046425833786 292.9982404020155
333 0.005 1.665 20 1100.317645662831 1083.51154554042 1083.574062371814 1102.937177113723 1100.554822552308 1100.232948198638 1096.377013298181 312.4601512582745 1098.046659597578 292.9983172310678
334 0.005 1.67 20 1100.332850030907 1083.568456292801 1083.631444483157 1102.93662964907 1100.55409532772 1100.232810301846 1096.37558688557 312.5120349491692 1098.046253058513 292.9983054900867
335 0.005 1.675 20 1100.349465143596 1083.624455399403 1083.687909315881 1102.937402085158 1100.55515056951 1100.233437541977 1096.376621662245 312.5635938734215 1098.046541836201 292.9982699539117
336 0.005 1.68 20 1100.364785229671 1083.679542007846 1083.743451842526 1102.937067759702 1100.554591848812 1100.233320137171 1096.37497264373 312.6147243304272 1098.046857337295 292.9980929063113
337 0.005 1.685 20 1100.38049820987 1083.733745480259 1083.798106976724 1102.937424029749 1100.555354240453 1100.233362841755 1096.376338057353 312.6656499809952 1098.046664057257 292.9981742268625
338 0.005 1.69 20 1100.395565961594 1083.787073032173 1083.851873748165 1102.937578513641 1100.555223824758 1100.233768730276 1096.375993676346 312.7167015587529 1098.047392117953 292.9985517261152
339 0.005 1.695 20 1100.410562295693 1083.839548611271 1083.904784843056 1102.937616286022 1100.555407924968 1100.233175717744 1096.378201832404 312.7675669255204 1098.046352723736 292.9985260352709
340 0.005 1.7 20 1100.424940351542 1083.8911778583 1083.956837618257 1102.937574576894 1100.554774227785 1100.233259150142 1096.377729836945 312.8182498811448 1098.046707110751 292.9981044810566
341 0.005 1.705 20 1100.439757177981 1083.941983298657 1084.008063911441 1102.937914936563 1100.55542834998 1100.233330588889 1096.378885939843 312.8684037856127 1098.046541518168 292.9984796130024
342 0.005 1.71 20 1100.453347354386 1083.991952892852 1084.058447308119 1102.937241416539 1100.55470495826 1100.233360606633 1096.376747198721 312.9184750432841 1098.047094527519 292.9985033778779
343 0.005 1.715 20 1100.467495452101 1084.041119748651 1084.108024472125 1102.937099357477 1100.554796293572 1100.232837707424 1096.377495531942 312.9682222758204 1098.046283787613 292.9984777658366
344 0.005 1.72 20 1100.481292420575 1084.089489734391 1084.156791990084 1102.937426139634 1100.554744187978 1100.233617246885 1096.376127867054 313.0180763999008 1098.047500400925 292.9985348114495
345 0.005 1.725 20 1100.494658382938 1084.137081145668 1084.204780860183 1102.937243331289 1100.555041117181 1100.233105738908 1096.377048534653 313.067666848026 1098.04627958025 292.9982421520627
346 0.005 1.73 20 1100.508141307859 1084.18390139406 1084.251986170645 1102.937714411477 1100.555027738792 1100.23378671248 1096.375545327308 313.1171620000264 1098.047253734102 292.99820180034
347 0.005 1.735 20 1100.521164927297 1084.22997270193 1084.298441377243 1102.937557021353 1100.555380745062 1100.233198667896 1096.377489076212 313.1661249945008 1098.046522830617 292.9982698292198
348 0.005 1.74 20 1100.534569500104 1084.27530424505 1084.344143044783 1102.938320871607 1100.555439583955 1100.234094349486 1096.37694022977 313.2151708949551 1098.047882728278 292.998361984503
349 0.005 1.745 20 1100.546935552441 1084.319913151134 1084.389122030128 1102.937948125482 1100.555578323336 1100.23329567925 1096.379232327681 313.2636511320629 1098.046552196802 292.9981975618896
350 0.005 1.75 20 1100.558913580756 1084.363790931285 1084.433361007043 1102.937705891918 1100.555009710649 1100.233550534142 1096.378044860029 313.3122718893902 1098.046903726831 292.998276193056
351 0.005 1.755 20 1100.571646623927 1084.406972497461 1084.47690105691 1102.93771559856 1100.555225396653 1100.233036220724 1096.379028966472 313.3603618955873 1098.046571000345 292.9981648023795
352 0.005 1.76 20 1100.582960989823 1084.449438755154 1084.519718512612 1102.93728971325 1100.554657193426 1100.233346644629 1096.377176131711 313.4086702211134 1098.04685413362 292.9981950566709
353 0.005 1.765 20 1100.595394180496 1084.491234855827 1084.561861409576 1102.937666655094 1100.555086142954 1100.233287894008 1096.378051831791 313.4567009165792 1098.046492431448 292.998162896557
354 0.005 1.77 20 1100.605819495651 1084.532333535389 1084.603301625295 1102.936836350603 1100.554131128275 1100.232836143312 1096.376449136024 313.5046861772914 1098.045712476984 292.9985488272783
355 0.005 1.775 20 1100.61906066082 1084.572794049363 1084.644096254306 1102.938107836788 1100.5556300326 1100.233646335322 1096.377631592642 313.5519662668959 1098.047693996445 292.9984834468443
356 0.005 1.78 20 1100.628809195215 1084.612577102388 1084.684209832967 1102.937279358682 1100.5547348851 1100.233320846837 1096.376111407443 313.5992656254202 1098.046175433903 292.9984040482586
357 0.005 1.785 20 1100.641599876994 1084.651748446337 1084.723703245976 1102.938482126249 1100.555991082468 1100.233780798714 1096.378539376772 313.6462468602851 1098.047834838182 292.9982825926778
358 0.005 1.79 20 1100.650768946133 1084.690262817057 1084.762536854737 1102.937355938713 1100.554873500645 1100.233274813903 1096.377664525432 313.693403669755 1098.046201211631 292.998372734137
359 0.005 1.795 20 1100.663252507811 1084.728190432778 1084.800774151268 1102.938608413117 1100.555885010558 1100.233649248391 1096.380284766411 313.7400694865358 1098.047782281456 292.9984870336338
360 0.005 1.8 20 1100.672174571212 1084.765479543232 1084.838371989778 1102.93753292583 1100.554839413907 1100.233296093108 1096.378584824152 313.7867539350182 1098.046123238081 292.9983448448531
361 0.005 1.805 20 1100.683976383339 1084.802191739484 1084.875386467839 1102.938418541743 1100.555646873177 1100.233570258642 1096.379741324339 313.8332226301728 1098.047448393642 292.9984034785107
362 0.005 1.81 20 1100.692267771976 1084.838279395052 1084.911775768435 1102.936920687449 1100.554315612797 1100.232864341264 1096.377693346248 313.8796200900711 1098.045787123807 292.998149137097
363 0.005 1.815 20 1100.703880581559 1084.873808583643 1084.947598013111 1102.938012565091 1100.555275888885 1100.233507216498 1096.378494596174 313.9257782319896 1098.047191012934 292.9983047337162
364 0.005 1.82 20 1100.711985515347 1084.908735523015 1084.982816928687 1102.936821412041 1100.554286200377 1100.232909420988 1096.376948317898 313.9716360652875 1098.045579802802 292.998229368774
365 0.005 1.825 20 1100.723689096795 1084.943126841215 1085.01749057586 1102.938469499901 1100.555840805602 1100.234065049874 1096.377899271449 314.0170048190043 1098.047604816751 292.9983527165787
366 0.005 1.83 20 1100.731609348162 1084.976937716203 1085.051583622784 1102.937231313237 1100.554742570848 1100.233230449528 1096.376693074023 314.0624294451317 1098.045886943869 292.9985206858257
367 0.005 1.835 20 1100.742868381569 1085.010234267671 1085.085152261144 1102.938711608001 1100.556011106889 1100.233908808369 1096.379072396508 314.1078122398962 1098.047815542867 292.9983725138065
368 0.005 1.84 20 1100.750392397495 1085.042971777829 1085.118161252038 1102.937457081595 1100.554902677579 1100.233155525461 1096.378490743256 314.1529397482275 1098.046013826057 292.9981221442863
369 0.005 1.845 20 1100.761353180307 1085.075213039362 1085.150665175995 1102.938718829171 1100.555888076755 1100.233660732337 1096.380730362793 314.1978908714856 1098.047889801592 292.9981391215441
370 0.005 1.85 20 1100.768406763577 1085.106906142182 1085.182621656006 1102.937332242407 1100.554712786698 1100.233054141392 1096.378941181777 314.2427090115089 1098.045436604863 292.9983487024205
371 0.005 1.855 20 1100.779472372863 1085.138116326763 1085.214086622479 1102.938632421468 1100.555634120996 1100.233716923998 1096.379734705827 314.2874035946186 1098.048381747593 292.9984358052515
372 0.005 1.86 20 1100.785987515413 1085.168792628835 1085.245019690673 1102.936916104391 1100.55425410184 1100.232796012996 1096.377796353021 314.3316441753643 1098.045708045009 292.9978953118227
373 0.005 1.865 20 1100.79619707443 1085.198995062947 1085.27547027645 1102.938212704685 1100.555388176085 1100.233682891501 1096.378843292455 314.3758008637393 1098.04715445837 292.9980310200466
374 0.005 1.87 20 1100.803338511977 1085.228689466154 1085.30541170984 1102.937199089575 1100.554722007914 1100.233298439465 1096.377365006145 314.4195918422553 1098.045926737829 292.9981270201594
375 0.005 1.875 20 1100.813857893095 1085.257929481091 1085.334891245944 1102.938664106596 1100.555905276093 1100.234043727651 1096.378221071955 314.4634525661183 1098.048427674558 292.998417091171
376 0.005 1.88 20 1100.820628823169 1085.286681056488 1085.363880670418 1102.937525786977 1100.554958417327 1100.233251326652 1096.377625461616 314.507131078287 1098.046046629563 292.9985196653413
377 0.005 1.885 20 1100.832016459315 1085.315000572652 1085.392427171852 1102.938646263863 1100.555917177933 1100.233802119213 1096.379498222628 314.5508252041854 1098.047517693533 292.9983050032253
378 0.005 1.89 20 1100.838626151529 1085.34285188548 1085.420505638546 1102.93770825781 1100.554987121626 1100.233175901244 1096.379161662186 314.594126781337 1098.046011890893 292.9985418717787
379 0.005 1.895 20 1100.848104360447 1085.370279370574 1085.448154604921 1102.938940585485 1100.555836213666 1100.233787800394 1096.380843617185 314.6374734773329 1098.047881111552 292.9984586834742
380 0.005 1.9 20 1100.853931958322 1085.397242843971 1085.475342157315 1102.93754609151 1100.55477074678 1100.233081815624 1096.379343745332 314.6803176699873 1098.04585548674 292.9983626045457
381 0.005 1.905 20 1100.863032215052 1085.423786942983 1085.502104759069 1102.9384910507 1100.555511356095 1100.233600714611 1096.379992983944 314.7232899410779 1098.047802343472 292.9983923453114
382 0.005 1.91 20 1100.868575961632 1085.449881549818 1085.528417261797 1102.937158035221 1100.554441223489 1100.232945478133 1096.378281516749 314.7657564369583 1098.04571553591 292.9985278316649
383 0.005 1.915 20 1100.877633716548 1085.475574046869 1085.554320476783 1102.938468712197 1100.55544103412 1100.233784082968 1096.379190539824 314.8082207025325 1098.047589770671 292.9981809296997
384 0.005 1.92 20 1100.883007304893 1085.500832925317 1085.579790980498 1102.937205381889 1100.554593457944 1100.232988444335 1096.377983911049 314.8503871603964 1098.045918133511 292.9983745530388
385 0.005 1.925 20 1100.892176779887 1085.525705032827 1085.604864910038 1102.938992058335 1100.555873747786 1100.234211871001 1096.378294592023 314.8927808966845 1098.047970158187 292.9985700976829
386 0.005 1.93 20 1100.896908547518 1085.550156438298 1085.629522711 1102.93735258754 1100.554902504007 1100.232980359446 1096.378422606333 314.934676425189 1098.045739766869 292.9985378595098
387 0.005 1.935 20 1100.90625482707 1085.574243077657 1085.653802269182 1102.939287573603 1100.55609724504 1100.234148487124 1096.379815673974 314.9765151297021 1098.048530220859 292.9985308744429
388 0.005 1.94 20 1100.910621227189 1085.597923010107 1085.677679495012 1102.937668420339 1100.554970165855 1100.233060283323 1096.379893074789 315.0179429208656 1098.045738571564 292.9984592883051
389 0.005 1.945 20 1100.919246998203 1085.621246491446 1085.701189704158 1102.939275078896 1100.555898594055 1100.234048873932 1096.380813562593 315.0594292011805 1098.047871887378 292.9982362123353
390 0.005 1.95 20 1100.923111953695 1085.644164734468 1085.724303000234 1102.936987232434 1100.554389747593 1100.232488025508 1096.3797995703 315.1005066003401 1098.045062139915 292.9981563345493
391 0.005 1.955 20 1100.932302394175 1085.666740148108 1085.747059202403 1102.939106704956 1100.555722108536 1100.234057860698 1096.379902934844 315.141635302254 1098.048425429994 292.9985675206782
392 0.005 1.96 20 1100.935710589667 1085.688921752383 1085.769429947894 1102.936847412519 1100.554207727901 1100.232539482578 1096.378601274401 315.182553936697 1098.045567657495 292.9984767335775
393 0.005 1.965 20 1100.943804025206 1085.710768321265 1085.791452281051 1102.938768221814 1100.555525575578 1100.233962915983 1096.378967235966 315.223510490224 1098.047777648002 292.9982413267389
394 0.005 1.97 20 1100.947027811977 1085.732234637205 1085.813102174182 1102.936803063729 1100.554443339915 1100.232627665301 1096.378123294957 315.2642130043615 1098.045032398443 292.9984265780166
395 0.005 1.975 20 1100.955262238565 1085.753384215143 1085.834420012015 1102.939190190503 1100.556102556417 1100.234398342972 1096.378640841944 315.3047312563016 1098.047890855363 292.9983380749496
396 0.005 1.98 20 1100.958631215995 1085.774171054423 1085.85538246549 1102.937311097124 1100.55489457645 1100.232898743803 1096.379105166676 315.3448240703208 1098.04552066561 292.9983377331238
397 0.005 1.985 20 1100.967443314749 1085.794662329825 1085.876033779545 1102.939743394836 1100.556352302006 1100.234365246732 1096.380686153788 315.384741476961 1098.048905289291 292.9982627185544
398 0.005 1.99 20 1100.970074933355 1085.814796663063 1085.896337579619 1102.937600471988 1100.554877578907 1100.232922966141 1096.38053478629 315.4246213805594 1098.045712062756 292.9982650821176
399 0.005 1.995 20 1100.978525222342 1085.834639273834 1085.916336984042 1102.939659358122 1100.556221162758 1100.234253057155 1096.381329223123 315.4643407465111 1098.049068646111 292.998162670662
400 0.005 2 20 1100.980910665969 1085.854126034378 1085.935989684274 1102.937357431678 1100.554558124128 1100.232897529855 1096.379402176368 315.5040558526479 1098.045709733806 292.9981946015446
401 0.005 2.005 20 1100.988671097273 1085.873323673756 1085.955342978884 1102.938946992483 1100.555729045793 1100.233948092955 1096.380041533213 315.543522085587 1098.048445103952 292.9982519668553
402 0.005 2.01 20 1100.991632126982 1085.892184644158 1085.974362772775 1102.937378234089 1100.554557277351 1100.233111297186 1096.378510565018 315.5829555999985 1098.046175957975 292.9984389764136
403 0.005 2.015 20 1100.998326002805 1085.910759458318 1085.993090371505 1102.93853568956 1100.555648301653 1100.233803920805 1096.379481332411 315.6219343183209 1098.04716307777 292.9985098601985
404 0.005 2.02 20 1101.001780713036 1085.929010283713 1086.01149486374 1102.937477183045 1100.554930297984 1100.233429263344 1096.377660153143 315.6609679183961 1098.045830906913 292.9981696529122
405 0.005 2.025 20 1101.009280474314 1085.947002457741 1086.029630642997 1102.939323243762 1100.556280420025 1100.234257215276 1096.379826538823 315.6997288459393 1098.048173366304 292.9981356582481
406 0.005 2.03 20 1101.011918205651 1085.964677655566 1086.047454532847 1102.937628951592 1100.554883737132 1100.233063594322 1096.379173637487 315.7385256712637 1098.046156339867 292.9983897517462
407 0.005 2.035 20 1101.019539494296 1085.982108234006 1086.065021654513 1102.939644612875 1100.556370666967 1100.234204032196 1096.381413428993 315.7768620818245 1098.048825676031 292.9983179297861
408 0.005 2.04 20 1101.021726450889 1085.999227183615 1086.082283793543 1102.937849795046 1100.554936579405 1100.233228172706 1096.380314458275 315.8153415135843 1098.046108417083 292.998523233292
409 0.005 2.045 20 1101.028309707707 1086.016097028804 1086.09929004996 1102.939099219911 1100.555973817147 1100.233837275532 1096.381454235732 315.8533679452188 1098.047444724702 292.9985988048483
410 0.005 2.05 20 1101.030641913925 1086.032661807722 1086.115995672021 1102.937246980637 1100.554412741848 1100.232742020433 1096.379609634018 315.8914277411287 1098.045659920847 292.9981495829879
411 0.005 2.055 20 1101.037695585768 1086.04899157112 1086.132454936176 1102.938990522172 1100.555625334648 1100.233900232965 1096.380148724497 315.9290447551429 1098.047980611686 292.9981961937856
412 0.005 2.06 20 1101.039171338832 1086.065017532661 1086.148619802021 1102.936901732523 1100.554243355898 1100.23272650296 1096.378869183817 315.9668433500955 1098.044860743442 292.9984010041666
413 0.005 2.065 20 1101.046535689893 1086.080823014511 1086.164549271269 1102.939299912588 1100.5560051854 1100.234368150446 1096.379447120585 316.004325915584 1098.047771223402 292.9984551074911
414 0.005 2.07 20 1101.048177580978 1086.096334821343 1086.180196223948 1102.937189680966 1100.554768465617 1100.233083409635 1096.378241376033 316.0419566591402 1098.045317152085 292.9984316032755
415 0.005 2.075 20 1101.0557342851 1086.111644360081 1086.195623269207 1102.939762358019 1100.556408820371 1100.234518041151 1096.37982578401 316.0790774603097 1098.048576210165 292.9984095571085
416 0.005 2.08 20 1101.056676845282 1086.126665179071 1086.210775410691 1102.937129043527 1100.554605748585 1100.232614063958 1096.379692460797 316.1161878949467 1098.045021147872 292.998902829638
417 0.005 2.085 20 1101.064313667038 1086.141496007379 1086.225717573592 1102.939900631567 1100.556389149398 1100.234371568027 1096.38151303476 316.152922865903 1098.04863237262 292.9982895175967
418 0.005 2.09 20 1101.065239039561 1086.156048062265 1086.240396038376 1102.937324681342 1100.554554752036 1100.232522739112 1096.381064064332 316.1899471443815 1098.045125973286 292.9982096289518
419 0.005 2.095 20 1101.072011773565 1086.170403044094 1086.254860659664 1102.939568528077 1100.55602340835 1100.234257103747 1096.38085785031 316.2266328836422 1098.048301624363 292.9983916888777
420 0.005 2.1 20 1101.073025613477 1086.184485733845 1086.269068446819 1102.936889388478 1100.554162831282 1100.23226381287 1096.380163445117 316.2633080448156 1098.044865035906 292.9982143637283
421 0.005 2.105 20 1101.079560185928 1086.198374030985 1086.283063081619 1102.939205564418 1100.555683912615 1100.234324086138 1096.379402038143 316.2995413002501 1098.0482711 292.9985194500529
422 0.005 2.11 20 1101.080914818646 1086.212004145781 1086.29681386176 1102.93712648622 1100.554483104346 1100.232724394918 1096.379388451662 316.3357195391829 1098.044893833299 292.9985525653958
423 0.005 2.115 20 1101.087504118304 1086.22545118251 1086.310363492719 1102.939530852021 1100.556001937499 1100.234445477706 1096.378920592302 316.3717875578662 1098.048538463987 292.9984336565499
424 0.005 2.12 20 1101.088447334938 1086.238644334471 1086.323674243026 1102.93721303573 1100.554695346316 1100.232785376487 1096.379016963366 316.4078788096049 1098.044933635731 292.9982260089027
425 0.005 2.125 20 1101.094977273194 1086.251667473343 1086.336795002705 1102.939808119798 1100.556223663857 1100.23437118418 1096.380015160462 316.4433812260633 1098.048441954771 292.9984667038519
426 0.005 2.13 20 1101.09585249118 1086.264447701278 1086.34968714271 1102.937372690995 1100.554683666854 1100.232546997984 1096.38066750535 316.478980674643 1098.045126177984 292.9984771592833
427 0.005 2.135 20 1101.102163097072 1086.277063359834 1086.362395417182 1102.940063480745 1100.556441353802 1100.234728449427 1096.381393211972 316.5146519920883 1098.048484494348 292.9984680698927
428 0.005 2.14 20 1101.103299490308 1086.289445515244 1086.374886473866 1102.937649251094 1100.554781751018 1100.232664945494 1096.3813598683 316.5502391981252 1098.045426348708 292.9982905594964
429 0.005 2.145 20 1101.108900980833 1086.301654947539 1086.387188389036 1102.93973473891 1100.556070625518 1100.234585987627 1096.380389676958 316.5854456711122 1098.048409917272 292.998162137596
430 0.005 2.15 20 1101.110001139074 1086.313635739554 1086.399277250039 1102.937200479431 1100.554361448852 1100.232411501342 1096.380249087815 316.6203718265253 1098.045338678597 292.9981378975065
431 0.005 2.155 20 1101.115286433766 1086.325447848193 1086.411179101718 1102.939310966577 1100.555744880794 1100.234438386365 1096.37940353942 316.6551160292716 1098.048264027643 292.9981254205034
432 0.005 2.16 20 1101.11670837669 1086.337046404268 1086.422880995696 1102.937433157874 1100.554651280444 1100.232720744262 1096.379820763225 316.6899710812862 1098.045548163399 292.9983888562789
433 0.005 2.165 20 1101.121642464448 1086.348473809321 1086.434396704229 1102.939320423298 1100.556041088885 1100.234634374277 1096.378481007121 316.7247759364754 1098.048334693444 292.9981337964137
434 0.005 2.17 20 1101.12335241024 1086.359703092947 1086.445724902509 1102.93776153858 1100.555066760641 1100.232951481057 1096.379844492091 316.7593116119157 1098.045649653523 292.9984476530663
435 0.005 2.175 20 1101.127981135834 1086.370771715816 1086.456877185886 1102.93937392429 1100.555868718998 1100.234163711669 1096.379724422025 316.7937050197644 1098.048268035248 292.9985092862744
436 0.005 2.18 20 1101.129898079708 1086.381654087223 1086.467853175106 1102.938081255708 1100.555176992217 1100.232876538148 1096.381405240057 316.8277015437888 1098.046154957346 292.9987195698242
437 0.005 2.185 20 1101.13380544648 1086.392374104067 1086.478654265614 1102.939222986136 1100.55577941805 1100.234042793336 1096.381041951615 316.8617523113193 1098.047874372522 292.9985344778133
438 0.005 2.19 20 1101.136053165264 1086.402915943304 1086.489286476484 1102.938191393278 1100.55515381587 1100.232978822984 1096.381869364317 316.8955625402813 1098.046166892266 292.9985161312038
439 0.005 2.195 20 1101.139275860739 1086.413285616409 1086.499738449774 1102.938820668292 1100.555651910482 1100.234124294319 1096.379986962937 316.9295899391863 1098.047537384794 292.9982743586639
440 0.005 2.2 20 1101.141548388958 1086.42348333133 1086.510025074316 1102.937690985658 1100.554682893176 1100.232688571124 1096.380628361092 316.9631001231563 1098.045956196147 292.9981009451413
441 0.005 2.205 20 1101.145062259878 1086.433518607773 1086.520138830946 1102.93870295365 1100.555430210346 1100.23409974834 1096.379164123412 316.9968120007433 1098.047811451432 292.9985281193024
442 0.005 2.21 20 1101.14734165268 1086.443390454072 1086.530095968043 1102.93806374093 1100.555168058973 1100.233275349272 1096.380129136112 317.0302517119496 1098.046158017192 292.9985048137171
443 0.005 2.215 20 1101.150025663196 1086.453094376248 1086.539878889337 1102.938402972579 1100.55544587251 1100.233885162689 1096.378444898253 317.0638157679687 1098.046858557054 292.9981157717547
444 0.005 2.22 20 1101.153161986755 1086.462655373142 1086.549519841579 1102.938387969026 1100.555496948999 1100.233325661626 1096.380457573364 317.0967502372607 1098.046701753879 292.9984396567326
445 0.005 2.225 20 1101.155656966115 1086.472056141534 1086.558995052749 1102.938681574005 1100.555816805154 1100.234076433272 1096.379688692685 317.1296389779526 1098.047496151279 292.998301657655
446 0.005 2.23 20 1101.158518849252 1086.481323141046 1086.568337362773 1102.938683310639 1100.555628900353 1100.233401650842 1096.382106161905 317.1622329037927 1098.046518027843 292.9984833903217
447 0.005 2.235 20 1101.160121846967 1086.490423316046 1086.577511432587 1102.938233920293 1100.555379119908 1100.233576525231 1096.380820401735 317.1952582040585 1098.046230834028 292.9983943773141
448 0.005 2.24 20 1101.164209638638 1086.499401402558 1086.586561627462 1102.938766070507 1100.555460837281 1100.233353942469 1096.381979000482 317.2278609276034 1098.047674259195 292.9982405790683
449 0.005 2.245 20 1101.164443659298 1086.508198839948 1086.595434882656 1102.937435808032 1100.554742840603 1100.233054116345 1096.379710092837 317.2605328004905 1098.045648311511 292.9983801533664
450 0.005 2.25 20 1101.16882516483 1086.516884482841 1086.604189783466 1102.938488912051 1100.555118654576 1100.233334747624 1096.380735355988 317.292704154786 1098.047058597903 292.9985499699263
451 0.005 2.255 20 1101.16916661337 1086.5253944905 1086.612773461392 1102.937425725388 1100.554841539796 1100.233318239943 1096.37884928649 317.3249179817392 1098.045394949761 292.9982943122758
452 0.005 2.26 20 1101.174168290732 1086.533807782079 1086.621250930545 1102.939235835402 1100.555774103278 1100.234092118186 1096.380068659432 317.3568418318103 1098.04766574572 292.9983230371732
453 0.005 2.265 20 1101.174056023326 1086.542048900184 1086.629565239508 1102.93770826114 1100.555225457058 1100.233412279058 1096.378694652237 317.388987976244 1098.045705905599 292.9982379202132
454 0.005 2.27 20 1101.179202569362 1086.550199574886 1086.637777541029 1102.939402921425 1100.556024134288 1100.233939009956 1096.38093424909 317.4204565938059 1098.048617713096 292.9985247063755
455 0.005 2.275 20 1101.178784672131 1086.558185791655 1086.645831758525 1102.937980105695 1100.555274584059 1100.23333124097 1096.380142975664 317.4520949924625 1098.045700473952 292.9983499201618
456 0.005 2.28 20 1101.183679717868 1086.566085146301 1086.653790321229 1102.939411694003 1100.555875974364 1100.233746433261 1096.382614970009 317.4835284327479 1098.048468531544 292.9983186392944
457 0.005 2.285 20 1101.183230124014 1086.573821267065 1086.661592600525 1102.938057133415 1100.555253427628 1100.23336869106 1096.380946485814 317.5152942509997 1098.045584610194 292.9982505901641
458 0.005 2.29 20 1101.187926499639 1086.581469801027 1086.669298987396 1102.939422972154 1100.5557461056 1100.233908431041 1096.381860703584 317.546711857919 1098.04804146636 292.9984726721048
459 0.005 2.295 20 1101.187001880571 1086.588951938759 1086.676848878662 1102.937399234548 1100.554698676959 1100.232925831514 1096.380024047343 317.5779633046286 1098.04506171129 292.9985265273672
460 0.005 2.3 20 1101.192469101845 1086.596355191492 1086.684307051162 1102.939400973255 1100.555623891025 1100.234058034901 1096.380759239976 317.6088736998106 1098.049064290719 292.998434572014
461 0.005 2.305 20 1101.191197429373 1086.603595580438 1086.691614217446 1102.937354478962 1100.55475532475 1100.232995618294 1096.37933191321 317.639826930326 1098.045332977757 292.9983603060409
462 0.005 2.31 20 1101.196300009916 1086.610756982664 1086.698828862803 1102.939419500393 1100.555800772281 1100.234160866483 1096.379998019078 317.6706449093381 1098.048512226269 292.9985469400795
463 0.005 2.315 20 1101.195244843971 1086.617764482512 1086.705900631839 1102.937632780839 1100.555232573651 1100.233319065725 1096.379032070332 317.7011495069014 1098.045172340019 292.9985202343286
464 0.005 2.32 20 1101.200486052571 1086.624704293412 1086.712889837786 1102.939749978354 1100.556116165729 1100.234201187786 1096.380983439105 317.7316520325174 1098.048960044536 292.9984323199442
465 0.005 2.325 20 1101.199208395185 1086.63149755712 1086.719743951355 1102.937677948184 1100.55514284968 1100.232890398932 1096.380894587942 317.7621823852729 1098.045079433459 292.9984245344671
466 0.005 2.33 20 1101.20422717772 1086.638224345511 1086.726517212469 1102.939733891543 1100.55593467556 1100.234064007818 1096.382476850259 317.7927722783597 1098.048724080053 292.9982790600171
467 0.005 2.335 20 1101.203058989783 1086.644805591238 1086.733157848174 1102.937638954084 1100.554952934158 1100.232744993815 1096.381421291987 317.8229952612168 1098.045133366936 292.9982231138036
468 0.005 2.34 20 1101.207331402989 1086.651311170894 1086.739711050048 1102.939290157652 1100.555506471098 1100.233855700206 1096.381370852428 317.8529449475724 1098.047923758431 292.9984684488435
469 0.005 2.345 20 1101.206402151264 1086.657674351248 1086.746133815019 1102.937175741467 1100.554637314861 1100.232709236005 1096.38006208148 317.8825924603543 1098.045280005678 292.9982517570427
470 0.005 2.35 20 1101.211471304256 1086.663972831786 1086.752477532033 1102.939322665766 1100.555581726006 1100.23396711706 1096.380860709093 317.9124262290422 1098.049134645202 292.997945680625
471 0.005 2.355 20 1101.210259588432 1086.670133028197 1086.758693531558 1102.937534793357 1100.554899260375 1100.233210332001 1096.379265005304 317.9421965938249 1098.045449682579 292.9981161367893
472 0.005 2.36 20 1101.214334852752 1086.676223316467 1086.76483021592 1102.939279597527 1100.55574447688 1100.234147934571 1096.379904747109 317.9720236251076 1098.047674374204 292.9982381511724
473 0.005 2.365 20 1101.213917537417 1086.682191148845 1086.770850775049 1102.938042904713 1100.555542998677 1100.233633860365 1096.379426234334 318.0015204620709 1098.045791454639 292.9982458279773
474 0.005 2.37 20 1101.218080319832 1086.688094145513 1086.776796869035 1102.939568840962 1100.55594363509 1100.234111359864 1096.381028682038 318.03108345781 1098.048399777329 292.9983964206338
475 0.005 2.375 20 1101.217465029155 1086.693881502185 1086.782634142317 1102.938209605501 1100.555568310658 1100.233388599884 1096.381022189073 318.060130411971 1098.04604490795 292.9984958146567
476 0.005 2.38 20 1101.221136474398 1086.699604150992 1086.78839716602 1102.939658620845 1100.555787481995 1100.234055601256 1096.382364660814 318.0892483320841 1098.047643391963 292.9985439466928
477 0.005 2.385 20 1101.220307016527 1086.705206855717 1086.794050200153 1102.937872485424 1100.555213499635 1100.233082730535 1096.381482884588 318.1179158060065 1098.045353642842 292.998096909548
478 0.005 2.39 20 1101.224044576607 1086.71074110017 1086.799624981764 1102.939285444656 1100.555453930521 1100.233896744186 1096.381235980135 318.1469509580902 1098.047594458099 292.9984982949036
479 0.005 2.395 20 1101.223374748242 1086.716158401814 1086.805093088882 1102.937450217453 1100.554872436478 1100.232912800765 1096.380278716894 318.1756512787894 1098.045602715991 292.9983117384182
480 0.005 2.4 20 1101.2270647565 1086.721511022415 1086.810485081909 1102.939017788025 1100.555358308291 1100.233896432636 1096.380413498912 318.2045639117061 1098.048042735337 292.998778458382
481 0.005 2.405 20 1101.226462347949 1086.726753507901 1086.815776455307 1102.937616259826 1100.555122579231 1100.233173198758 1096.379876881392 318.2329505646446 1098.045302922963 292.9984045273133
482 0.005 2.41 20 1101.230090390816 1086.731932906446 1086.820993220632 1102.93924642974 1100.555531546894 1100.234002422467 1096.379474712362 318.2613797410877 1098.047799594079 292.9985183784661
483 0.005 2.415 20 1101.230043767018 1086.737017375573 1086.826123551993 1102.93811401726 1100.555523507608 1100.233242733878 1096.380482221803 318.2896120891341 1098.04606672642 292.9982839277509
484 0.005 2.42 20 1101.233127163662 1086.742037903522 1086.831178454535 1102.939466892236 1100.555613321642 1100.234002258333 1096.380525695181 318.3179845971177 1098.048189151225 292.9980088975381
485 0.005 2.425 20 1101.23287000958 1086.746969437682 1086.83615339083 1102.938426555902 1100.555756981117 1100.233411236389 1096.382119911995 318.3460033698218 1098.045773004735 292.9984067876397
486 0.005 2.43 20 1101.235872023088 1086.75183879028 1086.841055279129 1102.939778296108 1100.555895595805 1100.234418245308 1096.381706428555 318.3742063848471 1098.047854816734 292.9984208715092
487 0.005 2.435 20 1101.235771557173 1086.756615774681 1086.845876901353 1102.938147408735 1100.555355436838 1100.233040018285 1096.381777405581 318.4020727956246 1098.046176519589 292.9984160387224
488 0.005 2.44 20 1101.237953307949 1086.761319564239 1086.850615070219 1102.938858682532 1100.555026872231 1100.233661323444 1096.380459488352 318.4299156677275 1098.047467527533 292.9981555076524
489 0.005 2.445 20 1101.238307547251 1086.765937719269 1086.85527715443 1102.937725017134 1100.554874125922 1100.232799105812 1096.380678147998 318.4574066069509 1098.046093292449 292.9982994971343
490 0.005 2.45 20 1101.240343530022 1086.770483948049 1086.85985674981 1102.938685531886 1100.555199384975 1100.233918602129 1096.379527032216 318.4849954978288 1098.047373317709 292.9982532681175
491 0.005 2.455 20 1101.241169336487 1086.774954006067 1086.86436809502 1102.938166488182 1100.555532360762 1100.233396512215 1096.380104198522 318.5122647959831 1098.046382499104 292.9984095571349
492 0.005 2.46 20 1101.243220161504 1086.779357517226 1086.868803140811 1102.939227388977 1100.555784249516 1100.234430112289 1096.37919439901 318.5395852822853 1098.047588670269 292.9983637634051
493 0.005 2.465 20 1101.243649461245 1086.783690026867 1086.87317465123 1102.938512834473 1100.555827034059 1100.233500521905 1096.381198678999 318.5666617118976 1098.046121452891 292.9982327114062
494 0.005 2.47 20 1101.245987851941 1086.787965454469 1086.877478103416 1102.939581170805 1100.55582729629 1100.234272626291 1096.380955447026 318.5939898740597 1098.047668418352 292.9984091051832
495 0.005 2.475 20 1101.246297117116 1086.792169536662 1086.881719561376 1102.938491071398 1100.555536592726 1100.233093587277 1096.382663103401 318.6211921506388 1098.046398742098 292.9981719205056
496 0.005 2.48 20 1101.248181430337 1086.79631151713 1086.88588988904 1102.939285246443 1100.555658329049 1100.234125968467 1096.381412374232 318.6481273986426 1098.047659663975 292.998562336622
497 0.005 2.485 20 1101.247788005422 1086.80037123201 1086.889989174035 1102.937937628487 1100.555228337184 1100.233049908057 1096.381597736923 318.6748629972668 1098.045599019853 292.9985743489113
498 0.005 2.49 20 1101.250672530053 1086.804381338086 1086.894025621676 1102.939319009879 1100.555356782456 1100.234116204579 1096.38032382081 318.7013471929019 1098.047647462218 292.9984918604482
499 0.005 2.495 20 1101.249713929704 1086.808303863515 1086.897988290949 1102.937538516116 1100.554914552054 1100.232926460277 1096.38065626874 318.7280601711253 1098.045069506392 292.9985251523445
500 0.005 2.5 20 1101.25280521779 1086.812184126206 1086.90189398157 1102.939124289799 1100.555362393134 1100.233943743837 1096.379997898832 318.754448332531 1098.047586736883 292.9981281376229
501 0.005 2.505 20 1101.252435341167 1086.815981797848 1086.905729522983 1102.937976458428 1100.555478873038 1100.23337784141 1096.379893853139 318.7809873543662 1098.046074649913 292.9982229844599
502 0.005 2.51 20 1101.255019544124 1086.819738825621 1086.909510782333 1102.939398317723 1100.55575609653 1100.234221807673 1096.379786619689 318.8071099681414 1098.047554579806 292.9982463369937
503 0.005 2.515 20 1101.254751251124 1086.823421792771 1086.913229074631 1102.938280642095 1100.555652160613 1100.233351590098 1096.381107310306 318.8333941446295 1098.046120035068 292.998211087524
504 0.005 2.52 20 1101.25699480909 1086.827063679706 1086.916893546303 1102.939478991455 1100.555856542591 1100.234234009668 1096.381127711282 318.8592746558915 1098.047313593167 292.9985022197977
505 0.005 2.525 20 1101.256980731941 1086.830639361177 1086.92050167203 1102.938480767798 1100.555577242608 1100.233242599279 1096.382617970225 318.8852273804428 1098.046094011431 292.9984639106366
506 0.005 2.53 20 1101.258815430193 1086.83416938728 1086.924054467968 1102.939104696413 1100.55535004057 1100.23371006182 1096.381617848092 318.9109091665718 1098.047003726172 292.9985979133911
507 0.005 2.535 20 1101.259152550141 1086.837629818367 1086.92754855156 1102.938168578797 1100.555241575574 1100.23301981238 1096.381605955176 318.9368235099272 1098.046702980261 292.9981776941648
508 0.005 2.54 20 1101.26049014051 1086.841037061795 1086.930980444404 1102.938640237482 1100.555293478718 1100.233902604513 1096.380160090689 318.9624465388459 1098.047321400805 292.9982827156739
509 0.005 2.545 20 1101.260901622818 1086.844380511493 1086.934356409223 1102.93801679975 1100.555136801218 1100.233136570509 1096.380793375489 318.9883973904699 1098.046240305357 292.9984210816446
510 0.005 2.55 20 1101.262066421926 1086.847673767141 1086.937673391516 1102.938373335622 1100.555021038227 1100.233555439956 1096.379627879274 319.0137852068611 1098.046768754976 292.9981181253797
511 0.005 2.555 20 1101.263111871523 1086.850911851292 1086.940941535673 1102.938456825009 1100.555663273872 1100.233577371957 1096.380164465214 319.0392771468706 1098.046877626558 292.9982400505428
512 0.005 2.56 20 1101.263927641455 1086.854099893598 1086.94415274627 1102.938546646623 1100.555430247448 1100.233722143053 1096.379769000609 319.0642769724282 1098.046898775565 292.9984501814444
513 0.005 2.565 20 1101.26497420484 1086.857241276836 1086.947320917297 1102.938864187979 1100.555976420772 1100.233761198326 1096.381500050069 319.0894989494815 1098.046675968291 292.9984661609369
514 0.005 2.57 20 1101.266344560511 1086.860342040508 1086.950441358505 1102.939134662759 1100.555874231422 1100.234167372291 1096.381321450271 319.1143403835476 1098.047766361212 292.998274130706
515 0.005 2.575 20 1101.266515412848 1086.863388209824 1086.953514792825 1102.938555770245 1100.555562430091 1100.233275832749 1096.382561696157 319.1395205596973 1098.046253470971 292.9981328430773
516 0.005 2.58 20 1101.267461124005 1086.8663874527 1086.956535311056 1102.938491729189 1100.555064602174 1100.233378130405 1096.381171914175 319.1642565910753 1098.046514437954 292.9982692733005
517 0.005 2.585 20 1101.268654293108 1086.869337531903 1086.95951220851 1102.938410807588 1100.555294902475 1100.233117409612 1096.381755572147 319.1892733275654 1098.046926133093 292.9983757525911
518 0.005 2.59 20 1101.268347063028 1086.872227016077 1086.962425521313 1102.937644556965 1100.554510348621 1100.23293755549 1096.37994677249 319.2140212012433 1098.046043645528 292.9981892204881
519 0.005 2.595 20 1101.270326389679 1086.875081177201 1086.965303172633 1102.938604469106 1100.55555400626 1100.233654650123 1096.380838612446 319.2387068074868 1098.047153295005 292.9984727557717
520 0.005 2.6 20 1101.269976769529 1086.877874938709 1086.968120659788 1102.937815194548 1100.554911285473 1100.233339536391 1096.379249495557 319.2629480298834 1098.046086401401 292.9984392063624
521 0.005 2.605 20 1101.272072886655 1086.880638964889 1086.970906818377 1102.938959204545 1100.555964699709 1100.233999417183 1096.380308662135 319.2871473036527 1098.047056666817 292.9981595382065
522 0.005 2.61 20 1101.271695482624 1086.88334743775 1086.973637388841 1102.938171251042 1100.555280794273 1100.233525573872 1096.379759509552 319.3113396522769 1098.046260880363 292.9984386513997
523 0.005 2.615 20 1101.273892740591 1086.886033304003 1086.97634231545 1102.939363078033 1100.556192664393 1100.234074281028 1096.381648742169 319.3356561923006 1098.047236156585 292.9984276208797
524 0.005 2.62 20 1101.273305841762 1086.888664315533 1086.978994441808 1102.93828953499 1100.555290531733 1100.233366317073 1096.381478105019 319.3597832952997 1098.046386153897 292.9981421970787
525 0.005 2.625 20 1101.275677788273 1086.891273197569 1086.981621547561 1102.939404336869 1100.556102911064 1100.233841168828 1096.382870684112 319.3839698221764 1098.04794672077 292.9983223630767
526 0.005 2.63 20 1101.274629161461 1086.893819418811 1086.984189734563 1102.93801265068 1100.554849965119 1100.233078505669 1096.381056094817 319.407986587736 1098.046047185849 292.9982365585159
527 0.005 2.635 20 1101.276893020287 1086.896340288683 1086.986730530109 1102.938891925666 1100.555669460242 1100.2336028663 1096.381780015424 319.431775011209 1098.04787311817 292.9983748829833
528 0.005 2.64 20 1101.275549711235 1086.898795342208 1086.989208385263 1102.937464284406 1100.554433896088 1100.23292621212 1096.379757296264 319.4554559098486 1098.045691558286 292.9984641194984
529 0.005 2.645 20 1101.278263856753 1086.901233783681 1086.991664879544 1102.938969240438 1100.555789192969 1100.233903613807 1096.380950600043 319.4788928854072 1098.047753621292 292.9984810584546
530 0.005 2.65 20 1101.277177899314 1086.903609136799 1086.994062068372 1102.937787669965 1100.554881396904 1100.233299460604 1096.379179475733 319.5022495056994 1098.046043985874 292.9982542916804
531 0.005 2.655 20 1101.279715517883 1086.905971155436 1086.996440930656 1102.939281904138 1100.556191675724 1100.234169851518 1096.380549089774 319.5255920060611 1098.047491895153 292.9981524544722
532 0.005 2.66 20 1101.27859541165 1086.908274856386 1086.998764951603 1102.938125462831 1100.555215536835 1100.233403577002 1096.38016870345 319.5492278167094 1098.046052961392 292.9984025750673
533 0.005 2.665 20 1101.281710373731 1086.910577207274 1087.001080190417 1102.939794434374 1100.556441971996 1100.234209402531 1096.382385820992 319.5726927652324 1098.048388861718 292.9984819366522
534 0.005 2.67 20 1101.279962720412 1086.912816373557 1087.003338938366 1102.938215854047 1100.555144557619 1100.233353121305 1096.381565807113 319.5960559200152 1098.046049173405 292.9982876374037
535 0.005 2.675 20 1101.282848647265 1086.915049664551 1087.005586310401 1102.939609683132 1100.556178880349 1100.233986967566 1096.382840757756 319.6188969138044 1098.048097508021 292.998366661675
536 0.005 2.68 20 1101.280868339948 1086.917210645074 1087.007769247871 1102.937707155187 1100.554722926565 1100.233087304697 1096.380585541841 319.64177291557 1098.045709412064 292.9985173944043
537 0.005 2.685 20 1101.283861191256 1086.919365911882 1087.009939383884 1102.939101140628 1100.555746660355 1100.233798991487 1096.381478916255 319.6645441784038 1098.048203284216 292.9983220283428
538 0.005 2.69 20 1101.28187532987 1086.921452489355 1087.01204744403 1102.937388971903 1100.554365821452 1100.232786268069 1096.379926782648 319.6875926884329 1098.045567424287 292.9981927272786
539 0.005 2.695 20 1101.284727193141 1086.923535953753 1087.014144274551 1102.939255987954 1100.556023156342 1100.234176592261 1096.380857240724 319.710112635552 1098.047429398207 292.9981971907844
540 0.005 2.7 20 1101.283333078751 1086.925553722144 1087.016182945089 1102.93774532115 1100.554928637055 1100.233265391266 1096.379167047031 319.7330618226759 1098.046010231291 292.9983300927296
541 0.005 2.705 20 1101.286235509143 1086.927575816545 1087.018216392311 1102.939699184294 1100.556459525172 1100.234393627627 1096.38116722468 319.7554928046325 1098.047815836142 292.9982222781271
542 0.005 2.71 20 1101.284455417674 1086.929535055875 1087.020195382703 1102.937860000704 1100.554963430698 1100.233053812416 1096.380480480811 319.7782230954186 1098.045883243439 292.9982315652705
543 0.005 2.715 20 1101.2877044802 1086.931505179433 1087.022174555268 1102.93984985755 1100.556465684529 1100.234157317208 1096.382882267373 319.8006366564737 1098.048400408462 292.9984210056912
544 0.005 2.72 20 1101.285669056746 1086.933409065249 1087.02409634579 1102.937957930906 1100.554838324606 1100.233091204753 1096.381370561636 319.8231503654105 1098.045815781089 292.998224333558
545 0.005 2.725 20 1101.28820953968 1086.935311724078 1087.026011253966 1102.939381700823 1100.556079157692 1100.233938968623 1096.382434391778 319.8450043013011 1098.047493089691 292.9982560815436
546 0.005 2.73 20 1101.28655506548 1086.937147987731 1087.027866609199 1102.937629930936 1100.554706188185 1100.233119923896 1096.380383049662 319.8670638378827 1098.045918638763 292.9981364799604
547 0.005 2.735 20 1101.288962081482 1086.938983459003 1087.029714677734 1102.938963101535 1100.555716494058 1100.233867792941 1096.38115535031 319.8889291835451 1098.047419362109 292.9984133372944
548 0.005 2.74 20 1101.287441996926 1086.940755943757 1087.031505568344 1102.937532381178 1100.554577356068 1100.233081878586 1096.37961153338 319.9115018444119 1098.045596997477 292.9983911604044
549 0.005 2.745 20 1101.290398176022 1086.942534905406 1087.033294787386 1102.939482144449 1100.556195216108 1100.234349042869 1096.380525345944 319.9333970328611 1098.04780129522 292.9982505052778
550 0.005 2.75 20 1101.288573350092 1086.944250429434 1087.035028892304 1102.937888299153 1100.555115763068 1100.233490518709 1096.379150319889 319.9551682753092 1098.045707899356 292.9983847906742
551 0.005 2.755 20 1101.291933297397 1086.945981640008 1087.036768616099 1102.93980540975 1100.556515506979 1100.234295829191 1096.381564449651 319.9764844852638 1098.04894936476 292.9979407954469
552 0.005 2.76 20 1101.289836481642 1086.9476524047 1087.038455659446 1102.938010123769 1100.554988524998 1100.233096122968 1096.380869865833 319.9980744928525 1098.045930754886 292.9985388720312
553 0.005 2.765 20 1101.292408623864 1086.949333716136 1087.040144809537 1102.939714691325 1100.556351856933 1100.23414878342 1096.383094642566 320.0195275121126 1098.047832504321 292.9983636239629
554 0.005 2.77 20 1101.290761100938 1086.950955793975 1087.041782423994 1102.938089083031 1100.555061760298 1100.233311688043 1096.381463820935 320.041187923724 1098.045898955649 292.9983314860827
555 0.005 2.775 20 1101.29342846798 1086.952584500555 1087.043420621399 1102.939516624429 1100.556106990114 1100.234010825022 1096.382378566867 320.062633718089 1098.048001157184 292.998491251668
556 0.005 2.78 20 1101.291198726823 1086.954147294737 1087.04500187796 1102.937429801171 1100.554462779194 1100.232759198108 1096.380482415018 320.083945689574 1098.045414972716 292.9985747911521
557 0.005 2.785 20 1101.294372547438 1086.955721330281 1087.046582543574 1102.939438653911 1100.555803810131 1100.234147251149 1096.381043119635 320.1051330935601 1098.048235588968 292.9981614353757
558 0.005 2.79 20 1101.291848911586 1086.957230387101 1087.048111138268 1102.937276876888 1100.554473506251 1100.232745797439 1096.380015225326 320.1262544810685 1098.045070912098 292.9984405138295
559 0.005 2.795 20 1101.294931183131 1086.958749162565 1087.049636589672 1102.939594269388 1100.55615911221 1100.234476783056 1096.380175405167 320.1472696524635 1098.047898831267 292.9984786590268
560 0.005 2.8 20 1101.292941755968 1086.960210151862 1087.051115833953 1102.937612738695 1100.554943356801 1100.233072212804 1096.379707897609 320.1682560969367 1098.045410823584 292.9982447485089
561 0.005 2.805 20 1101.296670326035 1086.961691604484 1087.052600828692 1102.940067908795 1100.556480439209 1100.234435264772 1096.381355364156 320.1890494776256 1098.049154596639 292.9985664067688
562 0.005 2.81 20 1101.293715663986 1086.963112915122 1087.05403981604 1102.937613927114 1100.554864847392 1100.232724959031 1096.381520262519 320.2100458000886 1098.044786990722 292.9984154045368
563 0.005 2.815 20 1101.297371152453 1086.964555904467 1087.055484424415 1102.94022320353 1100.55640847037 1100.234452534282 1096.382695800107 320.2310543016209 1098.048736307936 292.9980972535868
564 0.005 2.82 20 1101.294818731566 1086.965939527938 1087.056885597835 1102.937650874793 1100.554688028827 1100.232577841543 1096.381953992854 320.2516823848559 1098.045323602863 292.9984166735687
565 0.005 2.825 20 1101.297387006835 1086.967325918487 1087.058277690827 1102.939525150856 1100.555939025499 1100.234221619736 1096.381490101991 320.2722728620626 1098.048172746147 292.9984852033253
566 0.005 2.83 20 1101.295529273081 1086.96865993257 1087.059629411059 1102.937390108457 1100.55451534059 1100.232617433276 1096.380754779339 320.2924086032874 1098.045476209858 292.9985309174984
567 0.005 2.835 20 1101.29792030118 1086.969996448384 1087.060971095232 1102.939410937025 1100.555833159248 1100.234346381724 1096.380591830132 320.3128480948382 1098.047801676754 292.9984717125982
568 0.005 2.84 20 1101.296050350018 1086.971284186103 1087.062276238664 1102.937362443799 1100.554647620592 1100.23278769405 1096.380237167307 320.333158636227 1098.044896917254 292.9981689656904
569 0.005 2.845 20 1101.298822730597 1086.97257645709 1087.063572751151 1102.939690867147 1100.556210931501 1100.234665956001 1096.379629642316 320.3536573460725 1098.048072390173 292.9984866594432
570 0.005 2.85 20 1101.297678041994 1086.973833934143 1087.064845146386 1102.938133933595 1100.555308957644 1100.23318630541 1096.380679572522 320.3738214448996 1098.045993261868 292.9985734947466
571 0.005 2.855 20 1101.299922076274 1086.975093859717 1087.066107824652 1102.939952484491 1100.556315440949 1100.234570798257 1096.380876073945 320.3940113436815 1098.048722124333 292.9982010467362
572 0.005 2.86 20 1101.298323527954 1086.976317996423 1087.067346461081 1102.93813436219 1100.555227372633 1100.232972987617 1096.382146532247 320.4139589581746 1098.045707476808 292.998193693317
573 0.005 2.865 20 1101.300628222179 1086.977546154268 1087.068576386469 1102.939964049521 1100.556074244925 1100.234311554207 1096.382071862168 320.4340725307596 1098.048456822118 292.998413990496
574 0.005 2.87 20 1101.298685562375 1086.978730904863 1087.069777194374 1102.937843511617 1100.554888835022 1100.232794017442 1096.381958383588 320.4537777811457 1098.045118376372 292.9983029463545
575 0.005 2.875 20 1101.300881455199 1086.97991333723 1087.070963795308 1102.939426383894 1100.555664937436 1100.234058746572 1096.381105512656 320.473625661186 1098.047964495639 292.9984596376611
576 0.005 2.88 20 1101.29933732258 1086.981056574319 1087.072122704934 1102.937498838983 1100.554548832975 1100.232604098642 1096.380928698311 320.4929451100247 1098.045503904245 292.9983928472861
577 0.005 2.885 20 1101.301382928869 1086.982195895167 1087.073265689522 1102.939408595834 1100.555734001644 1100.23437425452 1096.380071816646 320.5127401068376 1098.047854093247 292.9986024718342
578 0.005 2.89 20 1101.300309002103 1086.983302224631 1087.074386965827 1102.937904091644 1100.55504169406 1100.233073264193 1096.380290356915 320.5325287628101 1098.045970258167 292.998137668346
579 0.005 2.895 20 1101.302147426133 1086.984404040576 1087.07549228705 1102.939705628594 1100.556110141916 1100.234663114032 1096.379453129347 320.5524023723419 1098.047932410889 292.9983256505045
580 0.005 2.9 20 1101.300962044844 1086.985477896326 1087.076580085038 1102.938116582789 1100.555315878109 1100.233182729398 1096.380774466989 320.5716734781668 1098.045803183558 292.9984248489621
581 0.005 2.905 20 1101.302954178035 1086.986552753275 1087.077656451085 1102.939954008848 1100.55631002898 1100.234651856561 1096.380849721207 320.5909202437979 1098.048248075065 292.9985445043731
582 0.005 2.91 20 1101.301842278327 1086.987603856063 1087.078719913844 1102.938339350419 1100.555340784708 1100.233044341363 1096.382590732516 320.6099868573527 1098.045798636419 292.9983924632898
583 0.005 2.915 20 1101.303378974565 1086.988650596591 1087.079767924187 1102.939742532908 1100.555942059773 1100.234238232685 1096.381887585567 320.6292950378678 1098.047774991068 292.9983834060293
584 0.005 2.92 20 1101.302192210337 1086.989666920004 1087.080798133792 1102.938064797959 1100.555020179344 1100.232860845798 1096.382217635629 320.6483481530544 1098.045601718105 292.9982164674068
585 0.005 2.925 20 1101.303493892173 1086.990671726029 1087.081807030439 1102.939114225035 1100.555510489077 1100.233901218956 1096.380949435534 320.667496971986 1098.047299805738 292.9980862636121
586 0.005 2.93 20 1101.302524465779 1086.991647704924 1087.082796933605 1102.937577576906 1100.554582361194 1100.232644138435 1096.380959971751 320.6864827876732 1098.045677558107 292.9979900045602
587 0.005 2.935 20 1101.304025722007 1086.99261651069 1087.083768466046 1102.93909422695 1100.555525015454 1100.234122026482 1096.379838206972 320.7056819715953 1098.047393319363 292.9983168443408
588 0.005 2.94 20 1101.303526214723 1086.993562298363 1087.084727158101 1102.938220373771 1100.555346694694 1100.233383491662 1096.380432841996 320.7246776478501 1098.046160165192 292.9984018762535
589 0.005 2.945 20 1101.305150719988 1086.994504265284 1087.085671110721 1102.939730667616 1100.556231748942 1100.23468519255 1096.379567215807 320.7434250015295 1098.048175883919 292.9983508672338
590 0.005 2.95 20 1101.304237964557 1086.995424668809 1087.086603932343 1102.938373241817 1100.555472208649 1100.233207699077 1096.381409886089 320.7620391495573 1098.04632382301 292.9983404829123
591 0.005 2.955 20 1101.305479368638 1086.996343754087 1087.087523798282 1102.939579240306 1100.555988254291 1100.234132440064 1096.381337652063 320.7805517550252 1098.047577623902 292.9981709131403
592 0.005 2.96 20 1101.304947841082 1086.997244448817 1087.088434522208 1102.938542583509 1100.555396365667 1100.233155586685 1096.38289241817 320.7991402436561 1098.046590931938 292.9981186925465
593 0.005 2.965 20 1101.305623504446 1086.998133755063 1087.08932603503 1102.939374995182 1100.555939281727 1100.234207615393 1096.38164960614 320.8177769071513 1098.04712233852 292.9984341606987
594 0.005 2.97 20 1101.3048945548 1086.998998856975 1087.090203484007 1102.93804267555 1100.554930745946 1100.232898092184 1096.381901476579 320.8363169541998 1098.045830784539 292.9986070595442
595 0.005 2.975 20 1101.305497182299 1086.999847350793 1087.091056510677 1102.938513209021 1100.55521957674 1100.233684088934 1096.380245308364 320.8546466242972 1098.046566987441 292.9984318494661
596 0.005 2.98 20 1101.305731501493 1087.000682647126 1087.091902207631 1102.93791866821 1100.554769155959 1100.232798861758 1096.3811284508 320.8729629707921 1098.046500102797 292.9982283578897
597 0.005 2.985 20 1101.306061302154 1087.001500389198 1087.092724167788 1102.93861045581 1100.555629075066 1100.234114453619 1096.379575026297 320.8910567956965 1098.047108606692 292.9982239136305
598 0.005 2.99 20 1101.306061131304 1087.002304630147 1087.093539051726 1102.938159394682 1100.555281960135 1100.233248114253 1096.380350515842 320.9092407539132 1098.046172356293 292.9984756645596
599 0.005 2.995 20 1101.30692341265 1087.003105217891 1087.094340864171 1102.939108753083 1100.555840681938 1100.234077241051 1096.380025349577 320.927139830941 1098.047072362004 292.9983722237933
600 0.005 3 20 1101.306491913254 1087.003888946965 1087.095134324164 1102.938361920518 1100.55536592074 1100.233242798402 1096.381563192456 320.9454173425664 1098.04615616752 292.9985077302972
601 0.005 3.005 20 1101.307935614796 1087.004678774246 1087.095922586691 1102.939755959442 1100.556299993929 1100.234470505584 1096.381615462396 320.9634829384448 1098.047669176861 292.9981475633529
602 0.005 3.01 20 1101.306518846603 1087.00543979455 1087.096694768824 1102.938121438892 1100.555065583625 1100.232908355033 1096.382637842898 320.9816343821567 1098.045510747621 292.998416125666
603 0.005 3.015 20 1101.308705507012 1087.006213570856 1087.097466085589 1102.939970380477 1100.556153255227 1100.234529141919 1096.381593796269 320.9992986047575 1098.048019534004 292.9983989900512
604 0.005 3.02 20 1101.306663246173 1087.006945334964 1087.09821224564 1102.93763872817 1100.554634562451 1100.232639715531 1096.381687432726 321.017073921972 1098.045254712072 292.9984751525401
605 0.005 3.025 20 1101.308846369863 1087.007688045837 1087.098953826151 1102.939507631698 1100.555752342324 1100.234393308356 1096.380400751218 321.0346364671485 1098.047871770147 292.9984938210252
606 0.005 3.03 20 1101.307277251722 1087.00839344806 1087.099673010454 1102.937537745013 1100.554538113043 1100.23259370519 1096.380828016989 321.0524679590553 1098.045627852664 292.9982741658658
607 0.005 3.035 20 1101.308845806315 1087.009102604939 1087.100382499766 1102.939153158843 1100.555808805953 1100.234323434262 1096.379637135882 321.0699047649273 1098.047658473863 292.9979368152574
608 0.005 3.04 20 1101.30778623351 1087.009782133781 1087.101074522268 1102.937852586779 1100.555056032894 1100.2330298206 1096.380222721126 321.0875763562039 1098.045763904088 292.9982344029247
609 0.005 3.045 20 1101.309831610082 1087.010478967191 1087.101768297159 1102.939915955057 1100.556408975248 1100.234756747035 1096.380233219971 321.105125712589 1098.048226657275 292.9981908674555
610 0.005 3.05 20 1101.308514410091 1087.011147037361 1087.10244769225 1102.938209177395 1100.555196146838 1100.232970245989 1096.381621433263 321.1227944688248 1098.046024879326 292.9978799616419
611 0.005 3.055 20 1101.309497674682 1087.011820424741 1087.103119904384 1102.939309597554 1100.556070766189 1100.234179363517 1096.381722434033 321.1399065154699 1098.047254428531 292.9983532432058
612 0.005 3.06 20 1101.309507068657 1087.012479498033 1087.103786780112 1102.938482814073 1100.555093010431 1100.232881074244 1096.382817732942 321.1569847062903 1098.046511916403 292.9981614396178
613 0.005 3.065 20 1101.309774393213 1087.01312770591 1087.104436794773 1102.938881892794 1100.555801105968 1100.23399532904 1096.381140484103 321.1739566813379 1098.047710459769 292.9984186081003
614 0.005 3.07 20 1101.309226067358 1087.01375650512 1087.105075330705 1102.938019632142 1100.554849759837 1100.232873595193 1096.381706212449 321.1915375536664 1098.045880962323 292.9984338718341
615 0.005 3.075 20 1101.309417484315 1087.014372428524 1087.105694664127 1102.938172600321 1100.555109185781 1100.233566653149 1096.379911744767 321.2086837188875 1098.046673677033 292.9983214942597
616 0.005 3.08 20 1101.309961922399 1087.014981737451 1087.106311401956 1102.938229196014 1100.555033200441 1100.23312095351 1096.381010458874 321.2258634029584 1098.046402113369 292.9982193766981
617 0.005 3.085 20 1101.3102813275 1087.015579445141 1087.10691145845 1102.938733806928 1100.55588522024 1100.23429313727 1096.379258902409 321.2425691980637 1098.047661509558 292.9982020612487
618 0.005 3.09 20 1101.310051635161 1087.016165133518 1087.107505736962 1102.938356881996 1100.555384489884 1100.233410942896 1096.380578544344 321.2595911127523 1098.04596555917 292.9985288093318
619 0.005 3.095 20 1101.310751482913 1087.016751343834 1087.108091732481 1102.939092073025 1100.55598952742 1100.23414253423 1096.380447005767 321.2764244364953 1098.047292232306 292.9982483848849
620 0.005 3.1 20 1101.310828632661 1087.017329875762 1087.108676855524 1102.938491887055 1100.555311256173 1100.233019614117 1096.382255432814 321.2933662456289 1098.046408301393 292.9985505891548
621 0.005 3.105 20 1101.310956590353 1087.017905258572 1087.109251344197 1102.939027400691 1100.555695427702 1100.233784854836 1096.381923332552 321.3099935139236 1098.047121308373 292.998231135466
622 0.005 3.11 20 1101.311617968143 1087.018477230907 1087.109828893264 1102.938824534513 1100.555387389254 1100.233171728128 1096.382926641782 321.326333714519 1098.047052424993 292.9982990293346
623 0.005 3.115 20 1101.310530109591 1087.019020848079 1087.110377385867 1102.938256429892 1100.555360800522 1100.23357904556 1096.380799867556 321.3428184709362 1098.046447940599 292.9982623276856
624 0.005 3.12 20 1101.311709171732 1087.01956853407 1087.110930123372 1102.938586287881 1100.555193317766 1100.233318302593 1096.381678113122 321.3596250220168 1098.046822405628 292.998448730293
625 0.005 3.125 20 1101.310741471788 1087.020091512239 1087.11145747094 1102.938066256313 1100.555059689392 1100.233463346929 1096.379984253483 321.3764187833438 1098.046399754454 292.9976375363134
626 0.005 3.13 20 1101.3119771485 1087.020620325787 1087.11199108763 1102.938754896839 1100.555536638202 1100.233685963421 1096.38118271141 321.3926948495449 1098.046885440512 292.9988567231757
627 0.005 3.135 20 1101.311622003816 1087.021127604276 1087.112501924677 1102.938712947922 1100.555884801229 1100.234315898094 1096.379159814766 321.4088101591719 1098.047203463379 292.9984263925458
628 0.005 3.14 20 1101.312551773291 1087.021641111006 1087.113020778285 1102.938834312391 1100.555669332077 1100.233503699492 1096.381151729869 321.4249351714752 1098.047036454151 292.9984072266674
629 0.005 3.145 20 1101.31167713187 1087.022134983854 1087.113517190851 1102.938594183419 1100.555558449581 1100.233674148345 1096.380356457361 321.4413169190234 1098.046724036518 292.9984899471231
630 0.005 3.15 20 1101.313016896775 1087.022643012539 1087.114027521114 1102.939158385768 1100.555862802134 1100.233611704906 1096.382569911677 321.4572950688369 1098.047297416032 292.9983451272454
631 0.005 3.155 20 1101.31202981132 1087.02312702359 1087.114513763828 1102.938661008653 1100.555738515098 1100.233880895649 1096.381618244194 321.4735496248359 1098.046904639752 292.9982783326442
632 0.005 3.16 20 1101.313354574564 1087.023623942895 1087.11501336238 1102.939067997514 1100.555584825751 1100.233393487248 1096.383084246789 321.4896018155127 1098.047390497492 292.9983655306323
633 0.005 3.165 20 1101.311927527365 1087.024087712059 1087.115481928202 1102.938167745287 1100.555110580676 1100.233363497166 1096.380729863954 321.5058557735785 1098.04631660723 292.998426214622
634 0.005 3.17 20 1101.312979237222 1087.024558953021 1087.115957813766 1102.938540930097 1100.555257158423 1100.23330968022 1096.381730712277 321.5217838613829 1098.04665809538 292.9985092364101
635 0.005 3.175 20 1101.312098115257 1087.025003924897 1087.116406555977 1102.938081770051 1100.554965841689 1100.233457707009 1096.379894759352 321.5376767586051 1098.046171486824 292.9983430292402
636 0.005 3.18 20 1101.313232829593 1087.025457964503 1087.11686469086 1102.938623083484 1100.555409872823 1100.233532480829 1096.381075867805 321.5531783722972 1098.046637375342 292.9978447230382
637 0.005 3.185 20 1101.312555012145 1087.025886684905 1087.117297249085 1102.938400068651 1100.555370662005 1100.23376240173 1096.379187064213 321.56894334347 1098.046364542434 292.9983579654109
638 0.005 3.19 20 1101.314053992907 1087.026332751697 1087.117746065541 1102.938996402264 1100.555766268718 1100.233562481594 1096.381424603602 321.5845628293677 1098.047278732935 292.998526920602
639 0.005 3.195 20 1101.312734449941 1087.026749276291 1087.118166104506 1102.93844611916 1100.555637758202 1100.233793998302 1096.380374662861 321.6007598001692 1098.046472050059 292.9983097362559
640 0.005 3.2 20 1101.314492718933 1087.027192986499 1087.118609517463 1102.939415439769 1100.556001500241 1100.233809468798 1096.383065165453 321.6164105670163 1098.047297401908 292.9984292428373
641 0.005 3.205 20 1101.313054908182 1087.027606961904 1087.119026057947 1102.938597188709 1100.555393799068 1100.233543231146 1096.381659134278 321.6320412385215 1098.046229946574 292.9983851251307
642 0.005 3.21 20 1101.314659544826 1087.028036187563 1087.119457911116 1102.938996716844 1100.555602328624 1100.233430520787 1096.38268386004 321.6470263770011 1098.047785848299 292.9982641498412
643 0.005 3.215 20 1101.312534667282 1087.028422781254 1087.119851124333 1102.937685181064 1100.554893855127 1100.233170538154 1096.380407625329 321.6625357119948 1098.045708885017 292.9983344536126
644 0.005 3.22 20 1101.314667234747 1087.0288330031 1087.120262695795 1102.938705286144 1100.555235357717 1100.233374413943 1096.381479659502 321.677957212607 1098.047441698343 292.9983832427417
645 0.005 3.225 20 1101.312577580815 1087.029200201288 1087.120636533138 1102.937527657813 1100.554809114162 1100.233228525058 1096.379514329374 321.6933670095101 1098.045414625044 292.9982326056336
646 0.005 3.23 20 1101.315218320451 1087.02959733572 1087.121033683576 1102.939131394767 1100.55577819014 1100.23386793217 1096.380845178157 321.7081557169037 1098.047870484197 292.9984491076605
647 0.005 3.235 20 1101.3130013486 1087.029953145204 1087.121396008122 1102.937947628754 1100.555369295465 1100.233643849136 1096.379161399361 321.7235236742758 1098.045565355646 292.9981790063072
648 0.005 3.24 20 1101.315865099672 1087.030347996302 1087.12178780728 1102.939806048667 1100.556221870291 1100.234258487827 1096.381737335651 321.7386560364785 1098.0480395873 292.9983863855396
649 0.005 3.245 20 1101.313431941165 1087.030703253074 1087.12214909993 1102.93815035508 1100.555390961219 1100.233318107426 1096.381078178909 321.7538672857502 1098.045822997511 292.998425359567
650 0.005 3.25 20 1101.315954813618 1087.031092155977 1087.122534928188 1102.939658271072 1100.555979112496 1100.233901837587 1096.383222383878 321.7685973920385 1098.048008497301 292.9982465964288
651 0.005 3.255 20 1101.313757121651 1087.031441548315 1087.122889372924 1102.93823398789 1100.555321578018 1100.233396115473 1096.381505899381 321.7837222444767 1098.045863463452 292.9982842898428
652 0.005 3.26 20 1101.315698789884 1087.031812708574 1087.123261019174 1102.939177963065 1100.555618863893 1100.233670572235 1096.382385356068 321.798882192942 1098.047490207046 292.9983962457447
653 0.005 3.265 20 1101.313523313605 1087.032141743534 1087.123597640489 1102.937617495209 1100.554863072804 1100.233068840596 1096.380410123858 321.8140053274896 1098.045574835405 292.9985147422569
654 0.005 3.27 20 1101.315968732595 1087.03249963857 1087.123953459227 1102.939251977027 1100.555538662616 1100.233939228002 1096.381372137449 321.828624909416 1098.047550040386 292.9983396403642
655 0.005 3.275 20 1101.31362320904 1087.032815660789 1087.124276877732 1102.937739089213 1100.555032521678 1100.233421091932 1096.379768136347 321.8432446002031 1098.045298526737 292.9982561224996
656 0.005 3.28 20 1101.316554869128 1087.033162550536 1087.124621561807 1102.939633755764 1100.555946408743 1100.234345674837 1096.380542626911 321.8578559054893 1098.04823351875 292.9982359866431
657 0.005 3.285 20 1101.313884392017 1087.033467795437 1087.124935241008 1102.937919121169 1100.555402283821 1100.23356510664 1096.379538820722 321.8728096083762 1098.045326942552 292.9982025723685
658 0.005 3.29 20 1101.316857863067 1087.033808255356 1087.125271834192 1102.939856697608 1100.556149821305 1100.234283111922 1096.381471996192 321.8877301967982 1098.048422023954 292.9982141566781
659 0.005 3.295 20 1101.31435691377 1087.03411436248 1087.125584200351 1102.938208126982 1100.555575068499 1100.23338799807 1096.381417315815 321.9022547852725 1098.045618963064 292.9984543223136
660 0.005 3.3 20 1101.317078283095 1087.034453711052 1087.125918270116 1102.939982340044 1100.556057690095 1100.234249814657 1096.382925208529 321.9165651581065 1098.048269837524 292.9984924192502
661 0.005 3.305 20 1101.314439652629 1087.034753048092 1087.126225046557 1102.938055607351 1100.555306527341 1100.233209768914 1096.381787629009 321.9306861129737 1098.045412531867 292.9984598545943
662 0.005 3.31 20 1101.317197058907 1087.03507717301 1087.126546568673 1102.939505956644 1100.555600688126 1100.233907966397 1096.381845489373 321.9453339636227 1098.048558175286 292.9981452746599
663 0.005 3.315 20 1101.314597645432 1087.035362480782 1087.126841338351 1102.937559022566 1100.554830074759 1100.232793118632 1096.380858685862 321.9596851117013 1098.045410089456 292.9981806664371
664 0.005 3.32 20 1101.316734447664 1087.035666913753 1087.127141595905 1102.93940697747 1100.555497140522 1100.23426632819 1096.380456310233 321.9741551418165 1098.047912605142 292.9981406360576
665 0.005 3.325 20 1101.314940850351 1087.035944319773 1087.127428700904 1102.93779386612 1100.555187051364 1100.233145153576 1096.380554386947 321.9882833612981 1098.045154311104 292.9985342403622
666 0.005 3.33 20 1101.31679122195 1087.036233334756 1087.127714428496 1102.939418217621 1100.555674064489 1100.234326376674 1096.379546402752 322.0027141637538 1098.047751429883 292.9985596234978
667 0.005 3.335 20 1101.31556365193 1087.036507587182 1087.127995682066 1102.938356843857 1100.555709074467 1100.233464753772 1096.380939719438 322.0168484663559 1098.045702590523 292.998352628343
668 0.005 3.34 20 1101.317108988531 1087.036794294936 1087.128278665563 1102.939425130465 1100.55555584435 1100.233882156471 1096.38095872734 322.0311488328183 1098.047809961458 292.9985171083068
669 0.005 3.345 20 1101.315883521832 1087.037068671854 1087.128558354115 1102.938437329464 1100.55570847512 1100.233224551044 1096.382552050137 322.0448243332577 1098.045920304801 292.9985223123802
670 0.005 3.35 20 1101.317281190983 1087.037353109524 1087.128838201504 1102.939530235369 1100.555551570279 1100.233946791078 1096.382041093185 322.0587888982629 1098.04770312622 292.9984734727818
671 0.005 3.355 20 1101.315966185175 1087.037620236303 1087.129112301408 1102.938371040279 1100.555597293935 1100.233298498368 1096.382285599265 322.0726609827314 1098.045916040661 292.9983164919734
672 0.005 3.36 20 1101.317353418105 1087.037892587825 1087.129381341382 1102.93949169248 1100.555523680486 1100.234253423586 1096.380974313333 322.0871570653267 1098.047806108802 292.9981937878327
673 0.005 3.365 20 1101.315563980666 1087.038141002167 1087.129639509255 1102.937648582435 1100.554920630354 1100.232878761355 1096.380999255272 322.1009934270417 1098.045231754531 292.9984301266547
674 0.005 3.37 20 1101.317084598123 1087.038395850912 1087.129891516527 1102.939023833462 1100.555251844732 1100.233967350505 1096.380069994404 322.114815356541 1098.047322810332 292.9985398323508
675 0.005 3.375 20 1101.316203056816 1087.038637619994 1087.130140582162 1102.938170499458 1100.555541389713 1100.233423452122 1096.380463923188 322.1281794611591 1098.045875068048 292.9986174662799
676 0.005 3.38 20 1101.317482178038 1087.038884198171 1087.130384757638 1102.939243353381 1100.555553550726 1100.234091909201 1096.379643253326 322.1420356294736 1098.047600122167 292.9981303673874
677 0.005 3.385 20 1101.31705854282 1087.039127622392 1087.130632923183 1102.938737596797 1100.555955982359 1100.233548571551 1096.381367524713 322.155530835345 1098.047023418513 292.9983029445826
678 0.005 3.39 20 1101.317090941032 1087.039365547512 1087.130869121175 1102.938879023534 1100.555295998892 1100.233605711313 1096.380991551727 322.1693652064168 1098.046818774343 292.9982404071191
679 0.005 3.395 20 1101.317370095122 1087.03961326603 1087.131118526924 1102.938950904172 1100.555937429267 1100.233501970228 1096.383086443476 322.1827242814138 1098.046986583551 292.9984943627898
680 0.005 3.4 20 1101.316822013223 1087.039843113379 1087.131348472754 1102.938509140933 1100.555070887852 1100.233390320456 1096.381626583387 322.1961467664599 1098.046437166975 292.9984408829599
681 0.005 3.405 20 1101.317640972996 1087.04008463561 1087.131592146983 1102.938924351019 1100.555812637651 1100.233526040625 1096.382511776745 322.2097438564674 1098.04707420467 292.9985292375648
682 0.005 3.41 20 1101.31661430508 1087.040299602592 1087.131809767632 1102.938043630676 1100.554820766087 1100.233306610487 1096.380589611854 322.223344050212 1098.046273545632 292.9984385421072
683 0.005 3.415 20 1101.317783425626 1087.040527830837 1087.13204091947 1102.938562654614 1100.55538474465 1100.233339365414 1096.381360728527 322.2367306615764 1098.047205773992 292.9982690845992
684 0.005 3.42 20 1101.31662323812 1087.040730713987 1087.132246125324 1102.937976855995 1100.554796964888 1100.233340865372 1096.379751841485 322.2499362498703 1098.04605692218 292.9984433500459
685 0.005 3.425 20 1101.318218430189 1087.040950298161 1087.132467833431 1102.93892795643 1100.555911916305 1100.233763294144 1096.380723933614 322.2630960889173 1098.047713709714 292.9986422225633
686 0.005 3.43 20 1101.316760606847 1087.041141985495 1087.132662724558 1102.938121910347 1100.555291559615 1100.233693511921 1096.379256933153 322.2767139265142 1098.0462805405 292.9983739585347
687 0.005 3.435 20 1101.318436549807 1087.041359886524 1087.132880361273 1102.9393133928 1100.556272929551 1100.233947107299 1096.381809380236 322.2901206402173 1098.04807781728 292.9981637162181
688 0.005 3.44 20 1101.317348630915 1087.041557945476 1087.133078529838 1102.938568603441 1100.555505903656 1100.233770565607 1096.381001701609 322.303392629514 1098.046799981218 292.998347575351
689 0.005 3.445 20 1101.318238750362 1087.04177543336 1087.133295884255 1102.939298839782 1100.556144914105 1100.233826606824 1096.383225750689 322.3161772682836 1098.046960005347 292.9985403378453
690 0.005 3.45 20 1101.317608090692 1087.041975229997 1087.133495489884 1102.938683009045 1100.555454536605 1100.233780992249 1096.381516050339 322.3288536673053 1098.046866833376 292.9983951481063
691 0.005 3.455 20 1101.31766719248 1087.042175110905 1087.133699696603 1102.938507974689 1100.555518679623 1100.233350763039 1096.382071948966 322.3419235625321 1098.046395002856 292.9984170615483
692 0.005 3.46 20 1101.317607580532 1087.042364091668 1087.133888448376 1102.938345736844 1100.555025153246 1100.233607095469 1096.380323614693 322.3552383549749 1098.046677048538 292.9982772024381
693 0.005 3.465 20 1101.317976979076 1087.042554644546 1087.134083372589 1102.93836156718 1100.555329310501 1100.233283955151 1096.381221856504 322.3683135561144 1098.046739090983 292.9982200537984
694 0.005 3.47 20 1101.317658598847 1087.042732989473 1087.134261660102 1102.938367934596 1100.555245615517 1100.233828008343 1096.379730107925 322.3808961469943 1098.046682967422 292.9981389657714
695 0.005 3.475 20 1101.318362112293 1087.04291779855 1087.134449888817 1102.938945354166 1100.556002439412 1100.233964223598 1096.380578574624 322.3935103989458 1098.047009794519 292.9985063711932
696 0.005 3.48 20 1101.317788294177 1087.043091749373 1087.134623761155 1102.938566837465 1100.555412652591 1100.233718985196 1096.379882731602 322.4065214055258 1098.046417329784 292.998449638825
697 0.005 3.485 20 1101.318787748043 1087.043277901225 1087.134811467784 1102.939014314986 1100.555956574741 1100.233598955029 1096.381794146152 322.4195818000885 1098.047565358452 292.9985780965533
698 0.005 3.49 20 1101.317519416684 1087.043448575203 1087.134982313516 1102.938395416114 1100.55546615388 1100.233651390939 1096.381259402529 322.4320125283921 1098.046122833556 292.9984102292657
699 0.005 3.495 20 1101.319373668329 1087.043642747514 1087.135173722796 1102.939641962306 1100.556190897581 1100.234018142853 1096.383124475939 322.4443650833416 1098.048226006709 292.998195510414
700 0.005 3.5 20 1101.317474445311 1087.043810488464 1087.13534454598 1102.93811800579 1100.555038476042 1100.233190215889 1096.381569031978 322.4567850968357 1098.046018644202 292.998539875953
701 0.005 3.505 20 1101.31943728853 1087.043994795344 1087.135527968472 1102.939328215466 1100.555859491541 1100.233888268596 1096.382037846363 322.4698716232571 1098.048257245605 292.9984211760543
702 0.005 3.51 20 1101.317188202944 1087.044150372695 1087.135688337435 1102.937681201383 1100.554617358742 1100.232958390716 1096.380409915341 322.4822004629494 1098.045647681376 292.9980827166564
703 0.005 3.515 20 1101.319262477056 1087.04432239454 1087.135859763689 1102.939113829511 1100.555713089866 1100.233948607334 1096.381145539065 322.4945096855877 1098.047898442569 292.9982410798563
704 0.005 3.52 20 1101.317536057392 1087.044471614777 1087.136012286422 1102.937939752647 1100.554935376574 1100.233359940823 1096.379740314786 322.5069756066434 1098.0459602486 292.9984549777211
705 0.005 3.525 20 1101.319244668397 1087.044633976174 1087.136175828422 1102.939214488618 1100.556123404459 1100.234158245514 1096.380506562552 322.5196739074064 1098.04778743342 292.9982796702679
706 0.005 3.53 20 1101.317883914786 1087.044782468539 1087.136326013885 1102.93829100105 1100.555296666508 1100.23344333018 1096.380120646082 322.5316787952896 1098.04626825829 292.9984762185904
707 0.005 3.535 20 1101.319586899968 1087.044947671481 1087.136490248382 1102.939359279053 1100.556111239212 1100.233904564189 1096.381850892515 322.5439492079644 1098.048273861681 292.9985152441092
708 0.005 3.54 20 1101.317985645838 1087.045098518627 1087.136641328706 1102.938501061316 1100.555448148088 1100.23359501177 1096.381620725227 322.5558210029081 1098.045990140458 292.9981734534818
709 0.005 3.545 20 1101.319659266152 1087.045268509838 1087.136808361077 1102.93971129256 1100.556139627987 1100.234132074443 1096.382843024766 322.568328037819 1098.047402705974 292.9984143809788
710 0.005 3.55 20 1101.317812107224 1087.045414261403 1087.136958213171 1102.938034958866 1100.554993251765 1100.233133977716 1096.381466505436 322.5804797906823 1098.046051436017 292.9982042975139
711 0.005 3.555 20 1101.3196786896 1087.045574453986 1087.137116828251 1102.939298355591 1100.55575602113 1100.233946871538 1096.381704426294 322.592998600005 1098.047824150962 292.9984850199181
712 0.005 3.56 20 1101.317280429252 1087.045704062571 1087.137253463829 1102.937248341392 1100.554317887269 1100.232576752571 1096.380334223128 322.6050699169032 1098.045298320252 292.9982501382745
713 0.005 3.565 20 1101.32029987452 1087.045859330262 1087.137404834297 1102.939503987845 1100.555973806816 1100.234227611725 1096.381031154565 322.6170692305957 1098.04882579549 292.9981998450741
714 0.005 3.57 20 1101.317745075785 1087.045983176324 1087.13753406401 1102.937875092313 1100.555009237235 1100.233408498488 1096.379487246666 322.6288434060102 1098.045724653962 292.9983730514869
715 0.005 3.575 20 1101.320014406183 1087.046131211984 1087.137679418116 1102.939824450661 1100.556430031296 1100.234646940339 1096.380455451897 322.6408708723782 1098.047762790856 292.9984456295859
716 0.005 3.58 20 1101.317735281706 1087.046254389861 1087.13780803941 1102.937996259886 1100.55524320816 1100.233281009986 1096.380619906495 322.6527662998881 1098.04560149752 292.9982505463436
717 0.005 3.585 20 1101.320634323014 1087.046410403579 1087.137957900739 1102.940064318403 1100.556471059242 1100.234395171766 1096.382150153393 322.6647327357872 1098.048672665526 292.9984527804465
718 0.005 3.59 20 1101.318042604638 1087.046539237288 1087.138091856937 1102.937926680986 1100.554918154786 1100.232756147332 1096.382415871673 322.6764985626723 1098.045735092035 292.9982715304132
719 0.005 3.595 20 1101.32023244024 1087.046690957931 1087.138237562124 1102.939906623957 1100.55621662199 1100.234388539716 1096.382307182392 322.6885469735602 1098.047973712097 292.9982033433614
720 0.005 3.6 20 1101.318046836893 1087.04681209773 1087.138366212529 1102.937779368649 1100.554875146263 1100.232894844905 1096.381498136407 322.7006899779796 1098.045774212147 292.9985106463937
721 0.005 3.605 20 1101.320164089205 1087.046952910056 1087.138503000908 1102.939431819454 1100.555876965262 1100.23427523061 1096.381039950602 322.7122175307948 1098.048310773112 292.9985010812266
722 0.005 3.61 20 1101.317728140557 1087.047062528384 1087.138620873921 1102.937400465476 1100.554566868681 1100.232754020876 1096.380750757502 322.7237293765927 1098.044950571614 292.9983604998666
723 0.005 3.615 20 1101.32011945581 1087.047196851455 1087.138749396923 1102.939537786002 1100.555836827112 1100.234334386419 1096.380317505522 322.7350601839293 1098.047618318918 292.9982609780283
724 0.005 3.62 20 1101.318240524109 1087.047303464282 1087.138864044194 1102.937805433224 1100.555042969007 1100.233149823992 1096.380004814267 322.7470927438616 1098.045880921641 292.9982104069385
725 0.005 3.625 20 1101.320538607632 1087.047436621536 1087.138990506948 1102.940088270478 1100.556441867384 1100.234839217786 1096.380154159748 322.7588044216443 1098.048212534898 292.9982449985252
726 0.005 3.63 20 1101.31855699562 1087.047545459738 1087.139107293638 1102.93789464722 1100.5550248715 1100.232814048607 1096.381220604299 322.77039318936 1098.045909274711 292.998210651496
727 0.005 3.635 20 1101.320576711257 1087.047682279864 1087.139236004145 1102.939961290109 1100.556188213421 1100.234323689643 1096.38165838933 322.78143537273 1098.048119337042 292.9982731497884
728 0.005 3.64 20 1101.318767568891 1087.047797754421 1087.139357576772 1102.938087637635 1100.554983506493 1100.232756976058 1096.382711680697 322.7928271073008 1098.045975659384 292.9983452130433
729 0.005 3.645 20 1101.320428144893 1087.047930716459 1087.139483752295 1102.93982321164 1100.5561494309 1100.234468675457 1096.381850831716 322.8041594971966 1098.047961351725 292.9983307520149
730 0.005 3.65 20 1101.318925449079 1087.048040763339 1087.139602007686 1102.937899927726 1100.554735719267 1100.232646356533 1096.381901424513 322.8156109233097 1098.0459015618 292.9984833113863
731 0.005 3.655 20 1101.319826805377 1087.048156281989 1087.139714243739 1102.938959635948 1100.555580995198 1100.234093674025 1096.380413171767 322.8268072563251 1098.047434053904 292.9981919947508
732 0.005 3.66 20 1101.318993424976 1087.048258161888 1087.139822825592 1102.937843075299 1100.55472993396 1100.232812595496 1096.381152056123 322.8381915028393 1098.045953261869 292.99838622479
733 0.005 3.665 20 1101.319539000192 1087.048363049215 1087.13992511281 1102.938656127339 1100.555323960642 1100.233764888129 1096.37983308963 322.8493216551475 1098.046840041241 292.9984839949307
734 0.005 3.67 20 1101.319388316642 1087.048460692846 1087.140027772924 1102.938386075038 1100.55538371072 1100.233465249732 1096.380410676251 322.8609669619417 1098.046406662907 292.998498952875
735 0.005 3.675 20 1101.31939342521 1087.048559685027 1087.140125022283 1102.938702461505 1100.555691713222 1100.233811226279 1096.380018140507 322.8721443338675 1098.046550244664 292.9981615396639
736 0.005 3.68 20 1101.320069124464 1087.048665767828 1087.140232809529 1102.938712773506 1100.555464333643 1100.233285075946 1096.381793329148 322.8833363745422 1098.047355492777 292.9981678933687
737 0.005 3.685 20 1101.319086872124 1087.048763944941 1087.140329531612 1102.938469720732 1100.555536969176 1100.233470252224 1096.381555768932 322.8939630740114 1098.046181361313 292.9983944406539
738 0.005 3.69 20 1101.320212850235 1087.048876028754 1087.140440901327 1102.9390465522 1100.555590168574 1100.233491566557 1096.383108779348 322.9050224299574 1098.047076082667 292.9984924213482
739 0.005 3.695 20 1101.319299445348 1087.048974056483 1087.140538718702 1102.938548797136 1100.555619826483 1100.233739823128 1096.381330674603 322.9160517544545 1098.046448945171 292.9982578587162
740 0.005 3.7 20 1101.320104192025 1087.049076721858 1087.140643790143 1102.938590884282 1100.555218298922 1100.2332509897 1096.382078354371 322.9273702792198 1098.047255458528 292.9984824261065
741 0.005 3.705 20 1101.318763155364 1087.049160041086 1087.140729102347 1102.937806296555 1100.55490918021 1100.233244890577 1096.380088483616 322.9384096541777 1098.045930744267 292.9985255206703
742 0.005 3.71 20 1101.319977555788 1087.049255231433 1087.140825059623 1102.938621110576 1100.555243844537 1100.233524807392 1096.381182251548 322.9491615354522 1098.046628129595 292.9982199709126
743 0.005 3.715 20 1101.31915420729 1087.049335992843 1087.140906814166 1102.938157584835 1100.55522634934 1100.23355163977 1096.37949848753 322.9596766097074 1098.046266525966 292.9983369806194
744 0.005 3.72 20 1101.320223536459 1087.049426571567 1087.140998994102 1102.938805964561 1100.555636622708 1100.233738711808 1096.380581006354 322.9706096602742 1098.047049901517 292.998345183355
745 0.005 3.725 20 1101.319436248416 1087.049507294306 1087.141079493833 1102.938698638494 1100.55601599475 1100.23420029292 1096.379963619294 322.9814590613504 1098.046731392465 292.9984542904887
746 0.005 3.73 20 1101.320731303196 1087.049606798136 1087.141177124024 1102.939374042046 1100.555872326262 1100.233929133996 1096.381775941006 322.9923461632272 1098.047250918311 292.9984868169765
747 0.005 3.735 20 1101.31933215574 1087.049693417463 1087.141263736675 1102.938692122461 1100.555849612756 1100.233841726795 1096.38167557776 323.0030463917965 1098.046438234131 292.9987315449333
748 0.005 3.74 20 1101.321409275431 1087.049802760162 1087.141369880128 1102.93958175937 1100.555861842064 1100.233855004616 1096.383046344827 323.0138444126939 1098.048416454836 292.9983443361845
749 0.005 3.745 20 1101.319107038622 1087.049884589409 1087.141455546955 1102.938137570178 1100.555229191434 1100.233199524794 1096.381412759726 323.0244183077807 1098.046168730638 292.998395470646
750 0.005 3.75 20 1101.320764973007 1087.049983145163 1087.141552134642 1102.939158332827 1100.555400878475 1100.233724797348 1096.381863268761 323.0351109394059 1098.047081101797 292.9982018272481
751 0.005 3.755 20 1101.318490009754 1087.050049215146 1087.141624654578 1102.937446623671 1100.554719530506 1100.232950742743 1096.38014816545 323.0455941726235 1098.045467976044 292.9982674568867
752 0.005 3.76 20 1101.320956779663 1087.050143249227 1087.141714134475 1102.939285164002 1100.555497733811 1100.233969433211 1096.380968512258 323.0560900519509 1098.047363689539 292.9982064412036
753 0.005 3.765 20 1101.318584081563 1087.050203762702 1087.141781747269 1102.937597017909 1100.555077246381 1100.233173426822 1096.379618240679 323.0665624191904 1098.045515041388 292.9982311353147
754 0.005 3.77 20 1101.321987945576 1087.050301339754 1087.141873526684 1102.939864547082 1100.556204220544 1100.234391808887 1096.380853434856 323.0771819446912 1098.049265005307 292.9982000665436
755 0.005 3.775 20 1101.319180802007 1087.050368742691 1087.141945539911 1102.938281833009 1100.555532440729 1100.23343485771 1096.380586292386 323.0879608625622 1098.046130794262 292.99818337278
756 0.005 3.78 20 1101.322179275716 1087.05047279462 1087.142043478081 1102.940041365929 1100.556243127734 1100.234224981656 1096.382480414424 323.0983590031497 1098.0492052282 292.9983170576959
757 0.005 3.785 20 1101.319250778992 1087.050544449815 1087.14211860657 1102.938328470888 1100.555430472347 1100.233405736851 1096.381818033761 323.1086440436046 1098.045978836777 292.9985207901548
758 0.005 3.79 20 1101.321434720609 1087.050645063989 1087.142215414119 1102.939632201422 1100.5558525327 1100.233946292612 1096.382870270279 323.1186212780888 1098.047509734552 292.9983283618314
759 0.005 3.795 20 1101.318966007327 1087.050709385491 1087.14228565992 1102.937895382027 1100.555046979806 1100.233143452227 1096.381017779807 323.1288865892586 1098.04579335035 292.998131633032
760 0.005 3.8 20 1101.321469435415 1087.050801992732 1087.142374341561 1102.939362581817 1100.555530000794 1100.23390889271 1096.381538295896 323.1390074595558 1098.047884713004 292.9981864773691
761 0.005 3.805 20 1101.318640793375 1087.050853738427 1087.142433557223 1102.937454605739 1100.554778447119 1100.233006093976 1096.380109894269 323.1495735083836 1098.045519848382 292.998219342772
762 0.005 3.81 20 1101.32166407232 1087.050942550531 1087.142516895869 1102.939519663751 1100.555734920439 1100.2341225652 1096.38099250877 323.1598138832236 1098.048086428268 292.9985515738544
763 0.005 3.815 20 1101.318862946582 1087.050989895748 1087.142571976773 1102.937767395754 1100.555267677224 1100.233373220456 1096.379441028838 323.1701103774083 1098.045776119575 292.9985408906221
764 0.005 3.82 20 1101.322216447291 1087.051081843858 1087.142657470069 1102.93991678119 1100.556224101623 1100.23428704345 1096.381334565442 323.1800871347848 1098.048943130186 292.9981110675462
765 0.005 3.825 20 1101.318870732602 1087.051131718422 1087.142713308086 1102.937899908748 1100.555247590082 1100.233227529713 1096.380631988676 323.1903026661504 1098.045404046623 292.9984054744255
766 0.005 3.83 20 1101.322609725685 1087.051233101152 1087.142806250624 1102.940295174601 1100.556439704938 1100.234428332385 1096.382981504099 323.2000793302079 1098.049453305813 292.9985117951552
767 0.005 3.835 20 1101.319240984186 1087.051290338569 1087.142868469039 1102.938094811831 1100.555215562742 1100.233243201059 1096.381649870778 323.2100394478937 1098.045815907552 292.9984648930521
768 0.005 3.84 20 1101.321948711967 1087.051383599013 1087.14295773086 1102.939635148382 1100.555866833043 1100.233935221585 1096.382644332072 323.219958384799 1098.048159705887 292.9984900584247
769 0.005 3.845 20 1101.319002262554 1087.051431800878 1087.143011969371 1102.937783006736 1100.555009515756 1100.23329120662 1096.380531117185 323.2302880925715 1098.045610349284 292.9983982644789
770 0.005 3.85 20 1101.321633231606 1087.0515146018 1087.143091551713 1102.939302663513 1100.555543154511 1100.233928898638 1096.381418921374 323.2403082620951 1098.047746166673 292.9982599743311
771 0.005 3.855 20 1101.318965995925 1087.051555557707 1087.143138262723 1102.937764426197 1100.555077410987 1100.233520433901 1096.379619325558 323.2504031522845 1098.045526172153 292.998350433758
772 0.005 3.86 20 1101.322117515157 1087.051636268399 1087.143215328625 1102.939520640001 1100.555953853257 1100.23411453706 1096.380835615563 323.2598096017537 1098.048802319383 292.9982977569084
773 0.005 3.865 20 1101.319435374235 1087.051677255845 1087.143261302437 1102.938029926979 1100.555317041966 1100.23357492934 1096.379166665562 323.269794915064 1098.046196422725 292.9982542992524
774 0.005 3.87 20 1101.321475087201 1087.051751819515 1087.143334233788 1102.939276058969 1100.556029834416 1100.233837369789 1096.381733982815 323.2795216954058 1098.047787794158 292.9980863520329
775 0.005 3.875 20 1101.319776973799 1087.051799122049 1087.143382419837 1102.938330170093 1100.555550045554 1100.233629622983 1096.380821480692 323.2895408005859 1098.04631086075 292.998482377957
776 0.005 3.88 20 1101.321484188697 1087.051879946628 1087.143460079288 1102.93929474019 1100.555822899036 1100.23360803112 1096.383394859028 323.2992891776385 1098.047368202677 292.9985849650089
777 0.005 3.885 20 1101.319944445002 1087.051934007836 1087.143514358941 1102.938431512875 1100.555290123441 1100.233387754272 1096.381626701726 323.3090448979943 1098.046129101131 292.9984091821445
778 0.005 3.89 20 1101.321161607557 1087.052007941664 1087.14358842555 1102.938965103984 1100.555589817679 1100.233501591249 1096.382614237647 323.3184410833477 1098.047134909806 292.9983212939772
779 0.005 3.895 20 1101.319611668469 1087.052050770926 1087.14363394299 1102.938044215432 1100.555236208634 1100.233567432729 1096.380440533749 323.3282775060417 1098.045914180652 292.998115085656
780 0.005 3.9 20 1101.321238308815 1087.052118979974 1087.143701378662 1102.938802168494 1100.555286468813 1100.233499314428 1096.381487955307 323.3378383728162 1098.047315132468 292.9985057415149
781 0.005 3.905 20 1101.31933524052 1087.052153424024 1087.143739425389 1102.937734368395 1100.554951405547 1100.233337997579 1096.379615473511 323.347482024534 1098.045618397873 292.9985320456179
782 0.005 3.91 20 1101.321348625522 1087.052215597107 1087.143800272221 1102.938997294841 1100.555707633055 1100.233859967159 1096.380682214808 323.3567606431307 1098.047595163558 292.9983902894756
783 0.005 3.915 20 1101.31966222942 1087.052249087972 1087.143836663344 1102.938241979288 1100.555712377269 1100.233981203568 1096.379334533403 323.3666853724183 1098.046064684045 292.9983011694338
784 0.005 3.92 20 1101.322056686226 1087.052321071469 1087.143903627671 1102.939775971931 1100.556136360005 1100.234211072413 1096.381673901077 323.3764766933958 1098.04809562589 292.9982010932803
785 0.005 3.925 20 1101.319782225515 1087.052364555876 1087.143950142926 1102.938307847274 1100.555512634679 1100.233382396538 1096.381270709428 323.3857986921096 1098.046022482401 292.9981974590183
786 0.005 3.93 20 1101.322245980876 1087.052443406735 1087.144022990572 1102.939753690552 1100.555902426155 1100.233958986644 1096.383024655676 323.3949884971493 1098.048480311507 292.9982276293784
787 0.005 3.935 20 1101.319336966596 1087.052485080243 1087.144069737379 1102.937954722625 1100.555168043054 1100.233104352657 1096.381739273718 323.4043136833467 1098.045017526443 292.9985166688454
788 0.005 3.94 20 1101.322513242005 1087.052561889441 1087.144141050061 1102.939815125589 1100.555899401594 1100.234186586288 1096.382111090928 323.4137698038947 1098.048997189785 292.9984337582293
789 0.005 3.945 20 1101.319273862626 1087.052596726159 1087.144183261777 1102.937597685419 1100.554907435349 1100.233056478309 1096.380480258516 323.4230583371994 1098.045411062424 292.9983044314922
790 0.005 3.95 20 1101.322372359458 1087.052665895287 1087.144247666536 1102.939494336805 1100.555684818827 1100.234071849556 1096.38139062202 323.4324831706051 1098.049047886497 292.9984448807144
791 0.005 3.955 20 1101.319492137215 1087.052697743198 1087.144284966339 1102.937839198579 1100.555127155538 1100.233447968982 1096.379722473237 323.4417273095212 1098.045509923063 292.998261760043
792 0.005 3.96 20 1101.322338498977 1087.052759037019 1087.144343729504 1102.939514686349 1100.555974069476 1100.234188137754 1096.380573999968 323.4509906326877 1098.049032752161 292.9983180129834
793 0.005 3.965 20 1101.319808146073 1087.052793489257 1087.144382355683 1102.938206666567 1100.555540352147 1100.233493405155 1096.380139598081 323.4601102669068 1098.045847648553 292.9984392694238
794 0.005 3.97 20 1101.322058735212 1087.052855137118 1087.144440112202 1102.93950186341 1100.555844351962 1100.233926151224 1096.381661843274 323.469433413976 1098.048183038326 292.9984789040504
795 0.005 3.975 20 1101.319908125562 1087.052896384133 1087.144482852857 1102.938425613867 1100.55560614756 1100.233526069708 1096.381619003626 323.4781782489229 1098.045552083655 292.9984418802161
796 0.005 3.98 20 1101.322003932448 1087.052964540683 1087.144545773342 1102.93970532256 1100.555816078599 1100.234054609399 1096.38267836324 323.4873276226232 1098.047810124085 292.9985103269711
797 0.005 3.985 20 1101.319652127544 1087.053002509312 1087.144589417575 1102.937802742929 1100.555088463696 1100.232907921524 1096.381642377682 323.4963439311484 1098.045599642722 292.9984416565025
798 0.005 3.99 20 1101.322190893612 1087.053065676241 1087.144648417488 1102.939374930934 1100.555563570168 1100.233849222791 1096.381945542247 323.505860624012 1098.048389426463 292.9983197673745
799 0.005 3.995 20 1101.319505477127 1087.053095544605 1087.144683974039 1102.937510344793 1100.554684474779 1100.232891154469 1096.380299372479 323.5149988625811 1098.045360718563 292.9983856759395
800 0.005 4 20 1101.321628792367 1087.053148292443 1087.144733286858 1102.939149901946 1100.555347989947 1100.233872783073 1096.380931768789 323.5240815315531 1098.047295606067 292.9984152375009
801 0.005 4.005 20 1101.319623372513 1087.053174876634 1087.144765633078 1102.937634728984 1100.555038956741 1100.233095299798 1096.379916118527 323.5326279391839 1098.045704361567 292.9983225887016
802 0.005 4.01 20 1101.321768428232 1087.053223877162 1087.144810933486 1102.939323193908 1100.555675231379 1100.234073419377 1096.380248541333 323.5414970239533 1098.04752348549 292.9981598498233
803 0.005 4.015 20 1101.319815384363 1087.053253056 1087.144843934934 1102.938228059058 1100.555719834506 1100.233708223022 1096.380345013376 323.5503651687109 1098.045735755525 292.998418153863
804 0.005 4.02 20 1101.322426869342 1087.053311294972 1087.144896701313 1102.939715153886 1100.555971625071 1100.23408500688 1096.381573900875 323.5594496377727 1098.04854043662 292.9986015845319
805 0.005 4.025 20 1101.320055073505 1087.053349800921 1087.144938902009 1102.938191740557 1100.555506448078 1100.233127099452 1096.38224553592 323.5682068029619 1098.045734502386 292.9982917667776
806 0.005 4.03 20 1101.32245780844 1087.053414412392 1087.144996697654 1102.9397253918 1100.555700215634 1100.233926318093 1096.382686995389 323.577011582079 1098.048320192714 292.9981273897247
807 0.005 4.035 20 1101.319710260001 1087.053448343816 1087.145036932644 1102.937831320528 1100.555112483242 1100.232952493368 1096.38184863462 323.585668761078 1098.045152107918 292.9983717468494
808 0.005 4.04 20 1101.322009950336 1087.053503660225 1087.145087547099 1102.939339746589 1100.555374584741 1100.233806444828 1096.381524237603 323.594949151036 1098.047700055569 292.9983911028437
809 0.005 4.045 20 1101.319799959919 1087.053531613861 1087.145122036371 1102.937571852417 1100.554824528826 1100.232908325021 1096.380604829435 323.603696043677 1098.045699574792 292.9985193424097
810 0.005 4.05 20 1101.321788025247 1087.053579353924 1087.145165417573 1102.93911433885 1100.555218161085 1100.233729493361 1096.380520577876 323.6123371526253 1098.047477888569 292.9984742614701
811 0.005 4.055 20 1101.320086744357 1087.053604751591 1087.145197423362 1102.937844697691 1100.555258680738 1100.233183022949 1096.380094587368 323.6205572087537 1098.045736535942 292.9984073353616
812 0.005 4.06 20 1101.322040905755 1087.053650012056 1087.145236560624 1102.939736069282 1100.55597519872 1100.234598691849 1096.379860591859 323.6291055416857 1098.047929377062 292.9982159984405
813 0.005 4.065 20 1101.320649928532 1087.053685402317 1087.145277288983 1102.938336876573 1100.555636671381 1100.233206053127 1096.381442964099 323.6377987846529 1098.046214115779 292.9983111757693
814 0.005 4.07 20 1101.321869461206 1087.053733843792 1087.145319328692 1102.939399682985 1100.55558305129 1100.233925030604 1096.381306462634 323.6466072195503 1098.047810955522 292.998423564609
815 0.005 4.075 20 1101.320977176895 1087.053779160624 1087.145367616456 1102.938754225528 1100.55582911792 1100.233457926029 1096.383041177327 323.6553496458657 1098.046375562519 292.9984593726996
816 0.005 4.08 20 1101.321189621241 1087.053821111203 1087.145406629416 1102.938953646515 1100.55544366814 1100.233823200229 1096.381691236161 323.663849913573 1098.046685072128 292.998535916638
817 0.005 4.085 20 1101.321368069114 1087.053865682757 1087.145454598808 1102.938542898856 1100.555447324169 1100.233185464703 1096.382136571742 323.672342015716 1098.046851517024 292.9983803586197
818 0.005 4.09 20 1101.320675031705 1087.053892538132 1087.145481841761 1102.938145587686 1100.554934879176 1100.23348570428 1096.380274268776 323.681011348436 1098.046623801563 292.9981988606635
819 0.005 4.095 20 1101.321534854774 1087.053932928653 1087.145523782511 1102.938591955874 1100.555479619926 1100.233450014484 1096.381375759869 323.6895996383611 1098.047199950299 292.9982002786543
820 0.005 4.1 20 1101.320046506247 1087.053949220909 1087.145542170756 1102.937717728948 1100.554722706711 1100.233183812214 1096.379656069493 323.6977628255503 1098.045691543406 292.9983424614551
821 0.005 4.105 20 1101.321728812583 1087.053986884503 1087.145579112065 1102.939120390773 1100.556099975738 1100.23411329079 1096.380560958308 323.706006340639 1098.047416157139 292.9983585778733
822 0.005 4.11 20 1101.32037553234 1087.054006246173 1087.145599486263 1102.938299769961 1100.555491305169 1100.233780841111 1096.37986685604 323.7141524565835 1098.046063675549 292.9983143358396
823 0.005 4.115 20 1101.322492144294 1087.054054648055 1087.145644551832 1102.93962763213 1100.556336644746 1100.234174113316 1096.381785349101 323.7231156322141 1098.048797256552 292.9984136471405
824 0.005 4.12 20 1101.320522982591 1087.0540832415 1087.145673862268 1102.938389841718 1100.555352568853 1100.23349340017 1096.381330669039 323.731327260062 1098.046090952457 292.9981219084079
825 0.005 4.125 20 1101.322130196491 1087.054135081166 1087.145723054229 1102.939500866519 1100.556119826786 1100.233900919245 1096.383120167739 323.7394579349432 1098.047659352207 292.9984181180446
826 0.005 4.13 20 1101.320385541553 1087.054163459188 1087.145753223878 1102.938093659961 1100.554915400998 1100.233064290609 1096.381573471482 323.7473028610847 1098.045826963989 292.9984811248721
827 0.005 4.135 20 1101.322193104239 1087.054209990103 1087.145798385485 1102.93921309584 1100.555844939774 1100.233824618116 1096.382140477501 323.7558681538109 1098.048259023479 292.9983210176221
828 0.005 4.14 20 1101.320030077695 1087.054229194801 1087.145820827928 1102.937729732388 1100.554691454902 1100.233110351744 1096.380345815275 323.7641891887765 1098.045510348961 292.9982833436766
829 0.005 4.145 20 1101.322165536566 1087.054269518024 1087.145859631252 1102.939120463806 1100.555738006224 1100.233939167813 1096.381192829567 323.7727205169726 1098.048016011717 292.9982014842207
830 0.005 4.15 20 1101.320175538867 1087.05428721552 1087.145880757092 1102.937752759125 1100.554751661921 1100.233029374107 1096.380011530632 323.7805923327762 1098.045884392761 292.998498788028
831 0.005 4.155 20 1101.322660316942 1087.054327208261 1087.145917659649 1102.939580824437 1100.556175860575 1100.234320880955 1096.380446694354 323.7887959081616 1098.048686040358 292.998485386936
832 0.005 4.16 20 1101.320181199462 1087.054343986805 1087.145937988908 1102.938095187227 1100.555255621854 1100.233460068992 1096.380151732014 323.7967178499243 1098.045479982604 292.9982920081414
833 0.005 4.165 20 1101.323018396459 1087.054392327515 1087.14598130797 1102.940068018021 1100.556591978865 1100.234525355411 1096.381778563146 323.8049389670485 1098.049204819183 292.9981247490877
834 0.005 4.17 20 1101.320635944083 1087.054420494341 1087.146011118785 1102.938358180141 1100.555295946858 1100.233348344018 1096.381721314901 323.812728649227 1098.046126639621 292.9984598420953
835 0.005 4.175 20 1101.322221588874 1087.054468756428 1087.146055971776 1102.939706510128 1100.556132637298 1100.23414108636 1096.382850161998 323.8210573784737 1098.047264233174 292.9984385901535
836 0.005 4.18 20 1101.32035606216 1087.054494276732 1087.146085345913 1102.937960832145 1100.55491674776 1100.232968543218 1096.381534609266 323.829244289064 1098.045950848364 292.9981656125533
837 0.005 4.185 20 1101.322260642346 1087.054536642729 1087.146124461495 1102.939440159657 1100.555801766921 1100.234050240626 1096.381707215573 323.8374963839083 1098.047691393991 292.9981657326155
838 0.005 4.19 20 1101.319941027194 1087.054551997461 1087.146145705351 1102.937454550551 1100.554489674358 1100.232749328888 1096.380413685633 323.8450456069356 1098.045433078586 292.998499475067
839 0.005 4.195 20 1101.322771519765 1087.054593383524 1087.146182488482 1102.939594263497 1100.556014310625 1100.234326375907 1096.3809666732 323.8526450286164 1098.048738325746 292.9983248804965
840 0.005 4.2 20 1101.320145927191 1087.054606653759 1087.146201434809 1102.937715213611 1100.55489651944 1100.233073345865 1096.379784306981 323.8605539013842 1098.045837389992 292.998328253559
841 0.005 4.205 20 1101.322279284071 1087.054641588664 1087.146232790704 1102.93963181082 1100.556170042248 1100.234429397605 1096.380354943189 323.8687699566676 1098.047560440285 292.9982507664577
842 0.005 4.21 20 1101.320264385583 1087.054655830831 1087.146251458627 1102.937880288114 1100.555065748629 1100.233011950881 1096.380547122733 323.8767993327531 1098.045874818393 292.9981079325278
843 0.005 4.215 20 1101.322423151637 1087.054698379077 1087.146287909655 1102.939881803384 1100.556319327111 1100.234340254289 1096.381981893211 323.8845734412865 1098.047645228805 292.9981900664795
844 0.005 4.22 20 1101.320207754507 1087.054719045098 1087.146311810814 1102.938050417213 1100.55511819551 1100.233091053085 1096.38211303155 323.8920918426439 1098.045488203036 292.9984039131214
845 0.005 4.225 20 1101.322607685771 1087.054768021304 1087.146354101448 1102.93993461625 1100.556180859904 1100.234253739228 1096.382590029223 323.8996328546791 1098.047889232026 292.9984523863633
846 0.005 4.23 20 1101.320257159946 1087.054787866509 1087.146380302182 1102.937765284586 1100.554836388457 1100.232812198422 1096.381781200312 323.9075204181584 1098.045488893258 292.9984724722146
847 0.005 4.235 20 1101.322254957787 1087.054826960177 1087.146414831735 1102.939331272128 1100.555599760519 1100.233893359601 1096.3813005235 323.9154867591363 1098.047611966601 292.9982383904222
848 0.005 4.24 20 1101.320002935937 1087.054838455311 1087.1464335638 1102.937351796021 1100.554388903266 1100.232617604993 1096.380743793518 323.923278636598 1098.045072286595 292.9983654720776
849 0.005 4.245 20 1101.322202641569 1087.054871713943 1087.146460631954 1102.939571934031 1100.555989539042 1100.23456530997 1096.380201109663 323.9309307512206 1098.047859047388 292.9982663136645
850 0.005 4.25 20 1101.320689685968 1087.054885250728 1087.146481246924 1102.937843886168 1100.55500226367 1100.233023865957 1096.380168691122 323.9384925975278 1098.046152617918 292.9984558668156
851 0.005 4.255 20 1101.322685512764 1087.054920838925 1087.146510044253 1102.939974127631 1100.556402697119 1100.234845611194 1096.379841834847 323.9460199681825 1098.04839124801 292.998244639242
852 0.005 4.26 20 1101.320859743692 1087.054938776616 1087.146534638893 1102.938077505874 1100.555179022935 1100.23292865007 1096.381290034509 323.9536889289935 1098.046167125975 292.9983760212489
853 0.005 4.265 20 1101.322398472148 1087.054978145066 1087.1465662555 1102.939756298052 1100.556097430708 1100.234255349771 1096.381427995092 323.9610368355385 1098.047943654751 292.9984475687739
854 0.005 4.27 20 1101.321462001858 1087.055008713569 1087.146600808287 1102.938396105009 1100.555159110942 1100.232889892939 1096.382909331848 323.9685328179955 1098.046639469861 292.9982667344908
855 0.005 4.275 20 1101.322361438655 1087.055048617054 1087.146634802335 1102.939614298084 1100.556102850993 1100.234361889504 1096.381761735282 323.9760703085254 1098.04810674432 292.9981695964833
856 0.005 4.28 20 1101.321068505529 1087.05507181674 1087.146664566523 1102.938207616096 1100.555093952118 1100.233085602377 1096.381967275569 323.9841205224919 1098.046197906415 292.9981721192368
857 0.005 4.285 20 1101.321605757297 1087.055096315712 1087.146686449066 1102.938852467723 1100.555521199482 1100.233993521226 1096.38039994095 323.9915387796847 1098.047064460508 292.9982091120517
858 0.005 4.29 20 1101.320947033667 1087.055110821745 1087.146706767915 1102.937741828006 1100.554648998943 1100.232696489654 1096.381087389396 323.9989105801589 1098.04611961432 292.9982427478543
859 0.005 4.295 20 1101.32228155739 1087.055139802324 1087.146729878803 1102.939352580365 1100.555926879107 1100.234460786725 1096.379878295422 324.0060298649421 1098.048183370346 292.9982246271171
860 0.005 4.3 20 1101.320986799188 1087.055151064818 1087.146748195895 1102.938206584528 1100.555352630421 1100.233422209355 1096.380320408211 324.0136233384898 1098.046184856173 292.9985246908029
861 0.005 4.305 20 1101.322009195777 1087.055177013627 1087.146769050046 1102.939374938979 1100.556075225907 1100.234330495069 1096.380085724255 324.0208805259682 1098.047349512576 292.9984462072987
862 0.005 4.31 20 1101.32124793163 1087.055193788029 1087.146790503434 1102.938295916681 1100.55526257215 1100.233082035158 1096.381503692486 324.028550963318 1098.046433225756 292.9984602674526
863 0.005 4.315 20 1101.321737665036 1087.055219609473 1087.146811309569 1102.939191203222 1100.556179273419 1100.234270674439 1096.381419033131 324.0356881088315 1098.047286030639 292.9988735409091
864 0.005 4.32 20 1101.321928751577 1087.055249771534 1087.146842856504 1102.938734017986 1100.555313060687 1100.233102261573 1096.382985887467 324.0433425694976 1098.046833272723 292.9984224862833
865 0.005 4.325 20 1101.321575500248 1087.055274933216 1087.14686527991 1102.938943437362 1100.555920304125 1100.23409114807 1096.381383623165 324.0506524902698 1098.047224772773 292.9988252156959
866 0.005 4.33 20 1101.321606729486 1087.055300497732 1087.14689391747 1102.938497897863 1100.555148031483 1100.233177994623 1096.382129257764 324.0581512720648 1098.046462783379 292.9984822685083
867 0.005 4.335 20 1101.320927461633 1087.055315551296 1087.146908597561 1102.938141277006 1100.555010965022 1100.23333890609 1096.380354727823 324.0651706854572 1098.04628221628 292.9985029372025
868 0.005 4.34 20 1101.321528499575 1087.055335071818 1087.146930269934 1102.938429669495 1100.555163896488 1100.233373988548 1096.381350523755 324.0724210475449 1098.046630002724 292.9983314366373
869 0.005 4.345 20 1101.321200620637 1087.055349799846 1087.146943418652 1102.938488369874 1100.555309065285 1100.23371662438 1096.379809205652 324.079433848645 1098.046432869907 292.9985262424948
870 0.005 4.350000000000001 20 1101.321727970395 1087.055366795558 1087.14696354416 1102.938612884523 1100.555463383423 1100.233504295502 1096.380644618351 324.0867490903325 1098.04666415959 292.9980814673442
871 0.005 4.355 20 1101.321225464455 1087.055380912778 1087.14697581073 1102.938683834762 1100.555767079975 1100.233891763037 1096.380061947166 324.0938280313815 1098.046606151408 292.9983364506793
872 0.005 4.36 20 1101.3218932753 1087.05540454221 1087.147000169365 1102.938942268461 1100.555733263216 1100.233610318389 1096.381953202144 324.1011272929528 1098.046841684662 292.9984526933646
873 0.005 4.365 20 1101.321734582789 1087.055431178968 1087.147022292988 1102.939065563476 1100.555877361791 1100.233928352425 1096.381703756018 324.1081191546164 1098.047178970339 292.9982698979406
874 0.005 4.37 20 1101.321618276928 1087.055457546173 1087.147050604739 1102.938636838398 1100.555318718728 1100.233153854081 1096.382936116955 324.11530340543 1098.046440277612 292.9982181840587
875 0.005 4.375 20 1101.321152201188 1087.055475719426 1087.147067620304 1102.938509812459 1100.555525912951 1100.23369664897 1096.381216131418 324.1222835039401 1098.046481910281 292.9977859718634
876 0.005 4.38 20 1101.322012420733 1087.055500686379 1087.14709413745 1102.938493001582 1100.555111682832 1100.233122499096 1096.382013010176 324.1292090366613 1098.04740699435 292.9981649333026
877 0.005 4.385 20 1101.320364745028 1087.055503155741 1087.14709875176 1102.937662256476 1100.554832960385 1100.23322662529 1096.379840324964 324.1360151830336 1098.045835464792 292.998200925355
878 0.005 4.39 20 1101.3224946008 1087.055529178019 1087.14712282915 1102.938887601743 1100.555381860647 1100.23359143998 1096.38117544154 324.1433211220662 1098.047877680711 292.9983854072146
879 0.005 4.395 20 1101.320460483443 1087.055530031244 1087.147126499591 1102.937972239529 1100.555231445473 1100.233517271827 1096.379353076383 324.1506666959955 1098.046032963494 292.9976817399059
880 0.005 4.4 20 1101.322679393482 1087.055556117652 1087.147150812976 1102.939249096197 1100.555864814327 1100.233926066592 1096.380843218093 324.1577379431003 1098.048021095244 292.9982964959887
881 0.005 4.405 20 1101.320776663184 1087.05556302532 1087.147158794319 1102.938413435799 1100.555654137147 1100.233687822324 1096.380357996592 324.1644716920191 1098.046182494258 292.9982082853005
882 0.005 4.41 20 1101.322883362873 1087.055600526677 1087.147191913129 1102.939702264742 1100.556068209969 1100.2340647413 1096.382534843019 324.1710045684194 1098.047709236766 292.9981826215541
883 0.005 4.415 20 1101.320815249333 1087.055614649517 1087.147207089547 1102.938500704916 1100.55560909074 1100.23362328022 1096.381859390352 324.1781828850554 1098.046267851825 292.9983641981609
884 0.005 4.42 20 1101.323296823572 1087.055658439486 1087.147246667745 1102.939694188032 1100.555910583504 1100.233925769699 1096.382951067255 324.1852795438906 1098.048633241924 292.9983030613175
885 0.005 4.425 20 1101.320404634336 1087.055665007178 1087.147258923064 1102.937830524194 1100.554984292975 1100.233044511618 1096.380983949412 324.1924804271243 1098.045865305167 292.9985221177455
886 0.005 4.43 20 1101.322660165651 1087.055696957012 1087.147288375018 1102.939037166595 1100.555366770887 1100.233579346622 1096.381645884544 324.1991420044346 1098.047758642935 292.9982969145433
887 0.005 4.435 20 1101.320213775831 1087.055695463624 1087.147290918169 1102.937783231081 1100.554996520058 1100.233416013931 1096.379902234288 324.2058730347089 1098.045558836045 292.9981930945835
888 0.005 4.44 20 1101.323067684339 1087.055728696989 1087.147320474758 1102.939369273778 1100.555753704584 1100.233978634404 1096.381162310954 324.2124256761688 1098.04849030324 292.9984907619655
889 0.005 4.445 20 1101.320456029867 1087.055723736032 1087.14732063855 1102.938084343621 1100.555487638109 1100.233797075223 1096.379147254527 324.2194072072187 1098.046017274817 292.9982032280535
890 0.005 4.45 20 1101.323337453299 1087.055758561283 1087.14735113549 1102.93967747231 1100.556113323551 1100.234110246405 1096.381300281699 324.2259106277721 1098.04860824464 292.9982822680018
891 0.005 4.455 20 1101.320568666774 1087.055758620234 1087.147354841744 1102.938223183548 1100.555507877454 1100.233611796043 1096.380304620982 324.2327869273205 1098.046023258097 292.9983859932395
892 0.005 4.46 20 1101.323343627808 1087.055801304209 1087.147391465085 1102.939917106802 1100.556207709754 1100.234164026927 1096.382786142926 324.2394181476682 1098.04821481323 292.9983530629784
893 0.005 4.465 20 1101.320651705272 1087.055808702478 1087.147402193949 1102.938236237954 1100.5553735887 1100.233353788474 1096.381765349844 324.2466131317022 1098.046065502905 292.9982443278707
894 0.005 4.47 20 1101.323062453215 1087.055850378894 1087.147438868479 1102.939631683387 1100.555842316543 1100.233920258229 1096.382725622853 324.2532062390149 1098.047996520249 292.9982738812582
895 0.005 4.475000000000001 20 1101.320038087862 1087.055848026438 1087.147443355061 1102.937593916665 1100.554853111104 1100.23296724745 1096.380876462433 324.2598701950657 1098.045220921927 292.9983020134569
896 0.005 4.48 20 1101.323377365899 1087.055887655472 1087.147477017388 1102.939502936799 1100.555667775333 1100.233953140994 1096.381670268416 324.265900830226 1098.048764423413 292.9985335702908
897 0.005 4.485 20 1101.319802745522 1087.055878322981 1087.147476035554 1102.937159912689 1100.554489836041 1100.2326575821 1096.380193872413 324.2725457531603 1098.04502290101 292.9983867774419
898 0.005 4.49 20 1101.322690144452 1087.05590873654 1087.147500177699 1102.939427440069 1100.555655343203 1100.234081480663 1096.380831223785 324.2793846426931 1098.047519606631 292.9983620210054
899 0.005 4.495 5 1101.324893022065 1087.056091639157 1087.147634301436 1102.940880554456 1100.554559374874 1100.226959716858 1096.391483949178 324.2862189538058 1098.053177465503 292.9983986762662
