# Supplementary material for: Thermocouple Sensor Response in Hot Airstream
Source: Sensors (Basel). 2025 Jul 26;25(15):4634. doi: 10.3390/s25154634 (PMC12349096; doi:10.3390/s25154634)
Supplement: Supplementary file 1 [file sensors-25-04634-s001.zip › report-file-tc_11bR73.out]

"report-file-tc"
"Time Step" "delta-time etc.."
("TimeStep" "delta-time" "flow-time" "iters-per-timestep" "t_1" "t_sensor" "t0" "t1" "t2" "t3" "ty_1" "ty_10" "ty1" "ty10")
0 0.005 0 0 292.9999999999999 292.9999999999999 292.9999999999999 292.9999999999999 292.9999999999999 292.9999999999999 292.9999999999999 292.9999999999999 292.9999999999999 292.9999999999999
1 0.005 0.005 20 570.3022116046664 298.9743302310155 296.5600229089027 1097.131906137428 1097.55252175107 1098.266378716049 1089.799311229383 725.4832507359254 1091.829706072419 302.7981777586806
2 0.005 0.01 20 836.0187767730317 308.5510545572955 304.0413059581347 1113.353946450004 1104.345018286492 1102.237621720749 1113.582632781708 341.9564078141193 1109.333875279436 337.0526613108234
3 0.005 0.015 20 919.8758644880244 319.9895583649588 314.2027289123994 1109.268297948067 1102.224391419707 1100.939359052222 1096.736538232353 306.1410078676145 1098.845965353929 327.9557244482017
4 0.005 0.02 20 970.5656485225218 332.2313218474188 325.8004999073273 1107.751840859333 1101.218775788171 1100.335636242944 1086.194449325848 297.4298369757914 1095.187845517323 327.7028267663512
5 0.005 0.025 20 989.2332374188403 344.8334745019932 338.0786888669457 1107.304423377304 1100.948441130507 1100.212394259759 1081.775364751831 293.9803245695553 1094.352230800508 326.4933423529426
6 0.005 0.03 20 987.8233111938025 357.6092234941723 350.6504873498606 1107.318651040126 1100.984207406028 1100.250414821308 1081.750146978882 293.1352083915287 1094.333113711003 324.7950498899609
7 0.005 0.035 20 985.7591407606506 370.3827236986943 363.3162498907562 1107.433158304048 1101.080532483136 1100.32389887817 1082.531406579365 293.0228594843305 1094.408076877575 319.7280173089698
8 0.005 0.04 20 988.0623066901303 383.1185517610305 375.9807429893596 1107.509983038726 1101.136740670683 1100.359864541681 1083.182346447412 293.0770676121379 1094.500835146486 313.154647740709
9 0.005 0.045 20 987.1409776673414 395.7737289239148 388.5969438169077 1107.569574908174 1101.184889533405 1100.395253013144 1083.602967083492 294.4126368301006 1094.52665334911 305.4626846713612
10 0.005 0.05 20 990.2869541738249 408.3365863581662 401.1393552202064 1107.607435966035 1101.211475081303 1100.414069135229 1083.884503946953 294.7382513518414 1094.535145319784 299.1774051799036
11 0.005 0.055 20 992.0647859844909 420.7884266171702 413.5908518401026 1107.631582496051 1101.226917673435 1100.4252074445 1084.052599383547 294.6532923715368 1094.542108266446 296.6381753698545
12 0.005 0.06 20 993.8173736496241 433.1250559185915 425.939267510388 1107.650467653897 1101.238501955803 1100.432985264157 1084.183922340858 294.9850517079882 1094.532258450022 295.9012045851805
13 0.005 0.065 20 996.9584611924015 445.329384387192 438.1726399184386 1107.661682429065 1101.244106717881 1100.435410819622 1084.26580153784 295.3264897863492 1094.520987641427 295.7358523537053
14 0.005 0.07000000000000001 20 998.5435753927529 457.4012531562209 450.2815105940871 1107.669266589691 1101.246983507589 1100.436671781584 1084.316338444233 295.4517796645055 1094.508695312612 295.762942893818
15 0.005 0.075 20 1000.99280044484 469.3275443723911 462.2597242051216 1107.6795701478 1101.250633986836 1100.438911300152 1084.368289706056 295.1977767454954 1094.493664443695 295.8717385600415
16 0.005 0.08 20 1003.162958878576 481.1055417686507 474.105943162729 1107.681945963427 1101.251061466029 1100.437439548906 1084.405119729006 294.3698693920324 1094.477617476708 296.0153595592377
17 0.005 0.08500000000000001 20 1005.112289956536 492.7294883437012 485.8134652656938 1107.694895565967 1101.256905736557 1100.442768898988 1084.472712723557 293.6428894173422 1094.468324147253 296.1661158200114
18 0.005 0.09 20 1007.369335897424 504.1948966875315 497.3706760943886 1107.70571088256 1101.26187262824 1100.444931459899 1084.524114836725 293.8165119683429 1094.462404646396 296.2907441499425
19 0.005 0.095 20 1009.245514213222 515.4964471510866 508.7702642065291 1107.714050774514 1101.264288267931 1100.446116893514 1084.575655023642 293.9528391469354 1094.454401977408 296.3638723943349
20 0.005 0.1 20 1011.243558415204 526.6314650984054 520.0077424791043 1107.725303246437 1101.269656557138 1100.448662967454 1084.658366806706 294.0485578656209 1094.446357682655 296.3788502890941
21 0.005 0.105 20 1013.068637147637 537.5968183798469 531.079442532648 1107.733673887526 1101.272630985081 1100.45109259799 1084.723507003966 294.1219046027591 1094.439712277524 296.3337726415087
22 0.005 0.11 20 1014.887439270399 548.3907126354521 541.9825748528062 1107.744814551436 1101.277519289616 1100.454742591184 1084.799645615598 294.2112046850809 1094.435277399981 296.2365563650557
23 0.005 0.115 20 1016.70395281367 559.0117249319902 552.7151749466815 1107.754049256149 1101.283245600923 1100.457837731285 1084.855690342469 294.3337004065982 1094.428544875761 296.0987257678012
24 0.005 0.12 20 1018.443354037048 569.459641814998 563.2759206772159 1107.76149073137 1101.286941039779 1100.460907698301 1084.910260359863 294.4845443806032 1094.423497233326 295.9330017587063
25 0.005 0.125 20 1020.238899892033 579.7332925474066 573.6635577489538 1107.772738259958 1101.294670041007 1100.466477182734 1084.974787882459 294.6431848246885 1094.419703891328 295.7508677974022
26 0.005 0.13 20 1022.020995218749 589.8311035945283 583.8769520873262 1107.781308190899 1101.299229629505 1100.469832068382 1085.03311393793 294.7817654298523 1094.416733477841 295.5605629239496
27 0.005 0.135 20 1023.686768063297 599.7532891114895 593.9157258343138 1107.792705125545 1101.305722252472 1100.473679445118 1085.105749433249 294.8782873128937 1094.4143315816 295.3705821964959
28 0.005 0.14 20 1025.532487476313 609.5012903615014 603.7802286747331 1107.796923187414 1101.30824411131 1100.475719435218 1085.146799226512 294.9430333500598 1094.407787198724 295.1840528508453
29 0.005 0.145 20 1027.103754124345 619.076256659836 613.4710795064448 1107.806737903432 1101.312592944626 1100.477921606246 1085.210750534394 294.9975818825008 1094.406928375189 295.0032534429922
30 0.005 0.15 20 1028.622007977666 628.4786594047878 622.988808284106 1107.814444443309 1101.316501241143 1100.480562210802 1085.248208738378 295.0414584264893 1094.403443169367 294.8338905947506
31 0.005 0.155 20 1030.172577632733 637.7098618330092 632.3345724078922 1107.823615293922 1101.32034972104 1100.483476139842 1085.300224270877 295.0550187740388 1094.399982665962 294.6810385616314
32 0.005 0.16 20 1031.679417672789 646.7716929102102 641.5096513112185 1107.827430734502 1101.321604943133 1100.48091139902 1085.333658913771 295.0140172763236 1094.400016036373 294.5475889821336
33 0.005 0.165 20 1033.132609186623 655.6656583539353 650.5154277190097 1107.834372839497 1101.324213871835 1100.482181092779 1085.371985847647 294.8990659477149 1094.397793560096 294.4343554530304
34 0.005 0.17 20 1034.551228448629 664.391753576455 659.3527004579269 1107.841403415833 1101.328664824971 1100.48449558703 1085.399767263844 294.7063191806097 1094.396806265963 294.3417043095291
35 0.005 0.175 20 1035.905258232188 672.9520412670199 668.0222773061377 1107.851221748035 1101.333471800619 1100.48890923191 1085.44161596109 294.4530973616785 1094.398340412341 294.2644699902732
36 0.005 0.18 20 1037.253937638641 681.3495167251116 676.5248563498918 1107.859557040932 1101.338954887234 1100.493106220152 1085.486082215042 294.1767557073593 1094.399060186292 294.1883658996188
37 0.005 0.185 20 1038.60109479666 689.5857851213581 684.8639274209623 1107.864590861429 1101.339253729794 1100.491890375343 1085.531814764289 293.9132682321051 1094.395416281112 294.1083669812231
38 0.005 0.19 20 1039.95303658329 697.6638720720636 693.0428066508154 1107.873173523267 1101.3450784982 1100.497695447487 1085.564471721638 293.6910583669249 1094.394816716603 294.0246972952323
39 0.005 0.195 20 1041.2923209485 705.5867834799569 701.0643472818655 1107.879483476614 1101.346787989507 1100.49858925981 1085.606775264319 293.5255479034465 1094.391221497637 293.9385242637234
40 0.005 0.2 20 1042.614453078855 713.3575737864936 708.9312783049617 1107.88401948911 1101.348478421217 1100.497151562568 1085.633814023837 293.4147435252161 1094.390686657451 293.8443346675103
41 0.005 0.205 20 1043.871180223255 720.9776076188668 716.6458968777077 1107.89332000198 1101.352841364246 1100.502446558601 1085.679789669197 293.3460461892317 1094.38916285275 293.739308416648
42 0.005 0.21 20 1045.124758099535 728.4479370899593 724.2101040495655 1107.898806381844 1101.357035104937 1100.503972734095 1085.708481230625 293.3054315098925 1094.391257334024 293.6297386517878
43 0.005 0.215 20 1046.352263118274 735.7728430692252 731.6264876641534 1107.9054250284 1101.35943784107 1100.505322000684 1085.736206621831 293.2814372010277 1094.38940350849 293.5245355347444
44 0.005 0.22 20 1047.533157653994 742.95418775843 738.8976365805004 1107.910305562074 1101.361581524533 1100.507157047628 1085.750749444402 293.2694500024245 1094.386938867097 293.4184359293473
45 0.005 0.225 20 1048.70658456578 749.9951541348029 746.0264783608907 1107.915919695544 1101.36343771943 1100.508789975531 1085.772648713885 293.2666618929616 1094.381874523984 293.3320371909431
46 0.005 0.23 20 1049.901762904321 756.897538640836 753.0150459461412 1107.924876481303 1101.367302582852 1100.510273638693 1085.79618424451 293.2700473265353 1094.385997657068 293.2668836630635
47 0.005 0.235 20 1051.07447549584 763.6635676393411 759.8654169074134 1107.931493552494 1101.369537861758 1100.512548346735 1085.832498561491 293.2776760831622 1094.3837798963 293.213766722745
48 0.005 0.24 20 1052.209323654236 770.2957875166954 766.5800819161211 1107.936412187399 1101.373439314958 1100.513559894847 1085.850560105666 293.2900285431735 1094.383990062735 293.1847080255644
49 0.005 0.245 20 1053.351681879828 776.7966239385629 773.1615719078665 1107.942523488967 1101.374950455965 1100.515200324119 1085.879741573478 293.3042772019472 1094.382155119408 293.1755689238022
50 0.005 0.25 20 1054.437829262103 783.1684304728881 779.6123025693398 1107.946972238011 1101.37670233897 1100.51640744005 1085.895754390638 293.3190765325526 1094.377835048504 293.1729070187977
51 0.005 0.255 20 1055.522134918312 789.4137121674958 785.9347018875724 1107.950820807334 1101.379267516253 1100.516837808627 1085.914541318623 293.3377166227878 1094.37573425599 293.1802932750767
52 0.005 0.26 20 1056.580605695558 795.5347357562127 792.1311881413501 1107.956558318924 1101.382082772354 1100.519176656086 1085.932951756591 293.3606539500421 1094.375317007911 293.1918879088275
53 0.005 0.265 20 1057.616103040244 801.533743193273 798.2041398491777 1107.962834094352 1101.384250041669 1100.520480862849 1085.961132842235 293.3878532719804 1094.375678967192 293.1988861872419
54 0.005 0.27 20 1058.6325501394 807.412711095802 804.1557618003004 1107.9684430671 1101.38812661381 1100.522151014916 1085.976313982317 293.4195548337109 1094.375143184761 293.2021826850877
55 0.005 0.275 20 1059.629839753099 813.1745612203963 809.9884891458638 1107.976399099619 1101.389776180235 1100.523498150832 1086.019100889662 293.4554746149902 1094.378606466041 293.1974980040762
56 0.005 0.28 20 1060.598168678684 818.8215209496315 815.7046195123978 1107.977372610803 1101.390766083184 1100.522383011357 1086.035108117265 293.4954304110319 1094.37376278484 293.1846525043908
57 0.005 0.285 20 1061.570634287967 824.3558376846375 821.3065138713695 1107.98364170031 1101.39359012699 1100.525830309187 1086.068158808213 293.5437036446242 1094.372454980917 293.1658828006396
58 0.005 0.29 20 1062.530121574887 829.7794472297477 826.7962565409454 1107.984793033536 1101.392554786363 1100.522203861132 1086.084312129976 293.6106050153317 1094.367969514404 293.1439747092506
59 0.005 0.295 20 1063.470239860618 835.094445127374 832.1760108103541 1107.992727734291 1101.396745725471 1100.527610706416 1086.118924758368 293.7095601502341 1094.366958762854 293.1249272970809
60 0.005 0.3 20 1064.396413956969 840.3028109073809 837.4478047293895 1107.996597254348 1101.399520571204 1100.528760461345 1086.137052594941 293.8483118541565 1094.366452401656 293.1008364933389
61 0.005 0.305 20 1065.309765580649 845.4065208229113 842.6135851828144 1108.000677778573 1101.401359398275 1100.530346821635 1086.152962159994 294.0229560874808 1094.364284181692 293.0748694919581
62 0.005 0.31 20 1066.216087542213 850.4071643839771 847.6752151619984 1108.005548031911 1101.402605598522 1100.530962653143 1086.197235316253 294.2193979034219 1094.362577498644 293.0503513325867
63 0.005 0.315 20 1067.042254899496 855.3056071577608 852.6340209855711 1108.007473228552 1101.405091098195 1100.532114869989 1086.194493552785 294.4169694959109 1094.363794419074 293.0327718821539
64 0.005 0.32 20 1067.887824787698 860.1068387676705 857.4928408412284 1108.009943868542 1101.403793449568 1100.529969874609 1086.194111413344 294.6004121371325 1094.363124943307 293.0202375686861
65 0.005 0.325 20 1068.723716237258 864.8096529822782 862.2531626576991 1108.014274077583 1101.407322406453 1100.531911711196 1086.227320277082 294.7682157251665 1094.362660217609 293.0120825856316
66 0.005 0.33 20 1069.400471018848 869.4207494380977 866.9182004738565 1108.018919362646 1101.409033720152 1100.535042350608 1086.233127793388 294.927357483426 1094.362019932128 293.0060401979133
67 0.005 0.335 20 1070.313500493187 873.9405511383776 871.4903422231232 1108.022727520949 1101.411359628829 1100.535577747403 1086.243586658059 295.081031483897 1094.359619161228 293.0006210738326
68 0.005 0.34 20 1071.11037780535 878.3697670411243 875.9708257124887 1108.026310940694 1101.412552599044 1100.536427617963 1086.245287272472 295.2265620135524 1094.3577340882 292.9981396716715
69 0.005 0.345 20 1071.958409396147 882.7100826490813 880.361547126935 1108.034068098621 1101.415590793896 1100.538832361639 1086.276555335211 295.3551728563421 1094.355519361783 292.996566114222
70 0.005 0.35 20 1072.746778317952 886.9631541285393 884.6640901779641 1108.038447089578 1101.418747659606 1100.539600349888 1086.315963524291 295.4565974315703 1094.354350042017 292.9961527599843
71 0.005 0.355 20 1073.383447050901 891.1306300699159 888.880053487752 1108.041761679621 1101.419459883762 1100.541067196953 1086.326911397435 295.524339168095 1094.352387623607 292.9960348340869
72 0.005 0.36 20 1074.191842064859 895.2143394608596 893.0111644390647 1108.043628138453 1101.421278968131 1100.541957402611 1086.32212240983 295.5611023243559 1094.350963593861 292.9947828546869
73 0.005 0.365 20 1074.890425264894 899.2153493323159 897.059014434491 1108.047930280123 1101.422815452825 1100.543040688241 1086.325241833611 295.5772084219016 1094.353076898722 292.9946287565981
74 0.005 0.37 20 1075.671282076202 903.1359340749996 901.0252757802391 1108.051950231205 1101.424785347338 1100.543830446477 1086.356879243665 295.5832906147682 1094.351616180094 292.9943744798812
75 0.005 0.375 20 1076.327775401374 906.977055161798 904.9112525025685 1108.056340459293 1101.425993301682 1100.545091059516 1086.408680671005 295.5890645066585 1094.349947443925 292.9939494805006
76 0.005 0.38 20 1076.976975060385 910.7409394293544 908.7188619340062 1108.057677944276 1101.426807709334 1100.545009461276 1086.411108213436 295.5963555260635 1094.348081303487 292.9938962873211
77 0.005 0.385 20 1077.687405400642 914.4293597422312 912.4498914384463 1108.062000949038 1101.427997470301 1100.545287876607 1086.44127229867 295.6062072345983 1094.3463978293 292.9939719763216
78 0.005 0.39 20 1078.386498912184 918.0455488126433 916.1064680754171 1108.06788025346 1101.430288602556 1100.546777128333 1086.525403465013 295.6172855439391 1094.340714161636 292.9951639494223
79 0.005 0.395 20 1078.866812577723 921.589832390272 919.6902761714491 1108.070937369882 1101.431224157209 1100.546075512592 1086.582899732147 295.6297371151488 1094.337075523974 292.9937854745186
80 0.005 0.4 20 1079.448268927903 925.0616278645761 923.2019938795084 1108.069876964489 1101.430369226548 1100.544183005572 1086.582338718252 295.6426703726505 1094.336072621894 292.9938076982481
81 0.005 0.405 20 1080.101525756396 928.4638551694776 926.6429005769697 1108.072890094132 1101.433098806344 1100.547643624496 1086.570712819607 295.6564249831802 1094.337916746383 292.995166508253
82 0.005 0.41 20 1080.664969297436 931.7971954141028 930.014477359054 1108.077448421393 1101.434591617907 1100.550213887408 1086.591959327507 295.6700143332283 1094.334515117628 292.9949501521938
83 0.005 0.415 20 1081.259277768211 935.0630765583848 933.3179367909713 1108.078660774567 1101.435092314564 1100.549969539333 1086.591399004485 295.683870203918 1094.333296563954 292.9937821118646
84 0.005 0.42 20 1081.835568465712 938.2634276517088 936.5547980690433 1108.081724146965 1101.436215609443 1100.550907206901 1086.608168804512 295.6990582849114 1094.334951767285 292.9938660705855
85 0.005 0.425 20 1082.384450990435 941.3991940744669 939.7264773024858 1108.083893969164 1101.437948004946 1100.55148619143 1086.612633795067 295.715248208968 1094.335233702809 292.9945367035862
86 0.005 0.43 20 1082.955559757698 944.4719079292212 942.8343247048858 1108.086131577799 1101.437834578581 1100.551314276091 1086.629898521861 295.7318339086238 1094.333097412209 292.9949355759953
87 0.005 0.435 20 1083.496302237447 947.4828154569525 945.8796299085667 1108.087925846515 1101.439203352504 1100.551810031794 1086.631930245115 295.7498574064513 1094.335010947599 292.9941402539503
88 0.005 0.44 20 1084.033392926089 950.4333568897353 948.863812147102 1108.091530659562 1101.439948852376 1100.553178432163 1086.650770170474 295.7688741806438 1094.334269321951 292.9937613451013
89 0.005 0.445 20 1084.557603526109 953.3248383764043 951.7880649646588 1108.093331356014 1101.441391988519 1100.553233124908 1086.655420723088 295.790000074384 1094.334192142058 292.9940195693642
90 0.005 0.45 20 1085.070118239542 956.1584915234511 954.6536859325457 1108.095751731202 1101.442209306245 1100.553738587734 1086.664581656874 295.8125722932522 1094.334604136256 292.9941036451718
91 0.005 0.455 20 1085.569306014514 958.9352571088194 957.4617732738359 1108.095165617345 1101.440821130142 1100.550216661246 1086.67247942475 295.834691108647 1094.334819235832 292.9950953332165
92 0.005 0.46 20 1086.062526532441 961.6561837110348 960.2134809459831 1108.098803915307 1101.443975557629 1100.55479394443 1086.6705880897 295.8590587214404 1094.336957506791 292.9949239052824
93 0.005 0.465 20 1086.550186595097 964.322217437118 962.9098262257017 1108.102938723163 1101.445617649066 1100.555276426047 1086.684754901878 295.8849170759931 1094.336032570708 292.9937176156555
94 0.005 0.47 20 1086.976481831969 966.9349580600641 965.5520671492981 1108.106438802336 1101.446932748495 1100.556664184774 1086.689811032865 295.913192363805 1094.3361776022 292.9937772230417
95 0.005 0.475 20 1087.416555270941 969.4955112276789 968.1412982040796 1108.106990557849 1101.446759049136 1100.554398783764 1086.69964812998 295.9433651959277 1094.339079398448 292.9937173896905
96 0.005 0.48 20 1087.873644321192 972.0046476563163 970.6785666992174 1108.106144224007 1101.444803014729 1100.552049643328 1086.702512626356 295.974516977754 1094.338185827807 292.9941601191069
97 0.005 0.485 20 1088.316847202706 974.4631619983252 973.1649055168814 1108.112005873396 1101.44861138213 1100.55806530719 1086.722424627948 296.0068802198585 1094.337861908737 292.9950514244009
98 0.005 0.49 20 1088.754740216553 976.8720863707277 975.6012391517282 1108.113272808563 1101.450199084311 1100.557424055625 1086.725455624902 296.040495345733 1094.338965897009 292.9936616474754
99 0.005 0.495 20 1089.182652221682 979.2325417342389 977.9885665663824 1108.115074845597 1101.451224720862 1100.559268952866 1086.725621078746 296.07615202994 1094.340025664344 292.993640831929
100 0.005 0.5 20 1089.598529550006 981.5457499419019 980.3279744214866 1108.117523925149 1101.450844162493 1100.558764196705 1086.745895501988 296.1123365962194 1094.337789422432 292.9936936487139
101 0.005 0.505 20 1090.027824251247 983.8125471391526 982.6204230811974 1108.1189256572 1101.452836340492 1100.560918843568 1086.743154242008 296.1495817371458 1094.337494540462 292.9943351585631
102 0.005 0.51 20 1090.44516114972 986.0338303045005 984.866912762109 1108.121543928852 1101.452602517805 1100.560168447121 1086.763807203421 296.1868878745017 1094.339097347007 292.9950490699969
103 0.005 0.515 20 1090.857045736362 988.2100385742067 987.0682837577663 1108.12187654054 1101.453167732727 1100.559629596245 1086.7661797711 296.2246943308766 1094.337769820764 292.9936079351539
104 0.005 0.52 20 1091.254903763676 990.3425425896346 989.2252319951322 1108.124246434872 1101.455017253642 1100.560774413279 1086.774508175648 296.2635564607174 1094.337544355584 292.9936581763258
105 0.005 0.525 20 1091.678360766721 992.4313182811933 991.3382380890877 1108.126054559168 1101.455970779638 1100.561547441628 1086.778386242571 296.3022983262991 1094.339050536262 292.9940165249841
106 0.005 0.53 20 1092.097917664366 994.4784223832936 993.4085525372823 1108.127767725924 1101.455524593397 1100.561731154477 1086.794204374472 296.3414575016011 1094.336077924859 292.9949756849752
107 0.005 0.535 20 1092.47869554299 996.4846590823439 995.4372979047946 1108.129237467861 1101.457647363023 1100.562253542189 1086.796264843979 296.379848189875 1094.33707528911 292.9950584655905
108 0.005 0.54 20 1092.853109100198 998.4508122748966 997.4253790719679 1108.131849991659 1101.458069965053 1100.562942217923 1086.811214667643 296.4192375602319 1094.339857858047 292.994877496616
109 0.005 0.545 20 1093.224064676589 1000.377581348308 999.3736155254871 1108.131273625564 1101.457569016289 1100.560501036419 1086.810561614188 296.4584447330712 1094.338519355289 292.993612024179
110 0.005 0.55 20 1093.590286662549 1002.265837458074 1001.282854334155 1108.134793383636 1101.458896519203 1100.563394647845 1086.825443765058 296.4974496836349 1094.338031868718 292.9935806936929
111 0.005 0.555 20 1093.951695255494 1004.116283325534 1003.153854532953 1108.135712548242 1101.460077791265 1100.563347798932 1086.82749716332 296.5363532619763 1094.338685490341 292.9935698691614
112 0.005 0.5600000000000001 20 1094.302778652412 1005.92972488707 1004.987406709324 1108.135702889592 1101.459642979968 1100.564042038674 1086.82308314584 296.5751642350376 1094.33744071595 292.9938235212896
113 0.005 0.5650000000000001 20 1094.650129437726 1007.706976587759 1006.784309822893 1108.138665857234 1101.461599980703 1100.564805681231 1086.839150232973 296.6144809338125 1094.338890601241 292.9950290429422
114 0.005 0.5700000000000001 20 1094.990483613952 1009.44869409763 1008.545294609044 1108.13951853592 1101.460924678175 1100.56437461504 1086.844387305877 296.6528116817142 1094.336991481456 292.9948260596129
115 0.005 0.5750000000000001 20 1095.322866184542 1011.15564105207 1010.271100284295 1108.142085292923 1101.463397240804 1100.565562243554 1086.854962099245 296.6917005428854 1094.339617893121 292.9936276476336
116 0.005 0.58 20 1095.645028179827 1012.828503826483 1011.96243075263 1108.142302057145 1101.463149882883 1100.565780923619 1086.853386619377 296.730105847585 1094.338774328209 292.9935933269912
117 0.005 0.585 20 1095.962029801001 1014.467986748566 1013.619985848226 1108.144338566862 1101.463593237957 1100.566317268144 1086.868507840989 296.7688432272283 1094.338871851666 292.9940585252875
118 0.005 0.59 20 1096.272195962088 1016.074742525626 1015.244447888624 1108.144500441303 1101.463062659704 1100.565645394482 1086.868863527721 296.8069349624117 1094.336618173759 292.9939975410746
119 0.005 0.595 20 1096.577906345291 1017.649480707999 1016.836510740797 1108.14712546857 1101.464640787661 1100.566615402373 1086.881293550824 296.8462631735271 1094.339076197454 292.9945311299976
120 0.005 0.6 20 1096.877020864378 1019.192788079021 1018.396794901853 1108.14692464239 1101.465225069335 1100.568075061323 1086.873369296482 296.8846176432226 1094.336713633873 292.9945392466015
121 0.005 0.605 20 1097.167427554865 1020.705279553171 1019.925906351926 1108.14513938468 1101.4621602472 1100.561735710205 1086.886598332486 296.9234424300832 1094.338475718754 292.9949730253795
122 0.005 0.61 20 1097.454781949473 1022.187703524762 1021.424570988575 1108.149194025186 1101.464513751311 1100.56446115265 1086.899126768374 296.9620462407131 1094.337818636708 292.9935977510565
123 0.005 0.615 20 1097.737603427708 1023.640600323784 1022.89338692088 1108.151253614895 1101.467151436602 1100.567854455611 1086.895705067292 297.0011140050519 1094.339935046279 292.9936304819457
124 0.005 0.62 20 1098.014787900781 1025.06463094875 1024.332968759995 1108.152096491782 1101.466819055084 1100.567788515264 1086.906553989847 297.0405700250619 1094.339173864794 292.9935915112431
125 0.005 0.625 20 1098.285290978408 1026.460324025849 1025.743895590683 1108.151371325381 1101.464743926606 1100.563821356606 1086.914101900652 297.0801568942621 1094.337342657145 292.9939799042949
126 0.005 0.63 20 1098.552062946349 1027.828194419489 1027.126717275577 1108.151609728546 1101.465591906908 1100.563887668827 1086.915673386098 297.1204110163493 1094.337820203137 292.9949690439439
127 0.005 0.635 20 1098.816908657061 1029.168918382131 1028.482062474216 1108.154733888014 1101.467324863948 1100.566243999704 1086.923260228963 297.1608708391303 1094.337902959755 292.9936069324986
128 0.005 0.64 20 1099.076983708029 1030.482984591877 1029.810459829958 1108.156653577478 1101.469253318915 1100.568534367586 1086.927549994602 297.2023916828143 1094.340117908713 292.9939469060412
129 0.005 0.645 20 1099.330889506405 1031.770907428351 1031.112428196723 1108.15659963104 1101.469297357783 1100.569204948734 1086.921597078869 297.2437626026367 1094.341898412267 292.9950153748714
130 0.005 0.65 20 1099.580288319353 1033.033198510878 1032.388470595314 1108.15548023489 1101.466959404362 1100.565044712451 1086.935783659921 297.2855588871026 1094.338386090283 292.9935730572554
131 0.005 0.655 20 1099.827398732327 1034.270453468176 1033.639185425554 1108.160026894222 1101.470697366493 1100.569477005485 1086.941405972022 297.3280130309137 1094.341224532994 292.9940122797048
132 0.005 0.66 20 1100.065448977247 1035.483070449332 1034.865007984062 1108.160775827343 1101.470926999721 1100.569894565639 1086.944598584666 297.3711000820737 1094.341723089252 292.9949782682281
133 0.005 0.665 20 1100.297512797517 1036.671566422735 1036.066437147332 1108.162032509996 1101.471295656817 1100.570555657617 1086.953018561309 297.414440282081 1094.340324488723 292.993586094697
134 0.005 0.67 20 1100.527795704374 1037.836451145884 1037.243977211751 1108.163110063136 1101.471853126279 1100.570898920621 1086.959402098434 297.4582955303783 1094.339210910226 292.9935743006474
135 0.005 0.675 20 1100.754980441715 1038.978113966059 1038.398056366597 1108.162564775375 1101.471545485127 1100.57002947542 1086.960533477354 297.5026535467429 1094.338583678886 292.9950182062316
136 0.005 0.68 20 1100.98009966898 1040.097061310929 1039.529156173325 1108.164205574893 1101.472260507467 1100.570772605814 1086.96480508998 297.5472547711743 1094.339436953145 292.9950441858828
137 0.005 0.6850000000000001 20 1101.20144579482 1041.193710721419 1040.637726186558 1108.164318447477 1101.472630286812 1100.570272315524 1086.96705171277 297.5922107590018 1094.340359481476 292.9944990694756
138 0.005 0.6900000000000001 20 1101.40689688018 1042.268564741537 1041.724239708311 1108.165947817067 1101.472150049099 1100.571105990004 1086.978336082353 297.63802256061 1094.339776189086 292.9945725325476
139 0.005 0.6950000000000001 20 1101.611151706168 1043.322000162628 1042.789104564155 1108.16614717479 1101.473129654433 1100.571200449579 1086.975281243421 297.6833044171445 1094.33811401281 292.9945644283382
140 0.005 0.7000000000000001 20 1101.816282766475 1044.354440799001 1043.832700314546 1108.167689573195 1101.473114750689 1100.571173891629 1086.986391434211 297.7287706656161 1094.339593711242 292.9946818109177
141 0.005 0.705 20 1102.008585206307 1045.36625713809 1044.85547301853 1108.167096972214 1101.47304466618 1100.570936077096 1086.984368262223 297.7749217249275 1094.340607826257 292.994860645675
142 0.005 0.71 20 1102.202122625218 1046.35800898554 1045.857924494109 1108.169295877726 1101.474328623035 1100.57211348884 1086.9925430825 297.8211853646285 1094.340501462033 292.993569691678
143 0.005 0.715 20 1102.391558447933 1047.330030585866 1046.840455767788 1108.168850634853 1101.47420029849 1100.571235624136 1086.991310350777 297.8675443971209 1094.339663722697 292.9936173104919
144 0.005 0.72 20 1102.5754855485 1048.282784731637 1047.803498956235 1108.170977991307 1101.474151643451 1100.572377758377 1087.002426594502 297.9147757853736 1094.33674665908 292.9944671312695
145 0.005 0.725 20 1102.758377294301 1049.216586518782 1048.747403112754 1108.170859332818 1101.474984894921 1100.57194655671 1086.997017219309 297.9608749981277 1094.338040696443 292.9946163300677
146 0.005 0.73 20 1102.938219052958 1050.131868580512 1049.672564714189 1108.171918286471 1101.473884126427 1100.572258259663 1087.00935192712 298.0071956505545 1094.337530260781 292.99492731022
147 0.005 0.735 20 1103.116943904473 1051.028965686399 1050.579358598296 1108.173458638285 1101.476604158104 1100.573367125965 1087.003287964147 298.0537714797671 1094.340794831621 292.9950295203784
148 0.005 0.74 20 1103.290055916225 1051.908290500642 1051.46816568169 1108.174750729522 1101.475594626175 1100.573144625863 1087.017552682658 298.1005303891049 1094.339246593067 292.9948706177272
149 0.005 0.745 20 1103.460939755901 1052.770132230913 1052.339314346715 1108.173826755527 1101.475719220866 1100.572514370467 1087.013630779707 298.1471115174287 1094.338951176719 292.9936301804924
150 0.005 0.75 20 1103.632698309309 1053.614886694948 1053.193179296564 1108.174694370408 1101.476747281817 1100.573403720734 1087.010148776744 298.1939645679071 1094.340617924417 292.9938313436961
151 0.005 0.755 20 1103.796915209701 1054.442933364933 1054.030131147334 1108.177545302805 1101.477915997426 1100.574656975155 1087.025809528682 298.2401536944792 1094.340375254197 292.9946384018184
152 0.005 0.76 20 1103.956945315624 1055.254513553384 1054.850463695404 1108.176828985122 1101.477882519795 1100.574944890178 1087.019705327742 298.285429170195 1094.338494503337 292.9950136138708
153 0.005 0.765 20 1104.114529301908 1056.049957989468 1055.654501841528 1108.177177132748 1101.477015173346 1100.573188538849 1087.028579523475 298.3318392860916 1094.339004954184 292.9950444353252
154 0.005 0.77 20 1104.271336830065 1056.829610460581 1056.442587918448 1108.178531547097 1101.478581688297 1100.57448467833 1087.026618569387 298.3770347324029 1094.340883241339 292.9948292857787
155 0.005 0.775 20 1104.422934977385 1057.59382912231 1057.215040359641 1108.178526243945 1101.478349982227 1100.574233428636 1087.030778315205 298.4223366367397 1094.340373434725 292.9935979145557
156 0.005 0.78 20 1104.570125354402 1058.342955320348 1057.972203910019 1108.179898527092 1101.47836660853 1100.574773679821 1087.039003269696 298.4684641613211 1094.339326554454 292.9936591895311
157 0.005 0.785 20 1104.71320590306 1059.077210913658 1058.714350825492 1108.179388087385 1101.477992796943 1100.57394980077 1087.036743716362 298.5144736988962 1094.33831708918 292.9945508513971
158 0.005 0.79 20 1104.854779220848 1059.796892087268 1059.441767179117 1108.179121532528 1101.478709991272 1100.574042435677 1087.031115252998 298.5607375130304 1094.338976836235 292.9945576465674
159 0.005 0.795 20 1104.994713314097 1060.502358193261 1060.154784867635 1108.180866269923 1101.47841267655 1100.573893469376 1087.045882096586 298.6053919175055 1094.341722221869 292.9949871014911
160 0.005 0.8 20 1105.13075508027 1061.193821384975 1060.853671353737 1108.180893398226 1101.479369487328 1100.574439621567 1087.04290934303 298.6512819623682 1094.341017502619 292.9949925209663
161 0.005 0.805 20 1105.260543302149 1061.871516000908 1061.538654604012 1108.177534001436 1101.476081071679 1100.570079876937 1087.034779659952 298.6959284427889 1094.338957815814 292.9947828583718
162 0.005 0.8100000000000001 20 1105.395761983141 1062.53585699314 1062.210105112544 1108.181934596816 1101.479883534859 1100.574738329155 1087.047281002612 298.7421484373186 1094.340396587939 292.9935991554723
163 0.005 0.8150000000000001 20 1105.524593766824 1063.187070644124 1062.868288377607 1108.182459429071 1101.479764816949 1100.574848858948 1087.048066797747 298.7873162359971 1094.339958690506 292.9936057295627
164 0.005 0.8200000000000001 20 1105.652343539592 1063.825394228907 1063.51344489239 1108.183932292601 1101.481605856222 1100.575593762614 1087.052962273854 298.8325108641262 1094.341011142412 292.9941007165943
165 0.005 0.8250000000000001 20 1105.771610643002 1064.451004278838 1064.145777189724 1108.180434472553 1101.477734657036 1100.571557755529 1087.044146104302 298.8778232176048 1094.340066223401 292.9946287929302
166 0.005 0.8300000000000001 20 1105.895150789138 1065.06429743942 1064.76562130407 1108.183521939388 1101.480500370089 1100.575302927164 1087.054934718673 298.9228741218561 1094.341019592544 292.9946737883537
167 0.005 0.835 20 1106.014171750549 1065.665502262621 1065.373236651716 1108.185368033844 1101.481088537389 1100.576068903048 1087.063210676453 298.9684145483775 1094.341068764452 292.9949919063095
168 0.005 0.84 20 1106.130007747443 1066.254796072095 1065.968830629424 1108.184971505124 1101.481293047367 1100.5753544326 1087.061334485318 299.013669930829 1094.34016940336 292.9935974719021
169 0.005 0.845 20 1106.242260700692 1066.832429987836 1066.552637749665 1108.184741335491 1101.480481428098 1100.574930807156 1087.058148472743 299.058850082809 1094.338974450871 292.9940935643113
170 0.005 0.85 20 1106.35206429444 1067.398664559116 1067.124903356262 1108.186153347106 1101.479769927616 1100.575728635355 1087.070572213838 299.1044400567444 1094.338445752366 292.9948562713931
171 0.005 0.855 20 1106.462676878076 1067.953675972477 1067.685844779431 1108.186402692966 1101.481951643255 1100.576326557523 1087.061775354 299.149196896092 1094.340457822025 292.9946351105419
172 0.005 0.86 20 1106.574809792942 1068.497719558362 1068.235686875588 1108.18788604538 1101.481675649791 1100.577318954034 1087.073078475464 299.1950296801096 1094.33840930613 292.9948340956982
173 0.005 0.865 20 1106.676527966904 1069.030957250526 1068.7746271198 1108.186342525107 1101.480992971297 1100.575259190648 1087.068115284829 299.2409314503348 1094.338847293876 292.9935776472784
174 0.005 0.87 20 1106.777663221922 1069.553689010965 1069.302917667788 1108.188221645088 1101.48128524941 1100.576508967889 1087.076140528401 299.2863090414683 1094.339185918906 292.9935574678373
175 0.005 0.875 20 1106.876051704396 1070.066054959086 1069.820747651964 1108.187040983802 1101.481709618884 1100.575632253397 1087.071182146154 299.3322586350999 1094.339562185266 292.9936730904282
176 0.005 0.88 20 1106.974008385615 1070.568336932044 1070.328361205989 1108.189608224887 1101.482810033031 1100.577360376425 1087.079819146824 299.3768232378847 1094.339726834206 292.993592967102
177 0.005 0.885 20 1107.067479782402 1071.060641513262 1070.825913798915 1108.188014995631 1101.481565171194 1100.576186624329 1087.074371620071 299.4228180437051 1094.338289701418 292.9941289237911
178 0.005 0.89 20 1107.162129813955 1071.543244828419 1071.313638541129 1108.189794949344 1101.482961464583 1100.576836084054 1087.082816682603 299.4691244223426 1094.338806420666 292.994477802986
179 0.005 0.895 20 1107.253395593747 1072.016271930074 1071.791705905937 1108.189171156909 1101.483008758098 1100.576522874649 1087.075516020986 299.5150612251422 1094.339615945154 292.9936048777364
180 0.005 0.9 20 1107.343049533746 1072.479948269169 1072.260310019669 1108.189480197723 1101.482664744604 1100.577032068539 1087.08196871904 299.561202004985 1094.338396219862 292.9940240090419
181 0.005 0.905 20 1107.430293145188 1072.934472319276 1072.71965371645 1108.190557341375 1101.482892355323 1100.576818090719 1087.087041948776 299.6085757665498 1094.33885857569 292.9948031930728
182 0.005 0.91 20 1107.516790109298 1073.379984959657 1073.169897548912 1108.190263031253 1101.482995412494 1100.577174841826 1087.083162156183 299.6538458608161 1094.338364293102 292.993624425684
183 0.005 0.915 20 1107.602179208529 1073.816723651017 1073.611256327967 1108.19198153866 1101.483879899814 1100.577821373268 1087.091374578098 299.6999752685727 1094.340122392443 292.9936111709029
184 0.005 0.92 20 1107.684800464057 1074.244772716902 1074.043857293053 1108.190629776157 1101.483400063107 1100.576694837666 1087.083634565491 299.7472557716955 1094.33867928504 292.9945673116774
185 0.005 0.925 20 1107.76664576187 1074.664389226775 1074.467913083347 1108.192236604608 1101.483653945072 1100.577681973492 1087.094146981852 299.7930390068018 1094.340132362358 292.9949534006826
186 0.005 0.93 20 1107.845176637456 1075.075657229968 1074.88355442239 1108.190918937105 1101.483347372334 1100.576794261914 1087.090469726585 299.8402944050101 1094.339972870955 292.9939395710528
187 0.005 0.9350000000000001 20 1107.927880160207 1075.478767654267 1075.290951006481 1108.191722639777 1101.483108752112 1100.577787615115 1087.097616781223 299.8862762375433 1094.338072882911 292.9936347956592
188 0.005 0.9400000000000001 20 1108.008594601628 1075.873863961956 1075.690254210347 1108.191231241878 1101.483966547682 1100.577218213868 1087.094641971349 299.9313769763188 1094.338631030328 292.9940771666388
189 0.005 0.9450000000000001 20 1108.083603801477 1076.261111050362 1076.081620094082 1108.191822956869 1101.48435915764 1100.577621811219 1087.101102838096 299.9782248109977 1094.34058984656 292.9946238100594
190 0.005 0.9500000000000001 20 1108.156021043607 1076.64060063879 1076.465170179474 1108.189067073344 1101.482434374557 1100.575350405015 1087.090127410989 300.0243131490201 1094.340374455152 292.9943089662481
191 0.005 0.9550000000000001 20 1108.227156210791 1077.0125624396 1076.841096061725 1108.190878744914 1101.483670915203 1100.577154866074 1087.100245681847 300.0713060803602 1094.340438845492 292.9936270068724
192 0.005 0.96 20 1108.296991157589 1077.377139465839 1077.20955632665 1108.190733097216 1101.482467007945 1100.57532597171 1087.106139111162 300.1188357489821 1094.338817794951 292.9941218561838
193 0.005 0.965 20 1108.366073246885 1077.734450759456 1077.570687854906 1108.190216314365 1101.48275054239 1100.574904961319 1087.103895775559 300.1663206339478 1094.338615564735 292.994581330812
194 0.005 0.97 20 1108.43132844548 1078.084634201827 1077.924621341776 1108.188728617085 1101.48077348168 1100.572916868887 1087.100191287162 300.2128372015267 1094.337454079597 292.9943788413725
195 0.005 0.975 20 1108.498279821559 1078.427885775795 1078.271530315232 1108.1896506798 1101.48020972822 1100.57250977585 1087.110156059344 300.2590593329401 1094.337462395762 292.9936580494496
196 0.005 0.98 20 1108.566743195297 1078.764351581368 1078.611587929325 1108.192377995522 1101.484699994568 1100.577048036055 1087.10316059873 300.3060827700294 1094.339158605156 292.9941375722055
197 0.005 0.985 20 1108.629800344583 1079.094151511656 1078.944905961029 1108.192493710416 1101.483555090958 1100.577359112735 1087.109865694501 300.3524442426818 1094.338900520792 292.9948579514391
198 0.005 0.99 20 1108.688214743182 1079.417335171666 1079.271559186427 1108.18923483505 1101.480402697541 1100.572036864271 1087.105196083071 300.3994314391725 1094.337353135844 292.994830889695
199 0.005 0.995 20 1108.751275401997 1079.734196994626 1079.59178439686 1108.193008116479 1101.482941620611 1100.577349372538 1087.116084536028 300.4450227948518 1094.336510212457 292.9935936957543
200 0.005 1 20 1108.811414776574 1080.044752068023 1079.905659943658 1108.193539729146 1101.484697611138 1100.577617139962 1087.112267874629 300.4924384129689 1094.339272766622 292.993893486999
201 0.005 1.005 20 1108.869159805484 1080.349150614205 1080.213309057711 1108.193887034305 1101.484091903208 1100.578178893962 1087.112918615936 300.5382872656043 1094.336672515806 292.9945394511669
202 0.005 1.01 20 1108.92534312732 1080.64747996553 1080.514835202234 1108.193316211166 1101.484127987336 1100.577584686528 1087.112480664401 300.5850044961436 1094.337546540776 292.9943506659234
203 0.005 1.015 20 1108.982926899837 1080.939897787465 1080.810374377572 1108.194616533258 1101.484467672079 1100.578856695322 1087.118629142466 300.6314516915723 1094.33731793274 292.9935860989927
204 0.005 1.02 20 1109.038648366009 1081.226474564664 1081.100029872808 1108.194658037151 1101.485404214674 1100.578753389325 1087.116849903567 300.6780694927702 1094.337252438375 292.9935404913011
205 0.005 1.025 20 1109.089251034953 1081.507284311787 1081.383882575768 1108.193349692856 1101.484676482553 1100.578181870893 1087.108326282999 300.7243422813066 1094.337380952132 292.9944856665215
206 0.005 1.03 20 1109.139373004425 1081.782475200662 1081.662051447013 1108.194841916988 1101.483725116007 1100.577883380911 1087.123280539256 300.7699959224024 1094.337343081042 292.9940443303628
207 0.005 1.035 20 1109.187592515472 1082.052125037031 1081.934635796119 1108.193780065026 1101.484331876665 1100.576971540051 1087.117546343839 300.8169654741445 1094.338266043543 292.9935886614494
208 0.005 1.04 20 1109.23668829048 1082.316440307831 1082.201795034712 1108.195489282397 1101.485206002108 1100.578053690941 1087.122626643293 300.8629122415279 1094.338204258396 292.9935691511482
209 0.005 1.045 20 1109.280956474194 1082.575414189425 1082.463576177588 1108.191725688591 1101.482081947629 1100.573577795583 1087.111991627028 300.9088991301299 1094.338703979972 292.9940188312555
210 0.005 1.05 20 1109.329861116493 1082.829251450931 1082.720132437488 1108.191937265952 1101.481301783085 1100.57271404177 1087.120354350263 300.9550342780332 1094.337674353306 292.9945896907831
211 0.005 1.055 20 1109.38377060992 1083.078104955823 1082.971633236475 1108.194432418355 1101.484947066797 1100.577196457531 1087.113072057036 301.0005348453696 1094.340383835385 292.9949389882488
212 0.005 1.06 20 1109.427996335248 1083.322061097041 1083.218172432802 1108.196234897223 1101.484991681009 1100.578524201298 1087.124166621066 301.0457561886679 1094.339508502769 292.9936018225577
213 0.005 1.065 20 1109.469100330573 1083.561076684663 1083.459761352864 1108.191716196302 1101.481205265155 1100.572357031652 1087.118226406797 301.0910319471901 1094.338342683229 292.9940710282087
214 0.005 1.07 20 1109.515800972899 1083.79544169631 1083.696612091056 1108.19613197014 1101.485393076644 1100.578390764915 1087.123684554988 301.1366872245109 1094.340452158045 292.9945952628806
215 0.005 1.075 20 1109.557715444523 1084.025141317895 1083.928769188596 1108.195373324258 1101.485695983699 1100.577881555382 1087.115120447079 301.1806475999878 1094.340981455875 292.9945342185161
216 0.005 1.08 20 1109.598867815906 1084.250292183896 1084.156321609568 1108.196265757357 1101.485399531115 1100.578393709367 1087.124490267607 301.2267653900276 1094.34051316474 292.9950047442366
217 0.005 1.085 20 1109.638382184867 1084.470953249646 1084.379348757266 1108.194790356655 1101.484460720413 1100.576239140774 1087.118881207949 301.2710905761849 1094.339286901339 292.9943418714615
218 0.005 1.09 20 1109.678715738007 1084.687279822743 1084.597973624871 1108.197423538366 1101.485732841218 1100.578706896245 1087.129531099167 301.3160193480916 1094.340243807352 292.9940051334243
219 0.005 1.095 20 1109.713239610927 1084.89921665245 1084.812200177 1108.193695636198 1101.482686630666 1100.573451321317 1087.12124101153 301.3606334971507 1094.338362548668 292.9936137797534
220 0.005 1.1 20 1109.752789163241 1085.107006794801 1085.022201913294 1108.197272829758 1101.485867760618 1100.578869444154 1087.128696557895 301.4051478139395 1094.338888246298 292.9942729437069
221 0.005 1.105 20 1109.787780817378 1085.310636716438 1085.228018211428 1108.196003724197 1101.485337928597 1100.576764084271 1087.122360360365 301.4495798359443 1094.339773345077 292.9948753018027
222 0.005 1.11 20 1109.822563844717 1085.510222714365 1085.429735488233 1108.195967009516 1101.484760120946 1100.576607529188 1087.128958740729 301.4931753483312 1094.338694178705 292.9938756393624
223 0.005 1.115 20 1109.856119140001 1085.705845011113 1085.627453550255 1108.196916861521 1101.4861568491 1100.578730386446 1087.12375064662 301.5379943447209 1094.339865040176 292.9935533818239
224 0.005 1.12 20 1109.891106550499 1085.897607771863 1085.821258864202 1108.197638124701 1101.486218514462 1100.578667328154 1087.130849034706 301.5815531998399 1094.340922721874 292.9944346481678
225 0.005 1.125 20 1109.920962821595 1086.085516208879 1086.011185141337 1108.194791882262 1101.482980071291 1100.573766163652 1087.127830731489 301.6260384158408 1094.338100746894 292.9948020929862
226 0.005 1.13 20 1109.956832671975 1086.269732825516 1086.197364226706 1108.196633958496 1101.485645717584 1100.578138904715 1087.127925542584 301.6695895508498 1094.340212264063 292.9938424121145
227 0.005 1.135 20 1109.990314008608 1086.450328428212 1086.379871821079 1108.197606330149 1101.485822372146 1100.577729847774 1087.13330820752 301.7135804427122 1094.34011949292 292.9936818031814
228 0.005 1.14 20 1110.021942125788 1086.627330307415 1086.558763399487 1108.197114362241 1101.486274660146 1100.579115135837 1087.1235425095 301.7568748766308 1094.338002344305 292.993606133981
229 0.005 1.145 20 1110.054362396694 1086.800879752473 1086.734136020394 1108.198697201471 1101.486283030332 1100.578737061726 1087.137306740898 301.8006097327369 1094.337925251573 292.9944531026149
230 0.005 1.15 20 1110.084695637107 1086.970968006752 1086.906036192874 1108.197641923743 1101.486306094633 1100.578553242853 1087.131538207601 301.844178312257 1094.338856494292 292.9948671985266
231 0.005 1.155 20 1110.116046947003 1087.13772994219 1087.074554279193 1108.199008816712 1101.487022986192 1100.579551926877 1087.136362396683 301.8872191293395 1094.339013315148 292.9935986483669
232 0.005 1.16 20 1110.14743738266 1087.301174056979 1087.239733287918 1108.197720935154 1101.486646136064 1100.579064234435 1087.127790114028 301.9299552506763 1094.339788912676 292.9938520964759
233 0.005 1.165 20 1110.178658824873 1087.461442281866 1087.401677175174 1108.199149371932 1101.486625328088 1100.57923249925 1087.138602286151 301.9727659667248 1094.340128526931 292.9944624656826
234 0.005 1.17 20 1110.205889061049 1087.618478661941 1087.560388952628 1108.196132397142 1101.484661070655 1100.575629487826 1087.132020154164 302.0164685589971 1094.338288671253 292.9946545771602
235 0.005 1.175 20 1110.236706806582 1087.772494595058 1087.716013325056 1108.199650097108 1101.486915697539 1100.579461163619 1087.140439378452 302.0574308769245 1094.338376156826 292.9940867352145
236 0.005 1.18 20 1110.266065294009 1087.923424715073 1087.868549238068 1108.198720396189 1101.487186657091 1100.579202591813 1087.131486714058 302.1006103178162 1094.339512846564 292.9935641269119
237 0.005 1.185 20 1110.292552828908 1088.071367249391 1088.018060696081 1108.198584794528 1101.486379878306 1100.579682149764 1087.13687329511 302.1420583232674 1094.336408895945 292.993650470027
238 0.005 1.19 20 1110.319551744245 1088.216385429694 1088.164619219846 1108.1989873458 1101.48680896652 1100.579907121333 1087.133091608809 302.1845616684594 1094.336728972361 292.9937522467511
239 0.005 1.195 20 1110.346311229751 1088.358562320371 1088.308294837141 1108.199933048726 1101.486753422121 1100.5795728892 1087.142475500679 302.2260039874565 1094.337820476246 292.993590895119
240 0.005 1.2 20 1110.373113131554 1088.497889263678 1088.449109894084 1108.199142562745 1101.487293146583 1100.578956176093 1087.137630471223 302.2692100755309 1094.339431278455 292.9943548942069
241 0.005 1.205 20 1110.39522975955 1088.634418966535 1088.58710194431 1108.197339415624 1101.484341945026 1100.575056637857 1087.139462379521 302.310272995661 1094.337510462323 292.9945495458785
242 0.005 1.21 20 1110.420949648147 1088.768226756346 1088.722344798897 1108.197750860096 1101.485340213696 1100.575749966572 1087.138521998153 302.3525173956538 1094.338894549788 292.9946450471069
243 0.005 1.215 20 1110.446799068465 1088.899394459418 1088.854917326456 1108.199120441856 1101.487519740901 1100.579085983842 1087.131410212714 302.3943743170034 1094.340430205463 292.9948130605277
244 0.005 1.22 20 1110.470483342756 1089.027965116909 1088.984857179411 1108.199744608766 1101.486887127387 1100.579213976346 1087.140912195878 302.4363581552579 1094.34109967313 292.993610639817
245 0.005 1.225 20 1110.492114907154 1089.153956586163 1089.112205943912 1108.198384629778 1101.486591880082 1100.579061847888 1087.131391287955 302.4775270431526 1094.337849810245 292.9936008634887
246 0.005 1.23 20 1110.516878395746 1089.277505593816 1089.237054787151 1108.200897219898 1101.487815506875 1100.579448977479 1087.144768746129 302.5189523087894 1094.339824109741 292.9949744533697
247 0.005 1.235 20 1110.537851907883 1089.398564661892 1089.359414782095 1108.199798238717 1101.487470012208 1100.579437650417 1087.136107598118 302.5601282707059 1094.341155784801 292.9948627322545
248 0.005 1.24 20 1110.559704496178 1089.51724768034 1089.479354233913 1108.20062389808 1101.487239514365 1100.579579481026 1087.145572867548 302.6012114084171 1094.340964885388 292.9935829179672
249 0.005 1.245 20 1110.581104933462 1089.633542964375 1089.596900683118 1108.199924234684 1101.48796611383 1100.579177572144 1087.138908362089 302.6419209137891 1094.340616764885 292.9936108622936
250 0.005 1.25 20 1110.601923027536 1089.747558909285 1089.712124452633 1108.2012946476 1101.487923062717 1100.579594425008 1087.146154008609 302.6818685200633 1094.342258270084 292.9936087573631
251 0.005 1.255 20 1110.621332206267 1089.859273241107 1089.825043041884 1108.200196419625 1101.48760122382 1100.579418050105 1087.13800147848 302.7228934293514 1094.341924005345 292.9935292490428
252 0.005 1.26 20 1110.641700687214 1089.968791533209 1089.935725544801 1108.200669238505 1101.487636977872 1100.579486439972 1087.14439958444 302.7636674621605 1094.341628353112 292.9939720628075
253 0.005 1.265 20 1110.657154679147 1090.076067888826 1090.044162119036 1108.197305296988 1101.484300952016 1100.57473782435 1087.138642309145 302.8044869939757 1094.33867541614 292.9936179475379
254 0.005 1.27 20 1110.680352269815 1090.181293249928 1090.150488071237 1108.201046082916 1101.486949300444 1100.579232656031 1087.148102100918 302.8438816703352 1094.33940965929 292.9941874466126
255 0.005 1.275 20 1110.697226860636 1090.284394794773 1090.25469772691 1108.200671819641 1101.488010263505 1100.580979149679 1087.138202099211 302.884954883793 1094.337163498616 292.9950316614503
256 0.005 1.28 20 1110.716236720789 1090.385483191005 1090.356852556727 1108.201606648673 1101.487686447128 1100.580213742803 1087.148504222507 302.9253428872321 1094.337574296623 292.9936194922369
257 0.005 1.285 20 1110.734008597866 1090.484538346592 1090.456972211347 1108.200773405071 1101.488040193141 1100.579689435359 1087.140016675769 302.965531066213 1094.339751766411 292.9937121677466
258 0.005 1.29 20 1110.750824666884 1090.581646475166 1090.555107763525 1108.201095843901 1101.487462772427 1100.579848567138 1087.147851133889 303.0035563544769 1094.337847188225 292.9945997767783
259 0.005 1.295 20 1110.767749386525 1090.676808044281 1090.651288541108 1108.200679298582 1101.487652649509 1100.579212592709 1087.143785051793 303.0439760240757 1094.339980695068 292.9946177122418
260 0.005 1.3 20 1110.783057449959 1090.770063560797 1090.74554842227 1108.199955585085 1101.487038763172 1100.579029274246 1087.137529622364 303.0836243860348 1094.339044055703 292.9946996942395
261 0.005 1.305 20 1110.799574590895 1090.861523239151 1090.837962365417 1108.20181927284 1101.487248535127 1100.579925564634 1087.151322718669 303.1224272576236 1094.339356487393 292.9945383996666
262 0.005 1.31 20 1110.814981624807 1090.95112464815 1090.928526885581 1108.200044781461 1101.486641338239 1100.578784172239 1087.144761154065 303.1618912288858 1094.337494012773 292.9950040552996
263 0.005 1.315 20 1110.831367063413 1091.038980241588 1091.017307049895 1108.201294766883 1101.487249584382 1100.580324368043 1087.148981405481 303.2001771369669 1094.337099330027 292.9948322956539
264 0.005 1.32 20 1110.845622129038 1091.125058308709 1091.104313230897 1108.200207232919 1101.487513275975 1100.580651185309 1087.136825820319 303.2396974608325 1094.337457384079 292.9935844636274
265 0.005 1.325 20 1110.861513507292 1091.209491203789 1091.189625630928 1108.202193885366 1101.487684824539 1100.580277433887 1087.152419089784 303.2782647336292 1094.338646776043 292.9935727399538
266 0.005 1.33 20 1110.875203704943 1091.292208730646 1091.273234569056 1108.200471624923 1101.487089847305 1100.578682840872 1087.146056029492 303.3173278812137 1094.338265169872 292.993655690339
267 0.005 1.335 20 1110.890981388608 1091.373320810029 1091.355200552363 1108.202236156314 1101.48802601899 1100.581065214131 1087.150608681264 303.356257376701 1094.33774742218 292.9949636385123
268 0.005 1.34 20 1110.905831694572 1091.452816171229 1091.435546359904 1108.201666476105 1101.488759253523 1100.579953118703 1087.142332969542 303.3951292341297 1094.340434570141 292.994804865923
269 0.005 1.345 20 1110.919696569867 1091.530768325173 1091.514315864553 1108.202839803313 1101.488380210005 1100.579980826328 1087.152670791306 303.4337593645374 1094.340336407137 292.9935820142067
270 0.005 1.35 20 1110.932225974197 1091.607140706732 1091.591510633936 1108.201670126054 1101.488287917672 1100.579618098703 1087.145673395956 303.4703777565281 1094.342321609466 292.9937884145099
271 0.005 1.355 20 1110.944371743017 1091.682023899219 1091.667181838373 1108.202202246036 1101.487427454595 1100.579480629979 1087.153351101317 303.5097757990487 1094.339076931851 292.9936253975139
272 0.005 1.36 20 1110.956640065174 1091.755384381534 1091.741333556853 1108.201444694289 1101.488013368816 1100.579398195624 1087.147810565897 303.5474684550084 1094.340504558133 292.9939159388463
273 0.005 1.365 20 1110.965652954713 1091.827242013549 1091.813969632612 1108.198317381385 1101.484459815916 1100.574585414818 1087.144280061211 303.5858211104751 1094.337476887409 292.9946632439393
274 0.005 1.37 20 1110.981658982888 1091.897749281766 1091.885207953326 1108.202588948307 1101.488280484611 1100.579943781667 1087.152995846594 303.622224381986 1094.339143984871 292.9948716614893
275 0.005 1.375 20 1110.99182524474 1091.966836827578 1091.955036281235 1108.201919239798 1101.488569847978 1100.579894353167 1087.148296676965 303.6598071887657 1094.339787979561 292.9945867800358
276 0.005 1.38 20 1111.003040764417 1092.034527052468 1092.023456103625 1108.200879957603 1101.487878235136 1100.580810220584 1087.139256544152 303.6979022343006 1094.337506773778 292.9946002429699
277 0.005 1.385 20 1111.01507497069 1092.10088883503 1092.090519844142 1108.201409205733 1101.487570525941 1100.579211377916 1087.14989741377 303.7347853191088 1094.338992617453 292.9945550508798
278 0.005 1.39 20 1111.023952692935 1092.16589955004 1092.156226228439 1108.199465259849 1101.485092619438 1100.575115829938 1087.148636519848 303.7719095678806 1094.338139000863 292.9948122967564
279 0.005 1.395 20 1111.03703312774 1092.229640608884 1092.220642925832 1108.200852458481 1101.487323941799 1100.577584167086 1087.148184507081 303.809483937655 1094.338421694761 292.9935797681007
280 0.005 1.4 20 1111.046162531909 1092.292113751146 1092.283778603256 1108.200287341045 1101.485843830615 1100.57628226303 1087.151051604291 303.8464862260416 1094.338136477881 292.9935833217954
281 0.005 1.405 20 1111.058984244425 1092.353366083462 1092.345680008576 1108.201625093052 1101.488055501144 1100.579417879168 1087.14910158225 303.8829010388242 1094.339381934525 292.9938966182555
282 0.005 1.41 20 1111.065633414189 1092.413332343036 1092.406303509044 1108.198266725159 1101.485034570821 1100.575472396908 1087.138771494096 303.9189921613174 1094.338570322393 292.9936030817021
283 0.005 1.415 20 1111.077079615086 1092.472143222072 1092.465732951729 1108.199952351724 1101.486242840964 1100.576565376887 1087.148887446771 303.9556033013806 1094.339195788604 292.9941441911047
284 0.005 1.42 20 1111.087362664428 1092.529786328875 1092.523992039839 1108.199986089066 1101.487032267226 1100.577867172141 1087.13973384728 303.9924567792633 1094.338962627109 292.9945089573234
285 0.005 1.425 20 1111.099140310215 1092.586329846361 1092.581124756596 1108.202174311598 1101.488683868304 1100.579997727448 1087.150147773765 304.0283483420433 1094.341136763714 292.9940042352766
286 0.005 1.43 20 1111.104809415172 1092.641711004811 1092.63710000843 1108.199291940727 1101.484744177066 1100.57473042204 1087.14859711447 304.0637477617489 1094.338650657607 292.993643599224
287 0.005 1.435 20 1111.116972264924 1092.696028297637 1092.691990399787 1108.201533510158 1101.487928858591 1100.579407981079 1087.148681772853 304.0998643242761 1094.339599249776 292.9944154598343
288 0.005 1.44 20 1111.122777697942 1092.749231176935 1092.745761442458 1108.199214102198 1101.48457333088 1100.574458160531 1087.150070777675 304.1357751307496 1094.338119382429 292.9945913250316
289 0.005 1.445 20 1111.134118783201 1092.801430467815 1092.798506908929 1108.202226200634 1101.487819303902 1100.580075049441 1087.148003299452 304.1716328037243 1094.337805603503 292.9949038722866
290 0.005 1.45 20 1111.143107127285 1092.852630096724 1092.850230822261 1108.203319664939 1101.488081617435 1100.58039554695 1087.157026606731 304.2066884370655 1094.338740098186 292.9947345521192
291 0.005 1.455 20 1111.15175273997 1092.902775102513 1092.900917013344 1108.20195393656 1101.488514379181 1100.579768192806 1087.145952553748 304.2413721117812 1094.338052989897 292.994823278086
292 0.005 1.46 20 1111.159205478256 1092.951924805149 1092.950583290078 1108.201477162411 1101.486325976798 1100.576888060119 1087.156026948051 304.2777470869138 1094.339075454677 292.9935965094777
293 0.005 1.465 20 1111.169194391545 1093.000105599555 1092.999279079328 1108.20268685976 1101.488894840691 1100.580238547072 1087.147757807782 304.3122317494008 1094.340513480671 292.9937361580105
294 0.005 1.47 20 1111.176831234447 1093.047342938201 1093.047013177303 1108.202846407655 1101.488079645048 1100.579683464387 1087.155133556509 304.3474086530426 1094.338232855982 292.9935795671886
295 0.005 1.475 20 1111.185061398081 1093.093623994134 1093.09379079872 1108.201935648747 1101.488184966841 1100.579475946251 1087.150431018409 304.3818642307286 1094.340249042224 292.9944122435459
296 0.005 1.48 20 1111.191237066582 1093.138958272395 1093.139618621916 1108.200777039012 1101.487428109583 1100.578234008411 1087.142674704556 304.4174387158217 1094.339733579143 292.9948595428891
297 0.005 1.485 20 1111.200028525752 1093.183438173514 1093.184556351624 1108.202768229997 1101.487876040844 1100.579922993532 1087.155672322992 304.450112860715 1094.339140340368 292.9948255401502
298 0.005 1.49 20 1111.20556936696 1093.226983857737 1093.228573120314 1108.200587567392 1101.486301023849 1100.575943923045 1087.152120078447 304.4859521738529 1094.338430229968 292.9935946408886
299 0.005 1.495 20 1111.2154401123 1093.269729396473 1093.271760031863 1108.203400145053 1101.488833410531 1100.580207031264 1087.152446607223 304.5195413854762 1094.341504712475 292.9939173757506
300 0.005 1.5 20 1111.22269356847 1093.311610335525 1093.314088537286 1108.203085911097 1101.489212962889 1100.580166820803 1087.149922111782 304.5543683773474 1094.340471223559 292.9935472516474
301 0.005 1.505 20 1111.227358071838 1093.352635807882 1093.355552400008 1108.201171710277 1101.486299844009 1100.576837716141 1087.154732160938 304.5873563191876 1094.339031386957 292.9936396950354
302 0.005 1.51 20 1111.236519854511 1093.392884118641 1093.39622267376 1108.20355722243 1101.489344894698 1100.580503445609 1087.151586833401 304.6222308509394 1094.340541348211 292.9935564140539
303 0.005 1.515 20 1111.242620584357 1093.432319454382 1093.436078044628 1108.202660309318 1101.488612047789 1100.579473274066 1087.15353349355 304.6553986572043 1094.33904830899 292.9935808240973
304 0.005 1.52 20 1111.250284503741 1093.470998928656 1093.47515958576 1108.204029798451 1101.489186915406 1100.580440657009 1087.155653713169 304.6899737410496 1094.342381391064 292.9939905355012
305 0.005 1.525 20 1111.254184137061 1093.508851641244 1093.513426910254 1108.201142215243 1101.48700177926 1100.576590842976 1087.15352920883 304.7208338645387 1094.339597532823 292.9945906567968
306 0.005 1.53 20 1111.261899709776 1093.546006392705 1093.550966431072 1108.203796754607 1101.488783184727 1100.580695763952 1087.15606255762 304.7555174857292 1094.337746311943 292.9942199756551
307 0.005 1.535 20 1111.266864793597 1093.582411563295 1093.587758653521 1108.202771005085 1101.487856051413 1100.579600953759 1087.154849829114 304.788300160865 1094.337186320001 292.9935723488089
308 0.005 1.54 20 1111.271797458664 1093.618072733036 1093.623808131089 1108.202128685755 1101.487788590045 1100.579746438544 1087.147136307856 304.8220970756786 1094.337994535822 292.9935505710821
309 0.005 1.545 20 1111.278268694473 1093.653044191324 1093.659141860063 1108.202919173608 1101.487456452139 1100.580015673384 1087.156642055402 304.8540966485867 1094.338124324004 292.9941237858004
310 0.005 1.55 20 1111.283764787532 1093.687290950988 1093.693762118687 1108.201801644162 1101.487620970997 1100.580306670875 1087.145028727726 304.8868490269065 1094.337405543111 292.9948346536725
311 0.005 1.555 20 1111.290553584556 1093.720918115855 1093.727724894288 1108.204150698321 1101.488505291838 1100.580698710739 1087.159809619079 304.9193172412793 1094.339465242117 292.9935931394816
312 0.005 1.56 20 1111.294870674483 1093.753834319269 1093.761001703586 1108.202623496169 1101.487987998836 1100.580111743048 1087.149739033213 304.9521754694958 1094.337858777914 292.9938725708373
313 0.005 1.565 20 1111.300913067598 1093.786124503153 1093.793619752945 1108.203289162834 1101.487464283413 1100.579520325507 1087.160144917758 304.9830607588273 1094.337692945043 292.9949697922817
314 0.005 1.57 20 1111.306303651439 1093.817744582771 1093.825581497849 1108.202692328165 1101.488069638299 1100.579408872103 1087.15567024433 305.0170324197207 1094.338933933384 292.993586783944
315 0.005 1.575 20 1111.311897374638 1093.848750846677 1093.856913216456 1108.203212030673 1101.488345748833 1100.57990745107 1087.153044438701 305.0497331456712 1094.339785015867 292.9936180073968
316 0.005 1.58 20 1111.317450875853 1093.879128607106 1093.887611112404 1108.203038021753 1101.488645158055 1100.579623479525 1087.155753932456 305.0824797335037 1094.339312543034 292.994793283059
317 0.005 1.585 20 1111.321246315901 1093.908885416921 1093.917691501658 1108.202331830068 1101.488167774205 1100.580071098287 1087.147436284125 305.1138708868505 1094.338638058521 292.9937436976969
318 0.005 1.59 20 1111.326300628922 1093.938089870109 1093.947188877957 1108.203543615509 1101.487487198995 1100.580033077136 1087.160951752978 305.1454625256041 1094.337422553609 292.9935552945785
319 0.005 1.595 20 1111.331119880441 1093.966688732453 1093.976097158301 1108.20309217631 1101.488319573892 1100.57980220521 1087.15397875623 305.1770570759377 1094.339596909647 292.9935479869717
320 0.005 1.6 20 1111.336254137791 1093.994750997966 1094.004442868282 1108.203811085431 1101.48791154908 1100.580958046852 1087.160658375154 305.2073160008698 1094.337748273531 292.9935469183515
321 0.005 1.605 20 1111.34051494341 1094.022218439218 1094.03221491796 1108.202857242257 1101.488493764613 1100.579686504896 1087.154166235146 305.2392765778746 1094.339541569193 292.99378752473
322 0.005 1.61 20 1111.345337386755 1094.049166510041 1094.05944056254 1108.203843053763 1101.488227882797 1100.580857915408 1087.159638823058 305.2696074287463 1094.336916327636 292.9935585224761
323 0.005 1.615 20 1111.349545803959 1094.075564556299 1094.086125334577 1108.203596284155 1101.488908409221 1100.580126005014 1087.154403740334 305.3011202224391 1094.339591174755 292.9939087702031
324 0.005 1.62 20 1111.354318620598 1094.1014639262 1094.112287058197 1108.20399466823 1101.488108202319 1100.581065711969 1087.160988313374 305.3329500926541 1094.336843065888 292.9936049575405
325 0.005 1.625 20 1111.359289096242 1094.126825514224 1094.13792531963 1108.203261067526 1101.488827764717 1100.579604539786 1087.156147175837 305.3637254088829 1094.33951779164 292.9941934254896
326 0.005 1.63 20 1111.361135468198 1094.151650555143 1094.163030148221 1108.202012972682 1101.487515762275 1100.579902770437 1087.147148432451 305.3942798019293 1094.338124410215 292.9950213496409
327 0.005 1.635 20 1111.367371890111 1094.176012612442 1094.187640284965 1108.203497523213 1101.488601862363 1100.57984673913 1087.157823072758 305.4252592151478 1094.33846218349 292.994623870231
328 0.005 1.64 20 1111.372306763601 1094.199890565779 1094.211772619771 1108.203573725579 1101.489522077402 1100.580466882148 1087.151289422794 305.4565188982291 1094.340773649971 292.994801637645
329 0.005 1.645 20 1111.376175269185 1094.223298986843 1094.23542596024 1108.203736205773 1101.48873436195 1100.580129637701 1087.157530448054 305.4865507050429 1094.342077724765 292.9936499853932
330 0.005 1.65 20 1111.380603404827 1094.246244315647 1094.258617644855 1108.204071647342 1101.489844854568 1100.580548637167 1087.152607681127 305.517285997068 1094.34065283579 292.9935422374875
331 0.005 1.655 20 1111.384361594405 1094.268749854391 1094.281355143489 1108.204539421419 1101.489181406468 1100.580664611835 1087.160271444017 305.5479691673536 1094.342021467398 292.9937716650028
332 0.005 1.66 20 1111.386863696977 1094.290764386189 1094.30361762183 1108.202949991343 1101.488740754389 1100.578878827714 1087.151765658447 305.5776627508965 1094.339604873024 292.993556423374
333 0.005 1.665 20 1111.390884165779 1094.312352804733 1094.325434516873 1108.203461631515 1101.488522850074 1100.580205426059 1087.157399904005 305.6071274611155 1094.340011705885 292.993548470138
334 0.005 1.67 20 1111.392906935718 1094.333485118379 1094.346805279107 1108.202427235884 1101.48855479941 1100.580321352025 1087.145887620246 305.6346053435506 1094.33971855242 292.9935444590965
335 0.005 1.675 20 1111.397318994988 1094.35420482301 1094.367743909264 1108.203087633935 1101.488505336939 1100.579661963369 1087.155019034982 305.6657784637511 1094.339320560642 292.9935393384706
336 0.005 1.68 20 1111.400627331788 1094.374545889287 1094.38828890853 1108.2042935501 1101.488819537333 1100.580273971636 1087.160518678029 305.6941423393071 1094.338932680232 292.9935943901071
337 0.005 1.685 20 1111.404009838257 1094.394469934884 1094.408428485156 1108.203996271245 1101.489367247769 1100.580846117126 1087.153538641961 305.7247691866227 1094.339607105034 292.9941040595862
338 0.005 1.69 20 1111.406928863218 1094.414010871568 1094.428166832497 1108.203853108515 1101.487875891922 1100.579715183057 1087.161950723098 305.7537468895155 1094.337515890525 292.9944796595323
339 0.005 1.695 20 1111.409872399177 1094.433135527482 1094.447503245815 1108.203283541391 1101.488245442781 1100.57951772403 1087.157569520439 305.7830839492176 1094.338596220717 292.9945675671954
340 0.005 1.7 20 1111.413688364152 1094.451905245793 1094.466465602935 1108.204103539678 1101.488675580666 1100.579913128848 1087.159138711067 305.8116038863026 1094.33858041878 292.9946053725786
341 0.005 1.705 20 1111.416993564305 1094.470285549676 1094.485044315362 1108.203581470807 1101.489016064236 1100.579588645351 1087.157358417684 305.8403418690007 1094.338502992465 292.9950440997724
342 0.005 1.71 20 1111.419532759046 1094.488290795385 1094.503246166617 1108.20301826002 1101.488341601646 1100.58066922073 1087.151790960781 305.8691587241383 1094.337169066649 292.9944362946366
343 0.005 1.715 20 1111.42229652849 1094.505967946498 1094.521098443138 1108.203865868739 1101.487607231044 1100.580140849916 1087.161906028511 305.8971693203473 1094.337608492102 292.994819339762
344 0.005 1.72 20 1111.425740822272 1094.523261961351 1094.538584839235 1108.203604912989 1101.489162342408 1100.581589367968 1087.151406837326 305.9266623185172 1094.337760996283 292.9948209417197
345 0.005 1.725 20 1111.428924276777 1094.540256624931 1094.555747373479 1108.205028289897 1101.489242092383 1100.581083644472 1087.162585828794 305.954352691758 1094.340655164384 292.9935971802093
346 0.005 1.73 20 1111.431415288759 1094.556870735213 1094.572549902643 1108.203530947266 1101.48894521384 1100.580075052859 1087.156681963665 305.9823126793357 1094.339783628071 292.9938313175555
347 0.005 1.735 20 1111.43278907166 1094.573124238144 1094.588980817266 1108.20125596786 1101.485944324844 1100.576194233265 1087.159077355049 306.0094271528741 1094.338704611169 292.9938800513141
348 0.005 1.74 20 1111.438013970412 1094.589093319857 1094.60511529435 1108.20378381585 1101.488964578838 1100.580346499242 1087.154435099637 306.0385965763595 1094.340986600881 292.9949719601988
349 0.005 1.745 20 1111.439353242744 1094.604715446254 1094.62090945873 1108.202326767638 1101.487761408458 1100.577850958063 1087.15520472773 306.0658044555285 1094.33941732908 292.9948423616776
350 0.005 1.75 20 1111.440745451137 1094.620010475596 1094.636371323172 1108.201373982083 1101.486196671462 1100.576548551226 1087.158326204343 306.0943288876543 1094.338238259078 292.9935908823862
351 0.005 1.755 20 1111.444380791631 1094.635002261737 1094.651530318649 1108.202274945652 1101.488427647115 1100.580369430641 1087.145843117795 306.1217464887725 1094.337896302181 292.9935526773057
352 0.005 1.76 20 1111.448949889396 1094.649728475874 1094.666403000151 1108.203663545039 1101.489415175876 1100.580358955372 1087.155204878481 306.1481254034146 1094.340771134864 292.9935711058424
353 0.005 1.765 20 1111.448252087251 1094.66413187932 1094.680962910065 1108.201966043098 1101.486618254569 1100.57660374315 1087.156587023816 306.1775417472994 1094.339075981658 292.9940470560448
354 0.005 1.77 20 1111.4532052385 1094.6782725791 1094.695250904287 1108.203428723278 1101.488822509682 1100.580089289382 1087.154842290091 306.2029048874737 1094.340538157542 292.9949598598049
355 0.005 1.775 20 1111.454936624342 1094.692135798535 1094.709258067515 1108.203810112787 1101.488885347723 1100.581444704341 1087.158174516699 306.232212820353 1094.337142209908 292.9942618902591
356 0.005 1.78 20 1111.456080199699 1094.705679853245 1094.722960783812 1108.201494407193 1101.487614374502 1100.578048189141 1087.145958305713 306.2591753221561 1094.33857560309 292.9946476163648
357 0.005 1.785 20 1111.4574809848 1094.718944018075 1094.736367971671 1108.201006950842 1101.48642764082 1100.576365479464 1087.154744253078 306.2860972490205 1094.338537469449 292.9948225594995
358 0.005 1.79 20 1111.462393898811 1094.732019520358 1094.749561229271 1108.204551276909 1101.488947467597 1100.580613507017 1087.161492615594 306.3125834967632 1094.339432507683 292.9936182244353
359 0.005 1.795 20 1111.466235674421 1094.744822688726 1094.762502358213 1108.204564067788 1101.490172889533 1100.5806543192 1087.153864175798 306.3386902959066 1094.340953671898 292.9939347622872
360 0.005 1.8 20 1111.46502876594 1094.757333638049 1094.775152252239 1108.202145600854 1101.486534697695 1100.576768421083 1087.159265530469 306.3665071748395 1094.339835512809 292.9945839780879
361 0.005 1.805 20 1111.469428252082 1094.769638976766 1094.787579661697 1108.204204461819 1101.489027774413 1100.580372509403 1087.156549319555 306.3918967997864 1094.340755182642 292.9946111185742
362 0.005 1.81 20 1111.471291517858 1094.781676293024 1094.799749286734 1108.203461605995 1101.488954150258 1100.579814678587 1087.155952031991 306.4195532000514 1094.341833787071 292.9948774865368
363 0.005 1.815 20 1111.473076761062 1094.793498653079 1094.811687432692 1108.203995636187 1101.488704519926 1100.580264527518 1087.159706050497 306.4456738642428 1094.341736095543 292.9936380280283
364 0.005 1.82 20 1111.470096650202 1094.804982403972 1094.823315729756 1108.199064416058 1101.484780708103 1100.574817655296 1087.145670043841 306.4718508150249 1094.338027268913 292.9940071985366
365 0.005 1.825 20 1111.476692818158 1094.81632258797 1094.834754910309 1108.203509353854 1101.489026218295 1100.580216126307 1087.155675776547 306.498456357484 1094.340828560828 292.9947900314281
366 0.005 1.83 20 1111.475526246472 1094.827413857981 1094.845953584033 1108.201554485016 1101.485811458798 1100.575929948354 1087.160181688929 306.5235831049868 1094.338160926848 292.9945167468641
367 0.005 1.835 20 1111.477416345898 1094.838245932794 1094.856906932649 1108.20017065799 1101.485280421719 1100.574833359787 1087.155559418723 306.5511809161405 1094.338490483411 292.9945090889235
368 0.005 1.84 20 1111.48026340198 1094.848897342 1094.867663562338 1108.202023352494 1101.486847664229 1100.576835331399 1087.15454940256 306.5759128582674 1094.338800168955 292.9943419274163
369 0.005 1.845 20 1111.481850419534 1094.859326174801 1094.878200726574 1108.201285448784 1101.486535254076 1100.576150686026 1087.157640741138 306.6013903133793 1094.338319944727 292.9935932026781
370 0.005 1.85 20 1111.486278307546 1094.86960537712 1094.888576178794 1108.203868650527 1101.489028905217 1100.580005724402 1087.15518603089 306.6247843850182 1094.341432943359 292.9941203173476
371 0.005 1.855 20 1111.489700411572 1094.879682751578 1094.898755873619 1108.204879821208 1101.490283480336 1100.580622010119 1087.158765021067 306.6516497485241 1094.34126441602 292.9948117688678
372 0.005 1.86 20 1111.489443809583 1094.889522564327 1094.9087130223 1108.203185292714 1101.48910563653 1100.580330027906 1087.147589495267 306.6751619227963 1094.340512655775 292.993819448381
373 0.005 1.865 20 1111.489073341166 1094.899148044041 1094.91844493135 1108.20192136837 1101.487283900141 1100.577299182318 1087.155845038402 306.702299277305 1094.339165613985 292.9935824408657
374 0.005 1.87 20 1111.491309921074 1094.908632621817 1094.928020171495 1108.204094076391 1101.489015837576 1100.58038110856 1087.15598159906 306.7257316241119 1094.338927640584 292.9940717341536
375 0.005 1.875 20 1111.493274110963 1094.917923206793 1094.937405070919 1108.204116173088 1101.489268976058 1100.58029588944 1087.159065061878 306.7516727769237 1094.33939754261 292.9936097117558
376 0.005 1.88 20 1111.494778228503 1094.926999260403 1094.946586619689 1108.202806467455 1101.488558758019 1100.580114851685 1087.148206888714 306.7773332378589 1094.340004902924 292.9941823559047
377 0.005 1.885 20 1111.494490190101 1094.935887139319 1094.955561551626 1108.201751931367 1101.485331238687 1100.575408517636 1087.162525695004 306.8026840161116 1094.33883027857 292.9944429787251
378 0.005 1.89 20 1111.495305726075 1094.944569172919 1094.964344861484 1108.2007037023 1101.485757640488 1100.575270685245 1087.154118559714 306.8273728400194 1094.338465311343 292.9935701683925
379 0.005 1.895 20 1111.496611376899 1094.953082633301 1094.972945994267 1108.200157543831 1101.484386471019 1100.574239138952 1087.159621455781 306.8506461894283 1094.337724213528 292.9940040838624
380 0.005 1.9 20 1111.500499044931 1094.961493693378 1094.981434970477 1108.204213864308 1101.489387446751 1100.580719656979 1087.154839888763 306.8758123234704 1094.339361642098 292.9936104609648
381 0.005 1.905 20 1111.502494953304 1094.969754359254 1094.989771781423 1108.204713745573 1101.4892129343 1100.580718438118 1087.16145529691 306.9002144928064 1094.339549101178 292.994280506484
382 0.005 1.91 20 1111.500536405749 1094.977776456582 1094.997891152492 1108.200684154771 1101.485224802711 1100.574962887002 1087.156595183559 306.9238102045447 1094.338486403765 292.9947834961334
383 0.005 1.915 20 1111.505716921237 1094.985675263152 1095.005872102095 1108.203043178749 1101.488513963981 1100.579736851927 1087.155824009763 306.9493820466145 1094.340590197658 292.9949579285869
384 0.005 1.92 20 1111.506941261001 1094.993480456628 1095.0137404973 1108.205616133865 1101.489836040495 1100.58137927455 1087.163947755129 306.9733598087499 1094.340035439982 292.9948018046581
385 0.005 1.925 20 1111.508208112929 1095.001093394146 1095.021441995395 1108.204556323867 1101.489191479869 1100.581215532685 1087.155589336882 306.9985105614094 1094.338403712601 292.9936043044037
386 0.005 1.93 20 1111.509079513856 1095.008543020656 1095.028973220648 1108.203921931105 1101.489022885454 1100.579959514813 1087.159440632031 307.0217708289454 1094.338185455826 292.9936018950003
387 0.005 1.935 20 1111.51114653213 1095.015852012986 1095.03636047593 1108.204299557565 1101.489107617989 1100.580439579349 1087.156047351639 307.0466218841722 1094.340097929697 292.9942437192151
388 0.005 1.94 20 1111.513048777363 1095.02301420579 1095.043599436099 1108.204249323849 1101.489465734932 1100.580349295384 1087.156505790668 307.0694915080209 1094.341404374716 292.9945572345708
389 0.005 1.945 20 1111.514263338327 1095.030070180874 1095.050716336358 1108.204659029632 1101.488673525374 1100.58018959687 1087.163204295016 307.0934649342191 1094.339088830769 292.9945805095868
390 0.005 1.95 20 1111.516362275888 1095.036975044368 1095.057695531311 1108.20446515643 1101.489841418939 1100.580182483939 1087.158614435122 307.1178853641177 1094.34150282167 292.994966170296
391 0.005 1.955 20 1111.517460712097 1095.043760269337 1095.064547595272 1108.204622200287 1101.489273550129 1100.580516006974 1087.158503784902 307.1411462614959 1094.341875490097 292.993852969604
392 0.005 1.96 20 1111.518867135606 1095.050390619615 1095.071250825977 1108.204580999109 1101.489645275596 1100.580346707318 1087.157082180962 307.1632240363347 1094.340802289145 292.993568645026
393 0.005 1.965 20 1111.520085677346 1095.056897585348 1095.077821213465 1108.204994584208 1101.489379696122 1100.580637734355 1087.161467012132 307.1859811190748 1094.341950034518 292.9940755070824
394 0.005 1.97 20 1111.520176602375 1095.063253526199 1095.084250603833 1108.204152487609 1101.489166012077 1100.579424782482 1087.155657457758 307.2093600206308 1094.340264793931 292.9936307635286
395 0.005 1.975 20 1111.520793307549 1095.069505783112 1095.090558713967 1108.204812716477 1101.48840186845 1100.580679077615 1087.163592811378 307.2321188645107 1094.338079104146 292.9943217721239
396 0.005 1.98 20 1111.520976086538 1095.075601619639 1095.096731791458 1108.204045006031 1101.488701407844 1100.58032931776 1087.154413563974 307.25513422518 1094.339513479044 292.9950100355381
397 0.005 1.985 20 1111.522293302555 1095.081608499717 1095.102789550961 1108.205039907358 1101.48804240877 1100.580466651345 1087.165102145931 307.2774350168795 1094.338978503573 292.9950514915703
398 0.005 1.99 20 1111.521815073594 1095.087468922266 1095.108721752091 1108.20323163199 1101.488235673253 1100.579568918429 1087.157615444116 307.300182673153 1094.338904396877 292.9948224246642
399 0.005 1.995 20 1111.525237966536 1095.093240515957 1095.114545736462 1108.20433122965 1101.489059965414 1100.5803764909 1087.160901237267 307.323250316761 1094.339976586326 292.9935871840176
400 0.005 2 20 1111.525030625957 1095.098850945402 1095.120231326182 1108.202534557364 1101.488526807359 1100.580235571074 1087.147406728249 307.3460202060011 1094.340171917212 292.9936007210534
401 0.005 2.005 20 1111.526470621305 1095.104366316641 1095.125802841418 1108.203593930837 1101.488924920618 1100.580200376224 1087.157310789984 307.3709046565102 1094.339943798194 292.9943506767968
402 0.005 2.01 20 1111.522921374343 1095.109692147732 1095.131206168991 1108.199290322141 1101.484713524763 1100.574567333688 1087.148806382155 307.3923171684779 1094.337876442697 292.9948530679551
403 0.005 2.015 20 1111.529155082463 1095.11502057981 1095.136563887364 1108.204927875831 1101.488971924851 1100.580524430787 1087.163230735256 307.415011417425 1094.34078052416 292.994260964048
404 0.005 2.02 20 1111.530613491857 1095.12022668813 1095.141825706906 1108.204372698912 1101.489813487742 1100.58038262746 1087.158092591094 307.4359030172666 1094.342207896419 292.9936464171831
405 0.005 2.025 20 1111.528696303331 1095.125289250971 1095.146955512878 1108.202266751833 1101.487533142827 1100.577684989178 1087.151200016599 307.4578704992147 1094.340306029133 292.9940457050387
406 0.005 2.03 20 1111.531526791777 1095.130294141977 1095.152003119611 1108.204176292062 1101.488892910842 1100.58028125009 1087.160427863277 307.4792575983998 1094.340441960329 292.9949915594111
407 0.005 2.035 20 1111.531763273223 1095.135185396686 1095.156949062616 1108.203418416511 1101.488572299442 1100.579097542291 1087.154314609842 307.5016722577579 1094.340461602003 292.9950079170572
408 0.005 2.04 20 1111.532723785771 1095.139992676685 1095.161801582685 1108.204345273859 1101.488579025086 1100.580379173347 1087.16119618674 307.5227895977616 1094.339088339177 292.9944431353613
409 0.005 2.045 20 1111.531578033375 1095.144641005791 1095.166517692453 1108.201408843986 1101.487057568108 1100.577454563927 1087.148080630671 307.5451924624266 1094.339033832123 292.9935928637447
410 0.005 2.05 20 1111.534042832699 1095.149259768544 1095.171172827151 1108.204805762274 1101.489724429212 1100.580838662947 1087.160001804377 307.5665776895013 1094.339975555519 292.9935544865152
411 0.005 2.055 20 1111.53460766841 1095.153806195084 1095.175758197745 1108.205235247766 1101.489427995313 1100.58094011717 1087.159920639826 307.5871855045588 1094.33993109423 292.9945646127711
412 0.005 2.06 20 1111.537007425922 1095.158242434568 1095.180242774389 1108.204472616393 1101.489556363552 1100.580420747255 1087.157257066212 307.6094800204847 1094.340869834616 292.993576603953
413 0.005 2.065 20 1111.537505006371 1095.162600153413 1095.184643698976 1108.204554346756 1101.489125100846 1100.580430789443 1087.160325141182 307.6313047722027 1094.341646528178 292.9935462796682
414 0.005 2.07 20 1111.537004030774 1095.166846522918 1095.188944625614 1108.203400163701 1101.488581843021 1100.579718626164 1087.151562190724 307.6544693487809 1094.339385627216 292.9937317030067
415 0.005 2.075 20 1111.537671265111 1095.171024001448 1095.193161304416 1108.203988807167 1101.488644764974 1100.580388568482 1087.160210906012 307.6737651719694 1094.339000270495 292.9935932125791
416 0.005 2.08 20 1111.538192725445 1095.175093919387 1095.197283817745 1108.202800528596 1101.48841709292 1100.580001399226 1087.150029435622 307.6947721187242 1094.33972495179 292.9941245755641
417 0.005 2.085 20 1111.540018037841 1095.179136818508 1095.201351119353 1108.204929004992 1101.488906598308 1100.580265449693 1087.163979239034 307.715375959427 1094.338945621786 292.9948527521962
418 0.005 2.09 20 1111.540526169774 1095.183067268568 1095.205330704691 1108.204086763538 1101.489339301904 1100.580424678443 1087.154564764323 307.7357480026064 1094.34154461038 292.9945922313242
419 0.005 2.095 20 1111.537393988715 1095.18685746658 1095.209175175162 1108.20054862957 1101.485364175796 1100.575063100478 1087.158602827751 307.7560158128291 1094.337853283117 292.9945498277398
420 0.005 2.1 20 1111.538862324642 1095.19059752355 1095.21295164214 1108.201521293134 1101.485892937689 1100.575686784253 1087.157810358749 307.7780815878094 1094.337912511184 292.9950305154879
421 0.005 2.105 20 1111.54255063781 1095.19430012662 1095.216685421175 1108.203996867789 1101.489126078286 1100.579995538191 1087.157835803942 307.7979581767698 1094.339464662343 292.9948936181559
422 0.005 2.11 20 1111.542988624841 1095.197961565224 1095.220372518814 1108.204841560291 1101.489087505934 1100.58072727785 1087.163223610353 307.8186683307584 1094.338468173743 292.9935931826171
423 0.005 2.115 20 1111.542849546501 1095.20151402768 1095.22397081518 1108.203274225222 1101.488464351442 1100.57866318002 1087.156967964355 307.8395015361608 1094.34034050764 292.9937435044283
424 0.005 2.12 20 1111.544507093605 1095.205040316331 1095.227521630929 1108.204898995033 1101.489096704064 1100.580779936762 1087.163422103604 307.8606771863717 1094.339071195026 292.9938658046432
425 0.005 2.125 20 1111.54146667616 1095.208410219391 1095.230947144457 1108.201181077438 1101.486087290719 1100.575673231329 1087.154276574918 307.8811545958476 1094.338549771565 292.9945802622562
426 0.005 2.13 20 1111.545407676944 1095.211795567538 1095.234349999783 1108.20478879383 1101.488939962429 1100.580238886867 1087.163582878028 307.9023115102686 1094.338587485777 292.9946922275207
427 0.005 2.135 20 1111.5415913618 1095.215006707054 1095.237618273162 1108.199537176071 1101.484431089269 1100.574228407848 1087.156530927624 307.921467816442 1094.338056282282 292.9947828585275
428 0.005 2.14 20 1111.546855753213 1095.218251133151 1095.240878316997 1108.204293610266 1101.488878166709 1100.580311773115 1087.161708985441 307.9404508663962 1094.34100730991 292.9942768437271
429 0.005 2.145 20 1111.545986421324 1095.221388687792 1095.244060601941 1108.202821709286 1101.488603560524 1100.580058302291 1087.148313182068 307.960899027065 1094.339265917733 292.9946672315725
430 0.005 2.15 20 1111.546847578332 1095.224477504351 1095.247179330782 1108.203704002951 1101.48900474008 1100.580382251961 1087.157205182402 307.9805648278944 1094.338221726477 292.9948281273856
431 0.005 2.155 20 1111.546341595468 1095.227503882294 1095.250233864788 1108.203037247607 1101.487421957673 1100.577461793588 1087.160701664902 308.0004652867279 1094.33831856893 292.9936296900581
432 0.005 2.16 20 1111.545002700369 1095.230412287812 1095.253186099162 1108.200187728253 1101.485093824828 1100.574337671267 1087.158426419337 308.0200011140844 1094.337965596279 292.9937351018521
433 0.005 2.165 20 1111.548294874978 1095.233355570879 1095.256141698822 1108.204631242516 1101.488942689328 1100.58004390808 1087.161828764795 308.0405394678638 1094.337774809697 292.9945134692364
434 0.005 2.17 20 1111.548277170513 1095.236224266087 1095.259041623972 1108.203801087375 1101.488418633895 1100.579621999145 1087.160228955308 308.0608933287637 1094.337524431381 292.9940859364878
435 0.005 2.175 20 1111.548248463487 1095.239030168764 1095.261881860485 1108.203850944858 1101.489138136074 1100.580524957775 1087.153121359934 308.0806677894088 1094.339937764405 292.993610716361
436 0.005 2.18 20 1111.549890154071 1095.241786351613 1095.264661438652 1108.204017894711 1101.488772192066 1100.580605107845 1087.160376788334 308.0998952863276 1094.337536646908 292.9938492811891
437 0.005 2.185 20 1111.549322699794 1095.244491110598 1095.267395820493 1108.203942109667 1101.488701379049 1100.580143092208 1087.156234474823 308.1188264460924 1094.338934711207 292.9949451743635
438 0.005 2.19 20 1111.550019083747 1095.247164606742 1095.270084545177 1108.204445701637 1101.487782947491 1100.580215041665 1087.164956455565 308.1395665804233 1094.336771879095 292.9935858444984
439 0.005 2.195 20 1111.550700236391 1095.249764781179 1095.272717495427 1108.204401921791 1101.489361557421 1100.580272254131 1087.158163708127 308.1592537454505 1094.339456038384 292.9935371456602
440 0.005 2.2 20 1111.551809635261 1095.252341425406 1095.275308555385 1108.204785824338 1101.488573004249 1100.581530958388 1087.164783427711 308.1768822146466 1094.336437144563 292.9945207561801
441 0.005 2.205 20 1111.553101705391 1095.254835836341 1095.277840183214 1108.203839528303 1101.489285339699 1100.579809499211 1087.158014718432 308.194465965648 1094.339915046194 292.9948943653903
442 0.005 2.21 20 1111.554057988935 1095.257298509659 1095.280329355436 1108.204530037982 1101.489849963697 1100.580748211641 1087.155578845927 308.2137027554676 1094.341031503298 292.9949440137741
443 0.005 2.215 20 1111.552146281171 1095.259702947357 1095.2827551975 1108.203404063118 1101.487212587947 1100.578110635726 1087.163875453334 308.2329472214932 1094.339816898967 292.9949895902827
444 0.005 2.22 20 1111.552582365274 1095.262025183344 1095.285113443391 1108.202465432046 1101.487556173282 1100.577468993499 1087.156970347499 308.2525545189214 1094.339164042759 292.9945139709428
445 0.005 2.225 20 1111.55381161942 1095.264362073906 1095.287460123068 1108.204616072881 1101.488412722725 1100.58008940713 1087.164665776074 308.2708256735649 1094.338932277098 292.9947362995618
446 0.005 2.23 20 1111.55441206315 1095.266625460821 1095.289752772894 1108.203880471598 1101.489122931045 1100.579637253457 1087.159528810317 308.2893100267252 1094.338613944751 292.9945388091703
447 0.005 2.235 20 1111.553590784613 1095.268842977087 1095.29199995088 1108.204030759736 1101.489237975436 1100.580551269544 1087.153921288801 308.3078983040442 1094.33995129544 292.9948919840223
448 0.005 2.24 20 1111.555080173547 1095.27101953338 1095.294194154194 1108.204160267376 1101.488767024729 1100.580597439408 1087.161143563423 308.3252336783642 1094.338359481032 292.9948524748442
449 0.005 2.245 20 1111.556332520617 1095.273169036605 1095.296361524651 1108.204784760714 1101.489527735303 1100.580674517366 1087.159157697044 308.3445381783111 1094.340619454269 292.9945952572705
450 0.005 2.25 20 1111.557114786793 1095.275263119116 1095.29848116399 1108.204397231872 1101.489582300016 1100.580232294708 1087.158737702717 308.3650748649231 1094.34027418914 292.9949813717289
451 0.005 2.255 20 1111.553648441555 1095.277269226366 1095.300521320718 1108.201642358175 1101.486325008118 1100.576222491859 1087.155777855063 308.381830327851 1094.338266991959 292.9935704136708
452 0.005 2.26 20 1111.557026197548 1095.279267722887 1095.302536233332 1108.204016157425 1101.489257813864 1100.580237070701 1087.15910252307 308.3992568494818 1094.340082044842 292.994304351293
453 0.005 2.265 20 1111.556305674302 1095.281216842064 1095.304510856378 1108.203161795829 1101.488380830833 1100.57983618965 1087.153556262841 308.4183760726675 1094.339179585287 292.9949229640346
454 0.005 2.27 20 1111.558112012619 1095.283168395807 1095.306465888572 1108.204595537463 1101.48854936568 1100.579780356843 1087.163738655738 308.4364696696929 1094.338804548318 292.9935760335945
455 0.005 2.275 20 1111.55720669755 1095.285042959659 1095.308372693281 1108.20375609756 1101.489093013788 1100.580503758046 1087.153216054335 308.4548087281494 1094.34007810501 292.993566251765
456 0.005 2.28 20 1111.557444238849 1095.28690095469 1095.310241208045 1108.203641398905 1101.48751937884 1100.578342704986 1087.163978685897 308.4726134138319 1094.339154172783 292.9944886788941
457 0.005 2.285 20 1111.558356839342 1095.288699345228 1095.312067421078 1108.20340862297 1101.488846647619 1100.579362177115 1087.15743067106 308.4906400312804 1094.340388505813 292.9950444611342
458 0.005 2.29 20 1111.558380075954 1095.2904781922 1095.31386438541 1108.203828581535 1101.488644212542 1100.579922186001 1087.156218242323 308.5081501440598 1094.339468812867 292.9947941801774
459 0.005 2.295 20 1111.555961322207 1095.292163015914 1095.315577295802 1108.201256650639 1101.486281717705 1100.575613913134 1087.158692098496 308.5262823515098 1094.338779924861 292.9935818145543
460 0.005 2.3 20 1111.559809704324 1095.293859102459 1095.317289884714 1108.203692016916 1101.4895865378 1100.580537995328 1087.150198737116 308.544004472483 1094.340154239651 292.9935827293811
461 0.005 2.305 20 1111.556004460165 1095.295472486883 1095.318924456556 1108.200807477016 1101.484913567471 1100.57477417904 1087.160694865495 308.5604171826402 1094.338180222675 292.9942150188555
462 0.005 2.31 20 1111.559335948576 1095.297115968548 1095.320574906778 1108.204229606265 1101.489124890238 1100.580755412964 1087.157004560358 308.5800338192126 1094.337779438424 292.9945456166174
463 0.005 2.315 20 1111.559176521406 1095.298724935582 1095.322197176856 1108.204275851111 1101.489111549472 1100.580922062926 1087.160366308549 308.5971441272003 1094.338410033318 292.9947945129965
464 0.005 2.32 20 1111.558145894341 1095.300281649445 1095.323779409538 1108.202868378124 1101.487688288133 1100.57974953803 1087.152163340151 308.6134346637692 1094.338077062306 292.9948060855453
465 0.005 2.325 20 1111.560623835448 1095.301856595463 1095.325351799598 1108.205168211618 1101.489444248075 1100.580614597786 1087.164408275062 308.6301677691552 1094.338531481297 292.9935990242107
466 0.005 2.33 20 1111.56100662194 1095.303366276518 1095.326885532887 1108.203826620853 1101.489204516237 1100.579572351051 1087.155052445809 308.6458376292087 1094.340029293361 292.9938469660705
467 0.005 2.335 20 1111.560352917792 1095.304856344961 1095.328389213603 1108.204276872622 1101.488811956968 1100.580660350444 1087.161224906915 308.6640650362253 1094.338159303185 292.9935617633136
468 0.005 2.34 20 1111.561885680939 1095.306333596292 1095.329876920529 1108.204657323587 1101.489351463478 1100.580006118545 1087.159495413037 308.6805414361187 1094.341181583937 292.9937725324367
469 0.005 2.345 20 1111.561620254633 1095.307756363954 1095.33132112958 1108.204072040003 1101.489364734612 1100.580283289771 1087.15894563708 308.6981650244509 1094.340703703558 292.9935875272261
470 0.005 2.35 20 1111.56205634122 1095.309175076161 1095.332748617008 1108.204333705005 1101.488843525083 1100.579414044774 1087.161199216968 308.7152632862785 1094.340142837803 292.9940268129772
471 0.005 2.355 20 1111.561362786658 1095.310548589322 1095.334141247005 1108.204086357356 1101.48908541167 1100.580163253363 1087.159138484085 308.7320334076813 1094.3381667617 292.994075698624
472 0.005 2.36 20 1111.558964653769 1095.311851127374 1095.335465859666 1108.201228274277 1101.485546461497 1100.575208534248 1087.157736982022 308.7477523835441 1094.337992286713 292.9950128077347
473 0.005 2.365 20 1111.562372927772 1095.313158117219 1095.336784794287 1108.203437452673 1101.488766798707 1100.579891520042 1087.15702007383 308.7660328409327 1094.340977897538 292.9948321449681
474 0.005 2.37 20 1111.560404106405 1095.314428290407 1095.338064082801 1108.202067619698 1101.486109027745 1100.576102318572 1087.162033544293 308.784167785031 1094.33817572527 292.9936067782424
475 0.005 2.375 20 1111.560482803194 1095.315669206822 1095.339320536126 1108.20208207308 1101.486816150871 1100.576860971042 1087.156390883425 308.7987971572191 1094.338728691302 292.9936431619237
476 0.005 2.38 20 1111.562941595108 1095.316917518453 1095.340574982182 1108.20401553929 1101.489140841821 1100.580269549587 1087.158739250965 308.815286895348 1094.338219336628 292.9935380054935
477 0.005 2.385 20 1111.560394503168 1095.318078479242 1095.341764493633 1108.200804975423 1101.486503630711 1100.576773706019 1087.148524530994 308.8308412644129 1094.338340647388 292.9935359669898
478 0.005 2.39 20 1111.563441872115 1095.319298292927 1095.342974123078 1108.20455633345 1101.488916541694 1100.580767074927 1087.162533624042 308.8479456692494 1094.337873068366 292.9935971690214
479 0.005 2.395 20 1111.563173211723 1095.320485126339 1095.344166649663 1108.203310982624 1101.48850611212 1100.578589248534 1087.156958644848 308.8647795575293 1094.339384958466 292.9942731021187
480 0.005 2.4 20 1111.564169927535 1095.321698378103 1095.34536995386 1108.204512681922 1101.488383091968 1100.580344279324 1087.16405844111 308.8807727632387 1094.339655051749 292.9947963251831
481 0.005 2.405 20 1111.562859783514 1095.322855527846 1095.346544318204 1108.203491760744 1101.488461943068 1100.580000891993 1087.158462877474 308.8957533333067 1094.337256412492 292.9936010711903
482 0.005 2.41 20 1111.563609444574 1095.324017058706 1095.347712472129 1108.204538223044 1101.489399758638 1100.580603515577 1087.156893853343 308.9122819224756 1094.339687611742 292.9937584719668
483 0.005 2.415 20 1111.563490295964 1095.325136470635 1095.348842141428 1108.204006358824 1101.488784428504 1100.580627530546 1087.160101216861 308.9287356839166 1094.33727379496 292.9935600016154
484 0.005 2.42 20 1111.564562914353 1095.326262235041 1095.349969273276 1108.204555579504 1101.488678337192 1100.580136907869 1087.163142768585 308.9456199833349 1094.338785838496 292.9938828653445
485 0.005 2.425 20 1111.564497542362 1095.327330703789 1095.351058510243 1108.203461865747 1101.488816654772 1100.579888981705 1087.157336686538 308.9613204579796 1094.340713850226 292.9936222975762
486 0.005 2.43 20 1111.56444776588 1095.328395482161 1095.352133483152 1108.203730493228 1101.488658384475 1100.580100456116 1087.156125425878 308.9784032238906 1094.337648738699 292.9940917859631
487 0.005 2.435 20 1111.562487478773 1095.329384860135 1095.353142134644 1108.201470194215 1101.48644314822 1100.575856372012 1087.158921729765 308.9942236255138 1094.338661567495 292.9947556970669
488 0.005 2.44 20 1111.5631248887 1095.330361836716 1095.354133538899 1108.20152445582 1101.486627087647 1100.576810866477 1087.152700116311 309.0073397421151 1094.338852851376 292.9949504427971
489 0.005 2.445 20 1111.561769674595 1095.33131214278 1095.355088824227 1108.201043210649 1101.484865453754 1100.574808753947 1087.162949320765 309.0234537779914 1094.337679852668 292.9937088568641
490 0.005 2.45 20 1111.564680180147 1095.332279072255 1095.356061853874 1108.203244985018 1101.488126407148 1100.579824148178 1087.15875188879 309.0397314434143 1094.337482938558 292.9935791292199
491 0.005 2.455 20 1111.564326741313 1095.333256571656 1095.357039258439 1108.204333521636 1101.488051811634 1100.580354739146 1087.163288537369 309.0544556095536 1094.337892981881 292.9935397563264
492 0.005 2.46 20 1111.56509873363 1095.334193977894 1095.357990886764 1108.203310803126 1101.488338763998 1100.579263380976 1087.158453603039 309.0695306347007 1094.33833642863 292.9935373857543
493 0.005 2.465 20 1111.564676779841 1095.335134238469 1095.358934359359 1108.204211787306 1101.487952800256 1100.580314025052 1087.163026043697 309.0854786486713 1094.337092175445 292.9936089472671
494 0.005 2.47 20 1111.564937679934 1095.336050776126 1095.359862481911 1108.203874666977 1101.488301655679 1100.580257630739 1087.157000950414 309.1018171692313 1094.337555358585 292.994190569236
495 0.005 2.475 20 1111.565647036055 1095.336967784732 1095.360780344827 1108.20511838869 1101.489393905189 1100.580827308568 1087.163485690208 309.1176067769266 1094.339626467018 292.9950145302153
496 0.005 2.48 20 1111.565325427226 1095.337846995507 1095.361673492188 1108.20396374481 1101.488438693589 1100.579681225993 1087.16038935365 309.1325308505752 1094.338209421996 292.9945222727117
497 0.005 2.485 20 1111.565787040326 1095.338731546413 1095.362562889879 1108.2051468683 1101.48953641456 1100.580908148057 1087.15987883844 309.1477253161916 1094.34015801858 292.9946620540614
498 0.005 2.49 20 1111.566700718202 1095.339589800396 1095.363431009699 1108.204831079731 1101.489956398043 1100.580728788618 1087.160821642684 309.1640794266702 1094.340038615816 292.9949980106384
499 0.005 2.495 20 1111.565930596126 1095.340408032679 1095.364265055478 1108.203695747489 1101.488920380521 1100.581234266411 1087.153795828185 309.1794869943218 1094.337533496528 292.9950431287666
500 0.005 2.5 20 1111.566930268187 1095.341249376203 1095.365101669119 1108.204783580075 1101.488458259626 1100.579977012082 1087.16466640294 309.1930254840978 1094.337954798697 292.9946102017657
501 0.005 2.505 20 1111.566757782277 1095.342030138167 1095.365903503294 1108.203217968317 1101.48834720471 1100.579396725437 1087.158245628282 309.206617189138 1094.340072079635 292.9948612883495
502 0.005 2.51 20 1111.56839689682 1095.342828347678 1095.366702221222 1108.204688537761 1101.489249003378 1100.580588570365 1087.16202910703 309.220154580281 1094.342157842166 292.9936012754714
503 0.005 2.515 20 1111.567109191791 1095.343579351131 1095.367469549359 1108.203400517795 1101.488620618948 1100.578607493358 1087.157374247619 309.2361428884897 1094.339493287198 292.9935600103419
504 0.005 2.52 20 1111.568133225426 1095.344327895104 1095.368225646165 1108.203910241992 1101.488904901149 1100.580190217755 1087.15966324291 309.2513509308824 1094.340609557645 292.9937199993204
505 0.005 2.525 20 1111.567318488837 1095.345068981297 1095.36897446368 1108.203991952182 1101.488684738471 1100.579624518113 1087.156946277717 309.2655203445933 1094.338447407875 292.9935584012247
506 0.005 2.53 20 1111.568038045199 1095.345792449368 1095.369704959915 1108.204144077644 1101.489148252932 1100.579748255724 1087.159970966236 309.2799755497999 1094.338704385508 292.9944089665746
507 0.005 2.535 20 1111.566860231958 1095.34649852005 1095.370422516542 1108.204081703137 1101.48910074694 1100.580555874813 1087.155034998229 309.2943044121944 1094.339487532083 292.9945954305912
508 0.005 2.54 20 1111.567473237181 1095.347216325432 1095.371132940063 1108.204542859849 1101.488181499994 1100.57988786877 1087.165090778352 309.3082818519962 1094.337635541296 292.9935823736664
509 0.005 2.545 20 1111.567693037917 1095.34788444862 1095.371817479335 1108.203595985763 1101.488905662086 1100.579597650894 1087.158425974088 309.3228943406974 1094.338224925314 292.993554710061
510 0.005 2.55 20 1111.566008804213 1095.348508770157 1095.372457326091 1108.201531930173 1101.486200064463 1100.575885670525 1087.156077933217 309.338271818626 1094.338210183517 292.9949825337484
511 0.005 2.555 20 1111.567669278806 1095.349136776952 1095.373090219042 1108.203026419864 1101.4882653316 1100.578111435302 1087.159232016819 309.3516531299187 1094.339901716535 292.9948027288902
512 0.005 2.56 20 1111.567326250103 1095.349755446257 1095.373716211242 1108.20257394829 1101.487423248385 1100.577596368695 1087.156129797536 309.3650373370784 1094.338997456401 292.9936707585252
513 0.005 2.565 20 1111.566951091628 1095.35034459273 1095.374314478372 1108.202232914119 1101.487382384937 1100.577083406442 1087.15943697742 309.3801530703832 1094.338635700373 292.9935906707203
514 0.005 2.57 20 1111.566366003153 1095.350914037383 1095.374893788053 1108.201352496158 1101.486061297446 1100.575950827205 1087.155932711304 309.3948997038172 1094.338084505986 292.9941993847024
515 0.005 2.575 20 1111.569783753744 1095.351518053839 1095.375494169901 1108.204395243819 1101.489693021119 1100.580428396183 1087.15954044692 309.4088065535752 1094.342049853088 292.994463269544
516 0.005 2.58 20 1111.565369693369 1095.35202351174 1095.376027686586 1108.199937249908 1101.485456645022 1100.575414864647 1087.148080125321 309.4229701355964 1094.33861760303 292.9945049994453
517 0.005 2.585 20 1111.568960276611 1095.352586194415 1095.376584590766 1108.203756307963 1101.488947052458 1100.579902015695 1087.15788947874 309.4356634535372 1094.339169617596 292.9950373276865
518 0.005 2.59 20 1111.566231140058 1095.353112741234 1095.377113038773 1108.201526790267 1101.485328535447 1100.575216051387 1087.162998687837 309.4502062394725 1094.338059835357 292.9948395398587
519 0.005 2.595 20 1111.568795803244 1095.353660002779 1095.377662412917 1108.203957801486 1101.489281886201 1100.580230924844 1087.159245001722 309.4648034081964 1094.338222128192 292.9936433741603
520 0.005 2.6 20 1111.569778690414 1095.354226710246 1095.378224847529 1108.204723987619 1101.489032563249 1100.580423909813 1087.161196043533 309.4787681769359 1094.340473612677 292.9939182889025
521 0.005 2.605 20 1111.569099763335 1095.354761619496 1095.378769878077 1108.204070475464 1101.489284999361 1100.580170187725 1087.159431848734 309.4915172296534 1094.338390757864 292.9945038140912
522 0.005 2.61 20 1111.567673435962 1095.355237183173 1095.379267625811 1108.201463218539 1101.487263328523 1100.577751536689 1087.148634981725 309.5067925915714 1094.338652683001 292.9945390700908
523 0.005 2.615 20 1111.570526439298 1095.355756663302 1095.379780170135 1108.20442877652 1101.489690834622 1100.580533426134 1087.159960017261 309.5192356832753 1094.340445070939 292.9944654515628
524 0.005 2.62 20 1111.567445906866 1095.356234100605 1095.380264928187 1108.202206226367 1101.48644654699 1100.576282428746 1087.158861684683 309.5331138213071 1094.338849126148 292.9945313737691
525 0.005 2.625 20 1111.56906926373 1095.356713314172 1095.380748816261 1108.203289512841 1101.488430806786 1100.578591962472 1087.157818587664 309.5463707168673 1094.340256209775 292.9950339292352
526 0.005 2.63 20 1111.570218405283 1095.357206207545 1095.381239398472 1108.204223955665 1101.488770712783 1100.580382192844 1087.161450262304 309.5587846249002 1094.339974083636 292.9948199276115
527 0.005 2.635 20 1111.567787165959 1095.357653822558 1095.381705822161 1108.202713271904 1101.48787156103 1100.580224553865 1087.150124036777 309.572681767157 1094.33743098235 292.9936334848039
528 0.005 2.64 20 1111.569605050234 1095.358154462268 1095.382190271447 1108.205194865809 1101.488987343819 1100.580576435594 1087.165120674845 309.5859546955693 1094.339052655288 292.9935688496324
529 0.005 2.645 20 1111.569507247098 1095.358601770242 1095.382651222088 1108.203429504334 1101.488592740547 1100.579430852132 1087.158230282904 309.5994537080532 1094.339437048642 292.9939062839558
530 0.005 2.65 20 1111.569671472995 1095.359060037728 1095.383112149569 1108.20391693697 1101.488502854347 1100.579472975298 1087.157011058601 309.6117797598577 1094.338382907534 292.9950301575267
531 0.005 2.655 20 1111.569901945954 1095.359503737723 1095.383558681748 1108.204415017309 1101.489406839721 1100.581296213836 1087.160359830852 309.6257582936106 1094.337468455144 292.9948360325939
532 0.005 2.66 20 1111.569954215273 1095.359956828811 1095.384014922794 1108.204695952448 1101.489434154957 1100.580642466411 1087.157562434967 309.6384220845194 1094.339478100785 292.9936421969126
533 0.005 2.665 20 1111.569705132065 1095.36038770755 1095.384450726609 1108.204462188845 1101.48963031126 1100.580314830936 1087.160590761127 309.652683118269 1094.338973092225 292.9937212449991
534 0.005 2.67 20 1111.56983343815 1095.360789801333 1095.384866330357 1108.203180296849 1101.488536015205 1100.579920664522 1087.151814110991 309.6667780653426 1094.339107611814 292.9949917522972
535 0.005 2.675 20 1111.569737607655 1095.36122478673 1095.385290262213 1108.20493360141 1101.488803872795 1100.580195060653 1087.164802482706 309.6806993889807 1094.338398625491 292.9941764008988
536 0.005 2.68 20 1111.569978003222 1095.361634883806 1095.385709552353 1108.204806869155 1101.489827332881 1100.580947736314 1087.156492715439 309.6922046249991 1094.340032951742 292.9936037924867
537 0.005 2.685 20 1111.56987364304 1095.362027405554 1095.38610679037 1108.203978518324 1101.488776698032 1100.579931073835 1087.160763759568 309.7052077200861 1094.338149779665 292.9941169904973
538 0.005 2.69 20 1111.569493533991 1095.362422527342 1095.386505839507 1108.204305882319 1101.488546274167 1100.580285607103 1087.158764792924 309.7164678180152 1094.338421458305 292.9948006092027
539 0.005 2.695 20 1111.569657891665 1095.3627969883 1095.386887520195 1108.203997067455 1101.488953116804 1100.57996989477 1087.159584489111 309.7300234518873 1094.340016853002 292.9950489145198
540 0.005 2.7 20 1111.570441467437 1095.36318944085 1095.387276628162 1108.204841321691 1101.489102191855 1100.58046874995 1087.160159604981 309.7429040286849 1094.338974980806 292.994172860414
541 0.005 2.705 20 1111.569428022502 1095.363548387313 1095.387644194545 1108.203876305779 1101.488260221241 1100.580222034892 1087.158859517754 309.754393130919 1094.337257301698 292.9935548513496
542 0.005 2.71 20 1111.57032059991 1095.363942513698 1095.388029386323 1108.20504477147 1101.488729458467 1100.580638570663 1087.165179373115 309.7656933544184 1094.338011847348 292.9935726914209
543 0.005 2.715 20 1111.569983245932 1095.36429601422 1095.388394298783 1108.204316278518 1101.488899608954 1100.580921063578 1087.156139346559 309.7795841667136 1094.338313882222 292.993935490023
544 0.005 2.72 20 1111.570937098552 1095.364668163183 1095.388763363648 1108.205296760382 1101.489718293265 1100.581260262075 1087.163006500876 309.7930883327978 1094.339957210488 292.9938432152965
545 0.005 2.725 20 1111.57213713764 1095.365016069272 1095.389117557915 1108.204629870173 1101.49022065613 1100.580734090287 1087.159133617671 309.8053756458905 1094.341675099515 292.9939229670807
546 0.005 2.73 20 1111.569546019891 1095.365303953562 1095.389428166531 1108.201717143742 1101.487498338972 1100.57795549604 1087.148074399679 309.8185803868503 1094.340366135849 292.9936135453264
547 0.005 2.735 20 1111.567736527635 1095.365560518444 1095.389693326092 1108.20040827324 1101.485337554856 1100.574976227538 1087.157307930448 309.8310465130464 1094.33841982679 292.9945184758876
548 0.005 2.74 20 1111.5699253856 1095.365838301023 1095.389974278053 1108.201858163432 1101.487730745837 1100.578197191755 1087.147638921751 309.8414176818538 1094.339620556508 292.9946338139953
549 0.005 2.745 20 1111.571075555432 1095.36614466956 1095.390272495469 1108.203470141869 1101.488872910379 1100.579331394089 1087.157129482499 309.8532649167514 1094.340280864831 292.9948452192194
550 0.005 2.75 20 1111.571238030457 1095.366479695629 1095.390596595048 1108.204613109871 1101.488955281381 1100.580637331053 1087.161441313653 309.8648177775277 1094.338359926759 292.9935807862157
551 0.005 2.755 20 1111.571983444767 1095.366798826889 1095.390918275168 1108.203988625345 1101.48949495223 1100.579576552379 1087.159062998688 309.8778347026052 1094.340030617946 292.993868933424
552 0.005 2.76 20 1111.571534214386 1095.367121106192 1095.391242453883 1108.204159461784 1101.489062577313 1100.580447639017 1087.155702591072 309.8896807557873 1094.339919381626 292.994982286993
553 0.005 2.765 20 1111.571561746573 1095.367438695366 1095.391560143456 1108.204053646552 1101.489005211866 1100.579854195596 1087.159389299684 309.9019301311518 1094.338958950544 292.9935554719096
554 0.005 2.77 20 1111.572050532847 1095.367772110247 1095.391888910082 1108.204591208043 1101.489102701845 1100.580478052553 1087.158373838302 309.9134313627252 1094.340584182459 292.9936605011361
555 0.005 2.775 20 1111.570509477045 1095.368058409327 1095.392186513943 1108.202789260222 1101.488120545699 1100.578195488209 1087.154666197784 309.9266871834619 1094.339398900814 292.9947699535574
556 0.005 2.78 20 1111.569713919834 1095.36834156087 1095.39246804825 1108.202096584444 1101.486141174438 1100.576464753764 1087.161949828727 309.9392535370224 1094.338306293058 292.9944686566116
557 0.005 2.785 20 1111.571763921107 1095.368641911645 1095.392767147524 1108.204037088881 1101.489044784651 1100.580115449837 1087.156772273604 309.9507831064788 1094.340321702699 292.9946371207017
558 0.005 2.79 20 1111.570756356617 1095.368976303238 1095.393089052688 1108.204525284484 1101.487825758901 1100.580465983356 1087.164917459432 309.9628212748648 1094.336677160809 292.9948307423056
559 0.005 2.795 20 1111.571005866902 1095.369281744963 1095.39340059444 1108.204196621129 1101.488690225156 1100.580222169001 1087.160154272485 309.9751083034242 1094.337462604255 292.9936020646753
560 0.005 2.8 20 1111.570634586076 1095.369557613055 1095.393690875282 1108.202838716285 1101.488227657521 1100.57979334147 1087.14981395512 309.9862427059156 1094.339016672873 292.9938535598208
561 0.005 2.805 20 1111.571030450983 1095.369880381875 1095.393997353847 1108.205003501695 1101.488667538796 1100.580332638593 1087.164886839588 309.9973855762066 1094.338814896688 292.9950568216392
562 0.005 2.81 20 1111.57098490657 1095.370161598841 1095.394288171472 1108.203558418119 1101.488301397307 1100.579770271126 1087.158693774867 310.0077272294386 1094.337390467427 292.9950609189954
563 0.005 2.815 20 1111.568942421211 1095.37037818878 1095.394524747398 1108.200777764994 1101.486167792704 1100.576193881543 1087.150425461534 310.0195180339754 1094.338329887467 292.9945473697371
564 0.005 2.82 20 1111.573266224254 1095.370688229605 1095.394812484864 1108.205212564514 1101.48928668364 1100.580709106901 1087.163514397839 310.0328991390571 1094.341512006187 292.9949499842588
565 0.005 2.825 20 1111.5733100317 1095.370973448971 1095.395104473255 1108.204980320342 1101.490474615167 1100.580913656585 1087.155107098963 310.0437130536182 1094.340829705916 292.9945744379082
566 0.005 2.83 20 1111.572728324852 1095.37124294431 1095.395380306093 1108.203949659406 1101.489304418471 1100.579969938793 1087.15846920399 310.0548121294826 1094.342094337984 292.9948451752296
567 0.005 2.835 20 1111.571937482126 1095.371497222464 1095.395644147036 1108.203613330229 1101.488893563337 1100.580260654218 1087.152844316621 310.0676618639634 1094.341322791678 292.9936034977155
568 0.005 2.84 20 1111.572031958174 1095.371781354184 1095.395917225116 1108.204782475567 1101.48871017857 1100.580847352666 1087.163651454072 310.0789950399052 1094.337162463749 292.9935541893
569 0.005 2.845 20 1111.572406073598 1095.372024979775 1095.39617195101 1108.203534131068 1101.488792505245 1100.579646975437 1087.157482546906 310.089166843001 1094.339908500335 292.9949634312717
570 0.005 2.85 20 1111.572795585295 1095.372287480964 1095.396431093058 1108.204260739375 1101.488803684818 1100.580337972189 1087.161216374133 310.1021266540639 1094.340143108943 292.9935655626642
571 0.005 2.855 20 1111.572413712992 1095.372518387766 1095.396674414199 1108.203413382273 1101.489213181377 1100.580368568473 1087.150287653366 310.1123814873316 1094.341248313973 292.9935442696433
572 0.005 2.86 20 1111.573631730218 1095.372795709963 1095.396936770821 1108.205133348945 1101.489176081253 1100.580086449252 1087.163994588276 310.1225914353672 1094.339779144273 292.9948613107749
573 0.005 2.865 20 1111.572543907384 1095.373031217129 1095.397182824589 1108.204047656089 1101.489197114782 1100.580133611296 1087.15885055994 310.1341980607291 1094.340474332548 292.9938719073451
574 0.005 2.87 20 1111.570951896693 1095.373230103905 1095.397396459415 1108.202169767157 1101.487514757888 1100.577736784594 1087.152239855762 310.1450678969463 1094.339076267101 292.9935958021032
575 0.005 2.875 20 1111.573151822881 1095.37346681039 1095.397625030499 1108.204442335584 1101.489071912112 1100.580418371105 1087.160785634971 310.1568827364457 1094.340575402494 292.9936136449775
576 0.005 2.88 20 1111.571981168766 1095.373668146231 1095.397838576188 1108.202936682387 1101.48850090427 1100.580095456374 1087.150412759489 310.1678925506999 1094.338671653624 292.9942534413062
577 0.005 2.885 20 1111.572526681599 1095.373906939296 1095.398063075156 1108.204539799503 1101.488228215907 1100.580301859261 1087.163735924579 310.1786162273754 1094.339611823831 292.9949480706078
578 0.005 2.89 20 1111.570911488828 1095.37408182675 1095.398253780761 1108.201741081604 1101.486855484165 1100.576764501396 1087.157142444972 310.1889053903394 1094.338992539554 292.9945458048733
579 0.005 2.895 20 1111.572894952908 1095.374275371481 1095.398453346809 1108.203414048577 1101.489540717848 1100.580604551363 1087.148327262958 310.2000233172137 1094.341143503147 292.9948174887873
580 0.005 2.9 20 1111.572462608547 1095.374461758913 1095.398640838478 1108.203108615044 1101.488538911705 1100.578859853731 1087.156352722805 310.2117457161821 1094.341009194825 292.9949484716429
581 0.005 2.905 20 1111.572086261477 1095.374667822661 1095.398841085143 1108.204219676394 1101.488713975256 1100.580548183954 1087.161269466265 310.2221823675114 1094.33813431368 292.9936127165647
582 0.005 2.91 20 1111.572203894857 1095.374838442188 1095.399024029851 1108.202915615288 1101.488630508353 1100.580286273903 1087.149049977256 310.2343980881718 1094.339906246743 292.9939688112053
583 0.005 2.915 20 1111.572941319992 1095.375056278407 1095.399225562858 1108.204605605357 1101.488429469209 1100.580319356002 1087.163866691278 310.2446099832395 1094.339688009435 292.9942936663075
584 0.005 2.92 20 1111.573551222685 1095.375249964536 1095.39942575493 1108.204040719447 1101.489382694079 1100.57974574174 1087.156741138697 310.2547837307455 1094.340560145486 292.9945430856183
585 0.005 2.925 20 1111.572697662542 1095.375464360974 1095.399632273116 1108.204500985013 1101.48828103644 1100.580312144139 1087.163752414458 310.2650048679195 1094.339698741528 292.9947266699592
586 0.005 2.93 20 1111.573263776484 1095.375643565205 1095.399823170524 1108.203441808266 1101.488880914119 1100.57941062326 1087.156980610701 310.2750478559059 1094.340927416247 292.9948656627755
587 0.005 2.935 20 1111.572029013244 1095.375799071152 1095.399992211777 1108.202922247346 1101.488566663414 1100.580209410971 1087.149062498805 310.2861188201879 1094.339887409536 292.9935871649762
588 0.005 2.94 20 1111.572520182621 1095.375987374731 1095.40016640965 1108.203606350558 1101.487344386766 1100.578091019299 1087.163788764657 310.295859699601 1094.338331580317 292.993884144352
589 0.005 2.945 20 1111.570039157051 1095.376104911119 1095.400299610326 1108.20102460657 1101.485926418233 1100.575352772997 1087.158482540051 310.3057911959887 1094.33824307561 292.9937493599313
590 0.005 2.95 20 1111.572867973454 1095.376278460287 1095.400469318498 1108.203862912285 1101.488933078308 1100.580008966008 1087.154361816399 310.3161632488515 1094.338635552368 292.9944972597374
591 0.005 2.955 20 1111.574029868671 1095.376480206924 1095.400657996014 1108.205128461965 1101.489480640344 1100.580733275546 1087.163404689479 310.3271399260099 1094.340957322351 292.9948605237622
592 0.005 2.96 20 1111.571462805387 1095.376608408603 1095.400804205017 1108.201674629179 1101.486684244961 1100.576867200425 1087.156806661988 310.3365008607327 1094.339915123293 292.9936187963626
593 0.005 2.965 20 1111.572171080724 1095.376787597772 1095.400975200574 1108.204283466692 1101.488580013573 1100.580153216321 1087.162018550236 310.3478867394368 1094.338920460002 292.9935456955952
594 0.005 2.97 20 1111.572549734351 1095.376947475351 1095.40113859758 1108.204076683751 1101.489312950621 1100.581664204813 1087.15356931228 310.359751392863 1094.337501947751 292.9935498491205
595 0.005 2.975 20 1111.57148637257 1095.377103851723 1095.401290388751 1108.203033972868 1101.486869261736 1100.577202314222 1087.163443185488 310.36884447068 1094.338100789792 292.9938265853604
596 0.005 2.98 20 1111.573808665574 1095.37726158972 1095.401451762962 1108.203857844696 1101.489128542316 1100.580067554442 1087.15861491255 310.3781213947717 1094.340143861339 292.9936295760991
597 0.005 2.985 20 1111.572288470951 1095.377416227849 1095.401611348108 1108.20358044103 1101.488549325726 1100.580046053958 1087.155289852436 310.3880830862959 1094.337613391157 292.9944058055403
598 0.005 2.99 20 1111.573419604497 1095.377597198304 1095.401781243201 1108.204783537312 1101.488692897532 1100.58056671248 1087.163720491818 310.3979983383167 1094.33881678449 292.9945902444495
599 0.005 2.995 20 1111.572118585628 1095.377720848202 1095.401919960954 1108.202543646408 1101.487785005867 1100.577843319012 1087.157414295375 310.4086210496585 1094.340127111941 292.9948800435478
600 0.005 3 20 1111.571856993553 1095.377823385701 1095.402036201555 1108.201812948995 1101.487561479408 1100.577988868284 1087.149012843726 310.4190452668932 1094.339082019116 292.9935671010325
601 0.005 3.005 20 1111.570770731222 1095.377942669528 1095.402146056528 1108.202155508617 1101.485820788533 1100.576174872595 1087.163375559933 310.4300205506293 1094.338011264085 292.9939913124268
602 0.005 3.01 20 1111.572936786133 1095.378071897661 1095.402274873397 1108.203210485986 1101.488315091888 1100.578238654047 1087.159105554461 310.4386267037145 1094.339976638428 292.9948825397113
603 0.005 3.015 20 1111.573967723107 1095.37822938396 1095.402428189025 1108.204767288592 1101.489713080113 1100.580715383495 1087.15732662476 310.4502641715222 1094.340951709557 292.9946860256803
604 0.005 3.02 20 1111.57045960464 1095.378303461092 1095.402519758976 1108.200635520582 1101.485628805549 1100.574976934018 1087.157607199865 310.4602000290005 1094.33843187253 292.994590391221
605 0.005 3.025 20 1111.573244016008 1095.378435506796 1095.402645625228 1108.203825998897 1101.488964850679 1100.579488583347 1087.155177768308 310.4701429305222 1094.340486748374 292.9948527918826
606 0.005 3.03 20 1111.573172174638 1095.378593802674 1095.402790378218 1108.204488045033 1101.488226034972 1100.580510138198 1087.163349340708 310.4805768320105 1094.338465394569 292.9935893961315
607 0.005 3.035 20 1111.574053982675 1095.378727507677 1095.402933247571 1108.204295102336 1101.489977062337 1100.580853716958 1087.152970501551 310.4895222097433 1094.341162239832 292.9936070301912
608 0.005 3.04 20 1111.574709936548 1095.378892414859 1095.403087708228 1108.205252222218 1101.489448069618 1100.580467586003 1087.163570588675 310.4974643980224 1094.342130403461 292.9940088834543
609 0.005 3.045 20 1111.573691992787 1095.379017579969 1095.40322551333 1108.204287784653 1101.489416123509 1100.580586130511 1087.154762177195 310.5067479467737 1094.341735688446 292.9949612177913
610 0.005 3.05 20 1111.573549490931 1095.379153570144 1095.403359291581 1108.204501128269 1101.488909743937 1100.580660701355 1087.161828839314 310.5165590425863 1094.338883995702 292.9936922831877
611 0.005 3.055 20 1111.573915189859 1095.379271633832 1095.403483788504 1108.204003253003 1101.489206818671 1100.580095133836 1087.158239867745 310.5262843407235 1094.341794405628 292.9935827607855
612 0.005 3.06 20 1111.574687522596 1095.379388786992 1095.403607505123 1108.204091444815 1101.489929519615 1100.580636601151 1087.150764105208 310.5356381610102 1094.340528446987 292.9939675967767
613 0.005 3.065 20 1111.573496543509 1095.379521538809 1095.403729926624 1108.204202354619 1101.488017796484 1100.579372032644 1087.1632639525 310.5463587993695 1094.340856181079 292.9945946193661
614 0.005 3.07 20 1111.573158148415 1095.379625502454 1095.403845436204 1108.203746774896 1101.489101727386 1100.580636044713 1087.152909884009 310.555443245369 1094.339368541766 292.994993517287
615 0.005 3.075 20 1111.573138874908 1095.379757049175 1095.403966807795 1108.204770360872 1101.488692295889 1100.580710211121 1087.163680466909 310.564370261394 1094.338106519268 292.9950390689886
616 0.005 3.08 20 1111.575071329133 1095.379872353581 1095.404088255754 1108.204302711983 1101.489921240482 1100.580428954755 1087.157689995697 310.5739605772455 1094.340793256718 292.9948983959473
617 0.005 3.085 20 1111.573595663303 1095.379971611451 1095.404195382674 1108.203536426963 1101.488937596164 1100.579648067943 1087.153052160833 310.5832268728884 1094.34175947087 292.9936012818487
618 0.005 3.09 20 1111.573951474897 1095.380099098994 1095.404311106742 1108.20460229033 1101.488363662443 1100.580286987628 1087.163813638117 310.5948555326706 1094.340635877623 292.9937886733126
619 0.005 3.095 20 1111.573236792237 1095.380190433662 1095.404412136039 1108.203474739435 1101.48864332379 1100.578724131487 1087.157780277342 310.602280031074 1094.340166098309 292.9950066469102
620 0.005 3.1 20 1111.572924148426 1095.380265004209 1095.404498370952 1108.202884951172 1101.488478509843 1100.580119282958 1087.150027919418 310.6108399617171 1094.338622473669 292.9935803951975
621 0.005 3.105 20 1111.573753972057 1095.380366693022 1095.404590725034 1108.204272988174 1101.488523108778 1100.580198591957 1087.161640984063 310.6204994575857 1094.340070550748 292.9935746061969
622 0.005 3.11 20 1111.574395303918 1095.380462497326 1095.404687076605 1108.204129807113 1101.489313988491 1100.580265026293 1087.159076805097 310.6281744383206 1094.340362268881 292.9944814665399
623 0.005 3.115 20 1111.573192814943 1095.380528663254 1095.404766676923 1108.202969529189 1101.488747435003 1100.580234457185 1087.148513617709 310.6369628499749 1094.3405259594 292.9935750395364
624 0.005 3.12 20 1111.571303367358 1095.380564325455 1095.404807123972 1108.201214911281 1101.485945829065 1100.575813570618 1087.158832537389 310.6476702200595 1094.338462535059 292.9940334199409
625 0.005 3.125 20 1111.572447374034 1095.38063937232 1095.40487419709 1108.203115820044 1101.487599093826 1100.577760213736 1087.158117173284 310.657210365501 1094.339313521605 292.9939349806871
626 0.005 3.13 20 1111.573641656594 1095.380729164375 1095.404960720845 1108.203890331194 1101.488757166934 1100.579858681427 1087.157884392049 310.6653584288273 1094.339564945018 292.9935833939177
627 0.005 3.135 20 1111.572593136684 1095.380847698659 1095.405067719665 1108.204920154856 1101.48846565836 1100.580668779629 1087.164652146754 310.6755932960065 1094.337424369773 292.9936159090587
628 0.005 3.14 20 1111.573770623545 1095.38094060509 1095.40516654167 1108.204272952849 1101.489544466718 1100.580347263452 1087.155547146383 310.6835322447932 1094.338613283378 292.9943722354205
629 0.005 3.145 20 1111.572991919917 1095.381062771703 1095.40527953298 1108.205225815034 1101.489011110758 1100.58077774576 1087.164634493781 310.6942126477904 1094.339134140985 292.9950125635535
630 0.005 3.15 20 1111.572588027147 1095.381145523845 1095.405373329276 1108.203916276166 1101.488595135489 1100.580311178265 1087.155606558323 310.7045656328449 1094.337904309114 292.9945563271169
631 0.005 3.155 20 1111.572477091816 1095.38123087753 1095.405459600918 1108.204179435287 1101.488949411517 1100.580298083163 1087.160230362722 310.7127063131808 1094.339809630223 292.9945581772857
632 0.005 3.16 20 1111.574887387674 1095.381337585271 1095.405559573804 1108.204920796061 1101.489533690235 1100.580597804611 1087.159124321828 310.7204499024675 1094.340049369654 292.9950313377687
633 0.005 3.165 20 1111.573866286268 1095.381411943145 1095.405642467046 1108.203969024457 1101.489108365475 1100.580296210119 1087.156496598602 310.7298524710041 1094.339631952724 292.994556751582
634 0.005 3.17 20 1111.574540960339 1095.381502113784 1095.405729788181 1108.204333215154 1101.488892840396 1100.580330606025 1087.16059538968 310.7384575777841 1094.340537250791 292.9946247856575
635 0.005 3.175 20 1111.570752737218 1095.381511093626 1095.405761672431 1108.200711413701 1101.486236554776 1100.576313423853 1087.149052398966 310.7474523872173 1094.337837414406 292.9950200945827
636 0.005 3.18 20 1111.575137770727 1095.381609872599 1095.405840246359 1108.204948187467 1101.489251183604 1100.580565194629 1087.162818342568 310.7562920461783 1094.341614446161 292.9935971762133
637 0.005 3.185 20 1111.571270447786 1095.381630452682 1095.405875235738 1108.201440906582 1101.486201363432 1100.575648333838 1087.157025760323 310.7631762533964 1094.339253189967 292.9935376827345
638 0.005 3.19 20 1111.570974773014 1095.381661899223 1095.405903995116 1108.201420222868 1101.485347947124 1100.575242347652 1087.161890208186 310.7724356642592 1094.337842015514 292.9935506205773
639 0.005 3.195 20 1111.573262697049 1095.381728864447 1095.405967481267 1108.20400646972 1101.489108225032 1100.580396710588 1087.156751092015 310.7811960176094 1094.338027898432 292.9935405779951
640 0.005 3.2 20 1111.572756977342 1095.381803311709 1095.406032435528 1108.202999336837 1101.48675756 1100.577385675143 1087.163694438103 310.7901834020375 1094.338100116077 292.9935901348583
641 0.005 3.205 20 1111.573668261379 1095.381864613108 1095.40610156051 1108.203308602509 1101.488474183438 1100.579474382641 1087.157392767652 310.7999827232188 1094.3398438353 292.9940510891018
642 0.005 3.21 20 1111.574762902503 1095.381966596309 1095.406190864967 1108.20496582452 1101.489093695328 1100.580596381363 1087.163209774212 310.8090834238019 1094.341442631139 292.9949553965037
643 0.005 3.215 20 1111.572796796114 1095.382015026357 1095.406251196626 1108.202709389911 1101.487956190381 1100.577797444324 1087.158605499459 310.8168557144288 1094.339751646649 292.9948459387203
644 0.005 3.22 20 1111.569879541298 1095.381997605234 1095.406256007424 1108.199463037599 1101.484843890837 1100.574849237205 1087.148588182696 310.825389330622 1094.338054473637 292.9938988515677
645 0.005 3.225 20 1111.574264441961 1095.382088978106 1095.406320407546 1108.204698714463 1101.488547148185 1100.580381331813 1087.163851574075 310.8330729949207 1094.34007346608 292.9936355050364
646 0.005 3.23 20 1111.574385659311 1095.382156202907 1095.406390873745 1108.204096533515 1101.489127155123 1100.580109094994 1087.158133540907 310.8412834379609 1094.339463627078 292.99398438676
647 0.005 3.235 20 1111.573120119993 1095.382208887183 1095.406452439 1108.203211545385 1101.488394454113 1100.579558620369 1087.152199467636 310.8493275911528 1094.338251915822 292.9947737843308
648 0.005 3.24 20 1111.574577574906 1095.382277498534 1095.406515353154 1108.204332806994 1101.488907642092 1100.580106678965 1087.160777419359 310.8580310818957 1094.339650515519 292.9944577746391
649 0.005 3.245 20 1111.573849648351 1095.382330803892 1095.406574593923 1108.203439293616 1101.488587725371 1100.579893174289 1087.15383851526 310.8663220456684 1094.340370303881 292.9949619615044
650 0.005 3.25 20 1111.572379451321 1095.382381969268 1095.406620130064 1108.202642208621 1101.486225561909 1100.576799924501 1087.163556458126 310.8745778939101 1094.338297790618 292.9948052111885
651 0.005 3.255 20 1111.573700883448 1095.382439454218 1095.406679771117 1108.204157956468 1101.489328288802 1100.58022179307 1087.159003487625 310.8835418073502 1094.338149023449 292.9935912372297
652 0.005 3.26 20 1111.575018096536 1095.382528198964 1095.406760321864 1108.204984348885 1101.489420685266 1100.580589452349 1087.161118031713 310.8907813192624 1094.341258250663 292.9936540775304
653 0.005 3.265 20 1111.575332368199 1095.382601947686 1095.406837509607 1108.204757982063 1101.490115209566 1100.580342665181 1087.159433623722 310.8979444436326 1094.340551931293 292.9945503436556
654 0.005 3.27 20 1111.574214554798 1095.382674344074 1095.406913601427 1108.204037516894 1101.488757470237 1100.579682483297 1087.156446857965 310.9092558097382 1094.338750120586 292.9947418315588
655 0.005 3.275 20 1111.573874775605 1095.382724655903 1095.406967728241 1108.203564400663 1101.488869704302 1100.578981113752 1087.159129619676 310.9171071931684 1094.339985175704 292.995013151578
656 0.005 3.28 20 1111.573467303891 1095.382779722519 1095.407025705204 1108.203558044477 1101.488516705608 1100.580067571199 1087.155001105299 310.9244017409014 1094.338076300176 292.9948647961558
657 0.005 3.285 20 1111.574761059853 1095.382866017896 1095.407098705753 1108.205056243492 1101.488978696913 1100.580548531261 1087.163768488491 310.9318719405761 1094.341183877149 292.9935948141188
658 0.005 3.29 20 1111.57080352904 1095.382854682008 1095.407109314001 1108.200618330317 1101.485393668393 1100.574796998669 1087.154331733567 310.939670016436 1094.338132265872 292.9935380883751
659 0.005 3.295 20 1111.573828016454 1095.382934284077 1095.407170512235 1108.204950814438 1101.489162496067 1100.580355843708 1087.164110857063 310.9463031108302 1094.337980988405 292.9947373701776
660 0.005 3.3 20 1111.573601719697 1095.382990414272 1095.407232707773 1108.204228814671 1101.489372327234 1100.580240441893 1087.158602887264 310.9559618785646 1094.339889263454 292.9935880628601
661 0.005 3.305 20 1111.573013180178 1095.383048889727 1095.407292275679 1108.204028782948 1101.4887401049 1100.579851080295 1087.156988019108 310.9641641156222 1094.338310776214 292.9936586133014
662 0.005 3.31 20 1111.573242869782 1095.3830993863 1095.407343303946 1108.203905212033 1101.488435004782 1100.580088532193 1087.16008323002 310.9722580474136 1094.337280454183 292.993557237251
663 0.005 3.315 20 1111.572791180347 1095.383134963192 1095.407385758753 1108.203154895225 1101.488394594059 1100.579514843415 1087.152618241955 310.9795369001079 1094.337860327441 292.9938913670415
664 0.005 3.32 20 1111.574798926955 1095.383190510425 1095.407434155206 1108.204269463717 1101.488925279526 1100.580303062411 1087.160758539517 310.9884519812726 1094.340584306761 292.9935493851892
665 0.005 3.325 20 1111.573054807925 1095.38323735823 1095.407484309122 1108.203764239056 1101.488483310226 1100.580644931788 1087.155680239962 310.995986813737 1094.337042971107 292.993534890746
666 0.005 3.33 20 1111.572949716485 1095.383294062536 1095.407537129631 1108.204117371027 1101.487828840198 1100.579977851137 1087.162671822438 311.0041700819264 1094.337901897438 292.9949913686032
667 0.005 3.335 20 1111.57313624743 1095.383350308129 1095.407594179173 1108.204484723438 1101.48926885592 1100.580460195801 1087.157318421551 311.0124241471439 1094.339335277081 292.9948610623338
668 0.005 3.34 20 1111.574331696099 1095.383398136726 1095.407642801838 1108.204059350669 1101.489103123904 1100.579913266917 1087.15969359148 311.0191751890987 1094.33923827397 292.9936016533501
669 0.005 3.345 20 1111.572967677798 1095.383421732076 1095.407677710304 1108.203083233349 1101.488654855203 1100.579736278816 1087.150846659031 311.0262482411491 1094.338758450588 292.9936762208762
670 0.005 3.35 20 1111.574114412513 1095.383482775561 1095.407726251555 1108.204611418176 1101.488756747396 1100.580002862383 1087.163366462584 311.0322910096225 1094.338229813841 292.9945098659526
671 0.005 3.355 20 1111.574064411738 1095.383515206774 1095.407765058114 1108.203598388412 1101.48884431925 1100.57890314722 1087.157098133908 311.0411116004041 1094.339796223796 292.9950328313391
672 0.005 3.36 20 1111.573986822793 1095.38358469497 1095.407823695295 1108.204699338609 1101.488539904456 1100.580733679694 1087.164004743232 311.0481412563652 1094.337444992217 292.9946026404701
673 0.005 3.365 20 1111.572780392165 1095.383622091486 1095.407870661078 1108.203828517977 1101.488204023826 1100.579857260334 1087.157906311691 311.0566614383594 1094.337960079149 292.9944882321871
674 0.005 3.37 20 1111.574432647942 1095.383695925393 1095.407931050509 1108.204654837748 1101.488669632815 1100.580217002831 1087.164416290982 311.0648485365239 1094.338015045788 292.9950483297975
675 0.005 3.375 20 1111.574977075637 1095.383743832218 1095.407986437287 1108.204132610113 1101.489676803704 1100.579857323824 1087.15877291027 311.0723148463467 1094.340573146432 292.9948771473425
676 0.005 3.38 20 1111.574092673588 1095.383777859894 1095.408029449102 1108.203317431292 1101.488488529902 1100.579887905553 1087.152862593031 311.0805668273412 1094.340961215023 292.993592223662
677 0.005 3.385 20 1111.574088807924 1095.383841790694 1095.408082227398 1108.204727706975 1101.488695560518 1100.580704257806 1087.163740298062 311.0873978361869 1094.338412364695 292.9941478163251
678 0.005 3.39 20 1111.573916591272 1095.38386483139 1095.408117112908 1108.203214576648 1101.488229800169 1100.579587057481 1087.157312410647 311.0973580221947 1094.338935294984 292.9949752551755
679 0.005 3.395 20 1111.574311580066 1095.383914171901 1095.408159643375 1108.204442622797 1101.48879642835 1100.580462269455 1087.161820143047 311.1037135663087 1094.340212987749 292.9948565384365
680 0.005 3.4 20 1111.570859129957 1095.383880546308 1095.408145541297 1108.200105719374 1101.48513892799 1100.574913066995 1087.156257057841 311.1112272354576 1094.338294114185 292.9937630664006
681 0.005 3.405 20 1111.574548127617 1095.383943311745 1095.408187400832 1108.204937829988 1101.489044230206 1100.580334062868 1087.163555099209 311.1182524055416 1094.338616955208 292.9935531460239
682 0.005 3.41 20 1111.57542892613 1095.383985756642 1095.408232823474 1108.204195191324 1101.489614587202 1100.580281836361 1087.158326625766 311.1237705589407 1094.342256878649 292.9935395712494
683 0.005 3.415 20 1111.569680866146 1095.383924914453 1095.408200281232 1108.199309425233 1101.484689356919 1100.574492429933 1087.147756567507 311.1323817763445 1094.338278312505 292.9940687797309
684 0.005 3.42 20 1111.573983295927 1095.383955184432 1095.408214191661 1108.203916170711 1101.489022734057 1100.579892696959 1087.159700544114 311.1403379647604 1094.338115291162 292.9936333938085
685 0.005 3.425 20 1111.573269088294 1095.38400645314 1095.408256607483 1108.204700267858 1101.488558482709 1100.580652872344 1087.159990664707 311.147092524118 1094.337782785718 292.994257763523
686 0.005 3.43 20 1111.574283421316 1095.384054144828 1095.408304057958 1108.204692830601 1101.489708906365 1100.580718043403 1087.15918270056 311.1551379393447 1094.340168002957 292.995015711373
687 0.005 3.435 20 1111.572740259842 1095.384064612999 1095.408326672791 1108.202918578495 1101.488410180464 1100.57965619806 1087.150426648286 311.1624052017555 1094.338033856461 292.9948486700559
688 0.005 3.44 20 1111.574499836595 1095.38410637832 1095.408357641903 1108.204387971375 1101.488966054097 1100.58005943404 1087.161567120144 311.169252763486 1094.338190036337 292.9936022793109
689 0.005 3.445 20 1111.574242081072 1095.384143537849 1095.408395648456 1108.204344644434 1101.489128958288 1100.580507171294 1087.157237258451 311.1749219583323 1094.339353576633 292.9935452840077
690 0.005 3.45 20 1111.573855918876 1095.3841628195 1095.408421467785 1108.203357280126 1101.488393015082 1100.579168380345 1087.157678641529 311.185527781734 1094.337846448156 292.9948263039901
691 0.005 3.455 20 1111.572528947468 1095.384191586075 1095.408450116329 1108.203582632398 1101.48780924613 1100.579655782004 1087.156687924325 311.1914137597878 1094.33716221349 292.9935906580546
692 0.005 3.46 20 1111.574285072938 1095.384217950739 1095.408474094632 1108.203957507122 1101.489258565832 1100.580071029298 1087.158645922947 311.1974269097157 1094.338520528249 292.9937414714827
693 0.005 3.465 20 1111.57023671561 1095.384172318904 1095.408445219183 1108.199917458422 1101.484745226819 1100.574549825169 1087.15320490842 311.2036674348303 1094.337744986043 292.9936095564798
694 0.005 3.47 20 1111.574306676731 1095.38422177534 1095.408471730438 1108.204668931955 1101.488536263463 1100.580653077321 1087.163847399697 311.2102263501572 1094.337862775094 292.9940873695251
695 0.005 3.475 20 1111.574957931389 1095.384250216752 1095.408502789274 1108.204253425182 1101.489466726894 1100.580244395686 1087.159033014786 311.2181675976512 1094.340592369073 292.9948478787509
696 0.005 3.48 20 1111.57386940881 1095.384284659412 1095.408535283905 1108.203742914253 1101.488072080607 1100.578235003249 1087.161100914069 311.2248182353144 1094.338263911574 292.9948562925746
697 0.005 3.485 20 1111.570736761412 1095.384247011746 1095.40851418407 1108.200486206795 1101.48515937871 1100.57438519274 1087.158666987349 311.2311574593236 1094.337907578274 292.9935951547789
698 0.005 3.49 20 1111.572553965003 1095.384252051479 1095.408521699513 1108.202880322801 1101.488083644838 1100.579997114581 1087.150169970379 311.2382430406991 1094.337950491147 292.9938539403786
699 0.005 3.495 20 1111.572825988647 1095.384303658005 1095.408552193884 1108.204444400136 1101.487562637041 1100.58021015988 1087.164896403039 311.2450775548743 1094.337627315253 292.9935693781327
700 0.005 3.5 20 1111.572885080826 1095.384323385004 1095.40857898792 1108.203326104791 1101.488118618054 1100.579381069643 1087.158600450277 311.2517183425016 1094.338062833764 292.9936414376307
701 0.005 3.505 20 1111.572165474577 1095.384342362205 1095.408601407926 1108.203321559458 1101.487895230737 1100.579702424329 1087.154964714386 311.2585821064776 1094.338656302916 292.9935439532423
702 0.005 3.51 20 1111.573744157451 1095.38440585824 1095.408647524658 1108.205083830554 1101.488570828375 1100.580687827498 1087.165161253542 311.2661629653174 1094.339677164451 292.9937138749796
703 0.005 3.515 20 1111.573850917026 1095.38443495206 1095.408684081379 1108.203959919212 1101.488808939453 1100.579748717755 1087.157469971391 311.273396141282 1094.339300175972 292.9935787652906
704 0.005 3.52 20 1111.573963429137 1095.384505431577 1095.408742570061 1108.205176985053 1101.488872299609 1100.580966301754 1087.165099319203 311.2798339701109 1094.33926873288 292.9943379658798
705 0.005 3.525 20 1111.573404376915 1095.384542252732 1095.408787909518 1108.204224366744 1101.489094861552 1100.580155197464 1087.160299985869 311.2853256965258 1094.339290009083 292.9938369749827
706 0.005 3.53 20 1111.574612639772 1095.384601659593 1095.408840281847 1108.205248223582 1101.489427484843 1100.581852269302 1087.162120525603 311.2919548290516 1094.33773024938 292.9935844801261
707 0.005 3.535 20 1111.573483338649 1095.384613160073 1095.408864140675 1108.202948716771 1101.487999015509 1100.577556373613 1087.158836476303 311.2990296384012 1094.338713195076 292.994137550595
708 0.005 3.54 20 1111.574447771222 1095.384665650065 1095.408912095552 1108.20456835512 1101.488919433956 1100.580163368983 1087.159058296958 311.3059205770065 1094.339273233296 292.9950352559073
709 0.005 3.545 20 1111.573541218808 1095.384692258977 1095.408945054768 1108.20423770406 1101.489069667452 1100.5811283052 1087.155813505387 311.3109165858364 1094.337653664102 292.9948361949395
710 0.005 3.55 20 1111.574048011631 1095.384760777319 1095.409001629324 1108.205348621474 1101.488987554628 1100.580792935484 1087.165028856172 311.3183151962869 1094.339303322434 292.9936043343281
711 0.005 3.555 20 1111.574020346019 1095.384790060896 1095.409040749052 1108.204125938714 1101.489077685984 1100.5801679756 1087.155556880019 311.3252452061612 1094.339435851533 292.9936546302976
712 0.005 3.56 20 1111.573813615006 1095.384845440558 1095.409089335506 1108.205149641568 1101.489193462905 1100.580877812491 1087.163997893108 311.3320456985547 1094.339643650429 292.9949672863949
713 0.005 3.565 20 1111.573139087634 1095.384869004395 1095.409120889539 1108.204020348819 1101.488477378884 1100.58026280031 1087.15780441728 311.3377603710722 1094.337521358956 292.9950342107993
714 0.005 3.57 20 1111.575690110065 1095.384933297549 1095.409171976386 1108.205041813175 1101.489138047814 1100.58063851204 1087.164123426775 311.3468289727514 1094.340252888208 292.994561091573
715 0.005 3.575 20 1111.574537277731 1095.384946531598 1095.409200095407 1108.20346791194 1101.488952570274 1100.579092105928 1087.157056845663 311.3531513309331 1094.339851409056 292.9948953565404
716 0.005 3.58 20 1111.57368647717 1095.384958460356 1095.409219556528 1108.203258282165 1101.488395066067 1100.579992583959 1087.153067612608 311.3589344214753 1094.338294268432 292.9935639251705
717 0.005 3.585 20 1111.575450330954 1095.385017490055 1095.409261670263 1108.205156048984 1101.489223346839 1100.580541881884 1087.164281405035 311.3646355398318 1094.340091515474 292.9935332042118
718 0.005 3.59 20 1111.575873295209 1095.385048517994 1095.409299353503 1108.20460806346 1101.48998938502 1100.580496817242 1087.159049407808 311.3695842749389 1094.342691376285 292.9935566507579
719 0.005 3.595 20 1111.571425854216 1095.385031713651 1095.409292946478 1108.201673974376 1101.485644847353 1100.575370818508 1087.160596889211 311.3769931722319 1094.338837099742 292.9936248310288
720 0.005 3.6 20 1111.57498075318 1095.385051485863 1095.409309691092 1108.203951295786 1101.489091736094 1100.579181887331 1087.158722632121 311.3842582436966 1094.340820520496 292.9945750382854
721 0.005 3.605 20 1111.57403917543 1095.385085254577 1095.409340093975 1108.20461969535 1101.489115259395 1100.580710050683 1087.159011154638 311.3899620701677 1094.338656578701 292.9947623431565
722 0.005 3.61 20 1111.571251673328 1095.385040716943 1095.409310496944 1108.200430818895 1101.485181523154 1100.574543821648 1087.158562005896 311.3959524212119 1094.337939264913 292.9948375120929
723 0.005 3.615 20 1111.573714359846 1095.38507977513 1095.409336396546 1108.204585525176 1101.488822236389 1100.580145901376 1087.159633128243 311.4019576391569 1094.339539597858 292.9936122181861
724 0.005 3.62 20 1111.573163022892 1095.385097341903 1095.409356365052 1108.20387511512 1101.48841254312 1100.580005582123 1087.158023641148 311.4091518306305 1094.339018368546 292.9935560486919
725 0.005 3.625 20 1111.572997299345 1095.385116516426 1095.409374731719 1108.204027279586 1101.48854351711 1100.580219902338 1087.160557356674 311.4153906571261 1094.339914932418 292.9937703071073
726 0.005 3.63 20 1111.573548037676 1095.385121808805 1095.409387257482 1108.203619856362 1101.489207033756 1100.580800381729 1087.150148259386 311.4223066527982 1094.339866453727 292.9938249296583
727 0.005 3.635 20 1111.573808556138 1095.385173580898 1095.409421085858 1108.20535488582 1101.489086845698 1100.580913854559 1087.165030631977 311.4291904946666 1094.338946799612 292.9939641004279
728 0.005 3.64 20 1111.5740420233 1095.385197888724 1095.409451160947 1108.204605357958 1101.489611858122 1100.580475310678 1087.158007027455 311.4346304179307 1094.339200825585 292.9936168486351
729 0.005 3.645 20 1111.573529138827 1095.385243197691 1095.409487495095 1108.204513342105 1101.488285661348 1100.579891645935 1087.164779521863 311.4390459278203 1094.33732695371 292.9939613875007
730 0.005 3.65 20 1111.574118725667 1095.385270164097 1095.409521569364 1108.204491503619 1101.489465556336 1100.580296208604 1087.16019570656 311.4453036576438 1094.339181293478 292.9948792737832
731 0.005 3.655 20 1111.572771203811 1095.385283203803 1095.409542773981 1108.203464345198 1101.488108867332 1100.579806792081 1087.154988369657 311.4525850484073 1094.338256664772 292.9935916587519
732 0.005 3.66 20 1111.574110902856 1095.385329407667 1095.409573454264 1108.204884647292 1101.488269100405 1100.581105519919 1087.1647789168 311.4583204515583 1094.33751204795 292.9935583240405
733 0.005 3.665 20 1111.573753084573 1095.385345547156 1095.4095977929 1108.204293965364 1101.489055486157 1100.580859364444 1087.158049560793 311.4630798199007 1094.337361356461 292.9936008106301
734 0.005 3.67 20 1111.573797744725 1095.385395928811 1095.409639365381 1108.204732120498 1101.488110503963 1100.580653552232 1087.164856153668 311.4700826730425 1094.336545661466 292.9939374217711
735 0.005 3.675 20 1111.573748572215 1095.385413349306 1095.409668144355 1108.20412762945 1101.489205043085 1100.580322451204 1087.15860032459 311.4773038768342 1094.339962816995 292.995032754184
736 0.005 3.68 20 1111.571885199547 1095.38539050528 1095.409651315705 1108.20143405446 1101.485726986518 1100.575844880059 1087.160943427857 311.4835457282309 1094.338638689393 292.9935999701624
737 0.005 3.685 20 1111.570870503777 1095.385329591637 1095.409606446429 1108.200298858703 1101.485680075572 1100.575703017636 1087.149343327678 311.4882332185856 1094.338451056763 292.9935376439018
738 0.005 3.69 20 1111.571478787753 1095.3852880237 1095.409558926339 1108.200964542664 1101.485087466381 1100.574939987486 1087.16030688608 311.4967311538875 1094.337883595204 292.9949375422966
739 0.005 3.695 20 1111.574970246337 1095.385301611491 1095.409564245112 1108.204150575832 1101.489433445937 1100.5805413992 1087.154515170668 311.50095373993 1094.34153174466 292.9941491229177
740 0.005 3.7 20 1111.575669297928 1095.385330728794 1095.409585569409 1108.204708116486 1101.48926047453 1100.580267992261 1087.161100595295 311.5065556636589 1094.340233771085 292.9937247082282
741 0.005 3.705 20 1111.57566563501 1095.385363507265 1095.409619315355 1108.205026856669 1101.490216067497 1100.580839686508 1087.156419251118 311.5112097374139 1094.34022873682 292.9935637188298
742 0.005 3.71 20 1111.575808493431 1095.385384267091 1095.40964340361 1108.204503289795 1101.489959216151 1100.580350921643 1087.159159936917 311.5164601809906 1094.342485023728 292.9936379624302
743 0.005 3.715 20 1111.574772420029 1095.385402474553 1095.40966580433 1108.204149318699 1101.4890348867 1100.580077775885 1087.15608238132 311.5229926389144 1094.341940007967 292.9936006919627
744 0.005 3.72 20 1111.575593484651 1095.385416240656 1095.409679919024 1108.204280716369 1101.489776100509 1100.579754966423 1087.159049564361 311.5301773459242 1094.339989045755 292.9942295640212
745 0.005 3.725 20 1111.573385846327 1095.38539297673 1095.409672095267 1108.202839972912 1101.488604725482 1100.580405982514 1087.14795945345 311.5357054615816 1094.339233690562 292.9949999909549
746 0.005 3.73 20 1111.575388257826 1095.385398885253 1095.40967092482 1108.20412095444 1101.489487153231 1100.580404346685 1087.157406912177 311.541337127119 1094.342138988393 292.9947905454091
747 0.005 3.735 20 1111.570659552071 1095.385338486544 1095.40962267387 1108.20056358712 1101.48514953241 1100.574670282647 1087.155323052336 311.5478692671371 1094.338302383662 292.9935912398246
748 0.005 3.74 20 1111.574469860211 1095.385345772293 1095.409617001718 1108.204078856828 1101.489221050327 1100.579939394142 1087.159709106192 311.5526641763537 1094.338086200689 292.993533825097
749 0.005 3.745 20 1111.573290698179 1095.385340085493 1095.409614588948 1108.203750735953 1101.488850601284 1100.581042067159 1087.152051777779 311.5579390742055 1094.337870535965 292.9946443392747
750 0.005 3.75 20 1111.57402148037 1095.385355356161 1095.409620585626 1108.204465599399 1101.488589989047 1100.581051709012 1087.161277432355 311.5667658404822 1094.337621732654 292.9948289940667
751 0.005 3.755 20 1111.572634421773 1095.385346008209 1095.409619600475 1108.203102939115 1101.487797936401 1100.579971460211 1087.152794925672 311.5719221699995 1094.337588173148 292.9935856674718
752 0.005 3.76 20 1111.574376769185 1095.385359639349 1095.409623400333 1108.204549284575 1101.488975372833 1100.581519095899 1087.161078680855 311.5755675605632 1094.33738910845 292.9935633902647
753 0.005 3.765 20 1111.573068957828 1095.385366694648 1095.409633398168 1108.203712059787 1101.488239308967 1100.580320435052 1087.155650088423 311.5807877345848 1094.33771100022 292.9935681413356
754 0.005 3.77 20 1111.573316373986 1095.385382037855 1095.40964432676 1108.2040200807 1101.487823211952 1100.579931865699 1087.162402861101 311.5853116539992 1094.337551933264 292.9945386297983
755 0.005 3.775 20 1111.573139627698 1095.385370501751 1095.409643510773 1108.203637461755 1101.489306936392 1100.580862014079 1087.149821748271 311.5928254159559 1094.340289613661 292.9941302312604
756 0.005 3.78 20 1111.573347267439 1095.38537594287 1095.409642848595 1108.203879804638 1101.487934726986 1100.580085243801 1087.161017313575 311.598698680309 1094.337983226424 292.9936211669188
757 0.005 3.785 20 1111.573837197556 1095.385407681316 1095.409663753876 1108.2050960432 1101.489227892815 1100.580646512571 1087.163391007201 311.6035428587439 1094.339523520101 292.9938178709648
758 0.005 3.79 20 1111.575592594907 1095.385421982872 1095.409680996172 1108.204287752209 1101.489589967329 1100.580150813018 1087.159298080289 311.6084227373449 1094.340336922726 292.9949281847067
759 0.005 3.795 20 1111.573642040673 1095.385424487922 1095.409691732615 1108.203765216766 1101.489046037013 1100.580679703152 1087.153830693983 311.6145110868216 1094.337516471121 292.9941844045528
760 0.005 3.8 20 1111.573708153724 1095.385457595294 1095.409713941166 1108.204606014429 1101.488053821387 1100.580408208686 1087.164225778321 311.6209960798898 1094.337182416012 292.9936292155863
761 0.005 3.805 20 1111.573564165022 1095.385459321387 1095.409721791064 1108.203707652114 1101.48879065878 1100.580337468546 1087.15848149795 311.6265759247686 1094.337203267488 292.9940790123314
762 0.005 3.81 20 1111.573223354109 1095.385449366817 1095.409721673463 1108.203113338131 1101.488547963401 1100.580164576816 1087.150012532348 311.6325366177032 1094.338650559202 292.9948803743707
763 0.005 3.815 20 1111.573173115252 1095.385479511438 1095.409735043396 1108.20449086484 1101.487699654741 1100.580325950804 1087.164861379263 311.6383195937116 1094.336515640202 292.9946610383157
764 0.005 3.82 20 1111.573454981403 1095.38548730994 1095.409747915455 1108.203841027038 1101.488230277276 1100.579729777729 1087.158806998993 311.6439339493518 1094.337378044352 292.9948059574199
765 0.005 3.825 20 1111.573003484158 1095.385468090634 1095.409740452126 1108.202875518547 1101.488686547432 1100.57994147544 1087.148793188083 311.6468866475858 1094.338257929689 292.9936284130886
766 0.005 3.83 20 1111.574103568783 1095.385475620094 1095.409742870638 1108.204173201929 1101.489291683357 1100.580376183193 1087.158416777499 311.6523914826461 1094.339726625865 292.9939225066875
767 0.005 3.835 20 1111.573793274349 1095.385505245356 1095.409762420825 1108.204996164984 1101.489004376758 1100.580782440385 1087.163629277388 311.6592225140445 1094.338270010371 292.9950175268229
768 0.005 3.84 20 1111.573836634747 1095.385512833127 1095.409776325446 1108.203748622102 1101.488576097214 1100.579962995668 1087.155230949403 311.6644777245905 1094.338415456356 292.9941775103186
769 0.005 3.845 20 1111.574011439428 1095.38554156853 1095.409798682274 1108.205197861702 1101.48949509647 1100.580919229329 1087.162349057471 311.6698793288326 1094.340241275114 292.9936221039956
770 0.005 3.85 20 1111.574200882391 1095.385534264478 1095.409802106079 1108.203405419249 1101.488890679958 1100.580362635726 1087.151748997773 311.6748471428004 1094.339233001915 292.994312273987
771 0.005 3.855 20 1111.57212389874 1095.385498941289 1095.409770912373 1108.201832515729 1101.486177089387 1100.576260548559 1087.159980864051 311.6813357873241 1094.338976576472 292.994802043617
772 0.005 3.86 20 1111.575011618504 1095.385503052977 1095.409771702568 1108.203650682797 1101.488917653206 1100.580052672559 1087.153633687112 311.6856148705014 1094.341496951256 292.99361701756
773 0.005 3.865 20 1111.575033927707 1095.38553690248 1095.409790870569 1108.204853881226 1101.488623775836 1100.580250154143 1087.164104203786 311.6912696289788 1094.339722719959 292.993577580204
774 0.005 3.87 20 1111.575172653335 1095.385548888142 1095.409809059155 1108.204102500968 1101.489374548031 1100.579465070033 1087.158794761186 311.6984725291179 1094.340537977151 292.994017355842
775 0.005 3.875 20 1111.574310644449 1095.385562935772 1095.409825794531 1108.204312046082 1101.489007301179 1100.580448004394 1087.157238182762 311.7040003081643 1094.339721015994 292.994681412948
776 0.005 3.88 20 1111.573805450342 1095.385541828241 1095.40981353346 1108.202444949685 1101.487773464793 1100.577584953954 1087.157319504815 311.7077581712124 1094.338773386471 292.994995528217
777 0.005 3.885 20 1111.57318290981 1095.385506978506 1095.409788703348 1108.202124134188 1101.487993464974 1100.578508665783 1087.148386136022 311.7127449371632 1094.339059902168 292.9950156976847
778 0.005 3.89 20 1111.574949879313 1095.385505338548 1095.409778328778 1108.203861735391 1101.488948098202 1100.580187642339 1087.158599035427 311.7170319855429 1094.340376231253 292.9948450492101
779 0.005 3.895 20 1111.574728503373 1095.38552223893 1095.40978833787 1108.204549636935 1101.489118206661 1100.580514480476 1087.158633803291 311.7220193949353 1094.339747674744 292.9936179678902
780 0.005 3.9 20 1111.575539077222 1095.38552905652 1095.409797984551 1108.204315049466 1101.489671155095 1100.58062047969 1087.155233643482 311.7279666930704 1094.340686002651 292.9935496123124
781 0.005 3.905 20 1111.575487725067 1095.385550606026 1095.409814163315 1108.204774175387 1101.489310368504 1100.580294956482 1087.161438178522 311.7323097259459 1094.340036469119 292.9943867771358
782 0.005 3.91 20 1111.574107568275 1095.385534926392 1095.409811569921 1108.203108885335 1101.488630771217 1100.5799611876 1087.149797228141 311.7360513565061 1094.338792153088 292.9936464918012
783 0.005 3.915 20 1111.574070257543 1095.385546914452 1095.409814013839 1108.204429958774 1101.488615492964 1100.580535897159 1087.162316333785 311.7407800521313 1094.338031511251 292.9942178624569
784 0.005 3.92 20 1111.574571792448 1095.385547458082 1095.409816782572 1108.204003857301 1101.489051922624 1100.580249053209 1087.15686286001 311.7477777245141 1094.338339994956 292.9949502096511
785 0.005 3.925 20 1111.571450056035 1095.385522685275 1095.409790399627 1108.201516982926 1101.485084042348 1100.575506407301 1087.163393786433 311.753727061716 1094.337366383151 292.994909241135
786 0.005 3.93 20 1111.576247956259 1095.385544407083 1095.409805399613 1108.204904466439 1101.490411834163 1100.580531476539 1087.159186009752 311.7591790783803 1094.340421491531 292.9938232869018
787 0.005 3.935 20 1111.572228516717 1095.385530336295 1095.409795770559 1108.202410771401 1101.486473005863 1100.576445931677 1087.1607893858 311.7639216782125 1094.338923170232 292.9935754673804
788 0.005 3.94 20 1111.575699848764 1095.385548495989 1095.409809983187 1108.204426396273 1101.489549291856 1100.580254541638 1087.158691212302 311.7671874789822 1094.341919030992 292.993621903778
789 0.005 3.945 20 1111.575871126443 1095.385591711241 1095.409846312118 1108.205439699861 1101.490171642078 1100.580834996417 1087.159127477237 311.7724487762976 1094.340683400008 292.9935768340546
790 0.005 3.95 20 1111.572027364359 1095.385552667788 1095.40982422546 1108.20138639124 1101.486172087929 1100.575785068351 1087.157040675002 311.7768304785865 1094.339105989863 292.9939492695965
791 0.005 3.955 20 1111.572113641672 1095.38553913253 1095.409804959089 1108.202263107502 1101.486184637562 1100.576282750747 1087.162945164871 311.7824409830568 1094.338507632348 292.9948053583881
792 0.005 3.96 20 1111.573160485442 1095.385509186148 1095.409781434426 1108.201873069823 1101.487061532087 1100.577077347947 1087.156717365227 311.7866306352577 1094.339358688263 292.9946207001264
793 0.005 3.965 20 1111.573328543628 1095.385507367714 1095.409780012191 1108.203792445128 1101.489224432075 1100.580749117047 1087.151172936785 311.7923309707506 1094.339473886624 292.9948724853509
794 0.005 3.97 20 1111.575679547067 1095.38554615714 1095.409800924072 1108.205103238757 1101.48940970518 1100.580657129321 1087.163621066635 311.7970233762297 1094.341124768953 292.9936026262898
795 0.005 3.975 20 1111.575741909179 1095.385563890064 1095.409822948065 1108.20449261613 1101.490052005114 1100.580320593854 1087.158395820769 311.8020352653928 1094.34045241528 292.9937023509844
796 0.005 3.98 20 1111.574285265704 1095.385578056237 1095.409838488443 1108.203766971111 1101.488324533271 1100.578601959859 1087.158731986214 311.8074936556188 1094.340117620703 292.9945776983893
797 0.005 3.985 20 1111.575206695018 1095.385590631961 1095.409853632234 1108.204381028994 1101.489682685695 1100.580553965456 1087.15668470116 311.810919938058 1094.341042422993 292.9940881983455
798 0.005 3.99 20 1111.571913561741 1095.385562080967 1095.409830692577 1108.201663181074 1101.485783624581 1100.57576161776 1087.161151136232 311.8182610314437 1094.33806838859 292.9935809224265
799 0.005 3.995 20 1111.575506938468 1095.38557871881 1095.409842482255 1108.20466002342 1101.490033004018 1100.580627068108 1087.156191775511 311.8226835184644 1094.340031471602 292.9940545239311
800 0.005 4 20 1111.576226236934 1095.385619046387 1095.409873264616 1108.205156721446 1101.489630367199 1100.580582301195 1087.162317259531 311.8269669945706 1094.340103408593 292.9950116364114
801 0.005 4.005 20 1111.573411942398 1095.38560065725 1095.409868871557 1108.202528875662 1101.487728230673 1100.57778874221 1087.157166263485 311.8298485370544 1094.340153006169 292.9949119167314
802 0.005 4.01 20 1111.57221426601 1095.385548933838 1095.40983218425 1108.200993580253 1101.486724062465 1100.577028074653 1087.147713572818 311.834437676408 1094.33892473281 292.9939492665139
803 0.005 4.015 20 1111.575136121644 1095.385550864836 1095.409822636603 1108.204102269931 1101.489459494959 1100.580442575283 1087.157518283714 311.8386341430523 1094.340945216025 292.9935554720089
804 0.005 4.02 20 1111.574073187783 1095.385534465538 1095.409810430286 1108.202887009694 1101.488295740241 1100.578463394541 1087.152797097344 311.8457771811393 1094.339167304496 292.9935534578033
805 0.005 4.025 20 1111.575460868388 1095.385569170953 1095.409828191145 1108.205137855439 1101.489420245704 1100.58035521992 1087.163454200274 311.8499418620327 1094.340488508807 292.9938570361347
806 0.005 4.03 20 1111.574867108449 1095.385570475872 1095.409837672986 1108.204065930645 1101.489244181565 1100.580416397574 1087.154624287366 311.8544266154194 1094.340990003533 292.9935870918256
807 0.005 4.035 20 1111.573676528996 1095.38559129745 1095.409852295602 1108.204454112245 1101.488294361999 1100.580809767876 1087.162867874852 311.859675789659 1094.337111062473 292.9938119689834
808 0.005 4.04 20 1111.57349385736 1095.385592426717 1095.409860349019 1108.203616889263 1101.488447292055 1100.579712171484 1087.15852651617 311.8638964020884 1094.339470060902 292.9945094957324
809 0.005 4.045 20 1111.573172810555 1095.385609742883 1095.40987112176 1108.204159825458 1101.488098604059 1100.580233961019 1087.162433577651 311.8686040561983 1094.337325734803 292.9947771726282
810 0.005 4.05 20 1111.573463899905 1095.3856206924 1095.40988487854 1108.204142784738 1101.489138721182 1100.580598478495 1087.154738040061 311.8759025960398 1094.339760427107 292.9948263505362
811 0.005 4.055 20 1111.573465518641 1095.385655922245 1095.409905806017 1108.204608648936 1101.487889170157 1100.580673754487 1087.164723474376 311.879235504621 1094.336590086609 292.9935669207147
812 0.005 4.06 20 1111.573579726586 1095.385665673778 1095.409922371377 1108.203764649263 1101.488361303781 1100.579698609061 1087.160276179279 311.8821292605164 1094.337574282709 292.9937740514012
813 0.005 4.065 20 1111.573613637077 1095.38569768106 1095.409948958878 1108.204778922437 1101.48889455864 1100.580131817602 1087.161961683731 311.8869806553614 1094.338282797454 292.9936086707358
814 0.005 4.07 20 1111.574325603346 1095.385715511774 1095.409969063546 1108.204449158096 1101.48915835411 1100.580696914729 1087.160105229823 311.8909936886112 1094.337874571733 292.994099708665
815 0.005 4.075 20 1111.573185280072 1095.385707398191 1095.409972757568 1108.203374450864 1101.488673689856 1100.580990337419 1087.15087582073 311.8958115018635 1094.337514195616 292.9950510331856
816 0.005 4.08 20 1111.575075898019 1095.385728500893 1095.409985814216 1108.204325594514 1101.488644997329 1100.580027252623 1087.161642675799 311.9004648380531 1094.339375659572 292.995045607936
817 0.005 4.085 20 1111.575271781561 1095.385736249514 1095.409999279575 1108.204174921093 1101.489792537741 1100.580656845594 1087.152792700546 311.9055597906644 1094.342623595587 292.9945516935531
818 0.005 4.09 20 1111.574714476535 1095.385754040798 1095.410011599435 1108.204203258281 1101.488549211443 1100.579333518019 1087.16219878828 311.909887476526 1094.341307059459 292.9946490357249
819 0.005 4.095 20 1111.573945692911 1095.385756890571 1095.410020663195 1108.204049820553 1101.489092905521 1100.580414896997 1087.15694862107 311.9135548598453 1094.338361036708 292.9949937549828
820 0.005 4.1 20 1111.574448577546 1095.385798405068 1095.41004905298 1108.204715576601 1101.488594444669 1100.580065736385 1087.16475305243 311.9191108126774 1094.338084049631 292.9943892131925
821 0.005 4.105 20 1111.573576041518 1095.385811338173 1095.410069913328 1108.204093848812 1101.488704263341 1100.579912199566 1087.15970220651 311.9239888210872 1094.338466090028 292.9950323193017
822 0.005 4.11 20 1111.573446030382 1095.385828678404 1095.410088046906 1108.204187995081 1101.488401745447 1100.580478970815 1087.157002827677 311.9301331741827 1094.338167986449 292.9942812535279
823 0.005 4.115 20 1111.573664122453 1095.385839349599 1095.410098628718 1108.204154304728 1101.488780958469 1100.580615712708 1087.160248051366 311.9351520559376 1094.337527416421 292.9943055948264
824 0.005 4.12 20 1111.575539272048 1095.385852323217 1095.410114456547 1108.203971018347 1101.489514646015 1100.58044021642 1087.15306795673 311.93791302943 1094.340870138582 292.9935959645402
825 0.005 4.125 20 1111.572178548064 1095.385837860731 1095.410099182035 1108.202347878643 1101.486056701559 1100.576178565118 1087.163055437722 311.9416450685387 1094.338989320052 292.9939763078661
826 0.005 4.13 20 1111.572403554298 1095.385798724377 1095.410070327541 1108.201818973929 1101.486739261992 1100.576458831107 1087.154509683715 311.9438488833037 1094.338875966611 292.9948616113965
827 0.005 4.135 20 1111.57549096741 1095.385833506767 1095.410087646751 1108.205198915939 1101.489554009033 1100.580830315357 1087.163357127169 311.9486912054476 1094.341776606742 292.9935772304016
828 0.005 4.14 20 1111.571491954284 1095.385769785723 1095.410045679186 1108.200326259601 1101.485204435955 1100.575019177867 1087.156554369707 311.9526324053861 1094.338895993392 292.9937530971396
829 0.005 4.145 20 1111.575206981472 1095.385786736285 1095.410048312056 1108.204477218014 1101.489015426979 1100.580229717188 1087.161587412555 311.9574751606449 1094.339736289776 292.9937940593667
830 0.005 4.15 20 1111.575304974584 1095.385781703613 1095.410051680115 1108.203590023014 1101.489736810938 1100.580855328019 1087.148203798419 311.9604253512073 1094.340959695337 292.9935658056142
831 0.005 4.155 20 1111.574415511998 1095.385774368707 1095.410044648135 1108.20361958397 1101.488990100095 1100.579420796935 1087.157290573607 311.9665230257597 1094.341453142059 292.9937248156674
832 0.005 4.16 20 1111.574716803747 1095.385797144273 1095.410057701842 1108.20468182923 1101.4889561611 1100.580643430177 1087.162436465358 311.9697652981684 1094.339092110718 292.9950193038277
833 0.005 4.165 20 1111.573950509244 1095.385792199476 1095.410061806166 1108.203673500002 1101.488987240012 1100.580541351531 1087.153437364847 311.9754508981462 1094.338502481332 292.9948470000352
834 0.005 4.17 20 1111.571919785446 1095.385769373697 1095.410035092515 1108.201663078293 1101.485153408568 1100.575634857217 1087.163325567941 311.9826356741458 1094.337361145818 292.9935869042795
835 0.005 4.175 20 1111.570725174655 1095.385694965582 1095.40997546227 1108.200072552592 1101.484996568195 1100.574465076876 1087.156507716952 311.9857193950589 1094.337854236746 292.9935709064671
836 0.005 4.18 20 1111.575747336872 1095.38571815864 1095.409982377237 1108.204619104507 1101.489781978778 1100.580522475559 1087.156373852044 311.9888523104109 1094.341321569159 292.9950358272775
837 0.005 4.185 20 1111.571161500172 1095.385655240521 1095.409932103563 1108.200598955525 1101.485519518321 1100.574653491981 1087.158347506973 311.9925716461808 1094.338708698847 292.9935797717845
838 0.005 4.19 20 1111.5731862908 1095.385648080663 1095.409922966085 1108.203314890278 1101.488341671182 1100.580020678236 1087.15216583643 311.995823356288 1094.338710255384 292.9936252153547
839 0.005 4.195 20 1111.573511196689 1095.385675784393 1095.409934375106 1108.204840734424 1101.488550313721 1100.580597274831 1087.164356086889 311.999996723064 1094.3382252305 292.9945165385377
840 0.005 4.2 20 1111.573551718713 1095.38567631408 1095.409939926961 1108.203534708434 1101.488173439889 1100.579621386327 1087.158737062804 312.0047864824918 1094.338449922678 292.994127375994
841 0.005 4.205 20 1111.573385393935 1095.385665999685 1095.4099385202 1108.203679941794 1101.489449069412 1100.581064049375 1087.149205169033 312.0070093160997 1094.340292829912 292.9935428164933
842 0.005 4.21 20 1111.575487551709 1095.385670537979 1095.409937285235 1108.204150635609 1101.489634853444 1100.580531251967 1087.157354946154 312.0115651953145 1094.341387875256 292.9937538119088
843 0.005 4.215 20 1111.571242362121 1095.385627174711 1095.409901766996 1108.201408430486 1101.48576466025 1100.575442772314 1087.157562236566 312.0153259834206 1094.338717423738 292.9935921621816
844 0.005 4.22 20 1111.572082979809 1095.385579073614 1095.409857481731 1108.201382750923 1101.486293367556 1100.575950137586 1087.156219437509 312.0214650466584 1094.338382029098 292.9938237847818
845 0.005 4.225 20 1111.573071338443 1095.385569087153 1095.409837167809 1108.202924672224 1101.487162549751 1100.577560011107 1087.161817646863 312.0258210351243 1094.338993956498 292.9945865155894
846 0.005 4.23 20 1111.574394747173 1095.385588102931 1095.409850431714 1108.204724622733 1101.489759313249 1100.580553797852 1087.160210546028 312.0320359265561 1094.339161854261 292.9950266790581
847 0.005 4.235 20 1111.573103282063 1095.385594737725 1095.409861692082 1108.203920201852 1101.488987426823 1100.580399650642 1087.153772045791 312.0345458913587 1094.339208973476 292.9939655016975
848 0.005 4.24 20 1111.57482307506 1095.385626861609 1095.409880606657 1108.204819146005 1101.489217277404 1100.580442692836 1087.163613876815 312.0364709515038 1094.337823372371 292.9935970189263
849 0.005 4.245 20 1111.571700485406 1095.385579966146 1095.409850396743 1108.201150737876 1101.485979251484 1100.575515810691 1087.156725747312 312.0407993306412 1094.33802189441 292.9936772151908
850 0.005 4.25 20 1111.574745957311 1095.385605881939 1095.409861164564 1108.204185833336 1101.488426359032 1100.578821055358 1087.163323119283 312.0451809002672 1094.338628913985 292.9947899198449
851 0.005 4.255 20 1111.575117370287 1095.385611786777 1095.409873329305 1108.203857130214 1101.489202067585 1100.580158360464 1087.157232858202 312.0494007953045 1094.340952071687 292.9935807148658
852 0.005 4.26 20 1111.573596265493 1095.385612532783 1095.409873772287 1108.202931834475 1101.487305821362 1100.577779078259 1087.16118206322 312.052392291961 1094.339824809655 292.9936074448534
853 0.005 4.265 20 1111.575125392614 1095.385609675443 1095.40987874852 1108.203568016171 1101.489672145711 1100.580842644765 1087.148240008541 312.0573699973828 1094.341009163844 292.9942302831697
854 0.005 4.27 20 1111.573439125555 1095.385587994569 1095.409859822616 1108.202402722769 1101.487541337499 1100.577536949208 1087.157222717373 312.0610479762381 1094.340046312526 292.9946972441851
855 0.005 4.275 20 1111.573602637458 1095.385570386287 1095.409847400561 1108.202982192981 1101.488505744928 1100.580017702731 1087.149927399365 312.0659298839411 1094.339745884469 292.9949208282782
856 0.005 4.28 20 1111.575472686412 1095.385588401635 1095.409852007421 1108.204496390086 1101.489136035791 1100.580357853147 1087.160990556256 312.0694509460727 1094.341065618537 292.9935838671931
857 0.005 4.285 20 1111.57295778887 1095.385573706523 1095.409842444538 1108.20277289044 1101.487422202034 1100.57738254799 1087.157168912242 312.073725590026 1094.338711873518 292.9937612563558
858 0.005 4.29 20 1111.57503045324 1095.385569245149 1095.409839011175 1108.203457076639 1101.488946555158 1100.579452807051 1087.157116278359 312.079768226137 1094.340148876999 292.9949801624043
859 0.005 4.295 20 1111.573915686194 1095.385572363696 1095.409841346499 1108.203677787418 1101.488511543029 1100.579870621871 1087.15544242724 312.0813831489634 1094.33965832152 292.9939195768282
860 0.005 4.3 20 1111.574880150584 1095.385586810917 1095.409849665653 1108.204277040784 1101.488755099128 1100.580031591037 1087.160945035246 312.0850994700577 1094.338985763779 292.9935841743475
861 0.005 4.305 20 1111.574212016883 1095.385569115102 1095.409843072773 1108.203051002108 1101.488868447425 1100.579645429344 1087.149559342692 312.0874379258208 1094.341526721789 292.9935978213454
862 0.005 4.31 20 1111.57485737039 1095.385576555262 1095.40984238788 1108.204159668395 1101.488528495521 1100.580142602602 1087.160797153993 312.0905265299091 1094.340407637809 292.9940973889111
863 0.005 4.315 20 1111.574072656385 1095.38559135443 1095.409854920198 1108.20446451541 1101.489126350478 1100.580696454665 1087.158104427629 312.0944931320844 1094.337822094977 292.9948664390421
864 0.005 4.32 20 1111.574488745348 1095.385587462024 1095.40985605104 1108.203620318798 1101.488848290907 1100.579893533493 1087.157695218625 312.0996387850104 1094.33881438353 292.9938015053854
865 0.005 4.325 20 1111.574246420445 1095.385599667498 1095.409865749805 1108.20431707366 1101.48906176678 1100.580582661894 1087.156895687113 312.1041277853118 1094.338516412736 292.9935591624533
866 0.005 4.33 20 1111.571405094268 1095.38553918762 1095.409817444367 1108.200444362775 1101.485322390946 1100.574578690603 1087.158416409453 312.1067829333574 1094.338033502705 292.9935761425401
867 0.005 4.335 20 1111.573181011296 1095.385551230389 1095.409819240477 1108.203970503056 1101.488264476327 1100.580147254001 1087.157008520861 312.1120158199545 1094.337293730268 292.9937820030337
868 0.005 4.34 20 1111.572990919598 1095.385523279342 1095.409794108865 1108.202052735301 1101.487242196221 1100.576815309723 1087.158860848189 312.1158037405679 1094.338933472035 292.9945396221169
869 0.005 4.345 20 1111.573240004482 1095.385499969365 1095.409777940659 1108.202861937951 1101.488706488147 1100.580661564529 1087.14801496883 312.1189449433838 1094.337507299208 292.9945781250827
870 0.005 4.350000000000001 20 1111.573853359246 1095.385503901594 1095.409774105837 1108.204076306771 1101.48901452276 1100.58038826352 1087.158607331068 312.1235904815794 1094.338498363537 292.9945249696853
871 0.005 4.355 20 1111.574003380521 1095.38548643497 1095.409762329188 1108.203105668718 1101.488672656012 1100.580153287748 1087.149924810552 312.1283737819114 1094.339646083672 292.9948665924852
872 0.005 4.36 20 1111.572036339756 1095.38544832272 1095.409723007455 1108.20152437171 1101.485704278575 1100.575652310986 1087.160440941235 312.1307249808989 1094.338311766148 292.9935763979125
873 0.005 4.365 20 1111.571737281487 1095.385405237316 1095.409682767071 1108.201515679484 1101.486287821805 1100.576083039541 1087.155253634749 312.1334224056804 1094.337872071977 292.9938700283294
874 0.005 4.37 20 1111.572298285002 1095.385365126078 1095.409640501925 1108.20155413494 1101.486031991485 1100.57609190861 1087.159376315376 312.1374019023696 1094.338411102596 292.9949344168427
875 0.005 4.375 20 1111.575578484095 1095.38540422093 1095.409659132582 1108.20527233468 1101.489671472737 1100.580852076052 1087.162996521716 312.141717852829 1094.341820477518 292.9935980870345
876 0.005 4.38 20 1111.572802614074 1095.385373656967 1095.409643999389 1108.201728148857 1101.486797364413 1100.57688801687 1087.156692257882 312.145875727051 1094.339892924782 292.993531705103
877 0.005 4.385 20 1111.575070500609 1095.385420337396 1095.409672399101 1108.20512771188 1101.489172922757 1100.580600549421 1087.16391438005 312.1490357168969 1094.339998731987 292.9945002650924
878 0.005 4.39 20 1111.571229066071 1095.385368641983 1095.409640723908 1108.200687963301 1101.48549226764 1100.574867492344 1087.154255593065 312.1513159085821 1094.338333848558 292.9947937105527
879 0.005 4.395 20 1111.573277679267 1095.385384674237 1095.409647176769 1108.204226710741 1101.488733489327 1100.580327776524 1087.160663706487 312.1540041801141 1094.338731930132 292.9939420860247
880 0.005 4.4 20 1111.573680726997 1095.38538851103 1095.409655288464 1108.203894487681 1101.489444770827 1100.580982067902 1087.150982870705 312.1591226863079 1094.339556341994 292.9938468172289
881 0.005 4.405 20 1111.573559039401 1095.385406671779 1095.409665480585 1108.204092664726 1101.488226963328 1100.579769640136 1087.161851087968 312.1633754836363 1094.339284439338 292.9935665274492
882 0.005 4.41 20 1111.573983059615 1095.385427923551 1095.409686489126 1108.204438896183 1101.489346361516 1100.580519074393 1087.156145755849 312.1686452030945 1094.339624129934 292.9935349277496
883 0.005 4.415 20 1111.574112504859 1095.385476097312 1095.409722425964 1108.205295440451 1101.489009719142 1100.580728483571 1087.164723062009 312.1712719236774 1094.338857051534 292.9935389917246
884 0.005 4.42 20 1111.574918162326 1095.385492102373 1095.409745920564 1108.204072124709 1101.48901445199 1100.580052875709 1087.157426624693 312.1737602925058 1094.33973040277 292.9936144305832
885 0.005 4.425 20 1111.575109924904 1095.385508056035 1095.409764309137 1108.20411538646 1101.489251624549 1100.580163083177 1087.159330475691 312.1766277185311 1094.342300037577 292.9939659422575
886 0.005 4.43 20 1111.575085874511 1095.385528357802 1095.409786247416 1108.203945091465 1101.488933587675 1100.580059459768 1087.155318877895 312.1802822815733 1094.342089465946 292.9946484601294
887 0.005 4.435 20 1111.575181911061 1095.385570923635 1095.409818117004 1108.204948133978 1101.488918934238 1100.580340692203 1087.16401904532 312.1843772211639 1094.339717178979 292.9950188316868
888 0.005 4.44 20 1111.573825132268 1095.385576720674 1095.409834576144 1108.203572059057 1101.488578933858 1100.580124672108 1087.158198385868 312.188049471248 1094.337294451514 292.9940795779096
889 0.005 4.445 20 1111.573626418948 1095.385594474792 1095.409852235334 1108.204135208169 1101.488765742252 1100.580742614629 1087.156807541881 312.1909216743896 1094.337263672901 292.993581772149
890 0.005 4.45 20 1111.574696337579 1095.385611547963 1095.409869120631 1108.204039759359 1101.489035332347 1100.579819527457 1087.159675178246 312.1938775187199 1094.339160041703 292.9938273621106
891 0.005 4.455 20 1111.572868581694 1095.385606611922 1095.409872927374 1108.203052074415 1101.488141426782 1100.579404651776 1087.152750843053 312.1994191147243 1094.337963009825 292.99408007432
892 0.005 4.46 20 1111.574135248862 1095.385634749953 1095.409891278269 1108.205027290356 1101.489564781963 1100.580913739162 1087.161693328092 312.202519002367 1094.339934743766 292.9950233017666
893 0.005 4.465 20 1111.573749425792 1095.385639403478 1095.409900872116 1108.203488738045 1101.488536300829 1100.579997431028 1087.154873707409 312.205992087822 1094.338147358598 292.9947027303589
894 0.005 4.47 20 1111.574428797932 1095.385658342419 1095.409914004705 1108.204279840357 1101.488583812491 1100.580486737714 1087.161712065133 312.2109996504999 1094.337510037065 292.9949792910954
895 0.005 4.475000000000001 20 1111.57246386462 1095.385626879458 1095.409892734243 1108.201942252046 1101.486918340277 1100.576409302411 1087.158751490294 312.2148753374801 1094.338133942911 292.9948680124435
896 0.005 4.48 20 1111.575093378969 1095.38565575187 1095.409911265365 1108.204649587397 1101.489129302049 1100.580496995546 1087.158732268152 312.2170814766851 1094.340148499949 292.994685129722
897 0.005 4.485 20 1111.572224353357 1095.38562374098 1095.409891478566 1108.201732332365 1101.486749649744 1100.576512553125 1087.156771907074 312.2195125110742 1094.33871154442 292.9948296129608
898 0.005 4.49 20 1111.574611073449 1095.385635642475 1095.409896160968 1108.20402103528 1101.488692317116 1100.580333532931 1087.160047013587 312.2222869609395 1094.338742973514 292.9936154118086
899 0.005 4.495 20 1111.573718856585 1095.385613193669 1095.409885609419 1108.202810331826 1101.488579023454 1100.580268813258 1087.148036674023 312.225850293444 1094.339850315584 292.9935439508411
900 0.005 4.5 20 1111.57427469455 1095.385616132548 1095.409883061752 1108.203713900002 1101.48867996548 1100.579603653798 1087.157991073534 312.2302471589844 1094.33829578581 292.9938586131452
901 0.005 4.505 20 1111.572870245262 1095.385624780885 1095.409890187224 1108.203687250293 1101.487920520352 1100.579778631665 1087.157082249582 312.2317496304723 1094.337047308231 292.993615469283
902 0.005 4.51 20 1111.57514511812 1095.385637261251 1095.409897870182 1108.204289037311 1101.489746865246 1100.580233829776 1087.159655249574 312.2354780048272 1094.338669003548 292.9944992770724
903 0.005 4.515 20 1111.573424167393 1095.385612418732 1095.409887250986 1108.202777101917 1101.488630877468 1100.580431065061 1087.147832797592 312.2387920532911 1094.338505593409 292.9945980986095
904 0.005 4.52 20 1111.574155650304 1095.385609893952 1095.409879919663 1108.203817551767 1101.489055125978 1100.580457967035 1087.157131877207 312.2441592112638 1094.337604322876 292.9950282791218
905 0.005 4.525 20 1111.575094654002 1095.385639254981 1095.40989603013 1108.204827721533 1101.489064882032 1100.580432279412 1087.162899628221 312.2466314235132 1094.339699842517 292.9948949812991
906 0.005 4.53 20 1111.573666114241 1095.385642399119 1095.409909709479 1108.203862888808 1101.489285725597 1100.58080231258 1087.152231261133 312.250562746474 1094.339577415275 292.9949071181677
907 0.005 4.535 20 1111.573812792378 1095.385669714452 1095.409927995867 1108.205043946866 1101.489303197498 1100.580871073782 1087.162542894778 312.2546305389311 1094.33937148361 292.9948918528913
908 0.005 4.54 20 1111.573695946556 1095.385683684088 1095.409944454036 1108.204124561673 1101.489066147297 1100.580231638269 1087.156158092322 312.2557604329138 1094.338360223162 292.9935858054921
909 0.005 4.545 20 1111.573402163769 1095.385720481255 1095.409970338976 1108.204818895252 1101.488140370036 1100.580514845743 1087.164746854004 312.2586797573475 1094.33674829025 292.9935393630221
910 0.005 4.55 20 1111.573563330702 1095.38572827623 1095.409987371106 1108.203989758088 1101.488697496291 1100.580245277731 1087.15586986436 312.262293183196 1094.338085352475 292.9946190318528
911 0.005 4.555 20 1111.573162827247 1095.385741596125 1095.409998767448 1108.204116151672 1101.487977735544 1100.580277710368 1087.161533450016 312.2668575561141 1094.338266396147 292.9949364034277
912 0.005 4.56 20 1111.573385104603 1095.385741184611 1095.410005899792 1108.20369397711 1101.488934872126 1100.58042695159 1087.152074530656 312.2695730659161 1094.339215024929 292.9949476654742
913 0.005 4.565 20 1111.574042332261 1095.385787315552 1095.410035158026 1108.20555301954 1101.489326527086 1100.58109789752 1087.165241844886 312.2732063181117 1094.339380809259 292.9947610761487
914 0.005 4.57 20 1111.574149036988 1095.38579454192 1095.41004990524 1108.203834593399 1101.488787435444 1100.580281709266 1087.159143710839 312.2758121686148 1094.33783993176 292.9950142585437
915 0.005 4.575 20 1111.573220945643 1095.385819216772 1095.410073783469 1108.204431854717 1101.488343737033 1100.580301638649 1087.159358825303 312.2805021165578 1094.337990347897 292.9946314156421
916 0.005 4.58 20 1111.574794139131 1095.385835959152 1095.410090627017 1108.204266408195 1101.489548987327 1100.580060682642 1087.159940090296 312.2840460877134 1094.33875572683 292.9948419345616
917 0.005 4.585 20 1111.573542110814 1095.385845197098 1095.410104723063 1108.203733414713 1101.488662819273 1100.580202332646 1087.155675772547 312.2857874487218 1094.338263070827 292.9946426479644
918 0.005 4.59 20 1111.573372307414 1095.385847616216 1095.410109785587 1108.203567763736 1101.488135398116 1100.580261522543 1087.158200324053 312.2915394159844 1094.338187193872 292.9948478740764
919 0.005 4.595 20 1111.574243270732 1095.385883311348 1095.410132716223 1108.205026505319 1101.488971794291 1100.58149458148 1087.164029818782 312.2932805959689 1094.337320218286 292.9935974984684
920 0.005 4.600000000000001 20 1111.573847075564 1095.385893439289 1095.410151403245 1108.203910605503 1101.488940213754 1100.579983434145 1087.158292471556 312.296151255112 1094.338920611193 292.9935501446558
921 0.005 4.605 20 1111.572691443184 1095.385878981301 1095.41014706369 1108.202959474002 1101.488088394202 1100.580531910855 1087.150045367063 312.2999885360978 1094.336855356264 292.9949657499448
922 0.005 4.61 20 1111.572443432159 1095.385866595715 1095.410125430661 1108.202042039179 1101.485673549964 1100.576351600262 1087.16346539287 312.30157699802 1094.337675324297 292.9937380463319
923 0.005 4.615 20 1111.574613940665 1095.385859786797 1095.410121663163 1108.203568423723 1101.488770671407 1100.579846888171 1087.157446634322 312.304449864841 1094.340115969666 292.9937629130434
924 0.005 4.62 20 1111.573631085009 1095.385854630119 1095.410121158023 1108.203592050155 1101.488708129528 1100.580943417599 1087.151936865833 312.3093623763623 1094.336959247329 292.993619334979
925 0.005 4.625 20 1111.572910415221 1095.385867576788 1095.410127415193 1108.204234461717 1101.487992217055 1100.580195722031 1087.162534730418 312.3113334553551 1094.337704269046 292.9941358726666
926 0.005 4.63 20 1111.573716091066 1095.385877468702 1095.410138965201 1108.204040765172 1101.489031562738 1100.580222511664 1087.155758271214 312.3149500483716 1094.33882138469 292.9949501229659
927 0.005 4.635 20 1111.573464427998 1095.385891930696 1095.410149018788 1108.204246271368 1101.488024548683 1100.580347785737 1087.161947677056 312.3178235237729 1094.336941076002 292.9935729685981
928 0.005 4.64 20 1111.573606726113 1095.385915988886 1095.410170945836 1108.204404308667 1101.488463574767 1100.580353713625 1087.159186838167 312.3214377677645 1094.337479123416 292.9939984843268
929 0.005 4.645 20 1111.573333871298 1095.385922317822 1095.410181936476 1108.203967586933 1101.488857137655 1100.579899373286 1087.159444064229 312.3233538045629 1094.339703493231 292.9948702917392
930 0.005 4.65 20 1111.573899174369 1095.385950861617 1095.410205536688 1108.204669709015 1101.488861394097 1100.580608619313 1087.159325550453 312.328388352068 1094.338542277468 292.9936136021186
931 0.005 4.655 20 1111.574064111051 1095.385956980643 1095.410214420903 1108.204055076961 1101.489044807917 1100.580653317371 1087.159386811405 312.3317191206517 1094.338186607147 292.9937609542137
932 0.005 4.66 20 1111.573333960604 1095.385942775757 1095.410212291868 1108.202934573701 1101.48838086111 1100.58003771014 1087.149249728327 312.3329558964109 1094.338741151834 292.995021088417
933 0.005 4.665 20 1111.573694080322 1095.385943942599 1095.410207741047 1108.204088768824 1101.488780953504 1100.580986975508 1087.159208863702 312.3355797611589 1094.338044790711 292.9944595602716
934 0.005 4.67 20 1111.573528716575 1095.385927028235 1095.410198637092 1108.203219701613 1101.488608662423 1100.581064418254 1087.149375945116 312.3393702987772 1094.337941277934 292.9935631175259
935 0.005 4.675 20 1111.57311811245 1095.385921778245 1095.410190027869 1108.203680732631 1101.487971720198 1100.580028918617 1087.16000755806 312.3432932506648 1094.338195087459 292.9935567009653
936 0.005 4.68 20 1111.574117495887 1095.385950179049 1095.410209153925 1108.205102041388 1101.489358473126 1100.580773492213 1087.159967334633 312.3460110875842 1094.339175856516 292.9935783931356
937 0.005 4.685 20 1111.573723578529 1095.385953763531 1095.410215771857 1108.204264467679 1101.488894448195 1100.580976996103 1087.157340324487 312.3493752011535 1094.337650614578 292.9939761836692
938 0.005 4.69 20 1111.573855587213 1095.385997188719 1095.410246245794 1108.204922297098 1101.488497958226 1100.580588428698 1087.165125329255 312.3506111738814 1094.338975016853 292.9936335733889
939 0.005 4.695 20 1111.574364596313 1095.386006314168 1095.410262808306 1108.203912358814 1101.488949238299 1100.579598834145 1087.159528105059 312.353723882546 1094.339403084595 292.9943605435116
940 0.005 4.7 20 1111.573660332849 1095.386009489746 1095.41027401841 1108.203836622379 1101.489216988867 1100.580542307583 1087.151997903325 312.3575917144164 1094.339435566565 292.9949793341937
941 0.005 4.705 20 1111.571062382183 1095.385978357427 1095.410240954252 1108.20126023952 1101.484822515944 1100.575163071402 1087.163355030032 312.3592670967489 1094.338011811351 292.9935639674873
942 0.005 4.71 20 1111.574857184856 1095.385984982304 1095.410244465695 1108.204006143185 1101.489041419823 1100.579797560619 1087.157360895135 312.3624823974074 1094.338887979377 292.9944006320225
943 0.005 4.715 20 1111.574230262145 1095.386015042756 1095.410263755122 1108.20451677798 1101.488326851588 1100.580467563832 1087.163869057882 312.3667034918495 1094.338122576273 292.9948568298528
944 0.005 4.72 20 1111.574076760737 1095.386010801362 1095.410271010194 1108.203333199318 1101.488469629264 1100.579714019492 1087.157021483623 312.3693618670978 1094.33738825065 292.9935921146895
945 0.005 4.725000000000001 20 1111.573778777661 1095.38604971574 1095.410299140606 1108.205147336908 1101.489070033619 1100.580877255824 1087.164422959067 312.3713997162195 1094.338077876882 292.9936442774023
946 0.005 4.73 20 1111.57466630727 1095.3860517234 1095.410309770509 1108.203436735935 1101.48863831541 1100.579478049974 1087.157574021662 312.3730366804862 1094.339420536492 292.9936151617871
947 0.005 4.735 20 1111.573577207789 1095.386030363022 1095.410300488443 1108.202933913663 1101.488677798882 1100.580453506374 1087.149081345668 312.3770527319899 1094.338772660376 292.9940658461369
948 0.005 4.74 20 1111.574762566956 1095.386054577752 1095.410307763771 1108.20407851946 1101.487941164334 1100.579008065122 1087.163809343859 312.3800284988093 1094.339228406395 292.9949488979726
949 0.005 4.745 20 1111.574089016335 1095.386054478019 1095.410314670524 1108.204010749167 1101.489025465466 1100.58026345868 1087.157074986656 312.3819860715154 1094.338218143803 292.9935617278546
950 0.005 4.75 20 1111.575096629587 1095.38608979647 1095.41033882785 1108.204691633558 1101.488619945569 1100.580441738425 1087.163788397394 312.3851986082898 1094.33996482879 292.9936456032078
951 0.005 4.755 20 1111.573215336105 1095.386062329139 1095.410328035532 1108.202024306804 1101.487188487785 1100.577574919279 1087.157123446289 312.3889356845765 1094.339439890842 292.9945112141163
952 0.005 4.76 20 1111.573578206995 1095.386056765464 1095.41031831096 1108.202799864558 1101.487251119004 1100.577760994414 1087.161080325437 312.3927231906255 1094.338811416311 292.9946250723333
953 0.005 4.765 20 1111.574314735084 1095.386040180928 1095.410309965693 1108.203075925034 1101.488804395201 1100.580356354188 1087.149011717516 312.3953696492237 1094.340599703487 292.994221234074
954 0.005 4.77 20 1111.574331072512 1095.386065355934 1095.410320946457 1108.204812515743 1101.488807415104 1100.581393056723 1087.163069462891 312.401157566091 1094.337262313468 292.9935869050545
955 0.005 4.775 20 1111.573750370801 1095.386073290912 1095.410332519197 1108.204175391372 1101.488684026291 1100.580339581561 1087.158774304246 312.4023925213199 1094.337802572473 292.9935861290195
956 0.005 4.78 20 1111.572767571294 1095.386052482225 1095.410324676383 1108.202678878801 1101.487717642327 1100.580034946689 1087.14970190599 312.4038067689397 1094.337347593877 292.9935927903755
957 0.005 4.785 20 1111.574681071743 1095.386086334426 1095.410339152075 1108.205161005711 1101.489355373706 1100.580559070471 1087.164101867046 312.4059328821432 1094.338201188081 292.9942416496042
958 0.005 4.79 20 1111.574546880173 1095.386104382707 1095.410362461808 1108.205056875569 1101.490201038329 1100.581279683113 1087.156127546084 312.4079652695905 1094.339850833295 292.9950118838743
959 0.005 4.795 20 1111.574396812376 1095.386097609505 1095.410360995374 1108.203771196452 1101.488721839745 1100.580199746494 1087.159126584881 312.4106015070985 1094.339026757913 292.9935596731672
960 0.005 4.8 20 1111.572566847946 1095.386061153969 1095.41033354692 1108.201585983117 1101.48637195946 1100.576228757954 1087.154508253588 312.4138756373392 1094.337995941629 292.993969421074
961 0.005 4.805 20 1111.574969246198 1095.386081888486 1095.410339859449 1108.204690267961 1101.488719332438 1100.580359044636 1087.16306186179 312.4154379664395 1094.340524109488 292.9949005380418
962 0.005 4.81 20 1111.575504442692 1095.386090289457 1095.410350119199 1108.204268667488 1101.489433403431 1100.580273974013 1087.158930599268 312.4191353049088 1094.341130948508 292.9935806842998
963 0.005 4.815 20 1111.573411841793 1095.386090201177 1095.410350934192 1108.203326727415 1101.487621755741 1100.577858273121 1087.160832826666 312.420933828909 1094.338866059973 292.9935517203965
964 0.005 4.82 20 1111.575594687824 1095.38610290472 1095.410362981328 1108.204279734085 1101.48935485416 1100.580085970816 1087.159463119634 312.4251994650942 1094.340364788094 292.9944771544634
965 0.005 4.825 20 1111.571116869029 1095.386041603412 1095.410320497657 1108.200461409773 1101.485518478128 1100.575469023982 1087.1513042563 312.4283417809999 1094.338181182383 292.9935660926575
966 0.005 4.83 20 1111.57132004563 1095.385985360726 1095.410262137467 1108.200763492298 1101.485016457237 1100.574818428052 1087.159875813505 312.4314981456077 1094.33783008403 292.9935330576782
967 0.005 4.835 20 1111.572308745954 1095.385949301254 1095.410224526673 1108.20163559584 1101.486643132841 1100.576762847272 1087.154330071934 312.4346052911022 1094.338992043379 292.9941479609866
968 0.005 4.84 20 1111.572474396294 1095.385914406004 1095.410184576038 1108.201661330976 1101.485960257807 1100.576116265189 1087.160437493507 312.4366587204269 1094.338321731896 292.9950294078203
969 0.005 4.845 20 1111.575089507646 1095.385928916725 1095.410190244485 1108.204511541557 1101.489531551724 1100.580590607731 1087.15626656418 312.4379524417944 1094.34165766866 292.9935850646328
970 0.005 4.850000000000001 20 1111.575942278943 1095.385943380824 1095.41020358088 1108.204626320438 1101.490042381331 1100.58034871723 1087.157157754425 312.4399281809476 1094.340594516155 292.9935496425393
971 0.005 4.855 20 1111.575101729149 1095.385977113333 1095.410229107116 1108.204914951346 1101.488885413474 1100.580500845544 1087.163611581146 312.4436029297764 1094.341354848396 292.9947771768668
972 0.005 4.86 20 1111.572376736773 1095.385936403768 1095.410204907069 1108.20144425568 1101.486230724037 1100.575729710574 1087.158404410982 312.4459995870241 1094.338622384967 292.9935600892251
973 0.005 4.865 20 1111.571732977345 1095.385904965611 1095.410175032211 1108.201758584252 1101.486032782044 1100.575835244014 1087.157733594153 312.4489841293101 1094.3382048675 292.9935507230242
974 0.005 4.87 20 1111.574168109581 1095.38589291009 1095.410160421861 1108.202916188334 1101.488309519864 1100.578089202592 1087.158140615838 312.4507881171013 1094.338759688679 292.994401488587
975 0.005 4.875 20 1111.574480482787 1095.385899869992 1095.410164214041 1108.203855582591 1101.488959064426 1100.579495670361 1087.155633565345 312.4544647948766 1094.339811444552 292.9948338656096
976 0.005 4.88 20 1111.574276764387 1095.385901405404 1095.410165137851 1108.203836084197 1101.488618053943 1100.580326649687 1087.159322653848 312.4573118627596 1094.338243413108 292.9935924090454
977 0.005 4.885 20 1111.573553170107 1095.385891725286 1095.410162547846 1108.20323455552 1101.48852368785 1100.579871727325 1087.151293358484 312.4600690625974 1094.338984590503 292.9935970479651
978 0.005 4.89 20 1111.574786599157 1095.385928331968 1095.410180745429 1108.204889131238 1101.48893581626 1100.580320298988 1087.164411010851 312.4629866540313 1094.337912742483 292.9937453942646
979 0.005 4.895 20 1111.572015217386 1095.385881512539 1095.410151396312 1108.201204237117 1101.48627001486 1100.575882191696 1087.15784717009 312.4656084496083 1094.338152939695 292.9949402696096
980 0.005 4.9 20 1111.575749581629 1095.385913007329 1095.410169572473 1108.204857197725 1101.489597773471 1100.580274262655 1087.158822809061 312.4672042203366 1094.341379328466 292.9935937705816
981 0.005 4.905 20 1111.574670679885 1095.385916265794 1095.41017805265 1108.204104828099 1101.489175011161 1100.580343327503 1087.156242484241 312.469860829796 1094.341145378944 292.9935460435717
982 0.005 4.91 20 1111.575373242337 1095.385958503172 1095.410206596043 1108.204730346058 1101.488658276851 1100.580444011087 1087.1639161769 312.472371387533 1094.340425052744 292.9935375057713
983 0.005 4.915 20 1111.574783249281 1095.385969808433 1095.410226078467 1108.204087222183 1101.48919920123 1100.57983709276 1087.159412634389 312.4738927424469 1094.339225496497 292.9938385674974
984 0.005 4.92 20 1111.576041152933 1095.386013253487 1095.410262429917 1108.205231824491 1101.489674736958 1100.580743244001 1087.161435862505 312.4774931781625 1094.340639025816 292.9936342110717
985 0.005 4.925 20 1111.573764365952 1095.386006144769 1095.410266387398 1108.202993782829 1101.488018980254 1100.577590131918 1087.159023729181 312.4804722046771 1094.338700065627 292.9941475455632
986 0.005 4.93 20 1111.574040568046 1095.386011995244 1095.410276698433 1108.203486122257 1101.488603808845 1100.57987784646 1087.153109072634 312.4820249123023 1094.339279525677 292.9950069767855
987 0.005 4.935 20 1111.574029273094 1095.386035250604 1095.410289527564 1108.20481682257 1101.488897393503 1100.581523568069 1087.162708733542 312.4849550779838 1094.337502581162 292.9943932957963
988 0.005 4.94 20 1111.57460649032 1095.386043960049 1095.410300550288 1108.204134631129 1101.489334672609 1100.580906471421 1087.159265384297 312.4875244789085 1094.337251018203 292.9945476279974
989 0.005 4.945 20 1111.57379882293 1095.386027376114 1095.410295542223 1108.20270518283 1101.488307160118 1100.578676067729 1087.150451243008 312.4899844400747 1094.338953693247 292.9950364063199
990 0.005 4.95 20 1111.574707371118 1095.386060116613 1095.410312096631 1108.204676464516 1101.488445041224 1100.580491199731 1087.16398176472 312.4934599374931 1094.338552494999 292.9942777423226
991 0.005 4.955 20 1111.573834273478 1095.386050914196 1095.410312170488 1108.203129779404 1101.488174794368 1100.578133103998 1087.157301431672 312.4957944038856 1094.340086981933 292.993581145705
992 0.005 4.96 20 1111.576122618104 1095.386095756435 1095.410344176356 1108.205262835924 1101.489770114772 1100.580905120153 1087.16340607084 312.4975388895001 1094.340926890221 292.9938873017117
993 0.005 4.965 20 1111.57482580711 1095.386096227531 1095.410356468399 1108.203590713454 1101.488754020767 1100.579905220961 1087.15734019722 312.5002579214863 1094.342160451407 292.9935905110474
994 0.005 4.97 20 1111.576246064294 1095.38613643937 1095.410387318446 1108.205274900432 1101.489892551606 1100.580808110601 1087.162118620901 312.5014533229736 1094.340617283154 292.9942027838784
995 0.005 4.975000000000001 20 1111.574400232337 1095.386136895546 1095.410396187574 1108.203524463449 1101.488814661218 1100.578758797439 1087.159004727825 312.5042462711052 1094.34101517902 292.9949224031125
996 0.005 4.98 20 1111.57438815523 1095.386128815067 1095.410396750284 1108.203095897813 1101.488447892743 1100.579953484927 1087.151589078371 312.5067651266631 1094.339614536886 292.9935887950435
997 0.005 4.985 20 1111.572740585272 1095.386101735625 1095.410370231765 1108.202271900832 1101.486732757041 1100.576824377058 1087.160130879547 312.5102427223848 1094.337852509763 292.9940392088714
998 0.005 4.99 20 1111.573746678016 1095.386095737222 1095.410364081576 1108.203260861947 1101.488396876271 1100.580049507266 1087.153405067573 312.5119243868572 1094.337381790987 292.995004539873
999 0.005 4.995 20 1111.574197884035 1095.386123998352 1095.410376174366 1108.204423490192 1101.488020139592 1100.579829487996 1087.163843008911 312.5136740891838 1094.33803756399 292.9948490065006
1000 0.005 5 20 1111.574245703137 1095.386127089427 1095.410387740383 1108.203820144841 1101.489194359571 1100.580145551619 1087.153675206306 312.51653076734 1094.338890212823 292.993627947978
1001 0.005 5.005 20 1111.573936428683 1095.386163569078 1095.410413721969 1108.205192043728 1101.488970181076 1100.580861573442 1087.164635806638 312.5185984284756 1094.338625834717 292.9936357413677
1002 0.005 5.01 20 1111.573425706802 1095.386164232789 1095.410423878867 1108.203870699121 1101.488436457471 1100.580329028883 1087.155917128281 312.5213086502935 1094.337573121667 292.9944672351608
1003 0.005 5.015 20 1111.574372455604 1095.386179485513 1095.41043439556 1108.20432846972 1101.488879239313 1100.580019809015 1087.16182469426 312.5251401089436 1094.338337236099 292.9935814228318
1004 0.005 5.02 20 1111.574336224618 1095.386176314373 1095.410439042781 1108.203636059039 1101.488935561606 1100.58046224841 1087.153500411183 312.5262671043371 1094.33839955406 292.9935795732415
1005 0.005 5.025 20 1111.574902610882 1095.386203879728 1095.410454282691 1108.204442544086 1101.488358868173 1100.579623857531 1087.163796626084 312.5293778083059 1094.339669498157 292.9950284442156
1006 0.005 5.03 20 1111.574814510587 1095.386204336239 1095.410463240837 1108.203949323646 1101.489034567279 1100.57998560105 1087.158635503627 312.5313083123406 1094.339669503993 292.9947428396196
1007 0.005 5.035 20 1111.575188391174 1095.386221201839 1095.410480263252 1108.204346044505 1101.489400672715 1100.579960212698 1087.156314316654 312.5338558653415 1094.341966271735 292.9948234356382
1008 0.005 5.04 20 1111.575539809357 1095.386227753309 1095.410488707292 1108.204278167172 1101.489473341495 1100.580363134364 1087.159050485522 312.5367861928019 1094.342005672788 292.9937161725937
1009 0.005 5.045 20 1111.573097480099 1095.38618480907 1095.410463685474 1108.201906137031 1101.487751681925 1100.578264112623 1087.147941446036 312.5395099228548 1094.339768456495 292.9938748470068
1010 0.005 5.05 20 1111.574214334681 1095.386165401389 1095.410439842957 1108.203051313543 1101.488369987321 1100.578662259513 1087.157340622693 312.5406410032627 1094.339571695299 292.9935966240139
1011 0.005 5.055 20 1111.574387088498 1095.386156949648 1095.410429699674 1108.203879140058 1101.489066737836 1100.580455180061 1087.154474745095 312.5432545495004 1094.339840783198 292.994252447891
1012 0.005 5.06 20 1111.575523794201 1095.386168823738 1095.410432636581 1108.204405313351 1101.48892124189 1100.580243680009 1087.161184369127 312.5463215443095 1094.340710674401 292.994988414071
1013 0.005 5.065 20 1111.573970657652 1095.386183730408 1095.410448175724 1108.204821120371 1101.489647718044 1100.581049806925 1087.157008536881 312.5490495872766 1094.33984193196 292.9945914535407
1014 0.005 5.07 20 1111.574229887548 1095.386195603968 1095.410458665977 1108.204686594074 1101.489641450995 1100.580668025354 1087.160224330803 312.5521245118288 1094.339679786496 292.9945724486594
1015 0.005 5.075 20 1111.573937941147 1095.386182160161 1095.410453316657 1108.203494993988 1101.48916675232 1100.580129969218 1087.151704925366 312.5539548940015 1094.338305893466 292.9943892316261
1016 0.005 5.08 20 1111.576087927534 1095.386202665833 1095.410463220833 1108.204835643299 1101.489595567621 1100.580691099496 1087.16098961383 312.5545718305945 1094.340670989476 292.9935621672255
1017 0.005 5.085 20 1111.574713648003 1095.386184768927 1095.410457534115 1108.203362043783 1101.489247972052 1100.579867707376 1087.149936751329 312.55805283067 1094.340097959107 292.9935507509159
1018 0.005 5.09 20 1111.574907497817 1095.386189121422 1095.410455057767 1108.20420460604 1101.488537232166 1100.580173371481 1087.160800033833 312.5583867077896 1094.340031672316 292.9937736416492
1019 0.005 5.095 20 1111.57491352966 1095.386196562124 1095.410461560587 1108.204481629469 1101.489235451022 1100.580281039011 1087.157203017115 312.5608181961491 1094.339424445984 292.9949548729288
1020 0.005 5.100000000000001 20 1111.576501091585 1095.386211039581 1095.410473961006 1108.204821190733 1101.490270233096 1100.580537337423 1087.159399653494 312.5639492308611 1094.340301970597 292.9946799569764
1021 0.005 5.105 20 1111.574728402746 1095.386196687869 1095.410470739661 1108.203555911955 1101.489248960461 1100.579944241588 1087.150996660418 312.567457465348 1094.341896633372 292.9946907082442
1022 0.005 5.11 20 1111.575055622832 1095.386203983534 1095.4104704678 1108.204395311969 1101.488799912832 1100.580386658604 1087.161085978624 312.5691835469758 1094.340969505044 292.9945387173653
1023 0.005 5.115 20 1111.571842047208 1095.386140036914 1095.410425755067 1108.201058966585 1101.486738796662 1100.577041746144 1087.149239295667 312.5727423473615 1094.338846948278 292.9945463527506
1024 0.005 5.12 20 1111.57303931672 1095.386108334332 1095.410385050459 1108.20222039924 1101.486551066086 1100.576926423503 1087.160995508968 312.5737819354862 1094.338226451275 292.9946951287733
1025 0.005 5.125 20 1111.571540781687 1095.386029647782 1095.410320185603 1108.200532040734 1101.486219614499 1100.57655103505 1087.147686183949 312.5763985705954 1094.338007597439 292.9945070141815
1026 0.005 5.13 20 1111.574587230881 1095.386008675203 1095.410287769829 1108.203645817675 1101.488917895847 1100.580175730262 1087.156311394018 312.5778349043376 1094.33939813044 292.9945921375211
1027 0.005 5.135 20 1111.574847824549 1095.386025629036 1095.410289706236 1108.204784280359 1101.488949639133 1100.580255456982 1087.163280069859 312.5810506376257 1094.338772586387 292.9945963987122
1028 0.005 5.14 20 1111.575651477094 1095.386031254938 1095.410296501474 1108.204343662989 1101.489611001027 1100.579977800101 1087.157280972452 312.5814652646732 1094.341828742239 292.9949811562196
1029 0.005 5.145 20 1111.575200113295 1095.386062728341 1095.410318560328 1108.205081244724 1101.489195891668 1100.580698508049 1087.163459811387 312.5844356952657 1094.341223544931 292.9940883392663
1030 0.005 5.15 20 1111.574729066128 1095.386065493023 1095.410330328768 1108.204179008703 1101.489418978328 1100.580730443104 1087.154690623537 312.5863771660723 1094.338837597409 292.9936271636568
1031 0.005 5.155 20 1111.5747199803 1095.386061351188 1095.410328265648 1108.203856007833 1101.488940287454 1100.580185766145 1087.158570746285 312.5888376622543 1094.340261169144 292.9942485022595
1032 0.005 5.16 20 1111.574897078084 1095.386077360434 1095.410339788977 1108.204422691852 1101.4890126786 1100.580465627372 1087.158199908504 312.592075174527 1094.339163723725 292.9947608375334
1033 0.005 5.165 20 1111.573468367796 1095.386049414975 1095.410320272017 1108.202475471331 1101.487733324223 1100.577353645848 1087.158451982764 312.5948937773192 1094.338772876445 292.9945746235338
1034 0.005 5.17 20 1111.574253518607 1095.386072570134 1095.410336579621 1108.2046967383 1101.489425760382 1100.580656941577 1087.157256500778 312.5970483648342 1094.339218629077 292.9946033902753
1035 0.005 5.175 20 1111.573605895174 1095.386080486445 1095.41034378666 1108.204252058289 1101.489114768244 1100.58020373244 1087.160362107335 312.5982788276452 1094.338748019539 292.9948628143192
1036 0.005 5.18 20 1111.572981918763 1095.386058252639 1095.410332257648 1108.202833681293 1101.488032636676 1100.580610529645 1087.148988106607 312.6003304981814 1094.337370668326 292.9944856923029
1037 0.005 5.185 20 1111.573608921098 1095.386052174447 1095.410320801414 1108.203809883151 1101.488569100571 1100.580694700631 1087.158010374072 312.6013430038434 1094.337186734503 292.9950002993699
1038 0.005 5.19 20 1111.57442053726 1095.386087489867 1095.410341274906 1108.205197110222 1101.489289162921 1100.580690107947 1087.164035302432 312.604333629497 1094.338428185993 292.9948044400994
1039 0.005 5.195 20 1111.574880786125 1095.38608530955 1095.410347228787 1108.203684552163 1101.489009428265 1100.579763811904 1087.157620821902 312.6062949880007 1094.340021056002 292.9936114433593
1040 0.005 5.2 20 1111.573950911696 1095.386094607609 1095.410355924314 1108.20392363551 1101.488703871669 1100.580848851726 1087.156062772261 312.6085533940275 1094.33670044972 292.9936131603197
1041 0.005 5.205 20 1111.573516730558 1095.386128022178 1095.410377995708 1108.204604050692 1101.488111220926 1100.580452399307 1087.164544120872 312.6111077993099 1094.33739422549 292.9940343174492
1042 0.005 5.21 20 1111.573723501854 1095.386131547303 1095.410390721039 1108.203853978419 1101.488618659169 1100.580835595393 1087.153891243536 312.6133050673208 1094.337147953615 292.9950454954606
1043 0.005 5.215 20 1111.571688531992 1095.386107007252 1095.410366440615 1108.201913184275 1101.485674125214 1100.575698644406 1087.163140340474 312.6157158189284 1094.337882444978 292.9944335665653
1044 0.005 5.22 20 1111.574960301807 1095.386114332254 1095.410373688402 1108.204281070644 1101.489317054427 1100.580238539907 1087.155350642096 312.6176908245388 1094.338882533408 292.9950227752993
1045 0.005 5.225000000000001 20 1111.575670883271 1095.386154721664 1095.410401231885 1108.205092940203 1101.489172787957 1100.58070422945 1087.164004278964 312.6198523699253 1094.340777570344 292.9946057635673
1046 0.005 5.23 20 1111.572051876513 1095.386107261782 1095.410374144734 1108.201213992008 1101.48597927194 1100.575415245717 1087.1564027471 312.6224733343977 1094.338970606275 292.99449110961
1047 0.005 5.235 20 1111.574875681968 1095.386141222703 1095.410390763187 1108.204713059335 1101.488564370552 1100.580132046367 1087.164201825643 312.6238785074518 1094.338982072188 292.9944918408131
1048 0.005 5.24 20 1111.574055229731 1095.386128625342 1095.410388555918 1108.202748731631 1101.488004305682 1100.577696164196 1087.158450362352 312.6261507653843 1094.338643514765 292.9949983647664
1049 0.005 5.245 20 1111.575292896017 1095.386135195136 1095.410398329564 1108.203886035299 1101.48950722804 1100.580442715313 1087.152060573022 312.6272083773148 1094.340564781425 292.9935932353779
1050 0.005 5.25 20 1111.573200908206 1095.386114618066 1095.410380148269 1108.202478050696 1101.486922398825 1100.57720853715 1087.16010561096 312.630049485967 1094.339518670367 292.9939229676497
1051 0.005 5.255 20 1111.575270441189 1095.386128379691 1095.410390599442 1108.204225656118 1101.489554711191 1100.580436241786 1087.154698163596 312.6327536442012 1094.340616847189 292.994813775883
1052 0.005 5.26 20 1111.571864385435 1095.386098717221 1095.410363061578 1108.201618418703 1101.485371035989 1100.575419214305 1087.162945509508 312.634024781927 1094.338577592607 292.9937721422166
1053 0.005 5.265 20 1111.575371999453 1095.386098136002 1095.410362236336 1108.203909267082 1101.489415969981 1100.579966076755 1087.157034378808 312.6357366829116 1094.340105892747 292.9936419800098
1054 0.005 5.27 20 1111.576470419322 1095.386149229621 1095.410396481596 1108.205698105722 1101.490017837653 1100.580782607768 1087.16369934475 312.6381664956427 1094.340075015643 292.9944198324457
1055 0.005 5.275 20 1111.574892111941 1095.386156336501 1095.410415222211 1108.204349499413 1101.489492424852 1100.580550283976 1087.154865310061 312.6404945481365 1094.341635892912 292.9948009251569
1056 0.005 5.28 20 1111.575269118169 1095.38616566406 1095.410425343771 1108.20405534705 1101.489018937149 1100.579602607984 1087.159897026057 312.6424721772874 1094.339473590617 292.9944150809649
1057 0.005 5.285 20 1111.574644904089 1095.386189249543 1095.410445092772 1108.204740894439 1101.489026547318 1100.58056383693 1087.161264262099 312.6440525630497 1094.339109329515 292.9936020466354
1058 0.005 5.29 20 1111.576116107416 1095.386208075097 1095.410465092971 1108.204625201065 1101.490076554749 1100.580288577808 1087.159006332254 312.6463578320518 1094.342336212717 292.9935992699599
1059 0.005 5.295 20 1111.574181274507 1095.386193263741 1095.410463880527 1108.203228117879 1101.488866106344 1100.580268337026 1087.149799070668 312.6476710058919 1094.341744487417 292.9948126631108
1060 0.005 5.3 20 1111.57287498012 1095.386168154309 1095.41043752228 1108.202173225354 1101.486444840044 1100.576556172864 1087.16071428735 312.6499236594506 1094.338227298756 292.9937118979113
1061 0.005 5.305 20 1111.574519661057 1095.38617485198 1095.410439192161 1108.204230686743 1101.489049894422 1100.580472853269 1087.156560225186 312.6527185433413 1094.339346322945 292.9935596555448
1062 0.005 5.31 20 1111.57424985819 1095.386160174224 1095.410427206957 1108.203055956222 1101.488216101905 1100.578063253149 1087.157364120944 312.6548477849641 1094.338840492842 292.9936200610861
1063 0.005 5.315 20 1111.571794009895 1095.386119165525 1095.410390668038 1108.20141404551 1101.48578090143 1100.575914438689 1087.160403443356 312.6564803631842 1094.338140343052 292.993619127674
1064 0.005 5.32 20 1111.572869982344 1095.386080520244 1095.410357054984 1108.201818256601 1101.487194303673 1100.577378022137 1087.151453772206 312.6593241387085 1094.339274572954 292.994513273875
1065 0.005 5.325 20 1111.57394974495 1095.386094454739 1095.410357686471 1108.204728757787 1101.48926544963 1100.580850566751 1087.161434602091 312.659796965782 1094.339253429616 292.995036996515
1066 0.005 5.33 20 1111.573861926282 1095.386101974947 1095.410364872959 1108.203826859237 1101.488708001579 1100.579913879375 1087.15557577863 312.6632711373711 1094.3385936372 292.9948160132315
1067 0.005 5.335 20 1111.574206765005 1095.386123738077 1095.410379898034 1108.205104284315 1101.489407747108 1100.581002662829 1087.162046980043 312.6646201477588 1094.33953588807 292.9935904809974
1068 0.005 5.34 20 1111.575993543686 1095.386151316756 1095.410405230159 1108.205054020526 1101.490138233575 1100.580967895766 1087.157475026322 312.6671198623476 1094.341373665438 292.9935431734861
1069 0.005 5.345 20 1111.571511808452 1095.386091306505 1095.410363710662 1108.200818656586 1101.485800891603 1100.57498680643 1087.158527528368 312.668652252947 1094.338665700396 292.9937903923878
1070 0.005 5.350000000000001 20 1111.575094359461 1095.386114646727 1095.410372937442 1108.204689589697 1101.489107857103 1100.580540257745 1087.160696547628 312.6709658210775 1094.339557160153 292.9936046481182
1071 0.005 5.355 20 1111.57448252128 1095.386124696468 1095.410384312245 1108.204148794036 1101.489175641462 1100.579639716116 1087.159453459668 312.6735299779899 1094.338384707153 292.9943047151207
1072 0.005 5.36 20 1111.573938480841 1095.386161707311 1095.410413916961 1108.204963634671 1101.488902739555 1100.580526377118 1087.162385948979 312.6755761838917 1094.338213316142 292.994507024557
1073 0.005 5.365 20 1111.57345313035 1095.386172226657 1095.410429453253 1108.204032372106 1101.488534322056 1100.579824112532 1087.160251172648 312.6767116308626 1094.337772990499 292.9945395360903
1074 0.005 5.37 20 1111.573695457089 1095.386188452658 1095.410447156715 1108.20428710874 1101.488946978425 1100.580484471015 1087.155805439588 312.6812437323368 1094.33961936132 292.9948914676652
1075 0.005 5.375 20 1111.57377321884 1095.386204424162 1095.410458759811 1108.204161287953 1101.488262493065 1100.579821357227 1087.161681272538 312.6825275991985 1094.338705929332 292.9935912029395
1076 0.005 5.38 20 1111.574055899846 1095.386224756627 1095.410477893546 1108.204322698938 1101.488976124432 1100.580040482427 1087.157864944767 312.6818333640931 1094.338375588647 292.9935519870801
1077 0.005 5.385 20 1111.574248038582 1095.386235449208 1095.410490261122 1108.204134896779 1101.489314261718 1100.57986866944 1087.160023071037 312.6838600425435 1094.338416097687 292.9945186459793
1078 0.005 5.39 20 1111.573110435749 1095.386232220985 1095.410495156229 1108.203067997857 1101.487609875123 1100.5796889367 1087.15358785816 312.6852673559892 1094.337247489038 292.9944820346858
1079 0.005 5.395 20 1111.574061218595 1095.386266149269 1095.410515490305 1108.205134246215 1101.489097578004 1100.580549429547 1087.164317516441 312.6866245631571 1094.33859242401 292.9936317164319
1080 0.005 5.4 20 1111.573341367768 1095.386260827972 1095.410520569196 1108.203216251101 1101.487877599689 1100.579271877775 1087.158671799248 312.6895811904976 1094.337912480182 292.9939275299827
1081 0.005 5.405 20 1111.573552613742 1095.386282806642 1095.410534505711 1108.204506549234 1101.488279443291 1100.580684256268 1087.162901115062 312.6913676634032 1094.337953104457 292.9945625205323
1082 0.005 5.41 20 1111.571247003966 1095.386215320212 1095.41048668133 1108.19984765616 1101.484801710852 1100.574623371772 1087.156521635652 312.6929619584165 1094.338309510215 292.9949858749702
1083 0.005 5.415 20 1111.571599258122 1095.386175432541 1095.410442430879 1108.201286341369 1101.485506132875 1100.575523571554 1087.160622261257 312.6946270805949 1094.338056368834 292.9947388703941
1084 0.005 5.42 20 1111.575273894739 1095.386172356592 1095.410436950716 1108.203672581958 1101.489493307469 1100.580453817541 1087.149970542084 312.6958691103083 1094.340035536477 292.9949217839191
1085 0.005 5.425 20 1111.575349275987 1095.3861896617 1095.410444886628 1108.204578618567 1101.489101760633 1100.580178338329 1087.161141703729 312.6981559619474 1094.339962799292 292.9935948624298
1086 0.005 5.43 20 1111.575126250518 1095.386200057984 1095.410458244521 1108.204106169866 1101.489084181436 1100.580396571463 1087.155734126905 312.6998659607697 1094.340519630559 292.9937087109115
1087 0.005 5.435 20 1111.574985568901 1095.386199334992 1095.410461788167 1108.203863521723 1101.489187838967 1100.5802857586 1087.156994869162 312.7026581418716 1094.341161170993 292.9948556176856
1088 0.005 5.44 20 1111.575222802484 1095.386227758142 1095.410481495414 1108.204772059318 1101.488986755023 1100.580288577314 1087.163140351865 312.7016642748104 1094.339147794662 292.9935967112806
1089 0.005 5.445 20 1111.575997046594 1095.386248688784 1095.410504959681 1108.204897041407 1101.490273135698 1100.580535150716 1087.157444447127 312.7046370764164 1094.340456678678 292.9936513015516
1090 0.005 5.45 20 1111.57603684149 1095.386293626205 1095.410540865356 1108.20531927235 1101.489492957693 1100.5808164122 1087.163563164755 312.7046579472413 1094.341993452992 292.9935779714909
1091 0.005 5.455 20 1111.570840829535 1095.386228319143 1095.410501445054 1108.200587187428 1101.485356586224 1100.574694714063 1087.154179104944 312.7088815799544 1094.338478636293 292.9939991263954
1092 0.005 5.46 20 1111.574225492904 1095.386239303045 1095.410500725016 1108.20414344138 1101.488747685711 1100.579949576839 1087.160992057411 312.7120280342571 1094.338019648815 292.9950167789297
1093 0.005 5.465 20 1111.574053975233 1095.386262292873 1095.410517148211 1108.204820329827 1101.489000693072 1100.58126678221 1087.159921861499 312.7134691235486 1094.337060736808 292.9949801439589
1094 0.005 5.47 20 1111.573825124769 1095.386272636198 1095.410531101484 1108.204081913176 1101.488736117092 1100.58008368313 1087.159076733258 312.7156112544444 1094.339033496567 292.9937428845309
1095 0.005 5.475000000000001 20 1111.573539055484 1095.386259793787 1095.410526045998 1108.203673816966 1101.489047065758 1100.581455295529 1087.151365232623 312.7179596533472 1094.337906618893 292.993525016485
1096 0.005 5.48 20 1111.57430124863 1095.386300996158 1095.410549978748 1108.205280348554 1101.489076760161 1100.580728933827 1087.164858763984 312.7197853166373 1094.339144506858 292.9936390394373
1097 0.005 5.485 20 1111.573899741162 1095.386298945683 1095.410555911741 1108.203880586524 1101.488914942613 1100.580439987226 1087.1589574293 312.7224044070554 1094.337546001469 292.9936025122872
1098 0.005 5.49 20 1111.574297905218 1095.386329468028 1095.410582408276 1108.20501533828 1101.489300013062 1100.5808702263 1087.159854392952 312.7241544358593 1094.338684834264 292.9941659543786
1099 0.005 5.495 20 1111.575462301716 1095.386337214711 1095.410594749065 1108.204441945042 1101.48976065164 1100.580595566482 1087.15592106047 312.7242885743688 1094.340168654453 292.9947081917988
1100 0.005 5.5 20 1111.57603514136 1095.38636387068 1095.410616555117 1108.204865765854 1101.48950436742 1100.580407449195 1087.161191026401 312.7259569293579 1094.339908244564 292.9946840739262
1101 0.005 5.505 20 1111.57093437749 1095.386310459332 1095.410580520221 1108.200909370866 1101.485368206301 1100.574997812613 1087.156293811787 312.7274523414251 1094.338096190032 292.9949029697132
1102 0.005 5.51 20 1111.576113119136 1095.386322494649 1095.410583072832 1108.204550807833 1101.490064980095 1100.580620304338 1087.159116503488 312.7292532670367 1094.341580869094 292.9937691674036
1103 0.005 5.515 20 1111.572395388148 1095.386291808771 1095.410561124461 1108.201959208936 1101.486600036588 1100.57647537446 1087.155649793212 312.7306492934104 1094.339244263825 292.9936262095748
1104 0.005 5.52 20 1111.57459988852 1095.386293527069 1095.410557803399 1108.204190463217 1101.489441399751 1100.580514269042 1087.159045074658 312.7331838884404 1094.337698437224 292.9941296880491
1105 0.005 5.525 20 1111.572675529147 1095.386283729998 1095.410553182387 1108.203143529993 1101.487709296296 1100.579754997374 1087.154175393849 312.734902956032 1094.336804814746 292.9950247625022
1106 0.005 5.53 20 1111.574661272658 1095.386315184415 1095.410566497372 1108.204670368468 1101.488580764947 1100.580111877598 1087.164615020956 312.736381568887 1094.337762621748 292.9950051474351
1107 0.005 5.535 20 1111.573491492319 1095.386322154458 1095.410579794762 1108.204165159295 1101.488739389634 1100.579855657766 1087.159730965077 312.738141192208 1094.338927691215 292.9950009652064
1108 0.005 5.54 20 1111.573484371154 1095.386315133903 1095.41058006416 1108.203634424489 1101.488589898478 1100.580756530785 1087.152234476677 312.7398201921925 1094.338153954656 292.9948139698919
1109 0.005 5.545 20 1111.573940980935 1095.386322586183 1095.410581383855 1108.204216908566 1101.488783240533 1100.579966609027 1087.161205644753 312.7411915025213 1094.338158271388 292.9936122439659
1110 0.005 5.55 20 1111.573016076787 1095.38631505126 1095.410580436775 1108.203122328418 1101.487665228755 1100.579674304419 1087.154307801623 312.7426721295406 1094.337110181698 292.9935481179033
1111 0.005 5.555 20 1111.574437010356 1095.38634276636 1095.410592179723 1108.204621461447 1101.488528890513 1100.580122973724 1087.164408537546 312.7446565577316 1094.337865669018 292.9949219652603
1112 0.005 5.56 20 1111.575273378486 1095.386348858783 1095.410603718195 1108.204098432171 1101.489111426556 1100.580206124028 1087.158348045405 312.7461592047074 1094.340270778134 292.9941708779003
1113 0.005 5.565 20 1111.574334368705 1095.386354679034 1095.410613749614 1108.203808588733 1101.488666376454 1100.579958493211 1087.155990855021 312.7482004590939 1094.339444507104 292.9936087927052
1114 0.005 5.57 20 1111.573414814498 1095.386324505664 1095.410590665178 1108.202190157931 1101.487342127209 1100.576827469698 1087.158807902355 312.7501938567081 1094.338360323446 292.9938903451173
1115 0.005 5.575 20 1111.573662165859 1095.386302738903 1095.410575218375 1108.202995150561 1101.488417983974 1100.580063682082 1087.150834833133 312.7513506059905 1094.338103656737 292.9948100773868
1116 0.005 5.58 20 1111.573921743365 1095.386308623506 1095.410567114521 1108.203423063531 1101.487264476992 1100.578024708178 1087.163615017429 312.7531393637665 1094.338634748444 292.9937384761719
1117 0.005 5.585 20 1111.571687671017 1095.386247607014 1095.410522601131 1108.200789549426 1101.485851972363 1100.575726642068 1087.156551890734 312.7543475119933 1094.33823779865 292.9936343572724
1118 0.005 5.59 20 1111.576144630069 1095.386288195601 1095.410539955946 1108.205323518342 1101.489695290746 1100.580716830645 1087.163417798248 312.7561508475898 1094.341633133133 292.9942276824123
1119 0.005 5.595 20 1111.575020028011 1095.386291212877 1095.410551012864 1108.204182768357 1101.489424493052 1100.580432955345 1087.15489808741 312.7571423146381 1094.342025475688 292.9950346947999
1120 0.005 5.600000000000001 20 1111.575638234155 1095.386311183747 1095.410566696435 1108.204594622923 1101.489133559914 1100.580194957166 1087.161119221389 312.7580093978573 1094.339859440838 292.9938555264752
1121 0.005 5.605 20 1111.575139572808 1095.386322674718 1095.410582575433 1108.204364498119 1101.4896545522 1100.580622466885 1087.155177710252 312.7609973020777 1094.341390233047 292.9935372338886
1122 0.005 5.61 20 1111.572347576331 1095.386305558746 1095.410566018581 1108.202209281422 1101.48586382769 1100.575922988824 1087.163382069013 312.7637156922063 1094.338628502498 292.9937608159327
1123 0.005 5.615 20 1111.575003515848 1095.386307916516 1095.410569962214 1108.204210410963 1101.489583588645 1100.579757734355 1087.155049235926 312.7655006926075 1094.339498499882 292.9938383501486
1124 0.005 5.62 20 1111.574636189372 1095.386338139097 1095.410589264629 1108.204798374714 1101.488718163898 1100.580724685339 1087.163656898211 312.7656225094793 1094.337941601246 292.9935817377961
1125 0.005 5.625 20 1111.572613796219 1095.386297391979 1095.410565668282 1108.201685431468 1101.486875875979 1100.576868809624 1087.15699921621 312.768215154945 1094.338571367564 292.9941042823909
1126 0.005 5.63 20 1111.572062693444 1095.386255491426 1095.410527709781 1108.201175822052 1101.485831970264 1100.575694917656 1087.155509139458 312.7704534444503 1094.337880602715 292.9949581380553
1127 0.005 5.635 20 1111.573850905743 1095.386235208496 1095.41050317842 1108.202914123524 1101.487973949949 1100.577949054264 1087.158938315809 312.772198517455 1094.339745797408 292.9944155700495
1128 0.005 5.64 20 1111.572990197629 1095.386217212504 1095.410482625245 1108.202510273865 1101.486885531512 1100.576905925384 1087.158642127067 312.7736562125656 1094.338545954713 292.9947887188738
1129 0.005 5.645 20 1111.574345592201 1095.386216734027 1095.410479758441 1108.204059052216 1101.489144877813 1100.580241558983 1087.159062850936 312.7749940156306 1094.33858107483 292.9936108285096
1130 0.005 5.65 20 1111.573778580796 1095.386215193276 1095.410476999504 1108.20320473055 1101.487798918233 1100.578028572426 1087.158146536703 312.7771660598944 1094.338755136343 292.9936242742999
1131 0.005 5.655 20 1111.576083647118 1095.386234324596 1095.410492078859 1108.204782794929 1101.490169991811 1100.580609953973 1087.159357583876 312.778397919152 1094.340870582833 292.9943833279086
1132 0.005 5.66 20 1111.576101378606 1095.386270344976 1095.410523563422 1108.205196511907 1101.490068776535 1100.580881804193 1087.158243668765 312.7783742678444 1094.342676605355 292.9945265082918
1133 0.005 5.665 20 1111.575513738629 1095.386283004376 1095.41054108036 1108.204529057475 1101.490017976514 1100.58058055137 1087.158930188057 312.7800994227177 1094.34311786461 292.9946531401564
1134 0.005 5.67 20 1111.572538474586 1095.386267754568 1095.410530472311 1108.202322632154 1101.486426509151 1100.576344949768 1087.160702697078 312.7841239389337 1094.339308272115 292.9949649110866
1135 0.005 5.675 20 1111.575640879854 1095.386282846012 1095.410541883773 1108.204537799908 1101.489866914875 1100.580115751285 1087.159190963926 312.7854016249417 1094.341992099209 292.9939760685283
1136 0.005 5.68 20 1111.574476637041 1095.386264986955 1095.410536499919 1108.203012199955 1101.488819621259 1100.580287637777 1087.147868338384 312.7864547249647 1094.341752250308 292.9935583199091
1137 0.005 5.685 20 1111.571346804593 1095.386204155682 1095.410483471767 1108.200888448938 1101.48581981242 1100.575427087152 1087.15703748513 312.7875845031933 1094.33834147123 292.9935346079848
1138 0.005 5.69 20 1111.575346158236 1095.386199271637 1095.410471772037 1108.203854115217 1101.489429901258 1100.58037299434 1087.151920771651 312.7883455967947 1094.33976478876 292.9935830588826
1139 0.005 5.695 20 1111.572702215685 1095.386165168063 1095.410437607344 1108.202166118603 1101.486564873848 1100.576749572936 1087.160046816091 312.7889840845313 1094.338565652148 292.9936090768163
1140 0.005 5.7 20 1111.573956844631 1095.386158389619 1095.410428849301 1108.203414164793 1101.488478011686 1100.580131651077 1087.153929969732 312.7915723885607 1094.337157663291 292.9941694215758
1141 0.005 5.705 20 1111.574231195874 1095.386198412321 1095.410451215347 1108.205583272413 1101.489283443984 1100.581139249147 1087.165053526625 312.7915205574485 1094.338777999062 292.9950201786434
1142 0.005 5.71 20 1111.574225065601 1095.386213446611 1095.410470038761 1108.204510013047 1101.489412213563 1100.580348162605 1087.160448047677 312.7945605686078 1094.339417492292 292.9942058603574
1143 0.005 5.715 20 1111.574729075003 1095.38619740062 1095.410466322257 1108.203289874956 1101.48908840474 1100.580453355231 1087.149173869346 312.7971650022391 1094.34024966589 292.9936224187132
1144 0.005 5.72 20 1111.575764341967 1095.386234553888 1095.410485199139 1108.204876553204 1101.48883005931 1100.580491068246 1087.163840045527 312.7993104712507 1094.341153736098 292.9939628758996
1145 0.005 5.725000000000001 20 1111.571158712648 1095.386168535288 1095.41044237165 1108.200444417656 1101.485402727815 1100.574998708035 1087.156506962214 312.7990182343074 1094.338997970169 292.9945279649698
1146 0.005 5.73 20 1111.573937911221 1095.386162527717 1095.410429461474 1108.203044242613 1101.487930071965 1100.577937924438 1087.156140478182 312.8021697387783 1094.338446716494 292.9947755314288
1147 0.005 5.735 20 1111.572231192567 1095.38611612973 1095.410388519514 1108.201494025655 1101.486575521428 1100.576118576244 1087.158586206273 312.8033729987752 1094.338410143222 292.99492695438
1148 0.005 5.74 20 1111.574381072402 1095.386090731698 1095.410366539694 1108.202767369434 1101.488750282248 1100.579575454255 1087.148091460028 312.8045015272855 1094.340991684283 292.9935713954723
1149 0.005 5.745 20 1111.574141778268 1095.386079288735 1095.410350553747 1108.203717944483 1101.488929390299 1100.580201181987 1087.157057206089 312.8047203606154 1094.339763327256 292.9935383885901
1150 0.005 5.75 20 1111.573452918492 1095.386045308966 1095.410323263524 1108.202148463758 1101.487680351658 1100.578116784882 1087.150334978399 312.8076821839913 1094.340116335161 292.9949777394064
1151 0.005 5.755 20 1111.575448494712 1095.386076466363 1095.41033287204 1108.204972564627 1101.488959091779 1100.580564287943 1087.16392691988 312.8088678708903 1094.340729099803 292.9950098272903
1152 0.005 5.76 20 1111.571460615512 1095.386013653004 1095.410288709884 1108.200660643527 1101.485374447657 1100.574676859918 1087.156239282638 312.810722115448 1094.338510955193 292.9946181697621
1153 0.005 5.765 20 1111.573458411848 1095.386043444428 1095.410298705334 1108.204416673636 1101.48796189009 1100.579942153897 1087.164784568717 312.8106874787815 1094.338789579382 292.9946529650045
1154 0.005 5.77 20 1111.573198356845 1095.386043057048 1095.410305118872 1108.203439918446 1101.488221788445 1100.579453596861 1087.15867251654 312.8140448901128 1094.339244643385 292.9938591244086
1155 0.005 5.775 20 1111.572613810268 1095.386040430614 1095.410305978945 1108.203328436551 1101.487988023786 1100.579764374764 1087.154455400561 312.8154485656235 1094.339210075337 292.9937677451972
1156 0.005 5.78 20 1111.573227547864 1095.3860702535 1095.410319879123 1108.204319382774 1101.487539931042 1100.580064876034 1087.164600008081 312.8171412675317 1094.338458054612 292.9936216951097
1157 0.005 5.785 20 1111.573289809502 1095.386078507305 1095.410335486692 1108.204287684316 1101.489355047917 1100.580798295615 1087.154401164893 312.8179179059256 1094.340274837777 292.9942064739171
1158 0.005 5.79 20 1111.574332050544 1095.386116618046 1095.410359196319 1108.204889708074 1101.488462824733 1100.581362382209 1087.164793259004 312.8188413733292 1094.337138955687 292.9950282373786
1159 0.005 5.795 20 1111.573122030286 1095.386121860703 1095.410375661701 1108.203829901205 1101.488294228012 1100.579759413267 1087.158360462208 312.8205750519567 1094.338122222083 292.994821812479
1160 0.005 5.8 20 1111.574519638652 1095.386168905914 1095.410411557891 1108.205333020788 1101.489399193774 1100.580781293769 1087.16450470033 312.8218638272222 1094.339433868803 292.993609281701
1161 0.005 5.805 20 1111.57555353898 1095.386187384054 1095.410435674579 1108.204502421075 1101.489757664669 1100.580398500183 1087.159409720148 312.8222941062651 1094.340441271966 292.9935526121411
1162 0.005 5.81 20 1111.574516682279 1095.386179813249 1095.41044189884 1108.203016944434 1101.488571555003 1100.580081900644 1087.14994252398 312.8243978962424 1094.34049914245 292.9936294749107
1163 0.005 5.815 20 1111.574398297984 1095.386190398851 1095.410447524741 1108.20415361431 1101.48856747002 1100.580319842736 1087.160898922614 312.8255558828997 1094.338658030169 292.9936223367629
1164 0.005 5.82 20 1111.574698328917 1095.386204568214 1095.410461387461 1108.204317193821 1101.489066161445 1100.580533665484 1087.157145718169 312.8272897491518 1094.338800585199 292.9941894820972
1165 0.005 5.825 20 1111.574551954749 1095.386198906254 1095.410461113315 1108.203706852537 1101.488942176167 1100.579929853467 1087.157970071478 312.8288724461894 1094.34020591559 292.9949104246219
1166 0.005 5.83 20 1111.575093564432 1095.386220537847 1095.410477391938 1108.20447327997 1101.48908636869 1100.580456307242 1087.158106848564 312.8299989357221 1094.340139121725 292.9935860715727
1167 0.005 5.835 20 1111.574051390774 1095.386213938014 1095.410478165145 1108.203536581066 1101.488863345736 1100.579930243776 1087.15769088233 312.8322781253453 1094.337784364773 292.9939568929335
1168 0.005 5.84 20 1111.574932662524 1095.386231046506 1095.410489926433 1108.204398684679 1101.488974635847 1100.580388615463 1087.157944135946 312.83465696988 1094.339423618134 292.9947764147172
1169 0.005 5.845 20 1111.572334495586 1095.386184328024 1095.41045753763 1108.201405952977 1101.486548171264 1100.576578948801 1087.156184405992 312.8345283561144 1094.338539672617 292.9935964370659
1170 0.005 5.850000000000001 20 1111.575474752479 1095.386221259748 1095.410473621551 1108.205044420459 1101.489111189329 1100.580664680731 1087.163464543673 312.839433012027 1094.339985639438 292.9937824566694
1171 0.005 5.855 20 1111.572514060325 1095.386185267589 1095.410453213564 1108.202031069207 1101.487057690334 1100.576870690914 1087.154492697404 312.8387787280383 1094.338645474074 292.9946693732947
1172 0.005 5.86 20 1111.574602480799 1095.386182110395 1095.410447473239 1108.203720770221 1101.488929082682 1100.58023043834 1087.157491889445 312.8391765770743 1094.338651835288 292.9949489342951
1173 0.005 5.865 20 1111.573955069208 1095.386189255996 1095.410452451033 1108.203846585455 1101.488651645046 1100.580055460792 1087.155980690884 312.8402050955021 1094.338018337697 292.993603864416
1174 0.005 5.87 20 1111.574880586416 1095.386188308215 1095.410450397678 1108.203583563571 1101.488918829992 1100.578973273154 1087.159090662819 312.8419413032925 1094.33976282541 292.9937730164393
1175 0.005 5.875 20 1111.573779428886 1095.386179917361 1095.410448122329 1108.20323276545 1101.488439757938 1100.580044333106 1087.152875258458 312.8440181663773 1094.338435014208 292.9935842412372
1176 0.005 5.88 20 1111.573644200897 1095.386182171901 1095.410440457876 1108.203103014798 1101.486937619689 1100.577552882536 1087.163475930903 312.8450179176655 1094.338378747446 292.9941399528411
1177 0.005 5.885 20 1111.574008791247 1095.386187629268 1095.410449767247 1108.204267149434 1101.489456365588 1100.580428266185 1087.158188052224 312.8461020442651 1094.339632569689 292.9935574391981
1178 0.005 5.89 20 1111.572047235861 1095.38614927797 1095.410419611522 1108.201467688206 1101.486312694529 1100.576189851605 1087.155438939071 312.8483216861457 1094.33880110977 292.9935612970033
1179 0.005 5.895 20 1111.574328113855 1095.386137986549 1095.410404997292 1108.203327284677 1101.488742617462 1100.579153622889 1087.156954819894 312.8485330369345 1094.340760561212 292.9938138674729
1180 0.005 5.9 20 1111.574470401504 1095.386151886653 1095.410410406655 1108.204316139047 1101.488753670978 1100.580599291662 1087.161469375606 312.8504291569349 1094.338236621899 292.9938854961798
1181 0.005 5.905 20 1111.574974696695 1095.386156813838 1095.410417258403 1108.204190551499 1101.489349987491 1100.580346442065 1087.156386110307 312.8512386670556 1094.341530393108 292.9946208165471
1182 0.005 5.91 20 1111.574730538096 1095.386198917549 1095.410447140861 1108.204944404198 1101.488739675798 1100.580121434556 1087.164119290455 312.8522498776966 1094.338238525918 292.9945402208673
1183 0.005 5.915 20 1111.573852576124 1095.386211238778 1095.410468204907 1108.204543918118 1101.489656796013 1100.5805851811 1087.156310648486 312.85436774225 1094.339494884882 292.9947136269822
1184 0.005 5.92 20 1111.573898015797 1095.38623504078 1095.410488745899 1108.204401740587 1101.488391649561 1100.580232531029 1087.162071262912 312.8556632053412 1094.338667220465 292.9945175184183
1185 0.005 5.925 20 1111.573736626286 1095.386255872818 1095.410509116141 1108.204565796626 1101.488822222693 1100.580981275921 1087.158000874875 312.8562800617432 1094.337263642992 292.994842593326
1186 0.005 5.93 20 1111.573699254052 1095.386263782334 1095.410519922544 1108.203758261148 1101.488270335738 1100.579764566323 1087.160179039657 312.8577261118835 1094.337439164822 292.9948691288317
1187 0.005 5.935 20 1111.57275508411 1095.386245510591 1095.410514286697 1108.203047325392 1101.488429746771 1100.58035422254 1087.149547273767 312.8583286941949 1094.338508035137 292.9940074484371
1188 0.005 5.94 20 1111.573608831129 1095.386243198975 1095.410506568168 1108.203696465602 1101.488052590932 1100.580130876152 1087.159882706981 312.8603669549991 1094.337365243507 292.9950118183129
1189 0.005 5.945 20 1111.57376059028 1095.386268515336 1095.410523965156 1108.204897367807 1101.489027460299 1100.58057768387 1087.159874133153 312.861244880952 1094.338715377353 292.9948029925408
1190 0.005 5.95 20 1111.573752086339 1095.38627433906 1095.410533802672 1108.204105587304 1101.488879272586 1100.580453566734 1087.156676935024 312.8623420899935 1094.338484385163 292.9935981827214
1191 0.005 5.955 20 1111.574192221942 1095.386289156106 1095.410542351752 1108.20461015717 1101.488854779828 1100.581352216183 1087.161628702926 312.8640348154045 1094.337583760236 292.9935611791822
1192 0.005 5.96 20 1111.575273060557 1095.386302549579 1095.410558162783 1108.204151427457 1101.489310947502 1100.579901408682 1087.156023795229 312.8656262874974 1094.341205904483 292.9939942467061
1193 0.005 5.965 20 1111.574755633641 1095.386304981543 1095.410564122264 1108.204125377103 1101.489299751381 1100.580276785035 1087.158874058483 312.8660465445371 1094.340461533534 292.9936132382554
1194 0.005 5.97 20 1111.574864804547 1095.386320909456 1095.41057978528 1108.204133366516 1101.488886781603 1100.579755340306 1087.156484190191 312.8698804278786 1094.339009979632 292.9937209635625
1195 0.005 5.975000000000001 20 1111.575368145084 1095.386329313841 1095.410588441146 1108.204387512911 1101.489702640486 1100.58044342147 1087.159032410417 312.8703466024053 1094.342107132067 292.9948799308448
1196 0.005 5.98 20 1111.574743664787 1095.38631087848 1095.410582153445 1108.203060540774 1101.488808370299 1100.580152358282 1087.148671400593 312.8709076339883 1094.340022926481 292.9935567594065
1197 0.005 5.985 20 1111.574662255781 1095.386302890156 1095.410570850647 1108.203791441995 1101.488850988468 1100.580191347243 1087.159029826691 312.8728663413679 1094.339890927207 292.9940150330747
1198 0.005 5.99 20 1111.574577697492 1095.38632913793 1095.410586647492 1108.205011980645 1101.489275075835 1100.581532396613 1087.159893275246 312.8744770802888 1094.337065290204 292.9949505371379
1199 0.005 5.995 20 1111.57365871487 1095.38633594424 1095.410597196404 1108.204185485455 1101.488846195261 1100.580174846311 1087.160381386877 312.8740707088559 1094.338114663782 292.9935843539797
1200 0.005 6 20 1111.574742603578 1095.386362206154 1095.410616560658 1108.205074844831 1101.489405234217 1100.581659423651 1087.159570364852 312.8758050114884 1094.33726404697 292.9936673649525
1201 0.005 6.005 20 1111.574001031102 1095.386372575932 1095.410631935658 1108.204607260649 1101.489654919691 1100.580572606097 1087.157720613392 312.8770470253231 1094.339233735069 292.9948431970203
1202 0.005 6.01 20 1111.573687061289 1095.386406776543 1095.410657133243 1108.204781751964 1101.488369821185 1100.580456351276 1087.164512146904 312.8786766042212 1094.337617392815 292.9935699668803
1203 0.005 6.015000000000001 20 1111.57409634618 1095.386423009006 1095.410677263602 1108.204679212079 1101.489821893834 1100.580548596733 1087.160120641718 312.8795928941451 1094.340329760519 292.9936221938027
1204 0.005 6.02 20 1111.573777420586 1095.386435807073 1095.410692392612 1108.203773489785 1101.488440258717 1100.579534515878 1087.156824041423 312.8810700945456 1094.337765566279 292.9947917129858
1205 0.005 6.025 20 1111.573820768616 1095.386448056125 1095.410704387899 1108.204460783093 1101.489356477384 1100.580339923335 1087.160364898857 312.8821120272307 1094.339725377087 292.9943020027727
1206 0.005 6.03 20 1111.575260583704 1095.386463890522 1095.410719229822 1108.204109374962 1101.488994728651 1100.580064346688 1087.156307872691 312.8844276403086 1094.340159138534 292.9949474990965
1207 0.005 6.035 20 1111.574352783268 1095.386473263931 1095.41072837914 1108.204484021158 1101.489547480511 1100.581453426211 1087.160104886639 312.8858158934309 1094.337473222257 292.9946186653428
1208 0.005 6.04 20 1111.57384967301 1095.386488307729 1095.410745723941 1108.203881634915 1101.48855868873 1100.579713303757 1087.156933897651 312.8863950576875 1094.33839863143 292.9947779300473
1209 0.005 6.045 20 1111.574264025484 1095.386496151909 1095.410752460214 1108.204376277864 1101.48919202486 1100.581129087115 1087.160051415591 312.8867565773447 1094.338092564736 292.9935938386336
1210 0.005 6.05 20 1111.573977169291 1095.386493264499 1095.410758890618 1108.203887761498 1101.489464224086 1100.581008548486 1087.150382835492 312.8880173346706 1094.339926179953 292.9935540747603
1211 0.005 6.055 20 1111.57181443763 1095.386469062281 1095.410730167358 1108.201848567426 1101.485483511667 1100.575810849988 1087.163516457062 312.8894109356187 1094.338524189337 292.9936105338733
1212 0.005 6.06 20 1111.571154663312 1095.386390652191 1095.410667486566 1108.199804751705 1101.484654485416 1100.574322084493 1087.156385651826 312.8912291438204 1094.338184439555 292.9943036340364
1213 0.005 6.065 20 1111.5707048964 1095.386328002249 1095.410602256229 1108.200347628059 1101.484505848058 1100.574390547278 1087.160679268523 312.8919112070793 1094.338394244012 292.9945612378143
1214 0.005 6.07 20 1111.572588510007 1095.386300913458 1095.410575287278 1108.202643298017 1101.487880324723 1100.580127267568 1087.149076605355 312.8935494644474 1094.337836298395 292.9944770228834
1215 0.005 6.075 20 1111.573648673009 1095.386303243111 1095.410567603169 1108.204459481417 1101.489556761079 1100.580664431727 1087.158801416328 312.8951414250683 1094.340161903443 292.9936406887198
1216 0.005 6.08 20 1111.57398779627 1095.386322974959 1095.410578711024 1108.204502343268 1101.48879638071 1100.579980046572 1087.160936408882 312.8958012485397 1094.337682276988 292.9943260196364
1217 0.005 6.085 20 1111.572917402756 1095.386312888546 1095.410577313341 1108.203248946289 1101.488019181204 1100.579323886039 1087.15800622154 312.8981359166031 1094.338627140042 292.994339544526
1218 0.005 6.09 20 1111.573799316805 1095.386341182446 1095.410593659541 1108.204887541592 1101.488810780818 1100.580624366984 1087.163293244184 312.8996767833817 1094.339486710626 292.9935994427574
1219 0.005 6.095 20 1111.57288919594 1095.386333380489 1095.410594342766 1108.20324856493 1101.487898135364 1100.579366004519 1087.158148348386 312.9027995335509 1094.33761277248 292.9936235859849
1220 0.005 6.100000000000001 20 1111.573222282718 1095.38632352275 1095.410590370497 1108.203213317316 1101.488433353045 1100.580162796325 1087.150961917456 312.901982816503 1094.338705415906 292.9945538701593
1221 0.005 6.105 20 1111.574117831191 1095.386344824112 1095.410600204545 1108.204920949245 1101.489151788318 1100.580854655292 1087.162092938602 312.9022972697324 1094.33939751434 292.9946200341004
1222 0.005 6.11 20 1111.574540151456 1095.386379851245 1095.410629395358 1108.205370549554 1101.489913481437 1100.581135129821 1087.159499071123 312.9040938345046 1094.339684838448 292.9948208561339
1223 0.005 6.115 20 1111.574454796395 1095.386372838944 1095.410631054493 1108.203384346752 1101.488839075959 1100.578985984715 1087.158526666516 312.9046774055043 1094.34051080186 292.9945964044522
1224 0.005 6.12 20 1111.573981988093 1095.386369948897 1095.410633475113 1108.203403120119 1101.488500682708 1100.580158232859 1087.15373438572 312.905868474175 1094.338067214592 292.9947998404838
1225 0.005 6.125 20 1111.574110106303 1095.386408423513 1095.410656765169 1108.205147454733 1101.488823078116 1100.580581025442 1087.165037798741 312.9081829091022 1094.339106858668 292.9935956415393
1226 0.005 6.13 20 1111.573843799227 1095.386415575832 1095.410671571569 1108.204082336337 1101.488796296939 1100.580127409932 1087.158036900398 312.9092159637585 1094.338216833681 292.9935800683504
1227 0.005 6.135 20 1111.574025194569 1095.386449299209 1095.410693291752 1108.204874286303 1101.488557214455 1100.581450270969 1087.16472754129 312.9100111266711 1094.336854492611 292.9937971515805
1228 0.005 6.140000000000001 20 1111.574660034873 1095.386462203877 1095.410711642928 1108.20448081254 1101.489595213302 1100.581219590849 1087.160010560804 312.9091520742901 1094.338071587638 292.9948689567386
1229 0.005 6.145 20 1111.574666027105 1095.386464371746 1095.410723067169 1108.203507995559 1101.488827668835 1100.580023316578 1087.153033567744 312.9119393478701 1094.341390073668 292.9936072901764
1230 0.005 6.15 20 1111.574602642612 1095.386501473004 1095.410747493019 1108.204677873428 1101.488260618044 1100.579920203543 1087.16444657649 312.9130921691331 1094.337992821203 292.9935476110813
1231 0.005 6.155 20 1111.573133606775 1095.3865036234 1095.41075941484 1108.203792960952 1101.488151014333 1100.579896466669 1087.157957589939 312.9147859966642 1094.337266391455 292.9949056436029
1232 0.005 6.16 20 1111.574193269743 1095.386549798355 1095.410792164238 1108.205202566271 1101.488948198849 1100.580873866221 1087.165210960342 312.9157642611819 1094.338685911729 292.9936333193747
1233 0.005 6.165 20 1111.573711441046 1095.386553927493 1095.410805910438 1108.203790548904 1101.48884723677 1100.579591884814 1087.159758150549 312.9163461529502 1094.337872193954 292.9935484285216
1234 0.005 6.17 20 1111.573428454635 1095.38656872523 1095.410822642656 1108.203855694326 1101.488018348989 1100.579782883776 1087.157165822541 312.9181264744958 1094.337843866034 292.9935316448113
1235 0.005 6.175 20 1111.573894082287 1095.3865815132 1095.410835248747 1108.204537557713 1101.489506155326 1100.580461078448 1087.160454661428 312.9192996121957 1094.339266380611 292.9938436606032
1236 0.005 6.18 20 1111.573956999567 1095.386576101058 1095.410839737859 1108.20386840644 1101.489511640584 1100.581113745281 1087.150229359577 312.9193857870035 1094.339791780408 292.9935978532085
1237 0.005 6.185 20 1111.574862925883 1095.38659870746 1095.410847844872 1108.204437610776 1101.488214839218 1100.580241960319 1087.163634314101 312.9220735813743 1094.339583338655 292.9944721202522
1238 0.005 6.19 20 1111.574240889754 1095.386608200027 1095.410863102448 1108.204387010001 1101.48913974628 1100.581329363771 1087.155528867607 312.9224840959905 1094.337260002273 292.9944936269987
1239 0.005 6.195 20 1111.573610113728 1095.386625324606 1095.410878697187 1108.204597643643 1101.488670236676 1100.580410515479 1087.162176037257 312.9236846470905 1094.33932090678 292.9950148969692
1240 0.005 6.2 20 1111.574171684683 1095.386639315603 1095.410894227141 1108.204182796732 1101.488686847838 1100.580033633945 1087.157678222628 312.9240221907054 1094.33867910924 292.9947988891292
1241 0.005 6.205 20 1111.574004688594 1095.386644192135 1095.410901178678 1108.204201495523 1101.489168529982 1100.579943510691 1087.160249300034 312.9254074658653 1094.339037858674 292.9935819894485
1242 0.005 6.21 20 1111.574176361385 1095.386633560109 1095.410897478881 1108.203843101147 1101.489237876415 1100.581576675955 1087.151550125991 312.9275348215376 1094.337622437793 292.9939394702014
1243 0.005 6.215 20 1111.57516211153 1095.386648722954 1095.410903808367 1108.204767764083 1101.489077124511 1100.580359965887 1087.162356302106 312.9302435510389 1094.339612661794 292.9936088289962
1244 0.005 6.22 20 1111.57452739603 1095.386653122874 1095.41091076674 1108.204367600032 1101.489259319083 1100.581055957074 1087.158891993975 312.928177570909 1094.337133089752 292.994067622928
1245 0.005 6.225000000000001 20 1111.573857171861 1095.38666770309 1095.410927197795 1108.204497271397 1101.489270224285 1100.580344058227 1087.157179438487 312.9287658871148 1094.339210936608 292.9949588977941
1246 0.005 6.23 20 1111.574096808528 1095.386672425517 1095.410932940012 1108.204228088162 1101.489039819171 1100.580121730185 1087.160281399573 312.9298534420147 1094.338810131469 292.9936313255883
1247 0.005 6.235 20 1111.573544121083 1095.386646327478 1095.410917156793 1108.203443077121 1101.489077973495 1100.581799398866 1087.149157144653 312.9318815926807 1094.337590278516 292.9938658962583
1248 0.005 6.24 20 1111.574998097791 1095.386641092407 1095.410907145977 1108.203911585278 1101.488862318009 1100.579841279927 1087.159417976619 312.9314319011331 1094.339019440549 292.994337364887
1249 0.005 6.245 20 1111.575005543139 1095.386652216573 1095.410913203839 1108.204653412121 1101.489159204324 1100.580533760425 1087.158628082129 312.9330349218916 1094.34031455139 292.9946548631223
1250 0.005 6.25 20 1111.576115585438 1095.386660230387 1095.410923019072 1108.204616706988 1101.490143564567 1100.580862180525 1087.155579762898 312.935076791309 1094.34129673885 292.9950526515008
1251 0.005 6.255 20 1111.574506528484 1095.386660512174 1095.410923208387 1108.203890754977 1101.488399888807 1100.579035704112 1087.160848946836 312.9372876290449 1094.341124289686 292.9947764046468
1252 0.005 6.26 20 1111.574277541421 1095.386660269082 1095.410926328105 1108.204081598949 1101.489079145893 1100.580723826593 1087.155482427162 312.9369199187238 1094.338170700774 292.9935876691363
1253 0.005 6.265000000000001 20 1111.573529370712 1095.386687834697 1095.41094241536 1108.204735611269 1101.488258845989 1100.580397079015 1087.165030231299 312.938323721544 1094.33843628408 292.993572605811
1254 0.005 6.27 20 1111.574706984177 1095.386692207867 1095.410949197337 1108.204475094034 1101.48939092366 1100.580948408571 1087.159889800968 312.9417642813063 1094.338251023194 292.9937646446381
1255 0.005 6.275 20 1111.573767997303 1095.386692293846 1095.410953072315 1108.203987104685 1101.488842284345 1100.580998591674 1087.155642776979 312.9430299364616 1094.337245273638 292.9944790593348
1256 0.005 6.28 20 1111.576017419882 1095.386731741855 1095.410979403315 1108.205311164864 1101.489379742938 1100.580757727942 1087.16389975588 312.9419233718666 1094.341626510658 292.9946177666329
1257 0.005 6.285 20 1111.573417342405 1095.386705566392 1095.410969876663 1108.202775546674 1101.487920908433 1100.577768744721 1087.154803252944 312.9433705341341 1094.339125110853 292.9950363117993
1258 0.005 6.29 20 1111.574932213124 1095.386741794422 1095.410993571544 1108.205525009055 1101.48976374626 1100.581326002216 1087.164116876545 312.9446135792521 1094.33959044443 292.9947934265215
1259 0.005 6.295 20 1111.572741379045 1095.386702414641 1095.410969166354 1108.202077700241 1101.487097903256 1100.576844354503 1087.15670697705 312.9454304951478 1094.339196779047 292.9935885251048
1260 0.005 6.3 20 1111.576042732745 1095.386740979627 1095.410989825033 1108.205155104346 1101.489336771395 1100.58076597759 1087.163933495353 312.9462469533008 1094.340709949746 292.993554224627
1261 0.005 6.305 20 1111.573917708356 1095.386716966243 1095.410980869105 1108.202762312554 1101.487998410901 1100.578106578997 1087.157469937194 312.9468461417195 1094.340607710003 292.9938127749501
1262 0.005 6.31 20 1111.575167788361 1095.386700513544 1095.410971972615 1108.203428069174 1101.489396287617 1100.580520214445 1087.149007958826 312.949304356001 1094.341205187259 292.9936823488782
1263 0.005 6.315 20 1111.57098255283 1095.386655231538 1095.410923718295 1108.201052575804 1101.484378527827 1100.574754397221 1087.163025356912 312.9500103038228 1094.33785241778 292.9935398358574
1264 0.005 6.32 20 1111.574214784506 1095.386644918564 1095.410912923295 1108.203929708241 1101.489288742731 1100.580875444347 1087.153684303709 312.9523409754344 1094.337908577695 292.9936074720309
1265 0.005 6.325 20 1111.572194798159 1095.386618851581 1095.410881865473 1108.202165065983 1101.48572272878 1100.576126158153 1087.163521915489 312.9527662836982 1094.33822655291 292.9945032195369
1266 0.005 6.33 20 1111.574578909907 1095.386602543937 1095.410866446889 1108.20332838116 1101.488493924121 1100.578257965559 1087.158983468972 312.9553752788574 1094.340089641004 292.9948272509946
1267 0.005 6.335 20 1111.575192199903 1095.386611727833 1095.41087317413 1108.204293052753 1101.489366798962 1100.580284547132 1087.155975767743 312.9563539038372 1094.340942566798 292.9936046755519
1268 0.005 6.34 20 1111.571326583494 1095.386543464308 1095.410819310925 1108.200491709476 1101.485223198992 1100.574636543723 1087.158112520112 312.9557511740832 1094.338469589707 292.9935686754007
1269 0.005 6.345 20 1111.574858789938 1095.386522540482 1095.410798756211 1108.203423451008 1101.489538550325 1100.580491005141 1087.14864228625 312.9565630524968 1094.341397863178 292.9939429615684
1270 0.005 6.350000000000001 20 1111.575770318329 1095.386519132709 1095.410788392371 1108.204146898113 1101.489559903784 1100.580480104469 1087.157338234009 312.9572202543865 1094.342767655534 292.9944680310851
1271 0.005 6.355 20 1111.570692883669 1095.386433102797 1095.410721455777 1108.199930847562 1101.48501457015 1100.574852244283 1087.150459814959 312.9592275736618 1094.338846663323 292.9946704090109
1272 0.005 6.36 20 1111.57585671789 1095.386456241471 1095.410718393372 1108.205190245023 1101.489467105847 1100.580792038039 1087.16338271018 312.9583950148838 1094.341768039097 292.9948281520533
1273 0.005 6.365 20 1111.571559949145 1095.386385334219 1095.410665272441 1108.200647914802 1101.485678208242 1100.575197803464 1087.156824429079 312.9602895783539 1094.338755320661 292.9946738359649
1274 0.005 6.37 20 1111.574296453013 1095.386379736051 1095.410652181785 1108.20346211845 1101.488361585937 1100.57945869753 1087.154341917699 312.9619802923892 1094.338230104373 292.994835706428
1275 0.005 6.375 20 1111.573806659922 1095.386405222787 1095.410659926763 1108.20481352135 1101.488129952985 1100.580877531707 1087.164776252012 312.9630952128873 1094.337400045935 292.9935991950894
1276 0.005 6.38 20 1111.573957779514 1095.386413511385 1095.410673248284 1108.204497887569 1101.489312951929 1100.580375409593 1087.158122641527 312.9632830651418 1094.339664071044 292.9942466591563
1277 0.005 6.385 20 1111.573135565145 1095.386440395907 1095.410690692083 1108.204328894283 1101.487560283314 1100.580223170485 1087.164942758644 312.9647829171136 1094.337185215184 292.9935658000846
1278 0.005 6.390000000000001 20 1111.573952873305 1095.386447386953 1095.410703931728 1108.203981685305 1101.488900813285 1100.579935285807 1087.159750314053 312.9669648196246 1094.338840605227 292.993556795179
1279 0.005 6.395 20 1111.572781110741 1095.386428608331 1095.410697022196 1108.203050951994 1101.488263158627 1100.580163126156 1087.150409813432 312.9683883031253 1094.338248812601 292.9944397056101
1280 0.005 6.4 20 1111.57456604071 1095.386463429404 1095.410711573855 1108.205234360071 1101.488846857667 1100.581505004928 1087.16472981478 312.9664640298691 1094.337420515555 292.9941213240878
1281 0.005 6.405 20 1111.573107466924 1095.386460656925 1095.410719447726 1108.203846720238 1101.488299404464 1100.580216131983 1087.15635840248 312.9687657484166 1094.337775134504 292.9936371583859
1282 0.005 6.41 20 1111.574478067426 1095.386486524146 1095.41073856693 1108.204983929308 1101.489272799595 1100.580805383925 1087.162480156028 312.9692578561331 1094.339431732429 292.9940664323259
1283 0.005 6.415 20 1111.573577338994 1095.3864980257 1095.410753486837 1108.204309954085 1101.488580228693 1100.580733001717 1087.157304676977 312.9700749838362 1094.337499221072 292.9949437254299
1284 0.005 6.42 20 1111.575552606124 1095.386503911341 1095.410761489764 1108.204176226822 1101.489594953466 1100.57994050885 1087.156918086077 312.9697613576093 1094.340479983141 292.9946835409523
1285 0.005 6.425 20 1111.574938894661 1095.386516801105 1095.410771852573 1108.20448745051 1101.488861330091 1100.580478721968 1087.161569370419 312.971642732224 1094.340823660002 292.9948958259171
1286 0.005 6.43 20 1111.573917871372 1095.386520887079 1095.410780306541 1108.203782722408 1101.488393509052 1100.57994828092 1087.160003742123 312.9732600988829 1094.337571737774 292.9936000112691
1287 0.005 6.435 20 1111.573668901078 1095.386543833477 1095.410800240691 1108.204691230561 1101.48891508142 1100.580517510772 1087.159357804658 312.9742398514762 1094.338420617938 292.9935394057916
1288 0.005 6.44 20 1111.574498298016 1095.386550151072 1095.410808072469 1108.204634059748 1101.489705766419 1100.581878565227 1087.155439933417 312.9753241819928 1094.337675938358 292.9948858706985
1289 0.005 6.445 20 1111.573634397387 1095.386540916055 1095.41080046884 1108.203163123393 1101.487725700048 1100.577987768231 1087.160860770535 312.9756287556245 1094.338399399807 292.9941537522147
1290 0.005 6.45 20 1111.576281673453 1095.386576723257 1095.410827684838 1108.205226030995 1101.490026512668 1100.580747629031 1087.159258651651 312.9768357514897 1094.340326722751 292.9936378745052
1291 0.005 6.455 20 1111.575525999635 1095.386585241562 1095.410841932466 1108.204425394887 1101.489677086514 1100.580361737127 1087.158998335301 312.9784470251182 1094.342403746321 292.9942276351029
1292 0.005 6.46 20 1111.572568090472 1095.386553871555 1095.410822303313 1108.202018929173 1101.486779079856 1100.576632681056 1087.155328460949 312.9764939936209 1094.338644280631 292.9949348251378
1293 0.005 6.465 20 1111.574672853666 1095.386547534854 1095.410812699238 1108.203810784248 1101.488798861086 1100.580086414949 1087.159033095714 312.9770916073221 1094.340709443686 292.994792878926
1294 0.005 6.47 20 1111.575383276533 1095.386566704172 1095.410824729996 1108.2045832416 1101.489136346978 1100.580506807278 1087.158562816054 312.9786757741433 1094.340199602157 292.9938280912629
1295 0.005 6.475000000000001 20 1111.57121295938 1095.386499214232 1095.410775938366 1108.200681190406 1101.485617580723 1100.575186190752 1087.154604551305 312.9807347540774 1094.33828425379 292.9935701485806
1296 0.005 6.48 20 1111.572204688329 1095.386456343986 1095.410728806944 1108.201537622477 1101.485713422104 1100.575715812471 1087.160419675447 312.9817676669591 1094.338103070744 292.9941207167878
1297 0.005 6.485 20 1111.571767972856 1095.386407362723 1095.410682014885 1108.201496171042 1101.486150766031 1100.57597704378 1087.155505054249 312.9826753891094 1094.338186075561 292.9936208324118
1298 0.005 6.49 20 1111.572147845378 1095.386350908178 1095.410627259579 1108.201095339019 1101.485984844754 1100.575607352294 1087.157481832613 312.9835277670288 1094.338410125378 292.9941984369942
1299 0.005 6.495 20 1111.571761131866 1095.386302645524 1095.41057842845 1108.201217247659 1101.485861147985 1100.575591801213 1087.15523622724 312.9836045574713 1094.33773474871 292.9949477968778
1300 0.005 6.5 20 1111.570855792156 1095.386222164071 1095.4105040908 1108.199928397956 1101.484854547116 1100.574263474088 1087.155916786717 312.9843698051257 1094.337707162709 292.9935661635017
1301 0.005 6.505 20 1111.573704489859 1095.38624645467 1095.410503860033 1108.204791689294 1101.488823557045 1100.580211083619 1087.164219274144 312.9859757590867 1094.337616906443 292.9946480555387
1302 0.005 6.51 20 1111.573272914363 1095.386237403028 1095.410500746293 1108.203115357408 1101.487690742974 1100.579249883 1087.158176524948 312.9888217590897 1094.337916127113 292.9948210584648
1303 0.005 6.515000000000001 20 1111.573768627373 1095.386256700794 1095.410510750229 1108.204432345553 1101.48835813432 1100.580775764672 1087.162330437308 312.9900435037607 1094.337312702484 292.9936221330986
1304 0.005 6.52 20 1111.573651089986 1095.386261303365 1095.410521922443 1108.204021472732 1101.489298671323 1100.58069248629 1087.153185962677 312.9893211375683 1094.33908833378 292.9935540658009
1305 0.005 6.525 20 1111.573575634019 1095.386268904208 1095.410525247346 1108.204017287477 1101.488517966025 1100.579803786964 1087.161115823807 312.9891528615925 1094.337890498609 292.9949134610764
1306 0.005 6.53 20 1111.574240256146 1095.386275901085 1095.410533791978 1108.203637542532 1101.48866788738 1100.579638939999 1087.155386419699 312.9905372298497 1094.338240621672 292.9935679401242
1307 0.005 6.535 20 1111.573614342004 1095.386293473735 1095.410547440366 1108.204483547083 1101.488475876112 1100.580272982553 1087.162356003158 312.9923431450272 1094.33927481345 292.9938061408279
1308 0.005 6.54 20 1111.573452019192 1095.386277844479 1095.410544234806 1108.203451911423 1101.489081078679 1100.58086280994 1087.149415646976 312.9936876123711 1094.339391875516 292.9949409104649
1309 0.005 6.545 20 1111.573255701325 1095.386275623514 1095.410538754031 1108.203909467727 1101.488574213263 1100.580048668219 1087.160100911666 312.9936002621122 1094.338860894632 292.9941018874307
1310 0.005 6.55 20 1111.574229421039 1095.386297499639 1095.4105519301 1108.204791436287 1101.488906206947 1100.581086826602 1087.159662542523 312.994826931378 1094.337361317052 292.9935861294044
1311 0.005 6.555 20 1111.57402294129 1095.386307901383 1095.410565461223 1108.204644888304 1101.48966447102 1100.58061197143 1087.158103529026 312.9963354675634 1094.339436968394 292.9939612868051
1312 0.005 6.56 20 1111.573575864842 1095.386308905832 1095.410568324143 1108.203645654733 1101.488343658219 1100.579600711334 1087.160327903229 312.9980061610028 1094.337498697356 292.9937172945833
1313 0.005 6.565 20 1111.572441589669 1095.386297649167 1095.410564375624 1108.20307278222 1101.487840216886 1100.579700318803 1087.152938893124 312.997849252095 1094.338381101298 292.9935991265123
1314 0.005 6.57 20 1111.573926467671 1095.386313135798 1095.410570596241 1108.204618285958 1101.488942982009 1100.580569521422 1087.161608674368 313.0014514173523 1094.339937617342 292.9941236454148
1315 0.005 6.575 20 1111.573743615427 1095.386313933025 1095.410572564409 1108.203905175949 1101.488800795344 1100.580965275348 1087.155403543971 313.000510686364 1094.337125365694 292.9946046042252
1316 0.005 6.58 20 1111.573417936438 1095.386326641162 1095.410581514384 1108.20403800605 1101.487700937432 1100.579982630965 1087.162224966119 313.0005029199503 1094.337783476312 292.9937384032879
1317 0.005 6.585 20 1111.573275444879 1095.386318415627 1095.41058238855 1108.203706529465 1101.489182757071 1100.580463349653 1087.151694156481 313.0013941738813 1094.339297506608 292.9935587298831
1318 0.005 6.59 20 1111.573778931932 1095.386348703971 1095.410596756896 1108.204412211998 1101.487588343863 1100.580390396078 1087.16439583532 313.0025422725115 1094.336825863602 292.9937689195943
1319 0.005 6.595 20 1111.574479174271 1095.386346968608 1095.410605682737 1108.203739838249 1101.489017960525 1100.580304147114 1087.153396380353 313.0019278117236 1094.340289210663 292.993573412031
1320 0.005 6.600000000000001 20 1111.574933490258 1095.386381297533 1095.41062866362 1108.205203836706 1101.489242086983 1100.581092124219 1087.163608644452 313.0041553986439 1094.338399366292 292.9938504554019
1321 0.005 6.605 20 1111.574125254092 1095.386382340081 1095.410640518048 1108.204308180758 1101.489525411634 1100.580983103391 1087.154905400351 313.0053966200614 1094.338564259106 292.9945481006559
1322 0.005 6.61 20 1111.574784232163 1095.386416065764 1095.410663034522 1108.204743732955 1101.488839184517 1100.580254848338 1087.164530835293 313.0064521070232 1094.338138714661 292.9946918096809
1323 0.005 6.615 20 1111.574770744409 1095.386414401035 1095.410671407421 1108.203997422762 1101.489030539145 1100.580064582057 1087.157065314417 313.0074797940176 1094.340335547377 292.9949471568091
1324 0.005 6.62 20 1111.575034421141 1095.386447908276 1095.410696236194 1108.204949387079 1101.489189273218 1100.580901476467 1087.163406449126 313.0070030737758 1094.338379581727 292.9939146717538
1325 0.005 6.625 20 1111.574279707951 1095.386445282453 1095.410704336092 1108.203989767879 1101.489158409824 1100.580398656777 1087.155138050101 313.008710586222 1094.339069879351 292.9935474341322
1326 0.005 6.63 20 1111.57573129413 1095.386465780418 1095.410719619 1108.204599947056 1101.489187662455 1100.580366016294 1087.160870194344 313.0104006406796 1094.341970111904 292.9935470186501
1327 0.005 6.635 20 1111.571408463551 1095.386408844846 1095.410681584859 1108.200966074625 1101.485879176855 1100.575601512859 1087.153646613581 313.0115156607166 1094.338223974839 292.9938747885683
1328 0.005 6.640000000000001 20 1111.57497351338 1095.386420955261 1095.410679937211 1108.20431995536 1101.488586330117 1100.579901199113 1087.161781488908 313.0125171101135 1094.338619302234 292.9936126638522
1329 0.005 6.645 20 1111.574446839076 1095.386414158688 1095.410678324323 1108.203753970773 1101.489018226014 1100.580387837824 1087.15348910693 313.0118416273018 1094.340714730257 292.9943585749938
1330 0.005 6.65 20 1111.575175451316 1095.386447269312 1095.410696534847 1108.204617774105 1101.48838773905 1100.580159217996 1087.164344001281 313.0131929647384 1094.340057571449 292.9950366304678
1331 0.005 6.655 20 1111.573400022731 1095.386422810453 1095.410684575645 1108.202579757462 1101.487554458182 1100.57731405176 1087.158888843413 313.0137688920274 1094.33997477681 292.9950053408595
1332 0.005 6.66 20 1111.574422064817 1095.386453523028 1095.410707682317 1108.205216325492 1101.489543625141 1100.580977853939 1087.159991455166 313.0151014251213 1094.338866471504 292.9945860208634
1333 0.005 6.665 20 1111.5731568457 1095.386453988915 1095.410713494304 1108.203856359715 1101.488295886836 1100.579895192007 1087.159102417365 313.0143302173617 1094.338080496483 292.9949850623625
1334 0.005 6.67 20 1111.573330172629 1095.386439460268 1095.410708209746 1108.203453002008 1101.489020168842 1100.580703903864 1087.149821493918 313.0167967259391 1094.340145419527 292.9947938445278
1335 0.005 6.675 20 1111.573441234327 1095.386458413679 1095.410714348106 1108.20456971266 1101.488305420977 1100.580371942138 1087.163944285593 313.0179269571016 1094.338375095804 292.9948456262735
1336 0.005 6.68 20 1111.573839868524 1095.386464049136 1095.410722174403 1108.204240306069 1101.4889210866 1100.580134391245 1087.157970070717 313.0182522591741 1094.339977672123 292.9936075283297
1337 0.005 6.685 20 1111.573190332409 1095.386492587346 1095.410739803317 1108.204439194447 1101.487704747417 1100.580328862969 1087.164822988947 313.0189614327654 1094.337196067359 292.9940850989092
1338 0.005 6.69 20 1111.574142312003 1095.386504463345 1095.410757112579 1108.204323422568 1101.489273803425 1100.580187459458 1087.159858457507 313.0199472920924 1094.33946697821 292.9950068634716
1339 0.005 6.695 20 1111.573421499239 1095.386497287287 1095.410757684265 1108.203423348293 1101.488407348651 1100.580611008937 1087.152868134308 313.0212097201866 1094.337532618991 292.9947945807497
1340 0.005 6.7 20 1111.573787695002 1095.386508140437 1095.410762940857 1108.204189157111 1101.488119425889 1100.580475679863 1087.161353128458 313.0219938250523 1094.337622878394 292.993605963028
1341 0.005 6.705 20 1111.572798649707 1095.386477172941 1095.410743237298 1108.201986336894 1101.487235955878 1100.57751119355 1087.152995071308 313.0223253567254 1094.338734460479 292.9937441854545
1342 0.005 6.71 20 1111.572640463247 1095.386463061335 1095.410720242415 1108.202196378189 1101.485894599885 1100.576407172413 1087.163694885726 313.0241163710394 1094.337841920749 292.9936844108879
1343 0.005 6.715 20 1111.5749972754 1095.386462933217 1095.41072062878 1108.204066509615 1101.489043743011 1100.580093233622 1087.157301420538 313.0250475799392 1094.340565743148 292.9936185842121
1344 0.005 6.72 20 1111.574688431956 1095.386487893105 1095.410737980934 1108.204764642418 1101.489046354879 1100.580938062075 1087.163146148658 313.0264941126831 1094.337343197538 292.9936169124475
1345 0.005 6.725000000000001 20 1111.5741229522 1095.386479805553 1095.410739635157 1108.203648791033 1101.488868697674 1100.579892754312 1087.157761819137 313.0268734665435 1094.338910221789 292.9942943993013
1346 0.005 6.73 20 1111.57479878684 1095.386501134369 1095.410755958753 1108.20455596312 1101.48907641472 1100.580547802147 1087.158532878291 313.0275731826328 1094.339035589447 292.994914080396
1347 0.005 6.735 20 1111.575620477163 1095.38650980936 1095.410768162155 1108.204519652728 1101.489998765519 1100.580588676889 1087.155266073314 313.0284490964556 1094.342277864062 292.9946014311192
1348 0.005 6.74 20 1111.575582714363 1095.386527903968 1095.410782959382 1108.204475013859 1101.4889651007 1100.580288866862 1087.160958398217 313.029882877111 1094.342073275524 292.9946264028109
1349 0.005 6.745 20 1111.575025205127 1095.386546888107 1095.410802249713 1108.204721380941 1101.489326627851 1100.580350596626 1087.158133948149 313.0296955375041 1094.339735040833 292.9948951413007
1350 0.005 6.75 20 1111.574082281296 1095.386537803827 1095.410802138528 1108.20319516623 1101.488084105778 1100.579018881839 1087.157906400213 313.0341016077946 1094.338013854396 292.9935963298863
1351 0.005 6.755 20 1111.573890332871 1095.386553349924 1095.41081056077 1108.204254965991 1101.488404162021 1100.579965937332 1087.162476122718 313.0329871520096 1094.3387624981 292.9940987553456
1352 0.005 6.76 20 1111.574731992842 1095.386572368973 1095.410827641232 1108.204976833602 1101.490217603146 1100.580891391515 1087.160179080126 313.0312748975372 1094.340536591615 292.9947330110303
1353 0.005 6.765000000000001 20 1111.575659477663 1095.386608360154 1095.41085632559 1108.205211119866 1101.489789921848 1100.580860391159 1087.161390656922 313.0319536975675 1094.341288386869 292.9949253142819
1354 0.005 6.77 20 1111.572448794021 1095.386567325156 1095.410831477007 1108.201480026858 1101.486421218591 1100.575696267647 1087.15854616966 313.0339481169801 1094.339367404249 292.9946416702257
1355 0.005 6.775 20 1111.573930124149 1095.386562561826 1095.410825092773 1108.203361544464 1101.488300379908 1100.578390890453 1087.15645929246 313.0349994899458 1094.338827117575 292.9945551641655
1356 0.005 6.78 20 1111.572889292921 1095.386524177489 1095.410793331367 1108.201809938993 1101.486848056956 1100.576665395477 1087.15620455872 313.0352266763977 1094.338504948122 292.9945346456111
1357 0.005 6.785 20 1111.574131496429 1095.386531337508 1095.410790984536 1108.204263775619 1101.488793449837 1100.580604178197 1087.160825721522 313.0360964134874 1094.337744633388 292.9948420163558
1358 0.005 6.79 20 1111.574615873059 1095.386544877776 1095.410800260696 1108.204001117183 1101.488595956899 1100.578991395407 1087.158745964249 313.0371323386073 1094.340193034247 292.9935925139961
1359 0.005 6.795 20 1111.574492231138 1095.386542266491 1095.410803125043 1108.203981989983 1101.489138962096 1100.580353680555 1087.156354547118 313.0376349356139 1094.339155500113 292.9935511991038
1360 0.005 6.8 20 1111.573822864938 1095.386550378072 1095.410804553142 1108.203401767019 1101.487305791787 1100.577723905444 1087.163180072736 313.0395171836928 1094.33925661388 292.9949755132773
1361 0.005 6.805 20 1111.574058922515 1095.386563698899 1095.410821666718 1108.204891309239 1101.489990780477 1100.581147646157 1087.155868243988 313.0401342195639 1094.339509242507 292.9950361145881
1362 0.005 6.81 20 1111.573345288558 1095.386565044567 1095.410824856458 1108.203762383876 1101.488158929592 1100.579971550966 1087.160448935054 313.0423161403145 1094.337978698561 292.9939532796045
1363 0.005 6.815 20 1111.573164781284 1095.386551738531 1095.410817205511 1108.203324834523 1101.48822020939 1100.580446198311 1087.152534924524 313.0435185342663 1094.337908393389 292.9935631491147
1364 0.005 6.82 20 1111.574055575875 1095.386557207678 1095.410815921924 1108.204098192847 1101.488509132856 1100.57982437715 1087.161147397274 313.0439312786702 1094.338086160143 292.9939274068267
1365 0.005 6.825 20 1111.573569648379 1095.386565775063 1095.410825714532 1108.204362811437 1101.489225913453 1100.580522362685 1087.155810709737 313.0436330293546 1094.339803518901 292.9950412950939
1366 0.005 6.83 20 1111.573491157581 1095.386575646856 1095.41083170452 1108.204084449604 1101.487923474641 1100.579963423027 1087.16218842634 313.0442887001636 1094.338002498343 292.9948631174486
1367 0.005 6.835 20 1111.573549121193 1095.386585215802 1095.410842709552 1108.204461951759 1101.489009039592 1100.580561926163 1087.157316404343 313.0451529046817 1094.339792802886 292.9935894594518
1368 0.005 6.84 20 1111.574222390721 1095.386589223829 1095.410847232026 1108.204183090421 1101.48895632688 1100.580236355535 1087.160270133005 313.0465307221263 1094.338716754666 292.9936166073986
1369 0.005 6.845 20 1111.573884307245 1095.38659619617 1095.410853660133 1108.204271396118 1101.488893478953 1100.580818844738 1087.156836744579 313.0458543133505 1094.337825955182 292.9945412418865
1370 0.005 6.850000000000001 20 1111.574338749739 1095.386599577838 1095.410858022146 1108.203958535722 1101.488896418435 1100.579742183968 1087.159843226578 313.0459477788006 1094.338790150489 292.9948457951011
1371 0.005 6.855 20 1111.573059776622 1095.386572906829 1095.410843790516 1108.202873624372 1101.488486511646 1100.579772767657 1087.149928686275 313.046964986587 1094.338354660603 292.9936174961584
1372 0.005 6.86 20 1111.574620759681 1095.386602810185 1095.410854039181 1108.204697766937 1101.488495054746 1100.579992198893 1087.164552053146 313.0483219465341 1094.337739459693 292.9938745458265
1373 0.005 6.865 20 1111.573819728861 1095.386603784556 1095.410861271483 1108.204139213942 1101.488737174088 1100.580489768823 1087.157922012288 313.0477453794088 1094.337367156056 292.9945156345029
1374 0.005 6.87 20 1111.574558601785 1095.386638515759 1095.410884626426 1108.204736107593 1101.488676790913 1100.580124320931 1087.164659745283 313.0524393651746 1094.337606670179 292.9945882636862
1375 0.005 6.875 20 1111.573432788285 1095.386642378614 1095.410897181948 1108.203983581697 1101.488378638318 1100.579764562053 1087.160345350105 313.0512232379548 1094.33816583591 292.9948957756491
1376 0.005 6.88 20 1111.574016788045 1095.386662547243 1095.410917691762 1108.204479592496 1101.489102710391 1100.580363477168 1087.157374951872 313.0507745558468 1094.339049207295 292.9942244230568
1377 0.005 6.885 20 1111.573389066397 1095.386664948041 1095.410922458303 1108.20396814659 1101.488607104772 1100.579959436369 1087.160241943507 313.0511707512695 1094.338174161753 292.9941919544712
1378 0.005 6.890000000000001 20 1111.573469848592 1095.386661437363 1095.410924978379 1108.203861780739 1101.489101496412 1100.580584330399 1087.152444702174 313.0516306194222 1094.339939831571 292.9935557002889
1379 0.005 6.895 20 1111.57318744667 1095.38666604742 1095.410924252287 1108.20406890249 1101.487994852492 1100.580157064635 1087.161804121656 313.0521359783503 1094.337954630282 292.993596138079
1380 0.005 6.9 20 1111.573714481269 1095.386647483397 1095.410915454523 1108.203402460586 1101.48916536623 1100.580638262637 1087.149134234809 313.0534404077387 1094.33984088939 292.9945267014405
1381 0.005 6.905 20 1111.573666814856 1095.386638455436 1095.410903306989 1108.203932583521 1101.488550877798 1100.580626732116 1087.158316236979 313.0535665209522 1094.33754961888 292.9942867212253
1382 0.005 6.91 20 1111.574528034977 1095.386670591918 1095.4109237034 1108.205487647662 1101.489756204417 1100.581063101959 1087.16233133121 313.05474170476 1094.339196566357 292.9936493184009
1383 0.005 6.915 20 1111.574461493412 1095.386674237227 1095.410930665464 1108.204463935004 1101.489578642985 1100.581183967754 1087.159878929632 313.0560849383947 1094.337748141231 292.9943081400767
1384 0.005 6.92 20 1111.573866147104 1095.386699665777 1095.410952330769 1108.204621678819 1101.488337049247 1100.580485643688 1087.161885106283 313.0568568184831 1094.337687160038 292.9949845903622
1385 0.005 6.925 20 1111.573681859175 1095.386703168019 1095.410960678203 1108.203977652958 1101.488554368829 1100.579968530054 1087.159959578567 313.057786816177 1094.337614811649 292.9950052712033
1386 0.005 6.93 20 1111.574803134955 1095.386735881799 1095.410983497241 1108.205240926849 1101.489471038051 1100.581918730877 1087.161986410591 313.0598311617703 1094.337270965017 292.9946858408111
1387 0.005 6.935 20 1111.575963046312 1095.386756173048 1095.411007549092 1108.204781419622 1101.490127611276 1100.580240841156 1087.158779125636 313.0607221147693 1094.340301001738 292.9948148691798
1388 0.005 6.94 20 1111.574961655267 1095.386746505571 1095.411011434111 1108.203332709866 1101.488979239449 1100.580223401289 1087.150058348739 313.0585705276687 1094.341737357729 292.9935758056109
1389 0.005 6.945 20 1111.574272954569 1095.386771727109 1095.411025594716 1108.204708559041 1101.488464470881 1100.579952949031 1087.164040526834 313.0595330782664 1094.337928040396 292.9937618096152
1390 0.005 6.95 20 1111.573406827274 1095.386762619186 1095.411025060849 1108.203134389822 1101.487697662041 1100.579333932565 1087.158575939488 313.0599513304295 1094.337171423589 292.9935414950132
1391 0.005 6.955 20 1111.574263102004 1095.386788489149 1095.411041778937 1108.20505722205 1101.489447266128 1100.580973185667 1087.162805402042 313.0614344329152 1094.339754386572 292.9938726853974
1392 0.005 6.96 20 1111.574402172457 1095.386801075814 1095.411055917494 1108.204191539369 1101.489070008258 1100.580084361549 1087.157331777805 313.0627624448519 1094.337999373057 292.9945133009233
1393 0.005 6.965 20 1111.573811635194 1095.386805756795 1095.411063537558 1108.204208740655 1101.488886646179 1100.580163344018 1087.160178081384 313.0639087926162 1094.338448916479 292.9946384734586
1394 0.005 6.97 20 1111.574727208881 1095.386829011378 1095.411080007901 1108.205130639087 1101.489527328134 1100.581828755017 1087.159561454081 313.0646438481958 1094.337381215958 292.9939319415428
1395 0.005 6.975000000000001 20 1111.573200231583 1095.386798778889 1095.411062842997 1108.202491172816 1101.487588005037 1100.577373038729 1087.156498243796 313.065707714325 1094.33835241807 292.993546931743
1396 0.005 6.98 20 1111.576455503537 1095.386834438325 1095.411084895657 1108.205287181911 1101.489842997898 1100.580953424107 1087.162819303634 313.0665622112973 1094.340431428563 292.9935469554412
1397 0.005 6.985 20 1111.571597196166 1095.386775633766 1095.411045654759 1108.20099819858 1101.485769395858 1100.575147096571 1087.156157925223 313.0673041389157 1094.338697876101 292.9935417972117
1398 0.005 6.99 20 1111.571918798238 1095.386749277132 1095.411010869224 1108.20161066766 1101.485092772405 1100.575521573209 1087.163271200971 313.0680202357887 1094.337651597481 292.9935517684962
1399 0.005 6.995 20 1111.575381475786 1095.386745451948 1095.411006741058 1108.203884289569 1101.489350847326 1100.579947923022 1087.157018019448 313.0683380735884 1094.340108555961 292.993546243426
1400 0.005 7 20 1111.576186608144 1095.386783165979 1095.411030730999 1108.205269627278 1101.48954306298 1100.580651779518 1087.163584612079 313.0677179334677 1094.339982652953 292.9935600530293
1401 0.005 7.005 20 1111.572996154925 1095.386746360693 1095.411011899944 1108.201818533355 1101.487003574755 1100.576983352405 1087.156764886111 313.0682190008702 1094.339125749079 292.9937207215143
1402 0.005 7.01 20 1111.574902821603 1095.386760608874 1095.411020156795 1108.203938023991 1101.488706026576 1100.579870942186 1087.156388064368 313.0692679724958 1094.339738909556 292.9935574584455
1403 0.005 7.015000000000001 20 1111.574844778264 1095.386757099365 1095.411017512062 1108.204041660189 1101.489101734188 1100.580205966237 1087.159081802833 313.0703265565943 1094.340859411284 292.9936346965276
1404 0.005 7.02 20 1111.575109057189 1095.38678004931 1095.411035421601 1108.204629746662 1101.489044067773 1100.58028920002 1087.159448669525 313.0705054923461 1094.340030474376 292.9949743906881
1405 0.005 7.025 20 1111.575651132688 1095.386788132669 1095.411045830973 1108.204504148003 1101.489690745753 1100.580439135893 1087.159010903993 313.0724886371659 1094.340935086522 292.9948361829656
1406 0.005 7.03 20 1111.574808249376 1095.386774414158 1095.411042478904 1108.203348127174 1101.489070728844 1100.57949807923 1087.150830040994 313.073214775812 1094.339406593483 292.9935871587056
1407 0.005 7.035 20 1111.574314003161 1095.386795638242 1095.411051010169 1108.204689044881 1101.488508002448 1100.580619165919 1087.163861883338 313.0737752603068 1094.338114236352 292.9940658018695
1408 0.005 7.04 20 1111.575576624881 1095.386796993174 1095.411056315489 1108.204054537869 1101.489502970653 1100.579431573514 1087.159186071113 313.0745574362232 1094.339904520094 292.9949359445969
1409 0.005 7.045 20 1111.574678352145 1095.386816748955 1095.411072446004 1108.204765893694 1101.489060952868 1100.58061372894 1087.161038883824 313.0744711560662 1094.338896924636 292.9940204385152
1410 0.005 7.05 20 1111.575251336355 1095.386819842812 1095.411079334629 1108.204204512115 1101.489137528021 1100.580057393585 1087.158886344953 313.0766099772637 1094.340238190496 292.9936106160194
1411 0.005 7.055 20 1111.574263739998 1095.386832826384 1095.411091220322 1108.204529459876 1101.489116584215 1100.580652700623 1087.158623903205 313.0775096699165 1094.337883459156 292.9939929061786
1412 0.005 7.06 20 1111.57629526293 1095.386845345241 1095.411104992284 1108.204743015138 1101.490225017643 1100.580887548621 1087.155694932542 313.0767627239736 1094.340646779355 292.9945388676173
1413 0.005 7.065 20 1111.574058314138 1095.386837964579 1095.411099937948 1108.203300164863 1101.487727226722 1100.578169513386 1087.16074697534 313.0760382548632 1094.34038002564 292.9949566420586
1414 0.005 7.07 20 1111.575954526754 1095.386855628246 1095.411114576781 1108.204730959949 1101.489919373693 1100.580713427618 1087.156383959039 313.0769211803122 1094.341269671102 292.9942255102022
1415 0.005 7.075 20 1111.575248246623 1095.386855122647 1095.411117603016 1108.204307425573 1101.489454064007 1100.580359540286 1087.157834428506 313.0774596802605 1094.342281967892 292.9950028229794
1416 0.005 7.08 20 1111.574838088369 1095.386836803079 1095.411109249908 1108.203379417397 1101.488861744431 1100.580066959962 1087.150799408911 313.0785451246379 1094.339762666201 292.9942659917156
1417 0.005 7.085 20 1111.572000463669 1095.386803321409 1095.411070622675 1108.201826290261 1101.485249819241 1100.575772085961 1087.163225239783 313.0789653477744 1094.338449401167 292.9946583270882
1418 0.005 7.09 20 1111.573085218642 1095.386760018723 1095.411031756637 1108.201976167426 1101.487089490381 1100.576592693921 1087.158468353021 313.0796534126949 1094.339277916518 292.9945877257862
1419 0.005 7.095 20 1111.574501544643 1095.386772636064 1095.411032478311 1108.204685587736 1101.488997531494 1100.580513782521 1087.161048941183 313.0810715218815 1094.338959397172 292.9947273602202
1420 0.005 7.100000000000001 20 1111.574088764862 1095.386752926152 1095.411017933837 1108.202951317836 1101.487954278288 1100.577726933839 1087.158554861003 313.0819158185307 1094.339888446209 292.9949363707737
1421 0.005 7.105 20 1111.57105912727 1095.386699388582 1095.410971663264 1108.200914696773 1101.485079880742 1100.574724235287 1087.158350512779 313.0820818095511 1094.337952079658 292.9949818908724
1422 0.005 7.11 20 1111.573948369198 1095.386704297693 1095.410967681049 1108.204184704404 1101.488920870411 1100.580046342344 1087.160403566724 313.0846045232364 1094.338637672338 292.9948000798046
1423 0.005 7.115 20 1111.573183957564 1095.386715248766 1095.410974355568 1108.204277164499 1101.488276645167 1100.580344862013 1087.158746316034 313.0856895059064 1094.337132649107 292.9937394228592
1424 0.005 7.12 20 1111.574497825078 1095.386704574606 1095.410967360137 1108.203348451793 1101.488600976007 1100.579473957797 1087.158062231598 313.0851008277584 1094.338099840878 292.9936258236892
1425 0.005 7.125 20 1111.574631562163 1095.38671082281 1095.410968090336 1108.203851531573 1101.488475337298 1100.579078756321 1087.161437399404 313.0864940039094 1094.339214842825 292.9943405793024
1426 0.005 7.13 20 1111.573808285123 1095.386685953564 1095.410956271743 1108.202946318982 1101.488751152147 1100.580728679443 1087.148108912528 313.0864347872586 1094.337570237736 292.9950131571797
1427 0.005 7.135 20 1111.573232934683 1095.386673739627 1095.410942354235 1108.203622428415 1101.488330866272 1100.579972783938 1087.158336893293 313.0869322494665 1094.337620655586 292.994823449517
1428 0.005 7.140000000000001 20 1111.573801570389 1095.386693069834 1095.410949172203 1108.204628683287 1101.488215547095 1100.580480114917 1087.163710387794 313.087377218441 1094.338168040639 292.9935999147813
1429 0.005 7.145 20 1111.574498110843 1095.38669274371 1095.410952056508 1108.204120968436 1101.48925313826 1100.579922359429 1087.157463307847 313.0876678144051 1094.338694111929 292.9937351731546
1430 0.005 7.15 20 1111.574341067402 1095.386726043601 1095.410973578545 1108.204509529311 1101.488072272113 1100.579961643404 1087.164454976203 313.0891770390946 1094.338450667121 292.9946402152773
1431 0.005 7.155 20 1111.573263297157 1095.386721403793 1095.410980532911 1108.20363813074 1101.488451482842 1100.579726850955 1087.158690049489 313.0894117790641 1094.339018469492 292.9947492108638
1432 0.005 7.16 20 1111.574102593825 1095.386744681604 1095.410996332987 1108.204631559336 1101.488770347993 1100.580662230353 1087.162735738128 313.0885185640795 1094.338371341209 292.9948517461773
1433 0.005 7.165 20 1111.573768381655 1095.386749085059 1095.411005470193 1108.204232154675 1101.489083456077 1100.580583364731 1087.156911647991 313.088782662756 1094.338680606191 292.9935993014555
1434 0.005 7.17 20 1111.573930856076 1095.386771020819 1095.411021127034 1108.204460566605 1101.48830757572 1100.580337561063 1087.163011146342 313.0918440570261 1094.338091645916 292.9935762210085
1435 0.005 7.175 20 1111.573581728529 1095.386760748925 1095.411018285448 1108.203493350754 1101.488555367548 1100.580126254143 1087.157572361999 313.0919680284484 1094.337934006182 292.9942090056534
1436 0.005 7.18 20 1111.574903807079 1095.386800989844 1095.411045052361 1108.205008655959 1101.488940150377 1100.580303720831 1087.16398154582 313.0912479693471 1094.338883918537 292.9950269647029
1437 0.005 7.185 20 1111.572145039865 1095.386753840143 1095.411017950495 1108.201467497153 1101.486599652606 1100.576358014674 1087.154385280256 313.0925175632095 1094.338475987181 292.9948779799693
1438 0.005 7.19 20 1111.575564818797 1095.386770173316 1095.411023527421 1108.204386252272 1101.488829991689 1100.580193013344 1087.160880320149 313.0925683091066 1094.341199313776 292.9936015410544
1439 0.005 7.195 20 1111.573854343637 1095.386776141177 1095.411032871335 1108.204109787126 1101.488673959171 1100.579822314508 1087.156685606591 313.0920682330848 1094.337727469976 292.9936340792008
1440 0.005 7.2 20 1111.574075252369 1095.386783566461 1095.411040991717 1108.204177425838 1101.488900219637 1100.58012748908 1087.160466444685 313.0931854796411 1094.338471507952 292.9950047151303
1441 0.005 7.205 20 1111.573560182612 1095.386799993785 1095.41105485237 1108.20452615723 1101.488470291736 1100.580388257789 1087.159818938408 313.0940969945217 1094.337427085533 292.9935673414888
1442 0.005 7.21 20 1111.574506759253 1095.386813642815 1095.411069398712 1108.204906801537 1101.489932273479 1100.580902217948 1087.158117161104 313.0953517464259 1094.340229011949 292.9936360687412
1443 0.005 7.215 20 1111.57440488074 1095.386806088056 1095.411065806946 1108.203733908101 1101.488715981424 1100.580184425055 1087.15920249588 313.094872492718 1094.339454372676 292.9941125249786
1444 0.005 7.22 20 1111.575536854452 1095.386819579945 1095.411076722376 1108.204225007407 1101.489157956401 1100.580012131777 1087.156201007289 313.095400809801 1094.33957295149 292.9947939537137
1445 0.005 7.225000000000001 20 1111.572274619904 1095.386770851866 1095.411040013093 1108.201488990375 1101.48644855472 1100.576157627723 1087.15863124755 313.0974427872374 1094.338377616212 292.9939266458929
1446 0.005 7.23 20 1111.575560738822 1095.386789187832 1095.41104703946 1108.204639074611 1101.489221467239 1100.580479570433 1087.158048247833 313.0985852367491 1094.341128701762 292.9936228576947
1447 0.005 7.235 20 1111.575613335495 1095.386788875983 1095.411050944445 1108.204109787778 1101.489639594752 1100.580123644792 1087.157163075208 313.0998169549891 1094.340363470986 292.9941665870622
1448 0.005 7.24 20 1111.571136413192 1095.386703072043 1095.410988374129 1108.199898897183 1101.485452150529 1100.575503798471 1087.147377058198 313.0975145878564 1094.338191025153 292.9948298008428
1449 0.005 7.245 20 1111.574358754244 1095.386688356839 1095.410961720147 1108.203703895291 1101.488746432842 1100.57970015391 1087.157787513581 313.0995446970147 1094.338536284355 292.9946978909322
1450 0.005 7.25 20 1111.574342114958 1095.386706041981 1095.410968975673 1108.20507951625 1101.489646243944 1100.580922575879 1087.158744653638 313.0995267019406 1094.339865696091 292.9947394458562
1451 0.005 7.255 20 1111.573334132586 1095.38669415692 1095.410962449204 1108.203605339747 1101.488459127963 1100.579703261791 1087.158394541415 313.1008083664688 1094.339366305079 292.9948109952167
1452 0.005 7.26 20 1111.574328563238 1095.386708977894 1095.410967291035 1108.2043743766 1101.488461494135 1100.580009014817 1087.162735924981 313.1013626119736 1094.338745288011 292.9936004163264
1453 0.005 7.265000000000001 20 1111.573929310963 1095.386695833387 1095.410960453877 1108.203344740499 1101.488475068595 1100.579316198165 1087.157860938922 313.10230018858 1094.338519003351 292.993597588582
1454 0.005 7.27 20 1111.574887592619 1095.38672159552 1095.410973972459 1108.204776251433 1101.48911665713 1100.580333997771 1087.163565943689 313.1042738845215 1094.337874701682 292.9936340730417
1455 0.005 7.275 20 1111.574298559926 1095.386721034106 1095.410979124848 1108.204148247965 1101.489336608583 1100.580240073583 1087.158975752529 313.1050862938867 1094.338601975914 292.9944650666999
1456 0.005 7.28 20 1111.575536458516 1095.386738866724 1095.410995529801 1108.204382842156 1101.489441438574 1100.580234134643 1087.156239080924 313.1046589704846 1094.341776873764 292.9935877616926
1457 0.005 7.285 20 1111.571413107915 1095.386675849638 1095.410947973839 1108.200792590028 1101.485770188571 1100.574955810691 1087.158392409326 313.1060157816436 1094.338711563151 292.9936513041804
1458 0.005 7.29 20 1111.574186292251 1095.386647593026 1095.410923103656 1108.202897326119 1101.488706765581 1100.580423881611 1087.148743154892 313.1080139147469 1094.339216569233 292.9947782977981
1459 0.005 7.295 20 1111.574905442821 1095.386669848101 1095.410924395881 1108.204528120068 1101.488429511759 1100.579511676929 1087.163912338211 313.107951211379 1094.338837860563 292.9935988798908
1460 0.005 7.3 20 1111.574570243395 1095.386668254407 1095.410929583634 1108.204185231829 1101.48931033468 1100.580723311959 1087.155005315667 313.1069711038173 1094.3387073438 292.9937232245996
1461 0.005 7.305 20 1111.574712924499 1095.386689812882 1095.410940921943 1108.204481378214 1101.488272792707 1100.580288283074 1087.163776469921 313.107689079206 1094.338948859945 292.9936333761269
1462 0.005 7.31 20 1111.576055149761 1095.386694158102 1095.41095226394 1108.20410080677 1101.489614505397 1100.580345090421 1087.157383970666 313.108666795922 1094.341844384307 292.993579927655
1463 0.005 7.315 20 1111.573578741556 1095.386668627501 1095.410938640513 1108.202569553797 1101.487881713056 1100.578298758308 1087.151985417475 313.1090197830458 1094.34069506574 292.9936007533365
1464 0.005 7.32 20 1111.575176093344 1095.386670566064 1095.410933522327 1108.204181909248 1101.48877465764 1100.580295661852 1087.160427108779 313.1095310293506 1094.340600341873 292.9939998911757
1465 0.005 7.325 20 1111.574305631206 1095.386658743117 1095.410926552847 1108.203399682076 1101.488491806474 1100.579923448787 1087.154158679964 313.1095981282081 1094.339731110974 292.9946657300861
1466 0.005 7.33 20 1111.57558174216 1095.386683261124 1095.410937624677 1108.204901646161 1101.488916206831 1100.580521584369 1087.163569549082 313.1097016071927 1094.340095945313 292.9935681798345
1467 0.005 7.335 20 1111.575687530246 1095.386687416466 1095.410948168626 1108.204597937521 1101.490143636262 1100.580843412345 1087.154874111267 313.1106100086597 1094.341494659771 292.9936094233024
1468 0.005 7.34 20 1111.574822519816 1095.386694127947 1095.410952928104 1108.203939223436 1101.488310308959 1100.579112659914 1087.161913199024 313.1094841797906 1094.341211673534 292.9949352274527
1469 0.005 7.345 20 1111.573846530364 1095.386674908522 1095.41094373124 1108.203277902997 1101.48848867112 1100.579737068994 1087.156866878208 313.1100796135732 1094.338441666288 292.9942642101434
1470 0.005 7.350000000000001 20 1111.57548530346 1095.386701191436 1095.410956475461 1108.204905146508 1101.48907321048 1100.58032448479 1087.163535783482 313.1113376867635 1094.339278464849 292.9935794385221
1471 0.005 7.355 20 1111.573718365494 1095.386676426538 1095.410942531953 1108.202715762346 1101.487907034633 1100.57788116682 1087.157766650618 313.1133308455089 1094.340248226199 292.9938087374729
1472 0.005 7.36 20 1111.573409703662 1095.386665610089 1095.410929503323 1108.202945000588 1101.487413664772 1100.577552523159 1087.158749362456 313.1113629820719 1094.33886985538 292.9935698656752
1473 0.005 7.365 20 1111.574704423633 1095.386666955452 1095.410929342718 1108.203992249019 1101.488913754952 1100.579988368205 1087.158693481121 313.11195971409 1094.339609463778 292.9938506638127
1474 0.005 7.37 20 1111.57484730844 1095.386670979052 1095.410932966676 1108.203831119108 1101.488638134629 1100.579944498238 1087.155930308955 313.1133161739687 1094.339886325439 292.9939485282195
1475 0.005 7.375 20 1111.572465380411 1095.386624947681 1095.410895911458 1108.20172935345 1101.486694038412 1100.576176152399 1087.15880755694 313.1154053794066 1094.338459339639 292.9945550613716
1476 0.005 7.38 20 1111.57548650153 1095.386624109282 1095.410891643365 1108.203857973138 1101.489383836913 1100.580292062858 1087.152548852033 313.1157719060805 1094.341943225013 292.9949339261142
1477 0.005 7.385 20 1111.574476479784 1095.386619602519 1095.410883159432 1108.203882595462 1101.488475353828 1100.579194424809 1087.160704408368 313.1160081684163 1094.341155091643 292.9947947589264
1478 0.005 7.390000000000001 20 1111.573916974482 1095.38659463715 1095.410868538022 1108.203135015434 1101.488791021783 1100.580572941426 1087.150165464562 313.1172165038095 1094.33814135591 292.9935921476621
1479 0.005 7.395 20 1111.574338885447 1095.386618438578 1095.410874775026 1108.205165901505 1101.488906690855 1100.581481225233 1087.164417680828 313.1166702842115 1094.338015622186 292.9936130157678
1480 0.005 7.4 20 1111.57470237858 1095.38662641715 1095.410885349471 1108.204121033554 1101.488866585014 1100.579727758064 1087.160012016047 313.1172653193721 1094.339357543049 292.9944061577188
1481 0.005 7.405 20 1111.572384334929 1095.386598564771 1095.410864334593 1108.202221022092 1101.486666852975 1100.576638973378 1087.158468055244 313.118191714401 1094.33835776309 292.9950198643728
1482 0.005 7.41 20 1111.575257029352 1095.386595144563 1095.410859304403 1108.204018835602 1101.489099257199 1100.580263410933 1087.15653757319 313.1210399854713 1094.340582071902 292.9948210494273
1483 0.005 7.415 20 1111.574886420401 1095.386605993302 1095.410863762758 1108.204478563841 1101.488952606284 1100.580575996802 1087.16161875372 313.122481234062 1094.33965347633 292.993598149296
1484 0.005 7.42 20 1111.574539845189 1095.386591234502 1095.410857159917 1108.203230840975 1101.48837741964 1100.579668949058 1087.157049005091 313.1227009410262 1094.339253993738 292.9937103503786
1485 0.005 7.425 20 1111.574434466057 1095.386605091422 1095.410863191618 1108.2043173764 1101.48860533831 1100.579914910599 1087.16192747951 313.1212720874653 1094.338214120987 292.9935738466235
1486 0.005 7.43 20 1111.574469112785 1095.386632289057 1095.410887320681 1108.205056077366 1101.489800776622 1100.581034729993 1087.158474004545 313.122960815241 1094.340061812606 292.9938193165209
1487 0.005 7.435 20 1111.574331844766 1095.386638237849 1095.41089618619 1108.204075341845 1101.488946252295 1100.579796564613 1087.159775253132 313.123340097375 1094.340180547896 292.9936273732768
1488 0.005 7.44 20 1111.574051562584 1095.38666442632 1095.410918508515 1108.204830417011 1101.48904821214 1100.580669284342 1087.159744236314 313.1239941500156 1094.338929648661 292.9939903628955
1489 0.005 7.445 20 1111.573662635831 1095.386661572931 1095.410921922413 1108.204132791071 1101.48881576364 1100.58086214079 1087.155981390621 313.1237170559899 1094.337398683647 292.9944955070911
1490 0.005 7.45 20 1111.574132890041 1095.386675588779 1095.410930533894 1108.204270658233 1101.488141830472 1100.58053980939 1087.162204512669 313.1237696580865 1094.33694648303 292.9945571094138
1491 0.005 7.455 20 1111.573253476298 1095.386647590004 1095.410916998351 1108.202834954486 1101.48862432796 1100.579917914697 1087.148684299327 313.1238617322039 1094.337794359498 292.9945911594717
1492 0.005 7.46 20 1111.573544327284 1095.386638611929 1095.41090473659 1108.203643486792 1101.488162870246 1100.580191466534 1087.158367431159 313.1243411344891 1094.337062501546 292.9950284459579
1493 0.005 7.465 20 1111.573985549496 1095.386657872437 1095.410911914366 1108.204856679918 1101.488696989091 1100.581134673569 1087.163378094049 313.1242825564414 1094.336946312006 292.9941430182035
1494 0.005 7.47 20 1111.573967017456 1095.386674472348 1095.410930694764 1108.204558661498 1101.489128854967 1100.580636311955 1087.157854211903 313.1283265124029 1094.33924680458 292.9935839967237
1495 0.005 7.475000000000001 20 1111.573649682787 1095.386671449951 1095.410931837165 1108.204048911403 1101.488578370934 1100.580467021334 1087.158002431888 313.12648034902 1094.337007755179 292.9937053063175
1496 0.005 7.48 20 1111.572490052862 1095.386654652378 1095.410911877314 1108.202055792016 1101.485731559711 1100.576215165366 1087.163449704645 313.1259627098232 1094.337799546362 292.9949037365273
1497 0.005 7.485 20 1111.575282926151 1095.386658303374 1095.410915637752 1108.204315614946 1101.489457103706 1100.580278171762 1087.157005987011 313.1258478138285 1094.34170091243 292.9935611157485
1498 0.005 7.49 20 1111.576241048077 1095.386702595463 1095.410946233441 1108.205236590553 1101.489260829537 1100.580566654105 1087.164240915845 313.1273318148927 1094.340082807446 292.993868563869
1499 0.005 7.495 20 1111.575956522877 1095.38671659708 1095.410969232439 1108.204724112147 1101.490061563513 1100.58044138248 1087.15708165176 313.1274048734236 1094.340530913689 292.9945949995666
1500 0.005 7.5 20 1111.571455266226 1095.386684763662 1095.410943193562 1108.201129496164 1101.484513197816 1100.574805425282 1087.163222734967 313.1284244950859 1094.337934294339 292.9949870246584
1501 0.005 7.505 20 1111.574636584118 1095.386673716181 1095.410936058182 1108.20347267081 1101.488811375019 1100.579922286487 1087.156883932288 313.1292877363093 1094.340659284982 292.9939438175011
1502 0.005 7.51 20 1111.574447694626 1095.386658468689 1095.410926419552 1108.20326992606 1101.488879305344 1100.580368146003 1087.15112274852 313.1303803844804 1094.339209448497 292.9936286311614
1503 0.005 7.515000000000001 20 1111.571311320368 1095.386598332589 1095.410871138853 1108.20090406263 1101.485135316 1100.574963087577 1087.159700982438 313.1303795631861 1094.338197267252 292.9941625843237
1504 0.005 7.52 20 1111.574219713759 1095.386581892643 1095.410851737264 1108.203129388332 1101.48843673421 1100.579906130019 1087.152347879139 313.1314775582688 1094.339390161655 292.9949638723971
1505 0.005 7.525 20 1111.574806564585 1095.386592767769 1095.410851037568 1108.204554190817 1101.488827940063 1100.580147463901 1087.16195314986 313.1311942434059 1094.338964841393 292.9946716846966
1506 0.005 7.53 20 1111.576001028758 1095.38660089941 1095.410860163947 1108.204579470865 1101.490032286944 1100.580638801818 1087.156104157986 313.1328416970325 1094.342473836568 292.9949754171551
1507 0.005 7.535 20 1111.575600879063 1095.386633346551 1095.410883914771 1108.205182913898 1101.48932621214 1100.580695126663 1087.16356569279 313.1342756923657 1094.342302036093 292.9947654046156
1508 0.005 7.54 20 1111.576454387549 1095.386654164321 1095.410907957859 1108.20495481761 1101.490347019686 1100.58058054496 1087.159424707199 313.1323232006923 1094.341030848424 292.9947718869011
1509 0.005 7.545 20 1111.574805824853 1095.386647148246 1095.410913401749 1108.203740479403 1101.489434952004 1100.580172903864 1087.151322161427 313.1330653687874 1094.342112299542 292.9935880655535
1510 0.005 7.55 20 1111.575249579543 1095.386653015432 1095.410914998782 1108.204234474702 1101.488743225248 1100.580257423252 1087.160463187143 313.1333620713259 1094.341493703167 292.9935915550435
1511 0.005 7.555 20 1111.574975388895 1095.386640893485 1095.410910226386 1108.203527859351 1101.489162504394 1100.580235873676 1087.151434587204 313.1347345978877 1094.341519675358 292.9941843954745
1512 0.005 7.56 20 1111.571348399431 1095.386575714353 1095.410852703865 1108.20071580533 1101.484889744716 1100.574654905365 1087.159794848952 313.1348059193934 1094.338384484492 292.994955147061
1513 0.005 7.565 20 1111.572716773504 1095.386558077643 1095.410831924992 1108.203193235022 1101.487717198705 1100.579850584979 1087.154189043183 313.1350779884456 1094.337459710359 292.9938051664767
1514 0.005 7.57 20 1111.573565234756 1095.386580348683 1095.41083608007 1108.204459162785 1101.487764707684 1100.580135839762 1087.165117369839 313.1370965271926 1094.337698559165 292.9937701783243
1515 0.005 7.575 20 1111.573216385237 1095.386574105108 1095.410835473072 1108.203904718335 1101.488393947735 1100.57979785691 1087.158402294816 313.1380348396465 1094.338986776673 292.9935901778162
1516 0.005 7.58 20 1111.574080685366 1095.386599747066 1095.410851990619 1108.204989360922 1101.489089689742 1100.580830914363 1087.163452541873 313.1365038318798 1094.340066691045 292.993991003329
1517 0.005 7.585 20 1111.574064993772 1095.386601040674 1095.410857002307 1108.204327037966 1101.489228062381 1100.581106128364 1087.157758028704 313.1370984849995 1094.337591743037 292.9948927977272
1518 0.005 7.59 20 1111.573983211375 1095.386636279715 1095.410881137403 1108.204622339941 1101.487974636739 1100.580634546467 1087.164851333451 313.1393066064599 1094.337070328879 292.9939165741894
1519 0.005 7.595 20 1111.573845825117 1095.386639583989 1095.410893194106 1108.203890978609 1101.488626061329 1100.58004095233 1087.159687573819 313.1391433677571 1094.337576381246 292.9935924680364
1520 0.005 7.600000000000001 20 1111.57368458889 1095.386652703948 1095.410907544859 1108.203934975325 1101.488261852091 1100.580105201757 1087.157005286591 313.1376710177317 1094.336932232621 292.9937743387457
1521 0.005 7.605 20 1111.571640083359 1095.386597602537 1095.41086472582 1108.201037609094 1101.486089325304 1100.575541587002 1087.158523218681 313.1386808939125 1094.338240266482 292.9949361040024
1522 0.005 7.61 20 1111.575389547122 1095.386585899573 1095.410853567296 1108.203531060335 1101.489528474672 1100.580579606738 1087.14869061467 313.1396788395443 1094.339891450798 292.993595184027
1523 0.005 7.615 20 1111.570764930349 1095.386506220246 1095.410785129211 1108.20005194446 1101.484817796939 1100.574222148825 1087.15753741872 313.1391975093987 1094.337965887302 292.9935939943263
1524 0.005 7.62 20 1111.573313588755 1095.386484514264 1095.410759483418 1108.203143648207 1101.488439523746 1100.579674819809 1087.151524728596 313.1410102381956 1094.33765476077 292.9944589889961
1525 0.005 7.625 20 1111.573029643709 1095.386504795502 1095.410760502893 1108.204482505339 1101.487673873857 1100.580140824317 1087.165041397558 313.1412348888606 1094.337708427272 292.9943181764055
1526 0.005 7.63 20 1111.574220130245 1095.3865077741 1095.410765115251 1108.204105882977 1101.489071015154 1100.579693417382 1087.160043433406 313.1424774092734 1094.338680655523 292.993605811861
1527 0.005 7.635 20 1111.57396174456 1095.386540219753 1095.41079084782 1108.205269289547 1101.489362234424 1100.580791480776 1087.162189307889 313.1429996636296 1094.339681436744 292.9935395137472
1528 0.005 7.640000000000001 20 1111.573788376556 1095.386547957593 1095.410803320122 1108.203945075139 1101.488404038548 1100.579765352476 1087.160152893142 313.1443540233166 1094.337997983085 292.9949526937846
1529 0.005 7.645 20 1111.573793361524 1095.386565010083 1095.410821989071 1108.204764672594 1101.489830980446 1100.581029938051 1087.155779688189 313.1435172220868 1094.339733704121 292.9941362292309
1530 0.005 7.65 20 1111.57447532368 1095.386578165528 1095.410831824023 1108.204226933299 1101.488653618311 1100.580537534825 1087.160962900908 313.1448096199395 1094.337553260718 292.9938705948516
1531 0.005 7.655 20 1111.573665736222 1095.386597525759 1095.41085169568 1108.204567478618 1101.489003169428 1100.580537489177 1087.158139475522 313.1461590967548 1094.339016394607 292.9936389979879
1532 0.005 7.66 20 1111.573829563514 1095.386602898603 1095.410859029852 1108.203923188642 1101.48849171154 1100.580035873822 1087.160160919057 313.143569115794 1094.337777245665 292.9943042589328
1533 0.005 7.665 20 1111.573623801394 1095.38661238469 1095.41086880318 1108.203907930094 1101.488611591626 1100.579584057942 1087.156795781618 313.1440559113113 1094.338387773422 292.9949869541326
1534 0.005 7.67 20 1111.574261630467 1095.386625757084 1095.410880828132 1108.204361936769 1101.489269733841 1100.580299273461 1087.160383262235 313.1451738249285 1094.339009625307 292.9948103534223
1535 0.005 7.675 20 1111.573577202663 1095.386613643069 1095.410879984523 1108.203641296337 1101.489315564321 1100.581004232574 1087.149432953176 313.1464344490664 1094.339790592584 292.9936106351768
1536 0.005 7.68 20 1111.573489299262 1095.386606614366 1095.410871146621 1108.203524010859 1101.488054100285 1100.579984020894 1087.158498149351 313.1468868478525 1094.337911719123 292.9935326125465
1537 0.005 7.685 20 1111.573963970861 1095.386607660265 1095.41086951688 1108.203795917617 1101.48881605367 1100.57973932114 1087.156056681251 313.1470833898132 1094.338351227148 292.9948401408467
1538 0.005 7.69 20 1111.576112621925 1095.3866487624 1095.410895533667 1108.205489803004 1101.489848328031 1100.581052484266 1087.163662649633 313.1480496781783 1094.341772953536 292.9937561252701
1539 0.005 7.695 20 1111.571023019742 1095.386581185577 1095.410852820522 1108.200650964809 1101.485453057893 1100.574825313501 1087.154182565174 313.1468776571542 1094.338652601569 292.9936247016396
1540 0.005 7.7 20 1111.574787325239 1095.386625744544 1095.410875091369 1108.205785232801 1101.489845888823 1100.58120959069 1087.164733487831 313.1471270627329 1094.339158433659 292.9944566314037
1541 0.005 7.705 20 1111.573838402614 1095.386636291781 1095.410892830929 1108.204771015074 1101.489788676231 1100.580920314169 1087.156109237013 313.1478773319666 1094.3391845797 292.9944622365331
1542 0.005 7.71 20 1111.573912509651 1095.386644100836 1095.410901659862 1108.204342683307 1101.489035709263 1100.580485346455 1087.160602077892 313.149658329542 1094.339146164271 292.9950222479157
1543 0.005 7.715 20 1111.573163386991 1095.386649968887 1095.410909756721 1108.203873197725 1101.488270610937 1100.579836526113 1087.157099442909 313.1501687233099 1094.338241089387 292.9948210801303
1544 0.005 7.72 20 1111.573980483777 1095.386653260558 1095.410911629765 1108.204116411267 1101.48862540863 1100.580321405267 1087.16011663192 313.1504372709442 1094.338416569407 292.9936099221453
1545 0.005 7.725000000000001 20 1111.573574544627 1095.386646175415 1095.410908360906 1108.203683253931 1101.488739728269 1100.58102362246 1087.153857194576 313.1495942583824 1094.337289543467 292.993555430728
1546 0.005 7.73 20 1111.573862679202 1095.386673871147 1095.410922359976 1108.204468122736 1101.48805239078 1100.579831204205 1087.164876829245 313.1509163607765 1094.337605125776 292.9943432157271
1547 0.005 7.735 20 1111.573350577042 1095.386669319907 1095.410927617682 1108.2037206695 1101.488482701066 1100.57960227678 1087.159201847668 313.1510688193884 1094.339263557776 292.9936627780452
1548 0.005 7.74 20 1111.57432462436 1095.386694639564 1095.410945999023 1108.204844121086 1101.488820303696 1100.580941213002 1087.159887751756 313.1522683839311 1094.338438579412 292.9941049550175
1549 0.005 7.745 20 1111.573578419978 1095.38670125364 1095.410957387907 1108.204170346647 1101.488857209473 1100.580156084786 1087.159269364495 313.1518972603241 1094.338689002317 292.9948294266201
1550 0.005 7.75 20 1111.572818615097 1095.386675347889 1095.410944916276 1108.202705780818 1101.487886782676 1100.580355804573 1087.148973212586 313.1526763506273 1094.337556547788 292.9945356186171
1551 0.005 7.755 20 1111.574182794227 1095.386664339233 1095.410929308366 1108.203776699156 1101.489129142473 1100.57994222279 1087.157823826882 313.153057837682 1094.338406489482 292.9944450391119
1552 0.005 7.76 20 1111.574731629893 1095.386683817164 1095.410937481596 1108.204713428944 1101.489132649037 1100.580314726489 1087.162694231991 313.1536133765752 1094.33840294014 292.9945039470177
1553 0.005 7.765000000000001 20 1111.575038207976 1095.38667839002 1095.41093905913 1108.203765362184 1101.489148830236 1100.579827684604 1087.157640044381 313.1532559255046 1094.340352343218 292.9944622744551
1554 0.005 7.77 20 1111.570528655467 1095.386604540827 1095.410882602828 1108.199648641189 1101.484386490119 1100.574065481412 1087.153475216262 313.1572643746591 1094.338029548397 292.994846489253
1555 0.005 7.775 20 1111.574679311211 1095.386634268653 1095.410887678441 1108.205043784707 1101.489154925921 1100.580319456526 1087.164519402479 313.1569911245027 1094.33783376185 292.9939513908749
1556 0.005 7.78 20 1111.574508806364 1095.386649067492 1095.410905653345 1108.205012339012 1101.490191802153 1100.581150061506 1087.156098478253 313.155872981967 1094.340078979619 292.9935772506821
1557 0.005 7.785 20 1111.574154747988 1095.386642785919 1095.410903480517 1108.203812240929 1101.488841036235 1100.580335501375 1087.15915187569 313.1552399591527 1094.338328396138 292.993790613349
1558 0.005 7.79 20 1111.574793021097 1095.386628630155 1095.410896441249 1108.203354135331 1101.488872241656 1100.580240604882 1087.150709436769 313.1559886905234 1094.340192705322 292.9935936106723
1559 0.005 7.795 20 1111.575263141008 1095.386654642692 1095.410906982336 1108.204736436371 1101.488565101818 1100.580344443071 1087.163937573051 313.1559656699996 1094.340584417466 292.9942505261263
1560 0.005 7.8 20 1111.575303036084 1095.386659074037 1095.410917035475 1108.204154081547 1101.489229400949 1100.579739248972 1087.15951063345 313.1558199280087 1094.339104323754 292.9948663215363
1561 0.005 7.805000000000001 20 1111.572490833424 1095.386637395589 1095.410900034049 1108.202409129959 1101.486619998472 1100.576639642009 1087.160523411349 313.1569552381544 1094.338364454862 292.9935886623732
1562 0.005 7.81 20 1111.575338365728 1095.386640118259 1095.410900609978 1108.204143948817 1101.489319398545 1100.580180674501 1087.158930459974 313.1572851951163 1094.340676751453 292.9937897429328
1563 0.005 7.815 20 1111.575715315701 1095.386673690995 1095.41092518403 1108.205133449366 1101.489778159671 1100.580648510175 1087.161293891866 313.1590729816272 1094.341106955781 292.9936196489249
1564 0.005 7.82 20 1111.575613937551 1095.386684829521 1095.410941305121 1108.204312818663 1101.489325087952 1100.580191208535 1087.158282699511 313.1595920482073 1094.342063211392 292.9944931270409
1565 0.005 7.825 20 1111.574151118267 1095.386664152642 1095.410934670092 1108.203055620763 1101.488742697185 1100.580080546554 1087.148424489644 313.1594854368278 1094.339457778595 292.9948851440493
1566 0.005 7.83 20 1111.57359662865 1095.386635247446 1095.410907126351 1108.202481840878 1101.487653945765 1100.577680165292 1087.157177269233 313.1614636923164 1094.340083726542 292.993594258797
1567 0.005 7.835 20 1111.575920894537 1095.386667641378 1095.410922451435 1108.205284043825 1101.489759208038 1100.580868771809 1087.162968643761 313.1625660507223 1094.340724804417 292.993683457027
1568 0.005 7.84 20 1111.575622197994 1095.386660666982 1095.410927358692 1108.203780262499 1101.489742973961 1100.580620641434 1087.14966270244 313.1615025616516 1094.340472965439 292.9947797648666
1569 0.005 7.845 20 1111.573721981563 1095.386659713398 1095.410920931485 1108.203581885832 1101.487618466779 1100.578184694776 1087.16308721862 313.1609949267552 1094.339909858556 292.9935877504208
1570 0.005 7.850000000000001 20 1111.573140113735 1095.386617775729 1095.410890320022 1108.201794767934 1101.4869902516 1100.577139743633 1087.156626309397 313.1624051865557 1094.339036327261 292.9936968391064
1571 0.005 7.855 20 1111.574637694824 1095.386657051924 1095.410910429268 1108.205735226588 1101.489837001814 1100.58134209832 1087.164499011922 313.1623928036662 1094.33943961386 292.9935839466979
1572 0.005 7.86 20 1111.574635310463 1095.386666695802 1095.410922437846 1108.204372172256 1101.489152185426 1100.580900576499 1087.160156510344 313.1630910178983 1094.33777821156 292.9941132003455
1573 0.005 7.865 20 1111.572742642564 1095.386655018576 1095.410922127655 1108.203190317046 1101.488062203805 1100.579835950559 1087.15267047116 313.1630860763427 1094.338715558315 292.9945720405223
1574 0.005 7.87 20 1111.57393484369 1095.386664242557 1095.410922700525 1108.204349897807 1101.488381976375 1100.580773572163 1087.161390597971 313.1636191127889 1094.338092919294 292.9945037716729
1575 0.005 7.875 20 1111.573904792276 1095.386661329723 1095.410922804797 1108.20358136854 1101.488746466725 1100.579715234486 1087.155202872925 313.1644289766089 1094.337903792303 292.9946012512301
1576 0.005 7.88 20 1111.576261884654 1095.386682241811 1095.410935674352 1108.204947053207 1101.489622262257 1100.580474404691 1087.161128641564 313.1642044768087 1094.340310056655 292.9948318181024
1577 0.005 7.885 20 1111.571616925739 1095.386631275011 1095.4109013185 1108.20130412495 1101.485960924084 1100.575739132176 1087.155084121827 313.1644222660506 1094.338786092328 292.9935865543791
1578 0.005 7.890000000000001 20 1111.576246592923 1095.386655727633 1095.410911119101 1108.205124759793 1101.489881948661 1100.58074734974 1087.161396785196 313.1648881971288 1094.340206444889 292.9940518709543
1579 0.005 7.895 20 1111.573896987873 1095.386648015367 1095.410909753956 1108.203418637334 1101.488291040529 1100.578578594963 1087.156610521035 313.1666921668057 1094.340379115969 292.9936286544007
1580 0.005 7.9 20 1111.575968981427 1095.386656338808 1095.410916606383 1108.204422678932 1101.489702600711 1100.580474397771 1087.158412684442 313.1652619081426 1094.341468715786 292.9945531008562
1581 0.005 7.905 20 1111.571673122583 1095.38658478039 1095.410867464782 1108.200726985801 1101.486360182268 1100.576457912284 1087.147773653584 313.1656580940846 1094.338617184551 292.9946759604426
1582 0.005 7.91 20 1111.575115048184 1095.386572836591 1095.410845086434 1108.203766976775 1101.488941964539 1100.580156496967 1087.157183301781 313.1664948609504 1094.341169154146 292.9945764311644
1583 0.005 7.915 20 1111.574545334925 1095.386550324889 1095.410825790178 1108.203191586391 1101.488837315698 1100.579596643432 1087.151149646357 313.1667171523789 1094.341134228269 292.9943959349755
1584 0.005 7.92 20 1111.575250793062 1095.386554605774 1095.410819813665 1108.204480047835 1101.488828308827 1100.580488800661 1087.161484961574 313.167637191395 1094.340642535147 292.9936325453887
1585 0.005 7.925 20 1111.574335483719 1095.386547308018 1095.410814562246 1108.204074735176 1101.489185358102 1100.580411046594 1087.158752990198 313.1673225547664 1094.337981250136 292.9942143489731
1586 0.005 7.930000000000001 20 1111.572358569024 1095.386512398471 1095.4107844427 1108.201990357313 1101.486429187959 1100.576229884066 1087.157372741493 313.1683577938014 1094.337850692457 292.9945464809878
1587 0.005 7.935 20 1111.572826680716 1095.386465760319 1095.410743634874 1108.201798306116 1101.486831249916 1100.577140988964 1087.157027048914 313.1686342566338 1094.339127243244 292.9944989202601
1588 0.005 7.94 20 1111.575771285123 1095.386483606246 1095.410744517695 1108.204687559593 1101.489259949173 1100.580571034251 1087.161801559329 313.1692071783585 1094.340279180902 292.9935580944385
1589 0.005 7.945 20 1111.575155006685 1095.386486669283 1095.410750651704 1108.204146944049 1101.489603001219 1100.580301785714 1087.154138611094 313.16952768454 1094.341238415829 292.9939829521686
1590 0.005 7.95 20 1111.575078380172 1095.38649763308 1095.410756876027 1108.204288797129 1101.488558887107 1100.580181418299 1087.161424913703 313.1719814522599 1094.340988961137 292.9935966109935
1591 0.005 7.955 20 1111.573807092606 1095.38648899327 1095.410756561029 1108.203711130546 1101.489087942691 1100.580737123675 1087.1534249589 313.1722468083433 1094.337685241088 292.9936670282682
1592 0.005 7.96 20 1111.574552772524 1095.386516724841 1095.410767791494 1108.20476300362 1101.488337325566 1100.58138817979 1087.164115215492 313.1716142109036 1094.336632161626 292.9936208673307
1593 0.005 7.965 20 1111.575233190214 1095.386517330269 1095.410778325638 1108.204205814724 1101.48987593019 1100.580825121826 1087.152944447857 313.1716212822496 1094.341613596002 292.9940263470547
1594 0.005 7.97 20 1111.572221744148 1095.386494067264 1095.410754880743 1108.202010677765 1101.485557598312 1100.575785002846 1087.163283917691 313.1727260842649 1094.33879866736 292.995024723928
1595 0.005 7.975000000000001 20 1111.575470458677 1095.386490598359 1095.410753515418 1108.203974771354 1101.489447980903 1100.579925847508 1087.157305714352 313.1735656004015 1094.34030654074 292.9946332702877
1596 0.005 7.98 20 1111.575664979624 1095.386506910092 1095.410763883673 1108.204447982517 1101.488987923634 1100.580398441866 1087.161247224321 313.1732209499337 1094.341995518663 292.9950293034804
1597 0.005 7.985 20 1111.574522552919 1095.386497058527 1095.410764089397 1108.203588017129 1101.488944096052 1100.580046010072 1087.151920529752 313.1744668961927 1094.339637098618 292.9947973503083
1598 0.005 7.99 20 1111.575953352261 1095.386513648004 1095.410772572955 1108.204758120618 1101.48961775868 1100.580645188827 1087.160408921894 313.1747558178839 1094.34267337704 292.9939759961433
1599 0.005 7.995 20 1111.575158311735 1095.38651806543 1095.410781308712 1108.204065351896 1101.489505412977 1100.580348369452 1087.154031922626 313.1751332027148 1094.342938782451 292.9936254712957
1600 0.005 8 20 1111.576198244043 1095.38655751164 1095.41080732056 1108.205340755196 1101.489446162615 1100.580780319419 1087.163981892088 313.1736449169044 1094.342846469838 292.9944918155139
1601 0.005 8.005000000000001 20 1111.574984171375 1095.386548148954 1095.41081123523 1108.203634897425 1101.488882749084 1100.579970633843 1087.157312765077 313.1749983189993 1094.342752092178 292.9945630866978
1602 0.005 8.01 20 1111.571037702577 1095.386492044031 1095.410763560738 1108.200672155597 1101.484651743212 1100.574470144818 1087.161076961482 313.1749125011931 1094.33833641816 292.9945551460305
1603 0.005 8.015000000000001 20 1111.573706647683 1095.386492550866 1095.410756102126 1108.203988340305 1101.489061547991 1100.579764580925 1087.160203213962 313.1765970558454 1094.338151603986 292.9946354425978
1604 0.005 8.02 20 1111.573823809479 1095.386520263662 1095.410773272265 1108.204665353653 1101.488285225577 1100.580427847032 1087.162271306187 313.1766006780942 1094.33792230549 292.9944521824521
1605 0.005 8.025 20 1111.573682035878 1095.386530466337 1095.410786602408 1108.204265079274 1101.488913609415 1100.579992135697 1087.159510713748 313.1768197250914 1094.338717531777 292.9935419283254
1606 0.005 8.029999999999999 20 1111.573069278011 1095.38651040633 1095.410778148127 1108.202941558306 1101.48809758697 1100.580515610759 1087.149127668172 313.177217983344 1094.337283881754 292.9935906754984
1607 0.005 8.035 20 1111.57375757776 1095.386510906181 1095.410774266016 1108.20423387973 1101.489336572337 1100.580581637083 1087.158240287984 313.1774549787571 1094.339468381379 292.9936229512027
1608 0.005 8.040000000000001 20 1111.574116346856 1095.386542862483 1095.410792864147 1108.204899479209 1101.48841044821 1100.58067872005 1087.164513041662 313.1784562471158 1094.33753288399 292.9937751012093
1609 0.005 8.045 20 1111.574036535048 1095.386549967158 1095.410803963069 1108.20422837294 1101.488844757092 1100.58056409842 1087.160197603842 313.1781442759208 1094.337602313442 292.9943903743328
1610 0.005 8.050000000000001 20 1111.574125193908 1095.386574116359 1095.410828178551 1108.204681971094 1101.489411932446 1100.580568819459 1087.157270009936 313.1781794546612 1094.339175024206 292.9948476014044
1611 0.005 8.055 20 1111.574378435897 1095.386583146406 1095.41083704364 1108.204529876811 1101.489590660467 1100.581464150215 1087.160000205507 313.1780893680582 1094.337879352157 292.9936041317612
1612 0.005 8.06 20 1111.572951940826 1095.386563696609 1095.410832188636 1108.202848834086 1101.488181352117 1100.580120289351 1087.149411409725 313.1776133501435 1094.3388449205 292.9938645989038
1613 0.005 8.065 20 1111.573798511758 1095.386558873772 1095.410821995896 1108.203989675532 1101.488698568256 1100.580866678566 1087.158726774113 313.1793006377781 1094.338368609425 292.9937414162222
1614 0.005 8.07 20 1111.573021757512 1095.386553220569 1095.410818918496 1108.203363843615 1101.488056724917 1100.579786885157 1087.154429636711 313.1807216845732 1094.338871547993 292.9936048825735
1615 0.005 8.074999999999999 20 1111.573287257748 1095.386577153448 1095.410827232447 1108.204459744055 1101.487690741223 1100.580538385693 1087.164307903429 313.1812324364423 1094.337669971784 292.9939963960689
1616 0.005 8.08 20 1111.573279006192 1095.386571388129 1095.410832081508 1108.203458632884 1101.488323078506 1100.580252019182 1087.153961914881 313.1789124594212 1094.337844157673 292.9949036082261
1617 0.005 8.085000000000001 20 1111.573646977944 1095.386597052486 1095.41084743682 1108.20492009926 1101.488682122318 1100.580610692965 1087.164322245302 313.1787286695557 1094.339290948211 292.993733790055
1618 0.005 8.09 20 1111.574233537369 1095.386596367543 1095.410851778791 1108.203852891565 1101.488817002984 1100.580303989411 1087.158859437999 313.1793383139963 1094.337904947689 292.9936942646272
1619 0.005 8.095000000000001 20 1111.574051818596 1095.386618373341 1095.410869547254 1108.204915003795 1101.489093695408 1100.5812791223 1087.159493681086 313.1794749482873 1094.337597819425 292.9935446317963
1620 0.005 8.1 20 1111.574735608946 1095.386623302207 1095.410879638076 1108.204606688997 1101.489707811706 1100.581884209009 1087.155507595875 313.1800508905837 1094.337492181921 292.9935537616586
1621 0.005 8.105 20 1111.575707426613 1095.386632016194 1095.410889446835 1108.204446628816 1101.489564366195 1100.580357933867 1087.1595988577 313.1813437658994 1094.339977290952 292.9935390222753
1622 0.005 8.109999999999999 20 1111.57577627458 1095.386632420646 1095.410897342317 1108.203980794777 1101.489787156613 1100.580552189358 1087.15027922243 313.1824389578567 1094.340415028724 292.9939154533807
1623 0.005 8.115 20 1111.575556620876 1095.386649021105 1095.410907547112 1108.204774643704 1101.489352701666 1100.58048320628 1087.161373035945 313.1834103478641 1094.342563704174 292.9936171145705
1624 0.005 8.120000000000001 20 1111.573050494072 1095.3865979673 1095.410876265652 1108.201665510018 1101.487469091118 1100.577932412218 1087.148045225968 313.182709864112 1094.340350782803 292.99421966199
1625 0.005 8.125 20 1111.570696630057 1095.38650908689 1095.410796713191 1108.199843011009 1101.484855366798 1100.574389079881 1087.155848148441 313.1834581725398 1094.338253360182 292.9950007333758
1626 0.005 8.130000000000001 20 1111.574386927306 1095.386531066357 1095.410794161583 1108.205237542895 1101.489495663357 1100.581015631333 1087.163479025657 313.1865179774536 1094.33927608002 292.9935885111096
1627 0.005 8.135 20 1111.573554787598 1095.386532531198 1095.410796105666 1108.20420044101 1101.488886946579 1100.580058046731 1087.158473717718 313.1844491406135 1094.338824070857 292.9935922563277
1628 0.005 8.140000000000001 20 1111.573864211688 1095.386560146671 1095.410812872961 1108.20470599942 1101.488325761173 1100.580598612369 1087.164371347817 313.1847912105318 1094.337357195228 292.994997247989
1629 0.005 8.145 20 1111.574125744929 1095.386555168666 1095.410815330569 1108.203537289851 1101.488782105818 1100.579472514466 1087.157978075709 313.184076772456 1094.338663676261 292.9936711124981
1630 0.005 8.15 20 1111.574253114431 1095.386578642239 1095.410835238518 1108.204745254945 1101.489481773463 1100.580611119195 1087.157276446795 313.1854465752608 1094.339910203378 292.9939000544064
1631 0.005 8.154999999999999 20 1111.573700192314 1095.386582878864 1095.410841543234 1108.204225150074 1101.48911102129 1100.580274542902 1087.160218700217 313.1855589019434 1094.339167551689 292.9945012115897
1632 0.005 8.16 20 1111.573593948136 1095.386560069734 1095.410829084957 1108.203191660861 1101.488683843995 1100.581346687903 1087.148842504411 313.1856519625455 1094.337656468151 292.9950303872438
1633 0.005 8.165000000000001 20 1111.574132690157 1095.386551896883 1095.410816764245 1108.204168767787 1101.489199397756 1100.581370038507 1087.158146759002 313.1861960465204 1094.337298527172 292.9946560358201
1634 0.005 8.17 20 1111.574388896344 1095.386585497092 1095.410837835606 1108.20536860816 1101.489521984556 1100.580925273648 1087.163756869854 313.1863046535701 1094.339149003657 292.9945010429286
1635 0.005 8.175000000000001 20 1111.573619237422 1095.386571888544 1095.410836893267 1108.203364614157 1101.488916976599 1100.579947748177 1087.152124110554 313.1876748780165 1094.337897745885 292.9945421960203
1636 0.005 8.18 20 1111.573869896222 1095.38657959281 1095.410838506433 1108.204272513925 1101.488248211357 1100.580605995016 1087.161357252401 313.1882255388091 1094.337487301459 292.9949861275875
1637 0.005 8.185 20 1111.573405711516 1095.386567454202 1095.410832523827 1108.203419586826 1101.488389928823 1100.580644757139 1087.153332814994 313.188260120026 1094.336984760438 292.9948163767547
1638 0.005 8.19 20 1111.574190606326 1095.386593814154 1095.410845755164 1108.204919164118 1101.488476498832 1100.580887466684 1087.164068213099 313.1895269617727 1094.337420532166 292.9935962770986
1639 0.005 8.195 20 1111.573835382645 1095.38658685063 1095.410846387559 1108.203726553899 1101.48882955465 1100.58038806676 1087.158364214064 313.1908073290513 1094.337340760976 292.993547919871
1640 0.005 8.199999999999999 20 1111.573422048711 1095.386578868093 1095.410843917495 1108.203284811183 1101.488060762504 1100.580255798689 1087.153255851745 313.188760275092 1094.336690168287 292.9944851646829
1641 0.005 8.205 20 1111.573551975545 1095.386585201675 1095.410844815547 1108.2041882362 1101.488363094055 1100.580330702207 1087.161659431316 313.1893523089129 1094.338228800972 292.994529591234
1642 0.005 8.210000000000001 20 1111.5738400823 1095.386570516327 1095.410835995981 1108.203418109958 1101.48860724256 1100.580929239527 1087.151646210214 313.1892819140324 1094.337875522154 292.9944991104325
1643 0.005 8.215 20 1111.574054030283 1095.386596966595 1095.410847573923 1108.204590328786 1101.488136968392 1100.580003150312 1087.164607135825 313.1909880566077 1094.338524764463 292.9943480934654
1644 0.005 8.220000000000001 20 1111.573753032274 1095.386595869596 1095.410853738326 1108.203911874611 1101.488342569995 1100.58013872729 1087.157938955244 313.1904526143359 1094.337516070435 292.9937269589348
1645 0.005 8.225 20 1111.573872535675 1095.386626363863 1095.410872817513 1108.204615264929 1101.488018189516 1100.580784775767 1087.164841201662 313.1899470026636 1094.336705773384 292.9935972431771
1646 0.005 8.23 20 1111.574181002333 1095.386631618649 1095.410886207535 1108.203923220909 1101.489036723029 1100.579833107663 1087.159117870332 313.1905885991418 1094.338628512019 292.993555275714
1647 0.005 8.234999999999999 20 1111.574264709751 1095.386664749397 1095.410914520905 1108.205413052221 1101.489798517592 1100.581196920286 1087.160121942684 313.1917172091887 1094.339345302589 292.9941119918537
1648 0.005 8.24 20 1111.573805594538 1095.386673593405 1095.410928151396 1108.204107845046 1101.488844729335 1100.580125318993 1087.159166728106 313.191511282477 1094.338648914335 292.995036075038
1649 0.005 8.245000000000001 20 1111.573303042329 1095.386675469422 1095.410935057055 1108.203904749209 1101.488616770125 1100.580379781741 1087.155538476103 313.1909273691303 1094.338084924017 292.9948320054131
1650 0.005 8.25 20 1111.574179676817 1095.386689641712 1095.410942333395 1108.204454090128 1101.488367458652 1100.580681308077 1087.161728129882 313.1940494459189 1094.337876497978 292.9935902927342
1651 0.005 8.255000000000001 20 1111.57393158661 1095.386711256979 1095.410963541594 1108.204992319905 1101.489636211535 1100.580788427624 1087.158382470703 313.1943539943813 1094.339328823844 292.9936736935732
1652 0.005 8.26 20 1111.573568385985 1095.386711857367 1095.410969701686 1108.203695683852 1101.48847488383 1100.579611641939 1087.159925015637 313.1919592273836 1094.338361371317 292.9946537059645
1653 0.005 8.265000000000001 20 1111.572690867473 1095.38670624665 1095.410968763174 1108.20338665718 1101.487900070241 1100.579687040514 1087.155285900089 313.1917456182436 1094.33857902447 292.9944388451563
1654 0.005 8.27 20 1111.574469099995 1095.386743265321 1095.410990722694 1108.205441245759 1101.489285370549 1100.580980924683 1087.164765572741 313.1928184072062 1094.340084575412 292.9950632467681
1655 0.005 8.275 20 1111.573391516346 1095.386738130783 1095.410996229438 1108.203776428147 1101.488694529028 1100.579844086133 1087.158078858964 313.1937856237026 1094.339505882438 292.9947679686123
1656 0.005 8.279999999999999 20 1111.574993247597 1095.386786637913 1095.411029387478 1108.205927198293 1101.489906036204 1100.581425538327 1087.164690793692 313.1931274008842 1094.339530014095 292.9945773987387
1657 0.005 8.285 20 1111.574010385885 1095.386792579569 1095.411045390634 1108.204411360365 1101.489111814202 1100.581238353021 1087.155942373267 313.1925187050759 1094.337760932978 292.9948309032458
1658 0.005 8.290000000000001 20 1111.574522140621 1095.386817779245 1095.41106691019 1108.204984350019 1101.489404980399 1100.580794113179 1087.162277453482 313.1950557487104 1094.339441369647 292.9935913339156
1659 0.005 8.295 20 1111.573694665999 1095.386826678798 1095.411082691998 1108.204520758778 1101.489516350762 1100.580822119764 1087.155516117357 313.1961100247645 1094.339509281086 292.9935323336913
1660 0.005 8.300000000000001 20 1111.574727727689 1095.38683990017 1095.411091641149 1108.204316139609 1101.488850767843 1100.579990191454 1087.161843508193 313.1951215133471 1094.338121318119 292.9935982172717
1661 0.005 8.305 20 1111.574050071129 1095.386806342936 1095.411075102628 1108.202650276764 1101.488669314613 1100.579424859638 1087.147781141879 313.1945076547249 1094.341174327172 292.9941358085109
1662 0.005 8.31 20 1111.574675122255 1095.386793704926 1095.411060477062 1108.203813281966 1101.489014964151 1100.580315059504 1087.157369886792 313.1972173369282 1094.339198605298 292.9945906833321
1663 0.005 8.315 20 1111.574773735876 1095.386765675134 1095.411040768515 1108.203350820107 1101.48943697093 1100.580631493615 1087.148247615686 313.1980812486385 1094.340952686799 292.9935814551647
1664 0.005 8.32 20 1111.572960779279 1095.386717211916 1095.410994983685 1108.201962648494 1101.486970663353 1100.576902926849 1087.158003012648 313.1966798820134 1094.339593753506 292.9935523068502
1665 0.005 8.324999999999999 20 1111.574981541715 1095.386716136207 1095.410984967232 1108.204291394484 1101.489309119007 1100.579918582962 1087.156881275328 313.1972093732485 1094.34013743305 292.9944368773614
1666 0.005 8.33 20 1111.575262138939 1095.386708041253 1095.410976201146 1108.204133495058 1101.489368036744 1100.580255273218 1087.158798624643 313.1977302469325 1094.340173791736 292.9936333873467
1667 0.005 8.335000000000001 20 1111.575469678288 1095.386719789369 1095.410983327666 1108.204929726013 1101.489627584263 1100.58052344333 1087.158289607624 313.1978591451987 1094.339819594652 292.9943947810471
1668 0.005 8.34 20 1111.575029686972 1095.386711824731 1095.410979756741 1108.204003974081 1101.489113031695 1100.580303524582 1087.156681009371 313.1963921693416 1094.33961083209 292.995027299083
1669 0.005 8.345000000000001 20 1111.575660145583 1095.386721355521 1095.410984499556 1108.204624653183 1101.489474393497 1100.580582562022 1087.160547433508 313.1979011507506 1094.341383701897 292.9948430916168
1670 0.005 8.35 20 1111.573454032453 1095.386688761662 1095.410963309712 1108.202145218187 1101.487345872446 1100.577648774991 1087.152566459068 313.1989266123707 1094.33992712342 292.9935873443107
1671 0.005 8.355 20 1111.571446020906 1095.38664800067 1095.410918026474 1108.201510361416 1101.485142237787 1100.575251385872 1087.162983331305 313.1987888805077 1094.338009116828 292.9939390588007
1672 0.005 8.359999999999999 20 1111.575599598489 1095.386649447714 1095.410912550277 1108.204287664522 1101.489557336812 1100.580013644303 1087.158345501378 313.1991403796587 1094.341379265263 292.9949004332441
1673 0.005 8.365 20 1111.574654157739 1095.386651247681 1095.410914772387 1108.203944635423 1101.48875468275 1100.57997248666 1087.156021358905 313.2004554254733 1094.34113610364 292.9935946931785
1674 0.005 8.370000000000001 20 1111.575007752411 1095.38664788574 1095.410912068905 1108.204125963746 1101.489447310114 1100.580412305903 1087.158843158435 313.2020178303469 1094.338760333643 292.9936984415536
1675 0.005 8.375 20 1111.574328221111 1095.386617890608 1095.410893995436 1108.202910927557 1101.488952550865 1100.579825254328 1087.147962324961 313.2031403895168 1094.340326675788 292.9935427202175
1676 0.005 8.380000000000001 20 1111.574742292059 1095.386603618818 1095.410875885243 1108.203786271856 1101.488941997992 1100.580207612402 1087.157230053933 313.2006430967088 1094.340197284375 292.99499134303
1677 0.005 8.385 20 1111.574577157657 1095.386614983911 1095.410879091593 1108.20457628493 1101.488955008181 1100.580042679456 1087.159712650775 313.2011196109406 1094.338408877061 292.9947858371233
1678 0.005 8.390000000000001 20 1111.57626921239 1095.386625019916 1095.410887286112 1108.204676183567 1101.490185134175 1100.580693323959 1087.159232319947 313.2012803218075 1094.342486545232 292.9935875973068
1679 0.005 8.395 20 1111.574218018856 1095.386644740527 1095.410903434628 1108.204709262313 1101.488753136794 1100.579894853587 1087.161334315753 313.2011741207562 1094.338152152809 292.9935370689802
1680 0.005 8.4 20 1111.57364553517 1095.386644038416 1095.41090750851 1108.203814012805 1101.488437070543 1100.57958543173 1087.160184139832 313.201192824887 1094.337701683765 292.9935902576414
1681 0.005 8.404999999999999 20 1111.574036430277 1095.386670875853 1095.410928138803 1108.205280496461 1101.489760040202 1100.58102534518 1087.159811318615 313.201243531938 1094.34005863247 292.994087658134
1682 0.005 8.41 20 1111.574395461159 1095.386683727318 1095.410943619359 1108.204668299798 1101.489883235824 1100.580872688611 1087.155322038243 313.2024387698519 1094.339249093215 292.9945053541007
1683 0.005 8.415000000000001 20 1111.573229683657 1095.386691623798 1095.410949666523 1108.2041072205 1101.487948901003 1100.579959329498 1087.161988078552 313.2034756163815 1094.337996404866 292.993628575415
1684 0.005 8.42 20 1111.573581431112 1095.386703170791 1095.41096097123 1108.20439684347 1101.488856713214 1100.580463354707 1087.157530375832 313.2034985335762 1094.339409117522 292.9942533696172
1685 0.005 8.425000000000001 20 1111.574256049779 1095.386701603891 1095.410960691658 1108.204494101439 1101.489600548813 1100.58163117122 1087.156514699088 313.2032465803537 1094.337925459994 292.9950085133591
1686 0.005 8.43 20 1111.571204305008 1095.386658729756 1095.410920413929 1108.200776365199 1101.484155790946 1100.57436941409 1087.16299209343 313.2065808989831 1094.337216655716 292.9943955242098
1687 0.005 8.435 20 1111.574026626503 1095.386656158493 1095.41091793939 1108.203930393607 1101.48923228947 1100.580158222491 1087.154153979468 313.2064328117683 1094.338113545651 292.9935617414346
1688 0.005 8.44 20 1111.574334425505 1095.386683258321 1095.410929645488 1108.204680049147 1101.488252279193 1100.581309302469 1087.164196019831 313.2050914865488 1094.336508828822 292.993548122701
1689 0.005 8.445 20 1111.574242207501 1095.386678878491 1095.410936949265 1108.203890362794 1101.489465266726 1100.580371062548 1087.153728491863 313.2044476964819 1094.338357663315 292.9935645756274
1690 0.005 8.449999999999999 20 1111.574945762983 1095.386699787493 1095.41094852627 1108.204096101316 1101.488063330273 1100.578961641638 1087.163977345404 313.2036372987372 1094.339051429518 292.993937520393
1691 0.005 8.455 20 1111.574427607105 1095.386698561688 1095.410955732982 1108.204101786497 1101.489075074986 1100.580263770583 1087.157746064727 313.2049816473589 1094.338180216748 292.9943534465971
1692 0.005 8.460000000000001 20 1111.572067098458 1095.386631407057 1095.410910096042 1108.200748557428 1101.48638545375 1100.576635290098 1087.147635044681 313.2064083520489 1094.339048368631 292.9946395535749
1693 0.005 8.465 20 1111.574452053607 1095.386616164056 1095.41088680275 1108.203824458703 1101.488977521629 1100.580229387772 1087.157547761663 313.2045952817071 1094.339413917098 292.9944202928095
1694 0.005 8.470000000000001 20 1111.57369934743 1095.386569756138 1095.410850187822 1108.202092357056 1101.487977568534 1100.578571758248 1087.147839503371 313.2060320707727 1094.340379239615 292.9936369610017
1695 0.005 8.475 20 1111.574766715867 1095.386550068628 1095.410824271175 1108.203769549059 1101.489008979222 1100.580205399933 1087.157010351322 313.206974877751 1094.340684216266 292.9942474391635
1696 0.005 8.48 20 1111.57600586394 1095.386574550635 1095.410833554755 1108.205154902717 1101.489689166341 1100.580754042822 1087.162129174827 313.2080203601461 1094.341609536035 292.9949838394577
1697 0.005 8.484999999999999 20 1111.573367150191 1095.386555666928 1095.410824044838 1108.202917981499 1101.487835781453 1100.578076494699 1087.156006292171 313.2061746349604 1094.340148808137 292.9943001520282
1698 0.005 8.49 20 1111.572084117774 1095.386495535118 1095.410773088226 1108.200998628208 1101.486008347432 1100.575411391928 1087.158537634152 313.2080896952444 1094.338449558184 292.994997939501
1699 0.005 8.495000000000001 20 1111.573636320958 1095.386473805404 1095.410750781947 1108.203090589534 1101.48832800969 1100.579532159728 1087.150964151482 313.2078404822057 1094.337892415838 292.9948681170116
1700 0.005 8.5 20 1111.573525079331 1095.386498224324 1095.410755694398 1108.204533844606 1101.487776180192 1100.580104143699 1087.165063060983 313.2068106209801 1094.337148302896 292.993745002556
1701 0.005 8.505000000000001 20 1111.573388808267 1095.386500146863 1095.410760825586 1108.204198468259 1101.488760126144 1100.579947663046 1087.15937204428 313.2071830716498 1094.339536136987 292.9935619713313
1702 0.005 8.51 20 1111.574332433799 1095.386510587211 1095.410768495917 1108.20429328186 1101.488987827294 1100.580933576832 1087.157023824928 313.2082772996361 1094.337865473815 292.994061654233
1703 0.005 8.515000000000001 20 1111.573814488686 1095.386513790597 1095.410772867924 1108.204171250799 1101.488717429522 1100.58038420546 1087.160200369993 313.2090618418069 1094.337794123678 292.9946979908666
1704 0.005 8.52 20 1111.573619278389 1095.386494101156 1095.410764260633 1108.202879798592 1101.488261682784 1100.579813265831 1087.149842782586 313.2095143782967 1094.339365832611 292.995023681726
1705 0.005 8.525 20 1111.573229674753 1095.386517215471 1095.41077076954 1108.204447542549 1101.487613134575 1100.580242338995 1087.165002056553 313.2096961225698 1094.337001070785 292.9945806144365
1706 0.005 8.529999999999999 20 1111.573784549726 1095.386519807787 1095.410777240865 1108.203900175224 1101.488430002748 1100.579709828239 1087.160270529863 313.2103170975984 1094.33777582709 292.9948210549919
1707 0.005 8.535 20 1111.573282374854 1095.386500151481 1095.410767641807 1108.202956880111 1101.488419886818 1100.579630075937 1087.150710938487 313.2107280495023 1094.338514216188 292.9946486367743
1708 0.005 8.540000000000001 20 1111.573877887998 1095.386513728863 1095.410770400978 1108.204245717029 1101.487998114483 1100.580375825893 1087.162350967863 313.2110089908069 1094.337182350278 292.9946420350211
1709 0.005 8.545 20 1111.571699357979 1095.386446366038 1095.410723854979 1108.200708569344 1101.486446323067 1100.57682097417 1087.148000275506 313.2100600321079 1094.338521040214 292.9950196432979
1710 0.005 8.550000000000001 20 1111.57440576952 1095.386434792616 1095.41070360303 1108.203719793953 1101.489040284565 1100.580438234074 1087.157114591399 313.2117307299172 1094.337810506966 292.9939045106773
1711 0.005 8.555 20 1111.573180197679 1095.386411368503 1095.410686063855 1108.203230880905 1101.488845487465 1100.58021953965 1087.149868462325 313.2125936605964 1094.339125538002 292.9935410519687
1712 0.005 8.56 20 1111.575906900792 1095.38644465911 1095.410697811486 1108.205168605245 1101.489263433531 1100.580626776203 1087.163973481126 313.2105750199981 1094.339825128945 292.9936186161218
1713 0.005 8.565 20 1111.572881999112 1095.38640562802 1095.410674138054 1108.201991787865 1101.487153475427 1100.577003006288 1087.157629489451 313.2096397765503 1094.339070503636 292.9944169438857
1714 0.005 8.57 20 1111.575930663191 1095.386434241459 1095.410690969277 1108.204978752472 1101.489738570217 1100.580339706086 1087.1593823913 313.211322560662 1094.340130790456 292.9948971752952
1715 0.005 8.575000000000001 20 1111.575089054021 1095.386436553816 1095.410697459998 1108.204151686475 1101.489130468917 1100.580151920638 1087.159061991513 313.2113198651955 1094.341271116166 292.9935793023148
1716 0.005 8.58 20 1111.575224251009 1095.386457785023 1095.410715163834 1108.20465261187 1101.489183679098 1100.580554279863 1087.158810168321 313.212708119362 1094.339876854818 292.9937227157724
1717 0.005 8.585000000000001 20 1111.574097542848 1095.386455794261 1095.410719057659 1108.203991712664 1101.48910192944 1100.580441470142 1087.157440022854 313.2125829677343 1094.337593010661 292.993614084223
1718 0.005 8.59 20 1111.571495372594 1095.386417294551 1095.410683161738 1108.201223778659 1101.485053160095 1100.574837908545 1087.162623249508 313.2130036567894 1094.337616241391 292.9943680591376
1719 0.005 8.595000000000001 20 1111.573582054837 1095.38641571226 1095.410680324183 1108.20392249757 1101.488953132524 1100.580054773478 1087.158425026269 313.2127391060724 1094.339143556307 292.9950101944609
1720 0.005 8.6 20 1111.574759883224 1095.386434780791 1095.410689060809 1108.204367619225 1101.489011888987 1100.580183242215 1087.161773056092 313.2134470869344 1094.337933567756 292.9947919868106
1721 0.005 8.605 20 1111.574540165246 1095.386438096574 1095.41069704991 1108.203875362776 1101.488983676693 1100.580314999873 1087.154146434744 313.2138487748335 1094.34083273911 292.9935939681357
1722 0.005 8.609999999999999 20 1111.574912005978 1095.3864517778 1095.410706410027 1108.204147742015 1101.48853841222 1100.580222487328 1087.161281998841 313.215308472931 1094.339286837228 292.9935728004383
1723 0.005 8.615 20 1111.574911679915 1095.386437517864 1095.410703772671 1108.203441197983 1101.489293645813 1100.580432286517 1087.149008021234 313.2153949653447 1094.339972511183 292.9937061423063
1724 0.005 8.620000000000001 20 1111.576678417679 1095.386486164606 1095.410733357699 1108.20585842061 1101.490171540762 1100.581028953625 1087.163745548609 313.2161194245594 1094.340004119297 292.9944491654109
1725 0.005 8.625 20 1111.574530466405 1095.38648317836 1095.410743156823 1108.203913000121 1101.489177815411 1100.579515972171 1087.154822249236 313.2149445535861 1094.341305284789 292.9936575937351
1726 0.005 8.630000000000001 20 1111.574927928375 1095.386515026167 1095.410765871887 1108.205069678943 1101.489209665592 1100.581023078377 1087.163484047779 313.2153107009513 1094.338552999582 292.9935402210319
1727 0.005 8.635 20 1111.575669625761 1095.386521270431 1095.410780395988 1108.204594311071 1101.49009732035 1100.580773551038 1087.154626796435 313.2154923840654 1094.342473475559 292.993947370239
1728 0.005 8.640000000000001 20 1111.573780017322 1095.386506096355 1095.410769903566 1108.202936273385 1101.487509388299 1100.577891866902 1087.160098343452 313.2143516752273 1094.340209238122 292.9936335532758
1729 0.005 8.645 20 1111.570983248233 1095.386433523556 1095.410714928483 1108.20026061124 1101.485428202233 1100.575437654329 1087.151042018419 313.2153227906123 1094.338118540724 292.9942841866714
1730 0.005 8.65 20 1111.571118114978 1095.386365663855 1095.410644586837 1108.200501647057 1101.484738167168 1100.574478409419 1087.15972094936 313.2157820773751 1094.337627831077 292.9944828812859
1731 0.005 8.654999999999999 20 1111.573160879831 1095.386354126051 1095.41062498973 1108.203404475326 1101.488357645896 1100.579618984027 1087.154685716242 313.2163965189851 1094.337678986787 292.9945366237937
1732 0.005 8.66 20 1111.574476666932 1095.386382443434 1095.410632804452 1108.205009587373 1101.488526143734 1100.581360247381 1087.164594151411 313.21773963472 1094.337041656451 292.9949614377281
1733 0.005 8.665000000000001 20 1111.573323564789 1095.386384920947 1095.410641507991 1108.204041322628 1101.488344807594 1100.57983078095 1087.160362610779 313.2166160093984 1094.337667649448 292.9950321727565
1734 0.005 8.67 20 1111.572770824034 1095.386362523398 1095.410632233296 1108.202817839409 1101.487831252685 1100.58009015211 1087.150244032493 313.2200675488895 1094.337457562885 292.9949325162628
1735 0.005 8.675000000000001 20 1111.574421140788 1095.386390146154 1095.410640714721 1108.204659365415 1101.488560932286 1100.58012919012 1087.164547741206 313.2185552161526 1094.33782657272 292.9935728028947
1736 0.005 8.68 20 1111.574593228159 1095.386375497614 1095.41063669759 1108.202995207271 1101.488163387537 1100.57879973969 1087.157254490503 313.2180918156936 1094.341002660593 292.9937878099509
1737 0.005 8.685 20 1111.574216192145 1095.386389700166 1095.41064470103 1108.204451210107 1101.48883275174 1100.580677174079 1087.161750605361 313.2173607436823 1094.338719139395 292.9935736477909
1738 0.005 8.69 20 1111.575143520519 1095.386386961387 1095.410647228092 1108.203343302122 1101.48868985576 1100.579288438302 1087.157607082833 313.2182982016672 1094.340125757419 292.993707952923
1739 0.005 8.695 20 1111.574978052012 1095.386405796563 1095.41065959999 1108.204465565036 1101.488828217449 1100.580476968195 1087.161663679904 313.2178010708772 1094.340610133793 292.9950523895152
1740 0.005 8.700000000000001 20 1111.571438087432 1095.38634336565 1095.410614608604 1108.200224571875 1101.485246654631 1100.574707345651 1087.157420874961 313.2183534769434 1094.338460028617 292.9946268881998
1741 0.005 8.705 20 1111.574918304761 1095.386365273312 1095.410621759916 1108.204658273195 1101.489203893158 1100.58054020412 1087.158639805521 313.2175795586681 1094.340570043151 292.9949897823952
1742 0.005 8.710000000000001 20 1111.574432093604 1095.386368059397 1095.410627453603 1108.203968122693 1101.489204433646 1100.580584819181 1087.155998694875 313.2192876502238 1094.337988671252 292.9947808910202
1743 0.005 8.715 20 1111.574949765132 1095.386400976932 1095.410647858328 1108.204623449887 1101.488407173989 1100.580238315729 1087.16378401672 313.2191133238993 1094.340506215887 292.9935974848653
1744 0.005 8.720000000000001 20 1111.574478073544 1095.386396577027 1095.410653091284 1108.20327560272 1101.488407913708 1100.578440104029 1087.156808009238 313.2195464344993 1094.339925391917 292.9935788837602
1745 0.005 8.725 20 1111.57488317618 1095.386432902104 1095.410678126103 1108.204660941465 1101.488537860572 1100.580348202698 1087.163877510118 313.2199085145156 1094.340122836422 292.9943301590875
1746 0.005 8.73 20 1111.57542069393 1095.386445559658 1095.410697825592 1108.204122826018 1101.489412966338 1100.579785876322 1087.156898492545 313.221856700794 1094.341081028649 292.9937557591128
1747 0.005 8.734999999999999 20 1111.574649802135 1095.386477826753 1095.410722561896 1108.204491569173 1101.488292959159 1100.580303603888 1087.163807759197 313.2223453116347 1094.339918144227 292.9935623968684
1748 0.005 8.74 20 1111.574270637296 1095.386473763501 1095.410731343669 1108.203338919802 1101.488635552212 1100.579824508735 1087.156539267179 313.2197566732599 1094.337884149578 292.9940072329304
1749 0.005 8.745000000000001 20 1111.574783637632 1095.386515444563 1095.410759893896 1108.205105173312 1101.489019461206 1100.580259486119 1087.164018551001 313.2197088099516 1094.33835834509 292.994952788635
1750 0.005 8.75 20 1111.575414037633 1095.38652945206 1095.410781286985 1108.204386792328 1101.489522337124 1100.580595446164 1087.155038688366 313.2211047944307 1094.34156479335 292.9945399134686
1751 0.005 8.755000000000001 20 1111.572597981543 1095.386515101715 1095.41077007468 1108.202400279157 1101.486431046895 1100.57652362459 1087.162795355933 313.2218971065478 1094.337991379657 292.9950300556586
1752 0.005 8.76 20 1111.575999145263 1095.386530422222 1095.410783055597 1108.20437450437 1101.489766743944 1100.579961745784 1087.159081971494 313.223569783691 1094.341721627646 292.9949250612347
1753 0.005 8.765000000000001 20 1111.574995029877 1095.38655941861 1095.410807864262 1108.204809787464 1101.489090228964 1100.580515345916 1087.161001939906 313.2231675943672 1094.341116820031 292.9936008014756
1754 0.005 8.77 20 1111.575207790421 1095.38656887296 1095.410822609518 1108.203924368641 1101.489232571526 1100.579290955492 1087.159143916067 313.224593735367 1094.340668235702 292.9936116472803
1755 0.005 8.775 20 1111.573586431439 1095.386549248017 1095.410817152131 1108.202912885656 1101.488549621896 1100.580247545533 1087.149503672247 313.2252228379928 1094.338855978966 292.994711227753
1756 0.005 8.779999999999999 20 1111.573271919199 1095.386531049667 1095.41079431226 1108.202413735846 1101.486643180439 1100.577068969086 1087.16140675014 313.2253272447724 1094.338565223396 292.9935813465197
1757 0.005 8.785 20 1111.570821941739 1095.386461950347 1095.410736107273 1108.200289783723 1101.485004981303 1100.574501975284 1087.156665509659 313.2240281174111 1094.33784478754 292.9937534721016
1758 0.005 8.790000000000001 20 1111.573842115833 1095.386496701494 1095.410746154844 1108.204636607557 1101.488020265104 1100.580664704599 1087.164946714124 313.2263318550333 1094.336919342387 292.9935992873425
1759 0.005 8.795 20 1111.573179930784 1095.386497362438 1095.410753394674 1108.203699047202 1101.488209626671 1100.579872940009 1087.157811645689 313.2252752242255 1094.337393145377 292.9941117666165
1760 0.005 8.800000000000001 20 1111.573897267031 1095.386532593628 1095.410775724489 1108.204423922974 1101.488065196794 1100.579823071908 1087.164675636054 313.2246593688865 1094.337639865729 292.9949677073068
1761 0.005 8.805 20 1111.573369496391 1095.386538843105 1095.4107911806 1108.20391599143 1101.488811747453 1100.579861593907 1087.158992663088 313.2248329890773 1094.339525656333 292.9935853343802
1762 0.005 8.81 20 1111.574230530269 1095.386567972935 1095.410816151336 1108.204663306545 1101.489027546739 1100.580450079556 1087.158748150976 313.2251142259618 1094.339028362718 292.9938222589852
1763 0.005 8.815 20 1111.572877232762 1095.386557378568 1095.410815634281 1108.20301657827 1101.487631871221 1100.579142525377 1087.158589275984 313.2242614591834 1094.337147701383 292.994981132542
1764 0.005 8.82 20 1111.574565815918 1095.386582724984 1095.410830627788 1108.204515043539 1101.488869866598 1100.580114414535 1087.162542806597 313.2246209561404 1094.33813810091 292.9936082076721
1765 0.005 8.825000000000001 20 1111.573553994367 1095.386564373576 1095.410822200274 1108.202514129189 1101.487868971174 1100.577687772768 1087.158164434199 313.224930569637 1094.33896400834 292.9939600986072
1766 0.005 8.83 20 1111.571126257708 1095.386514082121 1095.410781095805 1108.200632179842 1101.485113882645 1100.574780433857 1087.155834892814 313.2251788343905 1094.337764894896 292.9948118340774
1767 0.005 8.835000000000001 20 1111.573257167905 1095.386514372654 1095.410775643929 1108.203805630772 1101.488463742569 1100.580058607344 1087.157340108006 313.2263964939452 1094.338105267043 292.9949448833748
1768 0.005 8.84 20 1111.573776842951 1095.386530141998 1095.410783899417 1108.204256467149 1101.488492971533 1100.580309825012 1087.161505573443 313.227491473929 1094.339463368912 292.9935912951053
1769 0.005 8.845000000000001 20 1111.573759117095 1095.386529999226 1095.410786491968 1108.203801675595 1101.488923467915 1100.58119463505 1087.153964159545 313.226545091467 1094.337782568818 292.9937337391466
1770 0.005 8.85 20 1111.574778871561 1095.386556474421 1095.410801133879 1108.204094882068 1101.487935922444 1100.578956190849 1087.163466822343 313.2303031853509 1094.338856633929 292.9949975302923
1771 0.005 8.855 20 1111.574040121445 1095.386552400248 1095.410809921718 1108.203726520873 1101.489126018093 1100.580708220194 1087.152934682996 313.2278169438252 1094.338504123354 292.9948712112677
1772 0.005 8.859999999999999 20 1111.576020554169 1095.386593298073 1095.410837341516 1108.205214383775 1101.489307333947 1100.580702023941 1087.163890727852 313.2277411257913 1094.34045542753 292.9938955460677
1773 0.005 8.865 20 1111.573552873861 1095.386600256311 1095.410855890448 1108.204260920062 1101.489063597779 1100.580601930967 1087.155965117589 313.2273612596 1094.338802677108 292.9935485961627
1774 0.005 8.870000000000001 20 1111.574588945156 1095.386619150354 1095.410868689179 1108.204856244703 1101.489134953903 1100.581770392891 1087.162170158791 313.2279486038952 1094.337421529382 292.9937735779044
1775 0.005 8.875 20 1111.575849337484 1095.386639130857 1095.410891875665 1108.204805351236 1101.490159755541 1100.580724724184 1087.155934769106 313.2285140748417 1094.340227708517 292.9942804913011
1776 0.005 8.880000000000001 20 1111.575988215686 1095.386671098267 1095.410918664437 1108.205048575379 1101.489398298484 1100.580733975876 1087.162940586177 313.2286129040978 1094.342052885898 292.9948249154284
1777 0.005 8.885 20 1111.574305079418 1095.386662344218 1095.410920964471 1108.203450524719 1101.48854513233 1100.578220721444 1087.158586764003 313.2283490933228 1094.339417493584 292.9936263448714
1778 0.005 8.890000000000001 20 1111.574915496943 1095.386676011276 1095.410932973444 1108.20419823157 1101.488946667714 1100.57951345957 1087.157965587445 313.2289718483474 1094.339703605738 292.9936274393792
1779 0.005 8.895 20 1111.573759422705 1095.386656530144 1095.410923622138 1108.203189400718 1101.488258494105 1100.579601713563 1087.157267647041 313.2293523981227 1094.338367287334 292.9940936031094
1780 0.005 8.9 20 1111.575938872295 1095.386678702104 1095.410934436072 1108.20474436404 1101.489359006428 1100.580663904796 1087.161568670587 313.2294656870876 1094.340514284619 292.995000005811
1781 0.005 8.904999999999999 20 1111.571990248078 1095.386628341474 1095.410899594365 1108.201585500456 1101.486511567844 1100.576130869385 1087.154775323879 313.2288438352669 1094.338325564995 292.99474897849
1782 0.005 8.91 20 1111.571671846745 1095.386564608225 1095.410842003024 1108.200681623286 1101.485649472174 1100.57518604335 1087.156546331018 313.2308593527846 1094.338137201121 292.9948379011326
1783 0.005 8.915000000000001 20 1111.576162830255 1095.386598227988 1095.410852431627 1108.205493923808 1101.490075060994 1100.58093070737 1087.162660824006 313.2314766385778 1094.339982916328 292.993588646412
1784 0.005 8.92 20 1111.576108625029 1095.386613950321 1095.410869321991 1108.204640908762 1101.489803950448 1100.58036482024 1087.158951438947 313.230600731436 1094.342482930783 292.9936639352246
1785 0.005 8.925000000000001 20 1111.571050147223 1095.38656402619 1095.410833310024 1108.200981392823 1101.485233906556 1100.574824927964 1087.15707741176 313.2300715386979 1094.33852278678 292.9935800804103
1786 0.005 8.93 20 1111.573355876462 1095.386556521574 1095.410823505938 1108.203392104499 1101.488138333265 1100.579474141697 1087.158597609479 313.2306065719642 1094.338633810771 292.9940289684826
1787 0.005 8.935 20 1111.573307687305 1095.386568288965 1095.410825602964 1108.204195506616 1101.488024351831 1100.580327726056 1087.162470795244 313.2306668663402 1094.337325080485 292.9936614135331
1788 0.005 8.94 20 1111.574465864282 1095.386558952836 1095.410822041912 1108.203473833934 1101.489161146213 1100.580167767811 1087.152151405331 313.2317903135016 1094.338452263924 292.9936106360922
1789 0.005 8.945 20 1111.574863371974 1095.386567762357 1095.410825082316 1108.204245622778 1101.488734391709 1100.580146375808 1087.160749254829 313.2309605542846 1094.340048928417 292.9942007983985
1790 0.005 8.950000000000001 20 1111.575451560185 1095.386573828923 1095.410833626963 1108.203970567967 1101.489434152596 1100.580304274306 1087.153486120774 313.2327813392502 1094.34262761085 292.9949991832249
1791 0.005 8.955 20 1111.574270560893 1095.386590005721 1095.410841241556 1108.203969069452 1101.487770864699 1100.579035812669 1087.163344824868 313.2325676915004 1094.340944972213 292.9942112982271
1792 0.005 8.960000000000001 20 1111.574167948075 1095.386581613748 1095.410844098633 1108.203746072632 1101.489130681513 1100.580795204306 1087.152963473269 313.2334364620928 1094.338179609766 292.9935465262422
1793 0.005 8.965 20 1111.573559973056 1095.386611795275 1095.410862247634 1108.204915961339 1101.488444583087 1100.580510338156 1087.164981208697 313.2326299552448 1094.338735480826 292.9936139980156
1794 0.005 8.970000000000001 20 1111.574274418471 1095.386619921447 1095.410875576014 1108.204460178962 1101.489473298772 1100.58033523802 1087.159943599831 313.2361908343944 1094.33937437059 292.9942757006399
1795 0.005 8.975 20 1111.573170719268 1095.386626665571 1095.410884678324 1108.203887296362 1101.488148853624 1100.580003801226 1087.157152148393 313.2351499377919 1094.33716758863 292.994998447818
1796 0.005 8.98 20 1111.574606676506 1095.38663987334 1095.410895899092 1108.204654538282 1101.48977271092 1100.58070236603 1087.160379125163 313.2326568531968 1094.339568661776 292.995044654562
1797 0.005 8.984999999999999 20 1111.57256162613 1095.386620599876 1095.410888110611 1108.202917633858 1101.487820546868 1100.579728153258 1087.151882118962 313.2327661498419 1094.33797500243 292.9948280618863
1798 0.005 8.99 20 1111.573980082646 1095.386656318298 1095.410904671143 1108.205100668652 1101.488597669542 1100.580683438352 1087.165246967571 313.2330494833462 1094.339459651748 292.9936203713686
1799 0.005 8.995000000000001 20 1111.573308494117 1095.38665308968 1095.410909779216 1108.203855388833 1101.488430424365 1100.579918988864 1087.158125072898 313.2321835290909 1094.337748338239 292.9935380230534
1800 0.005 9 20 1111.57381297682 1095.386687402772 1095.410932413044 1108.2046686458 1101.488095654879 1100.580364466716 1087.165168121663 313.2322113460641 1094.339010662046 292.9949470538186
1801 0.005 9.005000000000001 20 1111.5742607616 1095.386687541399 1095.410939342143 1108.204140495598 1101.489257511552 1100.580793166307 1087.159303871583 313.2340054778919 1094.338188799184 292.9941104737031
1802 0.005 9.01 20 1111.573887287652 1095.386662182318 1095.410929133361 1108.202843151297 1101.488724082388 1100.580468566278 1087.147932490473 313.2344177481319 1094.339216065329 292.9936013757447
1803 0.005 9.015000000000001 20 1111.574759095714 1095.386654286984 1095.410918051399 1108.203837928973 1101.48896483997 1100.580184484209 1087.157463136539 313.2352319321648 1094.341414099758 292.9940536407038
1804 0.005 9.02 20 1111.575580840742 1095.386649253021 1095.410915758561 1108.20382842404 1101.489635890543 1100.580600440595 1087.151573484362 313.2355193981231 1094.341982763898 292.9949315576746
1805 0.005 9.025 20 1111.573447325197 1095.386626468551 1095.410893573021 1108.202900649151 1101.487459244096 1100.577855148607 1087.160035159754 313.2359933620936 1094.340176289495 292.9937601405585
1806 0.005 9.029999999999999 20 1111.57117036504 1095.386559808012 1095.410838706614 1108.200263622117 1101.485045749636 1100.574866607991 1087.153695026908 313.2369594465828 1094.338101524754 292.9935462146234
1807 0.005 9.035 20 1111.571956581084 1095.386526263483 1095.410794376662 1108.202028984898 1101.485840924519 1100.575973176819 1087.163065778193 313.2371197490384 1094.338148545648 292.9935395050487
1808 0.005 9.040000000000001 20 1111.571588555493 1095.3864540161 1095.410731837108 1108.200331036231 1101.485328507679 1100.574937215784 1087.156435159846 313.2346887044631 1094.338239226182 292.9935856286631
1809 0.005 9.045 20 1111.574177000751 1095.386426535171 1095.410701548044 1108.202874010441 1101.488617665633 1100.579152043817 1087.149936526009 313.2345547558734 1094.339035466754 292.9937794654505
1810 0.005 9.050000000000001 20 1111.574385838836 1095.386429063222 1095.410692305185 1108.204182880542 1101.488523098174 1100.580378389481 1087.160890326819 313.2350820894897 1094.337786131853 292.9944874409017
1811 0.005 9.055 20 1111.571600500929 1095.386382054581 1095.410653193625 1108.201514753649 1101.485991913861 1100.575733952255 1087.156740324144 313.235665069872 1094.338228686372 292.995029589866
1812 0.005 9.06 20 1111.576105313734 1095.386388358523 1095.41065088553 1108.204443860734 1101.489852950055 1100.580255692572 1087.15928406313 313.2362613248437 1094.34005682076 292.9947818773661
1813 0.005 9.065 20 1111.57149898759 1095.386321276093 1095.410601972592 1108.200707027594 1101.485936430381 1100.575755665827 1087.151083429002 313.2373087190647 1094.337694500721 292.9949161482049
1814 0.005 9.07 20 1111.574478361582 1095.386314177983 1095.410581880368 1108.203514285554 1101.488191585957 1100.578516879834 1087.160352200959 313.237673556912 1094.338509074459 292.9937743277694
1815 0.005 9.075000000000001 20 1111.57483608128 1095.386316737809 1095.41058208684 1108.203903625417 1101.489085974152 1100.580144995447 1087.154670503656 313.2381920885223 1094.340514222122 292.9936339949871
1816 0.005 9.08 20 1111.576222753137 1095.386340352386 1095.410596880476 1108.204975729798 1101.489654814322 1100.580492405901 1087.161105997449 313.2366158523041 1094.340350181397 292.9941892038149
1817 0.005 9.085000000000001 20 1111.574029254784 1095.386328559091 1095.410594641047 1108.20329397952 1101.488500228353 1100.578898575195 1087.154363120612 313.2366395345965 1094.340730080312 292.9950236277206
1818 0.005 9.09 20 1111.574767171683 1095.386336616097 1095.410597794507 1108.204219171536 1101.488615109549 1100.5803141529 1087.160747414019 313.2365951346851 1094.339197469815 292.9948567208087
1819 0.005 9.095000000000001 20 1111.575467292849 1095.386353886975 1095.41061305144 1108.204785508116 1101.489962471531 1100.580807009678 1087.156313870307 313.2383781334211 1094.342448270929 292.9948059193492
1820 0.005 9.1 20 1111.575054195211 1095.386354415411 1095.410616400478 1108.203807159743 1101.489025944828 1100.579205800879 1087.158923958266 313.2381698318282 1094.341696310268 292.9935905861611
1821 0.005 9.105 20 1111.574366140519 1095.386372127918 1095.410631307308 1108.204645507963 1101.489182886449 1100.58080100868 1087.158800991804 313.23751859399 1094.338640844381 292.9935554494554
1822 0.005 9.109999999999999 20 1111.573076447846 1095.386341402156 1095.410609115505 1108.202114483204 1101.486987863194 1100.576662380794 1087.158380096857 313.2379199356993 1094.339405318247 292.9935510396603
1823 0.005 9.115 20 1111.573578222646 1095.386331880801 1095.410601256144 1108.203620060852 1101.488852679582 1100.58055558705 1087.153051149116 313.2385448587393 1094.337419071687 292.9937685804368
1824 0.005 9.120000000000001 20 1111.573569854728 1095.386358965289 1095.410612202624 1108.204401050598 1101.487594963552 1100.580196787381 1087.164851460059 313.2393776968081 1094.336438891815 292.9936698729205
1825 0.005 9.125 20 1111.574438675385 1095.386360592604 1095.410618109509 1108.203956105521 1101.489192274493 1100.579694619439 1087.159338119782 313.2392189945032 1094.338289012959 292.993714089662
1826 0.005 9.130000000000001 20 1111.573402681001 1095.386347764907 1095.410614737082 1108.202949231159 1101.488068417871 1100.579538628973 1087.151555669382 313.2391518077707 1094.338310505765 292.9938444131154
1827 0.005 9.135 20 1111.57390243919 1095.386378439012 1095.410628409761 1108.204732517988 1101.488492944493 1100.580036590018 1087.164792532988 313.2398289618395 1094.337908762241 292.9935556497902
1828 0.005 9.140000000000001 20 1111.574119278728 1095.386387908762 1095.410641892025 1108.204100504767 1101.488744670721 1100.580164773919 1087.160129336446 313.2402750903931 1094.337355684303 292.9936817551932
1829 0.005 9.145 20 1111.571849674333 1095.38636095696 1095.410620556104 1108.201770795896 1101.485878118384 1100.575813052935 1087.160718888402 313.2397616963984 1094.337977221626 292.9948082977279
1830 0.005 9.15 20 1111.573961938347 1095.386348373581 1095.410608576381 1108.20289535433 1101.487911299956 1100.57755770809 1087.15820266531 313.2414698254562 1094.338319388446 292.9950216726911
1831 0.005 9.154999999999999 20 1111.573765219537 1095.386338229029 1095.410604246792 1108.203069106976 1101.488419061554 1100.579818873657 1087.150928946612 313.2428341544801 1094.339302579482 292.9945113723138
1832 0.005 9.16 20 1111.575086600824 1095.386371312575 1095.410620479951 1108.204922650512 1101.488873513048 1100.580653183645 1087.163825097984 313.24054744894 1094.339113447772 292.994691928487
1833 0.005 9.165000000000001 20 1111.571175153567 1095.386310178052 1095.410579558862 1108.200734459473 1101.485528820666 1100.574955859611 1087.154400846808 313.2404318836254 1094.338157960774 292.9948190749162
1834 0.005 9.17 20 1111.574086243298 1095.386331451525 1095.410585937222 1108.204471588794 1101.488357770415 1100.580812285611 1087.162269189438 313.2415326562814 1094.337453231078 292.9936084437646
1835 0.005 9.175000000000001 20 1111.572962829783 1095.386314709464 1095.410581313022 1108.203180889333 1101.488698092627 1100.580674525136 1087.149399265352 313.2425470583635 1094.33911396073 292.9935891829803
1836 0.005 9.18 20 1111.574606132215 1095.386311309712 1095.410574142198 1108.203660098169 1101.48867851116 1100.579824177527 1087.158223096357 313.2427628306295 1094.339479515915 292.9936792336808
1837 0.005 9.185 20 1111.575087881081 1095.38632092354 1095.410580743148 1108.204136577206 1101.489141634581 1100.580119266853 1087.155910512035 313.2414417251695 1094.341878322365 292.9936513628994
1838 0.005 9.19 20 1111.575769594074 1095.386329288615 1095.410588008137 1108.204339143423 1101.489484898735 1100.580206587827 1087.159257305037 313.2420111126253 1094.340411167915 292.9949927501398
1839 0.005 9.195 20 1111.575286965854 1095.38635324566 1095.410609045947 1108.204765831589 1101.489518906365 1100.580603076368 1087.158053355405 313.2416303108964 1094.341333441971 292.9950125979254
1840 0.005 9.200000000000001 20 1111.574044090841 1095.386332011588 1095.410599239427 1108.202502844419 1101.48771112396 1100.577907427787 1087.157308005069 313.2408648284721 1094.339216716539 292.9949007599942
1841 0.005 9.205 20 1111.575385586698 1095.386354136681 1095.410610822271 1108.204676776878 1101.489238342048 1100.580619531439 1087.161664323571 313.2411308128336 1094.340779556684 292.9948696374946
1842 0.005 9.210000000000001 20 1111.576194758445 1095.386369809996 1095.410627415419 1108.204496224904 1101.490056495131 1100.580307477804 1087.158417038433 313.2433125364925 1094.340496053863 292.993597000187
1843 0.005 9.215 20 1111.571587537596 1095.386311125389 1095.410589697395 1108.200883156163 1101.486306094143 1100.576372517382 1087.149219694299 313.2454173421786 1094.33906530212 292.9935420313224
1844 0.005 9.220000000000001 20 1111.575034840178 1095.386320794257 1095.410583651295 1108.204182874123 1101.488541510151 1100.580135448866 1087.161040506405 313.2435279786444 1094.340321245995 292.993557355991
1845 0.005 9.225 20 1111.573133395091 1095.386309139175 1095.410572399394 1108.202860891604 1101.487459448277 1100.577626832471 1087.158158957527 313.243686672455 1094.338955871738 292.9941307569218
1846 0.005 9.23 20 1111.574672818693 1095.386327230868 1095.410585601769 1108.204756014674 1101.489798719233 1100.580682715153 1087.160433101789 313.2441308535514 1094.339336108872 292.9935830394976
1847 0.005 9.234999999999999 20 1111.573310545651 1095.386305903397 1095.410576097968 1108.20291711892 1101.488699597207 1100.579883219123 1087.148793199871 313.244472481455 1094.338015915575 292.9939396329426
1848 0.005 9.24 20 1111.574056132397 1095.38630923196 1095.410574249734 1108.204214089807 1101.489243276131 1100.580516353084 1087.158632381732 313.2439290670913 1094.339349421223 292.9939336259511
1849 0.005 9.245000000000001 20 1111.574464687219 1095.386334330342 1095.410587446191 1108.205117945534 1101.489246696365 1100.581638274572 1087.162302363206 313.2435692645437 1094.337228645498 292.9950082834599
1850 0.005 9.25 20 1111.574213818628 1095.386330339479 1095.410591638837 1108.203323903968 1101.488450843704 1100.579316293833 1087.15804186184 313.2443354520956 1094.338353884982 292.994877623064
1851 0.005 9.255000000000001 20 1111.573274467182 1095.38635002712 1095.410605575724 1108.204393952052 1101.48842924897 1100.580318284011 1087.162504935233 313.2449580764398 1094.338948396288 292.9935838122835
1852 0.005 9.26 20 1111.573782554143 1095.386345034816 1095.410607048495 1108.203672959305 1101.488933481631 1100.581297818025 1087.151879917144 313.2444974743111 1094.33825039381 292.9937920350564
1853 0.005 9.265000000000001 20 1111.574499356788 1095.386386963097 1095.410634474161 1108.205719174952 1101.489808973332 1100.581436021967 1087.164358404909 313.2450325710589 1094.339709227815 292.9935843857947
1854 0.005 9.27 20 1111.575750751791 1095.386394236488 1095.410649497798 1108.203909701989 1101.489346660003 1100.580135258346 1087.157666166974 313.2472789424722 1094.341540102265 292.993990497837
1855 0.005 9.275 20 1111.571558352021 1095.386358826901 1095.410621394061 1108.201515682531 1101.485605456812 1100.575639088522 1087.161185690803 313.2467179486886 1094.338625203677 292.9949383825597
1856 0.005 9.279999999999999 20 1111.575997477615 1095.386375957247 1095.410631014006 1108.204533534634 1101.489978233827 1100.580368759861 1087.159226512562 313.2445153446549 1094.340213766081 292.995043591228
1857 0.005 9.285 20 1111.575019200293 1095.386408348617 1095.410657027403 1108.204855521283 1101.489083527842 1100.580210040941 1087.161435722097 313.2462180749171 1094.338881090026 292.9945175067129
1858 0.005 9.290000000000001 20 1111.573129733555 1095.386385083291 1095.41064529413 1108.202121090953 1101.486934013688 1100.57645438599 1087.158505750735 313.2459491604849 1094.339097081032 292.9945707881577
1859 0.005 9.295 20 1111.57440209957 1095.386408431172 1095.410661865798 1108.204621867146 1101.489117084308 1100.580631588883 1087.158846175254 313.2449219204676 1094.338357559599 292.9945522974386
1860 0.005 9.300000000000001 20 1111.575233034049 1095.386418442539 1095.410673542724 1108.204087935621 1101.489099323403 1100.580203527429 1087.1581375875 313.2450837715139 1094.340078339361 292.9936318659117
1861 0.005 9.305 20 1111.574520897942 1095.386425745632 1095.410683664647 1108.203729284669 1101.48862076988 1100.57994896151 1087.155725209283 313.2451278359817 1094.339688363464 292.9935276129941
1862 0.005 9.31 20 1111.57465873463 1095.386434701771 1095.410691041795 1108.20432564006 1101.489387023605 1100.581607147343 1087.158930690497 313.2459607789269 1094.337063415989 292.9935418170087
1863 0.005 9.315 20 1111.574455092226 1095.38645062452 1095.410707358627 1108.204075356825 1101.488804662389 1100.57968217887 1087.156540734729 313.2463157610813 1094.33849205104 292.9935469145287
1864 0.005 9.32 20 1111.574804747625 1095.386472401298 1095.41072723244 1108.204849202352 1101.490046207045 1100.5807927035 1087.160201618429 313.2449358374498 1094.339908759709 292.9936212855831
1865 0.005 9.325000000000001 20 1111.573188603235 1095.386449468649 1095.410718717789 1108.202812255546 1101.488602182883 1100.579903715715 1087.148702321051 313.2454974370588 1094.338056570643 292.9935631412608
1866 0.005 9.33 20 1111.57361739268 1095.386446380797 1095.41071180513 1108.203673820846 1101.488371107443 1100.579938126201 1087.158622775352 313.2465734486129 1094.338078874378 292.993872309007
1867 0.005 9.335000000000001 20 1111.5730978004 1095.386441049517 1095.41070714694 1108.203770532779 1101.488410163882 1100.580570317398 1087.154288091117 313.2480256123422 1094.338153865046 292.9935886901909
1868 0.005 9.34 20 1111.574286271976 1095.386481918516 1095.410729709077 1108.205223718858 1101.488925964979 1100.581042519915 1087.164636728542 313.2466999307585 1094.339758648918 292.9942462120068
1869 0.005 9.345000000000001 20 1111.573053701984 1095.386478880293 1095.410738436723 1108.203731757764 1101.488680945767 1100.58035223992 1087.154235448381 313.2462504819225 1094.338556849401 292.9945721181107
1870 0.005 9.35 20 1111.574339267934 1095.38651205308 1095.410757288991 1108.204843491053 1101.488235032326 1100.580980723369 1087.164728464071 313.2458634637386 1094.337826998961 292.9950495857682
1871 0.005 9.355 20 1111.573523797989 1095.386518460403 1095.410772441183 1108.204196161312 1101.488854383573 1100.580072680187 1087.158022684199 313.2473919062964 1094.339424678765 292.9949682263557
1872 0.005 9.359999999999999 20 1111.573450846839 1095.386549947388 1095.41079432515 1108.204393040437 1101.487644654912 1100.580264926391 1087.164897115016 313.2483618452656 1094.33694047735 292.9940059219165
1873 0.005 9.365 20 1111.573211529908 1095.386539185222 1095.410795803256 1108.203090648911 1101.487978735625 1100.579047064262 1087.158469331658 313.247415699251 1094.337858564959 292.9935850527776
1874 0.005 9.370000000000001 20 1111.574519626814 1095.38657509992 1095.410821698108 1108.205256718288 1101.489610003357 1100.581055681793 1087.162944131937 313.2478701558248 1094.33979434963 292.9940939295935
1875 0.005 9.375 20 1111.574272109127 1095.386571777853 1095.410825084466 1108.203397834317 1101.488677326008 1100.578759061969 1087.158906863189 313.2490072679797 1094.339958756532 292.9949457379336
1876 0.005 9.380000000000001 20 1111.574558313783 1095.386595468402 1095.410845406751 1108.204563015669 1101.489116840383 1100.580643038346 1087.158534251117 313.2480323482604 1094.338273793692 292.994842128759
1877 0.005 9.385 20 1111.5733222352 1095.386573179293 1095.410834187554 1108.202607358797 1101.48777505453 1100.577820535285 1087.155557102402 313.2487438324078 1094.338731865089 292.9935999539725
1878 0.005 9.390000000000001 20 1111.575797466502 1095.386603517154 1095.410852570295 1108.204763464445 1101.489050782228 1100.580436656762 1087.162790285153 313.2502611874152 1094.340214723859 292.9936302773921
1879 0.005 9.395 20 1111.574228870765 1095.386606793681 1095.410862861513 1108.204062455376 1101.489143487277 1100.580431661329 1087.156857588198 313.2498339729197 1094.337663765172 292.9936376333707
1880 0.005 9.4 20 1111.574677358113 1095.386647405881 1095.41089074923 1108.204738547123 1101.488718963435 1100.580163849578 1087.16464425094 313.2483688596955 1094.337924586799 292.9935860917375
1881 0.005 9.404999999999999 20 1111.57412535835 1095.386667459805 1095.410917982479 1108.204879646062 1101.489813566111 1100.58069775368 1087.158632624179 313.2491741193603 1094.340343693191 292.9936039771646
1882 0.005 9.41 20 1111.574991490263 1095.386709496697 1095.410950293302 1108.205261863503 1101.489266948627 1100.581891064925 1087.164252634587 313.2496455789578 1094.337760897242 292.9939685951849
1883 0.005 9.415000000000001 20 1111.573755453518 1095.386717708329 1095.410970329265 1108.204121927839 1101.489151368051 1100.580124173148 1087.158653930856 313.2491915929418 1094.339807397313 292.9949365607949
1884 0.005 9.42 20 1111.573446805992 1095.386727767142 1095.41098375197 1108.203762903964 1101.488375831676 1100.579974870632 1087.155674518275 313.2482087387953 1094.33889118876 292.9935797522398
1885 0.005 9.425000000000001 20 1111.573234973133 1095.386736416035 1095.410989235968 1108.204047918797 1101.487885989846 1100.58005364429 1087.162015471528 313.2492099608152 1094.337585837143 292.9935464884985
1886 0.005 9.43 20 1111.574141494982 1095.386754509243 1095.411005612115 1108.204496723684 1101.489134684973 1100.580316899919 1087.158004232089 313.2502279644317 1094.338979040388 292.994639348224
1887 0.005 9.435 20 1111.573558174303 1095.386755328512 1095.411010219783 1108.203914838838 1101.48849249397 1100.580060390458 1087.160034626905 313.2510983772732 1094.337521710443 292.9935924927277
1888 0.005 9.44 20 1111.5736854337 1095.386734281357 1095.411000044033 1108.202922672738 1101.488723904976 1100.579928830914 1087.149207153507 313.2499547704003 1094.338278321279 292.9936840331162
1889 0.005 9.445 20 1111.574147475369 1095.386729425048 1095.410990345165 1108.20388619971 1101.488913124677 1100.579944915738 1087.159961218703 313.2504023888631 1094.338074613763 292.9950281297496
1890 0.005 9.450000000000001 20 1111.574028812926 1095.386704841648 1095.41097498773 1108.202914847848 1101.488471814111 1100.579746562466 1087.149058727548 313.2518100872267 1094.338551516835 292.9949456677178
1891 0.005 9.455 20 1111.574377231965 1095.386696580667 1095.41096194484 1108.203775505837 1101.488537929386 1100.579828305149 1087.159763311018 313.2529528547202 1094.339377682887 292.9946184419325
1892 0.005 9.460000000000001 20 1111.571298783391 1095.386615614238 1095.410899617402 1108.200095302856 1101.485595866918 1100.575634313744 1087.148538520779 313.2516804256101 1094.338119250044 292.994460924901
1893 0.005 9.465 20 1111.571312788543 1095.386573240548 1095.410842920161 1108.201297791217 1101.48473960678 1100.575075156171 1087.163350415513 313.2507965281508 1094.337279757574 292.993652681134
1894 0.005 9.470000000000001 20 1111.575958975228 1095.386576573581 1095.410837380902 1108.204303151257 1101.489769002899 1100.580066383383 1087.159147136039 313.2523365429628 1094.341366065054 292.994030747193
1895 0.005 9.475 20 1111.575106446405 1095.386597496138 1095.410851980819 1108.204821684859 1101.48908262443 1100.580498388169 1087.160996025862 313.2532684113365 1094.341039168774 292.9948356310196
1896 0.005 9.48 20 1111.574724744331 1095.386602409401 1095.410861368613 1108.204182784469 1101.489248672378 1100.580264183832 1087.159163124388 313.2521566565603 1094.337989198235 292.9949947032466
1897 0.005 9.484999999999999 20 1111.572738983779 1095.386554071934 1095.410830951539 1108.201671650943 1101.487468913425 1100.577731067094 1087.148108930718 313.2525481309979 1094.338554299215 292.9947389877053
1898 0.005 9.49 20 1111.574453687609 1095.386550336304 1095.410819244312 1108.203660246569 1101.488638217291 1100.579747513921 1087.158017876053 313.2531990932834 1094.339086031864 292.9950251404663
1899 0.005 9.495000000000001 20 1111.57446036115 1095.38657375101 1095.410828270263 1108.205078747123 1101.489185473846 1100.581694082043 1087.16329473319 313.2524379527994 1094.337105524972 292.9947741123338
1900 0.005 9.5 20 1111.573846573722 1095.3865789247 1095.410841319702 1108.204195703832 1101.48940561733 1100.580739360718 1087.153910599102 313.2518820398715 1094.339668931732 292.9948527533404
1901 0.005 9.505000000000001 20 1111.574591771458 1095.386607928728 1095.410858575384 1108.204971961448 1101.489234876173 1100.580441889909 1087.163959853664 313.2524308477176 1094.338297748351 292.9936051854311
1902 0.005 9.51 20 1111.574212887799 1095.386588791133 1095.41085202954 1108.202602619287 1101.487881450885 1100.578208351123 1087.157489340938 313.253663265967 1094.340808270473 292.9935973963805
1903 0.005 9.515000000000001 20 1111.57443236326 1095.386602962263 1095.410859044606 1108.204428181054 1101.488889759769 1100.580689586664 1087.161623890892 313.2559066509659 1094.338649245845 292.9942707573898
1904 0.005 9.52 20 1111.576292410926 1095.386621055042 1095.41087641379 1108.204490763093 1101.490131982863 1100.580474862972 1087.15852153023 313.2532819098537 1094.340883286382 292.9946419561377
1905 0.005 9.525 20 1111.575562369329 1095.386643770087 1095.410899363484 1108.204810304487 1101.489987064459 1100.580777895559 1087.156137600568 313.252804915027 1094.342536910807 292.9946416698265
1906 0.005 9.529999999999999 20 1111.576148613255 1095.386659730794 1095.410916120954 1108.204601740835 1101.490047753161 1100.580609704156 1087.159237931264 313.2533066786934 1094.343068727298 292.9948668791999
1907 0.005 9.535 20 1111.573075960932 1095.386629728894 1095.410900318322 1108.202125001004 1101.487375799462 1100.577664451713 1087.152192635587 313.2541664566642 1094.340306157105 292.9948949233413
1908 0.005 9.540000000000001 20 1111.571830388741 1095.386579858443 1095.410852481893 1108.201182498939 1101.485474540907 1100.575516527781 1087.160113995547 313.2551395098751 1094.338294501172 292.9936170441979
1909 0.005 9.545 20 1111.574576264254 1095.386554025647 1095.410828582971 1108.203237902563 1101.489131978338 1100.580406731975 1087.148280487311 313.253789129157 1094.339737998233 292.9937052608999
1910 0.005 9.550000000000001 20 1111.575825346406 1095.386554140466 1095.410820766835 1108.204208825502 1101.489599802002 1100.580462366924 1087.1577481325 313.2532714669478 1094.341502572448 292.9949628885233
1911 0.005 9.555 20 1111.571718581224 1095.386482470214 1095.410767649622 1108.200742131432 1101.48624452524 1100.576436965039 1087.148472158113 313.2547216465243 1094.339116860394 292.9938497277183
1912 0.005 9.56 20 1111.5750283949 1095.386502673373 1095.410763120206 1108.204701104218 1101.488545588654 1100.5804508203 1087.163750972508 313.2559156797649 1094.339441834295 292.9936909935602
1913 0.005 9.565 20 1111.575544068861 1095.386506586917 1095.410767542284 1108.204443930599 1101.489890422283 1100.579772178895 1087.159223268487 313.2551534964916 1094.339743398114 292.993964615443
1914 0.005 9.57 20 1111.574313413757 1095.386485286057 1095.410758364324 1108.203168283033 1101.488722413782 1100.58029223684 1087.150302024524 313.2581078447998 1094.339807821588 292.9948705688486
1915 0.005 9.575000000000001 20 1111.575396992036 1095.386514197273 1095.410769692112 1108.205009004718 1101.488813200471 1100.580326592525 1087.164213829402 313.2563665482184 1094.339291044211 292.9949444944378
1916 0.005 9.58 20 1111.575258591768 1095.386506913524 1095.41077134889 1108.20359221151 1101.48881299071 1100.579932324298 1087.156932674534 313.255421038323 1094.341109760654 292.9943126699275
1917 0.005 9.585000000000001 20 1111.574813905735 1095.38654047861 1095.410792391039 1108.205013074023 1101.488927451247 1100.580274145726 1087.164027932151 313.2549102069041 1094.33870208295 292.99490342731
1918 0.005 9.59 20 1111.57424808725 1095.386548589482 1095.410808285291 1108.204135154279 1101.489033573138 1100.580201996061 1087.155886908901 313.2548783778461 1094.339044288537 292.9935761305057
1919 0.005 9.595000000000001 20 1111.573535409412 1095.386546584185 1095.41080837709 1108.203855724701 1101.488295768963 1100.580428881049 1087.159702730196 313.2548196507367 1094.338033559523 292.9937468332767
1920 0.005 9.6 20 1111.572458865078 1095.386514918194 1095.410781624125 1108.201874802554 1101.48640333907 1100.57636799863 1087.15716242901 313.2553822142464 1094.338449317371 292.9937680696206
1921 0.005 9.605 20 1111.574975542169 1095.386506172249 1095.410771909178 1108.203650991069 1101.488946459012 1100.580011137856 1087.157117308316 313.2545781351544 1094.341927601215 292.9945562267862
1922 0.005 9.609999999999999 20 1111.571959770785 1095.386463486868 1095.410732314718 1108.201269780417 1101.485492827274 1100.57546412017 1087.160769953291 313.2561165642765 1094.338361470067 292.994626808238
1923 0.005 9.615 20 1111.573926700268 1095.386441054834 1095.410713246791 1108.202999467918 1101.48856026263 1100.579905641946 1087.149709016973 313.2563617420248 1094.338662331027 292.9945886100867
1924 0.005 9.620000000000001 20 1111.574218445519 1095.386466919671 1095.41072230785 1108.204661284923 1101.488481937489 1100.580134931127 1087.16412215945 313.2563703166788 1094.338482722504 292.9945609404127
1925 0.005 9.625 20 1111.573261222078 1095.38646150895 1095.410722292352 1108.203599149496 1101.488250253297 1100.579675828365 1087.158896505307 313.2564387336427 1094.338003394047 292.9946423598307
1926 0.005 9.630000000000001 20 1111.572879010432 1095.386441966715 1095.410705020281 1108.202396706712 1101.486967124687 1100.577009903712 1087.157751235273 313.2577035715403 1094.338388033044 292.9945871253158
1927 0.005 9.635 20 1111.574436551897 1095.386424641953 1095.410690856195 1108.203253769407 1101.488456270756 1100.579723772151 1087.156892324934 313.2591210812453 1094.339502999484 292.9950146779379
1928 0.005 9.640000000000001 20 1111.576319825259 1095.386470675329 1095.410718388802 1108.205540974064 1101.489935421531 1100.581017494297 1087.163810007372 313.2567619698575 1094.340649564602 292.9941370989731
1929 0.005 9.645 20 1111.574119153166 1095.386461777575 1095.410722005166 1108.203417200228 1101.488718929088 1100.578677845931 1087.155299851565 313.2567694111314 1094.339239316997 292.9935927694532
1930 0.005 9.65 20 1111.575607982021 1095.38648099594 1095.410735887477 1108.204453919651 1101.488996922537 1100.580302551563 1087.160854698904 313.2565544664288 1094.340547533654 292.9939367663173
1931 0.005 9.654999999999999 20 1111.574887900088 1095.38648112082 1095.410743114759 1108.203970368381 1101.489157381362 1100.580212343372 1087.15404929492 313.2579481457922 1094.339659718894 292.9941465467455
1932 0.005 9.66 20 1111.575510146192 1095.386513255022 1095.410762969416 1108.204901494892 1101.488770730346 1100.580475515864 1087.163678095248 313.2585543472924 1094.34003564531 292.9950354281067
1933 0.005 9.665000000000001 20 1111.57416159402 1095.386513711577 1095.410772188486 1108.204075499091 1101.489140456143 1100.580523712399 1087.157464968558 313.2585826280979 1094.337654536359 292.9945715816968
1934 0.005 9.67 20 1111.573823500186 1095.386548390859 1095.410798018386 1108.204789969829 1101.488435162531 1100.580485621269 1087.164647669922 313.2598684112931 1094.338093138048 292.9949730924452
1935 0.005 9.675000000000001 20 1111.573991900741 1095.386562654968 1095.410816282601 1108.2045608073 1101.489533047321 1100.580414512447 1087.160447994128 313.260190782319 1094.340430824045 292.9941662761879
1936 0.005 9.68 20 1111.574279171478 1095.386596908993 1095.410843671831 1108.204897115946 1101.488706061272 1100.580912768272 1087.161958114493 313.2606348007517 1094.337690697455 292.9935661469246
1937 0.005 9.685 20 1111.57351955634 1095.386609212596 1095.410861751161 1108.204139395846 1101.488776157112 1100.579812596973 1087.16038100732 313.2597931371794 1094.338278561737 292.9936582993295
1938 0.005 9.69 20 1111.573384914968 1095.386597538259 1095.410859960927 1108.203240718501 1101.488412294059 1100.580704941548 1087.150726251211 313.2594802532549 1094.337996984272 292.9949717925612
1939 0.005 9.695 20 1111.573408187871 1095.386610047265 1095.410865186486 1108.204329239533 1101.488304312084 1100.580196108459 1087.162110487333 313.2601333456962 1094.339045631312 292.9936038990678
1940 0.005 9.700000000000001 20 1111.57434666745 1095.386628120624 1095.410879646535 1108.204638759288 1101.489087038462 1100.581300368965 1087.158060431169 313.2595087312756 1094.337549930061 292.9936140258455
1941 0.005 9.705 20 1111.573746754554 1095.386631662019 1095.410886756164 1108.203968854385 1101.488710181872 1100.580255795227 1087.159831949648 313.259097549598 1094.337858033913 292.9948278401846
1942 0.005 9.710000000000001 20 1111.574630468199 1095.386645931536 1095.410900679998 1108.203991314468 1101.489008460281 1100.57984474787 1087.156738381631 313.2591984926421 1094.338008885175 292.9935801103335
1943 0.005 9.715 20 1111.574455307703 1095.386659802188 1095.410914868928 1108.204515235729 1101.489565856397 1100.580388560438 1087.160292984981 313.2591220783459 1094.339338018704 292.9935338509069
1944 0.005 9.720000000000001 20 1111.575705054095 1095.386676354274 1095.410931402933 1108.204376491165 1101.489367840154 1100.580217985339 1087.156369898371 313.260427804209 1094.339689139917 292.993546072035
1945 0.005 9.725 20 1111.571800937638 1095.386620817633 1095.410890176817 1108.201169764558 1101.486120859113 1100.575422927785 1087.158477785396 313.2600208871833 1094.338142856291 292.9935477137892
1946 0.005 9.73 20 1111.574003772189 1095.38659642658 1095.410869837639 1108.202868003122 1101.488490544873 1100.579989966576 1087.148434484403 313.2608307271507 1094.338276768985 292.9935886170639
1947 0.005 9.734999999999999 20 1111.573692577536 1095.386568838876 1095.410840060167 1108.202758632432 1101.487945213305 1100.578011084758 1087.157598226892 313.2605917343226 1094.340061117624 292.9939260208213
1948 0.005 9.74 20 1111.572915556492 1095.386518614468 1095.410798186498 1108.201491191214 1101.487035282054 1100.577408204746 1087.149824308231 313.2607705440878 1094.338878919217 292.9949146375542
1949 0.005 9.745000000000001 20 1111.574331641012 1095.386534727037 1095.410795795437 1108.204505303044 1101.488497711046 1100.580025066853 1087.163307468873 313.2602452778231 1094.339220876799 292.9942155733517
1950 0.005 9.75 20 1111.573462833937 1095.386532193618 1095.41079547424 1108.203847167643 1101.488202552649 1100.579840830609 1087.158325330855 313.2617064054967 1094.338429606087 292.9936389340757
1951 0.005 9.755000000000001 20 1111.574402433706 1095.386570574611 1095.41082054292 1108.205680127345 1101.489890443465 1100.58129738038 1087.164612194292 313.2625434171343 1094.339713464939 292.9940236075527
1952 0.005 9.76 20 1111.575313778295 1095.386569304713 1095.410827961806 1108.203681023505 1101.489004883982 1100.580017880386 1087.157371760234 313.2620728176828 1094.340840504675 292.9947907438655
1953 0.005 9.765000000000001 20 1111.57231090706 1095.386517017263 1095.41079310523 1108.201340816246 1101.486949286507 1100.577266741657 1087.148704114316 313.2615997878096 1094.339049495172 292.9949208350335
1954 0.005 9.77 20 1111.574332859979 1095.386555179968 1095.41080693059 1108.205186662909 1101.488909228454 1100.581006677085 1087.164698116876 313.261929857139 1094.338887515404 292.993589278731
1955 0.005 9.775 20 1111.573007360081 1095.386546863395 1095.41080915615 1108.203542405376 1101.488234735655 1100.580334430482 1087.154120222426 313.2623360882478 1094.337634549459 292.9935582833002
1956 0.005 9.779999999999999 20 1111.574956550006 1095.386579134298 1095.410826735329 1108.204920425758 1101.488930301353 1100.580297261406 1087.164365269394 313.2626239809136 1094.338084629401 292.9946069604576
1957 0.005 9.785 20 1111.574071267952 1095.386568666597 1095.41082800849 1108.20350034743 1101.488849838785 1100.579554489945 1087.157556384042 313.26279121495 1094.338588253444 292.9945445493056
1958 0.005 9.790000000000001 20 1111.57516107058 1095.386593128946 1095.410843317482 1108.204600152029 1101.488949381937 1100.579489271435 1087.163150618871 313.2631961482695 1094.339387125521 292.9949072838248
1959 0.005 9.795 20 1111.574056752559 1095.386586971285 1095.41084765106 1108.203600069722 1101.488789823355 1100.579910173788 1087.157515642343 313.2629525805714 1094.337828805049 292.9935829594693
1960 0.005 9.800000000000001 20 1111.573522903671 1095.386576060082 1095.410843062812 1108.202994235538 1101.487994454011 1100.579496493069 1087.152521961193 313.263086398975 1094.338134751835 292.9936105379087
1961 0.005 9.805 20 1111.573905393902 1095.386591657834 1095.410849558333 1108.204923265376 1101.489387072711 1100.580829165164 1087.161662616552 313.2622268608044 1094.339916997605 292.9945317650286
1962 0.005 9.81 20 1111.573166841913 1095.386594188471 1095.410855231345 1108.20354501416 1101.488019226118 1100.57975019348 1087.15616020838 313.2638364265972 1094.338003783388 292.9935604189034
1963 0.005 9.815 20 1111.573535117729 1095.386623885626 1095.4108730931 1108.204951124399 1101.488430532168 1100.580452143232 1087.16498523201 313.2639014695845 1094.339142031611 292.993635998509
1964 0.005 9.82 20 1111.573613032399 1095.386622258548 1095.4108796639 1108.203958254311 1101.488477520404 1100.580420200363 1087.155719236348 313.2629224060179 1094.338723873683 292.9935687440698
1965 0.005 9.825000000000001 20 1111.573241338112 1095.386651269318 1095.410897772726 1108.204405739733 1101.487752348331 1100.580188320997 1087.164621684587 313.2622673981622 1094.3379792675 292.9937686690093
1966 0.005 9.83 20 1111.573616110232 1095.3866517181 1095.410907519282 1108.203847777244 1101.488615402089 1100.580810484244 1087.153968357363 313.2626625433898 1094.338392536572 292.9935907233082
1967 0.005 9.835000000000001 20 1111.572478100806 1095.386633691705 1095.410888763337 1108.202412691033 1101.486335773895 1100.576500632008 1087.163202018912 313.2627686293183 1094.338530319302 292.9942855843009
1968 0.005 9.84 20 1111.576174983137 1095.386643026878 1095.410898630517 1108.204707494768 1101.490211959755 1100.580863734608 1087.154723671664 313.2635006770828 1094.342340248195 292.9941493857386
1969 0.005 9.845000000000001 20 1111.575289185978 1095.386642783727 1095.410901950435 1108.204146609506 1101.489549893017 1100.580230386685 1087.15807164634 313.2622842559356 1094.342664235916 292.9935889426815
1970 0.005 9.85 20 1111.574453627192 1095.386616711879 1095.410888992658 1108.202988530221 1101.488814163834 1100.580294430016 1087.147962295211 313.2636657392005 1094.341924084792 292.9938155902254
1971 0.005 9.855 20 1111.571625510164 1095.386550139919 1095.410830584475 1108.200964907558 1101.485945483749 1100.575581236643 1087.157035539547 313.2639902657808 1094.338569592396 292.9946464948261
1972 0.005 9.859999999999999 20 1111.572448461574 1095.386487078948 1095.410772595764 1108.201170441397 1101.486654963164 1100.576684029009 1087.150167114345 313.2633751903877 1094.33787661116 292.9945142451451
1973 0.005 9.865 20 1111.574190214959 1095.38649932346 1095.410760775432 1108.204429153892 1101.488128193388 1100.580385481127 1087.163521828071 313.2638941473238 1094.33771033681 292.994137794308
1974 0.005 9.870000000000001 20 1111.574782965526 1095.386494060747 1095.410758937151 1108.204201454096 1101.489391207586 1100.580681037537 1087.154662731103 313.2672824139921 1094.339136001227 292.9935776688159
1975 0.005 9.875 20 1111.575554197541 1095.386505722502 1095.410764993522 1108.204675249542 1101.489201489569 1100.58024442965 1087.161398995833 313.2669666490494 1094.339789304505 292.9935519737813
1976 0.005 9.880000000000001 20 1111.571327565184 1095.38643737532 1095.410715208005 1108.200448158438 1101.485222219556 1100.574870377526 1087.153649100876 313.2658160952899 1094.337661017945 292.9935347240159
1977 0.005 9.885 20 1111.574703961995 1095.386445469958 1095.410708868902 1108.204311015236 1101.488666610708 1100.580050384547 1087.161677373493 313.2654396269694 1094.34045450742 292.9937894309421
1978 0.005 9.890000000000001 20 1111.574267525429 1095.386414306926 1095.410688525861 1108.202882769891 1101.488648013337 1100.580308570738 1087.148210141142 313.2654101072995 1094.340812465473 292.9935664319
1979 0.005 9.895 20 1111.573610004864 1095.386405425561 1095.410676191146 1108.203974433039 1101.488955223761 1100.580372469691 1087.158438524957 313.2651951825791 1094.339288097058 292.9936109569255
1980 0.005 9.9 20 1111.573670706336 1095.386380222426 1095.410657113276 1108.203090159189 1101.488531240735 1100.580177241314 1087.149865826792 313.2661036829387 1094.339080467 292.9939481765948
1981 0.005 9.904999999999999 20 1111.573217968269 1095.386394780744 1095.410653851631 1108.204323989956 1101.487504533903 1100.580191222826 1087.164376301596 313.2656360161318 1094.336831703096 292.994958319113
1982 0.005 9.91 20 1111.573751187979 1095.386385730987 1095.410651118376 1108.203684013723 1101.488872106291 1100.579982369034 1087.15392642324 313.2654407072329 1094.338139308069 292.9935706492064
1983 0.005 9.915000000000001 20 1111.574163185397 1095.386413032403 1095.410664576896 1108.204768608907 1101.488591486352 1100.580096121985 1087.164684331624 313.2650275740514 1094.338101132038 292.9950282842591
1984 0.005 9.92 20 1111.575278142748 1095.386418150498 1095.41067534509 1108.204115161951 1101.489294278257 1100.580007765371 1087.159403446919 313.266566093065 1094.340346410771 292.9948348314182
1985 0.005 9.925000000000001 20 1111.574465936262 1095.386438087466 1095.410691945381 1108.204703526427 1101.489100248809 1100.580671863391 1087.161038293964 313.2659739824296 1094.338700860836 292.9935972191502
1986 0.005 9.93 20 1111.574762597485 1095.386441652482 1095.410700410152 1108.204086846926 1101.489071609645 1100.58005213853 1087.158439781259 313.2675545691803 1094.338733220538 292.9937062308858
1987 0.005 9.935 20 1111.574772803289 1095.386432167053 1095.410699298091 1108.203625537675 1101.489353176925 1100.580391169216 1087.150608657136 313.2676282582947 1094.341984442736 292.9944763320915
1988 0.005 9.94 20 1111.571134881066 1095.386388939851 1095.410654859011 1108.200804682848 1101.484154087447 1100.574505168839 1087.162669708227 313.2670196764929 1094.33776722649 292.9947077340699
1989 0.005 9.945 20 1111.573298492751 1095.386381935824 1095.410647607917 1108.203808292467 1101.488635751973 1100.580878747002 1087.153796813255 313.2661310613508 1094.337586897762 292.9949310623285
1990 0.005 9.950000000000001 20 1111.574590539387 1095.386417974461 1095.410666285598 1108.205224631768 1101.488914639491 1100.581429562165 1087.164558251716 313.2666195952136 1094.336990699139 292.9936060512832
1991 0.005 9.955 20 1111.573125501447 1095.386417075632 1095.41067555987 1108.203897407994 1101.488382938163 1100.58011253595 1087.156927025264 313.2668729087177 1094.338018468051 292.9939920556149
1992 0.005 9.960000000000001 20 1111.574173681978 1095.386444617304 1095.410694279188 1108.204668128264 1101.48853845275 1100.579992764518 1087.164299786524 313.2670683534695 1094.338270758978 292.9948693599676
1993 0.005 9.965 20 1111.573326659842 1095.386441498237 1095.410700677369 1108.20368513179 1101.488499294848 1100.579644858323 1087.158431000816 313.2678099996182 1094.339565475264 292.9944296509007
1994 0.005 9.970000000000001 20 1111.573340800136 1095.386446630808 1095.410705700156 1108.20362764429 1101.48798745574 1100.580069379224 1087.155963736018 313.2685663847271 1094.337267153039 292.9935624309354
1995 0.005 9.975 20 1111.573376850783 1095.386478469857 1095.410724958148 1108.204623183472 1101.488009837431 1100.580323723334 1087.165118369085 313.2686027484625 1094.337727184456 292.9940441132715
1996 0.005 9.98 20 1111.573854262365 1095.386488073748 1095.410739511118 1108.204029821245 1101.488421252613 1100.579808834679 1087.160370916225 313.2680644412068 1094.338625496432 292.9939481563325
1997 0.005 9.984999999999999 20 1111.573049967768 1095.386479793501 1095.410740349355 1108.203089082521 1101.488145932428 1100.579447603537 1087.153101665502 313.2685518372305 1094.338185491129 292.9948942751232
1998 0.005 9.99 20 1111.573739173846 1095.386495748568 1095.41074938763 1108.204388681266 1101.488558737115 1100.580374600548 1087.161705893247 313.2696287029259 1094.339501305806 292.9948319059294
1999 0.005 9.995000000000001 20 1111.572637807444 1095.386485907058 1095.410747506861 1108.203104036861 1101.487856272201 1100.579792400006 1087.153851365088 313.2699935068954 1094.337811857753 292.9936205090316
2000 0.005 10 20 1111.57431005236 1095.386525555393 1095.410771007287 1108.205390996738 1101.48914740221 1100.580928712899 1087.164791460418 313.2686217761073 1094.339809980915 292.9935343402432
2001 0.005 10.005 20 1111.575210003657 1095.386527543612 1095.41078150006 1108.204239938246 1101.489488659994 1100.580472841194 1087.155085216946 313.268165945061 1094.340492915467 292.9946405377834
2002 0.005 10.01 20 1111.574629381031 1095.386565986999 1095.410809197281 1108.204571167227 1101.488248446277 1100.579998344082 1087.164599925962 313.26843307168 1094.339354937576 292.9935898226618
2003 0.005 10.015 20 1111.573705157829 1095.386571236151 1095.410823487175 1108.20408714067 1101.488760590314 1100.580158527704 1087.160169310636 313.2686620202783 1094.337724673647 292.9935480127152
2004 0.005 10.02 20 1111.573844168089 1095.386575397503 1095.410827803526 1108.203257120868 1101.48758003715 1100.577760419669 1087.161219058118 313.2691836990232 1094.338640255043 292.9942724287365
2005 0.005 10.025 20 1111.574520568809 1095.386584517334 1095.410839183694 1108.204025010172 1101.488869808248 1100.579707985353 1087.159076533189 313.2693341758671 1094.33927095854 292.9948505475321
[truncated: 198,306 more chars]
