# Supplementary material for: Thermocouple Sensor Response in Hot Airstream
Source: Sensors (Basel). 2025 Jul 26;25(15):4634. doi: 10.3390/s25154634 (PMC12349096; doi:10.3390/s25154634)
Supplement: Supplementary file 1 [file sensors-25-04634-s001.zip › report-file-tc_11bR74.out]

"report-file-tc"
"Time Step" "delta-time etc.."
("TimeStep" "delta-time" "flow-time" "iters-per-timestep" "t_1" "t_sensor" "t0" "t1" "t2" "t3" "ty_1" "ty_10" "ty1" "ty10")
0 0.005 0 0 313.1947160018938 297.029414723177 296.8308994279157 305.9512612031544 296.287998658868 294.071394815492 280.8200063277901 292.994520491309 281.3211290750024 292.9811473095531
1 0.005 0.005 20 920.0556367692446 307.4582803507221 302.1741481245459 1087.715780272918 1088.424003962466 1093.045704373725 1062.151998607517 292.9768349017561 1071.900306433439 358.4558745829682
2 0.005 0.01 20 943.5939919532166 318.764144573131 311.4183753721816 1110.825882616503 1102.906976468889 1100.787667949983 1081.807422484299 292.9683563601676 1103.669536057483 330.4786447222731
3 0.005 0.015 20 962.3559307387891 330.7266643397513 322.5134431023536 1107.931409877784 1101.305033410455 1100.23057496855 1076.924157829033 292.9625671619326 1094.356610769042 301.2070435002212
4 0.005 0.02 20 972.2983872694715 343.13507532614 334.4458211535893 1107.790632787026 1101.375745254241 1100.340502146149 1071.769036988519 292.9841023314772 1094.013882706141 297.0077739880177
5 0.005 0.025 20 977.4801656344969 355.7547831037794 346.7317552472435 1107.816947304555 1101.436226169097 1100.370436295687 1071.822170172201 293.0016991168471 1093.977775000636 298.7247547654302
6 0.005 0.03 20 977.4899428363078 368.3861819877587 359.1266148345987 1107.84103906984 1101.473580782417 1100.400777949402 1072.158131450841 292.9988579977752 1093.979915941795 298.4230356886139
7 0.005 0.035 20 980.9501612218703 380.9787454530309 371.5378749833204 1107.908421821704 1101.526872707761 1100.431564031199 1072.693734999448 293.0068194376968 1094.064620779773 297.8193210477205
8 0.005 0.04 20 978.7104204114498 393.492720168185 383.9146101051529 1107.972059223566 1101.576019377775 1100.460192476248 1073.212434378685 293.0175296609444 1094.118516073982 297.173696907973
9 0.005 0.045 20 979.8524252490122 405.9075586426914 396.2312823160577 1108.003910428479 1101.59873872509 1100.47265723059 1073.759988178932 293.0282479916162 1094.15925147326 296.5859234473082
10 0.005 0.05 20 980.1668267484794 418.2028244421036 408.4666598912149 1108.060946295996 1101.642337214678 1100.502081965921 1074.326955671206 293.0381497014797 1094.188721028594 296.0933235037408
11 0.005 0.055 20 981.4487055368447 430.3721560585453 420.605434137433 1108.076243335175 1101.647016618467 1100.498515021323 1074.731382805963 293.0472999453124 1094.19714895989 295.7207004971777
12 0.005 0.06 20 983.2109977682168 442.4104807223566 432.6370473253036 1108.103684688065 1101.668056872443 1100.512696323834 1075.116146151713 293.0548634890905 1094.20174091078 295.4556124293757
13 0.005 0.065 20 985.2783009149894 454.3118640085481 444.5523112700864 1108.126585957817 1101.68187103757 1100.523635055792 1075.435727629835 293.0597018378734 1094.202607556783 295.2712097843503
14 0.005 0.07000000000000001 20 987.3228098791948 466.0704397919515 456.3427797849724 1108.137953906176 1101.684857055641 1100.518165570425 1075.694755903002 293.062979537392 1094.190262476176 295.1356608431629
15 0.005 0.075 20 989.0257321346346 477.6816971058391 468.0050557332272 1108.160732792624 1101.702592044146 1100.533038611129 1075.935152184403 293.0657243682594 1094.185929513569 295.0249630286395
16 0.005 0.08 20 990.5647365738453 489.1406005626873 479.5400776161323 1108.169719470062 1101.702915730529 1100.531181442077 1076.130166001223 293.0682412561936 1094.180442636851 294.9151491988092
17 0.005 0.08500000000000001 20 992.1904996519519 500.4446781122767 490.9372016284825 1108.194153208201 1101.719687990158 1100.539161706055 1076.371132463606 293.0724661231465 1094.186294914622 294.7875588149116
18 0.005 0.09 20 993.6647398270085 511.588729593814 502.1869688692663 1108.196952983267 1101.718562361335 1100.539802921435 1076.564313927822 293.0805305436252 1094.173464635798 294.6380509584077
19 0.005 0.095 20 995.0453650042701 522.5700142179786 513.283938307844 1108.22792320176 1101.739640337034 1100.55229430131 1076.769809046823 293.0934427361412 1094.183354284492 294.4701133632047
20 0.005 0.1 20 996.622419822351 533.3850317855627 524.2231457661114 1108.240993198621 1101.745538194321 1100.552838789211 1076.940222752015 293.1115019644214 1094.181797911418 294.2885601145871
21 0.005 0.105 20 998.0378691220228 544.0346659086192 535.0022792877488 1108.253597583792 1101.752455322941 1100.556141552872 1077.063763985903 293.1333527375755 1094.178288417174 294.0897834250632
22 0.005 0.11 20 999.4345493758416 554.5200450759628 545.6209579120966 1108.284899067828 1101.775251832176 1100.573704850725 1077.166649688073 293.1571846859367 1094.189294269642 293.8800963657986
23 0.005 0.115 20 1000.949374775171 564.8382945908461 556.0759307338249 1108.289321188305 1101.769861575419 1100.563321803273 1077.292145188483 293.1816358343975 1094.17681454002 293.6713423655054
24 0.005 0.12 20 1002.147341239488 574.9879574660854 566.3628577398878 1108.324330162178 1101.793980567779 1100.581613786577 1077.430913027636 293.2060814045925 1094.176586712371 293.4844230161952
25 0.005 0.125 20 1001.055908344889 584.9609975491178 576.4793696068282 1108.34147229687 1101.79915240327 1100.584430626438 1077.546365735193 293.2297384609532 1094.213936086413 293.3320732289519
26 0.005 0.13 20 1002.95025767944 594.7597648801343 586.4291595757923 1108.363268110319 1101.810153054314 1100.584663166487 1077.752356113797 293.2513864517606 1094.216096772064 293.2138855616284
27 0.005 0.135 20 1004.851735221232 604.3906130997979 596.2128137501074 1108.381149661761 1101.823610870956 1100.598097335147 1077.888375884634 293.2704784252877 1094.217125616982 293.1377012601521
28 0.005 0.14 20 1005.812234327575 613.8599263409902 605.8315636014258 1108.394960924691 1101.828950447352 1100.598721919766 1078.046476974447 293.2865036536398 1094.227408843436 293.0964358377975
29 0.005 0.145 20 1007.375870213552 623.1677932258568 615.2865407747234 1108.409920296287 1101.840506906374 1100.604060726907 1078.271307529582 293.2991210166841 1094.23685745604 293.0697687041146
30 0.005 0.15 20 1010.055158947181 632.3100462049084 624.577101480741 1108.400498294938 1101.832521569036 1100.599629617933 1078.445201737451 293.3085919083991 1094.206917743839 293.050135913986
31 0.005 0.155 20 1012.28461341151 641.2843059009838 633.7031097519671 1108.424151821848 1101.851223929661 1100.613548564322 1078.585137443272 293.315264559456 1094.206536935523 293.0367522447147
32 0.005 0.16 20 1013.810802278433 650.0936605291405 642.6650088909191 1108.422471676874 1101.844695963747 1100.605046574528 1078.674090015388 293.3194233726779 1094.194904353197 293.0268134846011
33 0.005 0.165 20 1015.048195062665 658.7399500018346 651.4635459343231 1108.43870975078 1101.856620571437 1100.612937425077 1078.798489548742 293.3217935969924 1094.195373853141 293.019359329934
34 0.005 0.17 20 1016.117149091411 667.2234734996024 660.099654404659 1108.458693233598 1101.869318610919 1100.623784333167 1078.927366801673 293.3220284766944 1094.208443706546 293.0140703393049
35 0.005 0.175 20 1017.370850858894 675.5496023805375 668.574684104073 1108.455508117465 1101.86101401314 1100.611141482841 1079.063209197951 293.3207662716142 1094.207241554965 293.0104081531364
36 0.005 0.18 20 1019.152402020748 683.7232605910817 676.8902737591402 1108.47182837632 1101.878265714562 1100.628037453152 1079.251758440239 293.3187143499624 1094.211813228105 293.0075475024292
37 0.005 0.185 20 1021.227518878251 691.7425378133286 685.0486218913949 1108.469396222462 1101.87166187772 1100.622217729817 1079.385851096573 293.3157730968779 1094.19719432566 293.005328559643
38 0.005 0.19 20 1022.841945270074 699.6051683842882 693.0510515502393 1108.48548651809 1101.883358769968 1100.625515156644 1079.517588996993 293.3124288638431 1094.196912872885 293.0035072123965
39 0.005 0.195 20 1024.235016926691 707.3135232887855 700.8989691019652 1108.488465775778 1101.883183233578 1100.628410266876 1079.624578371748 293.3093024897501 1094.190889727939 293.0020600384852
40 0.005 0.2 20 1025.348328036499 714.8719548371045 708.5946971747082 1108.510583134097 1101.895710750336 1100.635099522788 1079.725971711975 293.3064606757284 1094.20665073138 293.0007165334364
41 0.005 0.205 20 1026.709890694105 722.2847461913069 716.1410359268833 1108.526385050828 1101.904209118186 1100.637590756125 1079.865467856068 293.3042747695496 1094.216725874292 292.9997085078278
42 0.005 0.21 20 1027.767519353729 729.5540985158535 723.5408463751147 1108.525594686362 1101.900055193114 1100.635015831528 1079.962632395348 293.3032966137937 1094.214903015242 292.9988866245097
43 0.005 0.215 20 1029.35837990545 736.6844794813151 730.7977718491367 1108.551851239173 1101.920981764605 1100.651930287703 1080.087225114734 293.3036418638218 1094.228491142109 292.9982025680872
44 0.005 0.22 20 1030.750873088782 743.6763015130458 737.9137282685053 1108.542659321351 1101.907862203457 1100.637844043883 1080.157201918521 293.3057836156145 1094.217398644585 292.997686284293
45 0.005 0.225 20 1032.180694161957 750.5321194641849 744.8914780050659 1108.55732736727 1101.921898233013 1100.649248651811 1080.266465336646 293.3102417139115 1094.216776723324 292.9971654654491
46 0.005 0.23 20 1033.612854343557 757.2540649373769 751.733149867134 1108.566841646885 1101.92680274239 1100.654215896635 1080.327732378438 293.3167627979528 1094.218710630784 292.9968532359296
47 0.005 0.235 20 1034.986200269899 763.8439737938442 758.4409238495077 1108.569059533477 1101.924258700257 1100.64517718841 1080.411690060088 293.326020204022 1094.212408653558 292.9966181236896
48 0.005 0.24 20 1036.323999507757 770.3045804988673 765.0171691138452 1108.582429904342 1101.937165451534 1100.659058550753 1080.494770793242 293.3381606624755 1094.213300443447 292.9964127238882
49 0.005 0.245 20 1037.624190250541 776.6374078320164 771.4637708576292 1108.58186413451 1101.932105248243 1100.653666397319 1080.538998906618 293.35297257408 1094.20994025214 292.9961567002344
50 0.005 0.25 20 1038.913496490342 782.8453593625425 777.783299211287 1108.596967648532 1101.943326440584 1100.658580750523 1080.61866587917 293.370332996204 1094.214866924247 292.9964378255755
51 0.005 0.255 20 1040.153734122092 788.9302266092272 783.9775997845985 1108.58988390343 1101.936123226337 1100.656333155514 1080.665104866041 293.3904357683747 1094.203147708603 292.9963150602994
52 0.005 0.26 20 1041.430004530675 794.8952677773534 790.049565537406 1108.608173048621 1101.949491466721 1100.664941898217 1080.733749242401 293.4132554015154 1094.211902137328 292.9958025939661
53 0.005 0.265 20 1042.670805884696 800.7414380949726 796.0007475668698 1108.609103068172 1101.947656805787 1100.66017818417 1080.786628334024 293.4380430946878 1094.207197171467 292.9957240471837
54 0.005 0.27 20 1043.895987080817 806.4713294250722 801.8335675413041 1108.610385187859 1101.947738336502 1100.660471284682 1080.838782943748 293.4648522820791 1094.200439871331 292.9956598876665
55 0.005 0.275 20 1045.086927133519 812.087693650074 807.5507722694085 1108.63144924962 1101.965072498509 1100.67523422859 1080.905492846753 293.4930530969467 1094.210117666553 292.9954002152973
56 0.005 0.28 20 1046.236435085378 817.5914067671864 813.153653573065 1108.618940084409 1101.949374752325 1100.658895267036 1080.939936994967 293.5222229394586 1094.198756080206 292.9960251396433
57 0.005 0.285 20 1047.401395970016 822.9856981027599 818.6448409764041 1108.633291668128 1101.964590143185 1100.673184847346 1081.010184627973 293.5523182653415 1094.200850604017 292.9954359649262
58 0.005 0.29 20 1048.526556988428 828.2715745512584 824.0259896521674 1108.633352891202 1101.960620685976 1100.670789367252 1081.042804834305 293.582825545593 1094.197741294481 292.9959061453778
59 0.005 0.295 20 1049.650203598434 833.4513987621772 829.2991325735023 1108.641927756132 1101.965524728428 1100.667998695661 1081.104757866392 293.6134625696591 1094.198778215717 292.9953823847878
60 0.005 0.3 20 1050.752715969739 838.5271255952016 834.4664100575172 1108.64645002314 1101.970223665727 1100.676450952874 1081.155824584036 293.6442933739621 1094.19559070931 292.9953855773774
61 0.005 0.305 20 1051.836773634951 843.5010104945908 839.5298438846351 1108.65082213576 1101.969634641605 1100.673491145739 1081.193349255809 293.674835884824 1094.196728084002 292.9956773440666
62 0.005 0.31 20 1052.893513592301 848.3750862176423 844.4913999999028 1108.661797355231 1101.97852261976 1100.67733857021 1081.249839020007 293.7056326129564 1094.199252162496 292.9958548947959
63 0.005 0.315 20 1053.919976701603 853.1504486161681 849.3527694594604 1108.650167387771 1101.967284797832 1100.670773065036 1081.269531425357 293.7369974393613 1094.186227496005 292.9953591426332
64 0.005 0.32 20 1054.965247493711 857.8298922244243 854.1161514270256 1108.672486527938 1101.985821561141 1100.685527402898 1081.329708658641 293.7688618544991 1094.198153985157 292.9953343481042
65 0.005 0.325 20 1055.967632505882 862.4139814045342 858.782871564889 1108.665819425041 1101.976383706989 1100.675204495829 1081.357945408392 293.8016468821382 1094.191273019725 292.99580828402
66 0.005 0.33 20 1056.967617093308 866.9057981906186 863.3552374964175 1108.673070246596 1101.983337995659 1100.680612518348 1081.408705850252 293.836007899972 1094.189183157666 292.9956240645704
67 0.005 0.335 20 1057.953707664339 871.3064615421246 867.8349819852299 1108.687050835388 1101.993488207188 1100.690062958424 1081.449020857821 293.8720995095532 1094.195942712454 292.9954542702455
68 0.005 0.34 20 1058.900470729965 875.6177971015642 872.2233419027335 1108.678566379827 1101.982131967915 1100.67578244267 1081.469252499756 293.9107867938484 1094.187821608248 292.9952570410661
69 0.005 0.345 20 1059.855469237845 879.8417941911339 876.5223353014488 1108.692879166106 1101.997223157874 1100.691201010699 1081.52676738394 293.9526581573952 1094.191464647858 292.995488360676
70 0.005 0.35 20 1060.774454912593 883.980147542068 880.733780875615 1108.688517916367 1101.989287809034 1100.6852112524 1081.54241165728 293.9985483233248 1094.186951321211 292.99564369693
71 0.005 0.355 20 1061.699827362069 888.0343325146134 884.8596783537415 1108.69825155752 1101.996765947532 1100.685977910905 1081.593803072734 294.0489859137681 1094.190851747197 292.9955062396138
72 0.005 0.36 20 1062.608179169856 892.0065845736223 888.9020237422562 1108.697349049783 1101.995882515293 1100.689210846931 1081.626558937995 294.1043570351233 1094.184814600757 292.9952999128602
73 0.005 0.365 20 1063.449490100375 895.8988317903415 892.8626920484131 1108.707421827762 1102.001847612358 1100.691715589609 1081.66574346715 294.1648106402218 1094.192970366264 292.9952410291137
74 0.005 0.37 20 1064.340142307644 899.7151328635246 896.7439227430426 1108.70988064096 1102.003929801439 1100.690774882924 1081.729129734118 294.2303946070239 1094.198205311188 292.9952390369558
75 0.005 0.375 20 1065.313327548342 903.454170100107 900.5474220944939 1108.698525337541 1101.9949729065 1100.685048291188 1081.761967836437 294.3010328337007 1094.178709560465 292.9955967886293
76 0.005 0.38 20 1066.419032669571 907.116638722825 904.2750952393524 1108.718557283826 1102.012528904291 1100.700380043138 1081.820478737754 294.3760607070969 1094.188632560254 292.9952780511965
77 0.005 0.385 20 1067.188223868604 910.7039846526634 907.9269490813467 1108.704827853687 1101.996077269253 1100.683846069208 1081.833437954387 294.4548032190214 1094.176567837431 292.9956104205169
78 0.005 0.39 20 1068.021430850981 914.2196558169051 911.504730460226 1108.715835076024 1102.008322459279 1100.694828237229 1081.87679657694 294.537566179629 1094.181301371184 292.9952695914088
79 0.005 0.395 20 1068.82370342029 917.6642085339546 915.0097066314131 1108.721489128968 1102.010616226658 1100.698159757313 1081.911282198898 294.622524063284 1094.18518163732 292.9953847794965
80 0.005 0.4 20 1069.637160259608 921.0389408887602 918.4433888718212 1108.721334342653 1102.006768887833 1100.688665556006 1081.953171779502 294.7088290982389 1094.183411047358 292.9953745662188
81 0.005 0.405 20 1070.429906143028 924.3461701299851 921.8078557522108 1108.730717191566 1102.017409950349 1100.701249690799 1082.001885831879 294.7961981390577 1094.185385728564 292.9955079522536
82 0.005 0.41 20 1071.216056396983 927.5856241067431 925.1038947088533 1108.72666206588 1102.010285959106 1100.694757290971 1082.019374399713 294.8837145770211 1094.183140448464 292.9955063716699
83 0.005 0.415 20 1071.970631523656 930.7591840251139 928.3329381296912 1108.739015042226 1102.020936603887 1100.699954950436 1082.069640247866 294.9712197777033 1094.188453476034 292.9955902662925
84 0.005 0.42 20 1072.684179309939 933.8674312230363 931.4959427033757 1108.726907834783 1102.009786036316 1100.694853152186 1082.080008459416 295.0586980747596 1094.178213306126 292.9957252524058
85 0.005 0.425 20 1073.409881105816 936.9128407149026 934.5946999841645 1108.744206467606 1102.023259716826 1100.703655729795 1082.118194381306 295.1462161659614 1094.188850742183 292.9956980938721
86 0.005 0.43 20 1074.106194653185 939.8960625533366 937.6302393955776 1108.742841373964 1102.019725816661 1100.698895275924 1082.141184482811 295.2343090594497 1094.186738359078 292.9952950825304
87 0.005 0.435 20 1074.79504814556 942.8189489308116 940.6041497524872 1108.740213732385 1102.017149671432 1100.696524587631 1082.162832770119 295.3223301116137 1094.181209891978 292.9951297318021
88 0.005 0.44 20 1075.490091427853 945.6828507702894 943.5178411480854 1108.758729543113 1102.033266382309 1100.710951579867 1082.199342052286 295.4107067907792 1094.192425163001 292.995171280493
89 0.005 0.445 20 1076.143052923433 948.4880108087546 946.3719259910987 1108.745625942339 1102.018024597549 1100.695041212865 1082.208487365745 295.5006011179133 1094.182388771482 292.9952795925643
90 0.005 0.45 20 1076.810150557093 951.2366880117779 949.1682436165225 1108.756595176986 1102.030614492621 1100.708085680295 1082.250667459454 295.5920399337008 1094.186528280453 292.9956875564745
91 0.005 0.455 20 1077.446970566105 953.929190691544 951.9075961935082 1108.755615654373 1102.026423890283 1100.705669255386 1082.26297022363 295.6840101957402 1094.185624843775 292.9952288134684
92 0.005 0.46 20 1078.087155314607 956.5671085722181 954.5912373240853 1108.760941481762 1102.029159134123 1100.70155990943 1082.297999441866 295.7782019214537 1094.188465524303 292.9952041742599
93 0.005 0.465 20 1078.715296123455 959.1513636021286 957.2203094776659 1108.761571794234 1102.031803588762 1100.708719232327 1082.321981880242 295.8744146161274 1094.185193173201 292.9956210325646
94 0.005 0.47 20 1079.327452409363 961.6830520826301 959.7958236435323 1108.764405065756 1102.030768859378 1100.705631225231 1082.338296765394 295.9716754627739 1094.187352670492 292.9956303838705
95 0.005 0.475 20 1079.934816637606 964.1635303776854 962.3191141310924 1108.775041496571 1102.039388014836 1100.709763990001 1082.376428857937 296.0708529539502 1094.193030859192 292.9954416317062
96 0.005 0.48 20 1080.516117253508 966.5934744951106 964.7911219756226 1108.76333843728 1102.028960732078 1100.703908732188 1082.384255094714 296.1719787398542 1094.180709612584 292.9952652985177
97 0.005 0.485 20 1081.112316640479 968.9744684307176 967.2131633280642 1108.781035986226 1102.043906631014 1100.716286445739 1082.42012103405 296.2744299489625 1094.193339817128 292.995251843914
98 0.005 0.49 20 1081.672176972373 971.3068542032503 969.5858164493784 1108.771703136853 1102.033164144885 1100.705311429023 1082.430256030033 296.377827734313 1094.186151897477 292.9954496951061
99 0.005 0.495 20 1082.239272121988 973.5922306185233 971.9105440272059 1108.775350346843 1102.037335099899 1100.708440270293 1082.45978497051 296.4822023739981 1094.18526410535 292.9952081427529
100 0.005 0.5 20 1082.802809049017 975.831443844611 974.1882982223797 1108.787249308446 1102.046443918282 1100.717960386075 1082.479115143553 296.5868148596591 1094.192880825264 292.9951240386763
101 0.005 0.505 20 1083.330667860017 978.0247697715437 976.4195704206364 1108.77709123903 1102.033958323843 1100.702770683281 1082.485427545438 296.6909277870161 1094.185648294029 292.9951760352733
102 0.005 0.51 20 1083.880263994026 980.1739324189704 978.6058883853245 1108.790879360035 1102.049042410277 1100.718521338972 1082.529901913181 296.7946107790128 1094.191403901356 292.9955037849512
103 0.005 0.515 20 1084.385901249602 982.2793819620363 980.7476401382717 1108.784826357065 1102.040024042178 1100.711443776914 1082.526298072428 296.8979790456615 1094.187648545297 292.9952808310559
104 0.005 0.52 20 1084.912330669007 984.3423514350628 982.8459953738763 1108.791891241307 1102.045474990442 1100.711088843294 1082.558734787888 296.9980741303478 1094.192392841866 292.995461509339
105 0.005 0.525 20 1085.410158560247 986.3634695502154 984.9018026733518 1108.785165266328 1102.04147383468 1100.712688183094 1082.565780305428 297.0988473917399 1094.183171962984 292.9956354283123
106 0.005 0.53 20 1085.915097354722 988.3437895906234 986.9160212237474 1108.797099319591 1102.049749308132 1100.717067669461 1082.591601456035 297.1952070979477 1094.190288953373 292.9955973651232
107 0.005 0.535 20 1086.397458115235 990.2839451431455 988.8893911220041 1108.79941417438 1102.050115743406 1100.714710938656 1082.614009397462 297.2904354810917 1094.191827376279 292.9956832942651
108 0.005 0.54 20 1086.860883519294 992.1846909755772 990.8227176837429 1108.790106372528 1102.04222316932 1100.709919478031 1082.618418185695 297.3828033854652 1094.182583505677 292.9957049677723
109 0.005 0.545 20 1087.337186886701 994.0473096372876 992.7171283932024 1108.808612682468 1102.058746625551 1100.724781141913 1082.650037375661 297.471387671122 1094.195314072224 292.9951813088742
110 0.005 0.55 20 1087.771050886515 995.871827216738 994.5728908549297 1108.794125438229 1102.042168595739 1100.708034653981 1082.652280765583 297.5609165196418 1094.185092179067 292.9951167550366
111 0.005 0.555 20 1088.226402732405 997.6599400410519 996.3914110654595 1108.802528673236 1102.052606496004 1100.718412369847 1082.684078080752 297.6468766422814 1094.187921617809 292.9952210756624
112 0.005 0.5600000000000001 20 1088.664236392616 999.4118196423281 998.1731539462801 1108.806131630863 1102.054013698543 1100.721134017194 1082.69429804466 297.7322005543458 1094.190016235147 292.9956358788108
113 0.005 0.5650000000000001 20 1089.092749154984 1001.128209937807 999.9187610766874 1108.80536950878 1102.050740051452 1100.712325461011 1082.711256769763 297.8153982635502 1094.188596521373 292.9956800235572
114 0.005 0.5700000000000001 20 1089.51900359265 1002.810229554131 1001.629335824743 1108.811034007527 1102.058277603976 1100.722394832481 1082.735934812182 297.8987765385734 1094.190024079505 292.995462869881
115 0.005 0.5750000000000001 20 1089.926839466899 1004.457906054725 1003.305155134447 1108.808190360201 1102.052382605273 1100.716937630159 1082.735111218082 297.9799612628105 1094.188693078425 292.9951854555774
116 0.005 0.58 20 1090.336735291162 1006.072437996532 1004.947144388283 1108.815711175468 1102.05913278989 1100.719445183058 1082.759617814572 298.0620627568132 1094.193638022638 292.9956761494273
117 0.005 0.585 20 1090.724591085325 1007.654274474414 1006.555901420761 1108.804036888449 1102.049353568818 1100.71561725068 1082.757506016083 298.1445486843216 1094.18266741452 292.9952962095108
118 0.005 0.59 20 1091.129324547035 1009.204485475824 1008.132344241914 1108.81963189569 1102.062210407889 1100.724690041213 1082.783300203244 298.2270033675277 1094.19332214927 292.9951620266893
119 0.005 0.595 20 1091.505557119565 1010.723090687803 1009.676742229493 1108.81420380525 1102.055948591827 1100.7178742991 1082.784094753086 298.3100544131806 1094.190439785185 292.9952164529727
120 0.005 0.6 20 1091.885794433049 1012.211168647025 1011.19002293703 1108.813257153855 1102.055406827738 1100.717096796753 1082.800164690729 298.3940593820289 1094.187041918942 292.9952590591184
121 0.005 0.605 20 1092.270777863882 1013.669462341806 1012.672963330061 1108.829556369127 1102.069303592737 1100.729999327937 1082.823038165595 298.4794505001668 1094.198114050916 292.995656275434
122 0.005 0.61 20 1092.619098486408 1015.097765319948 1014.125568882245 1108.814470380148 1102.052599183343 1100.712729761146 1082.817749399797 298.5661438935814 1094.188992930947 292.9953743658956
123 0.005 0.615 20 1092.987835457248 1016.497664785529 1015.549118421407 1108.825041753982 1102.065848037932 1100.726796311513 1082.848655000005 298.6552651248834 1094.192073269648 292.9952887582883
124 0.005 0.62 20 1093.333880081081 1017.868966821417 1016.943720800238 1108.82068234455 1102.059296702029 1100.72273774811 1082.841593052397 298.7453687282387 1094.190228061576 292.9956340119661
125 0.005 0.625 20 1093.679146101454 1019.212623270622 1018.310108284854 1108.824339831571 1102.061194589754 1100.718040764161 1082.864055479428 298.8376444409664 1094.192675133033 292.9952064229243
126 0.005 0.63 20 1094.016171730286 1020.529345754238 1019.649055114502 1108.823183552336 1102.062666068742 1100.724783707797 1082.874305030662 298.932081160331 1094.188475008957 292.9956296325015
127 0.005 0.635 20 1094.351177330094 1021.819431803739 1020.960923390443 1108.82740523859 1102.063096224813 1100.722765325962 1082.884131130021 299.0286572831847 1094.193323521765 292.9951865529517
128 0.005 0.64 20 1094.679763835133 1023.083663244835 1022.246382737589 1108.835425229855 1102.070080619187 1100.725640497614 1082.907295667139 299.1262848101036 1094.198176663251 292.9952530299849
129 0.005 0.645 20 1094.983130140932 1024.322314740144 1023.505853200136 1108.822382943112 1102.058835387026 1100.71961188872 1082.903680162822 299.2275358509289 1094.186496807362 292.9951016494828
130 0.005 0.65 20 1095.299954843208 1025.536375000494 1024.740163446249 1108.839247140302 1102.074060230684 1100.732156072052 1082.927713786261 299.3298790579211 1094.198383472009 292.9951262709054
131 0.005 0.655 20 1095.594215837951 1026.725402141741 1025.949293297447 1108.827922332481 1102.061718108104 1100.72039172836 1082.926314025115 299.434176445361 1094.192280747447 292.9952319784631
132 0.005 0.66 20 1095.90251847984 1027.890758029866 1027.134249999541 1108.832296794052 1102.067542337403 1100.725299237049 1082.949166575389 299.5413507514726 1094.193586525387 292.9956871107307
133 0.005 0.665 20 1096.203256768058 1029.032574650743 1028.2953185398 1108.840508044916 1102.073443855274 1100.732273362044 1082.957140973137 299.6502532092493 1094.201530414575 292.9952319237644
134 0.005 0.67 20 1096.481597100526 1030.150936399677 1029.432644498418 1108.8298136057 1102.060460853112 1100.716250474247 1082.955955686895 299.7601393211642 1094.196272452539 292.9952471174872
135 0.005 0.675 20 1096.77436672641 1031.247221790338 1030.547339928703 1108.841378657542 1102.074822889924 1100.732420632722 1082.985751103114 299.8720770582365 1094.200783954064 292.9956814292386
136 0.005 0.68 20 1097.042416367338 1032.32101901677 1031.639329182728 1108.833896549037 1102.064929094848 1100.724222787803 1082.973707502128 299.9858753618353 1094.196492790856 292.9952572821285
137 0.005 0.6850000000000001 20 1097.319747412224 1033.373306735448 1032.709319043363 1108.842442698366 1102.072494248426 1100.726033145478 1083.002608645982 300.1010574043219 1094.20221987276 292.9952678892491
138 0.005 0.6900000000000001 20 1097.580651509606 1034.404275103699 1033.757696299182 1108.832934225263 1102.065645196741 1100.725465483861 1082.999253577045 300.2177462558329 1094.194990534825 292.9956616756431
139 0.005 0.6950000000000001 20 1097.84382084912 1035.414637960506 1034.785047578837 1108.844452304252 1102.073830782085 1100.729760027912 1083.015367470791 300.334954674582 1094.201843293478 292.995162823151
140 0.005 0.7000000000000001 20 1098.089409558123 1036.404490066614 1035.79154973917 1108.844121585993 1102.072716623046 1100.726494023073 1083.026597078148 300.4532335494324 1094.20184673473 292.9952543276576
141 0.005 0.705 20 1098.327454238979 1037.374303194113 1036.777717879657 1108.83491313829 1102.065229204512 1100.722252187817 1083.025714683741 300.5729631978939 1094.193848300217 292.9956395148834
142 0.005 0.71 20 1098.585423754554 1038.324940649818 1037.744248475603 1108.855032508446 1102.082693143156 1100.737721338435 1083.050808877266 300.692594898879 1094.206879124807 292.995190081227
143 0.005 0.715 20 1098.799798237352 1039.255844167539 1038.690890576607 1108.836587417163 1102.064172286259 1100.719691340119 1083.038397022392 300.8130348330473 1094.196448397502 292.9951183377023
144 0.005 0.72 20 1099.04131660171 1040.168375590989 1039.618716599184 1108.848254236907 1102.076793626122 1100.731781516931 1083.068491025234 300.9346288085187 1094.199798936559 292.9951588158668
145 0.005 0.725 20 1099.269702007837 1041.062384890648 1040.527749841286 1108.84693337351 1102.074421879076 1100.731550821281 1083.060451155628 301.0548560214777 1094.201727736177 292.9956275164987
146 0.005 0.73 20 1099.481378845132 1041.938163455436 1041.418281801662 1108.845856466469 1102.070704565708 1100.722578197545 1083.071447936314 301.1782615024945 1094.199821158378 292.9956541660782
147 0.005 0.735 20 1099.7159635044 1042.796720173009 1042.291137044206 1108.851668197655 1102.079602645769 1100.734261914362 1083.090279855414 301.3010441836233 1094.200629018382 292.9951832943611
148 0.005 0.74 20 1099.913615388451 1043.637586036697 1043.146191904016 1108.84665434677 1102.071967377777 1100.727272840984 1083.081011842811 301.4235409493793 1094.199782947947 292.9952212041468
149 0.005 0.745 20 1100.14509132736 1044.461730216236 1043.984127462783 1108.857355477089 1102.081743122527 1100.732231743144 1083.107106663246 301.5455226223143 1094.2061027024 292.9952707043365
150 0.005 0.75 20 1100.324585594051 1045.269031172011 1044.80502332168 1108.841806532185 1102.069012416982 1100.725908868907 1083.096842397538 301.668369609713 1094.193600656676 292.9954661243726
151 0.005 0.755 20 1100.556330954539 1046.060311675325 1045.609510204671 1108.85761275972 1102.081564488792 1100.735249611564 1083.118542788229 301.7898262743392 1094.20502400576 292.9955383564661
152 0.005 0.76 20 1100.728171234983 1046.835338247874 1046.397616429271 1108.849606593972 1102.074082724 1100.727307483221 1083.116782193374 301.9137551460383 1094.200898290054 292.9954956860061
153 0.005 0.765 20 1100.939638850145 1047.594904653254 1047.169893736693 1108.848759116313 1102.07329385442 1100.726652310097 1083.124746204134 302.0361736938953 1094.19749045665 292.9951828112632
154 0.005 0.77 20 1101.129889684489 1048.339290001218 1047.926784078514 1108.86373721889 1102.087264085684 1100.739434832625 1083.145223711984 302.1589592903082 1094.20734319798 292.9956624860815
155 0.005 0.775 20 1101.312228920963 1049.068042607498 1048.668025036545 1108.849387193097 1102.070671781137 1100.722692826615 1083.134435799491 302.2823484129489 1094.198585654876 292.9951958389331
156 0.005 0.78 20 1101.515581967269 1049.782713843513 1049.394633742288 1108.859136712725 1102.083900222023 1100.736567401982 1083.164895542365 302.4045531176584 1094.202538313077 292.9952528726901
157 0.005 0.785 20 1101.69048388925 1050.482576103339 1050.106350311329 1108.853715909888 1102.075381624733 1100.730995989877 1083.149323028843 302.5267070480235 1094.199836394435 292.9952097622858
158 0.005 0.79 20 1101.872281690637 1051.168472936838 1050.803728166704 1108.857787600946 1102.079223730199 1100.728124705427 1083.169534885818 302.6486806029781 1094.203383246221 292.9951588570385
159 0.005 0.795 20 1102.041527760047 1051.840552509845 1051.487090782463 1108.854797368193 1102.078107505329 1100.732937116381 1083.169378634045 302.7712373753864 1094.198385681878 292.9956493910893
160 0.005 0.8 20 1102.21315886157 1052.498887735101 1052.156524942515 1108.85783106705 1102.079070765979 1100.731383892806 1083.169794281662 302.8930763595431 1094.202567179222 292.9951725259384
161 0.005 0.805 20 1102.351264932731 1053.143612097113 1052.812201874264 1108.866264941207 1102.085776124054 1100.734198949905 1083.187567937779 303.0149395485227 1094.208627432391 292.9951880817573
162 0.005 0.8100000000000001 20 1102.510532995431 1053.77523252848 1053.454361925646 1108.851658691048 1102.073853243355 1100.727376563285 1083.177774385118 303.1371551001457 1094.198846863938 292.9956901314476
163 0.005 0.8150000000000001 20 1102.671292205895 1054.394365612686 1054.083717957949 1108.868123298937 1102.088778814474 1100.739969981939 1083.196240491269 303.2589153081709 1094.209880338439 292.9951885886251
164 0.005 0.8200000000000001 20 1102.829337924972 1055.000643272713 1054.700121559733 1108.855611298976 1102.075030605043 1100.727002270528 1083.186523818117 303.380088326309 1094.203102265067 292.9952671676614
165 0.005 0.8250000000000001 20 1102.975346882752 1055.595090265041 1055.304359321759 1108.859085244429 1102.081165321056 1100.732366651685 1083.204455126588 303.5015897202781 1094.203103269127 292.9956576107235
166 0.005 0.8300000000000001 20 1103.147762805785 1056.177641595152 1055.89653261251 1108.868552606995 1102.087444365963 1100.739818801641 1083.208286000359 303.6232308797004 1094.208982126192 292.9951938993244
167 0.005 0.835 20 1103.275422764253 1056.74808379605 1056.47654060733 1108.857765335851 1102.076308543329 1100.725641461779 1083.202698403671 303.7445978877678 1094.203780039678 292.9951900149675
168 0.005 0.84 20 1103.442304503706 1057.307525571017 1057.045217868449 1108.868376016382 1102.088235021147 1100.739282290686 1083.226402529722 303.8655895241927 1094.207084282343 292.9952302385403
169 0.005 0.845 20 1103.571775743951 1057.85539972676 1057.602250859552 1108.859426623032 1102.078581180353 1100.731603101716 1083.209790275956 303.9868864163925 1094.203561673825 292.9951125203046
170 0.005 0.85 20 1103.718675911254 1058.392296418061 1058.148057686479 1108.86808800843 1102.085099578613 1100.732371356298 1083.232024219421 304.1083579580146 1094.208405102447 292.9952308121719
171 0.005 0.855 20 1103.853874036713 1058.91833459898 1058.682886898225 1108.858033113554 1102.078718551882 1100.732689444458 1083.225692365296 304.229375956086 1094.200420777417 292.9956580601643
172 0.005 0.86 20 1103.987938756117 1059.433905298597 1059.207033313812 1108.870230666879 1102.086840948769 1100.736870825745 1083.243389370268 304.3507915569077 1094.207860574843 292.9951995069991
173 0.005 0.865 20 1104.123859591414 1059.939004774662 1059.720544609932 1108.868622517571 1102.085338789573 1100.733578197545 1083.247628675671 304.4719922026159 1094.209055125867 292.995215450636
174 0.005 0.87 20 1104.238874750986 1060.433821206458 1060.223661343128 1108.86045400141 1102.078529475795 1100.729332376652 1083.243037978503 304.5934332115167 1094.20107327744 292.9956503693803
175 0.005 0.875 20 1104.396530391379 1060.919070768026 1060.716938886351 1108.878161034714 1102.094134671422 1100.743752221868 1083.263920320951 304.7153825958095 1094.214249404516 292.9952165869589
176 0.005 0.88 20 1104.485656458743 1061.394025604085 1061.199941609892 1108.859201211198 1102.075291914544 1100.72525971982 1083.245324000053 304.8372481750323 1094.202528530944 292.9952957106786
177 0.005 0.885 20 1104.633321645439 1061.859938176316 1061.673512834491 1108.870098686063 1102.087528537613 1100.737281905786 1083.267804385503 304.9592340937308 1094.20724633461 292.9954842304795
178 0.005 0.89 20 1104.736399825659 1062.316335202158 1062.137526141541 1108.867986073443 1102.084936423012 1100.737216440736 1083.259706763485 305.081752478073 1094.207459748354 292.9952448691444
179 0.005 0.895 20 1104.860507303175 1062.763474872414 1062.592106623233 1108.867698524633 1102.081961827715 1100.728794571567 1083.264398819518 305.2036809681637 1094.206954670257 292.9952329452509
180 0.005 0.9 20 1104.97568213899 1063.201977863784 1063.037847400733 1108.872527480712 1102.090307972888 1100.73973291666 1083.280464525548 305.327209414916 1094.207886551032 292.9952325784591
181 0.005 0.905 20 1105.08484629542 1063.631380841168 1063.474444709443 1108.868144144942 1102.08301391936 1100.733331575034 1083.267125405285 305.4502806547844 1094.205834652221 292.9956581677577
182 0.005 0.91 20 1105.197968474193 1064.052362312876 1063.902357000428 1108.875104548283 1102.089884248384 1100.735913639943 1083.286809787711 305.5738749988311 1094.212337724148 292.9952100143565
183 0.005 0.915 20 1105.287171521803 1064.464727899361 1064.321657970747 1108.862257757868 1102.078617925705 1100.731139362593 1083.275716204832 305.6975931082558 1094.199988882983 292.9951947836901
184 0.005 0.92 20 1105.400117420162 1064.869319037142 1064.732934468821 1108.87724282591 1102.091862398216 1100.74083475674 1083.294143842265 305.821850724795 1094.211935277785 292.9956718989883
185 0.005 0.925 20 1105.483795515393 1065.265486349175 1065.135818267697 1108.869055001629 1102.083241456968 1100.731856684921 1083.288371122895 305.9467989791528 1094.206420972706 292.9952352542883
186 0.005 0.93 20 1105.598695268676 1065.653902648302 1065.530687270699 1108.868329462351 1102.083752034876 1100.732588434033 1083.293447051553 306.072285646893 1094.204435421806 292.9952163125774
187 0.005 0.9350000000000001 20 1105.696663869854 1066.034736626832 1065.917816448415 1108.881789343953 1102.095714559898 1100.743727268794 1083.305385112206 306.197320115912 1094.212793417329 292.995671130297
188 0.005 0.9400000000000001 20 1105.79068978587 1066.407460090575 1066.296807287954 1108.866894780867 1102.079362654555 1100.727094502441 1083.291543016269 306.3233168244535 1094.2053799505 292.9953580302611
189 0.005 0.9450000000000001 20 1105.885310199045 1066.773133791524 1066.668504510984 1108.875232308323 1102.091502993213 1100.740362200408 1083.314066912249 306.4500247328065 1094.208794736225 292.9951646736709
190 0.005 0.9500000000000001 20 1105.983749435325 1067.131187302811 1067.03255064684 1108.870941540354 1102.084070691725 1100.735803425162 1083.298537981641 306.5763728533084 1094.206198449786 292.9952307318558
191 0.005 0.9550000000000001 20 1106.069633980924 1067.482105481912 1067.389263075583 1108.874323036243 1102.087765380551 1100.732602690843 1083.315844266811 306.7022907963475 1094.209230167444 292.9956788492422
192 0.005 0.96 20 1106.165381226861 1067.826076539041 1067.738909221496 1108.872954578111 1102.088110225052 1100.738837649849 1083.316697162964 306.8292532681098 1094.204691294924 292.9951835079595
193 0.005 0.965 20 1106.253265132303 1068.163068997151 1068.081489523854 1108.873549416386 1102.08716598306 1100.735730711436 1083.310568522611 306.9558089935711 1094.207966360475 292.9952068903096
194 0.005 0.97 20 1106.343090503661 1068.49338040915 1068.41724628169 1108.882156791884 1102.093377465505 1100.737712923805 1083.329248437363 307.0833277354176 1094.212457803336 292.9955504450603
195 0.005 0.975 20 1106.422388842707 1068.816936838622 1068.746198987634 1108.866591159684 1102.08126601243 1100.731320785113 1083.316413029191 307.2115221460984 1094.201581631695 292.9955938637495
196 0.005 0.98 20 1106.513001745875 1069.134288709065 1069.068755626567 1108.883610703565 1102.095841965146 1100.743907769951 1083.335346220471 307.3387225622825 1094.212636742619 292.9951664691259
197 0.005 0.985 20 1106.58750360016 1069.444821066141 1069.384494424745 1108.868972441944 1102.081207652334 1100.729812538451 1083.318099964631 307.4652347549358 1094.205678011197 292.9952231195495
198 0.005 0.99 20 1106.663892692116 1069.749457011421 1069.694114474977 1108.874347629048 1102.088738336091 1100.736720450781 1083.336401507911 307.5935678852784 1094.205525787783 292.9955691548773
199 0.005 0.995 20 1106.758585791218 1070.048031673413 1069.997589670711 1108.882206729343 1102.094042604601 1100.743306703396 1083.335372967141 307.7215714585461 1094.211800353685 292.9956165211954
200 0.005 1 20 1106.812719611062 1070.340257840756 1070.294726159758 1108.871700116542 1102.083154434055 1100.729260492542 1083.328922081157 307.8496006184031 1094.206066542761 292.9952634540932
201 0.005 1.005 20 1106.909991518812 1070.627106934202 1070.586227300415 1108.882343734831 1102.095143809538 1100.742785698292 1083.349329797672 307.9783961060278 1094.21012742177 292.9953580868357
202 0.005 1.01 20 1106.967106133601 1070.907893758938 1070.871718114159 1108.872575520825 1102.085055998934 1100.734967461576 1083.331616184456 308.1068391742844 1094.205858997065 292.995273167707
203 0.005 1.015 20 1107.04984353476 1071.183203608893 1071.151503469169 1108.880758823135 1102.091233548367 1100.735838975302 1083.347251661873 308.2340722285022 1094.211059830038 292.9952092455752
204 0.005 1.02 20 1107.114134425536 1071.452992497477 1071.425724144757 1108.869931514329 1102.084528136609 1100.735718104399 1083.337298998921 308.3612658785196 1094.203037704987 292.9955427275082
205 0.005 1.025 20 1107.191615955236 1071.717519739489 1071.694544868592 1108.881369934311 1102.092194890702 1100.739639466855 1083.343966514528 308.4872526966657 1094.210080263715 292.995502125049
206 0.005 1.03 20 1107.260840830842 1071.976723720175 1071.957964592168 1108.879613912686 1102.09080307197 1100.736403992637 1083.347627134995 308.6132335939447 1094.210011194758 292.9952578109547
207 0.005 1.035 20 1107.316714681899 1072.230691039402 1072.21611426976 1108.872153582819 1102.084523868299 1100.732635816126 1083.342456286101 308.7377995793647 1094.201736268762 292.9951255274461
208 0.005 1.04 20 1107.404816645871 1072.479941328349 1072.469353404922 1108.887808233792 1102.098888568299 1100.746053820428 1083.356036099694 308.8630806545321 1094.21435535588 292.9951799415014
209 0.005 1.045 20 1107.440360672471 1072.72369772419 1072.717193437994 1108.870911687939 1102.081745261086 1100.728999470942 1083.340894260111 308.9891475742634 1094.20318790214 292.9956121397798
210 0.005 1.05 20 1107.525934918248 1072.963061235751 1072.960369237577 1108.880489248327 1102.092592952673 1100.740141876465 1083.360223622211 309.1138447061588 1094.208002142812 292.995536895894
211 0.005 1.055 20 1107.57380965265 1073.197490207677 1073.198662742781 1108.878675276717 1102.090524088926 1100.740297437221 1083.351057247502 309.239562228248 1094.20767733292 292.9956733706616
212 0.005 1.06 20 1107.642266604448 1073.427212149081 1073.432108323748 1108.879360702624 1102.088699325819 1100.732794629359 1083.357344293413 309.3641447617958 1094.207803941087 292.9951546857604
213 0.005 1.065 20 1107.699953265816 1073.652638860414 1073.661170830904 1108.881426817366 1102.094623302388 1100.74235631046 1083.366465126224 309.4886078583233 1094.207115783583 292.9950594183294
214 0.005 1.07 20 1107.758045999205 1073.873331926186 1073.885510692978 1108.877999750962 1102.087955265296 1100.735973563019 1083.352415667009 309.6138522944032 1094.206672833561 292.9952285313562
215 0.005 1.075 20 1107.820245560389 1074.08979602249 1074.105466569628 1108.885455932043 1102.095561107219 1100.73882921056 1083.371882150451 309.7382321009482 1094.212408502087 292.995592302199
216 0.005 1.08 20 1107.864318886912 1074.301746234381 1074.320944507452 1108.871786253573 1102.083527963498 1100.733436311278 1083.357333691423 309.860893296475 1094.200250856163 292.995657693837
217 0.005 1.085 20 1107.938021570207 1074.509829227662 1074.532351139447 1108.88612281028 1102.096603409669 1100.743665773021 1083.371586715762 309.9844452055847 1094.211934704693 292.9951397182155
218 0.005 1.09 20 1107.97330765732 1074.713411444806 1074.739336675326 1108.876427412413 1102.086166460186 1100.732946425652 1083.362752067041 310.1078780401261 1094.206068391008 292.9951295828699
219 0.005 1.095 20 1108.042389730147 1074.91325977032 1074.942397819577 1108.877881601933 1102.089404252365 1100.736212817732 1083.371347123125 310.2312813190915 1094.204310572169 292.9951696635058
220 0.005 1.1 20 1108.096849721278 1075.109627539887 1075.141950615276 1108.889295784839 1102.099353839352 1100.745959201679 1083.378451981475 310.3542013950092 1094.212212742193 292.9956375647623
221 0.005 1.105 20 1108.158571662085 1075.301970010551 1075.337567069265 1108.875625800549 1102.083815062088 1100.729625005022 1083.363548593901 310.4774222803433 1094.204800648173 292.9952058141266
222 0.005 1.11 20 1108.206470686295 1075.49095405954 1075.529738615386 1108.883265516826 1102.095577622309 1100.742728600811 1083.383853656637 310.5994888961743 1094.207784339184 292.9952468645517
223 0.005 1.115 20 1108.257668754353 1075.675919638322 1075.717908177816 1108.878262512329 1102.087544376302 1100.737484015795 1083.366309894397 310.7210601561193 1094.205042019121 292.9952594311931
224 0.005 1.12 20 1108.302223607662 1075.857278022081 1075.902305365684 1108.882560491349 1102.092015242603 1100.735278930553 1083.383710776886 310.8438816809609 1094.208830462713 292.995468434703
225 0.005 1.125 20 1108.349995488126 1076.035054468447 1076.083068069616 1108.878727995936 1102.09021396224 1100.739464795949 1083.378045117161 310.9655655397915 1094.203808762648 292.995267252069
226 0.005 1.13 20 1108.399721143513 1076.209301755589 1076.260203318194 1108.882469886065 1102.092128656029 1100.738736545457 1083.376940203388 311.0867334960271 1094.208008034115 292.995290571808
227 0.005 1.135 20 1108.443455100722 1076.380111432366 1076.433820286867 1108.888893254061 1102.096657620801 1100.739554529931 1083.389999049617 311.2086229557232 1094.21145607187 292.99521080673
228 0.005 1.14 20 1108.482146677905 1076.547387865603 1076.603878709457 1108.873333219699 1102.084443799585 1100.732749660516 1083.375880225364 311.3304263878748 1094.20039531969 292.9951797100782
229 0.005 1.145 20 1108.532403571242 1076.71159040486 1076.770742673615 1108.891349523474 1102.100309015137 1100.746537900577 1083.393162172233 311.4521255515518 1094.21257067796 292.9956635868132
230 0.005 1.15 20 1108.567643030662 1076.872061745495 1076.933916455294 1108.876142957472 1102.084471171607 1100.731136460963 1083.377450159127 311.5731200783832 1094.204536487128 292.9952323136206
231 0.005 1.155 20 1108.605362321048 1077.029662426018 1077.094062293042 1108.880944360877 1102.092353542596 1100.738869377162 1083.393131790779 311.6931160139269 1094.205016717699 292.9952141046647
232 0.005 1.16 20 1108.66031987995 1077.184147426726 1077.251052167982 1108.886776991411 1102.095592568056 1100.743937061069 1083.388632546881 311.8131930671664 1094.209964127461 292.9956692172663
233 0.005 1.165 20 1108.680456108189 1077.335210773075 1077.40465239803 1108.877813636255 1102.086000229577 1100.730431681366 1083.384979688497 311.9333291693669 1094.205459353972 292.9952438415091
234 0.005 1.17 20 1108.739581435012 1077.483749985609 1077.555523643357 1108.889386281143 1102.098833222619 1100.74452145619 1083.404474908335 312.0528592152153 1094.209523932263 292.9951482089642
235 0.005 1.175 20 1108.764285252777 1077.62896396176 1077.703186662958 1108.879788712035 1102.089171355319 1100.737139872597 1083.38434044498 312.1721558274604 1094.205636400172 292.9956751292096
236 0.005 1.18 20 1108.806942959908 1077.77136290182 1077.847893882894 1108.888036172453 1102.095429521704 1100.738129443231 1083.400885371313 312.2898517925165 1094.210599975956 292.9951639985694
237 0.005 1.185 20 1108.839685631382 1077.910857435386 1077.989696469386 1108.876345418621 1102.087615607494 1100.737253925687 1083.390082999936 312.4081329133173 1094.202291689371 292.9952022994293
238 0.005 1.19 20 1108.879505857631 1078.047734463576 1078.128782218141 1108.88811781455 1102.095879327206 1100.741926167511 1083.400309987929 312.5246314599112 1094.20979252185 292.995475188206
239 0.005 1.195 20 1108.91809864662 1078.18175604282 1078.264997796898 1108.885001329285 1102.093289435262 1100.738153514724 1083.395430347576 312.6424608062835 1094.209544858323 292.9952015287595
240 0.005 1.2 20 1108.938819994049 1078.313056828573 1078.398480139883 1108.878288675454 1102.087958221117 1100.734645052372 1083.392603152943 312.7602897049867 1094.201799007953 292.9952305394325
241 0.005 1.205 20 1108.999021997883 1078.442113615462 1078.529550545337 1108.895581806986 1102.102949781637 1100.748710906051 1083.406936067679 312.8774637472443 1094.215269698267 292.9951764517846
242 0.005 1.21 20 1109.001273532707 1078.56798683881 1078.657606936212 1108.876881480963 1102.085023774572 1100.730717986638 1083.385993559239 312.9938402444628 1094.203696944056 292.995224879719
243 0.005 1.215 20 1109.054526494975 1078.691844042973 1078.783398523409 1108.886306608959 1102.09589784176 1100.742492425321 1083.404344096902 313.110060813372 1094.207547223348 292.995684752085
244 0.005 1.22 20 1109.075764506095 1078.812967564991 1078.906565205129 1108.88243732471 1102.09185743682 1100.740810835553 1083.390322876653 313.2258044566128 1094.207606497011 292.9952496005615
245 0.005 1.225 20 1109.110248490512 1078.931639461969 1079.027171521648 1108.884610721771 1102.091324005033 1100.734224751887 1083.396162940305 313.3421907538589 1094.208149117611 292.995224785455
246 0.005 1.23 20 1109.145459197738 1079.048199755684 1079.145595510698 1108.886343094406 1102.096821935275 1100.743538331888 1083.404900518143 313.4582158031342 1094.207318327534 292.9951058371448
247 0.005 1.235 20 1109.167803636975 1079.162175537117 1079.261492154318 1108.883929666204 1102.091251469645 1100.737760423159 1083.391612394124 313.5737500047344 1094.206941343728 292.9956418837411
248 0.005 1.24 20 1109.208868841859 1079.274068264508 1079.375158787652 1108.891826501081 1102.098963982401 1100.741214060047 1083.409186437086 313.6874206851975 1094.21331397647 292.9956230041913
249 0.005 1.245 20 1109.217792266256 1079.383497847033 1079.486451454341 1108.876699996829 1102.086244657377 1100.734692203457 1083.392899507565 313.8023245917243 1094.200546594628 292.9952402751605
250 0.005 1.25 20 1109.268993729046 1079.491070739606 1079.595702870588 1108.892893644292 1102.100313345474 1100.746032298435 1083.409045950792 313.9167457597685 1094.213044471542 292.9952135522186
251 0.005 1.255 20 1109.272788207808 1079.596075739734 1079.702513086142 1108.881341838164 1102.089110576315 1100.734668395513 1083.397530835133 314.030770470436 1094.206371465287 292.9956621931977
252 0.005 1.26 20 1109.31430596687 1079.699233468855 1079.807311940897 1108.883699094114 1102.092342917339 1100.737864823032 1083.404836929884 314.1454248612704 1094.20504636792 292.9952019698889
253 0.005 1.265 20 1109.340596435344 1079.800433090059 1079.910162615472 1108.894045533158 1102.102120496836 1100.747537893792 1083.410990599766 314.2587744040842 1094.212829539665 292.995230141557
254 0.005 1.27 20 1109.35598798885 1079.899157477834 1080.010588577528 1108.879345869856 1102.08547966822 1100.730149176936 1083.39420145636 314.3731434043142 1094.205107224153 292.9956328859264
255 0.005 1.275 20 1109.39226606459 1079.996373798688 1080.109335982282 1108.888763282713 1102.098757829482 1100.7446023199 1083.41609638117 314.4854811842074 1094.209662076035 292.9951554086368
256 0.005 1.28 20 1109.407637412273 1080.09133904678 1080.205920894816 1108.882577043198 1102.089551371096 1100.738453778 1083.397419124166 314.5983111264072 1094.205636394583 292.9951944623699
257 0.005 1.285 20 1109.439281382375 1080.184502365865 1080.300573164858 1108.887488981451 1102.094490291175 1100.736681025275 1083.41267071732 314.711609413392 1094.210146178296 292.995498799322
258 0.005 1.29 20 1109.452681392258 1080.275795251898 1080.393389858321 1108.880923087444 1102.090394225614 1100.738825322827 1083.404941457 314.8251067717668 1094.20376130738 292.9955869491886
259 0.005 1.295 20 1109.490142694618 1080.36535071093 1080.484374477506 1108.887329660416 1102.094380155525 1100.740076458023 1083.407618358588 314.9361725574245 1094.209432391588 292.9956788942988
260 0.005 1.3 20 1109.504042819005 1080.453124717118 1080.573572668422 1108.892502901122 1102.098755417786 1100.740724086288 1083.417308280566 315.0460764741916 1094.211515068384 292.9951719498288
261 0.005 1.305 20 1109.528887555203 1080.539034353156 1080.660904526268 1108.879989020205 1102.088092985869 1100.734752478227 1083.404605626642 315.1577568274577 1094.202836134936 292.9955850099294
262 0.005 1.31 20 1109.55352927337 1080.623471982304 1080.746690819771 1108.895363129984 1102.102999267742 1100.748058697857 1083.418692506239 315.268609815809 1094.213910847075 292.9956137495933
263 0.005 1.315 20 1109.566332172355 1080.705781338182 1080.830406339182 1108.879104013548 1102.085106747837 1100.731105362487 1083.401023223601 315.3789306967707 1094.20462296108 292.9956495935496
264 0.005 1.32 20 1109.587622860734 1080.786784898431 1080.912674925502 1108.885680583694 1102.095171523808 1100.740366749401 1083.418103303241 315.4906146563778 1094.207117063396 292.9951650028029
265 0.005 1.325 20 1109.61636126033 1080.86614361306 1080.993314311291 1108.890823536278 1102.097509542361 1100.744784566539 1083.41166484411 315.6008957662861 1094.211555243812 292.995197068932
266 0.005 1.33 20 1109.628140663512 1080.943634112281 1081.072116575918 1108.881769884058 1102.087805908811 1100.731092638577 1083.406900679905 315.7094807113338 1094.207978634498 292.9956729446984
267 0.005 1.335 20 1109.656193670386 1081.020043359151 1081.14969200872 1108.89325616492 1102.100747474905 1100.745589539937 1083.42651737917 315.8186072481458 1094.211017509506 292.9952409592377
268 0.005 1.34 20 1109.670965602591 1081.094633102633 1081.225544819989 1108.884249826213 1102.090935785404 1100.738114663203 1083.407916027631 315.9282393677045 1094.207696227208 292.9952149831402
269 0.005 1.345 20 1109.685065173268 1081.167768522303 1081.299873620428 1108.890306809479 1102.096165515105 1100.738422199386 1083.419972035194 316.0371547557794 1094.212032505379 292.9956965682272
270 0.005 1.35 20 1109.705921062564 1081.239405183471 1081.372692924839 1108.879758636285 1102.088222336223 1100.737222241268 1083.409067321663 316.1468876377843 1094.203791026675 292.9951575195545
271 0.005 1.355 20 1109.724010180818 1081.309775087019 1081.444182295246 1108.891602450254 1102.098257990938 1100.743249340451 1083.420482284227 316.2543780427177 1094.211486790657 292.9952544047486
272 0.005 1.36 20 1109.746191193302 1081.378634544255 1081.514149776894 1108.889128645798 1102.094595120894 1100.738421994152 1083.418828389119 316.3623334559431 1094.210751808551 292.9956149720344
273 0.005 1.365 20 1109.752085301959 1081.446086719644 1081.582733565708 1108.88091639195 1102.089491115554 1100.735392455551 1083.413868263824 316.4693096794121 1094.203462935576 292.9952275901564
274 0.005 1.37 20 1109.789010711643 1081.512542188839 1081.650187019641 1108.898682470263 1102.104468560592 1100.74941157175 1083.428980905061 316.5768031297358 1094.215759104462 292.9952688813961
275 0.005 1.375 20 1109.784382624425 1081.577101528277 1081.715906294932 1108.879187892475 1102.085323085025 1100.730392001658 1083.40729537344 316.6839740884664 1094.205511636143 292.9952386692575
276 0.005 1.38 20 1109.812450459602 1081.640815323971 1081.780592287061 1108.890076429334 1102.097904780366 1100.743540782418 1083.427899909833 316.7914281497472 1094.209091989114 292.9951216707488
277 0.005 1.385 20 1109.82774965807 1081.70308764654 1081.84390943936 1108.886355498031 1102.093595047518 1100.741857421298 1083.413745416112 316.8964498972173 1094.209525585836 292.9953529337916
278 0.005 1.39 20 1109.83542389824 1081.764037447423 1081.905860223394 1108.887285354095 1102.09239807899 1100.734500899182 1083.420405141315 317.0023940643293 1094.209222383036 292.9951719705152
279 0.005 1.395 20 1109.864940017638 1081.824073434763 1081.9668086777 1108.89013506684 1102.098304088136 1100.744296957852 1083.427084749048 317.1087901288012 1094.209077475255 292.9951891651539
280 0.005 1.4 20 1109.86423272283 1081.882601700242 1082.026367636656 1108.885038004645 1102.091604283229 1100.737828951694 1083.411405737648 317.2138621685999 1094.208011859209 292.9952284461223
281 0.005 1.405 20 1109.895657318146 1081.940171774443 1082.084809929279 1108.894383682801 1102.099198005018 1100.740941928534 1083.428648183391 317.3172671285703 1094.214702251087 292.995695685404
282 0.005 1.41 20 1109.888887452524 1081.996343585705 1082.141974963791 1108.877864458077 1102.086414978761 1100.73442065216 1083.413051305386 317.4229942395662 1094.20162575682 292.9952470268317
283 0.005 1.415 20 1109.924211350896 1082.051739589339 1082.198193132928 1108.894930426474 1102.100888707724 1100.746193025703 1083.426287866931 317.527097068636 1094.213438115692 292.9951781365668
284 0.005 1.42 20 1109.92225188056 1082.105661995309 1082.253062546021 1108.884308562388 1102.090843169243 1100.735790707431 1083.417792101681 317.6309080316039 1094.208220521605 292.9956066502439
285 0.005 1.425 20 1109.942220112633 1082.158734497503 1082.306961023113 1108.885975620508 1102.093205381508 1100.738310572491 1083.423841651201 317.7337775989644 1094.205918336565 292.9956355108164
286 0.005 1.43 20 1109.966094450037 1082.210967344743 1082.359986453912 1108.896872924809 1102.103116512588 1100.748084629047 1083.430629816629 317.8378764742858 1094.214519974737 292.9952559119281
287 0.005 1.435 20 1109.959241735601 1082.261660675695 1082.411600383093 1108.88266310811 1102.087484215397 1100.731483113 1083.413881669593 317.9404377714285 1094.206416608227 292.9952267635819
288 0.005 1.44 20 1109.991520869453 1082.311866540851 1082.462524411625 1108.892899544192 1102.100702880282 1100.745659482255 1083.435448980198 318.0423304917576 1094.211456579668 292.9953542460586
289 0.005 1.445 20 1109.986844764004 1082.360713848512 1082.512245618341 1108.885236861169 1102.091200730536 1100.739349152973 1083.41668443524 318.1463922744325 1094.207224782609 292.9951653871338
290 0.005 1.45 20 1110.01140706523 1082.408717036795 1082.560971108336 1108.8909530142 1102.095592167687 1100.737318615411 1083.430445894878 318.247517953445 1094.211602507017 292.9956670651634
291 0.005 1.455 20 1110.011021239777 1082.455744481487 1082.608793326744 1108.884951182583 1102.09391336527 1100.741308824377 1083.425554521189 318.3497534046603 1094.205701555321 292.9954169409835
292 0.005 1.46 20 1110.036373452289 1082.501933983999 1082.655687804248 1108.89101322905 1102.096128453205 1100.741054173706 1083.425186180866 318.4500721143947 1094.210258692032 292.9952016640644
293 0.005 1.465 20 1110.041020014816 1082.547184655354 1082.701662811474 1108.893424814483 1102.098901494305 1100.740560120129 1083.432647521066 318.5515447724624 1094.212895086127 292.9952264194049
294 0.005 1.47 20 1110.048651630329 1082.591431987613 1082.746650805176 1108.881837346028 1102.088984215801 1100.735134428405 1083.421122928946 318.6541621398486 1094.202933229698 292.9956381190206
295 0.005 1.475 20 1110.073278412092 1082.635100976546 1082.790967047782 1108.897642532696 1102.103947100076 1100.748621452848 1083.434342650072 318.7526147119378 1094.215698022931 292.9952451730261
296 0.005 1.48 20 1110.066186456868 1082.677389627293 1082.834036560834 1108.882349767856 1102.08731969663 1100.732653124484 1083.417774827287 318.8505685226361 1094.205821108546 292.9952391597292
297 0.005 1.485 20 1110.090232530397 1082.719262169116 1082.876506925907 1108.888199909515 1102.096211366458 1100.74107931018 1083.433676536989 318.9503690597103 1094.208041381655 292.995653905627
298 0.005 1.49 20 1110.094242465062 1082.760200161386 1082.918135414731 1108.891428395315 1102.097915588977 1100.744899351432 1083.42477312683 319.0508573842426 1094.210694366143 292.9954042349748
299 0.005 1.495 20 1110.107236860967 1082.800138893487 1082.958730641988 1108.886247788404 1102.090577376143 1100.733349789891 1083.423268064772 319.1486863003374 1094.208444715448 292.9951986655718
300 0.005 1.5 20 1110.117017412768 1082.839657868187 1082.998833973086 1108.893692523961 1102.101104630148 1100.745553371845 1083.439052721305 319.2490315287624 1094.211029045971 292.9951839724509
301 0.005 1.505 20 1110.128381573674 1082.87812700454 1083.037957467295 1108.886710708617 1102.09205148494 1100.73857931013 1083.419703424373 319.3476499056052 1094.207901490767 292.9956657864386
302 0.005 1.51 20 1110.132683189727 1082.915879286197 1083.076316794426 1108.891682104214 1102.097298154134 1100.739061669105 1083.435372024401 319.4469122030791 1094.212095674628 292.995263024077
303 0.005 1.515 20 1110.141523471824 1082.952811064448 1083.113867274593 1108.881276936123 1102.08874770727 1100.737307791352 1083.422472992773 319.5437367207417 1094.202904027512 292.9952122883683
304 0.005 1.52 20 1110.158619032153 1082.989210853126 1083.150816119463 1108.893675753667 1102.099587844529 1100.744265040861 1083.435164921118 319.6393985973828 1094.212504385384 292.9953103275208
305 0.005 1.525 20 1110.161807785099 1083.024705907742 1083.186905762923 1108.890403653656 1102.095257720621 1100.739052497612 1083.43073873144 319.7362825555143 1094.210478251094 292.9954851258641
306 0.005 1.53 20 1110.17087974891 1083.059522237132 1083.222290489051 1108.883507896251 1102.090585368142 1100.735839510579 1083.426365187154 319.8323575026731 1094.204786163884 292.9956385326107
307 0.005 1.535 20 1110.188619935336 1083.093947170286 1083.257215329905 1108.900564517906 1102.105578350546 1100.74996138162 1083.442348022471 319.9292933698005 1094.215832003723 292.9952486608859
308 0.005 1.54 20 1110.185073714627 1083.12717378068 1083.291061064283 1108.882017472726 1102.086991775565 1100.731579700098 1083.419467235319 320.0239223706261 1094.20614805113 292.9951934787484
309 0.005 1.545 20 1110.196021318946 1083.160143170846 1083.324515491593 1108.890992212117 1102.098607309078 1100.743803052273 1083.439492664355 320.1198245505082 1094.209644765401 292.9956499762991
310 0.005 1.55 20 1110.209659388853 1083.192291426174 1083.35719930734 1108.888474506637 1102.094091236598 1100.741846616096 1083.424529773837 320.2144326068762 1094.209287367672 292.9952178810528
311 0.005 1.555 20 1110.206480208753 1083.223694089595 1083.389130788407 1108.888547359871 1102.093897345749 1100.735625907181 1083.432542142109 320.3093341110008 1094.209803858352 292.9951888776078
312 0.005 1.56 20 1110.22741374929 1083.254761248348 1083.420637905157 1108.890612576096 1102.097882622403 1100.744191625755 1083.436071511967 320.4056350116583 1094.208281494971 292.9956704687809
313 0.005 1.565 20 1110.226227445635 1083.284998552596 1083.451413447513 1108.887505609456 1102.093514292137 1100.739221896425 1083.425835603633 320.498314260978 1094.208759094725 292.9954362643428
314 0.005 1.57 20 1110.242729871304 1083.314776610965 1083.481626661099 1108.896597165627 1102.100654621468 1100.742076447378 1083.442451360824 320.5940186002633 1094.214385742048 292.9951786989745
315 0.005 1.575 20 1110.238090203991 1083.343755079145 1083.511133507931 1108.879413561938 1102.087371091251 1100.734797222134 1083.423277188732 320.6880258529542 1094.202514647727 292.9952267301279
316 0.005 1.58 20 1110.256634837503 1083.372459523855 1083.540245848814 1108.896505200631 1102.101674327943 1100.746741656802 1083.439505207287 320.7808787846366 1094.213746894513 292.9956472813565
317 0.005 1.585 20 1110.257033760701 1083.40026836113 1083.568547978994 1108.886306758978 1102.091837707376 1100.736548075122 1083.427811757495 320.8734816520346 1094.208266813019 292.9952011278738
318 0.005 1.59 20 1110.260816623687 1083.427718105457 1083.596422873713 1108.887109944577 1102.094380781981 1100.738860498089 1083.435011366647 320.966320896855 1094.206277278114 292.9951756389196
319 0.005 1.595 20 1110.284946758015 1083.454820881786 1083.623897757457 1108.898305079333 1102.103384293 1100.748318465506 1083.439402971845 321.057906351543 1094.214255352893 292.9951909447867
320 0.005 1.6 20 1110.266035207034 1083.480894726764 1083.650489501456 1108.883398645848 1102.088280904763 1100.731610990216 1083.426662543454 321.1513030382978 1094.206102330094 292.9956665929021
321 0.005 1.605 20 1110.295905907871 1083.506993367282 1083.676900959736 1108.894935182617 1102.101460491172 1100.746178192466 1083.445727002837 321.2437469099327 1094.211530573605 292.9951609883793
322 0.005 1.61 20 1110.284105885973 1083.532142413474 1083.702557547173 1108.88452825172 1102.090767232636 1100.738405418665 1083.421969491495 321.3354304197277 1094.207171021738 292.9956680860301
323 0.005 1.615 20 1110.300344086669 1083.556936354958 1083.727703718907 1108.892323863304 1102.096625179 1100.738056990173 1083.439497273526 321.4259503167968 1094.211778775296 292.9952971972776
324 0.005 1.62 20 1110.300802355907 1083.581245446043 1083.752421955396 1108.884652930091 1102.093028405203 1100.740683225296 1083.432326259288 321.5169473027643 1094.205378102892 292.9951319092261
325 0.005 1.625 20 1110.311998044821 1083.605091671089 1083.776646772265 1108.892355600592 1102.097102746956 1100.741725480289 1083.432295780824 321.6076991706657 1094.2103950689 292.9953660431589
326 0.005 1.63 20 1110.321288169633 1083.628520043069 1083.800416694688 1108.894625290264 1102.099298010719 1100.740917114851 1083.442071245835 321.6975446975041 1094.212595833256 292.9954761080202
327 0.005 1.635 20 1110.313129471838 1083.651329943766 1083.823643427688 1108.882706757326 1102.089274302276 1100.735184172303 1083.428782562416 321.7873529408097 1094.202730363773 292.9954850093612
328 0.005 1.64 20 1110.341571624253 1083.674023976385 1083.846625367903 1108.899393390564 1102.10443544846 1100.748971940572 1083.442142351034 321.877168397351 1094.216565173878 292.9956936199671
329 0.005 1.645 20 1110.319005300347 1083.695699789001 1083.868771117883 1108.882068610774 1102.087241506052 1100.732328326427 1083.425198824284 321.9660214812454 1094.205311524935 292.9956628402309
330 0.005 1.65 20 1110.344685839781 1083.717453848918 1083.890767612383 1108.89032077037 1102.097040444882 1100.741862688935 1083.44322300251 322.0549336373479 1094.208275512508 292.9957004111765
331 0.005 1.655 20 1110.340157202601 1083.738586534356 1083.912290113894 1108.890495485414 1102.09724805531 1100.74425810579 1083.43174942215 322.1439543890879 1094.210536224938 292.9956679588597
332 0.005 1.66 20 1110.347117834512 1083.759144105844 1083.933184344649 1108.886962586678 1102.090646114275 1100.733121382759 1083.43160051904 322.2320597555059 1094.208453371328 292.9956499948949
333 0.005 1.665 20 1110.357859097153 1083.77965490533 1083.953970428909 1108.893393523993 1102.100640165958 1100.745236913784 1083.444709678176 322.3200225431841 1094.210601989227 292.9954228238495
334 0.005 1.67 20 1110.357612322167 1083.799504948861 1083.974182434475 1108.888047101811 1102.092807281814 1100.738871631154 1083.430392366888 322.407676856425 1094.207799817855 292.9955056988074
335 0.005 1.675 20 1110.370623343011 1083.819097252904 1083.994051115687 1108.89561156994 1102.100446635669 1100.741698519869 1083.445848191467 322.4954820207826 1094.213781346474 292.9951232295656
336 0.005 1.68 20 1110.361479468029 1083.838101324638 1084.013425388114 1108.881821500326 1102.088879264327 1100.736986617246 1083.428665096179 322.5820547352467 1094.203097203937 292.9952416244967
337 0.005 1.685 20 1110.383501448004 1083.857004942016 1084.032562977779 1108.895173132511 1102.100348157305 1100.74473410205 1083.441148389568 322.6686737809576 1094.212647624927 292.9954960729384
338 0.005 1.69 20 1110.371093219149 1083.875243573005 1084.051152371687 1108.888300929257 1102.093676036995 1100.737569803679 1083.43397396818 322.7553440846553 1094.209231879397 292.9952649725125
339 0.005 1.695 20 1110.385726057584 1083.893284349021 1084.069444255648 1108.885573897097 1102.091625958845 1100.736457797909 1083.434844957129 322.8425857530444 1094.204965827631 292.9952666671457
340 0.005 1.7 20 1110.393690267803 1083.911180047301 1084.08759007147 1108.900560564058 1102.106084046662 1100.749784799109 1083.446423496326 322.9281927834438 1094.215868849177 292.9951545362201
341 0.005 1.705 20 1110.388130250746 1083.928261697623 1084.105005894871 1108.883638529541 1102.087528749633 1100.731518810772 1083.428835260938 323.013931615787 1094.206377234942 292.9952183133527
342 0.005 1.71 20 1110.398628063334 1083.945433294912 1084.12239691895 1108.892300824004 1102.099918188674 1100.744864193883 1083.448095995803 323.0984047976523 1094.209778415815 292.9952540739426
343 0.005 1.715 20 1110.4006945361 1083.962025197924 1084.139295620338 1108.888413505443 1102.093492347669 1100.741448221134 1083.431241571496 323.1839222658168 1094.208919882822 292.9952474529794
344 0.005 1.72 20 1110.403311441306 1083.978238043445 1084.155770321999 1108.888647391189 1102.093528918781 1100.735098279916 1083.437922941337 323.2682121816836 1094.21045728819 292.9956674335832
345 0.005 1.725 20 1110.408922291881 1083.994326167213 1084.172092037287 1108.890485544869 1102.097394182534 1100.743791357941 1083.440608705846 323.3521430128998 1094.207632190786 292.9951791231622
346 0.005 1.73 20 1110.416310311866 1084.009984661332 1084.188012229346 1108.889238163828 1102.094342352541 1100.739594718432 1083.432862932399 323.4365175258038 1094.209541329627 292.9952450118872
347 0.005 1.735 20 1110.416841638635 1084.025391499948 1084.203653281043 1108.896143483758 1102.100387216413 1100.74171053354 1083.445795085901 323.5213100577864 1094.214281246306 292.995504009828
348 0.005 1.74 20 1110.419475969212 1084.040368445584 1084.21889479744 1108.882305843228 1102.088833230079 1100.735668593343 1083.431184580218 323.6047730046627 1094.203036769906 292.9952294114945
349 0.005 1.745 20 1110.426720744959 1084.055316585412 1084.234040740138 1108.897241618136 1102.102933246959 1100.747759369268 1083.447366819413 323.6868833475216 1094.21375693108 292.9956293471609
350 0.005 1.75 20 1110.425990518131 1084.069619991587 1084.248616191971 1108.885988409533 1102.090856556715 1100.736072419968 1083.42992026312 323.7714593054239 1094.207939457744 292.9952152420486
351 0.005 1.755 20 1110.426518669491 1084.083853116823 1084.263056635768 1108.886462360906 1102.094206963541 1100.738915073694 1083.440046161065 323.8532818477705 1094.205942533261 292.9956372324259
352 0.005 1.76 20 1110.444324100962 1084.097983861561 1084.277354066322 1108.898430774207 1102.103216715094 1100.748422401958 1083.445377174859 323.9358489503246 1094.213729901199 292.9951945655375
353 0.005 1.765 20 1110.430590527521 1084.111372156529 1084.29104286831 1108.883650427995 1102.088250793072 1100.7315190629 1083.430279629002 324.0155135936919 1094.20682153466 292.9952666528577
354 0.005 1.77 20 1110.447240746209 1084.124958259923 1084.304772876372 1108.895035244575 1102.101258699089 1100.746093762155 1083.449510949646 324.0986601321061 1094.211542151176 292.9956499337902
355 0.005 1.775 20 1110.444363583095 1084.137956680683 1084.318039729588 1108.886354337388 1102.091982951737 1100.739139067599 1083.428207103007 324.17887241637 1094.207605202047 292.9951746656243
356 0.005 1.78 20 1110.445968709255 1084.150775265776 1084.331050066053 1108.892768798351 1102.097121702169 1100.738715497009 1083.442732002083 324.2605768534299 1094.211850903292 292.995240227074
357 0.005 1.785 20 1110.452710986299 1084.163356826804 1084.343829621673 1108.885154581593 1102.09228904965 1100.739613982646 1083.435572249348 324.339967611033 1094.20551610578 292.9956965533175
358 0.005 1.79 20 1110.452267184804 1084.17573481223 1084.356402811899 1108.891748608789 1102.097025749966 1100.741728627137 1083.439441451653 324.4204535601267 1094.21005498732 292.9952139051519
359 0.005 1.795 20 1110.464959967476 1084.187925154088 1084.368735590544 1108.895964580057 1102.099670062291 1100.741144537256 1083.445908550411 324.5011484739955 1094.212970276655 292.9952458628917
360 0.005 1.8 20 1110.451606641754 1084.199686962112 1084.380749878791 1108.883061506137 1102.090223630034 1100.735881927484 1083.433991118324 324.5798173158585 1094.20319827169 292.9956634240789
361 0.005 1.805 20 1110.475976296467 1084.211586533017 1084.39275190648 1108.900490930741 1102.104967813286 1100.749402165258 1083.447877455618 324.6614901660732 1094.21635186958 292.9952415083108
362 0.005 1.81 20 1110.456739455712 1084.222699687145 1084.404152730698 1108.882413055558 1102.087707351402 1100.732410840393 1083.429705850182 324.7405264985543 1094.205536342049 292.9952239363193
363 0.005 1.815 20 1110.471781841994 1084.234029190813 1084.415584372347 1108.891814536577 1102.098331195741 1100.742641155162 1083.448036306484 324.8202935833847 1094.20880403642 292.9956519959621
364 0.005 1.82 20 1110.475647477724 1084.245025788181 1084.426775749954 1108.892150180592 1102.09825599812 1100.745029419548 1083.437339339197 324.8994213596358 1094.211420298577 292.9951829008511
365 0.005 1.825 20 1110.467963406557 1084.25559049087 1084.437548276314 1108.887452325517 1102.091134557403 1100.733491241757 1083.433938463168 324.9770953197358 1094.208322651562 292.995199509329
366 0.005 1.83 20 1110.486939119521 1084.266412609878 1084.44844201622 1108.895227060199 1102.101724261369 1100.746024794395 1083.450647859183 325.0549119528618 1094.21068179095 292.9955288174233
367 0.005 1.835 20 1110.473374890111 1084.276638829557 1084.458913750407 1108.887900460573 1102.093130524036 1100.739009268579 1083.431390480303 325.1345416516046 1094.207687089885 292.9952622046258
368 0.005 1.84 20 1110.488944259387 1084.286830289914 1084.469208199241 1108.89490554027 1102.098695797608 1100.74022646753 1083.446721900332 325.2127542595885 1094.21310337903 292.9950592837514
369 0.005 1.845 20 1110.473958151907 1084.296621616617 1084.479228630696 1108.881182558853 1102.088905878275 1100.737070895517 1083.432181400229 325.2893886093099 1094.202333963462 292.9951510595945
370 0.005 1.85 20 1110.49555441044 1084.306523655319 1084.489202009567 1108.895729757312 1102.100077888973 1100.744580074638 1083.443529031794 325.3643577368796 1094.21316363433 292.9952500642715
371 0.005 1.855 20 1110.485593974399 1084.315954844975 1084.498839925318 1108.889987861916 1102.095681082089 1100.739611069748 1083.438492891312 325.441264888211 1094.209894846149 292.9956181957381
372 0.005 1.86 20 1110.489476503923 1084.325290956898 1084.508309096311 1108.885364452015 1102.091285430653 1100.736315246114 1083.43715777885 325.5171654445925 1094.204730850989 292.9956804213708
373 0.005 1.865 20 1110.506359697828 1084.334770762593 1084.517863400471 1108.901347929542 1102.106314503283 1100.749978186273 1083.452053585745 325.592807496274 1094.21634602155 292.9951887830852
374 0.005 1.87 20 1110.487848599186 1084.343519419277 1084.526848177663 1108.885092323599 1102.089004561286 1100.732912042623 1083.431630728797 325.666909145506 1094.206045376421 292.9951639300086
375 0.005 1.875 20 1110.505624651659 1084.352553809284 1084.535947989303 1108.892522289018 1102.099650322521 1100.744695604871 1083.448650314875 325.7433629146773 1094.210243820337 292.995697554464
376 0.005 1.88 20 1110.495213603405 1084.361107222764 1084.544707153026 1108.88851505942 1102.093992740748 1100.741469461535 1083.431802603245 325.8214755474139 1094.208238664101 292.9951931883202
377 0.005 1.885 20 1110.505479161357 1084.369529435123 1084.553227329175 1108.890710258765 1102.094532143964 1100.735847491414 1083.441279092304 325.8953703959546 1094.211050577074 292.9952258238787
378 0.005 1.89 20 1110.501566168032 1084.3779092921 1084.561741688783 1108.889545259691 1102.097311657822 1100.743787752016 1083.442820730187 325.9699737425127 1094.207444378036 292.9956774649822
379 0.005 1.895 20 1110.510703180872 1084.386042583358 1084.569997329021 1108.889737174052 1102.094189180854 1100.739360410277 1083.434020563286 326.0431048665612 1094.20954355032 292.9951866437777
380 0.005 1.9 20 1110.510114835879 1084.39407721241 1084.578150889977 1108.89617754674 1102.101102593955 1100.742318969939 1083.447426286236 326.1166587017976 1094.214233402059 292.995169208477
381 0.005 1.905 20 1110.5076114479 1084.401829716948 1084.586048966642 1108.883618712191 1102.089856108634 1100.736311348 1083.43510427412 326.1915288362141 1094.203065247705 292.9952078266249
382 0.005 1.91 20 1110.520067482812 1084.409678541874 1084.593981332476 1108.897457148576 1102.103261445601 1100.747884516172 1083.446643346296 326.2654123063016 1094.21441039059 292.9956545945916
383 0.005 1.915 20 1110.508725380158 1084.416992281722 1084.60147836069 1108.886753579042 1102.091452160081 1100.73645568031 1083.43460533136 326.3391671448328 1094.207990304534 292.995213100012
384 0.005 1.92 20 1110.518893188369 1084.42445237863 1084.609003540995 1108.888018497908 1102.094952209266 1100.739276903733 1083.442185635274 326.4114717264259 1094.207236350084 292.9952586351613
385 0.005 1.925 20 1110.522140169402 1084.431847264795 1084.616496229076 1108.897912965177 1102.102810760179 1100.747862181383 1083.444433096175 326.4865248416203 1094.21330466366 292.9956118552768
386 0.005 1.93 20 1110.51739936507 1084.438709145961 1084.623523243461 1108.884511565942 1102.088414712325 1100.731716102246 1083.430579896713 326.5570013458322 1094.207548536463 292.9952949562286
387 0.005 1.935 20 1110.524119402707 1084.445876727748 1084.630743730046 1108.894844379114 1102.10166864669 1100.746429326973 1083.452181624507 326.6304652854736 1094.21140783423 292.9952217953737
388 0.005 1.94 20 1110.525096716711 1084.452634945392 1084.637639794815 1108.887653441479 1102.092258338966 1100.739408727582 1083.431021395551 326.7033463160395 1094.207642810919 292.9956857583196
389 0.005 1.945 20 1110.522384143499 1084.459279249651 1084.644389650735 1108.8927197162 1102.097700607804 1100.739001110701 1083.445897727785 326.7757883388601 1094.211896564384 292.9952197924929
390 0.005 1.95 20 1110.527200296295 1084.465855641221 1084.651053453837 1108.886721205668 1102.093524184311 1100.74079029469 1083.439783088702 326.8464836191642 1094.20539397687 292.9952442568923
391 0.005 1.955 20 1110.530394201185 1084.47234184898 1084.657634259658 1108.892466593397 1102.09803862092 1100.742466376935 1083.440834984707 326.917880697717 1094.210571857339 292.9956699622905
392 0.005 1.96 20 1110.534075670654 1084.478717251918 1084.664082565956 1108.896508257416 1102.100308147676 1100.742097507095 1083.447344574515 326.988398528593 1094.212786215321 292.9951972740341
393 0.005 1.965 20 1110.527815329669 1084.484825862404 1084.670326679823 1108.882693907086 1102.089567936504 1100.735339840787 1083.434350324766 327.0589816263516 1094.203408195228 292.9952065761478
394 0.005 1.97 20 1110.542041826302 1084.491144706946 1084.67668148229 1108.901667442357 1102.106097234652 1100.750217287877 1083.452214407618 327.1319503014366 1094.216143820489 292.9956267156383
395 0.005 1.975 20 1110.530610038041 1084.496843712952 1084.682546946976 1108.883674686598 1102.088077596393 1100.732608988079 1083.432446722095 327.2014507626416 1094.206345310464 292.9952008805033
396 0.005 1.98 20 1110.535110814023 1084.502805784741 1084.688553833475 1108.891646659184 1102.09841444165 1100.742924187494 1083.450036153616 327.2702995680615 1094.208411720984 292.9956681778076
397 0.005 1.985 20 1110.542973199 1084.508560163083 1084.694400655664 1108.892007472654 1102.097242530947 1100.74416314938 1083.436358413437 327.3398795667242 1094.211004379819 292.9951695728769
398 0.005 1.99 20 1110.530638775263 1084.513977902595 1084.699946495087 1108.88711391084 1102.091437227148 1100.733659858938 1083.438973130019 327.4092177823083 1094.207876673656 292.9951956203786
399 0.005 1.995 20 1110.549260325366 1084.519747438516 1084.705701930968 1108.894893861014 1102.100769849825 1100.745200474972 1083.451025034268 327.4794047800277 1094.210707268994 292.9956427420934
400 0.005 2 20 1110.538494721037 1084.525047323109 1084.711163791685 1108.88814330655 1102.09346665843 1100.739217269868 1083.434121261233 327.5471553956076 1094.208622740624 292.9952131122348
401 0.005 2.005 20 1110.547346581756 1084.530394166684 1084.716553299041 1108.89611243228 1102.100117866885 1100.741572375077 1083.447506934084 327.6163294496114 1094.213783552876 292.9952275880117
402 0.005 2.01 20 1110.539337514316 1084.535473158068 1084.721764281416 1108.881927492483 1102.089424750172 1100.737156812083 1083.434449684922 327.6850465520309 1094.203334216892 292.9956762196181
403 0.005 2.015 20 1110.550342965741 1084.540721723469 1084.727033391532 1108.896857169295 1102.101139197764 1100.745448546749 1083.449272004741 327.7525355227509 1094.212600159805 292.9951416995535
404 0.005 2.02 20 1110.547744486395 1084.545630610721 1084.732050849524 1108.890161322091 1102.095315355755 1100.739384782107 1083.438942820359 327.8203016289393 1094.210359165687 292.9952507958416
405 0.005 2.025 20 1110.541622385473 1084.550493379667 1084.736998080711 1108.885333047325 1102.091477219409 1100.736460920022 1083.439089594977 327.8866566766494 1094.204272605692 292.9952374892288
406 0.005 2.03 20 1110.564818045012 1084.555601727077 1084.74209086471 1108.902386016039 1102.106494665401 1100.74999562372 1083.451748462232 327.9567801202143 1094.21686377532 292.9956760100891
407 0.005 2.035 20 1110.53774504822 1084.560004298284 1084.746683113673 1108.883098062429 1102.087792378062 1100.731623070395 1083.432618168623 328.0251810827991 1094.205535273873 292.9951557365706
408 0.005 2.04 20 1110.560253581051 1084.564828713501 1084.751485482551 1108.893336408262 1102.099478831336 1100.744349427926 1083.450032375136 328.0923105673128 1094.210584236109 292.9953614829609
409 0.005 2.045 20 1110.548168739584 1084.569254164885 1084.756057373099 1108.887987353529 1102.094030699506 1100.7414113482 1083.433400428014 328.157345282033 1094.208316027883 292.9951920906933
410 0.005 2.05 20 1110.555299591505 1084.57366346714 1084.760492424159 1108.892096809444 1102.095916044806 1100.736985574423 1083.44566294366 328.2245166756169 1094.210688234529 292.9951083927092
411 0.005 2.055 20 1110.555342240455 1084.578090701334 1084.764985558752 1108.888752570911 1102.096546374906 1100.742856835325 1083.443646414441 328.2911839347224 1094.207707236713 292.99566094394
412 0.005 2.06 20 1110.555890323256 1084.582320952096 1084.769300640008 1108.890532275547 1102.094993422488 1100.740019189217 1083.437382368283 328.3583325216255 1094.209271608392 292.9951624775512
413 0.005 2.065 20 1110.56364899654 1084.586604028635 1084.773608685706 1108.8964775263 1102.100946009599 1100.742056352669 1083.449173781875 328.4229897804198 1094.214524508266 292.9951957382901
414 0.005 2.07 20 1110.549872404846 1084.590596896797 1084.777720864769 1108.883017399766 1102.089278886337 1100.735931792135 1083.435142318276 328.4887316513577 1094.202422740826 292.9956401698112
415 0.005 2.075 20 1110.571412884256 1084.594839039865 1084.781953264248 1108.898805784765 1102.103639086507 1100.748156369646 1083.449501038128 328.5530750328299 1094.214924258697 292.9952082403497
416 0.005 2.08 20 1110.550070883832 1084.598557281955 1084.785822831714 1108.886029805891 1102.091494203344 1100.736557122956 1083.435344821973 328.6179694210447 1094.207390872547 292.9952583848395
417 0.005 2.085 20 1110.566316439128 1084.602590818996 1084.789827368571 1108.890110701745 1102.096183426047 1100.740521178807 1083.447254367195 328.6830158701275 1094.207293604864 292.9956460997594
418 0.005 2.09 20 1110.565841246122 1084.606557651371 1084.793854584413 1108.897717754965 1102.103362418533 1100.748565171304 1083.44864797751 328.7472069802928 1094.213288281019 292.9951782169066
419 0.005 2.095 20 1110.558710562949 1084.610066886197 1084.797466425465 1108.885330301963 1102.088771671359 1100.731807957015 1083.434198560334 328.812057084256 1094.207287399759 292.9951094228186
420 0.005 2.1 20 1110.568597507222 1084.61395915182 1084.801354230218 1108.894173925574 1102.10134719266 1100.74629551945 1083.453145056453 328.8757584076458 1094.211308332154 292.9952609650691
421 0.005 2.105 20 1110.562529141937 1084.617441449784 1084.804950913101 1108.887771121363 1102.092319156275 1100.739303818026 1083.432521761378 328.939787477178 1094.207604618685 292.9956659458525
422 0.005 2.11 20 1110.567628360496 1084.62095110717 1084.8084897354 1108.892481321385 1102.097125146718 1100.73868820985 1083.446664226386 329.0044765457932 1094.212195622317 292.9952206568943
423 0.005 2.115 20 1110.56101471129 1084.624361252511 1084.811976678833 1108.885580890256 1102.092523593828 1100.739830597635 1083.438659352494 329.0702938551456 1094.204875091326 292.9952345891228
424 0.005 2.12 20 1110.574844947676 1084.627852640126 1084.815475061621 1108.894507651087 1102.099307547157 1100.743484411493 1083.44284076464 329.1305425302513 1094.211753672614 292.9956544808448
425 0.005 2.125 20 1110.566557308486 1084.63117935369 1084.818860984333 1108.894825264862 1102.098978730886 1100.740474501307 1083.448807187855 329.1954220316644 1094.211967980617 292.9952251944551
426 0.005 2.13 20 1110.569076790552 1084.634383605305 1084.822124535559 1108.884572405153 1102.090380935578 1100.735812189007 1083.436339887533 329.2583043093544 1094.204055369849 292.9952214048694
427 0.005 2.135 20 1110.575795962564 1084.637806638015 1084.825560144283 1108.900503871682 1102.105943552323 1100.750027536697 1083.452010168222 329.320186593899 1094.215475504015 292.9956297707332
428 0.005 2.14 20 1110.566149893649 1084.640710559223 1084.828572373755 1108.884189764368 1102.088179765479 1100.732964525599 1083.431783587471 329.3820352419615 1094.206074847272 292.9952179419823
429 0.005 2.145 20 1110.571292633845 1084.643881030775 1084.831756359537 1108.88997332617 1102.09739452215 1100.742054807484 1083.447591229316 329.4440512472463 1094.208499651298 292.9952555492877
430 0.005 2.15 20 1110.574302673247 1084.646909289812 1084.834840101693 1108.892105304745 1102.097309504827 1100.744188270519 1083.438194853884 329.5070876179776 1094.210619722967 292.9956326998168
431 0.005 2.155 20 1110.570005618841 1084.649734459987 1084.837721210933 1108.887949120849 1102.092385226702 1100.734226228317 1083.440707058178 329.5692825377696 1094.208761128439 292.9952684449207
432 0.005 2.16 20 1110.57748154722 1084.652856787998 1084.840829376445 1108.894575535732 1102.100744503151 1100.745347741021 1083.451355440719 329.6298325397917 1094.210221116358 292.9951642344869
433 0.005 2.165 20 1110.575801052304 1084.655647267642 1084.84370723224 1108.888144595391 1102.09312016011 1100.738867828488 1083.435152182684 329.6912654221309 1094.208715693279 292.9952659084663
434 0.005 2.17 20 1110.575201367503 1084.658491472275 1084.846571459329 1108.896170119782 1102.100259685652 1100.741639910271 1083.45127697285 329.7530520053352 1094.213386543212 292.9956611880128
435 0.005 2.175 20 1110.574213468622 1084.661155072089 1084.849302076769 1108.882877511087 1102.089451233297 1100.737081739758 1083.435711281129 329.8122139753654 1094.203127612083 292.9951431128617
436 0.005 2.18 20 1110.578637440816 1084.663974365805 1084.852131385986 1108.896474775767 1102.101520724146 1100.745841165629 1083.449683449296 329.872049048774 1094.21272268807 292.9952145081226
437 0.005 2.185 20 1110.577376791561 1084.666507971976 1084.854723486473 1108.888952732379 1102.093423758659 1100.737524294911 1083.438248118762 329.9304246368105 1094.20944680505 292.9951106424098
438 0.005 2.19 20 1110.572161608745 1084.669054777617 1084.8573207778 1108.885124000784 1102.09207891563 1100.736710307976 1083.440343755516 329.9912704633913 1094.204623905019 292.9951899319431
439 0.005 2.195 20 1110.590332135962 1084.671870773546 1084.86009524736 1108.90106137382 1102.105204421425 1100.749168057362 1083.450326139104 330.0520436387078 1094.21589392685 292.9956673987238
440 0.005 2.2 20 1110.571088553837 1084.67408934082 1084.862447937018 1108.883764187812 1102.088413604368 1100.731660304788 1083.433918739479 330.1117929269643 1094.206279278228 292.9951604808066
441 0.005 2.205 20 1110.583449879953 1084.676724376542 1084.86505019006 1108.893762644389 1102.100071231483 1100.745086753264 1083.452145485611 330.1725398381258 1094.210258857748 292.9951646044512
442 0.005 2.21 20 1110.5807801317 1084.679068131888 1084.867474188026 1108.887678781361 1102.092904686823 1100.740817690267 1083.435253222408 330.2294044991881 1094.208519694594 292.9952075762934
443 0.005 2.215 20 1110.577750775406 1084.6813757895 1084.869802389851 1108.892185623919 1102.096058665359 1100.737076041686 1083.447690944777 330.2894926481416 1094.210560823786 292.9951750987452
444 0.005 2.22 20 1110.585819501655 1084.683788935949 1084.872224257257 1108.889541641829 1102.09671985931 1100.74336033537 1083.444923827602 330.3500640952594 1094.207542327718 292.9952037632646
445 0.005 2.225 20 1110.578667383437 1084.686032030266 1084.874533151634 1108.890354413366 1102.095424359536 1100.740258555656 1083.440093818865 330.4093872555394 1094.209132946675 292.9956769574441
446 0.005 2.23 20 1110.592045849083 1084.688396040223 1084.876862004345 1108.89827804793 1102.101524610883 1100.741936892892 1083.453322430696 330.4675399242412 1094.214609105121 292.9952449637209
447 0.005 2.235 20 1110.573946668154 1084.690480229992 1084.879050137739 1108.882386454507 1102.089644362843 1100.736075701142 1083.437358745204 330.5223478779549 1094.20221007153 292.9952184854615
448 0.005 2.24 20 1110.594546501584 1084.692860755404 1084.88138694825 1108.899110981369 1102.103531738554 1100.748045160346 1083.45078467136 330.5827435152345 1094.214888429336 292.9956920294485
449 0.005 2.245 20 1110.574984338675 1084.69470028894 1084.883355007193 1108.883217475415 1102.088743763299 1100.733643692396 1083.434350254637 330.639379200597 1094.206552364277 292.9952345738117
450 0.005 2.25 20 1110.586211441802 1084.696854886961 1084.885479230161 1108.890394051084 1102.09649513831 1100.74068441277 1083.447467194977 330.6976484496465 1094.207615899874 292.9956278301054
451 0.005 2.255 20 1110.593122731288 1084.6990476715 1084.88768312425 1108.896911129536 1102.102448734818 1100.748019088524 1083.446381067101 330.7560993654047 1094.21359442121 292.9952296331319
452 0.005 2.26 20 1110.578312527766 1084.700804945534 1084.889541211531 1108.886559172886 1102.089943060879 1100.732837622257 1083.435680003144 330.8121474570044 1094.207360709304 292.9952183278226
453 0.005 2.265 20 1110.595382795947 1084.703012557225 1084.891690516052 1108.894529966596 1102.101066138635 1100.74584399013 1083.453330608276 330.8692749193773 1094.211554262557 292.9956826659762
454 0.005 2.27 20 1110.580313648157 1084.704808730306 1084.893595218153 1108.887046417232 1102.092023314987 1100.738916725055 1083.434458077866 330.9257908847324 1094.206925266883 292.9952493611775
455 0.005 2.275 20 1110.592311722218 1084.706712360767 1084.895472509826 1108.893445716859 1102.097085626678 1100.738600599855 1083.448748254544 330.9821106872406 1094.21218877182 292.9950925516985
456 0.005 2.28 20 1110.57960743494 1084.708487852492 1084.897322894153 1108.884670358575 1102.092556313662 1100.740277544847 1083.440034330369 331.0381183309845 1094.204229858811 292.9951402664092
457 0.005 2.285 20 1110.596303791139 1084.710434044367 1084.899230541899 1108.895356970757 1102.099394559041 1100.743464253634 1083.445897549712 331.0945556816579 1094.21228645988 292.9951847932622
458 0.005 2.29 20 1110.587687686441 1084.712193073745 1084.901044435377 1108.893126663114 1102.098258016394 1100.74079893069 1083.445151556458 331.1485891875308 1094.211538252872 292.9956396312425
459 0.005 2.295 20 1110.585456970319 1084.713849163212 1084.902747075384 1108.884185218996 1102.090009290514 1100.735686207674 1083.43668186379 331.2038111836636 1094.203700007217 292.9952375424734
460 0.005 2.3 20 1110.60053400588 1084.715796027638 1084.904665386299 1108.90063424903 1102.105893874598 1100.749966563649 1083.451663346784 331.2620127115302 1094.216432148023 292.9952466923831
461 0.005 2.305 20 1110.580112012025 1084.717185839586 1084.906168693044 1108.883895485069 1102.087717775869 1100.732209308266 1083.43397569366 331.3169472372934 1094.20558598416 292.995648418165
462 0.005 2.31 20 1110.595937984576 1084.718996601469 1084.907926813217 1108.891343396906 1102.098220580707 1100.743051977632 1083.450443153161 331.3710039368472 1094.20937709337 292.9954471537269
463 0.005 2.315 20 1110.589236008411 1084.720624645275 1084.909612122103 1108.892181567753 1102.097297388543 1100.744234699233 1083.442010001878 331.4249129060636 1094.209884873134 292.9952996259698
464 0.005 2.32 20 1110.59236034653 1084.722091768802 1084.911100626455 1108.888958067319 1102.09251993696 1100.73429530367 1083.439992770807 331.4788317631541 1094.209494154823 292.9954983249015
465 0.005 2.325 20 1110.591882148879 1084.723816188967 1084.912816026486 1108.893079768651 1102.100032230305 1100.744769589576 1083.451402457242 331.5322399067929 1094.209253585188 292.9952160581901
466 0.005 2.33 20 1110.595058114636 1084.725327192151 1084.914359952862 1108.889823904719 1102.094023381838 1100.739339469132 1083.436743598135 331.5869360242482 1094.20919125263 292.9950449073439
467 0.005 2.335 20 1110.593774127341 1084.726868873376 1084.915915974301 1108.896760009665 1102.101538124962 1100.742297467205 1083.453007629809 331.6411951693713 1094.21399710037 292.995155715283
468 0.005 2.34 20 1110.587227685653 1084.728243407967 1084.917344600858 1108.881648679555 1102.088251166052 1100.736454106586 1083.434536291639 331.6953926440357 1094.201971670581 292.9951704904723
469 0.005 2.345 20 1110.59940288242 1084.729854739004 1084.918928296913 1108.896724682302 1102.102115564373 1100.746252224875 1083.450973056075 331.7475024046324 1094.213181861008 292.9956699108649
470 0.005 2.35 20 1110.588643107768 1084.731119478458 1084.920260946788 1108.888494123685 1102.092814581073 1100.737067492825 1083.440023649955 331.8029103430712 1094.209130760449 292.9951754260817
471 0.005 2.355 20 1110.594747447431 1084.732541223546 1084.921677059367 1108.887280813279 1102.093854768045 1100.738042637641 1083.443800444718 331.8545252837043 1094.205848123208 292.9952156204066
472 0.005 2.36 20 1110.601304777607 1084.734146304852 1084.923258658481 1108.901375046188 1102.105463131156 1100.749187687811 1083.450691218477 331.9107976196207 1094.215219881 292.9953748471406
473 0.005 2.365 20 1110.590562782274 1084.735252065485 1084.924452025437 1108.88407599992 1102.087779050984 1100.731383857941 1083.433487352514 331.9638234115349 1094.207197534853 292.9952387608548
474 0.005 2.37 20 1110.596240826261 1084.73677330644 1084.925939266592 1108.894860946546 1102.101665743525 1100.74617435844 1083.455589993526 332.0179443389925 1094.21022690737 292.9951721776116
475 0.005 2.375 20 1110.598072396369 1084.738023264671 1084.927236226548 1108.889223374584 1102.093437533265 1100.741110483925 1083.43602657517 332.0689452057083 1094.208852048162 292.9956831500039
476 0.005 2.38 20 1110.591295298795 1084.739208543913 1084.928445348541 1108.891217705341 1102.095927581301 1100.736781163545 1083.448863254926 332.1176947019321 1094.210598636657 292.9951850512178
477 0.005 2.385 20 1110.597158964544 1084.740555615648 1084.929775902036 1108.888445537956 1102.095458862319 1100.742590377484 1083.444014305798 332.1739851372997 1094.206277166776 292.9951707970519
478 0.005 2.39 20 1110.596198041814 1084.741765716789 1084.931030528609 1108.890665985259 1102.096029699781 1100.740555241696 1083.440873548318 332.2214096700939 1094.209622364966 292.995686713815
479 0.005 2.395 20 1110.601854848663 1084.743068147995 1084.932304051771 1108.89843317492 1102.101644766305 1100.742089803169 1083.453210166145 332.2781323993339 1094.214506989914 292.9951562376104
480 0.005 2.4 20 1110.592315150334 1084.744175556385 1084.933474946457 1108.882448113305 1102.089520400951 1100.735993219666 1083.437105205961 332.3274319488406 1094.202937108692 292.9952410288446
481 0.005 2.405 20 1110.602612736606 1084.74552249654 1084.934797765319 1108.899047341631 1102.10375981814 1100.748042590423 1083.44926544328 332.379591738356 1094.214476790442 292.995650503096
482 0.005 2.41 20 1110.594020106944 1084.746441988682 1084.935793437739 1108.885251070042 1102.089927044731 1100.734662478222 1083.43616757248 332.4304973760568 1094.207579755757 292.9951703441731
483 0.005 2.415 20 1110.593873333449 1084.747609788191 1084.936949295073 1108.888362584386 1102.095130963171 1100.739843542479 1083.447014439117 332.4817579407158 1094.20691275102 292.9951218902152
484 0.005 2.42 20 1110.608153836589 1084.748894349204 1084.938199661043 1108.897316644109 1102.101871710809 1100.747463912612 1083.447356780179 332.5311987479106 1094.213223664509 292.9956538244082
485 0.005 2.425 20 1110.588945587039 1084.749730099002 1084.939137164031 1108.886250312363 1102.090483664039 1100.733383053741 1083.436412011839 332.579386622229 1094.207271693595 292.9956721712433
486 0.005 2.43 20 1110.607831881737 1084.751041989814 1084.940367558794 1108.895335910016 1102.101163617105 1100.745934931317 1083.454180974033 332.632061523461 1094.211728536343 292.9952129040396
487 0.005 2.435 20 1110.593829939285 1084.751958908842 1084.941383889281 1108.887019618443 1102.092653364221 1100.739206489194 1083.434335227241 332.6852121574255 1094.207101542577 292.9952248177119
488 0.005 2.44 20 1110.601259788964 1084.752984009779 1084.942384222002 1108.894128355064 1102.097969088211 1100.739510252797 1083.448567745713 332.7344204609317 1094.212710771481 292.9952376917119
489 0.005 2.445 20 1110.595904477958 1084.753945072448 1084.94338556521 1108.884474898738 1102.092347927565 1100.740167893791 1083.440339676185 332.7842243180125 1094.204647729617 292.9954617850439
490 0.005 2.45 20 1110.601827736791 1084.754993301224 1084.944423142566 1108.89447149612 1102.0988076311 1100.743044255877 1083.443702542632 332.8381376575941 1094.211668630481 292.995192452081
491 0.005 2.455 20 1110.603962733833 1084.755986141967 1084.945413507705 1108.89413682215 1102.098600622681 1100.740774652027 1083.44785536619 332.8874640628123 1094.211968744332 292.9956384220741
492 0.005 2.46 20 1110.591268693868 1084.756842562619 1084.946326976416 1108.883467876504 1102.089911135845 1100.735342700365 1083.436983661226 332.9359269897006 1094.203421885793 292.995483781963
493 0.005 2.465 20 1110.614832580828 1084.758053005967 1084.947464653789 1108.901940038322 1102.106357067416 1100.750370438823 1083.453140046762 332.9819822553262 1094.216921604731 292.9956381923937
494 0.005 2.47 20 1110.58859144779 1084.758676426359 1084.94821092454 1108.884018290911 1102.088700006204 1100.733081267029 1083.434812436745 333.0329908082406 1094.205468510999 292.9951382483859
495 0.005 2.475 20 1110.60790485265 1084.759769474094 1084.949221276899 1108.892761032293 1102.098784818446 1100.743384805674 1083.451320794336 333.0829596191684 1094.209852887819 292.9952993831664
496 0.005 2.48 20 1110.598720749108 1084.760637123327 1084.950153582814 1108.891164043879 1102.097005198428 1100.743846105954 1083.440350903209 333.1337972221831 1094.2097253153 292.9952996916932
497 0.005 2.485 20 1110.599307363907 1084.761386282751 1084.950907352504 1108.888916860554 1102.092311984126 1100.734074888788 1083.441008421437 333.1824734758257 1094.209291671411 292.9953423485383
498 0.005 2.49 20 1110.604869692226 1084.762430874398 1084.951919387492 1108.892969484884 1102.100131547137 1100.744977051299 1083.451573060769 333.2284744727194 1094.209321847512 292.9951947289759
499 0.005 2.495 20 1110.600224752632 1084.763216166812 1084.952755798751 1108.88981859692 1102.094108048561 1100.739581972673 1083.437840414039 333.279852813753 1094.208724897777 292.9952616505253
500 0.005 2.5 20 1110.607463649336 1084.764107614859 1084.953626308996 1108.895928485565 1102.100311887819 1100.741479316117 1083.45147177625 333.3297809297713 1094.214535794963 292.9956139728456
501 0.005 2.505 20 1110.591611122145 1084.764788986148 1084.954379077871 1108.88139296278 1102.088194112873 1100.736104620406 1083.434816196754 333.3748200713 1094.201538330695 292.9954284395204
502 0.005 2.51 20 1110.612116231969 1084.765755873269 1084.955284383566 1108.897063033883 1102.101867971856 1100.746044264475 1083.44821048876 333.4187855693815 1094.213835538991 292.9952622364299
503 0.005 2.515 20 1110.59407365718 1084.766365154395 1084.955970167513 1108.888252227267 1102.093178256225 1100.737303236027 1083.441581332785 333.4701527648721 1094.208518513734 292.9956385894611
504 0.005 2.52 20 1110.604640628085 1084.767165223159 1084.956734187564 1108.886631817106 1102.092273436094 1100.736732733941 1083.442000227024 333.5159623078534 1094.205774617179 292.9951881855503
505 0.005 2.525 20 1110.608995944875 1084.768142712423 1084.957692562919 1108.900382790004 1102.105299852545 1100.749248466586 1083.452963756612 333.5621271992986 1094.214883706329 292.9952192268882
506 0.005 2.53 20 1110.598600684674 1084.768662194766 1084.958283206987 1108.885160755709 1102.088634198689 1100.732411852446 1083.433562145352 333.6131676502498 1094.206934193181 292.9957127124995
507 0.005 2.535 20 1110.606988463566 1084.769572342017 1084.959156562847 1108.893854585378 1102.101093510506 1100.745772674663 1083.453547797551 333.6623984350892 1094.210837080529 292.9952097420041
508 0.005 2.54 20 1110.601184577708 1084.770181114359 1084.959828302766 1108.888151217105 1102.092583766126 1100.740226369306 1083.434503626842 333.7087463662579 1094.207811949445 292.9952299936224
509 0.005 2.545 20 1110.603602435096 1084.770817966436 1084.960453199646 1108.890357815289 1102.094987652876 1100.736103563036 1083.44658401673 333.7547906264098 1094.211200872721 292.9956609003858
510 0.005 2.55 20 1110.600398913419 1084.771527713631 1084.9611750095 1108.888282331414 1102.095137608143 1100.742269897326 1083.443891464886 333.8002641346484 1094.205981757814 292.9951957167513
511 0.005 2.555 20 1110.609012146359 1084.772241685558 1084.961880168433 1108.891777070828 1102.096486712777 1100.741095465617 1083.442332495226 333.8483377077073 1094.210375067002 292.9952651717872
512 0.005 2.56 20 1110.605607625762 1084.773002596312 1084.962627636732 1108.898543344871 1102.102213000559 1100.742661146929 1083.453947324414 333.8930296437579 1094.214035614836 292.9952088551478
513 0.005 2.565 20 1110.602167045481 1084.773586001438 1084.963247581137 1108.882590877393 1102.088651303974 1100.734968391271 1083.435281906561 333.9390461037257 1094.20357225416 292.9951899796491
514 0.005 2.57 20 1110.608420479708 1084.774399593077 1084.964045021907 1108.898665773582 1102.103965449718 1100.7483878288 1083.450060216591 333.9845542253645 1094.214965809246 292.9956633087255
515 0.005 2.575 20 1110.600020158628 1084.774806204663 1084.964511035077 1108.884601075204 1102.088904629327 1100.733883909394 1083.434083663146 334.032205069525 1094.207023926376 292.9952655551524
516 0.005 2.58 20 1110.603901462557 1084.77551083671 1084.965186087586 1108.889821149352 1102.09700918632 1100.741316010353 1083.449779658458 334.0745201412391 1094.207746684472 292.9955111375325
517 0.005 2.585 20 1110.611706081355 1084.776276839356 1084.965932745424 1108.896868550537 1102.101504571998 1100.747508469394 1083.44803405422 334.1199001514853 1094.212818805829 292.9954548353234
518 0.005 2.59 20 1110.600303478817 1084.776668609284 1084.966397245448 1108.885984807129 1102.090242798671 1100.733127181202 1083.435425556065 334.1671086890325 1094.207913062538 292.9951781754266
519 0.005 2.595 20 1110.609698341067 1084.777476339386 1084.967146020005 1108.895720336756 1102.101632653807 1100.746277817196 1083.454715803883 334.2105105214088 1094.211447612015 292.9956696440448
520 0.005 2.6 20 1110.605355454952 1084.777975497938 1084.967701771641 1108.887539305559 1102.092641464365 1100.739077560745 1083.434516604228 334.2568640702019 1094.207922175636 292.9952828982474
521 0.005 2.605 20 1110.60352160979 1084.778531403279 1084.968252843456 1108.894335970948 1102.098485060091 1100.739697830011 1083.449576273826 334.301581976222 1094.212450751381 292.9953185580958
522 0.005 2.61 20 1110.604033040673 1084.779023003839 1084.968766226205 1108.883262311266 1102.090279429476 1100.738465885189 1083.437045287751 334.3462132851166 1094.204361724654 292.9951483861349
523 0.005 2.615 20 1110.605604645244 1084.779655330923 1084.969382628872 1108.894587713119 1102.09969084525 1100.744012768416 1083.447290962164 334.3903038970619 1094.21137461186 292.9951999397729
524 0.005 2.62 20 1110.609952420862 1084.780208665602 1084.96991721326 1108.8936374174 1102.097457995826 1100.740142392707 1083.446718325022 334.4339592342439 1094.211838859031 292.9951436542263
525 0.005 2.625 20 1110.598319317826 1084.780644998449 1084.970410729493 1108.883668434882 1102.090708752531 1100.73608546653 1083.438413275924 334.4805127166608 1094.203592188944 292.9954932356018
526 0.005 2.63 20 1110.618906368371 1084.78147877573 1084.971157508071 1108.902158588889 1102.106338449848 1100.750528690845 1083.456200665305 334.5224914373138 1094.216621169665 292.9956038507758
527 0.005 2.635 20 1110.596815891572 1084.781694427364 1084.971491035515 1108.882453562295 1102.087275415226 1100.731707490994 1083.432468727115 334.5645586328638 1094.20567020123 292.9956754406802
528 0.005 2.64 20 1110.608636294984 1084.782357182521 1084.972091364685 1108.892214495437 1102.09852442685 1100.743565381209 1083.451267849868 334.6089560858829 1094.209293039374 292.9954697621857
529 0.005 2.645 20 1110.60909417692 1084.782854035402 1084.972620446791 1108.890609912271 1102.096095048642 1100.743270176472 1083.439024628559 334.6550482059816 1094.210649041395 292.9952911058485
530 0.005 2.65 20 1110.602780950511 1084.783252639063 1084.973031256326 1108.891388386367 1102.095052417746 1100.736258828297 1083.445311747005 334.6976819413533 1094.209666987865 292.9954904551392
531 0.005 2.655 20 1110.614542867049 1084.783948213841 1084.97367041982 1108.893546190723 1102.100084360714 1100.745180969473 1083.450950978224 334.7397707832115 1094.209800197018 292.9952642744591
532 0.005 2.66 20 1110.601650779134 1084.784334224775 1084.974130438203 1108.888946634298 1102.093776036076 1100.738860024791 1083.437347831362 334.7840764591557 1094.208059838184 292.9951395096805
533 0.005 2.665 20 1110.615372004581 1084.784911553144 1084.974652532745 1108.897659094506 1102.101152539511 1100.742289668569 1083.451795154594 334.828348788842 1094.21487080829 292.9951200296611
534 0.005 2.67 20 1110.596611254117 1084.785209277681 1084.97503933955 1108.880984869842 1102.088321581294 1100.735724581607 1083.435593063972 334.8695828295429 1094.202295973125 292.9951022064411
535 0.005 2.675 20 1110.617017440642 1084.785869431428 1084.975617529355 1108.898190312609 1102.102399338752 1100.746764585953 1083.451242036331 334.9100416455546 1094.214172731198 292.99519490701
536 0.005 2.68 20 1110.601036987669 1084.786132510509 1084.975956768284 1108.887210775065 1102.092480962204 1100.736653134001 1083.440131349358 334.9528825842386 1094.208210560691 292.9956726329613
537 0.005 2.685 20 1110.60619165043 1084.78657891562 1084.976378370848 1108.887307612366 1102.093155719584 1100.737570256189 1083.443718570382 334.9960238189335 1094.205669658462 292.9951912709603
538 0.005 2.69 20 1110.616769449367 1084.787226510105 1084.976988751306 1108.898918344503 1102.104142121246 1100.748437666567 1083.448735517924 335.0363300136201 1094.214542929407 292.9951582233015
539 0.005 2.695 20 1110.597935227818 1084.787396494007 1084.977242402247 1108.884904487306 1102.088238362016 1100.731516754954 1083.435579017311 335.0836612983775 1094.206336642512 292.995644879375
540 0.005 2.7 20 1110.616811697902 1084.788066303821 1084.977829896198 1108.894921380709 1102.101721661847 1100.746194853203 1083.454905110941 335.1254163127183 1094.21150014778 292.9951820333643
541 0.005 2.705 20 1110.601562198207 1084.788362390324 1084.978210835136 1108.887738332437 1102.09258948492 1100.740288599351 1083.435767686303 335.1662873124609 1094.207299751117 292.9952200254249
542 0.005 2.71 20 1110.611850646778 1084.788764913304 1084.978569356544 1108.892509232065 1102.096371355983 1100.73757288121 1083.446952645112 335.2055070137288 1094.211723721645 292.9956564272216
543 0.005 2.715 20 1110.60234290629 1084.789172030951 1084.979008349592 1108.887509192065 1102.095397182501 1100.742452275864 1083.444531682149 335.2500341159253 1094.205522145945 292.9951851015588
544 0.005 2.72 20 1110.613671467157 1084.789633627954 1084.979438483358 1108.892779514912 1102.096903495849 1100.741433519847 1083.443548594449 335.2923382372759 1094.210573407287 292.9951967856168
545 0.005 2.725 20 1110.611279070599 1084.790088055842 1084.9798940275 1108.897224215154 1102.101595772081 1100.742639449526 1083.451839441576 335.3330722045101 1094.213731257661 292.9956922362985
546 0.005 2.73 20 1110.603848135148 1084.790402539463 1084.980242151548 1108.88364854099 1102.089759051295 1100.735834557186 1083.43806240162 335.3717830123246 1094.202952338893 292.9952530558181
547 0.005 2.735 20 1110.618498223629 1084.790998918858 1084.980796126873 1108.899879974 1102.105238346764 1100.749157991653 1083.452513185363 335.414242112658 1094.215528529999 292.9951097401417
548 0.005 2.74 20 1110.599109056714 1084.791087577766 1084.980978539815 1108.884175617949 1102.088227003218 1100.733091561059 1083.434972668796 335.4579230314746 1094.205864122628 292.9956708322014
549 0.005 2.745 20 1110.612469799083 1084.791570002924 1084.981396582818 1108.889403823117 1102.096304316388 1100.740726685668 1083.448879961367 335.4985249741982 1094.208177475145 292.9952115160957
550 0.005 2.75 20 1110.609037017563 1084.791991486607 1084.981837563908 1108.894811319197 1102.099989949534 1100.746177445954 1083.443549913105 335.5359093709304 1094.211671012534 292.995212366996
551 0.005 2.755 20 1110.609202157183 1084.792181808076 1084.982048691123 1108.88826012753 1102.091537663823 1100.733823534356 1083.439612499578 335.5744713021977 1094.209073486799 292.9956622193983
552 0.005 2.76 20 1110.611875640505 1084.792747317452 1084.98257004225 1108.896224923198 1102.102723118667 1100.746609876851 1083.456567273328 335.6152955776478 1094.21141046105 292.9952223635688
553 0.005 2.765 20 1110.610171642129 1084.793014121505 1084.982877518731 1108.887791844682 1102.092246881597 1100.73868076944 1083.434155977595 335.6571717609153 1094.208060504937 292.9952494575536
554 0.005 2.77 20 1110.607856264075 1084.793344730599 1084.983204976463 1108.893935286405 1102.098599307231 1100.739981470708 1083.451209473569 335.6965083914695 1094.212268109683 292.9954451871817
555 0.005 2.775 20 1110.606941433471 1084.793618579522 1084.983496391514 1108.885139590936 1102.091854812598 1100.739421702271 1083.440272381612 335.7391290011337 1094.20455565586 292.995195098513
556 0.005 2.78 20 1110.614496373155 1084.794063883108 1084.983912413793 1108.895276997073 1102.100398817179 1100.744639242536 1083.450123742338 335.775243617656 1094.212381283251 292.9956625047196
557 0.005 2.785 20 1110.609631622891 1084.794361808385 1084.984224974288 1108.894099089156 1102.09806811309 1100.740938596446 1083.446647787385 335.8127748261987 1094.21111401728 292.9951755632369
558 0.005 2.79 20 1110.607271943077 1084.794644265482 1084.984523695193 1108.88445863324 1102.091022926661 1100.736204335881 1083.439431856224 335.8540998634191 1094.204225513433 292.995191220446
559 0.005 2.795 20 1110.617295087132 1084.79518732574 1084.985026006593 1108.901862871483 1102.106317025929 1100.750267301839 1083.45342606451 335.8949645021775 1094.216123540229 292.9951872307125
560 0.005 2.8 20 1110.604721761768 1084.795224823134 1084.985139164375 1108.882866422514 1102.086732412963 1100.73100052844 1083.433717856571 335.9311118646658 1094.205930243323 292.9956407976197
561 0.005 2.805 20 1110.608878870709 1084.795664131371 1084.985537145062 1108.892033902551 1102.099028269631 1100.743829248395 1083.45232432004 335.9729283441577 1094.209204814477 292.9951874590765
562 0.005 2.81 20 1110.614189077014 1084.795974918531 1084.985853420582 1108.891472424272 1102.096255376029 1100.743442105545 1083.43984302757 336.0119636263596 1094.210427026803 292.9952177932909
563 0.005 2.815 20 1110.604791147809 1084.796134564104 1084.986044991748 1108.890406707948 1102.094986735011 1100.736186856052 1083.445305771405 336.0485774155564 1094.20972465088 292.9956582564271
564 0.005 2.82 20 1110.616468857167 1084.796619221046 1084.986463713587 1108.894262154623 1102.100587390232 1100.745612424654 1083.452089268236 336.0883881748223 1094.209391723263 292.9951772707552
565 0.005 2.825 20 1110.608223112947 1084.796833482089 1084.98674047887 1108.888787567619 1102.093906358487 1100.739182113866 1083.438438509636 336.1261453288847 1094.208720469997 292.9951964339049
566 0.005 2.83 20 1110.615544452519 1084.797198715118 1084.987066808212 1108.89869424297 1102.102201902798 1100.743276455485 1083.454022615178 336.1658696101857 1094.214690188106 292.9952133828866
567 0.005 2.835 20 1110.603775248637 1084.797323194801 1084.987257958421 1108.879864457077 1102.087062901369 1100.734539264826 1083.43391410228 336.2043120149289 1094.202209095002 292.995665670295
568 0.005 2.84 20 1110.614812669642 1084.797746297521 1084.987631243897 1108.897760621666 1102.102167524965 1100.746792772977 1083.449592137523 336.246139990017 1094.214010196467 292.9952090146812
569 0.005 2.845 20 1110.608831206103 1084.797847371966 1084.987772671349 1108.887487452487 1102.09208457707 1100.736180158292 1083.439745449378 336.280975623734 1094.208655460051 292.9951491010958
570 0.005 2.85 20 1110.605860451623 1084.798119594789 1084.98803615052 1108.888388966224 1102.094727572457 1100.738975023967 1083.44565954731 336.3208285143112 1094.205861497561 292.9956686100912
571 0.005 2.855 20 1110.623409952902 1084.798647017041 1084.988490187166 1108.900427094549 1102.1046445426 1100.749095867064 1083.452560027751 336.3573503949037 1094.214611370269 292.99516715881
572 0.005 2.86 20 1110.599742370653 1084.798626289868 1084.988575503522 1108.884933653015 1102.089331296901 1100.732222186878 1083.437561475242 336.3927668034224 1094.206400751511 292.9952030428869
573 0.005 2.865 20 1110.618998999394 1084.799143235969 1084.988993570688 1108.894597381017 1102.100714453854 1100.745541161389 1083.454424666558 336.4298705907381 1094.211120010196 292.9956429796053
574 0.005 2.87 20 1110.605651361762 1084.799253387885 1084.989198282601 1108.886793653235 1102.092308870964 1100.739825712996 1083.4349523859 336.4718729623663 1094.207151318496 292.99564545232
575 0.005 2.875 20 1110.611182142634 1084.799462862219 1084.989369298094 1108.892392380239 1102.096210376022 1100.737233019635 1083.448169773754 336.508125583006 1094.211546639241 292.9952039587767
576 0.005 2.88 20 1110.609532434728 1084.799709463873 1084.989631484189 1108.887204877693 1102.095028452289 1100.742037119009 1083.443430022121 336.5444219946938 1094.206402255733 292.9952519470611
577 0.005 2.885 20 1110.612234298039 1084.799964871993 1084.989883628207 1108.89340946326 1102.097418808013 1100.74169259009 1083.443454001081 336.5825039889256 1094.210502289184 292.9956389082834
578 0.005 2.89 20 1110.618744329246 1084.800299088036 1084.990182056801 1108.897729437163 1102.101626073217 1100.742473131782 1083.452603177426 336.61632638521 1094.214090691183 292.9951940096047
579 0.005 2.895 20 1110.601707781683 1084.800411607364 1084.99035866622 1108.883035185001 1102.089207238207 1100.735037745114 1083.437402712964 336.6523289371941 1094.202580314435 292.995246521675
580 0.005 2.9 20 1110.624291216421 1084.800895885667 1084.990763228389 1108.900105730978 1102.104543842947 1100.748877665983 1083.453240369207 336.6911218589278 1094.215563205956 292.9956687178794
581 0.005 2.905 20 1110.597864974897 1084.800810262021 1084.990793154915 1108.883424488988 1102.088364150218 1100.733226347126 1083.434772234411 336.7311922915955 1094.205209047788 292.9951761120936
582 0.005 2.91 20 1110.616439004418 1084.801183922396 1084.991072323249 1108.891063188824 1102.097157053671 1100.741445451755 1083.450843083777 336.7646970603908 1094.208423897737 292.9952470909464
583 0.005 2.915 20 1110.611252911936 1084.801433683185 1084.991360840438 1108.89341897103 1102.099326580414 1100.745580610635 1083.442857972044 336.7987581893028 1094.211272498797 292.9956660945097
584 0.005 2.92 20 1110.607947347289 1084.801456027604 1084.991402720965 1108.887284896432 1102.090560195478 1100.732785765287 1083.438947352237 336.8358708684852 1094.208469640284 292.995387541532
585 0.005 2.925 20 1110.617796368749 1084.801906029008 1084.991791129819 1108.895750286376 1102.102449882309 1100.746572199203 1083.455759057777 336.8738732565754 1094.211512128616 292.9951655824523
586 0.005 2.93 20 1110.608368410082 1084.802016660787 1084.99196416262 1108.888490530544 1102.092980960257 1100.739194551229 1083.436006333764 336.908628356447 1094.207657237408 292.9950985722598
587 0.005 2.935 20 1110.615982969681 1084.802259124584 1084.992176832446 1108.895041946306 1102.099547016027 1100.740849391101 1083.450734304816 336.9430419366389 1094.21344701358 292.9953873387777
588 0.005 2.94 20 1110.603349740405 1084.80234524561 1084.992316944623 1108.883526454551 1102.09023706941 1100.738209404313 1083.437718155595 336.98274530199 1094.203697269105 292.9951538004312
589 0.005 2.945 20 1110.62031415534 1084.802688540239 1084.992595143785 1108.895355563867 1102.099772721829 1100.744122826185 1083.448951938495 337.0155267870293 1094.2128043929 292.9951454007586
590 0.005 2.95 20 1110.606215592879 1084.802794252764 1084.992748688772 1108.891588118774 1102.096538987482 1100.739833320324 1083.443607533799 337.0497605848325 1094.210520649892 292.9956995423464
591 0.005 2.955 20 1110.612095285542 1084.802974478883 1084.992909581793 1108.885251647358 1102.090989746267 1100.735882812659 1083.439955762902 337.0890243412493 1094.205026680396 292.995203383612
592 0.005 2.96 20 1110.617474243461 1084.803371460894 1084.993279389136 1108.900419823029 1102.105714991718 1100.749845010006 1083.452658415323 337.1241615455571 1094.21580611236 292.995244915344
593 0.005 2.965 20 1110.606142248491 1084.803318270692 1084.993281189213 1108.884570454812 1102.08833114987 1100.732118391234 1083.43600854122 337.1562737637539 1094.205929351308 292.9956634033014
594 0.005 2.97 20 1110.613977615316 1084.803642727103 1084.993565327587 1108.892076227424 1102.099311771025 1100.744110557373 1083.452222455867 337.1900595089478 1094.209737157334 292.9952018936045
595 0.005 2.975 20 1110.611454653599 1084.803786535735 1084.993742265797 1108.88995148968 1102.094906567589 1100.742471705874 1083.43871615065 337.2250923638466 1094.209537392351 292.9951879964696
596 0.005 2.98 20 1110.611251956965 1084.803892195062 1084.993838385518 1108.890343513736 1102.094697287992 1100.735982342305 1083.44603740168 337.2622864847895 1094.209973360187 292.9956277504112
597 0.005 2.985 20 1110.612255116519 1084.804216179386 1084.994135063257 1108.892294287534 1102.098991744474 1100.744560669304 1083.449381101098 337.2965890763941 1094.208660242745 292.9951774167777
598 0.005 2.99 20 1110.615142525684 1084.804361739466 1084.994304922383 1108.889875366299 1102.094516152678 1100.7397014202 1083.438621172955 337.3308617111838 1094.209640758289 292.9951780283691
599 0.005 2.995 20 1110.613049943589 1084.804603859349 1084.994532391752 1108.898062244594 1102.102158269966 1100.743235877139 1083.45352264868 337.366732836799 1094.214182204296 292.9956367745501
600 0.005 3 20 1110.609312838934 1084.804681387084 1084.994639995239 1108.882274486516 1102.088437265125 1100.735699820988 1083.435786767022 337.400304477315 1094.202714445067 292.9952274229
601 0.005 3.005 20 1110.615379556219 1084.804994321244 1084.994925897014 1108.897783594878 1102.102938592767 1100.747333160637 1083.450869980158 337.4331088948366 1094.214101562859 292.995266874895
602 0.005 3.01 20 1110.610169331921 1084.805001690294 1084.994965498243 1108.887651637673 1102.091936710443 1100.736331423647 1083.438054780379 337.4684137274959 1094.208826464331 292.9952280473894
603 0.005 3.015 20 1110.609205827707 1084.80519919074 1084.995149634902 1108.887593400537 1102.094695957801 1100.739036291439 1083.446724593762 337.5020419615494 1094.205705900239 292.9951694222156
604 0.005 3.02 20 1110.621677745527 1084.805591310754 1084.995486724345 1108.89954513808 1102.103801955826 1100.7483251445 1083.451582318077 337.5343575946451 1094.214159935017 292.9952477358478
605 0.005 3.025 20 1110.605181299446 1084.805503989154 1084.995483061385 1108.884115464765 1102.088477515027 1100.731717936043 1083.435243842193 337.5699999238324 1094.206830414867 292.9956838506857
606 0.005 3.03 20 1110.617438254106 1084.805894126179 1084.995801839623 1108.89638066572 1102.102415275007 1100.746732712007 1083.457307052931 337.6045149264133 1094.211221849471 292.995201791598
607 0.005 3.035 20 1110.612008496804 1084.805944371326 1084.995916352176 1108.887248783606 1102.092363320924 1100.739810575058 1083.433871580273 337.637750032728 1094.207717966611 292.9951973450399
608 0.005 3.04 20 1110.608702430409 1084.806046966964 1084.996006879835 1108.892021572708 1102.095935690117 1100.737231637125 1083.448833821178 337.6716386592893 1094.210994236265 292.9956721216559
609 0.005 3.045 20 1110.614876147708 1084.806249445436 1084.99619180286 1108.88782401117 1102.094916968417 1100.741854449692 1083.443978318341 337.7088844489008 1094.206653173156 292.9952145224909
610 0.005 3.05 20 1110.609152674187 1084.806359180316 1084.996330849022 1108.891058069149 1102.09606303352 1100.740493591835 1083.439426276378 337.741914977121 1094.209954999231 292.9952032350793
611 0.005 3.055 20 1110.620497557629 1084.806614217704 1084.996527174002 1108.897702305729 1102.10114834924 1100.742331018508 1083.449898650933 337.7739720454474 1094.21392259608 292.9956624412197
612 0.005 3.06 20 1110.604181969747 1084.806650238532 1084.99663003446 1108.883195485463 1102.090287427226 1100.735872460833 1083.439036928244 337.8033267906284 1094.20281608641 292.9952169851236
613 0.005 3.065 20 1110.624651122242 1084.807087278138 1084.996977087631 1108.901467125719 1102.105736948106 1100.749807969114 1083.456404358036 337.8380758536341 1094.21573702585 292.9951231306343
614 0.005 3.07 20 1110.604209180294 1084.806948583774 1084.996951359459 1108.883734933342 1102.088936789707 1100.733988732601 1083.433887591638 337.8693161839048 1094.206083703879 292.9956659719389
615 0.005 3.075 20 1110.612531056412 1084.807166006419 1084.997115446833 1108.889277786588 1102.095535162099 1100.740169276637 1083.448562442592 337.901551827254 1094.207543622802 292.9954280297731
616 0.005 3.08 20 1110.618040365558 1084.807386735143 1084.997333998877 1108.893956473177 1102.099539982009 1100.745776985837 1083.442017925598 337.9374889533531 1094.212251396983 292.9951461598405
617 0.005 3.085 20 1110.605207018254 1084.807329514724 1084.99732285402 1108.887762244435 1102.091111196509 1100.733467847782 1083.439127320933 337.970596191515 1094.208198347605 292.9954487663101
618 0.005 3.09 20 1110.622822036263 1084.807700647387 1084.997611140466 1108.895130521744 1102.101008619615 1100.745191619351 1083.454120437864 337.9997658860789 1094.211845582078 292.9956553540855
619 0.005 3.095 20 1110.605112621108 1084.807681563272 1084.997683194628 1108.886721654746 1102.092120533003 1100.738451865343 1083.433589093365 338.0333313936238 1094.207062209551 292.995474461192
620 0.005 3.1 20 1110.619726763121 1084.807896181263 1084.997824412332 1108.896198471992 1102.099717476464 1100.740799417965 1083.452598655383 338.0655890997672 1094.213612516335 292.9956767251862
621 0.005 3.105 20 1110.604047473285 1084.807913767659 1084.997909646713 1108.883055139728 1102.090733254148 1100.738588981641 1083.439166705676 338.1016400620965 1094.203396606759 292.9952003848833
622 0.005 3.11 20 1110.618947468813 1084.808141371167 1084.998080047417 1108.894517164871 1102.098841154735 1100.743464507739 1083.445364077332 338.1310210547572 1094.21200338474 292.9951983314881
623 0.005 3.115 20 1110.611117777092 1084.808194279893 1084.99816803969 1108.891421177553 1102.096723378998 1100.739880533436 1083.443444801487 338.1639940871185 1094.210459707858 292.9956696725728
624 0.005 3.12 20 1110.609831743797 1084.808273409204 1084.998246767976 1108.885641544627 1102.091322615481 1100.736475244257 1083.440838770601 338.1947887751388 1094.204454576768 292.9952148987779
625 0.005 3.125 20 1110.625426252741 1084.808660125538 1084.998574384245 1108.901701074029 1102.106580474429 1100.750520189263 1083.453994697262 338.2298747879119 1094.217055218604 292.9952764084248
626 0.005 3.13 20 1110.602464743548 1084.808478705027 1084.998491131894 1108.883947812644 1102.087745931374 1100.731527623055 1083.435140775072 338.2571139946439 1094.205696280754 292.9956449906392
627 0.005 3.135 20 1110.620416566869 1084.808794022253 1084.998724015952 1108.892899925693 1102.099500371583 1100.744449230252 1083.453246324773 338.2897913768597 1094.210535141369 292.9952160865801
628 0.005 3.14 20 1110.608745070384 1084.808861679424 1084.99884956203 1108.889930558087 1102.095396996473 1100.74290525591 1083.439190522875 338.3190405524125 1094.209225823642 292.9952112316765
629 0.005 3.145 20 1110.615115661735 1084.808907576529 1084.998866189801 1108.890813945843 1102.094232962528 1100.735645614336 1083.445070753913 338.3552987450222 1094.210275175342 292.9956946673228
630 0.005 3.15 20 1110.611160559703 1084.809151547958 1084.999097890108 1108.891756192415 1102.099198881564 1100.744850810099 1083.449753960841 338.3877610780763 1094.20802602266 292.9951952324074
631 0.005 3.155 20 1110.615720547188 1084.80925870589 1084.999209438796 1108.889909118722 1102.094020126554 1100.739435913953 1083.438303469522 338.4161303559973 1094.209346243763 292.9952274558808
632 0.005 3.16 20 1110.615851412784 1084.809440252196 1084.999376741373 1108.897120246995 1102.10148997345 1100.742581136875 1083.455037905814 338.4470824701588 1094.214234490497 292.9956688888699
633 0.005 3.165 20 1110.608208241438 1084.809462054155 1084.999436072327 1108.883017498413 1102.089258042784 1100.736259586255 1083.437959083303 338.4813282535941 1094.202483085157 292.9951975597481
634 0.005 3.17 20 1110.621744404056 1084.809781871402 1084.999703506382 1108.898366821611 1102.103636618052 1100.748012707687 1083.453014047597 338.5108963436815 1094.214561940796 292.9951843855083
635 0.005 3.175 20 1110.607052773477 1084.809722517021 1084.999702907344 1108.887932552379 1102.091953017943 1100.736249194536 1083.440917429393 338.5380250239988 1094.208104880742 292.9955774466264
636 0.005 3.18 20 1110.615681981774 1084.809899783295 1084.999843079906 1108.888392443516 1102.094923934029 1100.739280127317 1083.44610346476 338.5678558397634 1094.206671239112 292.9951793910163
637 0.005 3.185 20 1110.617855761612 1084.810198518226 1085.000122047027 1108.899382786626 1102.104032891549 1100.748570084613 1083.449067802354 338.6015188752209 1094.213856750222 292.9954968423673
638 0.005 3.19 20 1110.611291564828 1084.810117253833 1085.000087060189 1108.886122805224 1102.089694258826 1100.732688173613 1083.436629927895 338.6329236304304 1094.207521317123 292.9953666113755
639 0.005 3.195 20 1110.615332220935 1084.810439077456 1085.000362717913 1108.895213056243 1102.10200937457 1100.746282718414 1083.456659934041 338.6607328810188 1094.211170160925 292.9952176949542
640 0.005 3.2 20 1110.614112030541 1084.81045757676 1085.000425435878 1108.887761912349 1102.092187270708 1100.739661266244 1083.433956665985 338.6907042480598 1094.207618359553 292.9950820469999
641 0.005 3.205 20 1110.609940389885 1084.810482055891 1085.000456617996 1108.891447938371 1102.096191122958 1100.73754776136 1083.447882227907 338.7223472533936 1094.211171859043 292.9954795369703
642 0.005 3.21 20 1110.613559451491 1084.810619568985 1085.000575441107 1108.888108249944 1102.094895279436 1100.74195786552 1083.443994259259 338.7541443665198 1094.206183306539 292.9956049516852
643 0.005 3.215 20 1110.615110900142 1084.810744137236 1085.000705513171 1108.891392456539 1102.096612922669 1100.741308238988 1083.442671497075 338.7846712011329 1094.210159740014 292.9952313725254
644 0.005 3.22 20 1110.616338315286 1084.810885775154 1085.000829934012 1108.896803494656 1102.100369788492 1100.741751955797 1083.449632229084 338.8131550148976 1094.213169662746 292.9951915778014
645 0.005 3.225 20 1110.610936802352 1084.810913534961 1085.000888913386 1108.883875940319 1102.090488816723 1100.735910498815 1083.439552298284 338.8435591952301 1094.203942554504 292.9956848906767
646 0.005 3.23 20 1110.619636355974 1084.811226029645 1085.001156111763 1108.899938264705 1102.104576252759 1100.748754310727 1083.451580675543 338.8707359055924 1094.21500065629 292.9951862740444
647 0.005 3.235 20 1110.608611296639 1084.811060784775 1085.001062869646 1108.883644499902 1102.087918182805 1100.732798690904 1083.433555581496 338.9029719887939 1094.20601169607 292.9952236574749
648 0.005 3.24 20 1110.6099527266 1084.811239842361 1085.001203146752 1108.889373079515 1102.096611765587 1100.741098268602 1083.449498536101 338.9336683021193 1094.207461540298 292.9956768216961
649 0.005 3.245 20 1110.621344557881 1084.811452504141 1085.001386145091 1108.894753817599 1102.099430409405 1100.745772658675 1083.445300597257 338.9604396078665 1094.212063483403 292.9951859959978
650 0.005 3.25 20 1110.604133180869 1084.811314957999 1085.001317580761 1108.885877671303 1102.090082023755 1100.732496315996 1083.437801459516 338.9915160137234 1094.207777374588 292.9952570232318
651 0.005 3.255 20 1110.622811213519 1084.811678455212 1085.001580371575 1108.896646217201 1102.102336418784 1100.746430145185 1083.455613228853 339.0239428319268 1094.211458090813 292.9956099468258
652 0.005 3.26 20 1110.610175842122 1084.811658064908 1085.001641604594 1108.887336796409 1102.092845348657 1100.738879692452 1083.436066556305 339.0471588553837 1094.207805732129 292.9952747102365
653 0.005 3.265 20 1110.616265311565 1084.811779922281 1085.001724995222 1108.895204254521 1102.098964040819 1100.739892356128 1083.450995572824 339.0764893638671 1094.213195997535 292.9952291625297
654 0.005 3.27 20 1110.609713360998 1084.811776463267 1085.001764743121 1108.882978529615 1102.090376012226 1100.738247378784 1083.438308685799 339.1046053052907 1094.203476149016 292.9950929515749
655 0.005 3.275 20 1110.61624557209 1084.811956953222 1085.001911260165 1108.895396016749 1102.09965271796 1100.744202145675 1083.447823749493 339.132133990591 1094.21204830747 292.9951920963636
656 0.005 3.28 20 1110.61648660382 1084.812001852075 1085.001962586541 1108.892037157416 1102.096635016532 1100.739918328023 1083.444288342549 339.1614015569032 1094.210865744891 292.9954570664164
657 0.005 3.285 20 1110.607036760626 1084.812043910216 1085.002024488014 1108.886107199361 1102.092162082469 1100.736754180584 1083.441962286124 339.1889008579635 1094.204550666022 292.9956524520461
658 0.005 3.29 20 1110.628604651584 1084.812429660007 1085.002324231242 1108.902144744096 1102.106170653926 1100.750143376553 1083.454968769754 339.2193368462006 1094.216662180656 292.9952207066508
659 0.005 3.295 20 1110.601796405463 1084.812214094828 1085.002227249916 1108.884012975431 1102.088781563956 1100.732616236428 1083.435746750529 339.2475202455861 1094.205453533035 292.9952698108315
660 0.005 3.3 20 1110.621863479942 1084.812539405544 1085.00245013021 1108.89418625134 1102.100344478074 1100.744964058344 1083.454262092059 339.2734896859329 1094.210828993118 292.995260855243
661 0.005 3.305 20 1110.609948132202 1084.812533582926 1085.002522100931 1108.888326321231 1102.094329365301 1100.741885563981 1083.436295727314 339.3064756990272 1094.208744006565 292.9954602128112
662 0.005 3.31 20 1110.613253834322 1084.812529559545 1085.002494322088 1108.891149892741 1102.09485398626 1100.735887578352 1083.446686785693 339.3351491600677 1094.210273989823 292.9955206075901
663 0.005 3.315 20 1110.616957305107 1084.812729894844 1085.002673785677 1108.891213681897 1102.098545779176 1100.744409125831 1083.448668463367 339.3604726037662 1094.208321418174 292.9956347590638
664 0.005 3.32 20 1110.613217413018 1084.812786962888 1085.002754762619 1108.89105684255 1102.095043191699 1100.739989073471 1083.440927463394 339.389570001549 1094.20920642962 292.995374585223
665 0.005 3.325 20 1110.621180490912 1084.812961300386 1085.002889741347 1108.896955074382 1102.100970467977 1100.742063862926 1083.453238559982 339.4151488249911 1094.214865313359 292.9951564365061
666 0.005 3.33 20 1110.604830573965 1084.812916145571 1085.002909204757 1108.883113059576 1102.089605103818 1100.736100565872 1083.438481592046 339.4464587923828 1094.202109205737 292.9956578639582
667 0.005 3.335 20 1110.625048224172 1084.813190515408 1085.003113063065 1108.898151569455 1102.10302276232 1100.747490436699 1083.449244230737 339.4708762786125 1094.214658913076 292.9951607159049
668 0.005 3.34 20 1110.60408625825 1084.813051818984 1085.003058240584 1108.886814549171 1102.092114452463 1100.73679263957 1083.438320105975 339.5012347437374 1094.207389850401 292.9951094260168
669 0.005 3.345 20 1110.617856028467 1084.813228269622 1085.003163655424 1108.889700121284 1102.095630302107 1100.739715813489 1083.447004793195 339.5313860016762 1094.207135235561 292.9956726478264
670 0.005 3.35 20 1110.617786034089 1084.813453932164 1085.003387838019 1108.897518940053 1102.103112217959 1100.747880767769 1083.44890373372 339.5577783554788 1094.212986817858 292.9952293175529
671 0.005 3.355 20 1110.609917027694 1084.813327931916 1085.00330704004 1108.886538738431 1102.089931499475 1100.732887266234 1083.436377203026 339.5800521155488 1094.20727970231 292.9952480575482
672 0.005 3.36 20 1110.620544397626 1084.813659772886 1085.00357356573 1108.895506770823 1102.102482309591 1100.74689852839 1083.457413526796 339.6084714662739 1094.211512125023 292.9954868451891
673 0.005 3.365 20 1110.610048142012 1084.813600852796 1085.003589725012 1108.88744547669 1102.092038777912 1100.739316686307 1083.433243899586 339.6424023762714 1094.207262829683 292.9956541059379
674 0.005 3.37 20 1110.616839759085 1084.813671798319 1085.003625549717 1108.893240600322 1102.09763473679 1100.738858124195 1083.449857756034 339.6658039837757 1094.212256462075 292.9951611626225
675 0.005 3.375 20 1110.608560934589 1084.81372347802 1085.003699977844 1108.886581731598 1102.093504913428 1100.740574887924 1083.442000250554 339.6910529262927 1094.20525933724 292.9951232418592
676 0.005 3.38 20 1110.62154470662 1084.813875606148 1085.00381604063 1108.89373797244 1102.097987605995 1100.742246048896 1083.444659981902 339.7172935935515 1094.211530500603 292.9956609341367
677 0.005 3.385 20 1110.612110779194 1084.81395755079 1085.003904934942 1108.895206785473 1102.099388814492 1100.740743237455 1083.451058207436 339.7468752252774 1094.211828938541 292.9951364537475
678 0.005 3.39 20 1110.613745530484 1084.814001835252 1085.00395098016 1108.884144186078 1102.090037856548 1100.73553640614 1083.438885736855 339.7715813120179 1094.204152783255 292.9954726701245
679 0.005 3.395 20 1110.621548829655 1084.814324111079 1085.004233897383 1108.901001176903 1102.106007885998 1100.749989139917 1083.456595717719 339.7985038616017 1094.216027155172 292.9954654218596
680 0.005 3.4 20 1110.607834679639 1084.814131330923 1085.004115004528 1108.883320699157 1102.087064065448 1100.731965515802 1083.433585153662 339.8298065806841 1094.205674373039 292.9951841930811
681 0.005 3.405 20 1110.615655063771 1084.8143123923 1085.004254282404 1108.891112027542 1102.098425854064 1100.742547071843 1083.452111669009 339.854479670534 1094.2087778071 292.995659088697
682 0.005 3.41 20 1110.616487328694 1084.814424557034 1085.004375371027 1108.893124015646 1102.098128842217 1100.744853764039 1083.441945280489 339.880950411563 1094.211169347934 292.9951694626226
683 0.005 3.415 20 1110.611155428516 1084.814323756464 1085.004300019413 1108.887394154775 1102.091614987504 1100.733426798082 1083.440725508837 339.9026463973827 1094.208594218932 292.9952406891068
684 0.005 3.42 20 1110.618740245369 1084.814641210751 1085.004550449587 1108.89643769881 1102.102272005892 1100.746317064626 1083.456226802678 339.9338669769567 1094.210340469712 292.9956712883092
685 0.005 3.425 20 1110.61584445934 1084.814665633194 1085.00461774172 1108.888246348073 1102.093166477823 1100.739108910184 1083.437517920002 339.9586160750066 1094.20852581078 292.995131073117
686 0.005 3.43 20 1110.614219233129 1084.814792824338 1085.004724742659 1108.89651236881 1102.100496846268 1100.741429012018 1083.454741883447 339.9823623770401 1094.213027910041 292.9954544326669
687 0.005 3.435 20 1110.611903320908 1084.814775496071 1085.00473716373 1108.882513595591 1102.088950890536 1100.736965873138 1083.43610202924 340.0079823693429 1094.203103615478 292.995232523962
688 0.005 3.44 20 1110.615407392216 1084.814933546199 1085.004876266068 1108.895173184964 1102.100233239789 1100.744806171047 1083.449467597328 340.0391663295929 1094.212215536892 292.9952614155188
689 0.005 3.445 20 1110.615224286696 1084.814949460869 1085.004887834272 1108.890981781253 1102.094992304325 1100.738479699456 1083.444213830811 340.0682562472751 1094.210106075775 292.9952352246724
690 0.005 3.45 20 1110.608949438909 1084.814975263248 1085.004938009652 1108.884635699503 1102.091579455712 1100.736265003664 1083.440786379274 340.0891160342948 1094.204753704182 292.9954178557782
691 0.005 3.455 20 1110.62704055117 1084.81532175691 1085.005209606151 1108.902760014335 1102.106641357106 1100.750200680589 1083.455617100505 340.1150822703756 1094.21671831011 292.9952859481995
692 0.005 3.46 20 1110.607723425259 1084.815117914875 1085.005108923477 1108.884012911519 1102.088705015773 1100.732744502056 1083.434066103838 340.1364875609927 1094.20647359527 292.9951348521672
693 0.005 3.465 20 1110.617838041594 1084.815382457266 1085.00530463671 1108.894300066728 1102.100410589214 1100.745104636898 1083.455002284812 340.1645225417694 1094.210119549961 292.995191108431
694 0.005 3.47 20 1110.61641112296 1084.815400398498 1085.005365180635 1108.889305329258 1102.094493245255 1100.741820850056 1083.437007195089 340.186810645993 1094.209474311192 292.9956272986125
695 0.005 3.475 20 1110.609153276305 1084.815339432502 1085.005317622173 1108.890208470843 1102.094196418765 1100.735572019768 1083.444930100735 340.2129548773372 1094.210086503668 292.9952152439897
696 0.005 3.48 20 1110.621100374181 1084.815552174327 1085.005476472438 1108.892537281771 1102.099176207508 1100.744759479817 1083.449969267464 340.2459021035003 1094.20831270627 292.9956294845953
697 0.005 3.485 20 1110.610276272992 1084.815548616506 1085.005523531788 1108.890347276668 1102.09532680057 1100.740361398849 1083.439424009407 340.2657020326599 1094.208887958337 292.9952018387365
698 0.005 3.49 20 1110.62224055244 1084.815689731584 1085.005610212537 1108.896920363521 1102.100410952271 1100.741415077847 1083.451235658749 340.2900618599962 1094.214885656762 292.9952220090941
699 0.005 3.495 20 1110.605204349491 1084.815598365813 1085.005593914874 1108.881760807702 1102.08898130393 1100.736001596293 1083.436947692419 340.3183496179263 1094.201773567192 292.9956426384091
700 0.005 3.5 20 1110.623774572764 1084.815852627945 1085.005771773344 1108.898377296905 1102.102827271441 1100.747628573904 1083.45054118243 340.3416898559587 1094.21487511522 292.9954051901109
701 0.005 3.505 20 1110.607013446579 1084.815662089323 1085.005663338336 1108.884390106451 1102.089883963552 1100.734570677764 1083.435978774667 340.364085434465 1094.207476397051 292.9951909045523
702 0.005 3.51 20 1110.614525285478 1084.815765000526 1085.005720788606 1108.889707058245 1102.09569295306 1100.740125895997 1083.447454210369 340.3889608887558 1094.206888640054 292.9952410273253
703 0.005 3.515 20 1110.624642400628 1084.816034435767 1085.00594815514 1108.898524158315 1102.103594541005 1100.748487078674 1083.451173920509 340.4196169895123 1094.213999044117 292.9956330345698
704 0.005 3.52 20 1110.605865618366 1084.815864128094 1085.005851821825 1108.886260905155 1102.089879783929 1100.732543890247 1083.437709039704 340.4404025682996 1094.206559833827 292.9952424870657
705 0.005 3.525 20 1110.625861493678 1084.816199381817 1085.006093032598 1108.896513626034 1102.102585237799 1100.746775507772 1083.456994835657 340.4641809653426 1094.212685958121 292.9951991209055
706 0.005 3.53 20 1110.608057336865 1084.816127531611 1085.006113103946 1108.887435688397 1102.092548307892 1100.73984526166 1083.43668723792 340.4899701823571 1094.206966723884 292.9956606802398
707 0.005 3.535 20 1110.618486402126 1084.81618644242 1085.006123869225 1108.892879766927 1102.096541059898 1100.738071846243 1083.447667926928 340.5169032525885 1094.212037901938 292.9951971801511
708 0.005 3.54 20 1110.607593248531 1084.816203397849 1085.006178257607 1108.885000189337 1102.092915290065 1100.740194659595 1083.441610210123 340.5432135775042 1094.204775559772 292.9951308584442
709 0.005 3.545 20 1110.620534807742 1084.816358589811 1085.006282488275 1108.894115924683 1102.098383917869 1100.742836033458 1083.445628797947 340.5669343287907 1094.211179202202 292.9952186796675
710 0.005 3.55 20 1110.615333667943 1084.816409185549 1085.006352232698 1108.894202589151 1102.099121772112 1100.740827229824 1083.44762700424 340.5922913529665 1094.212091490749 292.9952230904781
711 0.005 3.555 20 1110.609509222767 1084.816392267804 1085.00635407044 1108.883619510589 1102.089760814116 1100.735636164775 1083.438263656992 340.6157634394132 1094.202962834268 292.9954870243563
712 0.005 3.56 20 1110.626497158673 1084.816717982601 1085.006613071032 1108.900834852687 1102.105800547376 1100.749550597737 1083.454402929925 340.6383676845154 1094.216367129286 292.9952147781971
713 0.005 3.565 20 1110.60492377267 1084.816488706485 1085.006486097273 1108.884734027254 1102.088826611464 1100.733764472963 1083.433631699997 340.6667832785425 1094.20570727147 292.995080265281
714 0.005 3.57 20 1110.620495995813 1084.816677316866 1085.006605063711 1108.891537353065 1102.09832286128 1100.742634345395 1083.450942709775 340.688629900616 1094.209189192183 292.9955059784057
715 0.005 3.575 20 1110.612735527945 1084.816740209012 1085.006704083175 1108.892774532837 1102.09818162505 1100.744774684584 1083.441542787359 340.7109972626296 1094.210359235946 292.9951249422928
716 0.005 3.58 20 1110.615764864522 1084.816675319204 1085.006633504019 1108.889339294056 1102.092656162402 1100.734514992118 1083.440920105126 340.737732221819 1094.209297514639 292.9952585172263
717 0.005 3.585 20 1110.615577071863 1084.816894335008 1085.006824418821 1108.893279519118 1102.10009214291 1100.744561578079 1083.452486260807 340.7611895905071 1094.210044608062 292.9956216326405
718 0.005 3.59 20 1110.615816393082 1084.816878678674 1085.006834610625 1108.888048532565 1102.092465031999 1100.738456119268 1083.435782681677 340.7840046661531 1094.208295588121 292.9952631083154
719 0.005 3.595 20 1110.617516540003 1084.816996197777 1085.006927902531 1108.896953128224 1102.101627928751 1100.74232915606 1083.454592302067 340.8089329718071 1094.213370363797 292.9952425580068
720 0.005 3.6 20 1110.610023241459 1084.816964988394 1085.006931180311 1108.883286114206 1102.089879857321 1100.73772192007 1083.438105512671 340.8299698057191 1094.203046695958 292.9954950786093
721 0.005 3.605 20 1110.620994049092 1084.817134607981 1085.007065024129 1108.895235611741 1102.100326027024 1100.744918821602 1083.449233525781 340.8554819007359 1094.212914957889 292.9953680259176
722 0.005 3.61 20 1110.611308102716 1084.817076017142 1085.007039388107 1108.891136631145 1102.095176112316 1100.738553861387 1083.444314396674 340.8814184954993 1094.209579761961 292.9952691542125
723 0.005 3.615 20 1110.616113325381 1084.81714333065 1085.007086877628 1108.887132789036 1102.093335145723 1100.737479686946 1083.443729136216 340.9040805749165 1094.205769267267 292.9954931353733
724 0.005 3.62 20 1110.62215594396 1084.817441411239 1085.00734393278 1108.901539939822 1102.105826193605 1100.74973743138 1083.453404977993 340.9264421958731 1094.215993437558 292.9952410861588
725 0.005 3.625 20 1110.611214836269 1084.817225008378 1085.007201953326 1108.884196905789 1102.087908230844 1100.731943988787 1083.434886689583 340.9483570303178 1094.206705960996 292.9955077536353
726 0.005 3.63 20 1110.615945352435 1084.817444295078 1085.007373165183 1108.894057888875 1102.100969544349 1100.7456376665 1083.456069371108 340.9713670485922 1094.210142028789 292.995576726417
727 0.005 3.635 20 1110.617545010607 1084.81747313076 1085.007417619178 1108.889976242324 1102.094572524903 1100.741918370766 1083.437474899292 340.9959233006301 1094.208980216873 292.9956654015471
728 0.005 3.64 20 1110.611444570922 1084.817415703233 1085.007380370563 1108.891144054409 1102.095966842616 1100.737118740491 1083.446617163345 341.0228130526702 1094.210396469583 292.9952276006055
729 0.005 3.645 20 1110.618667926093 1084.817574312369 1085.007499223472 1108.891303456092 1102.097718031206 1100.743620012627 1083.447969703364 341.0471392703185 1094.208209368757 292.9952471671988
730 0.005 3.65 20 1110.615540408284 1084.817615542671 1085.007565298384 1108.890447538184 1102.095601942626 1100.740435467208 1083.441795114998 341.0664939140692 1094.209286366091 292.9956860628189
731 0.005 3.655 20 1110.61976349354 1084.817749156697 1085.007669797641 1108.898509140205 1102.102111151815 1100.743247056479 1083.453173119795 341.0897954888509 1094.214647532131 292.9952208655106
732 0.005 3.66 20 1110.610755669268 1084.817687022275 1085.007657108391 1108.882080201632 1102.088964783088 1100.73586169655 1083.43722604355 341.1118665242145 1094.202450298673 292.9952184104541
733 0.005 3.665 20 1110.619587771516 1084.81790290202 1085.007830540681 1108.898332418597 1102.103091737819 1100.747863824853 1083.450870432324 341.1373688935525 1094.214183217525 292.9957045488939
734 0.005 3.67 20 1110.612758386108 1084.817760551321 1085.00773599154 1108.886021283848 1102.090765562143 1100.735670425398 1083.437136706272 341.1608348563551 1094.208373375393 292.9951596691432
735 0.005 3.675 20 1110.610782995465 1084.817824673581 1085.007781761297 1108.888604766334 1102.095296240316 1100.739573558412 1083.446623782601 341.1813838882758 1094.206652714018 292.9951149778263
736 0.005 3.68 20 1110.626773900066 1084.818070177542 1085.007968509981 1108.899035065337 1102.103199844327 1100.74801435829 1083.449407723808 341.2063994897648 1094.214135799732 292.9952212902293
737 0.005 3.685 20 1110.60560714342 1084.817866953387 1085.007854880142 1108.885982403955 1102.090345864363 1100.73308001421 1083.437660921898 341.2275091678648 1094.206894884578 292.9955516130675
738 0.005 3.69 20 1110.625106806105 1084.818230138104 1085.008104641103 1108.897041453251 1102.102817810242 1100.74708467033 1083.458845344557 341.2515272775046 1094.21223536877 292.995689880056
739 0.005 3.695 20 1110.611184996633 1084.818145484593 1085.008115065719 1108.887035930056 1102.092590722669 1100.739748065386 1083.435195923312 341.2727917857633 1094.207192609036 292.9952064408465
740 0.005 3.7 20 1110.615768672694 1084.818141200569 1085.008087466544 1108.893576053393 1102.097496552059 1100.738876009837 1083.448496875228 341.2935900746664 1094.212064245792 292.9951529608553
741 0.005 3.705 20 1110.614355525968 1084.818205211493 1085.008153845684 1108.88647991986 1102.09396528086 1100.741107635517 1083.44391672948 341.3147394111825 1094.205237580749 292.9956598923145
742 0.005 3.71 20 1110.616566584538 1084.818309309146 1085.008245688686 1108.894873576664 1102.099243437974 1100.743472915137 1083.444093738934 341.3378491256685 1094.210994301158 292.99518225022
743 0.005 3.715 20 1110.621032317626 1084.818404010991 1085.008314144662 1108.895188894178 1102.099076303481 1100.740688747488 1083.450533640901 341.36162778176 1094.213046614002 292.9952426636165
744 0.005 3.72 20 1110.605549087394 1084.818317349939 1085.008289175958 1108.882647969002 1102.089091480791 1100.734681363234 1083.436575312341 341.3868585775271 1094.202797098154 292.9956312862761
745 0.005 3.725 20 1110.630965499049 1084.81869298548 1085.008557297984 1108.902609858559 1102.106750070668 1100.750812034155 1083.458087764487 341.4058661018459 1094.21687820331 292.9951939842866
746 0.005 3.73 20 1110.60269184049 1084.818421300796 1085.008416794615 1108.883160024039 1102.088083288015 1100.73306844179 1083.432742929808 341.4252284670893 1094.205510698533 292.9952189100615
747 0.005 3.735 20 1110.620436076187 1084.818606614314 1085.008517441833 1108.891583569408 1102.097777251106 1100.742229149999 1083.449871510228 341.4487936831567 1094.209207585563 292.9953649388955
748 0.005 3.74 20 1110.616212394532 1084.81868420209 1085.008626634152 1108.893136997394 1102.098999713409 1100.745504475006 1083.445389568353 341.4705694230745 1094.211055823257 292.9951952651938
749 0.005 3.745 20 1110.613850336273 1084.818598089174 1085.008545766696 1108.889810465586 1102.09305076321 1100.734763578115 1083.443473833127 341.4911161578763 1094.209247258395 292.9951500877035
750 0.005 3.75 20 1110.621176668261 1084.818842621437 1085.008744013348 1108.893310382422 1102.1000268613 1100.744602888773 1083.452326521086 341.5132931884001 1094.210559953543 292.9951891895028
751 0.005 3.755 20 1110.612546455588 1084.818783183435 1085.008745481876 1108.888854549919 1102.093065734608 1100.738894565118 1083.436530666808 341.5345912843587 1094.208486499698 292.9951928248294
752 0.005 3.76 20 1110.621721247977 1084.818896313902 1085.008815263709 1108.89601685119 1102.100480641131 1100.741710571569 1083.451187116051 341.5553966033924 1094.213987188359 292.995149143233
753 0.005 3.765 20 1110.605702399991 1084.8188305887 1085.008805760486 1108.882698950538 1102.089587357714 1100.737617840631 1083.437865351214 341.5764672208521 1094.202160431726 292.9952531042371
754 0.005 3.77 20 1110.624241241986 1084.819000176523 1085.00891389059 1108.895828321411 1102.100349068319 1100.74489286902 1083.446913500081 341.5980456888578 1094.213158276542 292.9956485854927
755 0.005 3.775 20 1110.608113988736 1084.818872174817 1085.008851396728 1108.889309941106 1102.094507230754 1100.738257972421 1083.441312833961 341.6211540745495 1094.209291087402 292.995218388689
756 0.005 3.78 20 1110.615514229026 1084.818915546132 1085.008852391121 1108.885135877679 1102.090835577787 1100.735686048465 1083.440500310705 341.6440188158409 1094.204950240993 292.9952107788527
757 0.005 3.785 20 1110.623371097034 1084.819202292243 1085.009096655162 1108.901643591457 1102.106675473335 1100.750229677165 1083.454924559472 341.6610146448731 1094.216266886897 292.9956096320422
758 0.005 3.79 20 1110.608904614427 1084.818962534989 1085.00893311877 1108.883865451345 1102.087570982226 1100.731547313292 1083.434421559886 341.6868571478685 1094.206426535656 292.9952479223336
759 0.005 3.795 20 1110.619433105876 1084.819196146166 1085.009105933282 1108.89317580548 1102.100576332064 1100.745351596324 1083.454367400835 341.7074187931676 1094.209794152095 292.9951617337251
760 0.005 3.8 20 1110.613820630707 1084.819183181537 1085.009134909699 1108.889638701608 1102.094187105516 1100.741697062484 1083.439277319727 341.727320931513 1094.208498181908 292.9956665358247
761 0.005 3.805 20 1110.615709797893 1084.819152035607 1085.009090917539 1108.890408545382 1102.094762051048 1100.735891199547 1083.445627328036 341.7465169812711 1094.210686872082 292.9952093827512
762 0.005 3.81 20 1110.614608328452 1084.819277800923 1085.009206838731 1108.891694907753 1102.098400717669 1100.744484564192 1083.449162528845 341.7679839947065 1094.207568930044 292.9952084500844
763 0.005 3.815 20 1110.619770481294 1084.819308144979 1085.009240353655 1108.890327785609 1102.094938865855 1100.739851072968 1083.440104895904 341.7904961323301 1094.209827316321 292.9956496139586
764 0.005 3.82 20 1110.615433629032 1084.819408932793 1085.009325101647 1108.897113310397 1102.101212308449 1100.742110886057 1083.454495305915 341.8120930072704 1094.213715205305 292.9951593770771
765 0.005 3.825 20 1110.613515179365 1084.819375709339 1085.009313853445 1108.883040592899 1102.08922773193 1100.735773880823 1083.436868507732 341.833329557721 1094.203167162701 292.9951562683241
766 0.005 3.83 20 1110.618365273473 1084.819533977481 1085.009457848449 1108.897082210916 1102.102663900397 1100.747405445939 1083.448693517306 341.8537002431968 1094.214249474331 292.9951965863532
767 0.005 3.835 20 1110.612211368781 1084.819391589268 1085.00934771212 1108.886971876155 1102.091364952917 1100.736034232155 1083.439160527545 341.8720374446136 1094.208192680298 292.9956524599687
768 0.005 3.84 20 1110.614550933777 1084.819474457591 1085.009406757445 1108.888521403155 1102.095511050136 1100.739652721227 1083.44712059411 341.8922307147536 1094.207047725125 292.9952205780119
769 0.005 3.845 20 1110.622351601365 1084.819675149342 1085.009576228111 1108.897804372864 1102.102330928819 1100.747594808641 1083.448378931133 341.9137462433291 1094.213388436875 292.9956599911513
770 0.005 3.85 20 1110.610266236942 1084.81947596527 1085.009440558174 1108.884920865448 1102.088985341597 1100.731967703368 1083.437411089606 341.9330294736249 1094.207144602548 292.9952105885538
771 0.005 3.855 20 1110.620164117898 1084.819737898894 1085.00963416247 1108.895780236486 1102.101531860114 1100.746007187879 1083.456222619496 341.9543328189523 1094.211704086049 292.9952072673399
772 0.005 3.86 20 1110.617274158004 1084.81972256861 1085.009661031608 1108.888114581518 1102.09295793047 1100.739962201755 1083.437870620665 341.9752349661002 1094.208002181193 292.9956589376194
773 0.005 3.865 20 1110.612431843641 1084.819712426684 1085.009658001028 1108.893619493928 1102.098157560235 1100.73964107238 1083.448419176048 341.9967817586282 1094.211830139479 292.9954648924908
774 0.005 3.87 20 1110.616246610915 1084.819741907116 1085.009678849059 1108.885235974217 1102.091927574485 1100.739362261887 1083.440145143698 342.0182604904038 1094.205616243753 292.9951676966818
775 0.005 3.875 20 1110.615169169387 1084.81983216697 1085.009763969569 1108.894041136448 1102.099231748918 1100.7433925409 1083.44632570307 342.0394231973434 1094.210937981472 292.9952249885623
776 0.005 3.88 20 1110.619982927751 1084.819907355841 1085.009806066882 1108.894409928969 1102.097997288189 1100.739878777758 1083.448483283099 342.057588228073 1094.212578944278 292.9955333112804
777 0.005 3.885 20 1110.607774961733 1084.819833931849 1085.009788587552 1108.882509087324 1102.089617310356 1100.735448388702 1083.43736874404 342.0787861122695 1094.202656561795 292.9955261027004
778 0.005 3.89 20 1110.626701793205 1084.820131574329 1085.010006017845 1108.901547128453 1102.10585406126 1100.749847318459 1083.454149338976 342.1007497199654 1094.21612301896 292.9955994960027
779 0.005 3.895 20 1110.607485327991 1084.819871281728 1085.00984576431 1108.882931420856 1102.0877578625 1100.732269715221 1083.433725618062 342.1167836750772 1094.205943930964 292.9956633786211
780 0.005 3.9 20 1110.61630163114 1084.820008353467 1085.009928696034 1108.891410382315 1102.097645847878 1100.74241602112 1083.450494354518 342.1394576864612 1094.208433061546 292.9952232347734
781 0.005 3.905 20 1110.620412488367 1084.820072229528 1085.010002724408 1108.892431449546 1102.097868842915 1100.744596374855 1083.441581603824 342.1578748732916 1094.21115908207 292.9952114542616
782 0.005 3.91 20 1110.608207800025 1084.819931754271 1085.00989468384 1108.888358114621 1102.092171233818 1100.733939287814 1083.440362742 342.1805122665495 1094.208606727975 292.9956906084095
783 0.005 3.915 20 1110.625150342215 1084.82019033359 1085.010071950905 1108.895077605223 1102.100967391045 1100.745596375026 1083.452955362337 342.1998154814421 1094.21099284477 292.9951753950638
784 0.005 3.92 20 1110.609879258331 1084.820117224703 1085.010073651599 1108.888289633074 1102.093412065124 1100.739057173904 1083.438224431779 342.2184607649916 1094.207883632532 292.9951822905387
785 0.005 3.925 20 1110.624343928444 1084.820274427171 1085.01015992957 1108.898102716953 1102.101795108001 1100.743030480711 1083.453777226927 342.2398468064122 1094.214339974404 292.9955681257986
786 0.005 3.93 20 1110.605685933782 1084.820181639078 1085.01014466736 1108.881228217525 1102.088861079307 1100.736921174813 1083.436703981335 342.2572837298166 1094.201824758023 292.9956128651568
787 0.005 3.935 20 1110.622284125927 1084.820347154912 1085.010247249816 1108.896014890025 1102.100657573322 1100.745101675574 1083.447204965345 342.2771418212119 1094.212918978916 292.9952461807018
788 0.005 3.94 20 1110.61216608759 1084.820230336089 1085.010181604853 1108.888805995686 1102.093941536178 1100.737740179713 1083.442741693471 342.2984062419134 1094.209355370932 292.995235551464
789 0.005 3.945 20 1110.613001325665 1084.820269579805 1085.010200606394 1108.886962690583 1102.092953675834 1100.737441041619 1083.44337949935 342.3171434195642 1094.20515651662 292.9953887913582
790 0.005 3.95 20 1110.628576716383 1084.820599696726 1085.010461397266 1108.901306525352 1102.105987355321 1100.749856917015 1083.454837943993 342.3351734825241 1094.216458390748 292.9951672784566
791 0.005 3.955 20 1110.604951736162 1084.820345930023 1085.010317075694 1108.884396226425 1102.088118396182 1100.73202291997 1083.43359070633 342.3504239522217 1094.206151733999 292.9952619487015
792 0.005 3.96 20 1110.624909136776 1084.820603984259 1085.010487244655 1108.894597170862 1102.101067403666 1100.74572558446 1083.45468552885 342.370695269539 1094.211370471741 292.9951518463376
793 0.005 3.965 20 1110.609830511494 1084.820546421613 1085.010501145049 1108.888590508664 1102.093747330677 1100.741311380039 1083.438084619843 342.3927500778802 1094.207802707325 292.9956512142537
794 0.005 3.97 20 1110.619198504164 1084.820566057126 1085.010469443686 1108.892238415103 1102.095710367844 1100.736828657247 1083.448875533377 342.4094975079371 1094.211129631931 292.9953424712925
795 0.005 3.975 20 1110.611855265608 1084.820613674769 1085.010545189804 1108.888620841721 1102.096278441475 1100.742737717205 1083.444939963838 342.4293623820941 1094.206964972561 292.9955286211838
796 0.005 3.98 20 1110.619089995188 1084.820669067493 1085.010580654661 1108.890978930163 1102.095281833887 1100.740107001203 1083.441328749351 342.4470542932218 1094.210019515498 292.995230632077
797 0.005 3.985 20 1110.618855374596 1084.820763738315 1085.01066368591 1108.896726209469 1102.101231874803 1100.742060989709 1083.453011053632 342.4656005718745 1094.214561384842 292.9951874670435
798 0.005 3.99 20 1110.609860786423 1084.820702956981 1085.010639833476 1108.883017299764 1102.089307113667 1100.735835938052 1083.437667581725 342.4823789940008 1094.202488225467 292.9956600021692
799 0.005 3.995 20 1110.62559881867 1084.820933777737 1085.010820594988 1108.898845388423 1102.104044433221 1100.748379725206 1083.452145565331 342.5038617648053 1094.215107096195 292.9951912953887
800 0.005 4 20 1110.607836303297 1084.820737677529 1085.010703461119 1108.886511393503 1102.090935065899 1100.735918248282 1083.437600782976 342.5250000322695 1094.207395730612 292.9952484990828
801 0.005 4.005 20 1110.619709845218 1084.820856463496 1085.01076351865 1108.889157319428 1102.095602274845 1100.739751593653 1083.447779333135 342.5427285765953 1094.207685419495 292.9954795020682
802 0.005 4.01 20 1110.617912059211 1084.821007837368 1085.010917479664 1108.896824430164 1102.101976961548 1100.747661755801 1083.447657062562 342.56113512976 1094.212610072914 292.995388823154
803 0.005 4.015 20 1110.613286925241 1084.820834334005 1085.010775799154 1108.885628602239 1102.088637102885 1100.731573657985 1083.436836720854 342.5797276553022 1094.207714038698 292.99515280887
804 0.005 4.02 20 1110.618219197704 1084.821073310824 1085.01096639252 1108.895709225643 1102.10258184347 1100.747009302121 1083.45657047111 342.5983582175932 1094.211522009876 292.9956482072516
805 0.005 4.025 20 1110.61656254153 1084.821030999142 1085.010958621682 1108.887812339826 1102.092105924015 1100.738863352513 1083.435087552642 342.614885803338 1094.20807394572 292.9951707807242
806 0.005 4.03 20 1110.614688643676 1084.821004790966 1085.010943405319 1108.892988390806 1102.098096403086 1100.739686792243 1083.447549629888 342.635160272773 1094.212263453312 292.9952072504469
807 0.005 4.035 20 1110.613153914393 1084.820985214549 1085.010929944225 1108.885226629346 1102.091971739414 1100.739765959179 1083.440973974228 342.6548837647799 1094.205118603395 292.9951133195281
808 0.005 4.04 20 1110.620263606132 1084.821085550186 1085.011005121881 1108.894258576644 1102.099405743704 1100.743397554068 1083.444117470946 342.6715641848 1094.211819007517 292.9951322812828
809 0.005 4.045 20 1110.615365876045 1084.821076163331 1085.011001872607 1108.893621257434 1102.097251125211 1100.739696220782 1083.447347532282 342.6898232001935 1094.211936704867 292.9956379221879
810 0.005 4.05 20 1110.614374205717 1084.821033485552 1085.010975132494 1108.884252466255 1102.090764784022 1100.7358685647 1083.438693257752 342.7102878288896 1094.204261708133 292.9952074300624
811 0.005 4.055 20 1110.623627542815 1084.82134172288 1085.011219375813 1108.901957434562 1102.106388624839 1100.750506614377 1083.457597699812 342.7254290644607 1094.216084873264 292.9951687792183
812 0.005 4.06 20 1110.611295124483 1084.821097636654 1085.011055340738 1108.883426721203 1102.08733937764 1100.73203637353 1083.432607783141 342.7440317036674 1094.206325993575 292.9952557878522
813 0.005 4.065 20 1110.612776885955 1084.82122696685 1085.011148431438 1108.890462771057 1102.097883698501 1100.742904551815 1083.450096759162 342.7635220137736 1094.208088779883 292.9954867185982
814 0.005 4.07 20 1110.621354412852 1084.821303678784 1085.011210753285 1108.892709529733 1102.097352172837 1100.744019407057 1083.441855242102 342.7834815673877 1094.21100014357 292.9952199512531
815 0.005 4.075 20 1110.61088947137 1084.82118684811 1085.011128086968 1108.889580729018 1102.093962554196 1100.735452167522 1083.444607515041 342.7976503347328 1094.209252724095 292.9954498342528
816 0.005 4.08 20 1110.623215746109 1084.821461935628 1085.011323504882 1108.895539082475 1102.101505614109 1100.746061097458 1083.454948332416 342.8172066053619 1094.210254992217 292.9956698596795
817 0.005 4.085 20 1110.61498443338 1084.821422483869 1085.011349517479 1108.888920906172 1102.094186529552 1100.739735101697 1083.439374964895 342.8350500908002 1094.208633846378 292.9953242695292
818 0.005 4.09 20 1110.620401450381 1084.821537733257 1085.011427901924 1108.898262878054 1102.101982291038 1100.743233910425 1083.45427883476 342.8525436405579 1094.214142020483 292.995122739713
819 0.005 4.095 20 1110.61122766678 1084.821475539232 1085.011413363876 1108.88158295384 1102.088803332587 1100.736717399562 1083.436317515074 342.8687737975932 1094.20230323041 292.9954715627023
820 0.005 4.1 20 1110.618337229458 1084.821613889591 1085.011521409612 1108.896405736049 1102.101240614656 1100.745605460846 1083.447284980495 342.8871054726125 1094.212699028646 292.9956659479731
821 0.005 4.105 20 1110.616174081276 1084.821504087811 1085.01143635693 1108.888729178066 1102.093191862234 1100.73685809063 1083.441835852243 342.9047067083784 1094.209561724706 292.9951789721766
822 0.005 4.11 20 1110.610237295831 1084.821526587218 1085.011455676183 1108.887165315461 1102.093916358785 1100.738409546693 1083.445063939561 342.9238764163313 1094.20509296441 292.9956226839607
823 0.005 4.115 20 1110.630409645922 1084.821851382172 1085.011693260209 1108.901887599848 1102.105691763557 1100.749506611459 1083.45337966777 342.9406792019361 1094.21609606843 292.9956824030654
824 0.005 4.12 20 1110.605632144873 1084.821606826409 1085.011565121944 1108.885075414442 1102.089542153096 1100.7330404475 1083.43598573972 342.9579030214221 1094.206256930641 292.9952007496011
825 0.005 4.125 20 1110.624022673199 1084.82187330083 1085.011737964355 1108.89533552023 1102.101465285765 1100.746137024438 1083.45589731494 342.9732928638359 1094.21121138823 292.9951102933493
826 0.005 4.13 20 1110.611562357716 1084.821762650124 1085.011716381424 1108.886347249365 1102.091993310698 1100.739772028733 1083.433237198494 342.989142088717 1094.207251154934 292.9952501063366
827 0.005 4.135 20 1110.615457856273 1084.821735688177 1085.011653864771 1108.892177440619 1102.095865700883 1100.737107349595 1083.448345970645 343.0096570191726 1094.210673175475 292.9956442301245
828 0.005 4.14 20 1110.616827975433 1084.821808937323 1085.011725492277 1108.888210249871 1102.096046653875 1100.742635673171 1083.44506536396 343.0268079135816 1094.207002974491 292.9951694945398
829 0.005 4.145 20 1110.614341909275 1084.821798327986 1085.011731007039 1108.890828789712 1102.095221389286 1100.739739140373 1083.438750453567 343.0456354923107 1094.209861183932 292.9954397875803
830 0.005 4.15 20 1110.625388017227 1084.821946878087 1085.011824906752 1108.898376923085 1102.102067209026 1100.742853497766 1083.453857660542 343.0629438923748 1094.215397597457 292.9951917908988
831 0.005 4.155 20 1110.605484036849 1084.821821328659 1085.011774260804 1108.881865559869 1102.088391320185 1100.734661454587 1083.436280107483 343.0782727430122 1094.202063391509 292.9952027399949
832 0.005 4.16 20 1110.629051649474 1084.82206854056 1085.011941761291 1108.900091114347 1102.104354929126 1100.748522382632 1083.45215545364 343.0969073246544 1094.215381748637 292.9956450706086
833 0.005 4.165 20 1110.605384114415 1084.821823860617 1085.011796297723 1108.885291127515 1102.090431147034 1100.735025719996 1083.437772038927 343.1135982640606 1094.206696148057 292.9951888135247
834 0.005 4.17 20 1110.620959653553 1084.821997776877 1085.011881397716 1108.890704943797 1102.096893833016 1100.741043951526 1083.450863618988 343.1296369993833 1094.208460871062 292.9952171677519
835 0.005 4.175 20 1110.619688748891 1084.822143037534 1085.01203827723 1108.89620119052 1102.101951607821 1100.747777992409 1083.448441371954 343.1473285531573 1094.212824742325 292.9955778003596
836 0.005 4.18 20 1110.612097236749 1084.821971818748 1085.011905866675 1108.887496559482 1102.090731332469 1100.733247714133 1083.439472851127 343.163989740382 1094.207818365917 292.9952438879779
837 0.005 4.185 20 1110.623906586904 1084.822244248877 1085.012111974616 1108.896084158549 1102.102845902195 1100.747120106619 1083.457225168825 343.1822852851777 1094.212029214 292.9952232934614
838 0.005 4.19 20 1110.612330111026 1084.82218190419 1085.012112948517 1108.887797583998 1102.092225332188 1100.738934150377 1083.436925673359 343.1972802056711 1094.207258827079 292.9951788549859
839 0.005 4.195 20 1110.620094472712 1084.822206880219 1085.012112532195 1108.893820712781 1102.098376438743 1100.739744808848 1083.448859573319 343.2166571258041 1094.213037861843 292.9952304041324
840 0.005 4.2 20 1110.608803959495 1084.822178791662 1085.012116896712 1108.885069427001 1102.092234591199 1100.740114377675 1083.442243368747 343.2346415102194 1094.204166061856 292.9956936508371
841 0.005 4.205 20 1110.624446380003 1084.82231719933 1085.012201692262 1108.895169651936 1102.099545931568 1100.743621946358 1083.445457729188 343.2496764348944 1094.212407584486 292.9951995390987
842 0.005 4.21 20 1110.611885127481 1084.822270187882 1085.012191480918 1108.892258395083 1102.096905168327 1100.739463916903 1083.446309932236 343.2671813831272 1094.211286178075 292.9952065761084
843 0.005 4.215 20 1110.614674569302 1084.822233771735 1085.012149146802 1108.883794791706 1102.089604034579 1100.735359493211 1083.437228723341 343.283511639928 1094.203724125011 292.9951618002773
844 0.005 4.22 20 1110.624628126061 1084.822519076591 1085.012383949239 1108.901521213857 1102.106624004884 1100.750596852005 1083.457013088205 343.3000757748949 1094.216332776751 292.9954884127918
845 0.005 4.225 20 1110.609941613062 1084.822293672011 1085.012233225099 1108.884403700268 1102.08826276812 1100.732934253368 1083.433555991136 343.3144129534751 1094.206052367301 292.9954857757975
846 0.005 4.23 20 1110.618594687972 1084.822444644989 1085.012341692179 1108.891137165407 1102.098545841126 1100.743476655562 1083.451305384859 343.3315725782587 1094.209475425887 292.995273219551
847 0.005 4.235 20 1110.616726845896 1084.822469718708 1085.012386770215 1108.891674781207 1102.096341040932 1100.743389795456 1083.441305205978 343.3512901749647 1094.210362567274 292.9954968315118
848 0.005 4.24 20 1110.616070775885 1084.822388860554 1085.012308727463 1108.889384824856 1102.093516534419 1100.735081630818 1083.442944059211 343.3662533243818 1094.209989282351 292.9956268464798
849 0.005 4.245 20 1110.618369711701 1084.822593632537 1085.012474229558 1108.894391168417 1102.100629705299 1100.74531691676 1083.45306335749 343.3820887710883 1094.209668712933 292.9951744165932
850 0.005 4.25 20 1110.618275166004 1084.822546687269 1085.012463674054 1108.888240760508 1102.092990341945 1100.738506906584 1083.435270650916 343.3992562319755 1094.20893707136 292.9952321443782
851 0.005 4.255 20 1110.615940172503 1084.822615248122 1085.012515298022 1108.896605525279 1102.100958027206 1100.741906966569 1083.452644277978 343.4154680203239 1094.213925006384 292.9952468580271
852 0.005 4.26 20 1110.613649941582 1084.822571036654 1085.012487456147 1108.882626668763 1102.088944967486 1100.736497977026 1083.436653870008 343.4308570498123 1094.202614963721 292.9954771568401
853 0.005 4.265 20 1110.618741763667 1084.822701591661 1085.01260072746 1108.896910393057 1102.10247185389 1100.74676817048 1083.449159058483 343.448274767887 1094.213149374002 292.9955384186612
854 0.005 4.27 20 1110.614523354608 1084.822583357067 1085.012506011696 1108.888978511423 1102.093343716611 1100.737390935439 1083.440740679855 343.4650079631452 1094.209331531381 292.9952231304133
855 0.005 4.275 20 1110.613404420117 1084.822604048122 1085.012520566748 1108.886551842786 1102.093645190063 1100.738192817865 1083.444085889977 343.4780939426946 1094.205169351381 292.9952461523282
856 0.005 4.28 20 1110.626162937504 1084.822864368802 1085.012722271978 1108.901226540723 1102.105291172021 1100.749402261363 1083.452776455075 343.4954907322712 1094.215197255138 292.9953480194529
857 0.005 4.285 20 1110.610892460347 1084.822629716325 1085.01257460367 1108.88478240616 1102.089069081368 1100.732457332912 1083.435228789897 343.511298309674 1094.206937008181 292.9951676523239
858 0.005 4.29 20 1110.619127332758 1084.822856083138 1085.012735075954 1108.894589152622 1102.100811957391 1100.745522396497 1083.454864649685 343.529378434732 1094.210410673374 292.9955569987873
859 0.005 4.295 20 1110.616703325895 1084.822796317084 1085.012722731732 1108.887052678461 1102.091913168736 1100.739895027931 1083.434223500154 343.5442042748481 1094.207921431917 292.9955220596262
860 0.005 4.3 20 1110.612768618595 1084.822766127123 1085.012685972597 1108.892941642561 1102.097352945596 1100.738456489084 1083.448734159982 343.5578632755659 1094.210980986277 292.9952013315871
861 0.005 4.305 20 1110.619509373705 1084.822845830145 1085.012741837035 1108.888704140569 1102.095346779025 1100.742230418342 1083.444580861758 343.5730564426036 1094.206925856476 292.9952216804659
862 0.005 4.31 20 1110.614001577824 1084.822851430552 1085.012771433235 1108.891552651824 1102.09643832598 1100.740743647914 1083.44261531758 343.5899971025565 1094.209892293966 292.9955522038934
863 0.005 4.315 20 1110.623243063872 1084.822989222422 1085.012846287483 1108.896974679427 1102.100180730392 1100.741104502656 1083.452080508881 343.6066165814061 1094.214190532029 292.9952705496356
864 0.005 4.32 20 1110.60887941645 1084.822888736459 1085.01281892462 1108.882681353528 1102.089651875327 1100.735582973539 1083.437965042692 343.6201422828594 1094.202973679107 292.9952852411849
865 0.005 4.325 20 1110.627010863859 1084.823152141245 1085.013008939135 1108.900529728535 1102.10480356994 1100.749068289261 1083.454511290175 343.6369354185366 1094.215468343509 292.9955837506784
866 0.005 4.33 20 1110.6092983712 1084.822911988778 1085.012858879232 1108.883889289337 1102.088793178378 1100.733575027408 1083.436481905135 343.6506604187842 1094.206489173501 292.9952329550606
867 0.005 4.335 20 1110.616754977807 1084.823032997547 1085.012925267453 1108.890814390179 1102.096968595507 1100.741379274265 1083.451357332599 343.6682362882903 1094.207962808953 292.9954735830025
868 0.005 4.34 20 1110.622800969116 1084.82314669911 1085.013035801329 1108.894674445883 1102.100169449121 1100.746281999199 1083.443530052543 343.6860693625731 1094.212217651872 292.9952133654332
869 0.005 4.345 20 1110.608409883992 1084.822959194865 1085.012903805622 1108.887136034919 1102.090694538134 1100.733311997031 1083.43792382787 343.7008088406407 1094.207649288152 292.9952703577782
870 0.005 4.350000000000001 20 1110.628013252023 1084.823257874519 1085.013103920736 1108.897051761631 1102.102804319494 1100.746952458478 1083.457621983586 343.7155219444414 1094.21229162714 292.9956805199813
871 0.005 4.355 20 1110.608321395088 1084.823116207944 1085.013062183916 1108.886287914468 1102.091808835621 1100.738310723272 1083.433220663443 343.7315843654198 1094.206726251156 292.9952275998004
872 0.005 4.36 20 1110.62194044652 1084.823170407905 1085.013056448004 1108.895075986002 1102.098751015232 1100.74006597223 1083.449645377884 343.7479307588918 1094.213329296964 292.9951201652761
873 0.005 4.365 20 1110.608702409232 1084.82309347429 1085.013033987323 1108.883579184233 1102.09153676268 1100.739359975516 1083.440438199445 343.7633594924962 1094.203737566678 292.9956750062817
874 0.005 4.37 20 1110.622361143827 1084.823218355089 1085.013101785525 1108.895240351567 1102.099505662466 1100.743841325383 1083.445691645733 343.7781014383704 1094.2122950552 292.9951678612449
875 0.005 4.375 20 1110.615374702338 1084.823158770431 1085.013073880623 1108.891336235622 1102.096392690874 1100.739344651581 1083.444845878938 343.7933235089784 1094.2112266866 292.9952064025148
876 0.005 4.38 20 1110.612596388468 1084.823109910443 1085.013034033237 1108.885879861595 1102.091458609491 1100.736632393091 1083.441409041204 343.8075841183866 1094.204258837008 292.9956253217637
877 0.005 4.385 20 1110.629321684975 1084.823419606577 1085.013268484053 1108.901459051532 1102.106212710188 1100.750355816068 1083.455062614327 343.8221538283234 1094.216799441179 292.9951466388483
878 0.005 4.39 20 1110.605956789306 1084.823164619467 1085.01311558308 1108.884696309717 1102.088721618695 1100.733138045859 1083.434035425926 343.8373925430345 1094.205504243195 292.995232825535
879 0.005 4.395 20 1110.623006091983 1084.823357458833 1085.013232267893 1108.892085172004 1102.098840649215 1100.743894872821 1083.451208363845 343.8544019189218 1094.209909444989 292.9956702401146
880 0.005 4.4 20 1110.61159211467 1084.82330429133 1085.013239432124 1108.889741231646 1102.095523552853 1100.742806443809 1083.438607679593 343.8707274967952 1094.209452182885 292.9951863441175
881 0.005 4.405 20 1110.618438526443 1084.823244661161 1085.013145702321 1108.890186567301 1102.093567405601 1100.734802811307 1083.443507655055 343.8837572864583 1094.210697214928 292.9951859295468
882 0.005 4.41 20 1110.616350900503 1084.823397187716 1085.013282716292 1108.892627570514 1102.100018299815 1100.745261691843 1083.451808468404 343.899224416776 1094.208617076428 292.9954536566896
883 0.005 4.415 20 1110.617953805417 1084.823391927765 1085.01328578731 1108.889668225493 1102.093949560354 1100.739212369776 1083.438889878729 343.9134287273822 1094.208858237973 292.9951603260162
884 0.005 4.42 20 1110.618595379552 1084.823450013189 1085.013334789809 1108.895571667244 1102.100284276439 1100.741323206164 1083.451582757369 343.9276786110194 1094.214222981109 292.9956863359927
885 0.005 4.425 20 1110.61069776701 1084.823372971707 1085.013292605236 1108.883183833938 1102.089406542744 1100.736739552088 1083.437839793571 343.9429019377569 1094.202358796719 292.995253399063
886 0.005 4.43 20 1110.624521697475 1084.823556216887 1085.013427900819 1108.896963011031 1102.102113908259 1100.746700342394 1083.448954082145 343.9589066557381 1094.214378109425 292.9954638987745
887 0.005 4.435 20 1110.608835623067 1084.823363816439 1085.013302093216 1108.887420534393 1102.091803436871 1100.736126251714 1083.438007975651 343.976139785164 1094.208286350199 292.9953002574932
888 0.005 4.44 20 1110.619178218813 1084.823436741689 1085.013326268232 1108.887949589755 1102.094444663107 1100.738925719228 1083.445365013003 343.9880956139195 1094.206574727064 292.9952793902272
889 0.005 4.445 20 1110.621779954576 1084.823684353033 1085.013540067637 1108.900285658822 1102.104872064199 1100.749119669281 1083.453288333631 344.0017288525397 1094.214374535394 292.9951126188639
890 0.005 4.45 20 1110.612555859818 1084.823464905805 1085.013381071838 1108.884483585352 1102.087628208609 1100.73097325053 1083.434222328117 344.0170948031238 1094.207183873454 292.9956009027695
891 0.005 4.455 20 1110.618487731702 1084.823669943179 1085.013541317584 1108.894891040735 1102.101902293498 1100.746550614455 1083.456336566446 344.0314365983477 1094.210993092349 292.9951849019378
892 0.005 4.46 20 1110.617814009352 1084.823647144041 1085.013543046649 1108.888593771502 1102.092872059067 1100.740491628594 1083.437960311308 344.0469057820108 1094.207943096218 292.9956626792397
893 0.005 4.465 20 1110.614747054037 1084.823620906052 1085.013512959424 1108.892068929326 1102.096672567922 1100.737729152076 1083.450634880073 344.0602048149322 1094.211307075044 292.9951518645944
894 0.005 4.47 20 1110.615241774232 1084.823650533101 1085.01354405545 1108.886352162156 1102.093264711025 1100.740531699642 1083.442341999483 344.0779276746518 1094.206135150054 292.9951843968304
895 0.005 4.475000000000001 20 1110.619777075532 1084.823703752535 1085.013592645928 1108.892332861644 1102.097319779168 1100.741646298429 1083.444109261078 344.0918220168609 1094.210796923628 292.9951937532238
896 0.005 4.48 20 1110.619273669349 1084.823795084503 1085.013656955224 1108.89755186554 1102.100737314418 1100.741806619177 1083.452815666121 344.1024064298029 1094.213622660656 292.995679412373
897 0.005 4.485 20 1110.613793440425 1084.823744161758 1085.013643967854 1108.88303883584 1102.089622856904 1100.735512658132 1083.437299906308 344.1200061569645 1094.203646562105 292.9951385895619
898 0.005 4.49 20 1110.623438508118 1084.824011732471 1085.013860407842 1108.901255117512 1102.105905715711 1100.749936677418 1083.456071777057 344.1345118692927 1094.215228113397 292.995165492484
899 0.005 4.495 20 1110.613854505442 1084.823809921894 1085.013726099219 1108.885415323157 1102.089455046214 1100.734167111914 1083.436296516959 344.1474972885453 1094.206783540427 292.9952420875269
900 0.005 4.5 20 1110.613375848445 1084.82392561362 1085.013806569853 1108.89013237415 1102.0972119819 1100.741584978343 1083.451505055337 344.1600475833508 1094.207467088405 292.995234923555
901 0.005 4.505 20 1110.624271413009 1084.824056190008 1085.013915127928 1108.894930531292 1102.099608118995 1100.745963334079 1083.443670802808 344.1746565135949 1094.212526595956 292.9952083492935
902 0.005 4.51 20 1110.609201519855 1084.823859385791 1085.013784541955 1108.88691503901 1102.091249979645 1100.733462615222 1083.440024107692 344.1906617610302 1094.207919743059 292.9952298017005
903 0.005 4.515 20 1110.625863382368 1084.824168059425 1085.013994355884 1108.896789838921 1102.102509744802 1100.746434279671 1083.457425191931 344.2031212398196 1094.211986227356 292.995678102997
904 0.005 4.52 20 1110.614866044322 1084.824110308972 1085.014010377334 1108.887841754651 1102.093097695327 1100.739301801269 1083.43832977245 344.2183863658894 1094.208277043321 292.9952370994885
905 0.005 4.525 20 1110.617590683805 1084.824128541336 1085.014010741038 1108.894562727908 1102.098341522013 1100.739671542621 1083.449655270906 344.2336282200377 1094.212696125013 292.9950945214097
906 0.005 4.53 20 1110.612954832303 1084.8240509616 1085.01396872006 1108.882591743239 1102.089956100052 1100.738057016052 1083.437837025668 344.2469100561401 1094.203627710615 292.9951053470073
907 0.005 4.535 20 1110.61930681322 1084.824201769763 1085.014075486331 1108.896162340711 1102.100396911845 1100.744640474041 1083.450709493876 344.2610656700602 1094.211983400981 292.9950462907787
908 0.005 4.54 20 1110.620556810371 1084.824202359197 1085.014081672326 1108.893077729947 1102.097554463379 1100.740944019381 1083.444647798017 344.2746898152898 1094.211651721342 292.9951789381483
909 0.005 4.545 20 1110.609024815412 1084.824148990635 1085.014063866455 1108.885338760273 1102.09176660152 1100.736654655978 1083.441811550799 344.287350022489 1094.203976254194 292.9956570806963
910 0.005 4.55 20 1110.631392470543 1084.824464169934 1085.014289392328 1108.90222436963 1102.106195386062 1100.750252432679 1083.453749700175 344.3030172934529 1094.216961148244 292.9952393958184
911 0.005 4.555 20 1110.604724920543 1084.824182197622 1085.014127529504 1108.883016062205 1102.087829773698 1100.732100826054 1083.433412804891 344.3151344275086 1094.205183659403 292.9951678796866
912 0.005 4.56 20 1110.622213706533 1084.824402991276 1085.014254791503 1108.892589148484 1102.098990801255 1100.744154712508 1083.452594080067 344.330509633603 1094.209603371741 292.9956360081734
913 0.005 4.565 20 1110.615038086094 1084.824364394265 1085.014275968123 1108.889223357798 1102.095235635559 1100.742710781434 1083.439545524999 344.3456383950646 1094.209651469269 292.9951809394063
914 0.005 4.57 20 1110.614710722273 1084.824284406294 1085.014183633961 1108.890559939816 1102.094004106678 1100.735369434698 1083.444672936874 344.3572020232027 1094.210145415629 292.9952553923284
915 0.005 4.575 20 1110.620851046001 1084.824461974044 1085.014324174045 1108.891985428786 1102.099218698858 1100.744736844724 1083.450305576851 344.3722245350116 1094.209057080702 292.9956819392457
916 0.005 4.58 20 1110.614060290784 1084.824400368743 1085.014311075133 1108.890046800759 1102.094354241365 1100.739513745694 1083.437649812494 344.3847743331126 1094.209092778063 292.9952431662534
917 0.005 4.585 20 1110.624685623078 1084.824499075051 1085.014361463366 1108.897003944936 1102.100934901249 1100.74178640365 1083.453457373246 344.400858783577 1094.215248053754 292.9952492498897
918 0.005 4.59 20 1110.606450937378 1084.824392073859 1085.014318809002 1108.882142004509 1102.088965243255 1100.736052339253 1083.437334842763 344.4111649087286 1094.201775034362 292.9956365841807
919 0.005 4.595 20 1110.627755546776 1084.824598901989 1085.014450916389 1108.898337772831 1102.102837940944 1100.747132369988 1083.449604871859 344.4252099241713 1094.214422492809 292.9956369701356
920 0.005 4.600000000000001 20 1110.607472392905 1084.824396704453 1085.014330160797 1108.8871397051 1102.092232133408 1100.736322809135 1083.440642023316 344.4385888606085 1094.207811516955 292.9955988193612
921 0.005 4.605 20 1110.619750107796 1084.824487035084 1085.014356868752 1108.888865752137 1102.094691225718 1100.739003403777 1083.445982930154 344.4488901961458 1094.20686713839 292.9951860286297
922 0.005 4.61 20 1110.623474269793 1084.824721918681 1085.014567479763 1108.899362628006 1102.104592291774 1100.748900012268 1083.453517191483 344.4627972077986 1094.214094845491 292.9952144145111
923 0.005 4.615 20 1110.611811957877 1084.824513346808 1085.014423150782 1108.886287454472 1102.089772339157 1100.732819124128 1083.437623713609 344.4800335409188 1094.206989041372 292.9956677921389
924 0.005 4.62 20 1110.623015725782 1084.824736663586 1085.014590396562 1108.893857057313 1102.100894985489 1100.745556648394 1083.454552895735 344.4917142168048 1094.211461604208 292.9956354982503
925 0.005 4.625 20 1110.613233272788 1084.824647760575 1085.01456471317 1108.888163386617 1102.092433530997 1100.739929683263 1083.436430022033 344.5052240732413 1094.207576979931 292.9952422279507
926 0.005 4.63 20 1110.620562864063 1084.824669305217 1085.014551141808 1108.893501446164 1102.098042193171 1100.739131604767 1083.44904243078 344.5196582250224 1094.212347601188 292.9952426119017
927 0.005 4.635 20 1110.611098945248 1084.824689298875 1085.014592840358 1108.887024524105 1102.094302144744 1100.741725358042 1083.443782975161 344.5327013292947 1094.205236043686 292.9955083495125
928 0.005 4.64 20 1110.623778779105 1084.824765507827 1085.014638355258 1108.89336470383 1102.097530515382 1100.741812873018 1083.444452363977 344.5452193605387 1094.210956234499 292.9955102633464
929 0.005 4.645 20 1110.61561839924 1084.82480844378 1085.014683841533 1108.895890674383 1102.100073189668 1100.741182111654 1083.451131233014 344.560205749336 1094.212865963935 292.9955567239104
930 0.005 4.65 20 1110.61532127959 1084.82480298109 1085.014679597994 1108.884382501788 1102.090363474146 1100.736086138209 1083.439962190737 344.5701962046042 1094.203242237053 292.9955263733502
931 0.005 4.655 20 1110.623372411249 1084.82502330689 1085.014873541758 1108.899649944062 1102.104960072789 1100.749188572102 1083.454504867096 344.5835296901416 1094.21529856765 292.9955980669479
932 0.005 4.66 20 1110.610516153227 1084.824790147027 1085.014706303721 1108.884433323976 1102.088273194553 1100.733060512601 1083.436447176726 344.5997622858044 1094.205821755362 292.9955214752575
933 0.005 4.665 20 1110.618800786857 1084.82492925082 1085.014794641917 1108.890919358866 1102.098060926991 1100.741997843518 1083.452943958835 344.612377309397 1094.208259489472 292.9952289176278
934 0.005 4.67 20 1110.619739095964 1084.82501900292 1085.014891253342 1108.89460561991 1102.099455689911 1100.746004818933 1083.444937355464 344.6213877724588 1094.211582711889 292.9952185268101
935 0.005 4.675 20 1110.613828752633 1084.824856238692 1085.014760311387 1108.886753755349 1102.090746115925 1100.733228905733 1083.44012595953 344.6331660503998 1094.208312838721 292.99524386167
936 0.005 4.68 20 1110.621290575476 1084.825108140723 1085.014950978679 1108.896809890225 1102.102515457887 1100.746420766104 1083.456229187388 344.6500324877877 1094.21153691319 292.9956341511874
937 0.005 4.685 20 1110.6193386236 1084.825095546367 1085.014973777227 1108.88880588635 1102.093450823251 1100.739498131784 1083.439312985165 344.6604702935735 1094.208445342852 292.9951921128617
938 0.005 4.69 20 1110.615438805796 1084.825115878307 1085.014997640325 1108.89534126581 1102.099838760205 1100.741235797869 1083.451455352038 344.6733250657719 1094.212801270916 292.995240344905
939 0.005 4.695 20 1110.61551845132 1084.825065336457 1085.014962494001 1108.883381751754 1102.089920292881 1100.737793515046 1083.43760427456 344.6872967090446 1094.204197322174 292.9956774437114
940 0.005 4.7 20 1110.619088985107 1084.825183622733 1085.015058369456 1108.895916457199 1102.10093770464 1100.745099354925 1083.451585386478 344.7001302072343 1094.212285332729 292.9952091695909
941 0.005 4.705 20 1110.618516618545 1084.82515134278 1085.015024507549 1108.891889357114 1102.095827634097 1100.739133305542 1083.445808030425 344.7116792527027 1094.211090206393 292.9956331340218
942 0.005 4.71 20 1110.613279925961 1084.825109663539 1085.015009539705 1108.885705260393 1102.092391856813 1100.737044642564 1083.442842850144 344.7249929001337 1094.204706787265 292.9956844932525
943 0.005 4.715 20 1110.628518068846 1084.82538957686 1085.015221353272 1108.902543230608 1102.1064478025 1100.750413548235 1083.455831375079 344.7397804815728 1094.216652366571 292.9952447429431
944 0.005 4.72 20 1110.610824649941 1084.825138838939 1085.015064165073 1108.884025489178 1102.088609180244 1100.73264624599 1083.434560476869 344.749015663555 1094.206391932783 292.9952199837882
945 0.005 4.725000000000001 20 1110.61928117627 1084.82532829348 1085.015192950414 1108.894054936131 1102.100394123848 1100.744997868484 1083.455082388691 344.7637230460909 1094.209847766149 292.995237749785
946 0.005 4.73 20 1110.620417894838 1084.825332301961 1085.015223997258 1108.890399213712 1102.095691641782 1100.743128086644 1083.4408683885 344.7770254122236 1094.210127527008 292.9956085707288
947 0.005 4.735 20 1110.611048261886 1084.825234253402 1085.015145143623 1108.890168996241 1102.094424438083 1100.735851720556 1083.444082884444 344.7899865810476 1094.209522849558 292.9952160765498
948 0.005 4.74 20 1110.623439499705 1084.825429883031 1085.01527575439 1108.892386311114 1102.098886994268 1100.744878691607 1083.449896441552 344.8018496805659 1094.208566195927 292.9952835033407
949 0.005 4.745 20 1110.612364216092 1084.825353090757 1085.015263515548 1108.889453524798 1102.094615455178 1100.739696211478 1083.43957200555 344.8121121239908 1094.208515302261 292.9954625309983
950 0.005 4.75 20 1110.62392213406 1084.825456491892 1085.015307501626 1108.896914790489 1102.100424717428 1100.741480005512 1083.451725127217 344.8305362130114 1094.21489852955 292.9952122363571
951 0.005 4.755 20 1110.607731673766 1084.825310128318 1085.015237887957 1108.880873638809 1102.088273004818 1100.735540239904 1083.435768437137 344.8401474161041 1094.201794641184 292.995524540373
952 0.005 4.76 20 1110.62571842587 1084.825527194733 1085.015376728243 1108.898692334522 1102.103006887903 1100.747541109728 1083.453329178691 344.8527501864879 1094.214238883161 292.9956727979704
953 0.005 4.765 20 1110.61276593302 1084.825343707187 1085.015262203001 1108.887254673911 1102.092493239688 1100.736793421035 1083.440425222447 344.8645709678792 1094.208282222944 292.9953527084557
954 0.005 4.77 20 1110.616420294775 1084.82541023872 1085.015292494685 1108.890060550798 1102.096083160672 1100.740068090201 1083.448358369722 344.8753029029685 1094.20700227421 292.995100987443
955 0.005 4.775 20 1110.62746096962 1084.825631981136 1085.015473916455 1108.898875134742 1102.104032312044 1100.748653153045 1083.449479903933 344.8921947151571 1094.214332977926 292.9952395784113
956 0.005 4.78 20 1110.606323611331 1084.825365275936 1085.015298218366 1108.88471434277 1102.088189116546 1100.731294559357 1083.435150542719 344.905436748577 1094.206598619744 292.9956432138995
957 0.005 4.785 20 1110.627017529584 1084.825634057185 1085.015468234118 1108.895274707311 1102.101435415302 1100.746245926907 1083.455780433966 344.9134125202635 1094.211702359867 292.9953904567215
958 0.005 4.79 20 1110.609369288805 1084.825487947997 1085.015415250263 1108.886389414435 1102.091720602547 1100.738966945538 1083.434436261097 344.9251462754196 1094.20701387991 292.9951654078422
959 0.005 4.795 20 1110.620946722523 1084.825508781471 1085.015375350936 1108.893228197132 1102.096921372032 1100.738061639123 1083.448271216501 344.9389527126621 1094.212483699046 292.9951836994423
960 0.005 4.8 20 1110.611508217612 1084.825478656432 1085.015384389284 1108.886072497987 1102.093836420155 1100.740969444999 1083.442853469508 344.9521558863991 1094.205382879256 292.9956148832613
961 0.005 4.805 20 1110.622282280686 1084.825569762386 1085.015432980197 1108.894270844638 1102.098304330476 1100.742558509107 1083.446465534425 344.9652866939886 1094.211136856971 292.9951501091878
962 0.005 4.81 20 1110.619629051889 1084.825608075026 1085.015475377444 1108.894850260699 1102.099473691691 1100.741051790495 1083.44935120351 344.9744610289056 1094.212784608806 292.995152332008
963 0.005 4.815 20 1110.612272620481 1084.825552232953 1085.015447771884 1108.885253807118 1102.090909373183 1100.73617921127 1083.440638607393 344.9884251218089 1094.203449166449 292.9952218221103
964 0.005 4.82 20 1110.629438207957 1084.825838142168 1085.015666474894 1108.901018133714 1102.106119027529 1100.750269235816 1083.455889624867 344.9992647780387 1094.216177204094 292.9956127594143
965 0.005 4.825 20 1110.605934419495 1084.825546076388 1085.015487852349 1108.883659466489 1102.087839338297 1100.73306851186 1083.43285859497 345.0091411502167 1094.205517211204 292.995692352178
966 0.005 4.83 20 1110.622598496556 1084.825713009204 1085.015567283509 1108.890888799017 1102.097474157078 1100.74185866637 1083.451933756343 345.0229362008154 1094.208791847986 292.9952157013421
967 0.005 4.835 20 1110.615554443869 1084.825744222842 1085.015634843644 1108.893329052554 1102.098895833603 1100.745573198546 1083.443640318637 345.0343702723879 1094.211114702895 292.9952389265261
968 0.005 4.84 20 1110.616795224937 1084.825604769017 1085.015496343606 1108.887876581239 1102.091002909473 1100.733010452616 1083.440082044366 345.0495261301505 1094.209190151289 292.9956748598617
969 0.005 4.845 20 1110.620393957995 1084.825826100051 1085.015674214222 1108.895995458449 1102.102612059825 1100.746421411312 1083.45655709927 345.0631491780945 1094.210764141289 292.9955871372477
970 0.005 4.850000000000001 20 1110.617881369024 1084.825794356437 1085.015671803688 1108.888655232631 1102.092879470055 1100.738915214857 1083.438337647307 345.0718335010458 1094.208405015717 292.9956766020081
971 0.005 4.855 20 1110.618855832578 1084.825829422593 1085.015703800486 1108.895269229271 1102.100223896156 1100.741506666703 1083.450454594902 345.0845785328519 1094.21307753758 292.9952140301
972 0.005 4.86 20 1110.611150383629 1084.825715900811 1085.01563157978 1108.882567853819 1102.089031073645 1100.737071278753 1083.437407252912 345.0971009253513 1094.202965782001 292.9951619717013
973 0.005 4.865 20 1110.622324280318 1084.825825632334 1085.015699212217 1108.894316815011 1102.099736912217 1100.744123833452 1083.445878419834 345.1087022295899 1094.212283190471 292.9956296216996
974 0.005 4.87 20 1110.612319424738 1084.825711318513 1085.015620767457 1108.890629194233 1102.094973779981 1100.738803705317 1083.442906378009 345.1204217163345 1094.209890785795 292.9952081718776
975 0.005 4.875 20 1110.618037825401 1084.825715602175 1085.015602548977 1108.886222435688 1102.092393671514 1100.736893626402 1083.443011676653 345.1320981524739 1094.205275696 292.9952346642986
976 0.005 4.88 20 1110.623761670138 1084.825967976072 1085.015811551645 1108.901622002379 1102.10605985361 1100.749754438542 1083.452914672434 345.1458445124866 1094.216062592305 292.9956765175549
977 0.005 4.885 20 1110.61381803521 1084.825750689023 1085.015654975377 1108.884838410141 1102.088405338907 1100.732303940315 1083.43460501177 345.1576921830294 1094.206962416254 292.9951558407608
978 0.005 4.89 20 1110.616894069134 1084.825899322258 1085.015768846358 1108.892688063909 1102.099851489333 1100.744629738152 1083.453254050131 345.1683852610175 1094.209766037552 292.9951996444548
979 0.005 4.895 20 1110.619503633229 1084.825879824643 1085.01576666966 1108.890130509296 1102.094899125618 1100.742217041009 1083.438217510936 345.1825429212795 1094.209495737567 292.9956276095612
980 0.005 4.9 20 1110.61441805195 1084.825804458714 1085.015700934563 1108.891407027071 1102.096181727801 1100.737232306634 1083.447456790524 345.1932588145198 1094.210378725274 292.9951789593273
981 0.005 4.905 20 1110.620810557035 1084.825972138607 1085.015822590718 1108.892244272591 1102.098687871681 1100.744660196454 1083.450408892152 345.203484037078 1094.208206329287 292.9952213114274
982 0.005 4.91 20 1110.616796722361 1084.82591234278 1085.015810922957 1108.889128845738 1102.094508034485 1100.739483166401 1083.437221558842 345.2159137359921 1094.209112665768 292.9956184200288
983 0.005 4.915 20 1110.619801044985 1084.825974780722 1085.015840996409 1108.897022594975 1102.100461496356 1100.741577966121 1083.453099687864 345.2289640257437 1094.214048991535 292.9956500323301
984 0.005 4.92 20 1110.613145717629 1084.825881440293 1085.01578592362 1108.881633055753 1102.08855938698 1100.735347820324 1083.43622824772 345.2403885980083 1094.202705249552 292.995187098821
985 0.005 4.925 20 1110.620851483772 1084.826047902067 1085.015911586564 1108.897969855878 1102.102477093651 1100.746975785575 1083.45065866348 345.2502066375509 1094.213968895312 292.995326925967
986 0.005 4.93 20 1110.616438931563 1084.825896816816 1085.015797495141 1108.887982470097 1102.092587608597 1100.73731637473 1083.438502263394 345.2627191152484 1094.208722498611 292.995514727998
987 0.005 4.935 20 1110.612761769268 1084.82593824077 1085.015825155305 1108.888656271928 1102.095543282882 1100.739922000544 1083.447423773289 345.2732216194325 1094.206514464304 292.9953793494441
988 0.005 4.94 20 1110.628296694077 1084.826166091765 1085.015992086303 1108.899101126888 1102.103479394067 1100.748372639096 1083.44854395046 345.2825469550783 1094.214492738794 292.9952023407588
989 0.005 4.945 20 1110.607106596345 1084.825885520624 1085.015811530859 1108.8842791994 1102.088679499059 1100.731571497064 1083.436618256147 345.2930614744503 1094.206764601749 292.9954834085191
990 0.005 4.95 20 1110.625798345811 1084.82615533799 1085.015982841816 1108.896446803755 1102.102409881672 1100.747072608513 1083.457374650388 345.3061620452316 1094.211953307244 292.9952014222443
991 0.005 4.955 20 1110.614128237227 1084.826036568459 1085.015945805319 1108.886431498464 1102.09183641464 1100.73912309548 1083.434592906332 345.3173021858932 1094.207696870213 292.9955109886775
992 0.005 4.96 20 1110.617337894544 1084.826022081626 1085.015904812982 1108.893824562226 1102.097715110862 1100.738944162768 1083.448591335779 345.3281276620318 1094.212165351194 292.9956339048818
993 0.005 4.965 20 1110.616568720329 1084.826036203592 1085.015924917155 1108.886228882912 1102.093873873863 1100.740824945282 1083.442869821151 345.3405673571988 1094.205644326963 292.9955406331464
994 0.005 4.97 20 1110.617042478358 1084.826074466638 1085.015958148661 1108.8934521574 1102.097729278767 1100.742020366955 1083.443295497056 345.3527055505698 1094.210891714501 292.9956466590239
995 0.005 4.975000000000001 20 1110.624251887294 1084.826144297223 1085.015990499725 1108.896101492601 1102.099903011745 1100.741090245445 1083.451774045258 345.3616299007626 1094.213170473268 292.995204065395
996 0.005 4.98 20 1110.607823885419 1084.826079860701 1085.015974311448 1108.883913969545 1102.090537665263 1100.736203499932 1083.440321156837 345.373671879035 1094.202441906651 292.9952110696206
997 0.005 4.985 20 1110.630676764892 1084.826361254198 1085.016173405428 1108.900916536238 1102.105210087665 1100.749429954972 1083.452560800422 345.3848439107189 1094.21616874135 292.9955282687013
998 0.005 4.99 20 1110.60421064313 1084.826039703347 1085.015974350382 1108.882446532452 1102.087430953933 1100.731974379438 1083.43401059919 345.3976810746456 1094.204980963916 292.995327714002
999 0.005 4.995 20 1110.621801704288 1084.826212260536 1085.016050671223 1108.891522918174 1102.097937782356 1100.742397008092 1083.452446229124 345.4064963581404 1094.208882038017 292.9951932228092
1000 0.005 5 20 1110.618048946281 1084.826240686044 1085.016116265954 1108.8923756438 1102.098501165422 1100.745191868467 1083.442270605187 345.4169499263603 1094.211061986298 292.9951915577711
1001 0.005 5.005 20 1110.612482437053 1084.826055721682 1085.015955756107 1108.887298152674 1102.0905808097 1100.73262664463 1083.439193977302 345.4282993972813 1094.208424212368 292.9952162377245
1002 0.005 5.01 20 1110.624601409565 1084.826302850976 1085.016130650395 1108.8952491322 1102.101853209093 1100.745901680302 1083.454867452116 345.4391095000274 1094.210722677008 292.9956721879335
1003 0.005 5.015 20 1110.613541141618 1084.826239839089 1085.016125313554 1108.889178595148 1102.093423310354 1100.739074228387 1083.438240636826 345.4507442878149 1094.208152476877 292.9952016140972
1004 0.005 5.02 20 1110.625040009726 1084.826350630523 1085.016185738867 1108.897184811355 1102.101318794284 1100.742238522651 1083.454254384367 345.4616018826712 1094.21413330728 292.9952279503391
1005 0.005 5.025 20 1110.605995340014 1084.826217835951 1085.016130539786 1108.881242514327 1102.08846394821 1100.736555549806 1083.435534417705 345.4734854323343 1094.202336063511 292.9956588762977
1006 0.005 5.03 20 1110.626984381603 1084.826409118324 1085.016236961991 1108.896698856983 1102.100639738979 1100.744809523266 1083.451335985659 345.4866462183955 1094.212973830563 292.9952695566886
1007 0.005 5.035 20 1110.611250541298 1084.826310870747 1085.016197735273 1108.890745507601 1102.095969066081 1100.739580687812 1083.444262713746 345.4932813117362 1094.209547005933 292.9952549210939
1008 0.005 5.04 20 1110.61870937274 1084.826354826377 1085.016206165947 1108.887519370186 1102.09289136722 1100.737235484919 1083.444151589038 345.504870612422 1094.205695533164 292.9955991937581
1009 0.005 5.045 20 1110.624994960506 1084.826588070256 1085.016412701692 1108.900556920599 1102.105617232492 1100.749420319622 1083.452748969162 345.513855002654 1094.215704786654 292.9956594026461
1010 0.005 5.05 20 1110.609977179862 1084.826331217276 1085.01622980526 1108.884309052483 1102.088065940696 1100.731520782665 1083.435965163449 345.5257307987668 1094.206057935647 292.9952226888936
1011 0.005 5.055 20 1110.622891437615 1084.826581796651 1085.016405805865 1108.893827033046 1102.100912725927 1100.745425744626 1083.456476947282 345.5384139252214 1094.210156323838 292.9952323784956
1012 0.005 5.06 20 1110.614470003309 1084.826525568811 1085.016407762453 1108.889629423489 1102.094354231714 1100.741746177491 1083.437427146812 345.5489071700504 1094.208681536012 292.9956307498979
1013 0.005 5.065 20 1110.61751160045 1084.826445736792 1085.016317137997 1108.889627004466 1102.09409109181 1100.735219305911 1083.444749854417 345.5603057894058 1094.210257513907 292.995313653681
1014 0.005 5.07 20 1110.61577228041 1084.826571503375 1085.016423850864 1108.891762022492 1102.098625942749 1100.744516134271 1083.449725678528 345.5679400890578 1094.207156878364 292.9951832348617
1015 0.005 5.075 20 1110.622135318354 1084.826601072025 1085.016451979723 1108.891232354302 1102.09541298218 1100.740288821245 1083.441010001565 345.5786636214174 1094.210076462816 292.9952298065632
1016 0.005 5.08 20 1110.617994652431 1084.826670637907 1085.016520113086 1108.897535551965 1102.10190215022 1100.742967779666 1083.453627026441 345.5892209827254 1094.214334960331 292.9957104201306
1017 0.005 5.085 20 1110.613934546039 1084.826580589466 1085.016458945654 1108.881559839376 1102.087766458589 1100.734884285535 1083.434927803104 345.6030233719136 1094.202650982802 292.995264827875
1018 0.005 5.09 20 1110.621399141324 1084.826753961991 1085.016600694483 1108.897401282857 1102.103112323929 1100.747919329014 1083.451877531232 345.6115030525215 1094.214173498087 292.9951720813362
1019 0.005 5.095 20 1110.613338668595 1084.826588960947 1085.016480173618 1108.886979373882 1102.091565010456 1100.736587353516 1083.437425756698 345.6228545786026 1094.208205167904 292.995652536927
1020 0.005 5.100000000000001 20 1110.617432547777 1084.826645440513 1085.016511206122 1108.888790295957 1102.095917517113 1100.740110737772 1083.447858946413 345.6295036792012 1094.207142199341 292.9951580192229
1021 0.005 5.105 20 1110.624028433895 1084.826812951897 1085.016651970804 1108.898821271885 1102.103189009052 1100.747926638321 1083.44900801469 345.6399745629357 1094.21361134607 292.9952462318547
1022 0.005 5.11 20 1110.613409340353 1084.826599931562 1085.0164953851 1108.885733149912 1102.089734663585 1100.732272767788 1083.43844885041 345.6514713652025 1094.207590739506 292.9954987930567
1023 0.005 5.115 20 1110.621806961793 1084.826841878167 1085.016673448136 1108.896201448649 1102.102011406678 1100.74663553131 1083.456764254497 345.6615408529555 1094.211797352842 292.9956466088157
1024 0.005 5.12 20 1110.618988890192 1084.826772531817 1085.016653299615 1108.887794889728 1102.092503349433 1100.739752268041 1083.436136052275 345.6742948383792 1094.20804933074 292.9954831970816
1025 0.005 5.125 20 1110.61316423691 1084.826729438131 1085.016611266324 1108.892773128013 1102.097241639867 1100.738737292593 1083.449285168416 345.6836403373655 1094.211311679458 292.9956362989158
1026 0.005 5.13 20 1110.619329720791 1084.826781069689 1085.016638826019 1108.887736653775 1102.094275390389 1100.741118309723 1083.443843007172 345.6960149920228 1094.205903673027 292.9951685513084
1027 0.005 5.135 20 1110.615126232517 1084.826777373845 1085.016659652738 1108.891862169123 1102.097425281966 1100.741971746876 1083.440629879251 345.7027484740466 1094.209951332173 292.9951953107073
1028 0.005 5.14 20 1110.623416390785 1084.826853143835 1085.016689684797 1108.896779726926 1102.100302079868 1100.741835103476 1083.451826506304 345.7165449934747 1094.21308107221 292.9955567056661
1029 0.005 5.145 20 1110.610859404889 1084.82676938382 1085.016658372971 1108.882629943499 1102.089747135182 1100.735256550334 1083.43857076441 345.7257576198754 1094.203326943418 292.9956242140616
1030 0.005 5.15 20 1110.628880898287 1084.827077701163 1085.016882939136 1108.902372890552 1102.106436140633 1100.750292579229 1083.458008844836 345.7346255168957 1094.216366890483 292.9953959669638
1031 0.005 5.155 20 1110.609818884816 1084.82679784826 1085.01670710472 1108.883057193248 1102.087818434629 1100.732722464944 1083.433441702984 345.7462345515972 1094.20600492704 292.9951886570699
1032 0.005 5.16 20 1110.617026614802 1084.826895034988 1085.016758412036 1108.890980252731 1102.097368833175 1100.742092417674 1083.450287674488 345.7552704000017 1094.208394944972 292.9951450089381
1033 0.005 5.165 20 1110.622508971436 1084.826948415806 1085.016813047942 1108.892282657815 1102.097733680135 1100.744321397215 1083.440506261779 345.7638141704335 1094.211467375218 292.9956675354316
1034 0.005 5.17 20 1110.608699765598 1084.826763811581 1085.016669753694 1108.887451993258 1102.091306962263 1100.733415576699 1083.439643917628 345.7733804295826 1094.208046054871 292.9954787082083
1035 0.005 5.175 20 1110.627915463908 1084.82701188152 1085.016827698937 1108.896092843737 1102.101718289538 1100.746096122993 1083.454424641698 345.7868029896374 1094.211418813146 292.9955010180787
1036 0.005 5.18 20 1110.611497453637 1084.826901685187 1085.016799586288 1108.888355632278 1102.093669718825 1100.739281489518 1083.437799318254 345.7974862457105 1094.207704941003 292.9955468489993
1037 0.005 5.185 20 1110.624524924233 1084.827022655758 1085.016845616495 1108.897191257433 1102.100705794661 1100.741357879217 1083.45470243715 345.8074178057843 1094.214085978899 292.9956706131746
1038 0.005 5.19 20 1110.608995026344 1084.826921508461 1085.016815302125 1108.882232866277 1102.089809458456 1100.737706727959 1083.438305609974 345.8172606886658 1094.202265261394 292.9951622024976
1039 0.005 5.195 20 1110.622374107936 1084.827029459465 1085.016874859432 1108.895224067289 1102.099698971161 1100.744342264431 1083.446330466405 345.826501659981 1094.212289593901 292.99521744666
1040 0.005 5.2 20 1110.614984693717 1084.826914229625 1085.016798129309 1108.889158467199 1102.094147049062 1100.737682130395 1083.442091752534 345.8371192302694 1094.20997081305 292.9956345725006
1041 0.005 5.205 20 1110.614038363339 1084.82693523957 1085.016801398135 1108.887464695466 1102.093222883543 1100.737625293542 1083.444711858489 345.8458886394199 1094.20478284676 292.9951471521197
1042 0.005 5.21 20 1110.631522417396 1084.827227281179 1085.017028370456 1108.90211060706 1102.106640053949 1100.75024990156 1083.454462746491 345.855027796391 1094.217136727922 292.9952535297909
1043 0.005 5.215 20 1110.605934654751 1084.826934816346 1085.01684381319 1108.88405515739 1102.088085667144 1100.731701889047 1083.436249517546 345.86741044826 1094.205765660728 292.9956362286845
1044 0.005 5.22 20 1110.626023092439 1084.827183132436 1085.016995480317 1108.893764392969 1102.100042542339 1100.745004813596 1083.454395651508 345.8765867277169 1094.21056393548 292.9951676568103
1045 0.005 5.225000000000001 20 1110.611480743339 1084.827111620428 1085.016996956013 1108.888714664075 1102.094201031942 1100.741586984584 1083.438133411326 345.887921610389 1094.208049597556 292.9952469552545
1046 0.005 5.23 20 1110.619822393236 1084.82708236548 1085.016926492058 1108.891705785691 1102.095267911416 1100.736504330126 1083.446864305009 345.8952127543432 1094.210928391368 292.9956468453641
1047 0.005 5.235 20 1110.615335820709 1084.827155697892 1085.017009469664 1108.889972551495 1102.0975914669 1100.743674694068 1083.447427194682 345.9044185945354 1094.207194068462 292.9951936133868
1048 0.005 5.24 20 1110.620126998874 1084.827192999837 1085.017036745048 1108.891609632921 1102.095737300822 1100.74072297422 1083.442905936874 345.9154632022499 1094.209621733243 292.9951556229753
1049 0.005 5.245 20 1110.622166326133 1084.827287916127 1085.017115841973 1108.897594037604 1102.10212792058 1100.742936165206 1083.454563588485 345.9251763220768 1094.214661368552 292.9956967546091
1050 0.005 5.25 20 1110.610541282364 1084.827171696629 1085.017055765535 1108.882698782985 1102.088818002793 1100.735723051304 1083.436757577966 345.935845995018 1094.202287763115 292.9952222472326
1051 0.005 5.255 20 1110.626990197003 1084.827361449426 1085.017192769531 1108.897913647787 1102.103092313999 1100.747720700135 1083.449916983788 345.9446087217082 1094.215161097467 292.9951388555831
1052 0.005 5.26 20 1110.608198410846 1084.827149038087 1085.017051709723 1108.886237151873 1102.09079988191 1100.735417181377 1083.438839107864 345.9527585210153 1094.207558267571 292.9956727911046
1053 0.005 5.265 20 1110.621361905319 1084.827264383739 1085.017102201807 1108.889101109644 1102.095614050803 1100.740097080651 1083.447383093682 345.9632723586736 1094.207285959407 292.9951802412601
1054 0.005 5.27 20 1110.619445722397 1084.827399545591 1085.017240516442 1108.897752013439 1102.103054429563 1100.747708474672 1083.447800555646 345.9726657377304 1094.212698670864 292.9955935051977
1055 0.005 5.275 20 1110.61516609338 1084.827217188128 1085.017086649125 1108.885989489982 1102.089095202356 1100.731981422535 1083.438093358637 345.9824042166904 1094.20746846224 292.9956817275673
1056 0.005 5.28 20 1110.619986803542 1084.827450892829 1085.017271461821 1108.89452026314 1102.101510819552 1100.746021216216 1083.455732699392 345.994567101685 1094.211370697089 292.9953522806227
1057 0.005 5.285 20 1110.617999241017 1084.827404470531 1085.017260976272 1108.888497514572 1102.092909705573 1100.740092788672 1083.437927896791 346.0027349698739 1094.207943122148 292.9951766658568
1058 0.005 5.29 20 1110.617021688013 1084.82735978288 1085.017227533173 1108.892776427008 1102.097821738864 1100.739474916369 1083.447338756314 346.0156045744436 1094.212216309233 292.9952346888968
1059 0.005 5.295 20 1110.616044232599 1084.827369649439 1085.017236560308 1108.887673803267 1102.094258780525 1100.741049672831 1083.444451664478 346.0248624505838 1094.205781046781 292.9956530407149
1060 0.005 5.3 20 1110.621968248694 1084.827443132965 1085.017292973411 1108.893601743622 1102.098570169815 1100.742820761764 1083.443939973906 346.0277309598555 1094.211207557473 292.9952630132203
1061 0.005 5.305 20 1110.616740300659 1084.827439065375 1085.017293754726 1108.894652854606 1102.098410604116 1100.739962049049 1083.448444778823 346.0387156543594 1094.2124074033 292.9952168168605
1062 0.005 5.31 20 1110.616427732203 1084.827375797106 1085.017248671059 1108.884327401865 1102.090599954073 1100.736263160135 1083.439404324318 346.0465570929775 1094.203821727077 292.9956885282009
1063 0.005 5.315 20 1110.623454757646 1084.82763270946 1085.017453432353 1108.900447912878 1102.10519681964 1100.74958091897 1083.455319644593 346.0593555718536 1094.215191684657 292.995227980533
1064 0.005 5.32 20 1110.613151791872 1084.827384986142 1085.017277396825 1108.88373066226 1102.08748200882 1100.732438850856 1083.433039852808 346.0642578114848 1094.206122471441 292.9951617760999
1065 0.005 5.325 20 1110.614867215224 1084.827456042556 1085.017321542961 1108.889988345656 1102.097169012472 1100.741680702009 1083.449760783094 346.078636216905 1094.208132285509 292.9956622192818
1066 0.005 5.33 20 1110.622482773164 1084.827532939011 1085.017378128126 1108.892868520605 1102.097797014978 1100.74456627006 1083.44280287303 346.088937792166 1094.211116160614 292.9954896346126
1067 0.005 5.335 20 1110.611095109564 1084.827361597914 1085.017249785055 1108.88733752307 1102.09158905756 1100.733669938756 1083.441047133176 346.0968744584397 1094.208370381916 292.9951851623661
1068 0.005 5.34 20 1110.625032444989 1084.827621368951 1085.017426549824 1108.896387368081 1102.102067901243 1100.746165346476 1083.455743018969 346.1100056657942 1094.211163614372 292.9952225491685
1069 0.005 5.345 20 1110.616968095268 1084.827561857986 1085.017429851025 1108.888662583415 1102.093807713494 1100.739561749577 1083.439163414799 346.1167470605793 1094.208545013094 292.9955098210703
1070 0.005 5.350000000000001 20 1110.620058376382 1084.827614980366 1085.017460166334 1108.896627530824 1102.10043181913 1100.741709831348 1083.452081655058 346.12724733791 1094.213567842911 292.9956826754184
1071 0.005 5.355 20 1110.614553858784 1084.827559269294 1085.017436139853 1108.882598666868 1102.089718908759 1100.737715214762 1083.438404521791 346.1316712602591 1094.203017089323 292.9952072976
1072 0.005 5.36 20 1110.618003714554 1084.827642337159 1085.017499630284 1108.894831541509 1102.099793877965 1100.744310243859 1083.446073511287 346.1433619957294 1094.211680770125 292.9951863821265
1073 0.005 5.365 20 1110.618249865917 1084.827542353212 1085.017409649237 1108.889636715615 1102.093809750587 1100.737354069183 1083.442298907626 346.1518507407263 1094.209719281617 292.9952215656313
1074 0.005 5.37 20 1110.611213646163 1084.827507778718 1085.017386556806 1108.88659160583 1102.092908773554 1100.737349441278 1083.444308260938 346.1628378946864 1094.204639171513 292.9954913552431
1075 0.005 5.375 20 1110.63152586155 1084.827813696568 1085.017601581493 1108.901753935274 1102.105751604078 1100.74959407712 1083.452969403467 346.1698784352288 1094.216660368857 292.995197281439
1076 0.005 5.38 20 1110.605968687788 1084.8274882983 1085.017402279036 1108.882673524492 1102.087403209202 1100.731490653306 1083.433601947587 346.177995449411 1094.20584385306 292.9956313838499
1077 0.005 5.385 20 1110.623473367488 1084.827666135747 1085.017496880431 1108.893407603251 1102.09954853278 1100.744524615815 1083.452927508072 346.1892543703249 1094.210414851626 292.9955225868039
1078 0.005 5.39 20 1110.616665512957 1084.827614219667 1085.017496247195 1108.889215093325 1102.094738084207 1100.742190934706 1083.439135930852 346.1972665824961 1094.209128517442 292.995260580345
1079 0.005 5.395 20 1110.617044701029 1084.827559783567 1085.017428394719 1108.892530727916 1102.096271606078 1100.737474923201 1083.44689307929 346.2053887577078 1094.210876105353 292.9952411076781
1080 0.005 5.4 20 1110.621758529433 1084.827677182317 1085.017524416363 1108.891104488414 1102.098379843141 1100.744449431671 1083.448651818374 346.2163895823548 1094.208452826929 292.995668140085
1081 0.005 5.405 20 1110.614470693604 1084.827619738373 1085.017505136895 1108.890004478627 1102.094532003406 1100.739496612524 1083.438762228667 346.2268889836803 1094.208782393239 292.9952220829687
1082 0.005 5.41 20 1110.626296374111 1084.827736207584 1085.017568408268 1108.897905640863 1102.101869809417 1100.742967766023 1083.452147183031 346.233701708711 1094.215023164941 292.9952380794248
1083 0.005 5.415 20 1110.607463732754 1084.827601659421 1085.017504420075 1108.883077507229 1102.089956977009 1100.736457918188 1083.43864575021 346.2425261204008 1094.202207346389 292.9956314521552
1084 0.005 5.42 20 1110.628505641913 1084.827789365018 1085.017619937734 1108.898041955593 1102.102505506374 1100.747337749565 1083.449181024644 346.2497879392754 1094.21469545433 292.9951762667038
1085 0.005 5.425 20 1110.607834532379 1084.827534946514 1085.017454876339 1108.885826587644 1102.091130706217 1100.735499850117 1083.439679505175 346.2601000588811 1094.207537438745 292.9952157233368
1086 0.005 5.43 20 1110.62097255042 1084.827638725444 1085.017482565047 1108.890161656171 1102.096084602202 1100.740328395054 1083.448818271927 346.267811590188 1094.207713867107 292.9954764157544
1087 0.005 5.435 20 1110.623520845304 1084.827806869101 1085.017641584571 1108.897707940505 1102.103206309483 1100.748240769371 1083.449885108047 346.2739519510935 1094.2136124084 292.9954821138643
1088 0.005 5.44 20 1110.611143456383 1084.827570645758 1085.017464351081 1108.885883759805 1102.089160822686 1100.732154574931 1083.437954162379 346.2870245441125 1094.206814426065 292.9955754859369
1089 0.005 5.445 20 1110.625372732968 1084.827816706773 1085.017636485204 1108.895201446281 1102.101909943867 1100.746359492038 1083.45599042698 346.2957370255387 1094.212105026834 292.99553678737
1090 0.005 5.45 20 1110.612650038394 1084.82771401966 1085.017603079695 1108.887569439853 1102.091994776002 1100.739038368787 1083.436023828277 346.3021854815516 1094.207268450443 292.9956606365828
1091 0.005 5.455 20 1110.621055437412 1084.827704072893 1085.017561912803 1108.892928068953 1102.09733008448 1100.738796132141 1083.447526816791 346.3114810603998 1094.212558273548 292.9951341588574
1092 0.005 5.46 20 1110.610494324627 1084.827684489743 1085.017566355673 1108.886360476989 1102.09367918417 1100.740859837191 1083.443311852383 346.3204531832584 1094.20451020033 292.9954969623256
1093 0.005 5.465 20 1110.624345411384 1084.827760312475 1085.017602502837 1108.893565692512 1102.097950973775 1100.742297773154 1083.441633915908 346.3276122526562 1094.211334300271 292.9956557433683
1094 0.005 5.47 20 1110.615984014439 1084.827766273084 1085.017621447567 1108.895250938916 1102.099784273549 1100.741488558092 1083.450621604442 346.3378300256926 1094.212460840875 292.9952117589211
1095 0.005 5.475000000000001 20 1110.616304778924 1084.827734542018 1085.017589277367 1108.88502500611 1102.090753097922 1100.736092681411 1083.440222890242 346.3495442753115 1094.203709869609 292.9955300009671
1096 0.005 5.48 20 1110.626307581288 1084.827974598182 1085.017791267338 1108.901175691733 1102.10642817395 1100.750451447516 1083.454904152068 346.3577905789579 1094.216362262864 292.9952596437051
1097 0.005 5.485 20 1110.610511524063 1084.827715900656 1085.017614640378 1108.884119095129 1102.088028212323 1100.733027455774 1083.433230549951 346.3668615294649 1094.206029243494 292.9952291524763
1098 0.005 5.49 20 1110.619922225029 1084.827847733166 1085.017691353418 1108.890146827365 1102.097393062863 1100.742101146111 1083.451069075966 346.37423631233 1094.208512722989 292.995677492982
1099 0.005 5.495 20 1110.618221505672 1084.827859865868 1085.017728845264 1108.893298188158 1102.098233565036 1100.744918161218 1083.442156354839 346.38364260382 1094.211049635448 292.995196988416
1100 0.005 5.5 20 1110.617329571724 1084.827732225031 1085.017606379984 1108.888840118598 1102.092679329227 1100.734537736951 1083.442458012044 346.3927426810209 1094.209453321413 292.9951248504474
1101 0.005 5.505 20 1110.620083787552 1084.827951010181 1085.017774460056 1108.895520374447 1102.101617069996 1100.746116323658 1083.45482158443 346.4004405180211 1094.210168283558 292.995669317591
1102 0.005 5.51 20 1110.620069687194 1084.82789522489 1085.017755749578 1108.889037178472 1102.093390818742 1100.739027605885 1083.436646573457 346.4096749178461 1094.208795127796 292.9951638029119
1103 0.005 5.515 20 1110.616084837539 1084.827901083825 1085.017760076224 1108.895520459997 1102.100207986565 1100.74134356819 1083.451317708458 346.4182875125346 1094.213342969419 292.9952496495489
1104 0.005 5.52 20 1110.61509435612 1084.827839263937 1085.017708478158 1108.88304694963 1102.08952132959 1100.737248412883 1083.437900324936 346.4273915351966 1094.202997829792 292.9956487904464
1105 0.005 5.525 20 1110.620082288183 1084.827953040571 1085.017795804361 1108.895906537913 1102.100990724839 1100.745032309127 1083.449204105962 346.4348894779203 1094.212635240421 292.9956563545239
1106 0.005 5.53 20 1110.616560109901 1084.827855351838 1085.017716454133 1108.890425987255 1102.094673685161 1100.738461616251 1083.443428315409 346.4455803520991 1094.210255488518 292.9951317710452
1107 0.005 5.535 20 1110.614980356751 1084.827833500829 1085.017700667522 1108.885805027485 1102.092586595377 1100.737125823189 1083.443226113517 346.4539989145857 1094.205155100784 292.9950936050114
1108 0.005 5.54 20 1110.628704521219 1084.828141603163 1085.01793241224 1108.90308260753 1102.106887995275 1100.750426463575 1083.456928846121 346.4622287436543 1094.216339687365 292.9951728795031
1109 0.005 5.545 20 1110.611392836699 1084.82789264249 1085.017778393735 1108.883547765454 1102.08793775055 1100.73196590668 1083.433617539205 346.4699427985049 1094.206259800912 292.9950650994201
1110 0.005 5.55 20 1110.619661131955 1084.828077346848 1085.01790752319 1108.894338861879 1102.10056685881 1100.745242762565 1083.454846419115 346.4776398039157 1094.210186479845 292.9956864105928
1111 0.005 5.555 20 1110.620965951042 1084.828069058414 1085.017923675619 1108.889697273014 1102.094502109662 1100.742028152102 1083.440070535004 346.4844879374944 1094.209409797116 292.9951868089564
1112 0.005 5.56 20 1110.61289163222 1084.828004402665 1085.017868296952 1108.891885294767 1102.096342244814 1100.737407575281 1083.447872377777 346.493814593657 1094.210374151687 292.9950842105044
1113 0.005 5.565 20 1110.622313173104 1084.828133358032 1085.017954383801 1108.89049237865 1102.097041814353 1100.743377975729 1083.447254810567 346.503245976935 1094.207725598433 292.9952194857588
1114 0.005 5.57 20 1110.614291168472 1084.828068694454 1085.017941826709 1108.890145527501 1102.095454179075 1100.740090528797 1083.439564161926 346.509416612426 1094.209276456511 292.9952212788485
1115 0.005 5.575 20 1110.625464365254 1084.828203926693 1085.018011306543 1108.898823909197 1102.102232657401 1100.74309245313 1083.4545706672 346.5210558778567 1094.214895200905 292.9956545260694
1116 0.005 5.58 20 1110.611242762707 1084.828097647208 1085.017972666685 1108.883202232091 1102.090312015142 1100.736481518427 1083.439079010438 346.5270137878231 1094.202850818931 292.9952214995297
1117 0.005 5.585 20 1110.62612732417 1084.828310074918 1085.018124319174 1108.899379811292 1102.103758550605 1100.748366413022 1083.45354546119 346.5343145500273 1094.214537518207 292.9952318308449
1118 0.005 5.59 20 1110.612858414099 1084.828089684264 1085.017982720906 1108.885461179209 1102.090752382469 1100.735685477774 1083.43738768629 346.5454656968319 1094.208052897598 292.9956817440194
1119 0.005 5.595 20 1110.616952356741 1084.828183742229 1085.018028732327 1108.890926210343 1102.096983278669 1100.740842012201 1083.450312920528 346.5523341695003 1094.207359444626 292.9951668249936
1120 0.005 5.600000000000001 20 1110.627469930032 1084.828366735901 1085.018181277313 1108.897606475827 1102.102695163166 1100.747954907856 1083.448455313698 346.5592618930592 1094.213767395639 292.9952567180545
1121 0.005 5.605 20 1110.606950745861 1084.828089528139 1085.017994244492 1108.885006573672 1102.088895659232 1100.731762725829 1083.435826029658 346.5682697762596 1094.206868233431 292.9956288361801
1122 0.005 5.61 20 1110.628089965126 1084.828348559132 1085.018151087514 1108.895818579729 1102.10163169427 1100.746501167527 1083.455532019734 346.5763997770017 1094.21200051789 292.9955119216514
1123 0.005 5.615 20 1110.610852964146 1084.828235261441 1085.018120861413 1108.88717004823 1102.092550967732 1100.739307684586 1083.437187086668 346.5834435656231 1094.206865763436 292.9955659160444
1124 0.005 5.62 20 1110.62176224844 1084.828265417493 1085.01810046027 1108.894121607197 1102.097955736701 1100.739469073016 1083.448889098836 346.5919150295197 1094.212832628799 292.9955435149612
1125 0.005 5.625 20 1110.611285893998 1084.828180504968 1085.018066251306 1108.883921530444 1102.091722333515 1100.739244226626 1083.440189200234 346.6000521034832 1094.204778265453 292.9952079315796
1126 0.005 5.63 20 1110.622159750109 1084.828254635753 1085.018098404523 1108.894544080872 1102.098857484612 1100.743120710153 1083.444293388335 346.6078015749202 1094.211519932132 292.9951726771726
1127 0.005 5.635 20 1110.619145295389 1084.828258695327 1085.018101174027 1108.893212139797 1102.09783828694 1100.739976611351 1083.448358316072 346.6180350765841 1094.211955875738 292.9956585657567
1128 0.005 5.64 20 1110.611539362717 1084.828173079552 1085.018048899339 1108.884009093006 1102.089993217188 1100.735267358525 1083.437966606917 346.6262916025146 1094.203741313652 292.9951866034293
1129 0.005 5.645 20 1110.631331228892 1084.828469832932 1085.018265292631 1108.901714170534 1102.106624097625 1100.750601256013 1083.456427269276 346.6348900361498 1094.216742030275 292.9951428531736
1130 0.005 5.65 20 1110.606243688848 1084.828189597682 1085.018091553547 1108.884318817547 1102.088465825073 1100.732926656097 1083.435510488699 346.6438052817289 1094.205503426042 292.9956665263205
1131 0.005 5.655 20 1110.624167701925 1084.828370404683 1085.018188658108 1108.891533493986 1102.09797615307 1100.742709603885 1083.450776056952 346.6511168397804 1094.209621843299 292.995189856275
1132 0.005 5.66 20 1110.613998868658 1084.828340880087 1085.018211888272 1108.89129413844 1102.097012995119 1100.743717978725 1083.440619263938 346.6590505183343 1094.209877174507 292.9952403292133
1133 0.005 5.665 20 1110.6177712402 1084.828224093496 1085.018078618586 1108.888727914463 1102.091961800404 1100.733647051877 1083.441678372688 346.6647543465471 1094.209492131799 292.995485566161
1134 0.005 5.67 20 1110.619734670252 1084.828408976588 1085.018229891492 1108.894293287586 1102.101420356819 1100.74577683024 1083.453857497964 346.6743306193006 1094.209537623776 292.9955048219923
1135 0.005 5.675 20 1110.617725495215 1084.828361300755 1085.018213207987 1108.889327512501 1102.093798466079 1100.739253081506 1083.43694216057 346.6807649893997 1094.208432248348 292.9956301583054
1136 0.005 5.68 20 1110.621163935665 1084.828424057317 1085.018252439661 1108.895946901981 1102.100459537456 1100.741494895915 1083.45330805629 346.6884418178861 1094.213897176871 292.9956251715275
1137 0.005 5.685 20 1110.610721125517 1084.828304237478 1085.018185742074 1108.882246519873 1102.088780985524 1100.736441540428 1083.43664067463 346.6991844871129 1094.202628397504 292.9952409950955
1138 0.005 5.69 20 1110.625960010912 1084.828485769622 1085.018301752349 1108.896601128806 1102.101496282167 1100.74559034075 1083.451711213626 346.7049856172397 1094.213499019119 292.9951656963542
1139 0.005 5.695 20 1110.610714372392 1084.828331245946 1085.018207421886 1108.888547511599 1102.093053743664 1100.737251799337 1083.440710320076 346.715099933974 1094.20928592605 292.9956503171115
1140 0.005 5.7 20 1110.618764908693 1084.828331687921 1085.018180250276 1108.885958558448 1102.09204535506 1100.736819579601 1083.441562199894 346.7209921338653 1094.205583445 292.9953267787591
1141 0.005 5.705 20 1110.623506622324 1084.828554368192 1085.018367582749 1108.901042643698 1102.105651493796 1100.749143542373 1083.452288818872 346.72735209553 1094.21510828929 292.9952739167666
1142 0.005 5.71 20 1110.613881281005 1084.828348046916 1085.018208622915 1108.884595375174 1102.087850039059 1100.731522503678 1083.436001202871 346.7380492063308 1094.206658481869 292.9952466505202
1143 0.005 5.715 20 1110.619726865791 1084.828560572095 1085.018372896971 1108.894692783733 1102.101761490515 1100.746086842386 1083.457211935063 346.7448280830087 1094.210248762914 292.9956473749019
1144 0.005 5.72 20 1110.619089313866 1084.828524572222 1085.018369211048 1108.889444416778 1102.093793777357 1100.74141588928 1083.438138365173 346.7515524983419 1094.208890931142 292.9951890952191
1145 0.005 5.725000000000001 20 1110.617160424248 1084.828484559275 1085.018328809221 1108.892335274742 1102.097053525166 1100.738058150139 1083.450145995526 346.7582017342248 1094.211019389624 292.9952269413549
1146 0.005 5.73 20 1110.617782576931 1084.828587634007 1085.018414257539 1108.889677006229 1102.096532397601 1100.74326364186 1083.446472906194 346.7651361104404 1094.206494092828 292.9957038545979
1147 0.005 5.735 20 1110.619780165806 1084.82858098563 1085.018427381456 1108.890295180886 1102.095375827254 1100.740078504662 1083.440578492433 346.7723556490034 1094.209871236122 292.9952398104076
1148 0.005 5.74 20 1110.619659162119 1084.828637001627 1085.018463032591 1108.897000500827 1102.100290158099 1100.741108173427 1083.452133372954 346.7798940795714 1094.214029686263 292.9952009812063
1149 0.005 5.745 20 1110.615986322439 1084.828579721337 1085.01843251429 1108.883509020815 1102.089986453256 1100.73627852283 1083.439274128527 346.7899831140174 1094.203209924809 292.9956768302946
1150 0.005 5.75 20 1110.622273881532 1084.828771847368 1085.018589982863 1108.899133502107 1102.103901676769 1100.748238618181 1083.45194300422 346.7969102754254 1094.214750396222 292.9952006966301
1151 0.005 5.755 20 1110.615846850608 1084.828570724701 1085.018441036821 1108.886460185292 1102.090646577546 1100.735374725313 1083.437086613401 346.8035578782597 1094.207760074619 292.9952140979989
1152 0.005 5.76 20 1110.614528550138 1084.828629449617 1085.018479962887 1108.889211996611 1102.096440342112 1100.740671096992 1083.449644358851 346.8140148933394 1094.207338076004 292.9956961699585
1153 0.005 5.765 20 1110.626850257089 1084.828810840054 1085.018615974288 1108.897404426024 1102.101975576325 1100.74765372703 1083.446650212586 346.8222904170324 1094.213684435906 292.9955268913678
1154 0.005 5.77 20 1110.609367295735 1084.828556055205 1085.018446863939 1108.885244896513 1102.08960378094 1100.732255099994 1083.437061511598 346.8270468557 1094.20748876291 292.9954811673917
1155 0.005 5.775 20 1110.625153197475 1084.828815369345 1085.018616121637 1108.896311329054 1102.102365959158 1100.746980276323 1083.456733811056 346.8362202616439 1094.211463279929 292.9953600311812
1156 0.005 5.78 20 1110.614937859323 1084.828696903309 1085.018574236198 1108.886841855902 1102.092503626715 1100.739089537225 1083.434186752264 346.8433095952226 1094.20727161825 292.995201832727
1157 0.005 5.785 20 1110.617875205262 1084.828692220937 1085.018544902532 1108.894428692045 1102.098260888132 1100.739775605197 1083.449946639839 346.8507376398065 1094.212583443499 292.9952400319449
1158 0.005 5.79 20 1110.616040151951 1084.828643616246 1085.018514910363 1108.883927646238 1102.091389834843 1100.739145808804 1083.439420147321 346.8616076221502 1094.205146393198 292.9955295079937
1159 0.005 5.795 20 1110.618536614045 1084.828736003129 1085.018579251463 1108.894872423231 1102.099335441697 1100.743418668979 1083.447956188695 346.8680217761629 1094.211243518734 292.9951707707272
1160 0.005 5.8 20 1110.624123486048 1084.828784085401 1085.018604410445 1108.895578051443 1102.099543318034 1100.741912784677 1083.449003410484 346.8749682346784 1094.21240729703 292.9952107476312
1161 0.005 5.805 20 1110.608388737783 1084.82867385464 1085.018553632465 1108.883781342084 1102.090512124642 1100.735984367427 1083.438591639858 346.8832316290404 1094.203254129825 292.9956543378491
1162 0.005 5.81 20 1110.632186382664 1084.828975111792 1085.018757309668 1108.901980130824 1102.105956275705 1100.749994204173 1083.454951450226 346.8904444632386 1094.216589888767 292.9955170787165
1163 0.005 5.815 20 1110.605617483885 1084.828658155534 1085.018561956923 1108.882463437894 1102.087299248318 1100.731908559043 1083.434171349305 346.8992134535909 1094.205295798325 292.9956202255221
1164 0.005 5.82 20 1110.623191136392 1084.828846019354 1085.018658369481 1108.893299988332 1102.099518566945 1100.74404838765 1083.454445851228 346.9057377503015 1094.209505204266 292.9956503180165
1165 0.005 5.825 20 1110.618454739517 1084.828830571653 1085.018688787651 1108.891185621176 1102.097037557849 1100.743782911532 1083.440321238785 346.9157067407163 1094.210287573284 292.9954799516216
1166 0.005 5.83 20 1110.61393534879 1084.828676834486 1085.018550304354 1108.888981962309 1102.092250953629 1100.734013937877 1083.44181899753 346.9233636044967 1094.209044656589 292.9952764110767
1167 0.005 5.835 20 1110.625112534721 1084.828912872213 1085.018716293386 1108.894937559819 1102.101720853168 1100.746158684846 1083.455195555672 346.9306263358005 1094.209790005379 292.9952143348747
1168 0.005 5.84 20 1110.614280225252 1084.828843310812 1085.018704560746 1108.8896008924 1102.093857257281 1100.739244490367 1083.437951626026 346.9355109600585 1094.208659476369 292.9951314417893
1169 0.005 5.845 20 1110.626088852293 1084.828939185783 1085.018748810184 1108.897456851799 1102.10127781787 1100.741878602615 1083.454350642609 346.9441212889691 1094.214770513052 292.9956177774616
1170 0.005 5.850000000000001 20 1110.606119664159 1084.828767506473 1085.018661843759 1108.881045979379 1102.088130543594 1100.73606583279 1083.43524827168 346.9526340863611 1094.201472179233 292.9951722615239
1171 0.005 5.855 20 1110.62799355597 1084.82894955284 1085.018759282025 1108.897236049979 1102.101509591456 1100.745900105946 1083.449456378753 346.9587971646202 1094.213673380897 292.995204897825
1172 0.005 5.86 20 1110.610357369081 1084.828783277949 1085.018664393561 1108.888510609877 1102.093938647278 1100.738117334946 1083.441930947257 346.9658371288733 1094.208958154544 292.995685455834
1173 0.005 5.865 20 1110.618175217402 1084.828790630075 1085.018633212465 1108.886905659945 1102.092578109232 1100.737039126604 1083.442624389016 346.9718382348545 1094.20578915902 292.9951721657809
1174 0.005 5.87 20 1110.627258711532 1084.829046637361 1085.018844133627 1108.900847991534 1102.105684191287 1100.749359589018 1083.455338262345 346.9788265344839 1094.215174580895 292.9952413955453
1175 0.005 5.875 20 1110.6108921631 1084.828795401671 1085.018673111934 1108.884966405173 1102.088398169286 1100.731962422695 1083.436220851342 346.986889506016 1094.206826063352 292.995648018061
1176 0.005 5.88 20 1110.625277944588 1084.829025150485 1085.018831445379 1108.894384151063 1102.101248598648 1100.745748994884 1083.455955034256 346.9954332908748 1094.211321295919 292.9954356434731
1177 0.005 5.885 20 1110.613678788126 1084.828926274448 1085.018801573121 1108.888641453627 1102.093118701571 1100.74080598561 1083.436913798459 347.0035726644235 1094.20775351566 292.9952516836332
1178 0.005 5.89 20 1110.620311997048 1084.828878314285 1085.018723238528 1108.891083440189 1102.095316508084 1100.736432905909 1083.447444796692 347.0102777355203 1094.211171734312 292.9952330620181
1179 0.005 5.895 20 1110.614160192853 1084.828923268888 1085.018775804712 1108.889382290431 1102.096562828629 1100.743188102995 1083.446632719917 347.0162464844046 1094.206575423458 292.9956656913469
1180 0.005 5.9 20 1110.623059737549 1084.828937869025 1085.018776267798 1108.891789220653 1102.095969820213 1100.740573437697 1083.440222677739 347.0224685412951 1094.210299204459 292.9951789743247
1181 0.005 5.905 20 1110.617634607632 1084.828971802834 1085.018807350734 1108.896618549094 1102.10086608029 1100.741615379642 1083.452255050447 347.0310755755808 1094.214089506441 292.9951969884011
1182 0.005 5.91 20 1110.615405292184 1084.828919697019 1085.018765963569 1108.883802486248 1102.089972849195 1100.736229973393 1083.439189485078 347.0372815765913 1094.203003607246 292.9953015985279
1183 0.005 5.915 20 1110.624092003844 1084.829108728899 1085.018923356584 1108.898931975921 1102.104544289334 1100.74850900202 1083.452249527328 347.0412071381145 1094.214568645837 292.995449352787
1184 0.005 5.92 20 1110.611903676303 1084.828869261635 1085.01875224521 1108.885406439485 1102.08968196521 1100.734739737469 1083.435899034072 347.0483482367972 1094.207410024844 292.9956654194275
1185 0.005 5.925 20 1110.619752277551 1084.828973560785 1085.018805887036 1108.88979271202 1102.096911271198 1100.741052840607 1083.450915545124 347.0579648586155 1094.207643499202 292.995233498055
1186 0.005 5.93 20 1110.621943807245 1084.829102098171 1085.01892359044 1108.896852870235 1102.101487443568 1100.747097929147 1083.446863889055 347.0618109271422 1094.212754079386 292.9951949179313
1187 0.005 5.935 20 1110.614750886871 1084.828888875154 1085.018762532054 1108.885645546016 1102.089363283083 1100.732241631379 1083.436539920112 347.0690177925351 1094.208051681137 292.9956686409398
1188 0.005 5.94 20 1110.621102779589 1084.829108893067 1085.018924075896 1108.896436352021 1102.102746325821 1100.747069339696 1083.456781133891 347.0788055145136 1094.211351970867 292.9952485928879
1189 0.005 5.945 20 1110.619666404291 1084.829043576539 1085.018896188599 1108.887720953375 1102.092216268528 1100.738979318338 1083.437122258879 347.0873461723534 1094.20796847611 292.9952022122018
1190 0.005 5.95 20 1110.614747329523 1084.829024006039 1085.018878443669 1108.893511091686 1102.098383886373 1100.739977019039 1083.448751381024 347.0921474688847 1094.211882906169 292.9956184979351
1191 0.005 5.955 20 1110.617487693188 1084.829006806475 1085.018855440765 1108.885578020355 1102.092394943444 1100.740213057622 1083.440729255324 347.0991780535383 1094.205223610872 292.9951671188293
1192 0.005 5.96 20 1110.618345097573 1084.829049401624 1085.018896263601 1108.893838954469 1102.099157270054 1100.743354836844 1083.445642401263 347.107115955255 1094.211084241953 292.9952373517113
1193 0.005 5.965 20 1110.620694669469 1084.829051525041 1085.018880171263 1108.893962401296 1102.09785596805 1100.740259835645 1083.447125599264 347.1153072495725 1094.212122324812 292.9955261662485
1194 0.005 5.97 20 1110.613050576468 1084.829000051082 1085.018858220517 1108.884007073287 1102.091021785635 1100.736336768959 1083.440328761787 347.1220815502851 1094.203309398834 292.9956439318219
1195 0.005 5.975000000000001 20 1110.628284717283 1084.829270871449 1085.019061622902 1108.902350849727 1102.106550202273 1100.750589037862 1083.45646888143 347.1277739732856 1094.216436266387 292.995371650887
1196 0.005 5.98 20 1110.610475793183 1084.828977494351 1085.018865644243 1108.882182310504 1102.086673173503 1100.731321713787 1083.432655918217 347.132054498143 1094.205942869186 292.9950663629859
1197 0.005 5.985 20 1110.6185167728 1084.82914093707 1085.018966229834 1108.893177107091 1102.099594628751 1100.744050747489 1083.454312643863 347.1415216301111 1094.208887482574 292.995251943887
1198 0.005 5.99 20 1110.623219989383 1084.829190097608 1085.019019453407 1108.89207329459 1102.097101198935 1100.743964952105 1083.442363970714 347.1484890365846 1094.210796555597 292.9951158199144
1199 0.005 5.995 20 1110.611863763844 1084.829054201827 1085.018919942101 1108.890175680713 1102.094294387823 1100.735887171751 1083.444058019983 347.1550525344798 1094.208827974893 292.995241263845
1200 0.005 6 20 1110.627759798073 1084.829307593828 1085.019088910991 1108.895787046341 1102.10166253732 1100.746132502996 1083.45498906951 347.159723955122 1094.210389558705 292.9953242739864
1201 0.005 6.005 20 1110.612622373192 1084.829208796099 1085.019072362988 1108.888763156036 1102.094235272647 1100.739642507315 1083.437141080043 347.16429161479 1094.208019548981 292.9951691306473
1202 0.005 6.01 20 1110.62438045342 1084.829308683871 1085.019108704556 1108.897319898653 1102.100795343082 1100.741823772413 1083.454478886171 347.1729476035122 1094.214256073018 292.9952133417149
1203 0.005 6.015000000000001 20 1110.609944292093 1084.829169284968 1085.019046844198 1108.880847095038 1102.088480179908 1100.736158070601 1083.435944228991 347.1792786509173 1094.202472805086 292.9956320339344
1204 0.005 6.02 20 1110.624638966197 1084.829334471602 1085.019146551684 1108.897704197731 1102.102044311169 1100.74636487712 1083.451785408197 347.1872402110503 1094.213508305867 292.9951575566161
1205 0.005 6.025 20 1110.616106910868 1084.829208093063 1085.019066113535 1108.889170461372 1102.094311536297 1100.738279805912 1083.442740757846 347.1951242058869 1094.209506545209 292.9950905655722
1206 0.005 6.03 20 1110.613940202634 1084.829208520807 1085.019059260207 1108.887144907814 1102.093037023212 1100.737497131254 1083.443737345731 347.2005264428647 1094.205333772903 292.9954074538884
1207 0.005 6.035 20 1110.630809824276 1084.829489148654 1085.019268955544 1108.900437840734 1102.10494817122 1100.748904075806 1083.453373323096 347.2075946057208 1094.215283290188 292.995224740683
1208 0.005 6.04 20 1110.607215838641 1084.829239619158 1085.019119685928 1108.885479891317 1102.089449944274 1100.732901908625 1083.437141881928 347.2133614535746 1094.206112526578 292.995229235933
1209 0.005 6.045 20 1110.627538966823 1084.829514419024 1085.01929424682 1108.895389657714 1102.10146052502 1100.746055294089 1083.456598215122 347.2211056919892 1094.21108020774 292.9955751391325
1210 0.005 6.05 20 1110.611847887635 1084.829402875239 1085.019272735102 1108.887876441564 1102.093186960128 1100.740881480566 1083.437715542955 347.2287120359373 1094.207603255889 292.9956578882548
1211 0.005 6.055 20 1110.619897719246 1084.82939292859 1085.01921210612 1108.891687629642 1102.0952636972 1100.736492248956 1083.448042922428 347.2347013136791 1094.210968389187 292.9951769878188
1212 0.005 6.06 20 1110.615775963786 1084.829427539946 1085.019267097137 1108.889100116115 1102.096998877178 1100.743472845289 1083.447194846424 347.2398806821086 1094.206617720982 292.9952232476485
1213 0.005 6.065 20 1110.620450258235 1084.82943647241 1085.019270601408 1108.891858622246 1102.096067671273 1100.740628624547 1083.442128393769 347.2470641694889 1094.210161544233 292.9956860942239
1214 0.005 6.07 20 1110.623733997701 1084.829538746402 1085.019342478769 1108.897411039303 1102.101415352185 1100.741921736211 1083.454669094873 347.2539769942476 1094.214501025025 292.9952528075848
1215 0.005 6.075 20 1110.611049431906 1084.829440318171 1085.019296871078 1108.883396534153 1102.089370552474 1100.735604137607 1083.438276111194 347.2611024841373 1094.202747861066 292.9952339254946
1216 0.005 6.08 20 1110.629301094704 1084.829662701373 1085.019459361319 1108.899261439725 1102.104173518714 1100.74838661301 1083.451196539675 347.2662362499046 1094.215647689071 292.9956610965217
1217 0.005 6.085 20 1110.607111739346 1084.829390397396 1085.019283227044 1108.884976238751 1102.089537330652 1100.734320736712 1083.436606075591 347.273606851027 1094.206618798795 292.995111579694
1218 0.005 6.09 20 1110.62273779912 1084.829507772069 1085.019325190939 1108.889878988718 1102.096192334343 1100.740675494295 1083.449366059719 347.2805870400233 1094.207877306218 292.9952125478955
1219 0.005 6.095 20 1110.619082028575 1084.829603376653 1085.019434506271 1108.896324593989 1102.101770760589 1100.747435941244 1083.446334784215 347.2874674953692 1094.212520932434 292.9956705459662
1220 0.005 6.100000000000001 20 1110.61645276971 1084.829421225376 1085.019275579832 1108.886864499399 1102.08989890699 1100.73260041593 1083.437913233107 347.2951577597295 1094.208414487113 292.995246993984
1221 0.005 6.105 20 1110.620784293721 1084.829632449905 1085.019442150771 1108.894469285491 1102.101494983133 1100.74620261699 1083.455645798841 347.30200130854 1094.210890716607 292.9952304932645
1222 0.005 6.11 20 1110.617393142761 1084.829557257873 1085.019405753984 1108.888595065922 1102.09303966106 1100.739467297092 1083.437235679282 347.3066405140403 1094.20778197506 292.9956349986081
1223 0.005 6.115 20 1110.619324697597 1084.829542631158 1085.019380395471 1108.893512619272 1102.09819886272 1100.739367928579 1083.451022379955 347.3132135273879 1094.212726132056 292.9951883263003
1224 0.005 6.12 20 1110.612963757353 1084.829456403635 1085.019327098102 1108.884330451369 1102.091055980258 1100.738936919663 1083.439359671332 347.3222330730071 1094.204548525185 292.99523262069
1225 0.005 6.125 20 1110.623531135586 1084.829535911403 1085.019369938664 1108.894027229006 1102.098994299964 1100.742952054308 1083.444362177322 347.3297086248077 1094.211759963029 292.9955824840914
1226 0.005 6.13 20 1110.615725609296 1084.829508212804 1085.019348797075 1108.893858533005 1102.097856130774 1100.740347863029 1083.448817068116 347.3343088531497 1094.211166743486 292.9956759320962
1227 0.005 6.135 20 1110.617452500729 1084.829457775804 1085.019307100149 1108.884062226684 1102.090261190977 1100.735555732753 1083.43869928761 347.3394080044128 1094.204563513595 292.9952014524882
1228 0.005 6.140000000000001 20 1110.624475556461 1084.82970162141 1085.019506727076 1108.901213570271 1102.106035948222 1100.750234563705 1083.456152053333 347.3481514594309 1094.216019528697 292.99514367344
1229 0.005 6.145 20 1110.6147772683 1084.829470426149 1085.01933458964 1108.884877337919 1102.088519620819 1100.732774699554 1083.4359462228 347.3535773523844 1094.206334468447 292.9956604466272
1230 0.005 6.15 20 1110.616440881804 1084.82957646502 1085.01941144079 1108.890634567158 1102.097908283439 1100.742679161451 1083.450983820367 347.3580873532674 1094.208791774235 292.9952116901677
1231 0.005 6.155 20 1110.620972544303 1084.829596400217 1085.019432240819 1108.891550285163 1102.096303489481 1100.743382068219 1083.440136297637 347.3656119225171 1094.2104413009 292.9951834866456
1232 0.005 6.16 20 1110.615196786841 1084.829486035772 1085.019341586274 1108.889932001067 1102.094405707661 1100.735686815834 1083.444595353998 347.3717574979124 1094.209312399873 292.9956252783152
1233 0.005 6.165 20 1110.62244916268 1084.829673418186 1085.019475197655 1108.894245499895 1102.100511440742 1100.745540729236 1083.452263078499 347.3757282548412 1094.209396234965 292.9952019278867
1234 0.005 6.17 20 1110.618117504859 1084.829613759751 1085.019463275519 1108.889068571697 1102.094301549214 1100.739524566984 1083.437470224448 347.3826604547927 1094.208733303572 292.9956390794043
1235 0.005 6.175 20 1110.619678583832 1084.829660272735 1085.019486383845 1108.897135047373 1102.100812908701 1100.741612057077 1083.453243802248 347.3908865216155 1094.214059676095 292.9951621288025
1236 0.005 6.18 20 1110.614309470663 1084.829571244234 1085.01943101565 1108.881657735158 1102.088610255281 1100.736251969709 1083.436669708483 347.397188230032 1094.202155089783 292.9952325138389
1237 0.005 6.185 20 1110.620401178536 1084.829722106563 1085.019544962495 1108.8972046453 1102.102120504882 1100.746569489859 1083.451299916089 347.4016716245296 1094.21299503043 292.9956926110464
1238 0.005 6.19 20 1110.617256348052 1084.829586170819 1085.019433283391 1108.888184417322 1102.09234777614 1100.736328235063 1083.440946466156 347.408405411372 1094.208932275443 292.9951465773933
1239 0.005 6.195 20 1110.612505930196 1084.829566011219 1085.019420043564 1108.887206152832 1102.094143258598 1100.738411899344 1083.444676158761 347.4167458281495 1094.20565018919 292.9951558422725
1240 0.005 6.2 20 1110.630891404322 1084.829853369128 1085.019622668433 1108.900771597739 1102.104763810141 1100.748977228666 1083.453895633616 347.4236823949484 1094.215186020973 292.9955584007479
1241 0.005 6.205 20 1110.608364419281 1084.829583451465 1085.019461199774 1108.884150288469 1102.088622849693 1100.73188771196 1083.435805900441 347.425017842283 1094.206528305597 292.9955193664793
1242 0.005 6.21 20 1110.625050243331 1084.829825260759 1085.019615945558 1108.895452709898 1102.101605305253 1100.746119070134 1083.456266755271 347.4313433847495 1094.211374404156 292.9956222687051
1243 0.005 6.215 20 1110.61620924945 1084.829711182797 1085.01957753821 1108.887461949432 1102.092595623197 1100.740318335889 1083.435209165794 347.4398972044084 1094.208111276543 292.9956414206146
1244 0.005 6.22 20 1110.617521004228 1084.829689320977 1085.01952906445 1108.893918880753 1102.09778018659 1100.738787637944 1083.450541158169 347.4473829735213 1094.211222134525 292.995217841123
1245 0.005 6.225000000000001 20 1110.619684216915 1084.82974209392 1085.019577078276 1108.888190032795 1102.09564403265 1100.742583100426 1083.44500875112 347.4504987713619 1094.206818430173 292.9951569865803
1246 0.005 6.23 20 1110.616005459619 1084.829715055588 1085.019573056651 1108.892058220431 1102.09666617275 1100.741283955756 1083.440314700685 347.4554184528152 1094.209556612044 292.9956521310764
1247 0.005 6.235 20 1110.626982070026 1084.829801653968 1085.019611712605 1108.897782211399 1102.101133377096 1100.742136435692 1083.4511073509 347.4612136188201 1094.214750454896 292.9951670584564
1248 0.005 6.24 20 1110.608112757507 1084.829656928653 1085.019537808199 1108.882795437463 1102.08960419701 1100.735453931239 1083.438242701362 347.4697665432698 1094.202678778591 292.9952415876562
1249 0.005 6.245 20 1110.631755164692 1084.829942722129 1085.01972084376 1108.900894273608 1102.104849753981 1100.74886977272 1083.455083408192 347.4752156732499 1094.215777855527 292.9956440728903
1250 0.005 6.25 20 1110.60865679005 1084.829674878904 1085.019564501375 1108.885027465742 1102.090177842832 1100.734926768374 1083.436376188454 347.4793721192211 1094.206151226486 292.995232924441
1251 0.005 6.255 20 1110.620820869904 1084.829776159072 1085.019597568094 1108.890191110897 1102.096425190868 1100.740984447573 1083.450141744014 347.4865732332649 1094.208036915191 292.9951069548886
1252 0.005 6.26 20 1110.621990250319 1084.829863368905 1085.019694231417 1108.894887436432 1102.100631718677 1100.746508049018 1083.445993709945 347.4935424603043 1094.211816361106 292.9951177092505
1253 0.005 6.265000000000001 20 1110.612570785225 1084.829666686744 1085.019534616796 1108.887534527251 1102.090509725352 1100.732939811722 1083.44026219532 347.4991989213021 1094.208072598232 292.9952406796887
1254 0.005 6.27 20 1110.626605970471 1084.82992915765 1085.019720510149 1108.895407996617 1102.101913934848 1100.746294374733 1083.455720486915 347.5023783489213 1094.211644472501 292.9955569415006
1255 0.005 6.275 20 1110.612717817253 1084.829813097394 1085.019680713309 1108.887820654808 1102.092520223011 1100.738873070225 1083.436818650809 347.5114296263046 1094.207382074347 292.9956462403005
1256 0.005 6.28 20 1110.625632602916 1084.829895499374 1085.019707463046 1108.89654668299 1102.100608846196 1100.741759412058 1083.452986589502 347.5163226420948 1094.213590871428 292.9952279680315
1257 0.005 6.285 20 1110.607722077734 1084.829787225264 1085.019663735365 1108.882710205131 1102.09028951751 1100.738447747978 1083.43825190969 347.5243959672315 1094.202860119547 292.9952766911659
1258 0.005 6.29 20 1110.625777039091 1084.829892058586 1085.019709241101 1108.894968922748 1102.09927846319 1100.74384060421 1083.445049931085 347.5296519402178 1094.212272052273 292.995653274264
1259 0.005 6.295 20 1110.613214308316 1084.829796089844 1085.019653714857 1108.891482307357 1102.096484914492 1100.739445234467 1083.445314028404 347.5328061211061 1094.210458521565 292.9952152433308
1260 0.005 6.3 20 1110.617686887249 1084.829787635942 1085.019622981044 1108.886517965263 1102.092276432644 1100.73685647368 1083.44251739637 347.5411641892028 1094.20485784661 292.9951957645857
1261 0.005 6.305 20 1110.627314701392 1084.830016443766 1085.019816535938 1108.901102552394 1102.106479491244 1100.750429144921 1083.453602850649 347.5476312029918 1094.216371059266 292.9956621943556
1262 0.005 6.31 20 1110.609937702105 1084.829711164267 1085.019599867181 1108.883840826734 1102.087669045826 1100.731918149687 1083.43470142813 347.5542940947967 1094.205954283462 292.9951673675906
1263 0.005 6.315 20 1110.622788362346 1084.829870765925 1085.019693807221 1108.892077236668 1102.099258009709 1100.744211500144 1083.452802031268 347.5565117144914 1094.20981485823 292.9954668457552
1264 0.005 6.32 20 1110.614664891416 1084.829811006046 1085.019679744386 1108.889852589014 1102.095055739082 1100.742358335627 1083.437066608582 347.5642310020585 1094.209057602454 292.9956682469256
1265 0.005 6.325 20 1110.619248815991 1084.829712387099 1085.019561956285 1108.889998070967 1102.093900662589 1100.735332975142 1083.445055933196 347.5693956319721 1094.209906858987 292.9952911137487
1266 0.005 6.33 20 1110.617912744578 1084.829860444549 1085.019681322279 1108.893707803858 1102.100497760723 1100.745340373555 1083.452695912549 347.5775205359885 1094.208607281672 292.9954158543471
1267 0.005 6.335 20 1110.621302186287 1084.829825946516 1085.019662741441 1108.889590615947 1102.093831082262 1100.739244266373 1083.436967004758 347.5833955191085 1094.209299988958 292.9951470102985
1268 0.005 6.34 20 1110.618971871876 1084.829890867241 1085.01970821236 1108.897488335844 1102.101799800716 1100.742133299461 1083.456344529199 347.5900784981531 1094.214147683651 292.9952794951798
1269 0.005 6.345 20 1110.615106217533 1084.829816044309 1085.019658099154 1108.883126551842 1102.089369674875 1100.736867810633 1083.437294343998 347.5960173393568 1094.202576496735 292.9953405959818
1270 0.005 6.350000000000001 20 1110.623126260387 1084.829963184196 1085.019780090761 1108.897231840613 1102.102678516044 1100.747387694377 1083.452445831331 347.6017918142132 1094.213692834269 292.9953239680106
1271 0.005 6.355 20 1110.614813141342 1084.82981610722 1085.019670757685 1108.888673408283 1102.092923239429 1100.737305662496 1083.440097710365 347.6066091421849 1094.208767971679 292.9952298511456
1272 0.005 6.36 20 1110.617806932465 1084.829853742078 1085.019688235414 1108.887613656119 1102.094802929253 1100.73906703681 1083.445165958515 347.6111270017702 1094.206341768895 292.9952727420218
1273 0.005 6.365 20 1110.625863001592 1084.830054909789 1085.019854277332 1108.90062143463 1102.104603586591 1100.748728244681 1083.451818608542 347.6197804524674 1094.214875478692 292.9956184311142
1274 0.005 6.37 20 1110.613914271517 1084.829817552426 1085.019686323619 1108.884586381968 1102.088681329672 1100.732086769373 1083.435193050375 347.6236896398131 1094.207247650132 292.9951977551244
1275 0.005 6.375 20 1110.621951317379 1084.830066868002 1085.019865014137 1108.89654175966 1102.102691951138 1100.746663749971 1083.45882956429 347.6294974202197 1094.211297543927 292.9952196539023
1276 0.005 6.38 20 1110.619677381464 1084.829975280591 1085.019824813805 1108.888116711669 1102.092449377697 1100.740082876047 1083.4348515166 347.6354451015201 1094.208164589548 292.9954859599559
1277 0.005 6.385 20 1110.613539682182 1084.829883892216 1085.019738376141 1108.892130495835 1102.096743990588 1100.737616253157 1083.449387586504 347.641171715376 1094.21099930887 292.9956853462288
1278 0.005 6.390000000000001 20 1110.620802150663 1084.829949577804 1085.019770386485 1108.888657332044 1102.09523255868 1100.741954189948 1083.444732594951 347.6485528493592 1094.206894987974 292.9951742784083
1279 0.005 6.395 20 1110.616840553909 1084.829948102947 1085.019790915428 1108.891692999988 1102.096842499713 1100.741357928085 1083.442562390601 347.6525037830485 1094.209732583834 292.9951686183473
1280 0.005 6.4 20 1110.623583287271 1084.830020765568 1085.019820917979 1108.896701794712 1102.099909268997 1100.740987964341 1083.451535568105 347.6612174538233 1094.213961206652 292.9956719644521
1281 0.005 6.405 20 1110.61274649937 1084.829922884254 1085.019777361866 1108.882999896841 1102.09005724559 1100.73570268199 1083.439313276965 347.6672930697989 1094.20331540072 292.9951873265747
1282 0.005 6.41 20 1110.627796580031 1084.830161744004 1085.019950420503 1108.901141414734 1102.10515974547 1100.749211376801 1083.454005198239 347.6688687357732 1094.216021992301 292.9956288752603
1283 0.005 6.415 20 1110.611225807796 1084.82988362709 1085.019763911457 1108.882999784286 1102.087870966722 1100.732818062286 1083.432953721837 347.6782426871713 1094.206451472695 292.9955955763573
1284 0.005 6.42 20 1110.616728876413 1084.829968782582 1085.019801567915 1108.890583705373 1102.09713238526 1100.741632513499 1083.451137925267 347.6840012486739 1094.207553193208 292.9953850141512
1285 0.005 6.425 20 1110.62617431304 1084.830098765405 1085.019906367886 1108.895179695491 1102.100246041671 1100.746378809044 1083.446093656565 347.6900000433372 1094.212280003837 292.9952244667959
1286 0.005 6.43 20 1110.609755634049 1084.829895161477 1085.019761667979 1108.88760328188 1102.091373096686 1100.733443157429 1083.441577258252 347.6920024676442 1094.207819690616 292.9954538226988
1287 0.005 6.435 20 1110.629504254763 1084.830183358202 1085.019949926723 1108.8974615745 1102.102985349266 1100.746895384839 1083.456873520556 347.6957485237327 1094.212356426561 292.9951791485211
1288 0.005 6.44 20 1110.611615863732 1084.830043717787 1085.019909693479 1108.887180757516 1102.092815547353 1100.73911688688 1083.435842947522 347.7043042232148 1094.207306080016 292.9956516052008
1289 0.005 6.445 20 1110.622649471883 1084.8301123048 1085.019913363999 1108.895012500355 1102.098597934238 1100.739791975996 1083.45217642461 347.7111005659708 1094.213024554799 292.9951629125538
1290 0.005 6.45 20 1110.610330750844 1084.829995689098 1085.019860319074 1108.881245946352 1102.0891212678 1100.737227334794 1083.436254955266 347.7162522225565 1094.203118626161 292.9952187887581
1291 0.005 6.455 20 1110.622570473966 1084.830089942159 1085.019907270936 1108.894817718298 1102.099098781454 1100.743780026129 1083.448055628239 347.722030041825 1094.211958403431 292.9956593019548
1292 0.005 6.46 20 1110.618268123708 1084.830035205362 1085.019870076675 1108.891397939491 1102.096357853595 1100.73938095336 1083.444803223144 347.7261874613355 1094.210890033056 292.9951916782748
1293 0.005 6.465 20 1110.613003343326 1084.829997182811 1085.019841402528 1108.886082601531 1102.091694342399 1100.736749744008 1083.442313823162 347.7295845636149 1094.204351993418 292.9952255126267
1294 0.005 6.47 20 1110.631753765475 1084.830266738224 1085.020043202538 1108.901425370879 1102.106079117275 1100.750191139041 1083.452365834755 347.7347596907474 1094.216988729347 292.9953313586809
1295 0.005 6.475000000000001 20 1110.60623982689 1084.829968192849 1085.019854998628 1108.884279232775 1102.08874297702 1100.732819488453 1083.435373435019 347.7411971967456 1094.205253716777 292.9952832740884
1296 0.005 6.48 20 1110.625915862259 1084.83015863397 1085.019955025728 1108.89326387292 1102.099395339942 1100.744110049032 1083.452917075589 347.7454464708148 1094.210472597249 292.9951389026479
1297 0.005 6.485 20 1110.614029436806 1084.830130691927 1085.019982100302 1108.890307220621 1102.096216406224 1100.743508526097 1083.44254455173 347.751926146785 1094.209189211941 292.9951008215102
1298 0.005 6.49 20 1110.619677219424 1084.830066084487 1085.019889156898 1108.891165857333 1102.094651923426 1100.735837866165 1083.446013292066 347.7580938975356 1094.210259902819 292.9951350134807
1299 0.005 6.495 20 1110.61888395485 1084.830207190707 1085.020014449386 1108.892167411915 1102.099680698162 1100.745114414673 1083.451225250465 347.7617699098246 1094.208306069182 292.9956602657525
1300 0.005 6.5 20 1110.618842470711 1084.830178828032 1085.020007310111 1108.89042412238 1102.094653494483 1100.739816930828 1083.43962633397 347.7681482572088 1094.208888379248 292.9952426557151
1301 0.005 6.505 20 1110.623801061829 1084.830273571085 1085.020074324197 1108.897451185643 1102.101828300954 1100.742645575872 1083.454084137993 347.7745494346764 1094.215075401814 292.9952170852421
1302 0.005 6.51 20 1110.610981762992 1084.830152669052 1085.020010825573 1108.883379974925 1102.089696564609 1100.736778083782 1083.438555118875 347.780396255625 1094.202254535607 292.9956382148392
1303 0.005 6.515000000000001 20 1110.627619363609 1084.830326578995 1085.02012909263 1108.897584342519 1102.102540584559 1100.747033360098 1083.448832161552 347.7879998836723 1094.214601008121 292.9952133913814
1304 0.005 6.52 20 1110.60982944332 1084.830140387903 1085.020007359415 1108.887934333638 1102.09243490057 1100.73648627313 1083.440622929438 347.7921072479911 1094.207986756615 292.9952043384019
1305 0.005 6.525 20 1110.62131231441 1084.830177922362 1085.020000292543 1108.887834711921 1102.093890190434 1100.738520631007 1083.444879111152 347.7968181547574 1094.206490804319 292.9956487985071
1306 0.005 6.53 20 1110.62248529353 1084.830362718944 1085.020166012178 1108.899484653761 1102.10459567866 1100.7488938145 1083.452559572502 347.8031552887234 1094.213600358022 292.9952047278123
1307 0.005 6.535 20 1110.614530546864 1084.830148776692 1085.019995116984 1108.88477615293 1102.088052137411 1100.731353576451 1083.435591377008 347.8110862931114 1094.207151421497 292.9952238006558
1308 0.005 6.54 20 1110.62194659507 1084.830371027378 1085.020163519066 1108.89564055156 1102.102587751975 1100.746755467979 1083.458601813227 347.8123960348577 1094.21110705863 292.9956896905074
1309 0.005 6.545 20 1110.617031170158 1084.830274878212 1085.020118603193 1108.888059082767 1102.09245390342 1100.740072275961 1083.435288995891 347.8170477822147 1094.207603721609 292.9951883068712
1310 0.005 6.55 20 1110.617609612765 1084.830213913856 1085.020052963441 1108.891910099822 1102.096828913777 1100.737937936456 1083.447585293695 347.8255980438348 1094.211736632366 292.9952184085847
1311 0.005 6.555 20 1110.616368332148 1084.830252064327 1085.020083994706 1108.888553999692 1102.09537284028 1100.742342524132 1083.445964213805 347.8296773914358 1094.205943750774 292.9956769036792
1312 0.005 6.56 20 1110.622683405927 1084.830290709186 1085.020113274619 1108.892408153487 1102.097209917772 1100.741650769376 1083.443233466309 347.8333190375523 1094.210849435814 292.9951610145403
1313 0.005 6.565 20 1110.618388780043 1084.830317098153 1085.020135458456 1108.89638389757 1102.099925883293 1100.741013686713 1083.449967900345 347.8390474975976 1094.213319758441 292.9952518422838
1314 0.005 6.57 20 1110.617075364303 1084.830240742771 1085.020082130906 1108.883596048326 1102.089787280148 1100.735634563881 1083.438817866693 347.8457450380419 1094.203782216102 292.9956465772972
1315 0.005 6.575 20 1110.624845088571 1084.83049598664 1085.020283371583 1108.901215158195 1102.105950026821 1100.749899186499 1083.457803442466 347.8490775328082 1094.215299678977 292.9951813856127
1316 0.005 6.58 20 1110.614225586655 1084.830277776233 1085.020124369779 1108.884826051108 1102.088657761696 1100.733356270547 1083.436131010496 347.8567854714106 1094.206218707275 292.9952424800719
1317 0.005 6.585 20 1110.6157746035 1084.830358821212 1085.02017906997 1108.89034184947 1102.097586303043 1100.741825165184 1083.452096680546 347.8621852900619 1094.207325291534 292.9956830193747
1318 0.005 6.59 20 1110.624776229968 1084.830479368896 1085.02027520856 1108.895762524981 1102.100359785175 1100.746371964221 1083.445269075325 347.8656762892244 1094.212325464428 292.9951826873027
1319 0.005 6.595 20 1110.612498365741 1084.830295375388 1085.020143858398 1108.886994618593 1102.091071421301 1100.733038544802 1083.44056740352 347.8705377982034 1094.20850357169 292.9951687423467
1320 0.005 6.600000000000001 20 1110.625249633978 1084.830520618385 1085.02030052846 1108.895877556333 1102.101385018361 1100.745884494419 1083.45488817272 347.8747550617647 1094.211567182998 292.9957058594302
1321 0.005 6.605 20 1110.617547225945 1084.830428147039 1085.020272402112 1108.887740809787 1102.093064970662 1100.73920748659 1083.437173690186 347.8827116017065 1094.207983589385 292.9952131803551
1322 0.005 6.61 20 1110.620092714849 1084.830485997555 1085.020300364241 1108.897334299892 1102.101163900644 1100.742255703042 1083.453454241038 347.8869024982818 1094.213232240374 292.9951339855191
1323 0.005 6.615 20 1110.616406612939 1084.830420154526 1085.020264488686 1108.883035116197 1102.090020468543 1100.738067818811 1083.438753685204 347.8902708030232 1094.204088965759 292.9956839276401
1324 0.005 6.62 20 1110.619134381893 1084.830492855866 1085.020322460177 1108.895574020843 1102.100409493375 1100.744671957874 1083.447490411178 347.8942206600777 1094.211687292106 292.9951621882033
1325 0.005 6.625 20 1110.621494229906 1084.830452689257 1085.020272979354 1108.892850422056 1102.096701021866 1100.73956963249 1083.446093837141 347.9037518019807 1094.211123968808 292.9951763118804
1326 0.005 6.63 20 1110.61125020837 1084.830397363022 1085.020246219797 1108.885943379386 1102.092446625004 1100.737110323242 1083.443313805208 347.906551643797 1094.204102351843 292.9956824558708
1327 0.005 6.635 20 1110.631718767022 1084.830698425901 1085.020458484014 1108.901741769844 1102.105887270003 1100.750061321627 1083.454427812331 347.9115144091527 1094.216669647272 292.995191256379
1328 0.005 6.640000000000001 20 1110.60710116079 1084.830378309422 1085.020259370494 1108.882845081421 1102.087648992673 1100.731907513089 1083.434335561448 347.9157315696086 1094.205437723017 292.995239259609
1329 0.005 6.645 20 1110.623147782154 1084.830557472803 1085.020357376895 1108.893714543246 1102.100004171066 1100.74476523831 1083.454239622362 347.9232377553634 1094.21004523328 292.9955041380235
1330 0.005 6.65 20 1110.618096556291 1084.830517003175 1085.020363419038 1108.889580485675 1102.095589271924 1100.742986805942 1083.43941411333 347.9283105968867 1094.209516040115 292.995252032263
1331 0.005 6.655 20 1110.615023683006 1084.830411397955 1085.020253330524 1108.890932850128 1102.094427997564 1100.73581892786 1083.445706858743 347.9326320814046 1094.20998001814 292.9951465374347
1332 0.005 6.66 20 1110.624399200375 1084.830594176037 1085.020386416898 1108.892889064771 1102.099848020747 1100.74524702455 1083.451930206988 347.938836404726 1094.208880550877 292.9951885863309
1333 0.005 6.665 20 1110.6133191171 1084.83050219113 1085.020354738883 1108.888887693097 1102.093664869803 1100.738905125299 1083.43585372383 347.9420783042887 1094.208302754523 292.995418728561
1334 0.005 6.67 20 1110.627478744228 1084.830630796105 1085.020411783983 1108.898204681993 1102.101556719292 1100.742323834377 1083.455525357413 347.9468008842355 1094.215072966721 292.9952307942822
1335 0.005 6.675 20 1110.60713762187 1084.830464148409 1085.020331082542 1108.881849589374 1102.08902654736 1100.736169698726 1083.435974997972 347.9521615635066 1094.201992979464 292.9951772257247
1336 0.005 6.68 20 1110.6286798683 1084.83067229933 1085.020454028885 1108.897933721058 1102.102178481162 1100.746984705627 1083.451395774586 347.9549355838449 1094.214117166806 292.9955892039178
1337 0.005 6.685 20 1110.611130689512 1084.830481263516 1085.020341111197 1108.887727071567 1102.092933462641 1100.737076045453 1083.441252487716 347.9624321343329 1094.208134927583 292.9951976113223
1338 0.005 6.69 20 1110.62023202731 1084.83056790722 1085.020371734854 1108.889701865222 1102.095854255009 1100.739922886487 1083.447625375863 347.9659632997735 1094.207012830992 292.9952175812313
1339 0.005 6.695 20 1110.626614440665 1084.830772898229 1085.020554738684 1108.899336068645 1102.104576557494 1100.749031236937 1083.452439680571 347.9683490905877 1094.214390036809 292.9952334316698
1340 0.005 6.7 20 1110.610827770548 1084.830530504238 1085.020384563516 1108.885253194987 1102.08855462051 1100.731722158613 1083.437779149094 347.97537195708 1094.206736579728 292.9951358271179
1341 0.005 6.705 20 1110.626720670787 1084.830796728588 1085.020567917546 1108.895121553233 1102.101607277492 1100.745765752538 1083.457019414803 347.9811954527892 1094.211591701798 292.9952529537212
1342 0.005 6.71 20 1110.613368640557 1084.830689559652 1085.02053868395 1108.888186947677 1102.092684097286 1100.740266109738 1083.437338303573 347.9834307739174 1094.207200283346 292.9955138355128
1343 0.005 6.715 20 1110.622857950897 1084.83067744989 1085.020490245407 1108.893546015348 1102.097492923007 1100.738862157862 1083.450070394886 347.9890851868421 1094.212388456368 292.9956639167013
1344 0.005 6.72 20 1110.611614915359 1084.830666329253 1085.020509528263 1108.886682180975 1102.094279210411 1100.741277895848 1083.443426592819 347.9959855978305 1094.205397090976 292.9951782436447
1345 0.005 6.725000000000001 20 1110.625273300812 1084.830757661934 1085.020555601393 1108.893792933209 1102.09791574215 1100.742357853864 1083.444239720868 347.9992588938472 1094.211248715952 292.9952349277143
1346 0.005 6.73 20 1110.617938708371 1084.830764687493 1085.020580123158 1108.896008264192 1102.100459185185 1100.741626538929 1083.451409190589 348.0039876033161 1094.212847280451 292.9952361405498
1347 0.005 6.735 20 1110.616490082567 1084.83070617371 1085.020533221458 1108.885037988401 1102.090797930514 1100.736016447591 1083.440253210075 348.0088899462866 1094.203994439368 292.9952452384794
1348 0.005 6.74 20 1110.627716440798 1084.830959651961 1085.020738040691 1108.90068528701 1102.105871978634 1100.749904482463 1083.455519948483 348.0128488021617 1094.215980165914 292.9951947646174
1349 0.005 6.745 20 1110.611031732461 1084.830683052337 1085.020552601516 1108.884658557075 1102.088604944154 1100.733496421381 1083.434475572359 348.0180489165321 1094.206055402058 292.9955883314092
1350 0.005 6.75 20 1110.620067099273 1084.830776254375 1085.020596820059 1108.888592445782 1102.095965598734 1100.740585767879 1083.448139484356 348.0252737045815 1094.20797555832 292.9951785930451
1351 0.005 6.755 20 1110.618342056611 1084.830794966336 1085.020634487003 1108.893363869237 1102.098320806767 1100.744804580326 1083.441949986418 348.032498965864 1094.210996252991 292.9952039178909
1352 0.005 6.76 20 1110.617700881603 1084.830643000933 1085.020494318711 1108.887684446951 1102.091516918155 1100.733705879793 1083.439108315897 348.0349204150617 1094.208845700308 292.995434636273
1353 0.005 6.765000000000001 20 1110.620891048813 1084.830865072231 1085.020662891868 1108.895857131172 1102.102060971697 1100.746360444282 1083.455920688912 348.0401112519284 1094.210669021016 292.9956777272084
1354 0.005 6.77 20 1110.619761512512 1084.830772250619 1085.020613590089 1108.887926764637 1102.092407811223 1100.738501493775 1083.434713689327 348.0456143860055 1094.2084079738 292.9954476137772
1355 0.005 6.775 20 1110.617922021077 1084.830788480864 1085.020618449558 1108.895946335146 1102.100458705862 1100.741509448321 1083.453306481453 348.0499858180029 1094.213447457231 292.9952371945222
1356 0.005 6.78 20 1110.616314378615 1084.830731099514 1085.020571046507 1108.884265895592 1102.090762977916 1100.738309275855 1083.439423336647 348.0540943223046 1094.203761260344 292.9954135864743
1357 0.005 6.785 20 1110.621677678943 1084.830821103167 1085.020642258985 1108.895336321206 1102.100369191681 1100.744672592606 1083.449849483679 348.0581718181056 1094.212384180897 292.995562203729
1358 0.005 6.79 20 1110.617687419782 1084.830740831695 1085.02057350779 1108.891459355594 1102.095349824414 1100.738618862127 1083.44538790224 348.064608546426 1094.210105644268 292.9956681988937
1359 0.005 6.795 20 1110.615992321547 1084.830710279025 1085.020548501182 1108.885112672265 1102.091538163839 1100.736190978945 1083.442337090923 348.0704542704265 1094.204689149562 292.9954850283578
1360 0.005 6.8 20 1110.627719166895 1084.830960085628 1085.020743713218 1108.90232495503 1102.106352488484 1100.750375153911 1083.453915437505 348.0743145571046 1094.216689330552 292.9956358372656
1361 0.005 6.805 20 1110.612956065852 1084.83068098965 1085.020555218483 1108.883487074937 1102.087917730265 1100.732344464239 1083.432731949725 348.0788393700743 1094.206282985914 292.9956533538356
1362 0.005 6.81 20 1110.619738852894 1084.830853226332 1085.020669353516 1108.894260746919 1102.100819622427 1100.745423661467 1083.455683928811 348.081277898174 1094.20986985781 292.9952888084102
1363 0.005 6.815 20 1110.621555614435 1084.830823423976 1085.020660617414 1108.889895735678 1102.094595194036 1100.741999335525 1083.438026886277 348.086998865247 1094.209847263184 292.9951635691133
1364 0.005 6.82 20 1110.611818997563 1084.830684886077 1085.020545737517 1108.890078765064 1102.094708983819 1100.735909578063 1083.444837819736 348.0894302857582 1094.209906392889 292.9956719311827
1365 0.005 6.825 20 1110.6235350986 1084.83083114776 1085.020630172656 1108.8912211861 1102.097699936734 1100.74394125442 1083.448643185181 348.0954421319299 1094.20790809115 292.995670266126
1366 0.005 6.83 20 1110.614809799164 1084.830747037777 1085.020601134506 1108.889072566465 1102.094406644709 1100.739479422463 1083.438555196339 348.099701434219 1094.208824975047 292.9951436599791
1367 0.005 6.835 20 1110.624810173878 1084.830847271878 1085.020639421258 1108.898245949356 1102.101722091616 1100.742326971338 1083.45495585687 348.1096083537808 1094.214777923507 292.995460069281
1368 0.005 6.84 20 1110.611925187037 1084.8307077403 1085.020568826266 1108.882128964948 1102.089251251607 1100.736092130073 1083.437365854186 348.1129030916264 1094.202407417414 292.9953345619443
1369 0.005 6.845 20 1110.625068670675 1084.830866270704 1085.020676232468 1108.89833168352 1102.102814209412 1100.747674972903 1083.451085675265 348.1167015673917 1094.214358488155 292.9954987467519
1370 0.005 6.850000000000001 20 1110.61435957655 1084.830675230686 1085.020536576618 1108.886209031222 1102.091270699226 1100.735795511719 1083.439992864444 348.120377240017 1094.20812265901 292.995293948156
1371 0.005 6.855 20 1110.615478147741 1084.830752740536 1085.020575349974 1108.889542489672 1102.095806141035 1100.740187697428 1083.448594595726 348.1248704654648 1094.206433019525 292.9954953402675
1372 0.005 6.86 20 1110.629628109795 1084.83094239304 1085.020725581182 1108.89863613391 1102.103367321412 1100.748171752196 1083.449036653624 348.1325165093189 1094.214302682035 292.9951977724442
1373 0.005 6.865 20 1110.607337009385 1084.830672456581 1085.02054827839 1108.885299593865 1102.089552670807 1100.73261630296 1083.435858756105 348.1389745218707 1094.206519093409 292.9952587838828
1374 0.005 6.87 20 1110.629760902571 1084.830986489948 1085.020744147482 1108.897303638167 1102.102982290585 1100.747010534218 1083.458960118395 348.143748433734 1094.212240442445 292.9951216306345
1375 0.005 6.875 20 1110.61204660984 1084.830840353659 1085.020701473887 1108.887221741048 1102.092603332881 1100.739736349796 1083.435531522945 348.1447391086164 1094.207406885907 292.9956282202767
1376 0.005 6.88 20 1110.620693694284 1084.830807476249 1085.020630515933 1108.89306294548 1102.096872658705 1100.738435128155 1083.447491752346 348.1513438488608 1094.212353434756 292.9956493153852
1377 0.005 6.885 20 1110.614848011344 1084.830780303221 1085.020627635999 1108.886599847643 1102.094395947487 1100.741383001565 1083.443697954887 348.1548192796929 1094.205427149221 292.9952360303811
1378 0.005 6.890000000000001 20 1110.622319817944 1084.830867723876 1085.020678720997 1108.894514416501 1102.098735124802 1100.743089994427 1083.447610945581 348.1594291312838 1094.210776049079 292.9952329620459
1379 0.005 6.895 20 1110.622642176035 1084.830904322925 1085.020709615766 1108.895846263506 1102.100181054405 1100.741437056459 1083.45118039105 348.1613444380505 1094.213302423905 292.9956664641085
1380 0.005 6.9 20 1110.611334876199 1084.830820872417 1085.020666673925 1108.88445703669 1102.09038546907 1100.736038102019 1083.439980904283 348.1687710016617 1094.202962110563 292.9952154781165
1381 0.005 6.905 20 1110.631834146644 1084.831101882416 1085.020868628095 1108.900944228312 1102.105707820488 1100.74980265866 1083.454447196948 348.1741013749637 1094.216517698381 292.9952105463107
1382 0.005 6.91 20 1110.60582700761 1084.830782323134 1085.020668880527 1108.88324302499 1102.087702791346 1100.732655952204 1083.43282423943 348.176600513071 1094.205371528721 292.9956989392962
1383 0.005 6.915 20 1110.624924892389 1084.830931383136 1085.020731131915 1108.891814124181 1102.098164516291 1100.742472357216 1083.451308788631 348.1841206533012 1094.209305037987 292.9952027229378
1384 0.005 6.92 20 1110.617356075009 1084.830959375904 1085.020792973843 1108.893417487975 1102.099111797509 1100.745606163496 1083.445626180094 348.1901989369948 1094.211092038092 292.995230961972
1385 0.005 6.925 20 1110.618300723822 1084.830841659744 1085.020672482463 1108.88905126967 1102.092233994853 1100.734376422832 1083.440503343201 348.1926525899048 1094.209424599477 292.9956701513961
1386 0.005 6.93 20 1110.621774864705 1084.831024856153 1085.020821970661 1108.89458951597 1102.101396164375 1100.745705875531 1083.453911317369 348.1977096837699 1094.210709985013 292.9952698569076
1387 0.005 6.935 20 1110.617115305577 1084.830918040267 1085.020764501425 1108.888549720846 1102.09289535319 1100.738595334463 1083.435590302998 348.2021068549022 1094.208053535586 292.9951805603469
1388 0.005 6.94 20 1110.622668540689 1084.830979656714 1085.020788838168 1108.896364861864 1102.100825603532 1100.74181945298 1083.454616319789 348.2046020637023 1094.213868248934 292.9952110702892
1389 0.005 6.945 20 1110.610647367451 1084.830877567419 1085.020734276171 1108.882783468546 1102.089362092825 1100.737515632645 1083.437488261347 348.2109756912918 1094.202598872333 292.9956308584884
1390 0.005 6.95 20 1110.625603624685 1084.830989398533 1085.02079724474 1108.895411720562 1102.100349140193 1100.74456486231 1083.447393972246 348.2137410700088 1094.212636690747 292.9951851952342
1391 0.005 6.955 20 1110.613946539869 1084.830881391775 1085.020729274824 1108.891938037997 1102.096287099995 1100.739477929132 1083.445026193193 348.2173597386996 1094.209713539064 292.9951882742149
1392 0.005 6.96 20 1110.619917883112 1084.830875450024 1085.020698306316 1108.886108087917 1102.091556218727 1100.736054617181 1083.442781077301 348.2214556924026 1094.205314867205 292.9954225819064
1393 0.005 6.965 20 1110.62418095601 1084.831087298533 1085.020881751294 1108.900836635077 1102.105746887171 1100.749720883819 1083.452522441647 348.2235512448639 1094.215956287114 292.9953064744653
1394 0.005 6.97 20 1110.613058565306 1084.830803842496 1085.020664536252 1108.883178998962 1102.086847045337 1100.731040944979 1083.432743634466 348.2318170833864 1094.206370695703 292.9952260949096
1395 0.005 6.975000000000001 20 1110.619800702153 1084.830955876841 1085.020769719343 1108.893405601789 1102.100803893173 1100.745601656426 1083.454630328764 348.2372795065284 1094.209991436935 292.9952584223747
1396 0.005 6.98 20 1110.618654814272 1084.830910326404 1085.020748695543 1108.889682377186 1102.09436559195 1100.741802312169 1083.437940065774 348.2373818230684 1094.208785545741 292.9954792436517
1397 0.005 6.985 20 1110.618256011881 1084.830836957175 1085.020674154109 1108.891984327201 1102.096672055911 1100.73777434284 1083.44811687446 348.2431681939628 1094.210679847925 292.9954315228359
1398 0.005 6.99 20 1110.620214574057 1084.830940629266 1085.020754398788 1108.892265080925 1102.098676918329 1100.744484582606 1083.449693321528 348.246449217837 1094.208066595495 292.9951055188479
1399 0.005 6.995 20 1110.619642884581 1084.830896371433 1085.020736767207 1108.889348072018 1102.094407190107 1100.73953093538 1083.437138642899 348.2506435037377 1094.209285418039 292.9952292500706
1400 0.005 7 20 1110.620727329939 1084.830974497643 1085.02078728649 1108.898617081104 1102.102356250654 1100.743382826354 1083.453957640972 348.257662889796 1094.214229710985 292.9956299956872
1401 0.005 7.005 20 1110.616395533615 1084.830876815221 1085.020723132003 1108.883072096226 1102.089392129866 1100.736021850303 1083.43806585865 348.2624300246239 1094.203028028526 292.9952138951149
1402 0.005 7.01 20 1110.621466456472 1084.831039571381 1085.020851752472 1108.898063264084 1102.103264417349 1100.748062932194 1083.452751072871 348.2692357206899 1094.214077038405 292.9952199283412
1403 0.005 7.015000000000001 20 1110.617601568046 1084.830882860453 1085.02072551335 1108.887836521022 1102.091986192665 1100.736633139334 1083.440215406619 348.269770270767 1094.20856023296 292.9957042404675
1404 0.005 7.02 20 1110.614564837191 1084.830904779545 1085.020740190872 1108.888289050162 1102.095470208385 1100.739742371513 1083.447247441643 348.272061195674 1094.206608653531 292.9951830922827
1405 0.005 7.025 20 1110.62832332762 1084.831108053367 1085.020886558545 1108.899262159724 1102.103605340815 1100.748425306505 1083.450127485414 348.2789609778726 1094.214182146525 292.9952339671708
1406 0.005 7.03 20 1110.609107516664 1084.830820508461 1085.020692261835 1108.883290668311 1102.087732809069 1100.73065433241 1083.4346701314 348.2835640262849 1094.206629816304 292.9956616945063
1407 0.005 7.035 20 1110.62521332701 1084.831053677908 1085.020837692956 1108.895972998291 1102.101712262592 1100.746322347396 1083.45619413455 348.2902950400913 1094.211608829342 292.9951690776543
1408 0.005 7.04 20 1110.617264934964 1084.83096451701 1085.020809407647 1108.887532159651 1102.092880556104 1100.740194634335 1083.437698665359 348.2927906040621 1094.207514004426 292.9952588331354
1409 0.005 7.045 20 1110.617150572096 1084.830931348291 1085.020761442513 1108.894224405056 1102.098133337093 1100.739435702557 1083.450063248617 348.2931924568275 1094.21198902095 292.9953084693577
1410 0.005 7.05 20 1110.619548128613 1084.830956388477 1085.020780200141 1108.887053735049 1102.094233386195 1100.74106013251 1083.443581370713 348.2993237048636 1094.206090206987 292.9951352364766
1411 0.005 7.055 20 1110.617351854491 1084.830975604685 1085.020807779819 1108.893638849754 1102.098437016413 1100.742868610361 1083.443409169403 348.3056308491085 1094.210494237429 292.9952103005802
1412 0.005 7.06 20 1110.624325378936 1084.831020481128 1085.020814336593 1108.895487058138 1102.098947623888 1100.74062684798 1083.449801693675 348.3127029162009 1094.212727158102 292.9956881112747
1413 0.005 7.065 20 1110.608569713313 1084.830894280768 1085.020750057489 1108.882395922778 1102.089358030661 1100.734915472285 1083.437696944216 348.3156690029468 1094.202961458366 292.995474766265
1414 0.005 7.07 20 1110.632513987727 1084.831214705078 1085.020964362796 1108.902289833637 1102.106292463478 1100.750112095051 1083.455742140407 348.3201273735541 1094.217052979316 292.995639013527
1415 0.005 7.075 20 1110.606585897985 1084.830881872357 1085.020759215831 1108.881741805514 1102.086859210138 1100.731796294164 1083.432230082327 348.3230520304694 1094.205299432013 292.9951942648228
1416 0.005 7.08 20 1110.621113285526 1084.831029946639 1085.020825506365 1108.891510529945 1102.097906314301 1100.742655705625 1083.452236298371 348.3281643477338 1094.208276471546 292.9952449608822
1417 0.005 7.085 20 1110.62099396151 1084.83107622215 1085.020891857434 1108.892238520166 1102.098102475577 1100.744814116498 1083.443008468678 348.3289652722679 1094.210986583342 292.9956870256992
1418 0.005 7.09 20 1110.613427939069 1084.830908235839 1085.020751579462 1108.888943184547 1102.092175878359 1100.734137784506 1083.442301468866 348.3353015684332 1094.208654822444 292.995190402673
1419 0.005 7.095 20 1110.627204530608 1084.831142179902 1085.020916183836 1108.895304892485 1102.101727428183 1100.745952730214 1083.454637182837 348.3399129401766 1094.211097114368 292.9951791493465
1420 0.005 7.100000000000001 20 1110.612901352535 1084.831037866736 1085.020883961821 1108.887984362169 1102.092690760315 1100.738635525559 1083.43718831296 348.3437858900972 1094.207512189398 292.995249897285
1421 0.005 7.105 20 1110.626723331208 1084.831148215802 1085.020925200996 1108.897329655425 1102.100792888692 1100.741661519648 1083.455941308108 348.3485765348945 1094.213851037746 292.9956574007456
1422 0.005 7.11 20 1110.608188049104 1084.831008604317 1085.020866103961 1108.882529658875 1102.089733327279 1100.73740976103 1083.438163304652 348.3529862132531 1094.202603823367 292.9952015874009
1423 0.005 7.115 20 1110.626390444777 1084.831136061714 1085.020926899679 1108.895422293858 1102.099903408721 1100.744430600739 1083.446078054909 348.3577814437688 1094.21271684611 292.9951834978623
1424 0.005 7.12 20 1110.612503255305 1084.830991183866 1085.020836735302 1108.88963714952 1102.094802661706 1100.738184304932 1083.443486031271 348.3617700952076 1094.209391715593 292.9956831712911
1425 0.005 7.125 20 1110.618234415282 1084.830993873455 1085.020809815625 1108.886959802387 1102.092764356373 1100.737375742562 1083.443833291632 348.3667310459296 1094.205477777829 292.9951973893189
1426 0.005 7.13 20 1110.628710482692 1084.83124711912 1085.021017417205 1108.900727669958 1102.105649540175 1100.749441086423 1083.454498706158 348.3691115671509 1094.216078386068 292.9951653117536
1427 0.005 7.135 20 1110.609472269403 1084.830965000425 1085.020828814233 1108.883935165677 1102.087687056501 1100.731816043813 1083.433841647247 348.3739793578823 1094.205802908326 292.9956844513691
1428 0.005 7.140000000000001 20 1110.625420478055 1084.831185848817 1085.02096883578 1108.894054972598 1102.100825937976 1100.745338281557 1083.455590887405 348.3762592369599 1094.21071380387 292.9952243621141
1429 0.005 7.145 20 1110.613894782302 1084.83110349021 1085.020950981898 1108.889175894301 1102.094052540491 1100.741604930327 1083.437259670806 348.3806842692186 1094.208297486256 292.9952520629859
1430 0.005 7.15 20 1110.622038359962 1084.831066675077 1085.020883180832 1108.892418672295 1102.096516581708 1100.737576174715 1083.447884327485 348.3853087439569 1094.210947495572 292.9956358759644
1431 0.005 7.155 20 1110.614845045904 1084.831147000689 1085.020964973836 1108.890059644664 1102.097415435533 1100.743555064668 1083.447469328334 348.3863623348445 1094.206815382956 292.9952855254747
1432 0.005 7.16 20 1110.621957733681 1084.831145744471 1085.020958250387 1108.890195808865 1102.094323237526 1100.739438884213 1083.438750434203 348.3916638698124 1094.209360391385 292.9951706283675
1433 0.005 7.165 20 1110.619115174919 1084.831184938403 1085.020998396618 1108.896839768387 1102.101496555302 1100.742723896056 1083.451382538632 348.3951031569054 1094.213928163323 292.9956761910764
1434 0.005 7.17 20 1110.614314054852 1084.831067855372 1085.0209107493 1108.882502899579 1102.088633789739 1100.735523505828 1083.436703332737 348.4003731592695 1094.202567524552 292.9951394049601
1435 0.005 7.175 20 1110.624954173144 1084.831236582626 1085.021040462406 1108.898341591493 1102.104101189696 1100.748368383153 1083.451970666066 348.4028602035162 1094.214404361381 292.9951920849255
1436 0.005 7.18 20 1110.612290729312 1084.831025601639 1085.020883189987 1108.886353988583 1102.090643569531 1100.735407785811 1083.439294710596 348.4087521091679 1094.207652125634 292.9956698799326
1437 0.005 7.185 20 1110.620411771198 1084.831104353839 1085.020918640229 1108.88935234111 1102.096199614999 1100.740416118199 1083.449033227784 348.4108081856164 1094.207147624864 292.9951827505608
1438 0.005 7.19 20 1110.624328506144 1084.831287482507 1085.021077247432 1108.899569758465 1102.103975397757 1100.74893747032 1083.452580273283 348.4155580657868 1094.213654033275 292.995207723782
1439 0.005 7.195 20 1110.616283439918 1084.831095301961 1085.020934747794 1108.886597951165 1102.090289557271 1100.732909310113 1083.43859874234 348.4171593503953 1094.207854952737 292.9956712205955
1440 0.005 7.2 20 1110.620268294993 1084.831304544961 1085.021096232527 1108.894413597473 1102.100833419323 1100.745497416209 1083.454583114512 348.4231364453886 1094.211110080349 292.9952060483525
1441 0.005 7.205 20 1110.619533460928 1084.831211065239 1085.021046427716 1108.887280285898 1102.091680353029 1100.738988994935 1083.434858593384 348.427771560652 1094.207829409145 292.9952339117763
1442 0.005 7.21 20 1110.614935262749 1084.831165060701 1085.020999173336 1108.893492099226 1102.098161626935 1100.739567174228 1083.450865559177 348.4320784350277 1094.211472827448 292.9956544295923
1443 0.005 7.215 20 1110.618621246367 1084.831196040682 1085.021009866955 1108.886742705746 1102.093396654893 1100.740582705569 1083.442763589861 348.4374432428303 1094.205537977241 292.995214791678
1444 0.005 7.22 20 1110.619327342677 1084.831223429419 1085.021044400273 1108.893050448551 1102.098199029094 1100.742294203636 1083.443745389117 348.43947866608 1094.21090626244 292.9952107074565
1445 0.005 7.225000000000001 20 1110.622785946822 1084.831270800059 1085.02106602591 1108.896722808173 1102.100428537577 1100.742103932488 1083.45078747851 348.442448236849 1094.212702370883 292.9956252589701
1446 0.005 7.23 20 1110.614498833769 1084.831206080829 1085.021038585188 1108.884050197119 1102.091001461133 1100.736297346821 1083.440454824796 348.4485084138187 1094.203539965202 292.9955593123562
1447 0.005 7.235 20 1110.627863414119 1084.831470603842 1085.02124151318 1108.902203906931 1102.106396396381 1100.750182529551 1083.455539574168 348.4512696126556 1094.216305694243 292.9956756365337
1448 0.005 7.24 20 1110.612674346819 1084.831194883322 1085.021059465751 1108.883229985033 1102.08790558186 1100.733027561333 1083.431979428286 348.4553708395164 1094.205845286699 292.9951533378597
1449 0.005 7.245 20 1110.616771059687 1084.831285205358 1085.021109432852 1108.891058250532 1102.097807625318 1100.742561572572 1083.450681545532 348.4588987436553 1094.208189536887 292.9951440663258
1450 0.005 7.25 20 1110.625371554407 1084.831350975928 1085.021162184219 1108.894004124356 1102.098841791073 1100.745280403893 1083.443991850354 348.4646177446303 1094.21179543969 292.9952259074946
1451 0.005 7.255 20 1110.610891945292 1084.83117646825 1085.021031254159 1108.888928071235 1102.093144680497 1100.73491136679 1083.443115510638 348.4679112774236 1094.208540490966 292.9956307242477
1452 0.005 7.26 20 1110.628052194802 1084.83142555647 1085.021191511791 1108.895809543482 1102.101587233084 1100.745921238228 1083.454253742831 348.4721365999355 1094.211109967275 292.9954809437129
1453 0.005 7.265000000000001 20 1110.613550775397 1084.831308115697 1085.021158979229 1108.887453950774 1102.092815172675 1100.738596654423 1083.437290568625 348.4786861070273 1094.207842945834 292.9956442206839
1454 0.005 7.27 20 1110.623940364642 1084.831396633388 1085.021185787763 1108.896943501565 1102.100509013095 1100.741566959833 1083.454001549508 348.4826380879638 1094.213915909538 292.9952243827142
1455 0.005 7.275 20 1110.612034069883 1084.831260046974 1085.021117374602 1108.882143033611 1102.089585622962 1100.737123288958 1083.437075308265 348.4865271036702 1094.202914654311 292.9952589692469
1456 0.005 7.28 20 1110.623234073963 1084.831377568856 1085.021183617161 1108.896563610077 1102.100671308695 1100.745052012129 1083.45023351048 348.4879960244801 1094.212574640625 292.9956679479884
1457 0.005 7.285 20 1110.616868537125 1084.831253915445 1085.021093981887 1108.888859375445 1102.093711975166 1100.737470866635 1083.441625481305 348.493709991898 1094.209769921047 292.9951923699937
1458 0.005 7.29 20 1110.613064663596 1084.831246494908 1085.021081110958 1108.886466147343 1102.092730582923 1100.737267619621 1083.442964919668 348.4981597400558 1094.205019745367 292.9952170522467
1459 0.005 7.295 20 1110.63250768347 1084.831516442947 1085.021278473811 1108.901405199803 1102.105716397405 1100.749540146254 1083.45285963624 348.503057072029 1094.216620738901 292.9952506190571
1460 0.005 7.3 20 1110.605346569522 1084.831192639318 1085.021074701992 1108.883042678793 1102.087576402694 1100.731623848079 1083.432988549265 348.5056546500982 1094.205388686496 292.9953151498065
1461 0.005 7.305 20 1110.628284865157 1084.831464197886 1085.021230688944 1108.895477936963 1102.101377100724 1100.745943767035 1083.457387922684 348.5081465110223 1094.211099253019 292.9954356450601
1462 0.005 7.31 20 1110.612570772051 1084.831348117568 1085.021202408885 1108.888118219641 1102.093930231255 1100.741383536234 1083.436337317564 348.5130035277039 1094.207923048235 292.9956436639915
1463 0.005 7.315 20 1110.619377511532 1084.831281865147 1085.021099126962 1108.891049825255 1102.094647504095 1100.736004462591 1083.447030116646 348.5174261526194 1094.210625629844 292.9953590948274
1464 0.005 7.32 20 1110.617257201392 1084.83132849737 1085.021152220532 1108.888895753389 1102.096720113529 1100.742863538382 1083.445513504875 348.519335473483 1094.206890906126 292.9952430007525
1465 0.005 7.325 20 1110.619764235935 1084.831316244462 1085.021141468545 1108.891795676696 1102.095855180125 1100.740386396493 1083.440725976681 348.5229866309762 1094.210041868082 292.9956311856861
1466 0.005 7.33 20 1110.624419710824 1084.831392136499 1085.021193031234 1108.897149806504 1102.101554967805 1100.742789182525 1083.451866017689 348.525885692963 1094.214970974508 292.9952392113414
1467 0.005 7.335 20 1110.609241350348 1084.831252474326 1085.021112438869 1108.882044837991 1102.088374826865 1100.735263128268 1083.436194677299 348.5269938853036 1094.202017695761 292.9951789322533
1468 0.005 7.34 20 1110.629638827491 1084.831447256548 1085.021238928493 1108.898714352465 1102.103555257038 1100.747937247518 1083.451372482178 348.5313863786815 1094.21508083589 292.9956375312599
1469 0.005 7.345 20 1110.607741277707 1084.83119788624 1085.021071469747 1108.885634139792 1102.090424772613 1100.734895894746 1083.438944966001 348.5358265097842 1094.20651581559 292.995178745191
1470 0.005 7.350000000000001 20 1110.624329494564 1084.831315102209 1085.021111876927 1108.891338213708 1102.097334683703 1100.741300299919 1083.450649459824 348.541151966559 1094.208328011003 292.9952365198624
1471 0.005 7.355 20 1110.620519174477 1084.831424137283 1085.021232508783 1108.897197429881 1102.102586789824 1100.747895453707 1083.448727172015 348.54406707205 1094.21265118458 292.9956732628114
1472 0.005 7.36 20 1110.616132830756 1084.831241512991 1085.021080456158 1108.886697398957 1102.089876691196 1100.732849318199 1083.436546307693 348.5499301043886 1094.208105526451 292.9951758899799
1473 0.005 7.365 20 1110.621923837577 1084.831468889554 1085.021254801026 1108.894565538931 1102.101700033319 1100.746388911637 1083.456075928076 348.551710151344 1094.211004138986 292.9955491438047
1474 0.005 7.37 20 1110.616190965871 1084.831348000117 1085.021191068142 1108.887455891575 1102.092042057689 1100.738812787908 1083.434128558365 348.5558860959575 1094.20743661334 292.9956822450787
1475 0.005 7.375 20 1110.620607599766 1084.83131980547 1085.02115268495 1108.893638711292 1102.098591723534 1100.740291219149 1083.447719403867 348.5587487856288 1094.212891538827 292.9952502925214
1476 0.005 7.38 20 1110.612537277389 1084.831243006944 1085.021099981016 1108.884846654533 1102.091696168392 1100.739505632287 1083.440763794821 348.563423412231 1094.204515998421 292.9951302178695
1477 0.005 7.385 20 1110.624579898028 1084.83131454811 1085.021134308352 1108.893954064278 1102.098975499345 1100.743342734543 1083.442976734873 348.5671066698849 1094.211952974146 292.9956640087564
1478 0.005 7.390000000000001 20 1110.615672653038 1084.831271065679 1085.021104683919 1108.893765116402 1102.097754532214 1100.739932386777 1083.447779540254 348.57287479637 1094.211607419044 292.9952665962851
1479 0.005 7.395 20 1110.617458215386 1084.831186161672 1085.021024868681 1108.883961568311 1102.089879064279 1100.735208062364 1083.438193527121 348.5749802535497 1094.203889010112 292.9951229742082
1480 0.005 7.4 20 1110.625513267737 1084.83144699315 1085.02123085241 1108.901613732146 1102.106426270051 1100.750577275563 1083.458234548991 348.578217029849 1094.216156677067 292.9952321097944
1481 0.005 7.405 20 1110.613826024368 1084.831201905879 1085.021053614478 1108.884146399171 1102.087974916268 1100.732911267766 1083.432601637848 348.5846722550716 1094.206026376919 292.9951702767732
1482 0.005 7.41 20 1110.618074593181 1084.831297844082 1085.021118917516 1108.891702927321 1102.099209185375 1100.743770802012 1083.452686164434 348.5837959916826 1094.2086827352 292.9952163971815
1483 0.005 7.415 20 1110.622374785009 1084.831346859344 1085.021161506139 1108.892942510151 1102.097583144609 1100.74448174036 1083.444714983277 348.585302290819 1094.210914779351 292.9956248720266
1484 0.005 7.42 20 1110.615083504181 1084.831201933832 1085.02104576866 1108.888889834003 1102.093394304769 1100.734956302541 1083.442789015011 348.5892556383538 1094.209190671626 292.9951860148147
1485 0.005 7.425 20 1110.623392824248 1084.83141652235 1085.021198595978 1108.895682014266 1102.101578287448 1100.746121311245 1083.455275521047 348.593795892372 1094.209970665087 292.9952558189285
1486 0.005 7.43 20 1110.619065373826 1084.831332460691 1085.021168084945 1108.888570429543 1102.0934435893 1100.73891271415 1083.436473640015 348.5974888776292 1094.20891395569 292.9956541111583
1487 0.005 7.435 20 1110.619696791811 1084.831377863482 1085.021188774341 1108.896826204497 1102.100661634184 1100.741697419264 1083.453032331464 348.6032333501839 1094.214174949383 292.995226615776
1488 0.005 7.44 20 1110.615432991539 1084.831261011478 1085.021108200021 1108.881564301152 1102.088201855074 1100.736104441255 1083.435365661816 348.6051724725212 1094.20281729616 292.9952394389841
1489 0.005 7.445 20 1110.620886701371 1084.83137946748 1085.021193728223 1108.897450546587 1102.102445902198 1100.746648982394 1083.451782602014 348.6094516614745 1094.212821116814 292.9956353669416
1490 0.005 7.45 20 1110.619867149645 1084.831275537244 1085.021101798591 1108.890287190427 1102.094267430635 1100.737963759057 1083.442551817845 348.6153589162998 1094.210003647474 292.9951989603345
1491 0.005 7.455 20 1110.611567947532 1084.83123302304 1085.021074510306 1108.885029820825 1102.092172239973 1100.736818281103 1083.442158225471 348.6146189832522 1094.204757329964 292.9952220395381
1492 0.005 7.46 20 1110.631125298737 1084.831512254342 1085.021268374805 1108.901734797514 1102.10569250346 1100.749738743807 1083.453634597612 348.6197827984873 1094.21625250051 292.9956502380721
1493 0.005 7.465 20 1110.60868276323 1084.831188733552 1085.021061668213 1108.88265185699 1102.087175780963 1100.730770704336 1083.433327554738 348.62633397491 1094.206206632149 292.9951811922027
1494 0.005 7.47 20 1110.624601332504 1084.831403953802 1085.021189595814 1108.89582036909 1102.101896833873 1100.746474048859 1083.456952904885 348.629352779942 1094.210856148108 292.9952528508479
1495 0.005 7.475000000000001 20 1110.617954809976 1084.831339915248 1085.021177705602 1108.887703121253 1102.092898726596 1100.740848720887 1083.437992414083 348.6299714051793 1094.208172617541 292.9956432924279
1496 0.005 7.48 20 1110.614776620046 1084.831246848765 1085.021082366809 1108.891284049696 1102.095242869447 1100.736551037372 1083.446161710159 348.6325230081695 1094.210622268152 292.9951622823201
1497 0.005 7.485 20 1110.622327981881 1084.831343863004 1085.021148837202 1108.889930844536 1102.097113508186 1100.743423771496 1083.447441120805 348.6382977639244 1094.207343266064 292.9951806378585
1498 0.005 7.49 20 1110.615665917537 1084.831317727065 1085.021150298106 1108.891164638628 1102.095836444799 1100.740522712756 1083.441686545753 348.642606590764 1094.209514535535 292.995658132579
1499 0.005 7.495 20 1110.62757918862 1084.831443500254 1085.021213313373 1108.898628670819 1102.10178286982 1100.742461588421 1083.454832237451 348.64594586643 1094.215170900592 292.9951514226575
1500 0.005 7.5 20 1110.608278569125 1084.831297827131 1085.021149860502 1108.882481633753 1102.089644673124 1100.736032488828 1083.438102249853 348.6509573884159 1094.202174686506 292.9950948606436
1501 0.005 7.505 20 1110.629902603051 1084.831522606699 1085.021293005244 1108.89983909387 1102.104378173184 1100.748555065556 1083.451731564079 348.652676076562 1094.215135908077 292.9955308175832
1502 0.005 7.51 20 1110.609561195281 1084.831274274675 1085.021135659654 1108.884974557227 1102.090218528945 1100.734890220701 1083.439089426121 348.6578267570005 1094.206858621992 292.9951731471281
1503 0.005 7.515000000000001 20 1110.620471173281 1084.831378671176 1085.021175281149 1108.890230913097 1102.096407066393 1100.740603783054 1083.449371460867 348.6609306625813 1094.20785548468 292.9952390980537
1504 0.005 7.52 20 1110.6250242869 1084.831503980445 1085.021298955642 1108.896334365887 1102.101861121002 1100.747497067623 1083.446774770617 348.6642378751803 1094.213521261398 292.9956605825466
1505 0.005 7.525 20 1110.611050381987 1084.831257403124 1085.021118637582 1108.885969355045 1102.089294256349 1100.732168590727 1083.436000458859 348.6682866602255 1094.207313261584 292.9951593824512
1506 0.005 7.53 20 1110.627296969244 1084.83153060306 1085.021299288569 1108.895579386714 1102.102184764282 1100.746806759193 1083.456599726062 348.6707542602236 1094.211751157842 292.9951933140584
1507 0.005 7.535 20 1110.612574923206 1084.83141151795 1085.021259292118 1108.888357340318 1102.093142991099 1100.739656688047 1083.436248309411 348.6741968247461 1094.207165142009 292.9956757779194
1508 0.005 7.54 20 1110.624492490984 1084.831427497753 1085.021232878574 1108.895135114635 1102.0990680213 1100.74048707864 1083.450253279287 348.6782716503685 1094.21340126441 292.9952286604838
1509 0.005 7.545 20 1110.610471172658 1084.831348708273 1085.021202485902 1108.884893522173 1102.092581842644 1100.740146960978 1083.442318504607 348.6824648818194 1094.204551437876 292.9951533226665
1510 0.005 7.55 20 1110.62775109985 1084.831509971438 1085.021287439166 1108.896326934437 1102.100232717871 1100.744369963233 1083.449938589102 348.6865486222087 1094.21253732624 292.9956599892631
1511 0.005 7.555 20 1110.616186346838 1084.831461398433 1085.021281121686 1108.893109211811 1102.098045776844 1100.740624176778 1083.446647785063 348.6874760227888 1094.211731763664 292.9951934910372
1512 0.005 7.56 20 1110.614828066305 1084.831374030797 1085.021207298582 1108.883458717888 1102.089407285979 1100.734874298132 1083.437211558375 348.6927601439048 1094.203921838661 292.995341166216
1513 0.005 7.565 20 1110.629399339128 1084.831631495045 1085.021405734758 1108.901402970084 1102.106491243643 1100.75049723553 1083.455737160507 348.6976930436222 1094.216910485111 292.9950944842049
1514 0.005 7.57 20 1110.610153058766 1084.831344774067 1085.021210274892 1108.884041177047 1102.087743691397 1100.732280492389 1083.434076139952 348.7011469473847 1094.206182258169 292.9952501036593
1515 0.005 7.575 20 1110.623771617818 1084.831499538734 1085.021298483723 1108.892180414565 1102.099245123188 1100.743655319566 1083.452685865928 348.7040865557193 1094.209551180897 292.9956159756949
1516 0.005 7.58 20 1110.616624323781 1084.83147968712 1085.021315383179 1108.892189761635 1102.097151115348 1100.743900466119 1083.441573360075 348.7089242930321 1094.210022972994 292.995166417497
1517 0.005 7.585 20 1110.620609327889 1084.831386341137 1085.021211468125 1108.890418542382 1102.094193589633 1100.735696571222 1083.443600173162 348.7102976540247 1094.210070768584 292.9951721850269
1518 0.005 7.59 20 1110.61893930339 1084.831558147705 1085.021353016374 1108.894148478017 1102.100785985985 1100.745418614982 1083.453423483853 348.714034984295 1094.209505112401 292.9956047795567
1519 0.005 7.595 20 1110.620584682905 1084.831487932979 1085.021312691887 1108.888935859798 1102.093261243025 1100.738755277454 1083.434994051347 348.7167920245065 1094.208847788833 292.9955342152478
1520 0.005 7.600000000000001 20 1110.618940890134 1084.831511519836 1085.021326340335 1108.896657198611 1102.10130432345 1100.742363062352 1083.454370363535 348.7208761298381 1094.213983027116 292.9956593487904
1521 0.005 7.605 20 1110.613997719612 1084.831398236162 1085.021241083844 1108.881537871314 1102.08789043257 1100.735917357168 1083.435726820692 348.7237176794794 1094.202622384115 292.9952070336755
1522 0.005 7.61 20 1110.624237038651 1084.831547584709 1085.021346204935 1108.896897625528 1102.102014869964 1100.746196321005 1083.452993022456 348.724037400858 1094.213234670329 292.995120140113
1523 0.005 7.615 20 1110.615462928337 1084.831393352995 1085.021234820804 1108.889721120443 1102.093953739374 1100.737842427476 1083.442359699832 348.7265089668813 1094.209518548668 292.9956564683744
1524 0.005 7.62 20 1110.61807583599 1084.83142810204 1085.021244526281 1108.887222007606 1102.094041765308 1100.738593378043 1083.445016432521 348.7307724421292 1094.205612420009 292.995215648176
1525 0.005 7.625 20 1110.626021889866 1084.831662742588 1085.021435004723 1108.901358400891 1102.10546195679 1100.749415012065 1083.45293267158 348.7376585945644 1094.215325902629 292.9952295135811
1526 0.005 7.63 20 1110.614933375121 1084.831413999134 1085.02125894357 1108.884848027261 1102.088670553488 1100.731885727771 1083.436425193488 348.7421407718098 1094.207055899548 292.9956389169755
1527 0.005 7.635 20 1110.620034303654 1084.831601881517 1085.021396175993 1108.894693347233 1102.101277876728 1100.745993053082 1083.45589295771 348.7439112326912 1094.21035363544 292.9951648017583
1528 0.005 7.640000000000001 20 1110.621072355779 1084.831570029377 1085.021387611631 1108.88918546733 1102.093542294804 1100.741178025596 1083.439097792573 348.7459567709614 1094.208298460244 292.9952574917021
1529 0.005 7.645 20 1110.614295834353 1084.831502950098 1085.021327426353 1108.892358030114 1102.097138362074 1100.738191243869 1083.449866702588 348.750727692098 1094.210522328374 292.9956071461154
1530 0.005 7.65 20 1110.621420734354 1084.831606830414 1085.02139593475 1108.889893284336 1102.09669891602 1100.743287533187 1083.446694624081 348.7545877216509 1094.207137329267 292.9956703893521
1531 0.005 7.655 20 1110.617834398905 1084.831592211906 1085.021412706528 1108.890806493754 1102.09611148031 1100.740663249846 1083.443185784648 348.758920574422 1094.209682119192 292.9951990452439
1532 0.005 7.66 20 1110.624847619644 1084.831701739361 1085.021476034159 1108.898617691806 1102.101909744285 1100.74275469271 1083.453894377219 348.7619593374083 1094.214705038306 292.995275795333
1533 0.005 7.665 20 1110.613149023659 1084.831566676576 1085.021406550862 1108.881973574853 1102.0887773237 1100.734990290111 1083.436952002403 348.7639591549336 1094.202948880034 292.9952516874836
1534 0.005 7.67 20 1110.625613630677 1084.831749521298 1085.021539405696 1108.899587125401 1102.10383794135 1100.748250240141 1083.452051856273 348.7687961115207 1094.214898939713 292.9954789809565
1535 0.005 7.675 20 1110.615189593946 1084.831547023773 1085.021398436593 1108.886094829872 1102.091118026913 1100.735985656448 1083.437245002295 348.7713410628121 1094.207401136548 292.9956275293779
1536 0.005 7.68 20 1110.616498095909 1084.831630241684 1085.0214436079 1108.890498190877 1102.096895000807 1100.741043176604 1083.451085515543 348.774545662338 1094.207406167222 292.995637264586
1537 0.005 7.685 20 1110.628115684531 1084.831769723777 1085.021556254081 1108.897007733653 1102.101803019249 1100.747528604704 1083.446582016215 348.7782410086269 1094.213292684752 292.9951790236901
1538 0.005 7.69 20 1110.607706391786 1084.831495723083 1085.021363555385 1108.885577854802 1102.089730814858 1100.732238102292 1083.438072221873 348.778473379377 1094.206991787345 292.9952482674929
1539 0.005 7.695 20 1110.628186248725 1084.831771438875 1085.021530113187 1108.895791157047 1102.101654192788 1100.746444090094 1083.45539422983 348.7817115950915 1094.211536747089 292.9956627928814
1540 0.005 7.7 20 1110.613316666218 1084.831651190598 1085.021495787418 1108.887697165244 1102.093045264031 1100.739517859916 1083.43678384208 348.7858983519951 1094.207485662354 292.9954026285693
1541 0.005 7.705 20 1110.622117142442 1084.831657412025 1085.021463116308 1108.894441183013 1102.098368100797 1100.739871118503 1083.449292612804 348.7922546040587 1094.212989133747 292.9954954555685
1542 0.005 7.71 20 1110.614037190765 1084.831578332027 1085.021425259627 1108.883975787633 1102.091749034233 1100.739661437504 1083.440545641045 348.7946530650411 1094.204771350186 292.9952191553721
1543 0.005 7.715 20 1110.622421801911 1084.831681997667 1085.021485299221 1108.895246149368 1102.099439039114 1100.743723455776 1083.447705708399 348.8000207148563 1094.211854563057 292.9954863050957
1544 0.005 7.72 20 1110.621197297399 1084.83166386879 1085.021474546485 1108.893263218502 1102.097900217603 1100.740389122999 1083.447130390093 348.8016736086697 1094.212335836781 292.9955944968885
1545 0.005 7.725000000000001 20 1110.610966728178 1084.831578112891 1085.021420794626 1108.884467176082 1102.090621000507 1100.736007064887 1083.439582383939 348.8044916174731 1094.203328104967 292.9956123088502
1546 0.005 7.73 20 1110.633987931787 1084.831878525589 1085.021632550839 1108.90247559599 1102.1068640921 1100.750772367181 1083.456849897612 348.8087385287769 1094.217221058969 292.9956868541096
1547 0.005 7.735 20 1110.60599353506 1084.831572563315 1085.02144172542 1108.883847268234 1102.088233438685 1100.73250140591 1083.435803191871 348.8079666550994 1094.205458014211 292.9951848955852
1548 0.005 7.74 20 1110.625857208382 1084.831744988431 1085.021527338154 1108.892693393836 1102.098874486403 1100.743752228613 1083.453081137003 348.8125884899213 1094.209676176862 292.9956577156137
1549 0.005 7.745 20 1110.616133469194 1084.831716765869 1085.021551381707 1108.891488027757 1102.09715216783 1100.744006704595 1083.442680878939 348.8153851839378 1094.209911740267 292.9951707028785
1550 0.005 7.75 20 1110.617730546846 1084.831613131399 1085.021430679212 1108.889624312053 1102.092992221997 1100.73465758338 1083.442675397902 348.8203405674324 1094.209730759422 292.9952475067639
1551 0.005 7.755 20 1110.621171706906 1084.831759566434 1085.021549504054 1108.892555136634 1102.099600627527 1100.744546551663 1083.451740330632 348.8236277484041 1094.209286452111 292.9956075270121
1552 0.005 7.76 20 1110.617649105484 1084.831688843012 1085.02151566829 1108.889233407403 1102.093615890706 1100.739143942283 1083.438531293773 348.8287385081867 1094.208533804722 292.9951607862775
1553 0.005 7.765000000000001 20 1110.624109267911 1084.831758230051 1085.021551609946 1108.896561591268 1102.101016212916 1100.742152375597 1083.45341962548 348.8326688971854 1094.214607430122 292.9952292105008
1554 0.005 7.77 20 1110.610269421774 1084.83163300868 1085.021482711338 1108.883124635697 1102.089559399343 1100.737032307223 1083.438068809144 348.8354399484508 1094.20237970013 292.9956576956294
1555 0.005 7.775 20 1110.627850941112 1084.83179401788 1085.021580875414 1108.896791237625 1102.101705221492 1100.746152853181 1083.449415687957 348.8384086835763 1094.21367366621 292.9951794758005
1556 0.005 7.78 20 1110.610505363396 1084.831607321174 1085.021465567098 1108.888487076938 1102.093503084566 1100.737861994189 1083.439654239617 348.8404679734028 1094.208577031915 292.9952515113033
1557 0.005 7.785 20 1110.621244292085 1084.831663956244 1085.021467498197 1108.887897890214 1102.093883277564 1100.738405934407 1083.445117776157 348.8434420073748 1094.206111283818 292.9956478813951
1558 0.005 7.79 20 1110.623785317741 1084.831868412801 1085.021649700698 1108.900567307943 1102.105689288813 1100.749483457603 1083.452726315789 348.8470390895696 1094.214879027673 292.9954914580387
1559 0.005 7.795 20 1110.614229640824 1084.831638422515 1085.021471399062 1108.884880925913 1102.088003349084 1100.731494145164 1083.436756731104 348.8501576833739 1094.206769023294 292.9956575891533
1560 0.005 7.8 20 1110.622089600894 1084.83182882706 1085.021615811862 1108.894463485425 1102.101644980522 1100.746079800214 1083.456149452072 348.8525597156291 1094.210616174852 292.9952620013955
1561 0.005 7.805000000000001 20 1110.617436725061 1084.831752331328 1085.021584097034 1108.888116509328 1102.092510913838 1100.740437143672 1083.437287030195 348.8564707720354 1094.20797220106 292.9952667863703
1562 0.005 7.81 20 1110.619615621589 1084.831725576778 1085.021537950931 1108.892687325008 1102.097433407713 1100.738308700649 1083.450562540181 348.8584115584237 1094.211245793284 292.9955812768088
1563 0.005 7.815 20 1110.616154574099 1084.831731790269 1085.021555143782 1108.888295639853 1102.095019341846 1100.741870189114 1083.445029187756 348.8608409487984 1094.206356095129 292.9954862742443
1564 0.005 7.82 20 1110.622196099756 1084.831716448901 1085.021541594678 1108.89106951536 1102.09608219533 1100.740624879965 1083.440008575902 348.8609450364224 1094.210121822946 292.9952261839301
1565 0.005 7.825 20 1110.619078952575 1084.831767861857 1085.021572186592 1108.897073866333 1102.100648424245 1100.74139008303 1083.452047175655 348.8669959901191 1094.213755607035 292.9956389236577
1566 0.005 7.83 20 1110.61765360904 1084.831700315177 1085.021523288364 1108.88435282916 1102.09036002378 1100.736429880587 1083.439858184949 348.8681922064372 1094.203344650427 292.9951921339014
1567 0.005 7.835 20 1110.623453033576 1084.831879339298 1085.021672055823 1108.899718723274 1102.104800287242 1100.748986422584 1083.453948399517 348.8715807827856 1094.214710913361 292.9952237722619
1568 0.005 7.84 20 1110.615283957486 1084.831660982949 1085.021506536344 1108.885553816575 1102.089789492159 1100.734880021829 1083.434972611592 348.8771573145315 1094.207120610089 292.9956622179212
1569 0.005 7.845 20 1110.616677412102 1084.831758452518 1085.021566748794 1108.889790570039 1102.097185579612 1100.741483808952 1083.451968687251 348.8780115552764 1094.207099243347 292.9956764926998
1570 0.005 7.850000000000001 20 1110.625045596757 1084.83188631909 1085.021670997384 1108.896047994286 1102.100846421042 1100.746897395821 1083.446730237564 348.8805886854249 1094.212625638031 292.9952273681533
1571 0.005 7.855 20 1110.61225922835 1084.831648965219 1085.021497759393 1108.885604976486 1102.089811481972 1100.732326352805 1083.438268061074 348.8838557122353 1094.207659735331 292.9952066900506
1572 0.005 7.86 20 1110.624920861445 1084.831872467382 1085.021648681037 1108.896583883858 1102.102348132042 1100.746819426075 1083.457262046698 348.8867124501527 1094.21173534337 292.9956656634238
1573 0.005 7.865 20 1110.618713149704 1084.831799978783 1085.021628212376 1108.88801850962 1102.093107139934 1100.739349337182 1083.437461409883 348.8897722737465 1094.207979667612 292.9951804764563
1574 0.005 7.87 20 1110.617749493553 1084.831795008904 1085.021612406558 1108.895018664156 1102.099079336464 1100.740552903356 1083.449925243247 348.8911499315671 1094.212584953242 292.9950855144928
1575 0.005 7.875 20 1110.618493891564 1084.831744344335 1085.021575606543 1108.884889657435 1102.091902675523 1100.739606343457 1083.440864800523 348.8965505319352 1094.205241521312 292.995147437786
1576 0.005 7.88 20 1110.618326730623 1084.831792395081 1085.021615725514 1108.894663669794 1102.099743207028 1100.743866630719 1083.446181527854 348.899244269994 1094.21148762969 292.9950738985168
1577 0.005 7.885 20 1110.622622260677 1084.831785405804 1085.021585359725 1108.893399651517 1102.097175588236 1100.74003443057 1083.446592179338 348.9019782633815 1094.211918172697 292.9952574129363
1578 0.005 7.890000000000001 20 1110.610498449066 1084.831682443741 1085.021527844339 1108.884211502322 1102.091121377798 1100.736180928812 1083.440323744872 348.9064138894574 1094.203403670845 292.9956382225662
1579 0.005 7.895 20 1110.631842890508 1084.8319647492 1085.021718562742 1108.902146557351 1102.106199708393 1100.750278832644 1083.454359892192 348.9090735971242 1094.217084137255 292.9955520881794
1580 0.005 7.9 20 1110.609429034029 1084.831660932437 1085.021524654884 1108.883537878602 1102.088344036514 1100.732321225946 1083.43594469649 348.9127867788721 1094.20593531492 292.9956632619669
1581 0.005 7.905 20 1110.622476991153 1084.831817232505 1085.021609222579 1108.893310875599 1102.099587433594 1100.744326945083 1083.454185405112 348.9130301152458 1094.209652777691 292.9954526512698
1582 0.005 7.91 20 1110.619929786621 1084.831782754798 1085.021614979674 1108.890588673846 1102.096397551712 1100.743373471466 1083.439039741355 348.9156132830454 1094.210021805497 292.9956461916507
1583 0.005 7.915 20 1110.614471349347 1084.831660510173 1085.021496204681 1108.890665541708 1102.094105085537 1100.735460117769 1083.445283896245 348.9200789888416 1094.209702509723 292.9952244759266
1584 0.005 7.92 20 1110.626600752609 1084.831863069852 1085.021635388695 1108.893959360347 1102.10057683967 1100.745537188127 1083.453306319658 348.9247219529586 1094.209885195552 292.9952275543036
1585 0.005 7.925 20 1110.61366929755 1084.83176782534 1085.021607310855 1108.889536862542 1102.094383204964 1100.739592808884 1083.43731259409 348.9252680140189 1094.208277811216 292.995252649711
1586 0.005 7.930000000000001 20 1110.627510495616 1084.831863132041 1085.02164604036 1108.897752055451 1102.10129351154 1100.742453731059 1083.452196434456 348.9298103145348 1094.214981243164 292.9954750709726
1587 0.005 7.935 20 1110.607785611546 1084.831720856841 1085.021577219268 1108.882009656597 1102.089356625705 1100.73653193708 1083.438709134383 348.9323099389579 1094.20155087081 292.9955331777909
1588 0.005 7.94 20 1110.628313594582 1084.831916921612 1085.021689565596 1108.897997860664 1102.102471090127 1100.74696209911 1083.450193463538 348.9358030512137 1094.214252128054 292.9956641547498
1589 0.005 7.945 20 1110.611039085206 1084.831696760634 1085.021551263443 1108.886804697684 1102.092178529339 1100.736323453991 1083.439264125671 348.9386893177013 1094.208272907084 292.9951847942369
1590 0.005 7.95 20 1110.618572071791 1084.831716192141 1085.021529743326 1108.888154929798 1102.094038875694 1100.738551704226 1083.445030642088 348.9438629266549 1094.206007313083 292.9951970310513
1591 0.005 7.955 20 1110.627596803301 1084.831928473819 1085.021702194237 1108.899524433836 1102.104747095589 1100.748832272641 1083.451340855238 348.942811870496 1094.214580029838 292.9956698620818
1592 0.005 7.96 20 1110.611187855248 1084.831681031735 1085.02153068556 1108.886399385935 1102.089695415289 1100.732595798554 1083.438302951542 348.9467078006642 1094.206914191019 292.995202913135
1593 0.005 7.965 20 1110.626889920924 1084.831920476753 1085.021691175151 1108.894547719394 1102.101492051737 1100.746053960875 1083.455129051142 348.9504374889456 1094.211574184775 292.9952423774305
1594 0.005 7.97 20 1110.611705090271 1084.831774726011 1085.021630104228 1108.887139730959 1102.091953905969 1100.739698131382 1083.434192208254 348.9548205757654 1094.207011090054 292.9956543066829
1595 0.005 7.975000000000001 20 1110.622782927247 1084.831762715278 1085.021562023039 1108.893114668245 1102.096923245741 1100.737603331231 1083.450817747829 348.9571081905804 1094.211885810109 292.9952157666953
1596 0.005 7.98 20 1110.612463868936 1084.831754847495 1085.021583647509 1108.887080087433 1102.094908354208 1100.742105604663 1083.444432807577 348.9620276113051 1094.205676060711 292.9952662438283
1597 0.005 7.985 20 1110.623419390452 1084.831779626204 1085.021580518732 1108.891921364064 1102.096051660206 1100.740709187666 1083.439784661347 348.9641378401733 1094.210392934169 292.9956773576593
1598 0.005 7.99 20 1110.618888342615 1084.831803491726 1085.021601358871 1108.895932583236 1102.100407719354 1100.741195202666 1083.451538566542 348.9690438865474 1094.213353680951 292.9954536566179
1599 0.005 7.995 20 1110.614960351054 1084.831738909029 1085.021551565537 1108.883957515649 1102.090041626058 1100.735894920929 1083.439433632165 348.9702891921622 1094.203222232089 292.995623098361
1600 0.005 8 20 1110.628151798874 1084.831964527278 1085.021730811987 1108.900028220513 1102.105120384276 1100.749197602112 1083.453615108876 348.9700818051498 1094.215849139028 292.9951989824332
1601 0.005 8.005000000000001 20 1110.611145659095 1084.831714747214 1085.021561620569 1108.885601137154 1102.089689746869 1100.734326321284 1083.436403467995 348.9763262938595 1094.206402467513 292.9952426241047
1602 0.005 8.01 20 1110.622748197658 1084.831843107426 1085.021628022736 1108.890923257203 1102.097796287511 1100.741815883458 1083.452365276716 348.9778592650338 1094.208523446005 292.9956631666332
1603 0.005 8.015000000000001 20 1110.61871541824 1084.831899690704 1085.021705656877 1108.894169719898 1102.099279870259 1100.74566407092 1083.443093672419 348.9820922706334 1094.211222813345 292.9952774770636
1604 0.005 8.02 20 1110.617797566357 1084.83172570293 1085.021549056965 1108.887310799273 1102.090753336387 1100.732732929767 1083.440636614742 348.983401649407 1094.208530790508 292.9952021966024
1605 0.005 8.025 20 1110.621381929777 1084.831960656398 1085.021730272566 1108.896250157603 1102.102571502911 1100.746578799044 1083.45725938181 348.9848016220212 1094.211115792853 292.9954235628691
1606 0.005 8.029999999999999 20 1110.620820096932 1084.831937537268 1085.021733399733 1108.888884591654 1102.093204004347 1100.739470946728 1083.43928188854 348.9890739493783 1094.208263014591 292.9955994740342
1607 0.005 8.035 20 1110.617223301443 1084.831938262939 1085.021741782871 1108.894617768415 1102.099463552448 1100.740914474242 1083.450466693341 348.9905928516382 1094.212560911578 292.9951956235777
1608 0.005 8.040000000000001 20 1110.616258991941 1084.831914008442 1085.021722112826 1108.884505125713 1102.091305813218 1100.73919091577 1083.440988382001 348.9962901317336 1094.204064630313 292.9952267611176
1609 0.005 8.045 20 1110.622119240222 1084.832007375897 1085.021798871479 1108.894297398873 1102.099524545045 1100.743850771536 1083.448773410595 348.9960039562351 1094.212170083167 292.995195926344
1610 0.005 8.050000000000001 20 1110.61837353643 1084.831961791515 1085.021761521391 1108.892936020337 1102.096900395646 1100.739736149407 1083.446608985358 348.9981330506094 1094.211050538928 292.995251086323
1611 0.005 8.055 20 1110.616393754049 1084.831905380097 1085.021724520248 1108.884621531405 1102.0912355965 1100.736333132288 1083.440599324423 349.0018052391235 1094.204591696979 292.9955720456108
1612 0.005 8.06 20 1110.626917035297 1084.832138782218 1085.021908091274 1108.901994977395 1102.106193805034 1100.750255802278 1083.454642364712 349.0045783159215 1094.216176386929 292.9951813027279
1613 0.005 8.065 20 1110.613454740196 1084.831859572676 1085.021707983324 1108.883131050548 1102.087340808388 1100.731437548029 1083.434222411945 349.0065556356831 1094.206220182272 292.9951984245873
1614 0.005 8.07 20 1110.618362902613 1084.832023356661 1085.021816618495 1108.892998943402 1102.099748165893 1100.744407892782 1083.45435078878 349.0112735635805 1094.209155976792 292.9955496120831
1615 0.005 8.074999999999999 20 1110.622504986658 1084.832017854895 1085.021825255609 1108.890752184329 1102.095548269163 1100.742885154539 1083.438438344119 349.0125199010753 1094.210366690897 292.9951399396283
1616 0.005 8.08 20 1110.612209499842 1084.831861081256 1085.021702635936 1108.889587326053 1102.094082824828 1100.735380162141 1083.443966910665 349.0157997443976 1094.20954426623 292.995487026647
1617 0.005 8.085000000000001 20 1110.624742379209 1084.832063703806 1085.02182903191 1108.893044092304 1102.099565646994 1100.744785780648 1083.451334614836 349.0175458539858 1094.209197624747 292.9952863320266
1618 0.005 8.09 20 1110.61461756941 1084.831955268108 1085.021791002272 1108.887872405863 1102.093294301146 1100.738678556039 1083.436039651164 349.021280335519 1094.208310749976 292.9955496978129
1619 0.005 8.095000000000001 20 1110.624203291826 1084.832021221032 1085.02180664271 1108.897604109125 1102.101038074717 1100.741913720559 1083.453998268072 349.0256256550944 1094.214715138372 292.9956709864759
1620 0.005 8.1 20 1110.611844505188 1084.83185872573 1085.021708990042 1108.880597855746 1102.087733768245 1100.734992274187 1083.435154629018 349.0262780360192 1094.202023550804 292.995167287067
1621 0.005 8.105 20 1110.624008457351 1084.832033466454 1085.021823121189 1108.897793305616 1102.102166611789 1100.746946064978 1083.452007269587 349.0293870829019 1094.213629342676 292.9952231043776
1622 0.005 8.109999999999999 20 1110.615860569198 1084.831854343868 1085.021693761933 1108.88694831993 1102.09189214915 1100.736174103812 1083.4385208913 349.0300064460783 1094.208692286813 292.9956890309342
1623 0.005 8.115 20 1110.614798913557 1084.831885747317 1085.021702246261 1108.888819259846 1102.095148033604 1100.739331794374 1083.447815833643 349.0328697021752 1094.205781142616 292.9952111404509
1624 0.005 8.120000000000001 20 1110.632355013363 1084.832151377174 1085.021897373852 1108.900956204343 1102.105199636548 1100.749468134996 1083.454331261406 349.0364677134862 1094.215131603995 292.9952731619706
1625 0.005 8.125 20 1110.6068339879 1084.831872884158 1085.021726967799 1108.884419871642 1102.088662046368 1100.732054655222 1083.435714019473 349.0392787333636 1094.206444911786 292.9955308455838
1626 0.005 8.130000000000001 20 1110.628222415193 1084.832122069121 1085.021875934705 1108.895241756602 1102.101074151021 1100.745560472263 1083.455678259221 349.0433141431284 1094.211695571976 292.9956478030027
1627 0.005 8.135 20 1110.612775531148 1084.831973966199 1085.021822942035 1108.887124296235 1102.092632339219 1100.740115879278 1083.435346763906 349.0452126055173 1094.207215509162 292.995305690457
1628 0.005 8.140000000000001 20 1110.621977066309 1084.831985245959 1085.021779729233 1108.894463172611 1102.098221494292 1100.73921812049 1083.451488298084 349.0474907896327 1094.212069353303 292.9951116223537
1629 0.005 8.145 20 1110.616115131375 1084.831979181949 1085.021798934685 1108.886518393285 1102.094415197482 1100.741677816552 1083.443856023149 349.0492431243422 1094.205826546877 292.9953773980573
1630 0.005 8.15 20 1110.620063969863 1084.831986848901 1085.021801736894 1108.892324524126 1102.096427449292 1100.741091646875 1083.442604285787 349.0521761898153 1094.210248921313 292.9951991552655
1631 0.005 8.154999999999999 20 1110.624407441429 1084.832049404006 1085.021837856707 1108.896053283746 1102.100185167702 1100.741188877235 1083.450883693042 349.0558882004448 1094.213692572631 292.9954112841887
1632 0.005 8.16 20 1110.610514084622 1084.831953553629 1085.021788414408 1108.883878564634 1102.090077740702 1100.735834288666 1083.439496202032 349.0589885757713 1094.202907345271 292.9951968076888
1633 0.005 8.165000000000001 20 1110.632559816749 1084.832212866787 1085.021968931798 1108.901092225446 1102.10554959136 1100.74964419826 1083.453849065203 349.0626027307746 1094.21642850442 292.995220662264
1634 0.005 8.17 20 1110.606086560422 1084.831896739084 1085.021773674584 1108.883562015659 1102.088406574778 1100.733525121831 1083.433599200403 349.0672801803808 1094.205788447301 292.9953770563671
1635 0.005 8.175000000000001 20 1110.623661615861 1084.832043884003 1085.021827560825 1108.890345419035 1102.096733212798 1100.741100620122 1083.450158615526 349.0686081482344 1094.208272188977 292.9952055434244
1636 0.005 8.18 20 1110.61810061428 1084.832075914027 1085.021893575663 1108.893841878744 1102.09977245765 1100.746063018797 1083.444623860461 349.0729740445578 1094.211275757776 292.9952077377005
1637 0.005 8.185 20 1110.615469271538 1084.831876974782 1085.021710575782 1108.88647801038 1102.089677819234 1100.732029883501 1083.437814564458 349.0721720596143 1094.208429296724 292.9955829351252
1638 0.005 8.19 20 1110.62364796701 1084.832075245685 1085.021856215125 1108.894851462489 1102.10159356077 1100.746012426977 1083.454668923217 349.0749148707997 1094.211102788813 292.9951703127688
1639 0.005 8.195 20 1110.616602117895 1084.831981774485 1085.021810464575 1108.888681865565 1102.093184545302 1100.739283581504 1083.437812855421 349.0764387095618 1094.20776464554 292.9951633953093
1640 0.005 8.199999999999999 20 1110.622920929117 1084.832025864653 1085.02181775355 1108.895340541757 1102.099810635678 1100.740607683812 1083.453447533084 349.0802968450182 1094.213514549123 292.9956846807432
1641 0.005 8.205 20 1110.610883998697 1084.831907966776 1085.021753110183 1108.88338372137 1102.089997167849 1100.738061999549 1083.437941979105 349.0844169165853 1094.203393987179 292.995193589331
1642 0.005 8.210000000000001 20 1110.627489242087 1084.832053357758 1085.021835349667 1108.895845616287 1102.100444072208 1100.744784609163 1083.450909279071 349.0870420546004 1094.212523157398 292.9952049327328
1643 0.005 8.215 20 1110.614706298329 1084.831995680696 1085.021811790401 1108.893087607462 1102.097590537686 1100.740374940598 1083.447201035186 349.0896215962089 1094.210372082456 292.9956242587075
1644 0.005 8.220000000000001 20 1110.619006784035 1084.831996185034 1085.021796204127 1108.885342271386 1102.091088136473 1100.736034299734 1083.44092629495 349.0899458199574 1094.204945440708 292.995212974258
1645 0.005 8.225 20 1110.623958117728 1084.832191802192 1085.021970294109 1108.900299235447 1102.105518720796 1100.74964707076 1083.452358290146 349.0936439118677 1094.215721208298 292.9952566145326
1646 0.005 8.23 20 1110.613274698218 1084.831924797133 1085.021764139383 1108.883940898597 1102.087711156776 1100.731800375589 1083.43434991104 349.0979091724714 1094.206242920782 292.9956349229045
1647 0.005 8.234999999999999 20 1110.619376051236 1084.832051508753 1085.021849431697 1108.891146490244 1102.098490409539 1100.743548067123 1083.452229962656 349.0999157364265 1094.209162327512 292.9953666799886
1648 0.005 8.24 20 1110.619259852284 1084.832028878504 1085.021846516568 1108.890731615235 1102.095649733465 1100.74306705717 1083.440792304498 349.1043866438171 1094.209501360603 292.995126887446
1649 0.005 8.245000000000001 20 1110.618391638231 1084.831934019623 1085.021755728317 1108.890924503209 1102.095407375547 1100.736778355001 1083.445727032427 349.1052758629465 1094.210319966162 292.9951246961177
1650 0.005 8.25 20 1110.619610791441 1084.832064932829 1085.02185597113 1108.892176614188 1102.098606844561 1100.744362753761 1083.449875102988 349.1087148024175 1094.208139978065 292.9952358069775
1651 0.005 8.255000000000001 20 1110.619801778141 1084.832007177408 1085.021829110238 1108.888596908395 1102.093595383125 1100.738938460186 1083.435679054378 349.1116064248421 1094.20891043987 292.995439047819
1652 0.005 8.26 20 1110.6199058289 1084.832075538206 1085.021868283452 1108.89774578873 1102.10143110163 1100.742360727153 1083.454487264501 349.1137857840743 1094.214317710327 292.9951761750183
1653 0.005 8.265000000000001 20 1110.61613503249 1084.831968208801 1085.02179520144 1108.882482777605 1102.089001148884 1100.73601867555 1083.436728070986 349.1168183124199 1094.20276312799 292.9956285949015
1654 0.005 8.27 20 1110.620832716533 1084.83209233353 1085.021893446737 1108.897252253918 1102.102314230632 1100.746886882075 1083.449787612282 349.1167224698781 1094.213818155467 292.9956628193677
1655 0.005 8.275 20 1110.61701850815 1084.831939175774 1085.021759421983 1108.887716595442 1102.091777989614 1100.735639450645 1083.439605045704 349.1221416207561 1094.208493290952 292.9954005460216
1656 0.005 8.279999999999999 20 1110.61556471367 1084.831956181779 1085.02177063479 1108.888349606042 1102.095553686946 1100.739871277891 1083.447357297176 349.1246340043901 1094.206153997585 292.9952717137614
1657 0.005 8.285 20 1110.628651907757 1084.832168330366 1085.021927856546 1108.900081087764 1102.104527168988 1100.748898908378 1083.450709118855 349.1294142686338 1094.21430047079 292.995231487049
1658 0.005 8.290000000000001 20 1110.611204974764 1084.831906468698 1085.021751205415 1108.884330696338 1102.088655835618 1100.731789563985 1083.436561760452 349.1273369353328 1094.207057871439 292.9956500255824
1659 0.005 8.295 20 1110.624079094406 1084.832132156654 1085.0219003547 1108.895135033215 1102.101004985827 1100.74576144018 1083.455598202219 349.1307062261319 1094.211362372899 292.9954971519753
1660 0.005 8.300000000000001 20 1110.618345367752 1084.832057100362 1085.021880099335 1108.887666672354 1102.09287645416 1100.740497517081 1083.437599221502 349.133762270357 1094.207733729989 292.9952687944834
1661 0.005 8.305 20 1110.616228915975 1084.83201223155 1085.021825067129 1108.893595323028 1102.097645075821 1100.738762833661 1083.449954499174 349.1368721816434 1094.211634669051 292.9954357807208
1662 0.005 8.31 20 1110.620790156834 1084.832060801729 1085.021858304938 1108.887725741166 1102.094773074637 1100.741785203263 1083.444263227656 349.1407628603208 1094.206311731999 292.9952566830175
1663 0.005 8.315 20 1110.616827155052 1084.832072511757 1085.021884206354 1108.893084250104 1102.097989951968 1100.742326216066 1083.443736114561 349.1444612845102 1094.210150192717 292.9954910126753
1664 0.005 8.32 20 1110.625879155877 1084.832140622281 1085.021911120851 1108.896638954029 1102.100092153728 1100.741458969678 1083.449588321222 349.1459943179464 1094.21366856562 292.9951926405016
1665 0.005 8.324999999999999 20 1110.609206379461 1084.832016462475 1085.021855077849 1108.882305698707 1102.089408537031 1100.735030059248 1083.43803150964 349.1487794940149 1094.203019888203 292.9954602331827
1666 0.005 8.33 20 1110.631284303855 1084.832303672979 1085.022046134485 1108.901354504931 1102.105636858155 1100.749548170441 1083.454568414443 349.1511378713017 1094.216273653973 292.9955737031794
1667 0.005 8.335000000000001 20 1110.60887716734 1084.832004003981 1085.021857376184 1108.883369479695 1102.088341600669 1100.732808268901 1083.435064122566 349.1514207431815 1094.205637628874 292.9956387298326
1668 0.005 8.34 20 1110.62002115016 1084.83215191081 1085.021932240121 1108.890595641009 1102.096959667552 1100.741776397915 1083.450815887759 349.1517378238239 1094.207906442598 292.9951951050732
1669 0.005 8.345000000000001 20 1110.62319910127 1084.832257324775 1085.022040538106 1108.893773362935 1102.099441577408 1100.745627351667 1083.44490073738 349.1575856250427 1094.211506282247 292.9951791059194
1670 0.005 8.35 20 1110.611310210272 1084.832084943371 1085.021905770747 1108.887189381091 1102.090350175759 1100.732573888146 1083.440302191885 349.1582328781428 1094.207636136657 292.9956534555454
1671 0.005 8.355 20 1110.628174225993 1084.832336601078 1085.022080657386 1108.895229027262 1102.101430373385 1100.745712022911 1083.45357480198 349.159181967491 1094.211689486161 292.9953597401874
1672 0.005 8.359999999999999 20 1110.612914391357 1084.832237442407 1085.0220594482 1108.888216183962 1102.093200786908 1100.739317315781 1083.438643878951 349.1643235557473 1094.207587984678 292.9952419614763
1673 0.005 8.365 20 1110.626775461387 1084.832337111127 1085.02210100679 1108.897227385196 1102.100944643461 1100.742194935969 1083.45247527918 349.1674584738305 1094.214096232036 292.99522542877
1674 0.005 8.370000000000001 20 1110.6089360588 1084.832212163174 1085.02205076417 1108.882577128154 1102.090047352416 1100.737957714034 1083.438657890516 349.1665714223731 1094.202871316978 292.9956554623839
1675 0.005 8.375 20 1110.627475190005 1084.832371478531 1085.022136672688 1108.89665017581 1102.100782571878 1100.745117282594 1083.450414100694 349.1676594110914 1094.212852163592 292.9956423691891
1676 0.005 8.380000000000001 20 1110.613453858489 1084.832237626371 1085.022060346467 1108.889303279974 1102.094469129079 1100.737634268529 1083.443433285332 349.1718927135688 1094.209267469161 292.9951241226141
1677 0.005 8.385 20 1110.616649017642 1084.832229403659 1085.022033252567 1108.886010190798 1102.091857910905 1100.736563359235 1083.442247478135 349.1749017273044 1094.204884964307 292.9951981066513
1678 0.005 8.390000000000001 20 1110.630113134348 1084.832487426688 1085.022241935773 1108.901381102243 1102.106389117996 1100.750300658054 1083.454956549383 349.1770810314756 1094.216644001819 292.9956358022361
1679 0.005 8.395 20 1110.608477108481 1084.83216364107 1085.02202318717 1108.883270658189 1102.087027382449 1100.731348522478 1083.433002025303 349.1809193161224 1094.205841455517 292.9955804913855
1680 0.005 8.4 20 1110.62616641294 1084.832366607736 1085.02214183337 1108.89377524526 1102.100595235621 1100.745236038831 1083.455256567749 349.1814681185625 1094.210543567535 292.9951720410244
1681 0.005 8.404999999999999 20 1110.614056282236 1084.832295896377 1085.0221290395 1108.888818952752 1102.093824895293 1100.741476232739 1083.438234684144 349.1805117989769 1094.208496832754 292.9951967619272
1682 0.005 8.41 20 1110.62064876914 1084.832228918687 1085.022032183906 1108.890494546547 1102.094167097327 1100.735570860596 1083.445864747162 349.1862865166447 1094.210205390369 292.9951310990521
1683 0.005 8.415000000000001 20 1110.615805549479 1084.832313691925 1085.022115154128 1108.891093127745 1102.098481973014 1100.744328692856 1083.448954751803 349.1904390676766 1094.207246104985 292.995132836014
1684 0.005 8.42 20 1110.623131036864 1084.832320325992 1085.022112275688 1108.891219108779 1102.095153800203 1100.739993034554 1083.440302739976 349.193503099231 1094.210139818983 292.9956042195894
1685 0.005 8.425000000000001 20 1110.61976830195 1084.832365424862 1085.022153394933 1108.896608932395 1102.101208472046 1100.741978272172 1083.453985803492 349.1956608084742 1094.214217340249 292.995635455712
1686 0.005 8.43 20 1110.614163884659 1084.832259280578 1085.022080521161 1108.883098713503 1102.089251553006 1100.736003831866 1083.437171672993 349.1969334087759 1094.202561223379 292.9952309920218
1687 0.005 8.435 20 1110.625758025071 1084.832411043051 1085.022198962054 1108.897641601072 1102.103127988117 1100.747738350791 1083.450910606939 349.2022204415993 1094.214385998329 292.9952088105009
1688 0.005 8.44 20 1110.611662926517 1084.832172183572 1085.022024324205 1108.885830794932 1102.090205895311 1100.735017210559 1083.437591682543 349.2017381612769 1094.207870278215 292.9956660782494
1689 0.005 8.445 20 1110.621335461403 1084.832241450843 1085.022043499491 1108.889395452327 1102.096280865859 1100.740471389797 1083.447813651281 349.2029615112589 1094.207408521841 292.9951854433872
1690 0.005 8.449999999999999 20 1110.623300012925 1084.832393587256 1085.022180162253 1108.898489664737 1102.102976726553 1100.74787783117 1083.449323711723 349.2081881295092 1094.213598043762 292.995220616005
1691 0.005 8.455 20 1110.616016476088 1084.832172658058 1085.022009558071 1108.885742656907 1102.089586297083 1100.732558103201 1083.43612644669 349.2103283756871 1094.207434293927 292.995641855159
1692 0.005 8.460000000000001 20 1110.621096971608 1084.832383828702 1085.022163992 1108.895510130056 1102.101910961873 1100.746169752662 1083.457087109857 349.2124044859261 1094.211446160267 292.9951692833594
1693 0.005 8.465 20 1110.62056829031 1084.832314239708 1085.022129499179 1108.888584663579 1102.092748865691 1100.739843578304 1083.436694969649 349.2144778089364 1094.208183163759 292.9954754099176
1694 0.005 8.470000000000001 20 1110.615281181799 1084.832225327906 1085.022060866909 1108.892523928738 1102.097657122583 1100.739316702045 1083.446594939136 349.2182243192802 1094.211670031038 292.9956721818578
1695 0.005 8.475 20 1110.618381301796 1084.832264517648 1085.022071641937 1108.887012313775 1102.093848118523 1100.741067703167 1083.443627186674 349.222702894123 1094.205475234983 292.9952023303291
1696 0.005 8.48 20 1110.62003456023 1084.832297620575 1085.022107084353 1108.892398804416 1102.097802564768 1100.742242914466 1083.444061616964 349.2231995096782 1094.210345765162 292.9951293773969
1697 0.005 8.484999999999999 20 1110.621823702299 1084.832324545016 1085.022112711508 1108.895906267968 1102.099185602875 1100.740773054906 1083.451462964642 349.2228354685718 1094.212926777779 292.995218317314
1698 0.005 8.49 20 1110.615285959881 1084.832233106904 1085.022060020654 1108.883757786901 1102.090542779966 1100.73573525802 1083.439241488089 349.2299262758312 1094.203625146914 292.995491126376
1699 0.005 8.495000000000001 20 1110.627112669689 1084.832490373521 1085.022254450892 1108.902095722662 1102.106492278158 1100.750389852865 1083.456069418996 349.2319869081281 1094.21595578155 292.9956267155732
1700 0.005 8.5 20 1110.613688176639 1084.832206810111 1085.022056671644 1108.883215067671 1102.087529866343 1100.732308720454 1083.433427161075 349.2330829954679 1094.206394957562 292.9956734576593
1701 0.005 8.505000000000001 20 1110.616861192528 1084.832292502668 1085.022104358874 1108.891146733089 1102.098082961789 1100.742506599856 1083.451443471663 349.2345694644704 1094.208084437021 292.9952967898171
1702 0.005 8.51 20 1110.6253146646 1084.832363482493 1085.02215836083 1108.893317170271 1102.098078516168 1100.744735321678 1083.443960329687 349.2383384459553 1094.211453556744 292.9952022770299
1703 0.005 8.515000000000001 20 1110.611370154349 1084.832178282089 1085.02202118299 1108.888661945228 1102.092898866314 1100.734666725165 1083.443057926108 349.2391191472861 1094.208332518592 292.9953008555736
1704 0.005 8.52 20 1110.62800439121 1084.832434459239 1085.022185057511 1108.895940013153 1102.101613914294 1100.745905326672 1083.454240507616 349.2449626351041 1094.211591083117 292.9952012885268
1705 0.005 8.525 20 1110.614860154657 1084.832314597192 1085.022149548776 1108.88816089098 1102.093510252296 1100.739101802598 1083.437792598585 349.2455575822999 1094.207891312009 292.995198757067
1706 0.005 8.529999999999999 20 1110.623377226295 1084.832368883755 1085.022159944784 1108.896455509567 1102.100251312538 1100.741460582324 1083.451752907531 349.2484308860049 1094.213712602417 292.9956964840479
1707 0.005 8.535 20 1110.613030905876 1084.83227678124 1085.022114184985 1108.88218287581 1102.089712551304 1100.737693431043 1083.438468995338 349.248137643005 1094.202674557954 292.9952057990593
1708 0.005 8.540000000000001 20 1110.621604218308 1084.832361404543 1085.02216498092 1108.895667236526 1102.100226195265 1100.744678358928 1083.44692667235 349.2531624536215 1094.212208351599 292.9951749265808
1709 0.005 8.545 20 1110.619501774248 1084.832257152004 1085.02208451131 1108.890487826691 1102.095259935228 1100.738850239175 1083.442414578847 349.2570360808255 1094.210506450332 292.9956645027429
1710 0.005 8.550000000000001 20 1110.612520720801 1084.832227313516 1085.022056619559 1108.886221269093 1102.09243236275 1100.73680861137 1083.443574613631 349.2611222498852 1094.204562223689 292.9952049672121
1711 0.005 8.555 20 1110.634277465553 1084.832531780478 1085.022272435095 1108.902944591782 1102.107000355175 1100.750568706177 1083.456175428853 349.2597753044498 1094.217275779625 292.9951919574152
1712 0.005 8.56 20 1110.605433622338 1084.832200991099 1085.02206651923 1108.882960703179 1102.087418181431 1100.731569176042 1083.434071794815 349.2649248494308 1094.205626872817 292.9956514576708
1713 0.005 8.565 20 1110.627228808974 1084.832421595388 1085.022185493843 1108.894766427971 1102.100915362245 1100.745521086159 1083.455211917505 349.2668164139216 1094.210581851112 292.9951509664459
1714 0.005 8.57 20 1110.614132826762 1084.832330563439 1085.022168090159 1108.888450056927 1102.094187588865 1100.741723012256 1083.438100940764 349.2676884779086 1094.208279833792 292.995110645814
1715 0.005 8.575000000000001 20 1110.620683839535 1084.832303834956 1085.022103160358 1108.893190591986 1102.096919011275 1100.737945716042 1083.44850648337 349.269679428999 1094.210892017006 292.9951364974716
1716 0.005 8.58 20 1110.619865218134 1084.832371684877 1085.022174312103 1108.890211760666 1102.097705154947 1100.743876486695 1083.447815173303 349.2712723610896 1094.20789924415 292.9952085910579
1717 0.005 8.585000000000001 20 1110.618126148234 1084.832313770094 1085.022141185582 1108.890808762826 1102.09523232621 1100.740057015857 1083.438775827711 349.2731032378174 1094.209185387519 292.9951370208474
1718 0.005 8.59 20 1110.62556893666 1084.832411714483 1085.022195519706 1108.897698239574 1102.101957868583 1100.742926772702 1083.453968949995 349.2762593177794 1094.214983573223 292.9954022203861
1719 0.005 8.595000000000001 20 1110.608717885616 1084.832256323652 1085.022107093429 1108.881578374804 1102.088014171048 1100.734873107437 1083.435163237603 349.2789591783844 1094.201964126652 292.9952108970044
1720 0.005 8.6 20 1110.630488457261 1084.832439382612 1085.02222042571 1108.898769937543 1102.1034297236 1100.747886463922 1083.450826489145 349.282624387756 1094.215395053121 292.9952506466523
1721 0.005 8.605 20 1110.607521119415 1084.83217350571 1085.022045094471 1108.885299986694 1102.090575970547 1100.735438000761 1083.437094013173 349.2839493060362 1094.207433297835 292.9954632564125
1722 0.005 8.609999999999999 20 1110.624227389502 1084.832305274031 1085.022087712945 1108.890801531709 1102.096679375308 1100.74070530705 1083.450341236199 349.2877645615478 1094.20770525489 292.9955265787298
1723 0.005 8.615 20 1110.622030111276 1084.832434640347 1085.022224381768 1108.898066537479 1102.103507316908 1100.74826601759 1083.449801671178 349.2900842050356 1094.213506417916 292.9952467402923
1724 0.005 8.620000000000001 20 1110.613724990777 1084.832191376285 1085.022027146135 1108.885122665503 1102.088553131708 1100.731430184118 1083.435413496778 349.2929429606903 1094.207310261479 292.9952472943131
1725 0.005 8.625 20 1110.624695465397 1084.83242394625 1085.022194423312 1108.895892423883 1102.102742161213 1100.74721215354 1083.458219358027 349.2939194263284 1094.211710969919 292.9956424889315
1726 0.005 8.630000000000001 20 1110.616588533017 1084.832323641664 1085.022150596201 1108.888242713055 1102.09261011581 1100.73956498351 1083.436599488348 349.2935644815885 1094.207495932121 292.9951939206239
1727 0.005 8.635 20 1110.621768782356 1084.832305821246 1085.022115492507 1108.894120871444 1102.098880290849 1100.740219607512 1083.449704420264 349.2992690658137 1094.21256051734 292.995237597395
1728 0.005 8.640000000000001 20 1110.614710320344 1084.832289992033 1085.022114709552 1108.887782492757 1102.094388886203 1100.741206666879 1083.444807992813 349.3019601292999 1094.205545660325 292.9951658422628
1729 0.005 8.645 20 1110.625591073613 1084.832362445183 1085.022156846356 1108.893890879754 1102.09860108198 1100.742948666627 1083.443673031657 349.3040394371767 1094.21156953763 292.9954876618905
1730 0.005 8.65 20 1110.617556768935 1084.83236262796 1085.022166148912 1108.895578212698 1102.099540486267 1100.741023886589 1083.451077071794 349.3062530763934 1094.212533255301 292.9956263967713
1731 0.005 8.654999999999999 20 1110.617482115757 1084.832283987486 1085.022100892965 1108.8834519306 1102.089274038726 1100.735169372011 1083.437486580095 349.3078687047894 1094.203710735992 292.9952056930408
1732 0.005 8.66 20 1110.625548330629 1084.832542283117 1085.022306893126 1108.901546646898 1102.106724941083 1100.750588691923 1083.457936741266 349.3107748672578 1094.215713180398 292.9954855563399
1733 0.005 8.665000000000001 20 1110.613501203861 1084.832297853018 1085.022130457907 1108.884091447306 1102.088005237993 1100.733055940347 1083.433273760545 349.3125711995141 1094.206227910115 292.995681058602
1734 0.005 8.67 20 1110.617922895821 1084.832375074422 1085.022180537876 1108.889542823428 1102.097098179436 1100.741732074324 1083.449254023775 349.3141310143427 1094.208513935556 292.9951792079756
1735 0.005 8.675000000000001 20 1110.621498452765 1084.832396935355 1085.022204698267 1108.892829694232 1102.097728225154 1100.744368012856 1083.441222097679 349.3181346988146 1094.211342752878 292.9951616391822
1736 0.005 8.68 20 1110.614987771432 1084.832216503799 1085.022052948962 1108.887181309651 1102.091487896812 1100.733304703419 1083.440032039682 349.3152896099932 1094.209001790984 292.9952165442852
1737 0.005 8.685 20 1110.622542558562 1084.832393056345 1085.022172598122 1108.894784748188 1102.100470244357 1100.745142027885 1083.453152464006 349.3206573791038 1094.210227084794 292.9956593364573
1738 0.005 8.69 20 1110.620102482177 1084.832324107393 1085.022144219838 1108.888553051948 1102.09343215607 1100.739124577381 1083.437568886011 349.3207692742151 1094.208712103774 292.9952118491133
1739 0.005 8.695 20 1110.619484695743 1084.832374458315 1085.022170881378 1108.896502806406 1102.100495857586 1100.741546116245 1083.453032114929 349.3228077736525 1094.213449187279 292.9952052357519
1740 0.005 8.700000000000001 20 1110.616814507094 1084.832284541075 1085.022109552778 1108.883146319893 1102.089675190772 1100.737461048138 1083.437267476317 349.3239032317748 1094.203501367417 292.995684173892
1741 0.005 8.705 20 1110.619313373108 1084.8323720023 1085.022176208773 1108.89521281436 1102.100278402796 1100.744985014456 1083.450052629006 349.3251839239473 1094.212092512494 292.9952501769093
1742 0.005 8.710000000000001 20 1110.619253951498 1084.832276554759 1085.022087430892 1108.890282820094 1102.09444655261 1100.738126869027 1083.441529014594 349.3308080463352 1094.209929721565 292.9950887604718
1743 0.005 8.715 20 1110.613186493516 1084.832245389631 1085.02206723638 1108.885618783645 1102.092528195306 1100.736979069299 1083.443111194689 349.3341415255773 1094.204892785111 292.9951887952395
1744 0.005 8.720000000000001 20 1110.631443041198 1084.832539608206 1085.022277681797 1108.902312313094 1102.106209329228 1100.749985938385 1083.454679627294 349.3369187280595 1094.21693501964 292.9951955035639
1745 0.005 8.725 20 1110.610254632295 1084.832249167141 1085.022093840839 1108.883374748589 1102.087963393512 1100.731903853146 1083.436035614817 349.338961378059 1094.205857118612 292.9956746565524
1746 0.005 8.73 20 1110.623822708976 1084.832449222965 1085.022220982129 1108.895345399738 1102.10140709544 1100.745824331087 1083.456795992202 349.3423886045433 1094.210734519108 292.9951856901051
1747 0.005 8.734999999999999 20 1110.618888979928 1084.832378875627 1085.022203075376 1108.88802989759 1102.093425439152 1100.741018594611 1083.435731923554 349.342140494876 1094.208666874077 292.995139755248
1748 0.005 8.74 20 1110.614183285183 1084.832279859507 1085.022103493575 1108.891158439496 1102.095021016953 1100.736239429878 1083.446011077596 349.3451474581479 1094.210388444879 292.9957015522572
1749 0.005 8.745000000000001 20 1110.624189571339 1084.832382670478 1085.022169834112 1108.891170918859 1102.09801902504 1100.744005534546 1083.44840614893 349.34832704503 1094.208199655455 292.9951433321622
1750 0.005 8.75 20 1110.614536163275 1084.83232424619 1085.022151847183 1108.889774118854 1102.09471859952 1100.739610170691 1083.439898625218 349.3473196009122 1094.208844581143 292.9952486095076
1751 0.005 8.755000000000001 20 1110.627450343996 1084.8324529406 1085.022210663419 1108.898296785888 1102.101576371232 1100.742401996363 1083.454903893809 349.3504833326215 1094.214902592937 292.9956506429055
1752 0.005 8.76 20 1110.608936324631 1084.832291895544 1085.022134804344 1108.882235205441 1102.089239167507 1100.735750710242 1083.43749668355 349.3525147141726 1094.202369716224 292.9951585748149
1753 0.005 8.765000000000001 20 1110.629433580712 1084.83250530853 1085.022267990715 1108.899426595057 1102.103749173099 1100.748303549859 1083.452545342746 349.3565209381032 1094.215055336438 292.9952170214872
1754 0.005 8.77 20 1110.610725983472 1084.832259262811 1085.022114332413 1108.885025542511 1102.090653264947 1100.735688549886 1083.436484146486 349.3584822707712 1094.207499781146 292.9956589022509
1755 0.005 8.775 20 1110.61966235156 1084.832318291108 1085.022118629609 1108.889612672263 1102.095452361539 1100.73956262049 1083.448548799851 349.3594390743519 1094.207526499533 292.9952145497583
1756 0.005 8.779999999999999 20 1110.626839878733 1084.832484346525 1085.022261917449 1108.897186616917 1102.102508484047 1100.747981325215 1083.449363447683 349.3611672687024 1094.213833146169 292.9952062402729
1757 0.005 8.785 20 1110.609696491152 1084.832213213949 1085.02207000793 1108.885198256385 1102.088659188086 1100.731803626895 1083.434962182832 349.3659230047843 1094.206829743822 292.9956813533384
1758 0.005 8.790000000000001 20 1110.629211110609 1084.832464864425 1085.022229044776 1108.896132089804 1102.102404741537 1100.746898857074 1083.456723921866 349.3692823408134 1094.212629394199 292.9952100338531
1759 0.005 8.795 20 1110.612591495814 1084.832363469401 1085.022200756427 1108.888089505764 1102.092979958771 1100.739852561353 1083.438392309557 349.3670648387166 1094.206953020452 292.9951073081473
1760 0.005 8.800000000000001 20 1110.624197267881 1084.832359827266 1085.022157869677 1108.894148108225 1102.097898321311 1100.739427929354 1083.449093976958 349.3689738625 1094.213168177523 292.9956744263575
1761 0.005 8.805 20 1110.611228885885 1084.832289550171 1085.022131360154 1108.885410282295 1102.093093323429 1100.740470827844 1083.442462272092 349.3737233371728 1094.204619202931 292.9951843376048
1762 0.005 8.81 20 1110.625466605612 1084.832387539403 1085.022172451569 1108.894460524842 1102.098634071882 1100.742813790905 1083.443937648274 349.3749909300494 1094.212071656994 292.9951495224618
1763 0.005 8.815 20 1110.617783037634 1084.832357162345 1085.022163382165 1108.893724838002 1102.09849109832 1100.740502117917 1083.448714675759 349.3796597596106 1094.212204893336 292.9951979455172
1764 0.005 8.82 20 1110.615379279324 1084.83227135919 1085.022095768541 1108.884827364471 1102.09074211558 1100.736176745264 1083.439513602488 349.378377813641 1094.203725938116 292.9952685084581
1765 0.005 8.825000000000001 20 1110.629843371629 1084.832515690475 1085.022283345734 1108.901140543621 1102.106367143499 1100.750263265802 1083.454631850996 349.3800352980772 1094.216378953246 292.9956642936255
1766 0.005 8.83 20 1110.608225520965 1084.832198596546 1085.022063539673 1108.882808480854 1102.08648847834 1100.731186668446 1083.433637187165 349.3816586561636 1094.205460621852 292.9955802418466
1767 0.005 8.835000000000001 20 1110.624240789938 1084.832336691615 1085.022129070167 1108.89142536488 1102.098315795742 1100.743173269511 1083.451664153386 349.3819960083138 1094.209303511304 292.9956781094407
1768 0.005 8.84 20 1110.615636553709 1084.83229389965 1085.022129726096 1108.891165175113 1102.096552996487 1100.743426734813 1083.439242095855 349.3874798528863 1094.209718158098 292.9955082838299
1769 0.005 8.845000000000001 20 1110.619143860183 1084.832176736794 1085.021994586662 1108.888907925277 1102.092302169674 1100.734235114126 1083.442367452734 349.3913898370028 1094.209159878856 292.9955241284539
1770 0.005 8.85 20 1110.618962478142 1084.832354086717 1085.02213464497 1108.89386661272 1102.100666146935 1100.74529261266 1083.453757654506 349.3885108279044 1094.209515074361 292.9956686560228
1771 0.005 8.855 20 1110.62171036056 1084.832313222473 1085.022113461522 1108.889994549896 1102.093953092867 1100.739398078162 1083.437789465779 349.3927219197636 1094.209435238546 292.9952013536729
1772 0.005 8.859999999999999 20 1110.619212326816 1084.832320799267 1085.02212054236 1108.895847067123 1102.10060047365 1100.741667759368 1083.452896087757 349.3947568671073 1094.213910170948 292.9951967327079
1773 0.005 8.865 20 1110.613598906454 1084.832209813819 1085.022039438108 1108.882113069443 1102.08857084934 1100.736628019049 1083.436554615222 349.397970976063 1094.202457942529 292.9956670264592
1774 0.005 8.870000000000001 20 1110.625407719627 1084.832376381701 1085.022153976066 1108.897056253497 1102.10225190082 1100.746363858528 1083.453748487063 349.3974132741054 1094.213231745422 292.9952155763945
1775 0.005 8.875 20 1110.616150209113 1084.832253014151 1085.022075137456 1108.890796539372 1102.095072529519 1100.739050101829 1083.443149800958 349.4024843449999 1094.209551077403 292.9952011249133
1776 0.005 8.880000000000001 20 1110.619067899128 1084.83225760985 1085.022065560015 1108.886849072813 1102.093257228476 1100.737700021726 1083.444401281351 349.4041936807681 1094.205877948589 292.9955424772311
1777 0.005 8.885 20 1110.626365296496 1084.832509891857 1085.022268585706 1108.902206739085 1102.106306389716 1100.749962941854 1083.454534635424 349.4067396662143 1094.215274986897 292.9956772543936
1778 0.005 8.890000000000001 20 1110.615598843066 1084.832273361675 1085.022098810723 1108.884949441082 1102.088597755285 1100.731661056898 1083.43740023819 349.4088835347421 1094.207102390501 292.9951804657496
1779 0.005 8.895 20 1110.619445783534 1084.832460607178 1085.022240720153 1108.894078599084 1102.100929603105 1100.745707638537 1083.455121542064 349.4105352102913 1094.210042961038 292.9956514837833
1780 0.005 8.9 20 1110.619987475887 1084.832390252724 1085.022202086532 1108.888318466537 1102.092821060046 1100.740315722558 1083.434971152647 349.4085969418212 1094.208065382627 292.9951787553427
1781 0.005 8.904999999999999 20 1110.614045431625 1084.832306572549 1085.022120905686 1108.891294343234 1102.095947161395 1100.737102917616 1083.449268480524 349.4107428513932 1094.21035983958 292.9956620152698
1782 0.005 8.91 20 1110.621630766887 1084.832394882358 1085.022176685427 1108.890211150152 1102.096910902982 1100.743417511391 1083.447388160817 349.4135399333893 1094.207538696395 292.9951542272327
1783 0.005 8.915000000000001 20 1110.618903591115 1084.832373078287 1085.022183622484 1108.890767493624 1102.096079855132 1100.740536436723 1083.442181220222 349.4155397981972 1094.209717767178 292.9952582446487
1784 0.005 8.92 20 1110.623689246991 1084.832466302037 1085.022232262003 1108.898325911443 1102.101507185738 1100.74212395194 1083.454672898791 349.4175462984756 1094.2144911859 292.9956387851898
1785 0.005 8.925000000000001 20 1110.613712403834 1084.832365493978 1085.022183428904 1108.882126471084 1102.089055664789 1100.735452518951 1083.437283534036 349.4185836521591 1094.202693778904 292.995240378913
1786 0.005 8.93 20 1110.625560052911 1084.832558527027 1085.022329976472 1108.900135407686 1102.104393297237 1100.748578512193 1083.452905867459 349.4202014951811 1094.215096638164 292.995229466044
1787 0.005 8.935 20 1110.614985393584 1084.832319167667 1085.022159481695 1108.884711694705 1102.089571210755 1100.734505067487 1083.4355188475 349.4241489629814 1094.2077769342 292.995259272063
1788 0.005 8.94 20 1110.615462045362 1084.83238620514 1085.022190707789 1108.889519534546 1102.09613515361 1100.740535650384 1083.449549362954 349.4261890850964 1094.207145766317 292.9954696917657
1789 0.005 8.945 20 1110.628547454536 1084.832543312909 1085.022308305926 1108.897290114398 1102.101851386671 1100.747520876175 1083.446082328818 349.4248628467927 1094.213901139041 292.9956462202691
1790 0.005 8.950000000000001 20 1110.607554575068 1084.832243381252 1085.022102077619 1108.884433193772 1102.088688356924 1100.731465538483 1083.435606586202 349.4265961686486 1094.207166211045 292.9952256282851
1791 0.005 8.955 20 1110.628477103777 1084.832499478807 1085.022253127869 1108.896039777896 1102.101821330146 1100.746600351667 1083.456025918848 349.4335090980076 1094.212259171363 292.9952422161658
1792 0.005 8.960000000000001 20 1110.614664027332 1084.8323922269 1085.022223401037 1108.887668501124 1102.093014148022 1100.739497497506 1083.43804845001 349.4333670787726 1094.207371082668 292.9956692566682
1793 0.005 8.965 20 1110.620542806435 1084.832389556619 1085.022182929171 1108.893312475193 1102.096938957854 1100.738456098939 1083.450939808009 349.4360677615302 1094.211984749409 292.9952174359973
1794 0.005 8.970000000000001 20 1110.615453969813 1084.832340621385 1085.022164361543 1108.884818733127 1102.092579660635 1100.740269632036 1083.441388797097 349.4385334091174 1094.204936365109 292.9952428121481
1795 0.005 8.975 20 1110.621239659502 1084.832402883075 1085.02220192824 1108.894530177533 1102.098687637737 1100.742893209522 1083.444634166919 349.4423775551927 1094.211862389064 292.9956223936506
1796 0.005 8.98 20 1110.622692154425 1084.832416873755 1085.022205028313 1108.893903396069 1102.098445902753 1100.74083928967 1083.447176538022 349.4419963898071 1094.212419657797 292.9952426231768
1797 0.005 8.984999999999999 20 1110.609686682596 1084.832304606156 1085.022140499182 1108.883271136292 1102.089579938364 1100.735030251973 1083.437076039236 349.4438879116675 1094.203316310164 292.9950880185667
1798 0.005 8.99 20 1110.634008170837 1084.832579051029 1085.02232774177 1108.902266735616 1102.106445622747 1100.750501040231 1083.454895280908 349.448771571089 1094.217419357419 292.9956603160703
1799 0.005 8.995000000000001 20 1110.605456886377 1084.832236640819 1085.022107150377 1108.882598173632 1102.087274608393 1100.731738962088 1083.434143232855 349.4475380297624 1094.205457422197 292.9951762163041
1800 0.005 9 20 1110.625615806104 1084.832415485544 1085.022186527999 1108.89249948364 1102.098604842327 1100.74341902135 1083.452148641806 349.4509337180205 1094.209702472428 292.9952472237868
1801 0.005 9.005000000000001 20 1110.616740489462 1084.832396709481 1085.022216321012 1108.891037756398 1102.096787008958 1100.743604648492 1083.44250784909 349.4533974923954 1094.209644301827 292.995225233518
1802 0.005 9.01 20 1110.618241536223 1084.832284793591 1085.022094347121 1108.890332202715 1102.093700449701 1100.73520387706 1083.444648880298 349.4549976907589 1094.209457190448 292.9954580827009
1803 0.005 9.015000000000001 20 1110.622271704378 1084.832451155788 1085.022226175827 1108.892109590222 1102.099192665893 1100.743967969582 1083.451369714154 349.4535628733889 1094.209338954177 292.9952288585645
1804 0.005 9.02 20 1110.616949463624 1084.83238843723 1085.022202684248 1108.888953569624 1102.093216317736 1100.738911900943 1083.438564814539 349.459244917536 1094.208437537492 292.9954302434862
1805 0.005 9.025 20 1110.624812152144 1084.832463097802 1085.022243750427 1108.896674178462 1102.101090851389 1100.742211657196 1083.452300633793 349.4626244167718 1094.21446864224 292.9955203519431
1806 0.005 9.029999999999999 20 1110.608285467141 1084.832306333439 1085.022155685185 1108.881303036052 1102.088070324565 1100.735857874447 1083.435087510826 349.4629467362113 1094.202059051143 292.995673271634
1807 0.005 9.035 20 1110.628926870364 1084.832484241897 1085.0222535225 1108.897111775479 1102.101449977515 1100.745486474944 1083.451107162639 349.4637836424199 1094.213877624038 292.9953369564126
1808 0.005 9.040000000000001 20 1110.611637187306 1084.83233997805 1085.022173378054 1108.889775430608 1102.094880782697 1100.738959065801 1083.443028472768 349.4668351260888 1094.208923303454 292.9954829754431
1809 0.005 9.045 20 1110.621316005193 1084.832400409003 1085.022185494583 1108.887917686127 1102.09365073102 1100.738060129222 1083.445058587276 349.4689487310769 1094.205858034679 292.9956586631901
1810 0.005 9.050000000000001 20 1110.624800884923 1084.832609203979 1085.022373285441 1108.900957797926 1102.105923662223 1100.749450280018 1083.453240543988 349.471615477683 1094.214893540326 292.9951964318273
1811 0.005 9.055 20 1110.613203301876 1084.832368473976 1085.022192139442 1108.884638387981 1102.088164777603 1100.731582620347 1083.436168734521 349.4709902764951 1094.206693739362 292.9952472268945
1812 0.005 9.06 20 1110.622169388491 1084.832579485117 1085.022345166559 1108.893348002834 1102.100497085594 1100.74531213757 1083.455561079717 349.4706052494771 1094.210000703226 292.9956431301343
1813 0.005 9.065 20 1110.617007057745 1084.832484585112 1085.02230598953 1108.888821566631 1102.09330104053 1100.74088581444 1083.43652589284 349.4735318379016 1094.208155118586 292.9951977216367
1814 0.005 9.07 20 1110.618704476492 1084.832406258645 1085.022213621053 1108.890459615428 1102.095051263866 1100.736025501256 1083.447577423056 349.4754498124856 1094.210842601776 292.9955788580668
1815 0.005 9.075000000000001 20 1110.617208688793 1084.832463854953 1085.022264579238 1108.890329450485 1102.097026061086 1100.743160351556 1083.44754648634 349.4760725724132 1094.206980745782 292.9956522154891
1816 0.005 9.08 20 1110.622717600681 1084.832454558781 1085.022259275027 1108.890919733262 1102.095752830197 1100.740313916311 1083.439158560447 349.4754340833605 1094.210123065968 292.9956549787046
1817 0.005 9.085000000000001 20 1110.618757908565 1084.832494543332 1085.022290144989 1108.89694379202 1102.100850192924 1100.741772659647 1083.451569858947 349.4810715871255 1094.213791212757 292.9956559904424
1818 0.005 9.09 20 1110.617194798812 1084.832419357193 1085.022232848734 1108.883278126554 1102.089372785121 1100.735597185723 1083.438301571927 349.4834280017099 1094.203314628666 292.9952032621837
1819 0.005 9.095000000000001 20 1110.623940043831 1084.832619099117 1085.022392960084 1108.899834183502 1102.104975219071 1100.748998141301 1083.455234936119 349.4850334494016 1094.214938388567 292.9951879426911
1820 0.005 9.1 20 1110.615595535142 1084.83241791516 1085.022245308089 1108.886039917486 1102.090314765813 1100.73544903816 1083.435193387532 349.4867863351412 1094.207571223451 292.9956542779611
1821 0.005 9.105 20 1110.617620400657 1084.832477360114 1085.022281586395 1108.889705014962 1102.097073826711 1100.741195171118 1083.450714358615 349.4892403972729 1094.207276688842 292.9952099108638
1822 0.005 9.109999999999999 20 1110.625076283862 1084.83261050589 1085.022389482687 1108.897379236196 1102.102225772966 1100.747567374028 1083.446517726534 349.4892373835098 1094.212742799657 292.9951456482329
1823 0.005 9.115 20 1110.613800089692 1084.832379085482 1085.022222053687 1108.885714142355 1102.089681424032 1100.732513187631 1083.437643265133 349.4899428788361 1094.208023742276 292.9956618870757
1824 0.005 9.120000000000001 20 1110.624363031854 1084.832609692925 1085.02238037432 1108.896893449301 1102.102781537677 1100.747077477874 1083.457698361353 349.4962403681286 1094.211475373388 292.9951403382194
1825 0.005 9.125 20 1110.619490675453 1084.83251902072 1085.022343722772 1108.887795467332 1102.092789030803 1100.739446266904 1083.436576119514 349.4986158687184 1094.208271635414 292.9951293833929
1826 0.005 9.130000000000001 20 1110.616816125553 1084.832508629185 1085.022315985288 1108.894218660125 1102.098230583415 1100.739267726948 1083.451420939803 349.4993525683071 1094.212408392759 292.9954662177549
1827 0.005 9.135 20 1110.618853078206 1084.832500858909 1085.022306829644 1108.885485909438 1102.092450512206 1100.740138595456 1083.441615622854 349.4968832131623 1094.204917479039 292.995552806804
1828 0.005 9.140000000000001 20 1110.617667966478 1084.832518963592 1085.022331116575 1108.893658488328 1102.098775985773 1100.743057329278 1083.444880416855 349.5021653323898 1094.210954925307 292.9956230050583
1829 0.005 9.145 20 1110.624151946224 1084.832558880859 1085.022335385717 1108.895256373619 1102.099152392909 1100.741411440608 1083.448174672354 349.5031549381962 1094.212317977907 292.9954670710659
1830 0.005 9.15 20 1110.61180066952 1084.832463278066 1085.02229126829 1108.884571218382 1102.091285203166 1100.736339248904 1083.440510831822 349.5061952160746 1094.203666315539 292.9951749725366
1831 0.005 9.154999999999999 20 1110.63138404118 1084.832754343765 1085.022494935654 1108.902158577456 1102.106222571477 1100.75040419704 1083.456736038569 349.5070266212464 1094.216645107191 292.995197699528
1832 0.005 9.16 20 1110.609639922485 1084.832438427869 1085.022297921673 1108.882300838307 1102.087263745158 1100.732113409048 1083.432307311069 349.5062746829202 1094.205436109946 292.9953323334291
1833 0.005 9.165000000000001 20 1110.621465419533 1084.832595440755 1085.022381520237 1108.892719091175 1102.098980250306 1100.74380925528 1083.453670129135 349.5090326457282 1094.209317080216 292.9951525557618
1834 0.005 9.17 20 1110.620632067141 1084.832582540016 1085.02239717177 1108.890189681547 1102.095893249792 1100.742895962741 1083.438501677364 349.5131283203966 1094.210030535118 292.9951643259294
1835 0.005 9.175000000000001 20 1110.61346973106 1084.832432012986 1085.022266347072 1108.889662174812 1102.093125482414 1100.734775275133 1083.442416247656 349.5133992086567 1094.20920227199 292.9956559877945
1836 0.005 9.18 20 1110.62639871114 1084.83261667806 1085.022384500776 1108.892891769993 1102.099305802044 1100.744107133618 1083.451183014534 349.5131850400751 1094.209666978538 292.9951564206744
1837 0.005 9.185 20 1110.613199680123 1084.83251351326 1085.022346742501 1108.888568349612 1102.093616275159 1100.739161730425 1083.437434514944 349.5163404288147 1094.208419106492 292.9956606767166
1838 0.005 9.19 20 1110.627797803558 1084.832635303535 1085.022393097234 1108.898347955126 1102.101613758338 1100.742001330896 1083.455799012179 349.5190823487807 1094.214978206916 292.9951956417706
1839 0.005 9.195 20 1110.607282254295 1084.832438947472 1085.022292305194 1108.880154182977 1102.087513367083 1100.735497095921 1083.433896905872 349.5201913359015 1094.201447414372 292.9952398349894
1840 0.005 9.200000000000001 20 1110.6276854051 1084.832611003086 1085.022381146991 1108.897619397779 1102.101864894366 1100.74637280611 1083.451542695213 349.5263557649791 1094.2136151211 292.9956554777424
1841 0.005 9.205 20 1110.613418903889 1084.832451679767 1085.022281472336 1108.888116337572 1102.093387680189 1100.737367366246 1083.442211586414 349.5250570831296 1094.208963356989 292.9952041965294
1842 0.005 9.210000000000001 20 1110.616380070265 1084.832439821905 1085.022248933733 1108.886474111024 1102.092558403633 1100.737288997251 1083.441902197689 349.5295661772217 1094.205264550216 292.9951922159677
1843 0.005 9.215 20 1110.630442832302 1084.832690712392 1085.022443656791 1108.901394515027 1102.106089135353 1100.749664542104 1083.45332790371 349.5311110934346 1094.216030066993 292.9956718368709
1844 0.005 9.220000000000001 20 1110.608521814924 1084.832394671407 1085.022243654997 1108.883894465723 1102.087473292997 1100.730888117062 1083.435135563331 349.5332594598681 1094.206392706774 292.9955964447689
1845 0.005 9.225 20 1110.628371756941 1084.832672442339 1085.022419168918 1108.895644183437 1102.102084098217 1100.746302931473 1083.45831558178 349.5329915218234 1094.211160608977 292.9953897951
1846 0.005 9.23 20 1110.612641502136 1084.832562594235 1085.022393292705 1108.888304086477 1102.093383348935 1100.740992611999 1083.436342635004 349.5346745161253 1094.207625272573 292.9954494261864
1847 0.005 9.234999999999999 20 1110.621910141784 1084.83251773792 1085.022308897813 1108.892147147233 1102.095873301627 1100.736902638147 1083.448220350475 349.535357223625 1094.211363532718 292.995145051895
1848 0.005 9.24 20 1110.614056395598 1084.832525690051 1085.022339325436 1108.888104052944 1102.095633616552 1100.742231594951 1083.444945756565 349.5350894707714 1094.206076627883 292.9951540737132
1849 0.005 9.245000000000001 20 1110.623519883282 1084.832577527627 1085.022358649255 1108.892371784911 1102.096362556683 1100.740868852427 1083.442626484482 349.5370993629323 1094.210122226458 292.9955496766133
1850 0.005 9.25 20 1110.621395905721 1084.832619865661 1085.022403650022 1108.896859444652 1102.101222688238 1100.74226424737 1083.452088414515 349.5387187741772 1094.214694821642 292.995152926482
1851 0.005 9.255000000000001 20 1110.612872849606 1084.832499445794 1085.022323407808 1108.88158669836 1102.087898154857 1100.734454781612 1083.435820408667 349.5434809879029 1094.202799305524 292.9952212452413
1852 0.005 9.26 20 1110.627708538117 1084.832707871554 1085.022475765573 1108.898820897701 1102.10423819554 1100.748371578923 1083.452038634889 349.5476500341956 1094.21528515614 292.9956436300573
1853 0.005 9.265000000000001 20 1110.610704092302 1084.832454257682 1085.022300505409 1108.885911216775 1102.090084425839 1100.734759050655 1083.4373478707 349.5491421140258 1094.206909754592 292.9953697258545
1854 0.005 9.27 20 1110.622129672474 1084.832564318815 1085.022347630397 1108.889660529435 1102.096549077876 1100.74108826772 1083.450480177983 349.5495682545866 1094.207544476473 292.9954654488147
1855 0.005 9.275 20 1110.620565821881 1084.832670348297 1085.022458880025 1108.896937283634 1102.101946155489 1100.747365446789 1083.446902723593 349.5504521148941 1094.212120503628 292.9954293831191
1856 0.005 9.279999999999999 20 1110.617420604532 1084.832488288376 1085.022303529782 1108.887004061348 1102.090121540778 1100.732783014768 1083.438635912136 349.5527830568474 1094.208415677839 292.9952126083511
1857 0.005 9.285 20 1110.620165529366 1084.832667230598 1085.022443685694 1108.894658118938 1102.101389332366 1100.746160319642 1083.454951975777 349.5561524905246 1094.210793741853 292.9952050711934
1858 0.005 9.290000000000001 20 1110.620421837076 1084.832606582715 1085.022409146374 1108.888365237135 1102.09273464105 1100.739398010221 1083.437869382245 349.5545975325705 1094.207879327499 292.9957099884826
1859 0.005 9.295 20 1110.61690039787 1084.832573408622 1085.022380984258 1108.893546734151 1102.098454896156 1100.739874167552 1083.449849568872 349.5562149203338 1094.212567537477 292.995190825276
1860 0.005 9.300000000000001 20 1110.616365822691 1084.83257584713 1085.022376598599 1108.885549478047 1102.092495297802 1100.740268813483 1083.442528176932 349.5600370689023 1094.204555511075 292.9951694381083
1861 0.005 9.305 20 1110.621786151263 1084.832640295409 1085.022430338209 1108.893286179831 1102.098563206429 1100.74295190984 1083.445697265869 349.5606038411254 1094.211450433145 292.9951290293519
1862 0.005 9.31 20 1110.619588321945 1084.832634887209 1085.022419570208 1108.89467149512 1102.09829306002 1100.740566787719 1083.450174900795 349.562446520882 1094.211407416499 292.9952569658074
1863 0.005 9.315 20 1110.616395785911 1084.832588177213 1085.022390970191 1108.884274000729 1102.090825631216 1100.7360206541 1083.439655236509 349.5619530025383 1094.203967827156 292.9956699710294
1864 0.005 9.32 20 1110.627101692377 1084.832852347357 1085.022600508223 1108.902232969475 1102.106459688168 1100.750355558864 1083.454844456545 349.5656387969074 1094.216677707212 292.995222612428
1865 0.005 9.325000000000001 20 1110.614642601963 1084.832589301256 1085.022420793252 1108.88375801103 1102.087984247022 1100.73278506478 1083.432779829139 349.5700895406679 1094.206415667143 292.9952010388728
1866 0.005 9.33 20 1110.616952328618 1084.832697834015 1085.022493831234 1108.891501122024 1102.098575629803 1100.743354620961 1083.45177922055 349.5707626069567 1094.208917624777 292.9956775852223
1867 0.005 9.335000000000001 20 1110.624122937781 1084.832744386259 1085.022530352838 1108.892682367366 1102.09722045577 1100.743966318043 1083.441487905379 349.5725856863342 1094.211010193514 292.9951777964013
1868 0.005 9.34 20 1110.611138879728 1084.832546274648 1085.022381147319 1108.887634614386 1102.092192387583 1100.733777324694 1083.441705671105 349.5725306416858 1094.208684909201 292.9952524412606
1869 0.005 9.345000000000001 20 1110.625804185758 1084.832771510882 1085.022522444234 1108.894453427506 1102.10050355775 1100.745374320776 1083.453472783902 349.5770560356505 1094.209635260054 292.995664488234
1870 0.005 9.35 20 1110.615452355035 1084.832666932453 1085.022488554915 1108.888122021797 1102.09374998343 1100.739036299625 1083.435576532177 349.5755839390848 1094.208101753048 292.9952062907406
1871 0.005 9.355 20 1110.623832594648 1084.83275305226 1085.022523004461 1108.89810403106 1102.101487119356 1100.742182074291 1083.455547534892 349.576046808357 1094.214679554985 292.9952484969473
1872 0.005 9.359999999999999 20 1110.614000149102 1084.8326252829 1085.022454795584 1108.882423635561 1102.089530246232 1100.737099311341 1083.436991743334 349.5771302938751 1094.20263531545 292.9956740074082
1873 0.005 9.365 20 1110.623297784669 1084.832769628736 1085.022551903028 1108.897556420792 1102.101669533083 1100.746074897009 1083.451779306936 349.5810908546397 1094.213202772159 292.9951812518017
1874 0.005 9.370000000000001 20 1110.619643743857 1084.832668265393 1085.022478417764 1108.889798942953 1102.094514354347 1100.738629918169 1083.442744880883 349.5825412654415 1094.209817121854 292.9952312127214
1875 0.005 9.375 20 1110.613040689726 1084.832649494569 1085.022465392953 1108.887221206424 1102.093662232419 1100.738268681677 1083.443873302644 349.5834798045643 1094.205302978971 292.9956501221554
1876 0.005 9.380000000000001 20 1110.632744953268 1084.832921347126 1085.022659214998 1108.901588537108 1102.105448299579 1100.749327689771 1083.453271964722 349.5883813646098 1094.215861390144 292.9952305962496
1877 0.005 9.385 20 1110.606945649701 1084.832631219387 1085.02247875596 1108.884322130044 1102.08866706109 1100.731983242859 1083.437641112563 349.5877064336661 1094.20604985969 292.9952503797548
1878 0.005 9.390000000000001 20 1110.628395992116 1084.832922240912 1085.022656027049 1108.896061901194 1102.101908453603 1100.746300565867 1083.458270007672 349.5906598142561 1094.211362512269 292.9956530118055
1879 0.005 9.395 20 1110.614386209917 1084.832804557475 1085.022630761104 1108.887790680366 1102.093268600557 1100.740923678685 1083.435409702362 349.5927033591109 1094.207969015389 292.995184030657
1880 0.005 9.4 20 1110.619317320293 1084.832735945408 1085.022538944033 1108.892128205163 1102.095923334711 1100.73725331508 1083.44777870705 349.5958666646182 1094.211288338437 292.9952392993222
1881 0.005 9.404999999999999 20 1110.619774309189 1084.832789353513 1085.022589917578 1108.889224419095 1102.096823158756 1100.742895176403 1083.446813762692 349.5981168818104 1094.207006638269 292.9956540158176
1882 0.005 9.41 20 1110.61899497782 1084.832785125517 1085.022592177267 1108.892519543486 1102.096626726451 1100.741121614215 1083.441934516558 349.5979505717227 1094.20987362425 292.9951769244948
1883 0.005 9.415000000000001 20 1110.627721756216 1084.83289327938 1085.022659480247 1108.898624669535 1102.102355149677 1100.74327202569 1083.454367290722 349.5996359842372 1094.215443555119 292.9951623330944
1884 0.005 9.42 20 1110.608733031488 1084.83273026898 1085.022571429975 1108.882025935799 1102.088369154621 1100.73472506145 1083.43668907299 349.6014576782594 1094.201950750049 292.9951967346111
1885 0.005 9.425000000000001 20 1110.631901558939 1084.83297451641 1085.022728177573 1108.899873553119 1102.104246354379 1100.748508745755 1083.453829190707 349.6038649514562 1094.21546169517 292.9950874928503
1886 0.005 9.43 20 1110.607571897875 1084.832701114598 1085.022556815971 1108.885050064228 1102.090054265844 1100.734762525613 1083.437737884171 349.6065220666916 1094.20635867632 292.9952444799659
1887 0.005 9.435 20 1110.623455266597 1084.832831533027 1085.022603153036 1108.890541937846 1102.096789134121 1100.741235583693 1083.450228233814 349.6044803292093 1094.207958800293 292.995154190538
1888 0.005 9.44 20 1110.620845959879 1084.832926280317 1085.022713889998 1108.895754069937 1102.101391039908 1100.747066210548 1083.447770613018 349.605373644214 1094.212167135827 292.9951011610747
1889 0.005 9.445 20 1110.616592733472 1084.832765965597 1085.02257698619 1108.88829116303 1102.091481985782 1100.733967054922 1083.440361441291 349.6072988925904 1094.208001930254 292.9956797512203
1890 0.005 9.450000000000001 20 1110.624645181638 1084.832976332887 1085.022739983604 1108.894825957879 1102.101739718256 1100.746329510194 1083.455246616958 349.6072218716736 1094.211555623329 292.9952195108979
1891 0.005 9.455 20 1110.615178137324 1084.832841596148 1085.022671926498 1108.887646437518 1102.092124051597 1100.738641094953 1083.435010438722 349.6104134220624 1094.207238791652 292.9952220056698
1892 0.005 9.460000000000001 20 1110.622488155015 1084.832836620381 1085.022639318187 1108.893951429712 1102.098547329547 1100.739916954632 1083.449433159835 349.6116066715373 1094.213488631801 292.9956706659834
1893 0.005 9.465 20 1110.611206907224 1084.83274683904 1085.022585416858 1108.88448800587 1102.091425459537 1100.73932703096 1083.440150111188 349.6124017953936 1094.204337692196 292.9955216970743
1894 0.005 9.470000000000001 20 1110.627749591173 1084.832872233544 1085.022650410665 1108.895514730058 1102.099921870968 1100.744265926494 1083.449069828274 349.6136030030489 1094.212470337264 292.995194820135
1895 0.005 9.475 20 1110.615776602434 1084.832814901599 1085.022628254295 1108.893932409249 1102.09850479943 1100.741021501086 1083.44783066733 349.6151374665955 1094.211333929972 292.995252235251
1896 0.005 9.48 20 1110.619062155623 1084.832800621915 1085.022599864651 1108.885235692996 1102.090983207381 1100.736082044242 1083.4407897926 349.6169710478013 1094.204559525053 292.9956269450246
1897 0.005 9.484999999999999 20 1110.625744841757 1084.833026649829 1085.022790963162 1108.901231797396 1102.106365854839 1100.750211167229 1083.454448427374 349.6179397211093 1094.21640117793 292.9956682017735
1898 0.005 9.49 20 1110.613676924628 1084.832768138705 1085.022600351381 1108.884748749965 1102.088608245553 1100.733184760515 1083.434707325156 349.6198316610551 1094.206134160862 292.9952233396033
1899 0.005 9.495000000000001 20 1110.620508455431 1084.832873811958 1085.022671505616 1108.891178484324 1102.098588694593 1100.74346283157 1083.450944226412 349.6237496222356 1094.209523569772 292.9951832634335
1900 0.005 9.5 20 1110.620121247482 1084.83289187589 1085.022697101636 1108.891885982413 1102.096628719525 1100.743627042425 1083.442865656321 349.6290826824459 1094.210058756027 292.9956464975456
1901 0.005 9.505000000000001 20 1110.618249379634 1084.832789407894 1085.022599962598 1108.890343427778 1102.094731994089 1100.735978201922 1083.445525071104 349.6259448364672 1094.209825711764 292.9952106672153
1902 0.005 9.51 20 1110.619958319189 1084.832939416178 1085.02271585071 1108.893184095973 1102.099499274364 1100.744615092041 1083.451444074286 349.6272108024637 1094.208649990662 292.9956765933009
1903 0.005 9.515000000000001 20 1110.620991001447 1084.832892182698 1085.022696703744 1108.888689676249 1102.093572507234 1100.739064825368 1083.437617333605 349.6292878457334 1094.208983421899 292.9951794587523
1904 0.005 9.52 20 1110.619104020346 1084.832967157658 1085.022745415833 1108.896746573866 1102.100622269463 1100.741300987324 1083.454752251376 349.6333667175459 1094.213711485568 292.9951855778993
1905 0.005 9.525 20 1110.615374455301 1084.832845166785 1085.02266221062 1108.881203053651 1102.087630973273 1100.735433888391 1083.433778911877 349.6372845368635 1094.202535371317 292.9955245150931
1906 0.005 9.529999999999999 20 1110.620673447123 1084.832949283639 1085.022743310616 1108.896650915369 1102.10207533453 1100.746781530185 1083.450491720082 349.6360628756087 1094.213251721467 292.9954703155815
1907 0.005 9.535 20 1110.6175922719 1084.832831073791 1085.022634123801 1108.888598918574 1102.092619248703 1100.736702664325 1083.441955878201 349.6361586830255 1094.20901766753 292.9956334810861
1908 0.005 9.540000000000001 20 1110.616528010742 1084.832850609714 1085.022649696762 1108.888416675458 1102.095481460042 1100.739508684495 1083.447317722203 349.6373590546511 1094.205963274169 292.9951403999567
1909 0.005 9.545 20 1110.629050865167 1084.833067575111 1085.022817468454 1108.900392318005 1102.104472566573 1100.748640423423 1083.45161972479 349.6396076698547 1094.215184432227 292.9952004354428
1910 0.005 9.550000000000001 20 1110.612945655006 1084.832806126627 1085.022642902237 1108.885047619038 1102.089389644194 1100.732351812763 1083.437360507788 349.6415471765484 1094.206833480784 292.995237736371
1911 0.005 9.555 20 1110.623548473307 1084.833047643454 1085.022807661502 1108.895468171946 1102.101638776183 1100.746031025981 1083.456802402574 349.6426423069034 1094.211086128541 292.9956881617484
1912 0.005 9.56 20 1110.618481429951 1084.832945042576 1085.022767047096 1108.88706097004 1102.09211014566 1100.739848171907 1083.433885969172 349.6470612535837 1094.207863376638 292.9952021263283
1913 0.005 9.565 20 1110.614874444449 1084.832855628528 1085.022675004299 1108.892050093307 1102.096238140349 1100.737343879516 1083.448081607679 349.646233045784 1094.211158605453 292.9951852194815
1914 0.005 9.57 20 1110.622148346059 1084.832922422901 1085.022711979763 1108.888797246115 1102.095590039306 1100.742416302552 1083.445861976878 349.6508832001404 1094.206642590097 292.9955319542282
1915 0.005 9.575000000000001 20 1110.615496203998 1084.832893717111 1085.022709806886 1108.891467542514 1102.096616733994 1100.741122854648 1083.440867103652 349.6490529515903 1094.209581076567 292.9956082300085
1916 0.005 9.58 20 1110.627556334871 1084.833002174095 1085.022755394881 1108.897952422658 1102.100959817208 1100.741866518598 1083.453294256645 349.6511769470732 1094.214717097226 292.9952320771844
1917 0.005 9.585000000000001 20 1110.610385485171 1084.832870585317 1085.022699187002 1108.882914383223 1102.089974324204 1100.735776103591 1083.438729765048 349.6547174091663 1094.202686150778 292.9954206972928
1918 0.005 9.59 20 1110.630026077042 1084.833113960068 1085.022861830067 1108.900686776333 1102.104945681813 1100.749091103224 1083.453542574698 349.6569195275841 1094.215948846958 292.9952133039455
1919 0.005 9.595000000000001 20 1110.611325142609 1084.832848465026 1085.022692304948 1108.884557211607 1102.089645432753 1100.734293962135 1083.437113132408 349.6580766139961 1094.206269468483 292.9952291913973
1920 0.005 9.6 20 1110.619997004306 1084.832946470939 1085.022733599362 1108.89115277395 1102.097438921164 1100.741668361423 1083.451123869957 349.6594687475566 1094.208067971999 292.9953442246828
1921 0.005 9.605 20 1110.625272595093 1084.833028443233 1085.022817507013 1108.895094176794 1102.100515739635 1100.746375272686 1083.444875803419 349.6646976674244 1094.212475805302 292.9952191620782
1922 0.005 9.609999999999999 20 1110.61005546664 1084.832798655981 1085.022640367826 1108.886345909315 1102.089741830476 1100.732062419947 1083.438339721595 349.6667874038871 1094.207564356671 292.9953659779268
1923 0.005 9.615 20 1110.62995392369 1084.833082140308 1085.022824181 1108.896908333433 1102.102931626128 1100.746942450206 1083.457966459701 349.6672571429761 1094.212065335311 292.9953430713222
1924 0.005 9.620000000000001 20 1110.61206468866 1084.832946214855 1085.022777948808 1108.887592116755 1102.092723450337 1100.73908548349 1083.436395832404 349.6691584081238 1094.207306476652 292.9954321500678
1925 0.005 9.625 20 1110.62462994295 1084.832968126357 1085.02274911741 1108.894624594282 1102.098255799315 1100.739480363796 1083.449919918066 349.6693403222449 1094.213346429826 292.9951921926778
1926 0.005 9.630000000000001 20 1110.610586089051 1084.83286724742 1085.022704166078 1108.88391056353 1102.091730650212 1100.739327236878 1083.441052978982 349.6710165804936 1094.203852929939 292.9952234726142
1927 0.005 9.635 20 1110.626005948036 1084.832996096984 1085.022767155939 1108.896128562181 1102.100351980616 1100.744516897527 1083.447190856039 349.6740351618392 1094.21249207485 292.9956184173663
1928 0.005 9.640000000000001 20 1110.617290375855 1084.83292256667 1085.022728547788 1108.892226809956 1102.097241680642 1100.740123954827 1083.446908938774 349.6727650079376 1094.211190603397 292.9955887446064
1929 0.005 9.645 20 1110.615043196148 1084.832881349168 1085.022687862029 1108.885242547429 1102.090987747499 1100.736315776384 1083.441523049072 349.6753370596486 1094.203706874768 292.9951940705092
1930 0.005 9.65 20 1110.630460466823 1084.833146065819 1085.022893303494 1108.900886838559 1102.105962169554 1100.750092427437 1083.454105774339 349.6748006375649 1094.216530044214 292.9952178130035
1931 0.005 9.654999999999999 20 1110.608675548444 1084.832853847432 1085.022697738709 1108.884626886598 1102.088481213147 1100.732442636334 1083.435623285743 349.6789560586879 1094.205530304684 292.9952340353802
1932 0.005 9.66 20 1110.624943191907 1084.832996481503 1085.022772314248 1108.891798835434 1102.098603188262 1100.743623004687 1083.451434486448 349.6790424798648 1094.209649575512 292.9956624964686
1933 0.005 9.665000000000001 20 1110.614470677865 1084.832928931755 1085.022760593921 1108.890115828922 1102.095720539344 1100.743041954761 1083.438939019669 349.6806653776697 1094.209267386667 292.9951850966841
1934 0.005 9.67 20 1110.621296285863 1084.832853852006 1085.022652618681 1108.89097474702 1102.094246847749 1100.735517341959 1083.444727522793 349.679519454889 1094.210744711533 292.995659415871
1935 0.005 9.675000000000001 20 1110.618499606327 1084.832978802688 1085.022763169271 1108.893310238558 1102.10047402676 1100.745430760339 1083.453271730288 349.6778597151566 1094.208698689731 292.9952087072903
1936 0.005 9.68 20 1110.620546402021 1084.832923349613 1085.022724449256 1108.889522025994 1102.093987078207 1100.739174060069 1083.436106763521 349.6828298965273 1094.208858781123 292.9952079161631
1937 0.005 9.685 20 1110.621379548787 1084.832994372309 1085.02277216601 1108.897178141129 1102.101603360976 1100.742396522389 1083.455347995643 349.6848820300315 1094.214408898642 292.9956868008605
1938 0.005 9.69 20 1110.613688659764 1084.832876188804 1085.022696448617 1108.882925788921 1102.089125501201 1100.736382434263 1083.436978275076 349.6871962521532 1094.202675064149 292.9952398857581
1939 0.005 9.695 20 1110.626233936293 1084.83301896675 1085.022799432441 1108.897124879682 1102.102343043228 1100.746927622329 1083.450408141311 349.6863894161239 1094.213896015566 292.9952486108805
1940 0.005 9.700000000000001 20 1110.612662991677 1084.832820783999 1085.022660661673 1108.887754306904 1102.092190860996 1100.736499296556 1083.43857673213 349.6903135393051 1094.208385438949 292.9956682186686
1941 0.005 9.705 20 1110.621361465654 1084.832881846767 1085.022675231545 1108.88834350378 1102.095027492963 1100.739230231414 1083.446447422349 349.6908028209446 1094.20670465245 292.995205150245
1942 0.005 9.710000000000001 20 1110.624479456287 1084.83306930778 1085.022839518719 1108.899914201261 1102.104277916091 1100.748608087325 1083.45034515152 349.6906068014899 1094.214887840477 292.9951463805919
1943 0.005 9.715 20 1110.616037520041 1084.83282698638 1085.022658229363 1108.885067901002 1102.088567922322 1100.732018719668 1083.434352279443 349.6943108026783 1094.207465209458 292.9955197640688
1944 0.005 9.720000000000001 20 1110.620745220569 1084.83304226269 1085.022814639691 1108.895773873383 1102.102748654696 1100.747019477335 1083.45843435219 349.691608460337 1094.210824316075 292.9956116924008
1945 0.005 9.725 20 1110.620446869357 1084.832978958237 1085.022783202975 1108.888695495338 1102.092849555163 1100.740380108557 1083.436119421253 349.6915312744978 1094.208323804735 292.9952024340449
1946 0.005 9.73 20 1110.61631057081 1084.832907894262 1085.022718523344 1108.892895641594 1102.097718781541 1100.738505614129 1083.449892397236 349.6960567919807 1094.21153162483 292.9952042652206
1947 0.005 9.734999999999999 20 1110.619582080661 1084.832960299991 1085.022751049839 1108.88855434029 1102.095331450257 1100.742271369683 1083.446064533878 349.6997567061401 1094.206206731369 292.9956400737032
1948 0.005 9.74 20 1110.620233914946 1084.832964045477 1085.022767287082 1108.892042151771 1102.097338864256 1100.741670419629 1083.441504927549 349.7005527372887 1094.21025312197 292.9952994175067
1949 0.005 9.745000000000001 20 1110.621964186438 1084.833013928083 1085.022791759889 1108.896969539562 1102.100275709037 1100.741497172382 1083.451119298191 349.6998229521096 1094.213919281727 292.995489960484
1950 0.005 9.75 20 1110.615425541989 1084.832912248082 1085.022731899415 1108.883091990542 1102.089650911785 1100.735585464654 1083.438059904294 349.7022344741418 1094.203452236076 292.995586188351
1951 0.005 9.755000000000001 20 1110.625677978243 1084.833146218192 1085.022908626323 1108.90080215987 1102.10537607807 1100.749551989445 1083.455495345365 349.7040019577549 1094.215383022385 292.9955985784857
1952 0.005 9.76 20 1110.615143152469 1084.832907592082 1085.022738142736 1108.884630863617 1102.088992806219 1100.7336201609 1083.435651303065 349.7046197877718 1094.206399113133 292.9954216511018
1953 0.005 9.765000000000001 20 1110.615434985337 1084.832962187282 1085.02276345736 1108.889308528623 1102.096128304583 1100.740637914128 1083.449635765519 349.7061282759869 1094.207478452063 292.9952298775413
1954 0.005 9.77 20 1110.626815336556 1084.833070399189 1085.022844565679 1108.895195675041 1102.099822999399 1100.746183684262 1083.445362420801 349.7099100601695 1094.21222237907 292.9952472467752
1955 0.005 9.775 20 1110.60990799828 1084.832844656458 1085.022680944536 1108.886075394498 1102.090054161698 1100.732564637454 1083.440209186065 349.7108278189141 1094.207509779759 292.9951264973973
1956 0.005 9.779999999999999 20 1110.629065412234 1084.833145811375 1085.022874237107 1108.897462359876 1102.103006739545 1100.746834194457 1083.458554188632 349.7115311421695 1094.212129580408 292.9952331036038
1957 0.005 9.785 20 1110.615137188656 1084.833011869309 1085.022833945034 1108.886807678889 1102.092277391431 1100.73863448709 1083.434519340504 349.7101124667487 1094.207985010761 292.9956819442008
1958 0.005 9.790000000000001 20 1110.620870016269 1084.832996701906 1085.022791793281 1108.894693492811 1102.098525235634 1100.739645469879 1083.449940204915 349.7172315049404 1094.213155470283 292.9952088417642
1959 0.005 9.795 20 1110.61467450977 1084.832899562998 1085.022728790387 1108.882732035471 1102.090155707261 1100.738221615922 1083.43855787076 349.7165964150676 1094.203790031199 292.9951717684232
1960 0.005 9.800000000000001 20 1110.622030569932 1084.833012322312 1085.02279769086 1108.896343768323 1102.100335619586 1100.744362167414 1083.449759217496 349.7194582045123 1094.212117972789 292.995611562468
1961 0.005 9.805 20 1110.621995543065 1084.832963901557 1085.022758924527 1108.892506297147 1102.096957503461 1100.739991232576 1083.446096688755 349.7201806071687 1094.211667407528 292.9951693123469
1962 0.005 9.81 20 1110.611448425231 1084.832888499951 1085.022711891548 1108.885694782578 1102.091805160364 1100.736748959858 1083.442519261458 349.719385991099 1094.203998407763 292.9951733685419
1963 0.005 9.815 20 1110.633545128067 1084.833179867524 1085.022914333017 1108.901673439256 1102.105607413549 1100.749827983409 1083.454695188697 349.7233533859109 1094.216738513667 292.9951993045412
1964 0.005 9.82 20 1110.606072326068 1084.832870145354 1085.022720728314 1108.883192485398 1102.087771302023 1100.731982623753 1083.435405237866 349.7256967827391 1094.205037086244 292.9956519460164
1965 0.005 9.825000000000001 20 1110.626228492284 1084.833068176341 1085.022825403463 1108.894198543736 1102.100442259077 1100.744960604551 1083.45456000307 349.7266075964966 1094.210423782229 292.9956396312016
1966 0.005 9.83 20 1110.616424776414 1084.83300289928 1085.022824032252 1108.889645636282 1102.095554014448 1100.74282836402 1083.440297092338 349.7253929139571 1094.209494496826 292.9951998342017
1967 0.005 9.835000000000001 20 1110.617529839812 1084.832919424154 1085.022719573804 1108.890459632663 1102.093880908212 1100.735208411139 1083.445575682737 349.7269635841743 1094.209987149055 292.9951941676994
1968 0.005 9.84 20 1110.622601007431 1084.833069398695 1085.022840287511 1108.892248196875 1102.099614899438 1100.74494390914 1083.451422025381 349.7302464878283 1094.208988073317 292.9955874465847
1969 0.005 9.845000000000001 20 1110.616857603459 1084.832983487714 1085.02280089056 1108.889829665391 1102.094089231633 1100.739158038635 1083.436686168373 349.7342578892525 1094.209220162006 292.9956428720857
1970 0.005 9.85 20 1110.62654969234 1084.8330807695 1085.022846596016 1108.897469895671 1102.101415733734 1100.742256851234 1083.45480693359 349.7380868476833 1094.215195767596 292.9951951939121
1971 0.005 9.855 20 1110.608912503299 1084.832949302725 1085.0227807333 1108.882252710501 1102.088781323422 1100.736029299627 1083.437083580017 349.7345160533808 1094.202031589994 292.9952118566512
1972 0.005 9.859999999999999 20 1110.630865733907 1084.833158255034 1085.02291212207 1108.898905348348 1102.103295974584 1100.747864597858 1083.45366992158 349.7364956336867 1094.214809643519 292.9955994893944
1973 0.005 9.865 20 1110.608428877191 1084.832920538716 1085.022768036489 1108.886246905462 1102.091608709548 1100.736136499661 1083.437329027651 349.7387242278397 1094.207385954521 292.9951944113625
1974 0.005 9.870000000000001 20 1110.623052956508 1084.833017434353 1085.022789987659 1108.889848282983 1102.095638135658 1100.739815157829 1083.447867553434 349.739229440763 1094.207146421654 292.9956756491189
1975 0.005 9.875 20 1110.624674654083 1084.833214717496 1085.022972827494 1108.899453746334 1102.104754932014 1100.749202946137 1083.4533879196 349.738493731194 1094.21405312217 292.9952282530573
1976 0.005 9.880000000000001 20 1110.613677549759 1084.832969299215 1085.022791957804 1108.885475924016 1102.088879574617 1100.73223008694 1083.43594864823 349.7397428298681 1094.207324863011 292.9952512257458
1977 0.005 9.885 20 1110.625381637459 1084.833189472567 1085.02295088448 1108.895528878244 1102.102533600535 1100.746821849319 1083.457724653091 349.7418397242577 1094.211697517963 292.9956415711699
1978 0.005 9.890000000000001 20 1110.614714099994 1084.833047880992 1085.022881226642 1108.886790257528 1102.091391590219 1100.738715681165 1083.433096744226 349.741652101689 1094.20700897694 292.9951742168206
1979 0.005 9.895 20 1110.620709984467 1084.833003827512 1085.02280997892 1108.892214563117 1102.096714614759 1100.738019810725 1083.447312140575 349.7456120030423 1094.212078289614 292.995643713875
1980 0.005 9.9 20 1110.61373790944 1084.832967512731 1085.022792714095 1108.887394662333 1102.094390581659 1100.741381162304 1083.443529849042 349.7471419522498 1094.205484919022 292.9951565777523
1981 0.005 9.904999999999999 20 1110.625864107814 1084.833050653385 1085.022833214357 1108.893524364636 1102.098093020275 1100.742433349378 1083.445540009484 349.7494410347596 1094.211023910094 292.9952468966573
1982 0.005 9.91 20 1110.617358903305 1084.833062548572 1085.022855053686 1108.895523721027 1102.099777441254 1100.74113442548 1083.45002117628 349.7498621136344 1094.212670690614 292.9955439233494
1983 0.005 9.915000000000001 20 1110.617690734529 1084.832981697331 1085.022789002795 1108.883684979494 1102.08936051814 1100.735016322258 1083.437338469855 349.7519182929788 1094.203829710763 292.9956583836335
1984 0.005 9.92 20 1110.624135624271 1084.833155984561 1085.022935540147 1108.899820028562 1102.105366725925 1100.749344237805 1083.452303932577 349.7520265818841 1094.215265862292 292.9951530869982
1985 0.005 9.925000000000001 20 1110.612935483383 1084.832893562638 1085.022735436955 1108.883730265167 1102.087758776947 1100.732936818459 1083.433426284333 349.7515697356395 1094.20619580001 292.99520509527
1986 0.005 9.93 20 1110.620279470003 1084.833000762894 1085.022792398185 1108.891363652522 1102.098653599336 1100.742656378577 1083.45321792706 349.7529860862878 1094.208618095922 292.99567851956
1987 0.005 9.935 20 1110.622258076871 1084.833052792994 1085.022847502485 1108.894383767027 1102.099167895964 1100.745667937992 1083.445052910209 349.7545226139916 1094.211460847639 292.9951715291337
1988 0.005 9.94 20 1110.615807822639 1084.832877664525 1085.022702815901 1108.887122952722 1102.091012536718 1100.733266817034 1083.441175692881 349.7547236687101 1094.208646151636 292.9951969064801
1989 0.005 9.945 20 1110.622304362218 1084.833100542915 1085.022864209798 1108.895073854941 1102.101021530088 1100.745417027199 1083.45375401952 349.7591900686136 1094.210756841596 292.9956856354383
1990 0.005 9.950000000000001 20 1110.619665633319 1084.833009946478 1085.022823741985 1108.887904860155 1102.092868711638 1100.738845027537 1083.435198185588 349.7602369723779 1094.208507306832 292.9951566190415
1991 0.005 9.955 20 1110.617969441965 1084.833011685141 1085.022810546326 1108.895920212592 1102.100153551468 1100.741008023477 1083.452940163783 349.760206680397 1094.21300236244 292.9952615880015
1992 0.005 9.960000000000001 20 1110.617323747117 1084.832933614817 1085.022748345763 1108.883224810937 1102.089588425128 1100.737550796381 1083.438126018932 349.7612851811816 1094.203865892742 292.9956515497507
1993 0.005 9.965 20 1110.620319686944 1084.83304118905 1085.022829335887 1108.896164639584 1102.101354657463 1100.745620085195 1083.451175378758 349.7617618990064 1094.212236183918 292.9951847525577
1994 0.005 9.970000000000001 20 1110.620523560993 1084.83298518702 1085.022772012659 1108.891654311812 1102.095577050088 1100.739048322549 1083.446081965858 349.7642349271105 1094.210659345945 292.9952256491592
1995 0.005 9.975 20 1110.613201028101 1084.832922694432 1085.022738223393 1108.884199545787 1102.090995967794 1100.735845911124 1083.440719709729 349.7653753102894 1094.204583639383 292.9955598092131
1996 0.005 9.98 20 1110.630874283653 1084.833223149678 1085.022953871975 1108.902270479642 1102.106250709909 1100.750112420554 1083.456554040875 349.7694768119641 1094.216463087103 292.9956360513366
1997 0.005 9.984999999999999 20 1110.610857864351 1084.832933257245 1085.022771276037 1108.883082694565 1102.087804483029 1100.732056883548 1083.433546375525 349.7695590291581 1094.206122395573 292.9952165291753
1998 0.005 9.99 20 1110.621630032749 1084.833095654978 1085.022872236049 1108.893777846621 1102.100229486782 1100.74498337496 1083.453566325933 349.7706424880166 1094.210062160531 292.9954939994212
1999 0.005 9.995000000000001 20 1110.621391270277 1084.83306399488 1085.022872482734 1108.889842708052 1102.095128933142 1100.74260298842 1083.439096233198 349.7760227296697 1094.210158241002 292.9954591969736
2000 0.005 10 20 1110.614053846447 1084.832953837549 1085.022769590133 1108.890819201915 1102.094695716441 1100.735712302249 1083.446345073191 349.7743962705945 1094.210318367063 292.9952490030437
2001 0.005 10.005 20 1110.625505674093 1084.833110917319 1085.022874354783 1108.892317639131 1102.098889688261 1100.744836766936 1083.450211300234 349.7763620690872 1094.208698230845 292.9955772133814
2002 0.005 10.01 20 1110.613457019238 1084.833005798199 1085.022834049224 1108.889150866783 1102.094523167552 1100.739482687018 1083.437766667026 349.7768830886851 1094.208462989053 292.9951968224502
2003 0.005 10.015 20 1110.627046554781 1084.833124035178 1085.022877985874 1108.897908031435 1102.101238471274 1100.742215894278 1083.454320988727 349.7794198190124 1094.2149635315 292.9956674963316
2004 0.005 10.02 20 1110.609878736798 1084.832980003068 1085.022811331679 1108.882463063325 1102.089715383863 1100.736240159322 1083.437655478969 349.7784446614526 1094.202211538376 292.995165507985
2005 0.005 10.025 20 1110.628158072325 1084.833177738121 1085.022935890395 1108.898737366086 1102.103203601133 1100.747911164955 1083.453129816473 349.7817428059039 1094.214431675979 292.9952007996699
2006 0.005 10.03 20 1110.612585893334 1084.832948457436 1085.022783950523 1108.88572212136 1102.091018552245 1100.735589243874 1083.439699044384 349.7817464665266 1094.208097446795 292.9952340849524
[truncated: 198,126 more chars]
