# Supplementary material for: Thermocouple Sensor Response in Hot Airstream
Source: Sensors (Basel). 2025 Jul 26;25(15):4634. doi: 10.3390/s25154634 (PMC12349096; doi:10.3390/s25154634)
Supplement: Supplementary file 1 [file sensors-25-04634-s001.zip › report-file-tc_11bR75.out]

"report-file-tc"
"Time Step" "delta-time etc.."
("TimeStep" "delta-time" "flow-time" "iters-per-timestep" "t_1" "t_sensor" "t0" "t1" "t2" "t3" "ty_1" "ty_10" "ty1" "ty10")
0 0.005 0 0 292.9999999999998 292.9999999999999 292.9999999999998 292.9999999999998 292.9999999999998 292.9999999999998 292.9999999999998 292.9999999999998 292.9999999999998 292.9999999999998
1 0.005 0.005 20 566.8135930645371 296.3011783560783 294.8092615768505 1060.333544620118 1070.562798910668 1077.537195451201 1036.938221088112 570.1762789865373 1047.022295213562 424.0104372905204
2 0.005 0.01 20 686.715683232155 302.559979352635 299.2769715325012 1105.384371056863 1102.274720664293 1100.120932710669 1106.111333206185 372.1979258656285 1104.936109638741 391.8351852508711
3 0.005 0.015 20 798.9188194128396 310.6431538438074 306.0660568635989 1103.466196938474 1101.112420746065 1100.187558991244 1100.75190566927 380.283069178423 1099.517175025703 325.5878026398502
4 0.005 0.02 20 862.1120815032365 319.8072828500146 314.4274078658043 1102.896553553379 1100.771271411224 1100.125131782891 1096.010024853249 313.2269811570666 1098.254094587306 308.6398590037498
5 0.005 0.025 20 909.1922442736725 329.4652653602341 323.6508861370833 1102.663893689046 1100.646519781558 1100.098003490661 1093.603439669509 297.7363401815478 1097.744699744635 313.2300893608821
6 0.005 0.03 20 928.860245686066 339.4327721567525 333.3221442957384 1102.583564144923 1100.605865978215 1100.079842757144 1092.284654984069 294.4399230217282 1097.662674517429 318.1134271855357
7 0.005 0.035 20 935.5070266365899 349.5348079501717 343.2094987859016 1102.568100748374 1100.601515949908 1100.082011701393 1091.94673019708 293.73320638516 1097.67864861327 320.6585640303892
8 0.005 0.04 20 936.0519770022526 359.6758288450033 353.1842402261966 1102.591208880912 1100.624133429287 1100.092003746662 1092.078507168811 293.5623826763046 1097.737108199184 321.6647393688457
9 0.005 0.045 20 935.3141295233943 369.7991467615261 363.1742890467415 1102.612154862991 1100.638577759679 1100.097700337513 1092.424325436913 293.5438461477227 1097.766461461298 321.9231254651199
10 0.005 0.05 20 934.6472114056069 379.8623204558089 373.1375405088108 1102.636510008289 1100.660224880618 1100.108297694938 1092.807259274178 293.6339615617019 1097.786709538514 321.424509931193
11 0.005 0.055 20 935.4799896324512 389.8509451663102 383.0514600428659 1102.647637901359 1100.664386324706 1100.108203805586 1093.109323607747 293.7984534018914 1097.793786753897 320.1828854919345
12 0.005 0.06 20 935.4511503211658 399.7506570896419 392.9004305105234 1102.656936437335 1100.669124525706 1100.109366796473 1093.28653664673 293.9730729541011 1097.797803559581 318.3359246588888
13 0.005 0.065 20 936.2584278784227 409.5536551588294 402.6740096447769 1102.658106015834 1100.66645617218 1100.107062415283 1093.38099379017 294.1166940547777 1097.797429619872 316.0562217947787
14 0.005 0.07000000000000001 20 936.2688283392199 419.2517698469512 412.3627617985258 1102.667390046872 1100.672787890832 1100.108821645964 1093.46231615244 294.2342565592691 1097.795651588332 313.493683606098
15 0.005 0.075 20 937.0041411173345 428.8437182777136 421.9605035617534 1102.669398122836 1100.670349430551 1100.107938257078 1093.532905985324 294.3437108481506 1097.796036380191 310.7994855211153
16 0.005 0.08 20 938.0488115947052 438.3345147853258 431.4652756718094 1102.670236524576 1100.669837628338 1100.102538161508 1093.586772974252 294.453497461135 1097.794716582321 308.1662084002891
17 0.005 0.08500000000000001 20 939.3255556364236 447.7282500819441 440.8764767560821 1102.690519940819 1100.689153819576 1100.113631806855 1093.660711858635 294.5606352379219 1097.798966569664 305.7628414697245
18 0.005 0.09 20 940.514234176011 457.0218201755534 450.1928634765597 1102.693058083629 1100.689724741359 1100.111341452584 1093.715639804995 294.6241062100445 1097.796943008178 303.6675932412932
19 0.005 0.095 20 941.473435002779 466.2123358277842 459.4124943856007 1102.702009996687 1100.694348822803 1100.114794214607 1093.773769238051 294.571790886102 1097.802290346409 301.9256679529054
20 0.005 0.1 20 942.4820985090755 475.2950801323014 468.533961331648 1102.70939491253 1100.698507032156 1100.117411257361 1093.835255757821 294.4690174358138 1097.805304784913 300.5304633069692
21 0.005 0.105 20 943.413107002256 484.2670368355591 477.5581151398667 1102.713457960692 1100.700090208276 1100.117210247782 1093.888525156752 294.3789489542161 1097.807031278657 299.4475345414857
22 0.005 0.11 20 944.3959938572342 493.1252617458089 486.4780750747123 1102.716949985488 1100.700371574438 1100.116989397382 1093.941575359196 294.3093893995818 1097.804728330311 298.6236172666007
23 0.005 0.115 20 945.1291679871006 501.8686895884296 495.2887399614629 1102.731388721882 1100.713662878264 1100.123609520711 1093.992195683315 294.2637545108063 1097.814263488235 298.0101685268326
24 0.005 0.12 20 945.790455885022 510.4947950850251 503.9866132187555 1102.731478613442 1100.708220879615 1100.118131405732 1094.03742090408 294.2392940694405 1097.81455872442 297.5555412980383
25 0.005 0.125 20 946.045745366776 519.0020611703159 512.5699776659098 1102.746789904253 1100.722695577048 1100.127077340512 1094.091048715442 294.2318977009087 1097.822817136209 297.2327029081142
26 0.005 0.13 20 946.254524976299 527.3880758547803 521.0376128085375 1102.750756452908 1100.723658130905 1100.127050419113 1094.132551833234 294.2392511459472 1097.826208128646 297.0017779554608
27 0.005 0.135 20 947.0152436348189 535.6539045349012 529.3893437130938 1102.752903520858 1100.720526372433 1100.123148333443 1094.179347691451 294.2611430640714 1097.829506547499 296.8408242540812
28 0.005 0.14 20 948.0553811293846 543.8020815677683 537.6259361268201 1102.753983900851 1100.720751610998 1100.123993711849 1094.22584915821 294.2970460375398 1097.826490247492 296.7224166844226
29 0.005 0.145 20 949.3077464410576 551.8337990391373 545.7479296936785 1102.767143713865 1100.733627032827 1100.132584791489 1094.275904116255 294.3449429878221 1097.834993011662 296.6412884488736
30 0.005 0.15 20 950.6659496078432 559.7500141979881 553.75591990625 1102.76907019826 1100.733293052496 1100.130359137806 1094.317214844682 294.3998710325826 1097.835099458091 296.5834918809203
31 0.005 0.155 20 952.0504990970022 567.5514767569431 561.6502753569679 1102.768607773283 1100.7298721745 1100.127441757282 1094.349838820486 294.4538319478973 1097.835171091381 296.5383351536345
32 0.005 0.16 20 953.495090033343 575.2383503686282 569.4312128519456 1102.772951237706 1100.732824987138 1100.129358036783 1094.3920514168 294.4984569748045 1097.839193425946 296.4988630850466
33 0.005 0.165 20 954.9245933203928 582.8111240927625 577.0989650431038 1102.775194916752 1100.733297910245 1100.131008950429 1094.430165003534 294.530038681972 1097.839289493767 296.4622847284247
34 0.005 0.17 20 956.2935298201321 590.2705944101001 584.6538887402909 1102.780673778004 1100.736431017274 1100.133065361765 1094.467244532621 294.5497702907876 1097.843860726545 296.425605610768
35 0.005 0.175 20 957.6474760668764 597.6176216115617 592.0965276496464 1102.782669206536 1100.737179047593 1100.131861501861 1094.500648886 294.5613199149882 1097.843362013534 296.3864334931192
36 0.005 0.18 20 959.0287714295265 604.8529164275963 599.4275522022401 1102.791124702562 1100.74391279181 1100.134916169655 1094.53650028572 294.5687241159236 1097.850593991333 296.3441050776071
37 0.005 0.185 20 960.4230927642488 611.977211235466 606.6475602550414 1102.794777801751 1100.745967415113 1100.136869952054 1094.568639155617 294.5749045201041 1097.851817671666 296.2981415669024
38 0.005 0.19 20 961.8081891658547 618.9913110289024 613.7573308486647 1102.798831059745 1100.745989627758 1100.13508606971 1094.600485124805 294.5818542459673 1097.855607823476 296.2489895844014
39 0.005 0.195 20 963.1992435745298 625.8962178774141 620.7576671150701 1102.79743680814 1100.744872267709 1100.134269686931 1094.62636764237 294.5903273596255 1097.852620920484 296.1971293060029
40 0.005 0.2 20 964.5966804774412 632.6932306094429 627.6495293580821 1102.80750531785 1100.753946673765 1100.137802217834 1094.65929001115 294.6002964629901 1097.858484122849 296.1435359052277
41 0.005 0.205 20 965.9754344070465 639.3833458628083 634.4339072606115 1102.809541956167 1100.75382344966 1100.13941137242 1094.690248838788 294.6113054021397 1097.858207930425 296.089005114481
42 0.005 0.21 20 967.3622047017238 645.9677594398473 641.1119667114542 1102.812375269135 1100.755103995665 1100.13817147033 1094.714198128742 294.6226763064638 1097.861852073021 296.0344271952113
43 0.005 0.215 20 968.7573432443299 652.4474868447647 647.6846199494876 1102.819427650175 1100.762781795089 1100.142209296292 1094.742881075581 294.6337562075457 1097.866499071533 295.9804515771023
44 0.005 0.22 20 970.0943922399905 658.8235272017007 654.1528823957843 1102.822677048039 1100.764588969189 1100.141851230052 1094.770482451 294.6440120299353 1097.868314182259 295.9272684676943
45 0.005 0.225 20 971.4056678950429 665.0966560898211 660.5176014341938 1102.823974021702 1100.761759451029 1100.141440573533 1094.796768500156 294.6531465773627 1097.869496624318 295.8752731138874
46 0.005 0.23 20 972.7707521867178 671.267944813745 666.7795712672046 1102.824102246381 1100.760516272048 1100.139414252149 1094.820759780685 294.6610715042885 1097.868882024271 295.8246544040038
47 0.005 0.235 20 974.1195928830932 677.3385557954031 672.939053085053 1102.827512133371 1100.76317326225 1100.138685127099 1094.842848220596 294.667879319497 1097.872395720401 295.7754660857764
48 0.005 0.24 20 975.457081990864 683.3096929192482 678.9969210837197 1102.829377082329 1100.763460298656 1100.138537667134 1094.864583938168 294.6737784468817 1097.872067036071 295.7271984955547
49 0.005 0.245 20 976.7838292945523 689.1829917863503 684.955393015958 1102.840199055008 1100.774058078351 1100.14690337198 1094.895814272874 294.6790201177537 1097.877649930587 295.6790763096661
50 0.005 0.25 20 978.073795365691 694.9598286664251 690.8160621441084 1102.838929485586 1100.770531417664 1100.143393542569 1094.912682643166 294.6838277876157 1097.87647880117 295.6311299584307
51 0.005 0.255 20 979.3675957445932 700.6417893327598 696.580462897753 1102.845068520926 1100.776069284748 1100.146552928277 1094.93705851193 294.6885327859625 1097.882048969808 295.5835637101472
52 0.005 0.26 20 980.6336810911378 706.230061804432 702.2499613747262 1102.840906023052 1100.768255503192 1100.143977247889 1094.955543598655 294.6933082304283 1097.879064310146 295.5363581657719
53 0.005 0.265 20 981.8897476635849 711.7261046490063 707.8260349224562 1102.844434331553 1100.771559533086 1100.145341890176 1094.976844631323 294.6983001012818 1097.879062136194 295.4905121054956
54 0.005 0.27 20 983.1378987846007 717.1314182337667 713.3101131291029 1102.853869886815 1100.781404482932 1100.149110870879 1094.999085981195 294.7036792373014 1097.885916595558 295.446188773199
55 0.005 0.275 20 984.3721532076709 722.447368515991 718.703595357203 1102.850502465377 1100.775147936387 1100.144727400588 1095.015992231628 294.7095296982772 1097.883516448385 295.4026997549469
56 0.005 0.28 20 985.6435275855034 727.6754993480416 724.0079541461481 1102.853365065284 1100.776466929756 1100.146756999474 1095.033934435743 294.7159902648099 1097.886257008437 295.3590774726623
57 0.005 0.285 20 987.0023183833185 732.8174035187501 729.2246852810473 1102.85420475573 1100.776103357741 1100.145866853559 1095.052160134403 294.7229802537105 1097.883894356496 295.3137623691775
58 0.005 0.29 20 988.25492057116 737.874300410865 734.3552732502329 1102.864338663192 1100.787511896346 1100.151192109151 1095.071583937262 294.7306233950415 1097.890580346511 295.2653526728402
59 0.005 0.295 20 989.4628964336357 742.8472484860752 739.4009061788224 1102.865677747613 1100.785646942765 1100.151747492664 1095.088625828874 294.7390065459568 1097.892705920035 295.2128720512133
60 0.005 0.3 20 990.6581986668551 747.7376805751815 744.3628780749457 1102.863079960913 1100.781788232724 1100.147635994621 1095.106037349308 294.7480497889466 1097.889393865109 295.1555569173505
61 0.005 0.305 20 991.8641798838587 752.5471456408285 749.2426131536024 1102.866649082749 1100.783227810789 1100.147935433463 1095.12185347028 294.7577830942383 1097.894240775458 295.0924461910454
62 0.005 0.31 20 993.0369699761771 757.2768118393612 754.0413217528188 1102.868584075879 1100.785612065377 1100.151427590868 1095.138043423248 294.7680790760091 1097.893579532883 295.0232098749784
63 0.005 0.315 20 994.1976282969669 761.9278100097265 758.7601597575341 1102.872809460135 1100.788643497476 1100.152854366724 1095.156149085621 294.7792415940328 1097.895537344602 294.9479339126061
64 0.005 0.32 20 995.3378309406114 766.5013193775409 763.4003562660199 1102.879648940307 1100.796450404531 1100.158335023486 1095.175777319205 294.7910531703745 1097.898172551293 294.8667290254939
65 0.005 0.325 20 996.459613014615 770.9985056673469 767.9631110227892 1102.877939645599 1100.792387466357 1100.15657214918 1095.187693924796 294.80335813918 1097.897615038188 294.7804401732655
66 0.005 0.33 20 997.5782856313332 775.4206356780431 772.4496753779828 1102.882386245523 1100.796431360759 1100.157589228601 1095.202119118777 294.816451041355 1097.900942390386 294.6911051718824
67 0.005 0.335 20 998.6885746646599 779.7688493000534 776.8612241943267 1102.876588840885 1100.78723594924 1100.151264427093 1095.210330007558 294.8301016143134 1097.899059721882 294.6002410029736
68 0.005 0.34 20 999.7906795133416 784.0443629982676 781.1990045244654 1102.876517946768 1100.787449760583 1100.150354528224 1095.221981140712 294.8442181556963 1097.89850883758 294.5084664711385
69 0.005 0.345 20 1000.89280762808 788.2485150716689 785.4642809954372 1102.882707837978 1100.792703244833 1100.15528848331 1095.240622960029 294.8591255411404 1097.903733569563 294.4175416179684
70 0.005 0.35 20 1001.98530087394 792.3825219106051 789.6582960766614 1102.886187619612 1100.794848369896 1100.155188496287 1095.254264699239 294.8749922963216 1097.90441533605 294.328476388049
71 0.005 0.355 20 1003.067668454285 796.4475236893213 793.7822556004488 1102.885554411807 1100.793748975218 1100.153058109963 1095.266551945049 294.8915116646317 1097.903185062658 294.2416397374096
72 0.005 0.36 20 1004.144153081683 800.4447608520073 797.837382018525 1102.893324858705 1100.80152663664 1100.156908610957 1095.283584518948 294.908826700977 1097.908302098915 294.1568986850217
73 0.005 0.365 20 1005.199482487868 804.3751319777163 801.8246581905873 1102.887706656207 1100.793128784792 1100.152799729578 1095.290650573828 294.9270100725667 1097.905746625452 294.0743613894444
74 0.005 0.37 20 1006.25304877209 808.2397995220537 805.7452184443702 1102.891231541366 1100.79707745153 1100.154628828192 1095.302487247043 294.946025184624 1097.908251938286 293.9939588611463
75 0.005 0.375 20 1007.297218160015 812.0397825477949 809.6001197215635 1102.888239960421 1100.792670331094 1100.152972070064 1095.315085076104 294.9659314851131 1097.904174538107 293.9164477999663
76 0.005 0.38 20 1008.33022122793 815.7762367007707 813.3905234941228 1102.888907412384 1100.792387465566 1100.152246767811 1095.324281521118 294.986391855162 1097.905272945396 293.8417454277001
77 0.005 0.385 20 1009.363731472655 819.4503084037212 817.1175707966057 1102.897639491827 1100.800904287781 1100.156424397734 1095.341103599257 295.0075240389182 1097.911825943148 293.7700534709815
78 0.005 0.39 20 1010.384733070091 823.0630618247336 820.7822576703784 1102.898209137546 1100.800475726234 1100.15614414387 1095.352700945568 295.0295410203514 1097.911343497522 293.7011155105215
79 0.005 0.395 20 1011.397087825424 826.6153373075537 824.3855760088063 1102.900635172064 1100.800070124589 1100.156782013103 1095.362827334252 295.0522980214144 1097.909478357871 293.6352485386423
80 0.005 0.4 20 1012.420204520281 830.108249298973 827.9285877945473 1102.913143114836 1100.809068590582 1100.161110650301 1095.377650271118 295.0754415443345 1097.915792461171 293.5724335819792
81 0.005 0.405 20 1013.392058567234 833.5426542305649 831.4122380049172 1102.908132114948 1100.801273518269 1100.154281503402 1095.382159821929 295.0990996437599 1097.91413443316 293.5126625975206
82 0.005 0.41 20 1014.362503497517 836.9196532474624 834.837606478235 1102.910446296984 1100.801903534613 1100.155996443402 1095.396334316354 295.1234933033851 1097.915675951223 293.4568008771089
83 0.005 0.415 20 1015.318831512487 840.2402431746241 838.2056939093386 1102.910867570614 1100.802686513488 1100.156694480159 1095.407805844934 295.1484106971072 1097.911955438725 293.4056876311259
84 0.005 0.42 20 1016.27106988803 843.5054499922286 841.5175426844663 1102.918085495927 1100.810577676026 1100.161190261734 1095.421632553484 295.1737210600364 1097.916595198224 293.3599070228942
85 0.005 0.425 20 1017.208913719293 846.7161576079627 844.7740686819851 1102.916913798329 1100.806683983559 1100.158895531846 1095.42920207495 295.1996162251177 1097.917933764666 293.3187192184094
86 0.005 0.43 20 1018.127656405806 849.8732736130237 847.9761563498359 1102.915367136998 1100.805222926133 1100.15717796619 1095.43831472525 295.2259814713152 1097.914767987876 293.2823384946748
87 0.005 0.435 20 1019.041609950031 852.9777642855054 851.1247929582554 1102.91892215676 1100.808025974443 1100.158443486717 1095.449143083315 295.2529986100295 1097.918702714864 293.2512979934748
88 0.005 0.44 20 1019.948165829156 856.0305207030561 854.2209092368869 1102.927595141622 1100.817385599659 1100.165750858129 1095.464288823925 295.2808247255139 1097.923818124845 293.2256895151227
89 0.005 0.445 20 1020.829799852621 859.0323445333433 857.2653584232617 1102.925724910478 1100.814527063553 1100.162635856888 1095.470087594431 295.3093461476116 1097.922436986621 293.2061843041205
90 0.005 0.45 20 1021.69541337276 861.984110857575 860.2589861629838 1102.922918127226 1100.809646507578 1100.161462344592 1095.476803042242 295.3388289627064 1097.923626962875 293.1923810399993
91 0.005 0.455 20 1022.553024904915 864.8866641932256 863.2026424318011 1102.924451766475 1100.810421715435 1100.159406074513 1095.486094106638 295.3694191082935 1097.923414683145 293.1831645937039
92 0.005 0.46 20 1023.406012541126 867.7409009520443 866.0972294926611 1102.931931544542 1100.819703877802 1100.164689130401 1095.499542112679 295.4012981877917 1097.925399174239 293.1772628869024
93 0.005 0.465 20 1024.238869364959 870.547466289912 868.9434727322508 1102.925464821551 1100.810562175436 1100.158758759125 1095.505428286378 295.4344264181465 1097.922893902268 293.1666840001093
94 0.005 0.47 20 1025.064615451902 873.3072334086938 871.7421453114131 1102.928332445985 1100.812448251755 1100.161036112113 1095.510968328049 295.4691897896097 1097.926224940443 293.1692463539815
95 0.005 0.475 20 1025.879791592968 876.0210488636827 874.4939324405817 1102.931949585404 1100.815192695633 1100.160773255752 1095.522499064325 295.5055453700833 1097.926962564058 293.170579690265
96 0.005 0.48 20 1026.684587312917 878.6896252212335 877.1997382815806 1102.932783715697 1100.8165701072 1100.16304402285 1095.529926281484 295.5436901666011 1097.927168069462 293.1696168572263
97 0.005 0.485 20 1027.478373414612 881.3137853096307 879.8604604886107 1102.932818005354 1100.815835572759 1100.162689047369 1095.537254142025 295.5838177425652 1097.927090416802 293.1648181716482
98 0.005 0.49 20 1028.262323719985 883.8943426624397 882.4769040380999 1102.939964328042 1100.824634613532 1100.16865636014 1095.549991389999 295.6257187221084 1097.929486361011 293.1590814143095
99 0.005 0.495 20 1029.015489732104 886.4319301844727 885.0497824080514 1102.932191074481 1100.813409151752 1100.16197615084 1095.549325243648 295.669482913178 1097.928302106288 293.15167139662
100 0.005 0.5 20 1029.736659772618 888.9273811002928 887.5798534736064 1102.933051718391 1100.814357787501 1100.160288298068 1095.557947355428 295.7156277736186 1097.925568677917 293.1433847422954
101 0.005 0.505 20 1030.477921812072 891.38147358142 890.0679229102657 1102.939532152117 1100.821817588774 1100.16339051978 1095.56677524175 295.7638522129286 1097.930641847679 293.1348008473251
102 0.005 0.51 20 1031.213945520243 893.7947772577415 892.5146226201335 1102.935848132244 1100.816147401309 1100.160472633506 1095.568928043982 295.8140688576895 1097.9301098573 293.1263826702839
103 0.005 0.515 20 1031.945188257521 896.1680491944985 894.9206708730818 1102.933157845832 1100.812588357485 1100.15585786415 1095.575008385387 295.8664253585516 1097.92692262888 293.1184288789653
104 0.005 0.52 20 1032.66740975859 898.5019755127621 897.2867672546665 1102.934284604356 1100.813892722868 1100.157780389999 1095.579882956095 295.9208209636256 1097.927517775958 293.111724773364
105 0.005 0.525 20 1033.38478500995 900.7973221104691 899.613668348687 1102.942947375231 1100.822762513028 1100.164461886585 1095.591937513354 295.9770129421391 1097.934796404857 293.1064403515293
106 0.005 0.53 20 1034.088739013 903.0546064663109 901.9019862848229 1102.939623558176 1100.818464484868 1100.162118177742 1095.59362510722 296.0353069597797 1097.931016141404 293.1027329926033
107 0.005 0.535 20 1034.788401450322 905.2745423091764 904.1523986048851 1102.944062183337 1100.822662118594 1100.165742104622 1095.601725084327 296.0958049897275 1097.935809580074 293.1003190290289
108 0.005 0.54 20 1035.474537332572 907.4577007810441 906.3655162781008 1102.940721397529 1100.818251559991 1100.162236510893 1095.605832706898 296.1578472297143 1097.932455637156 293.0996694395203
109 0.005 0.545 20 1036.157039669263 909.6047549422753 908.5419801292961 1102.944468430423 1100.821845447462 1100.164141755802 1095.613941491423 296.2214867765061 1097.935807854694 293.1026624786151
110 0.005 0.55 20 1036.827561682454 911.7163258933879 910.6824391763635 1102.944625362518 1100.82162873791 1100.163293281601 1095.618136375682 296.2871897821738 1097.935298882305 293.1085097990315
111 0.005 0.555 20 1037.493543299094 913.7930900087016 912.787568668655 1102.946323155583 1100.823444871407 1100.164790226541 1095.624595634826 296.3546903176673 1097.935128927252 293.1156986060174
112 0.005 0.5600000000000001 20 1038.193232997009 915.8357636724081 914.8580717553377 1102.946393929672 1100.822920533702 1100.164237128243 1095.630048062568 296.4236412105682 1097.935858829434 293.1239844147673
113 0.005 0.5650000000000001 20 1038.851802880773 917.8448800124463 916.8945153001063 1102.951393679169 1100.827643330739 1100.167716940442 1095.641508336009 296.494026496352 1097.939452615815 293.1304926948988
114 0.005 0.5700000000000001 20 1039.487929294477 919.8207546842187 918.8973371388207 1102.94600539313 1100.821515953018 1100.164568129411 1095.639855735004 296.5658730199898 1097.934755891323 293.136066799769
115 0.005 0.5750000000000001 20 1040.116942312449 921.764018280932 920.867098079548 1102.948674193671 1100.823835936836 1100.164107544995 1095.645366570644 296.639380996669 1097.937872330045 293.1417479185011
116 0.005 0.58 20 1040.7389766823 923.6752476541404 922.8043491948857 1102.949583729578 1100.824438763592 1100.164801782859 1095.652293920346 296.7142738723729 1097.93608458168 293.1469579777055
117 0.005 0.585 20 1041.348847100717 925.5549675886858 924.7096276272264 1102.949271224391 1100.823612116837 1100.166210365502 1095.657507635203 296.7906255321475 1097.936014797172 293.1508813252475
118 0.005 0.59 20 1041.95082047433 927.4037354733546 926.5834893827822 1102.950763265683 1100.82484248904 1100.16423543052 1095.661530875998 296.8676782205644 1097.937250077162 293.1525307321859
119 0.005 0.595 20 1042.545005634786 929.2220845869737 928.4264860534271 1102.952135939873 1100.825458884091 1100.164397637894 1095.668018031065 296.9464623084885 1097.940111252648 293.1530181418356
120 0.005 0.6 20 1043.12827483491 931.0105546890173 930.2391599622837 1102.955054211351 1100.828489281669 1100.167515774428 1095.675394702814 297.0262799323858 1097.94000548356 293.1528831905297
121 0.005 0.605 20 1043.704176971328 932.7696292169541 932.022010413263 1102.957540016239 1100.831303855869 1100.169010855487 1095.679841370883 297.1074003015454 1097.942141418609 293.1520787263494
122 0.005 0.61 20 1044.266818459038 934.4997587819553 933.7755104381878 1102.954567022295 1100.827567153094 1100.167070803773 1095.683491073747 297.1894568448894 1097.938380643573 293.1501179456303
123 0.005 0.615 20 1044.827016859798 936.2014607755199 935.5001693881686 1102.956526018184 1100.829013784937 1100.168221505863 1095.686705860623 297.272882493078 1097.942713367259 293.1475561649385
124 0.005 0.62 20 1045.376746891965 937.8752199624721 937.1964867245794 1102.95654423844 1100.828559129765 1100.167249758093 1095.69101635085 297.3572928526965 1097.942368186141 293.1446299517672
125 0.005 0.625 20 1045.915789021497 939.5214864381078 938.864925677353 1102.954947043937 1100.826610836826 1100.165318622964 1095.694187276588 297.442222568946 1097.939644184039 293.141346134926
126 0.005 0.63 20 1046.45280567044 941.1407685029163 940.50598386705 1102.957290305321 1100.828667944369 1100.164525234149 1095.700140491488 297.5279692185566 1097.941308116803 293.1379104662562
127 0.005 0.635 20 1046.975871623374 942.733473557005 942.1200951994848 1102.954724805218 1100.824612679972 1100.165455509136 1095.70781266155 297.6149288895348 1097.937282144671 293.1340943825855
128 0.005 0.64 20 1047.501312446078 944.3001351087596 943.7077595065457 1102.962936679372 1100.832504381839 1100.167202310741 1095.714734488881 297.7028317153554 1097.942879913765 293.1299612386021
129 0.005 0.645 20 1048.012667069265 945.8411691668909 945.2694365745932 1102.961574604144 1100.831332570039 1100.168071045211 1095.718268283628 297.7915392926473 1097.940888790292 293.1254217206274
130 0.005 0.65 20 1048.522657895211 947.3570081147544 946.8055392256219 1102.962935736445 1100.83269272808 1100.167694219606 1095.723503962593 297.881162815526 1097.941758059603 293.1212080303206
131 0.005 0.655 20 1049.021634521686 948.8480558238753 948.3164996803176 1102.964062323911 1100.834394440135 1100.168326313704 1095.726146599705 297.9714575859326 1097.942625215746 293.1168679798945
132 0.005 0.66 20 1049.510772147847 950.3146705790052 949.8026965151513 1102.960024168043 1100.828671387257 1100.165200816327 1095.727139644613 298.0623328475025 1097.939202061418 293.112553362626
133 0.005 0.665 20 1049.997112831373 951.7573363225792 951.2645795867354 1102.962893696437 1100.83167937671 1100.169202245836 1095.734324397646 298.1545427034333 1097.940272820109 293.1085674926156
134 0.005 0.67 20 1050.480530500409 953.1765098542139 952.7026191902111 1102.970306013332 1100.839765326918 1100.174000463423 1095.741878156193 298.24780441463 1097.945633732927 293.1047589979341
135 0.005 0.675 20 1050.950328096378 954.5724805548559 954.1171623576984 1102.967179222351 1100.835374328152 1100.172198620504 1095.743413424966 298.3413468243376 1097.945064701888 293.1011957954461
136 0.005 0.68 20 1051.411624653206 955.9455913300454 955.5085393576437 1102.961935450699 1100.829332760038 1100.166259061107 1095.742313233051 298.4360275083176 1097.940234598447 293.0976540333847
137 0.005 0.6850000000000001 20 1051.869243834884 957.296289162234 956.8771751436548 1102.961111729882 1100.829533304615 1100.167684628968 1095.743494511576 298.5315107130747 1097.939905465106 293.0943363062235
138 0.005 0.6900000000000001 20 1052.325294924349 958.6249637144988 958.2234761740169 1102.963806768255 1100.831251467556 1100.167415907342 1095.745628149356 298.6281036419958 1097.944452022909 293.0911635475309
139 0.005 0.6950000000000001 20 1052.768272726065 959.9319438819232 959.5477881280278 1102.959932867303 1100.826364035505 1100.163022043329 1095.74881064555 298.7252895515575 1097.941510678322 293.0881230264339
140 0.005 0.7000000000000001 20 1053.20729216543 961.217621432367 960.8504965233798 1102.961972696633 1100.828771993507 1100.164226475743 1095.751609952514 298.8232583717325 1097.941550296491 293.0851035960591
141 0.005 0.705 20 1053.643869304673 962.4824398360988 962.1320319838246 1102.969348043335 1100.836419275058 1100.170907888799 1095.760986150311 298.9219039421693 1097.94813887212 293.0820693365496
142 0.005 0.71 20 1054.066099540606 963.7265830765184 963.3926468395476 1102.964381965955 1100.831189819305 1100.168244830397 1095.756191882923 299.0218082020659 1097.945340737653 293.0790473349419
143 0.005 0.715 20 1054.487120939746 964.9505154025696 964.6327417937176 1102.968541585371 1100.834911590278 1100.167794370649 1095.762096141781 299.122556047603 1097.948480688735 293.0760658466892
144 0.005 0.72 20 1054.895763527009 966.1545109444866 965.8526412174584 1102.964969668729 1100.831080833884 1100.166945132542 1095.762750321205 299.2238942955521 1097.945370494796 293.0731467283406
145 0.005 0.725 20 1055.302885729188 967.338982465585 967.0527168060852 1102.968082659237 1100.834156444708 1100.167321058224 1095.76852135738 299.3258941096818 1097.946834083944 293.0704200395422
146 0.005 0.73 20 1055.70389363162 968.5042106146802 968.2333103867419 1102.969895755601 1100.835951892046 1100.168062391419 1095.772775513995 299.4291380194529 1097.94792056966 293.0677809575724
147 0.005 0.735 20 1056.097792970037 969.6505007769331 969.39470755899 1102.971232102586 1100.836565840288 1100.170349256739 1095.775161837901 299.5330880835645 1097.948979007472 293.0642330650031
148 0.005 0.74 20 1056.484757352872 970.7781485142229 970.5372158809289 1102.970601613661 1100.836033496814 1100.169464894238 1095.775512388235 299.6376911071989 1097.950153089025 293.0609279250448
149 0.005 0.745 20 1056.864916390872 971.8874885553752 971.6611575438692 1102.970399775985 1100.835385081909 1100.169359238279 1095.781243132714 299.742927917811 1097.947505770659 293.0578264731031
150 0.005 0.75 20 1057.243662541346 972.9787957975029 972.7668202086694 1102.970527631549 1100.835342106218 1100.168437659034 1095.781721436106 299.8491172756789 1097.94822657136 293.0548574062108
151 0.005 0.755 20 1057.615492576628 974.052394645356 973.8545262441907 1102.970710011851 1100.834947208994 1100.168943122201 1095.786748787791 299.9561218209859 1097.947602517421 293.0520023125732
152 0.005 0.76 20 1057.976936649206 975.1085006835069 974.9245121963993 1102.965220078307 1100.829030597574 1100.165466859115 1095.787059999582 300.0638903144397 1097.941747466728 293.0492843754892
153 0.005 0.765 20 1058.345141442524 976.1475893909129 975.9772024320271 1102.975966114827 1100.841616354205 1100.173169915009 1095.792852290127 300.1722134585808 1097.949062910446 293.0467307352902
154 0.005 0.77 20 1058.696129775481 977.169776819048 977.0127905419312 1102.970498524664 1100.834387714888 1100.16870581421 1095.792413652264 300.2813862062507 1097.94700667796 293.0443056660046
155 0.005 0.775 20 1059.048159517675 978.1754122169165 978.0315847526622 1102.971456364501 1100.833328097218 1100.166437529189 1095.798066550172 300.3916335413235 1097.94969982621 293.0419864942474
156 0.005 0.78 20 1059.388504655814 979.1647275394887 979.0338434891637 1102.969590074045 1100.832272198984 1100.167063755924 1095.800357344111 300.5021995296286 1097.944022786244 293.0397779744785
157 0.005 0.785 20 1059.730321533022 980.1380245526464 980.0198556597178 1102.971332999275 1100.834084115045 1100.167237068076 1095.801833628519 300.6135507297701 1097.94679492846 293.0376835959026
158 0.005 0.79 20 1060.066082067239 981.0956035558808 980.9899333108589 1102.973058636521 1100.835509613425 1100.169379090555 1095.806340483278 300.7257376097742 1097.947621680661 293.0356861052458
159 0.005 0.795 20 1060.396347513376 982.037683525023 981.9443022884275 1102.973149679382 1100.83537189522 1100.167355537963 1095.807365234992 300.8387347281615 1097.946672980407 293.033783495117
160 0.005 0.8 20 1060.72638588044 982.9646320388919 982.8833057578383 1102.98152271355 1100.845289510279 1100.173384718043 1095.817393244992 300.9522010409401 1097.950937678829 293.032180984161
161 0.005 0.805 20 1061.043170209275 983.8765105178306 983.8070717565286 1102.974706086856 1100.835013975493 1100.16638517569 1095.814355612661 301.0659393078521 1097.949755461929 293.030687666015
162 0.005 0.8100000000000001 20 1061.355578901157 984.7736243607138 984.7158728269001 1102.973508215511 1100.83521443177 1100.167483096811 1095.816240414705 301.180965616766 1097.946237419258 293.0291871013488
163 0.005 0.8150000000000001 20 1061.672552010181 985.6563314227104 985.6100304968503 1102.981117947018 1100.842262553271 1100.171212921773 1095.822754542385 301.2967419983362 1097.952669358752 293.027682206524
164 0.005 0.8200000000000001 20 1061.978436139336 986.524804449278 986.4897806734418 1102.983431623253 1100.846486770747 1100.174801783204 1095.826728135227 301.4131718055218 1097.9514663406 293.0262017736786
165 0.005 0.8250000000000001 20 1062.276202767625 987.3791337363225 987.3552309293152 1102.975929517789 1100.836421707638 1100.167286749721 1095.820948964476 301.5298514213459 1097.951145900359 293.024767846245
166 0.005 0.8300000000000001 20 1062.569968397075 988.2196880616176 988.2067132760465 1102.974354954347 1100.835812560181 1100.168747459649 1095.822953851913 301.6471209711678 1097.948735805596 293.0233918543728
167 0.005 0.835 20 1062.864727704062 989.0466958622901 989.0444458975301 1102.977765081655 1100.839357422159 1100.169442488285 1095.825687537128 301.7653304931173 1097.951737982912 293.0220770861198
168 0.005 0.84 20 1063.152035571581 989.8603616279219 989.8686622402626 1102.976301709353 1100.837515732349 1100.166722341743 1095.827567525686 301.8842924480957 1097.949105519027 293.0208259588895
169 0.005 0.845 20 1063.442078839881 990.6610012570511 990.6796496848381 1102.984719611381 1100.847677811799 1100.174136199585 1095.834359879591 302.0035161275081 1097.953877358982 293.0196383948797
170 0.005 0.85 20 1063.716612870568 991.4486551521558 991.4775098511349 1102.976078674004 1100.834553185531 1100.164699056854 1095.83298447853 302.1230296343898 1097.9505226877 293.018513953225
171 0.005 0.855 20 1063.990613200945 992.2235982085753 992.2624853520637 1102.976623259138 1100.837228114143 1100.167792293839 1095.833754640614 302.2435115860551 1097.950360975712 293.0174589662429
172 0.005 0.86 20 1064.264413543142 992.9860996239746 993.0348329066394 1102.979372095908 1100.840754143001 1100.16797338029 1095.834736525659 302.3650203479251 1097.952385554276 293.0164675089749
173 0.005 0.865 20 1064.53033016892 993.7363104237021 993.7947336496267 1102.979655852861 1100.840165026967 1100.170243564826 1095.837880946279 302.4867752768037 1097.952597224918 293.0155363353637
174 0.005 0.87 20 1064.793014265388 994.4744222966689 994.5423772099136 1102.978642862189 1100.838938099588 1100.169021561549 1095.837802485225 302.6092612996615 1097.952775229592 293.0146634123427
175 0.005 0.875 20 1065.0511824565 995.2006801055094 995.277999845788 1102.978768822537 1100.838462032838 1100.167614189865 1095.841514213823 302.7319051223923 1097.951744852382 293.0138380843513
176 0.005 0.88 20 1065.304951320589 995.9152271236076 996.0017629192031 1102.977576074703 1100.837511281715 1100.167384207522 1095.840982502007 302.8550797519424 1097.950892402826 293.0130620424433
177 0.005 0.885 20 1065.555296499646 996.6182803913246 996.7138744147389 1102.976557068399 1100.835232718846 1100.16565413418 1095.8432781278 302.9784038809957 1097.950934929634 293.0123365312513
178 0.005 0.89 20 1065.800418921382 997.310018532351 997.4145192982445 1102.975581694106 1100.834878807057 1100.16583766787 1095.845722288155 303.1029716516855 1097.94892124036 293.0116533662838
179 0.005 0.895 20 1066.047967028391 997.9907114659486 998.1039469745648 1102.981099792867 1100.840879825968 1100.168557318714 1095.84781516702 303.2280966589556 1097.954023799618 293.011006093442
180 0.005 0.9 20 1066.289572426856 998.6605255898425 998.7823505541452 1102.984826848839 1100.845574420531 1100.17186022065 1095.85473399845 303.353699809764 1097.954445593949 293.0103949409762
181 0.005 0.905 20 1066.523905922434 999.3195440817982 999.4498412212379 1102.981986039438 1100.842101882899 1100.168764022935 1095.851911232595 303.4794652424839 1097.953766655272 293.00982413233
182 0.005 0.91 20 1066.755138900533 999.9679535028811 1000.106579503698 1102.979204275306 1100.836913377004 1100.166616660511 1095.853812603831 303.605915881044 1097.952833379617 293.009288097459
183 0.005 0.915 20 1066.981520406091 1000.60592535508 1000.752750602576 1102.977310218068 1100.836213023713 1100.166678646401 1095.852964858845 303.7329137115229 1097.950382311994 293.0087811396511
184 0.005 0.92 20 1067.212580616515 1001.23375822551 1001.388607657902 1102.98433898496 1100.843985380979 1100.170464138189 1095.860029957436 303.8600591967186 1097.954255503079 293.0083011014505
185 0.005 0.925 20 1067.433878574604 1001.851477114604 1002.014245438395 1102.980977143476 1100.838442138062 1100.167291559134 1095.857940291924 303.9882202803655 1097.954806621229 293.0078476593445
186 0.005 0.93 20 1067.652791210082 1002.459333243505 1002.629873678292 1102.983671966389 1100.841295629067 1100.168731118732 1095.863760764149 304.116544234653 1097.95496270836 293.0074181133302
187 0.005 0.9350000000000001 20 1067.865936827236 1003.057412408268 1003.235612286957 1102.980277207266 1100.838475055315 1100.165305498558 1095.861359431049 304.2455456487015 1097.950363793175 293.0070106660132
188 0.005 0.9400000000000001 20 1068.081703478043 1003.645987988897 1003.831698911401 1102.987384147627 1100.846864236604 1100.172521765981 1095.867402738767 304.3748778214302 1097.956044977645 293.0066272934537
189 0.005 0.9450000000000001 20 1068.287971366419 1004.22506769664 1004.418189055319 1102.983481885587 1100.841328844534 1100.169308922797 1095.864482001371 304.5036042172248 1097.95602211233 293.0062653204691
190 0.005 0.9500000000000001 20 1068.48814142663 1004.794805354484 1004.995227090481 1102.977271338681 1100.835100213773 1100.166862217766 1095.861991559249 304.6341248971514 1097.950235372395 293.0059231619756
191 0.005 0.9550000000000001 20 1068.697047975848 1005.355551154485 1005.563099395921 1102.988675244301 1100.848367935058 1100.175615696347 1095.870333363184 304.7644951517236 1097.955895702151 293.0055999843599
192 0.005 0.96 20 1068.89271263224 1005.907248054201 1006.121848482304 1102.982037062242 1100.840103285061 1100.17028406519 1095.866644318659 304.8950160218599 1097.953955563391 293.005295422651
193 0.005 0.965 20 1069.089758657966 1006.450131511645 1006.671649851719 1102.982915970716 1100.840386138714 1100.168900876377 1095.868745189585 305.0266334549107 1097.955072651926 293.0050100808455
194 0.005 0.97 20 1069.279688778774 1006.984285425293 1007.212619554668 1102.980298262031 1100.838028590745 1100.167995192222 1095.868437913847 305.1589338505672 1097.952052167515 293.0047425815239
195 0.005 0.975 20 1069.472356319401 1007.509956818272 1007.744972020716 1102.984282875206 1100.841577034839 1100.171552241319 1095.873063082581 305.2900498282772 1097.955046444863 293.0044945393313
196 0.005 0.98 20 1069.660422943746 1008.027244483265 1008.268828827719 1102.985857319477 1100.843370284087 1100.171957497068 1095.876664393676 305.4228764561513 1097.9564105126 293.0042604665606
197 0.005 0.985 20 1069.842831078951 1008.53624207044 1008.784300604263 1102.984364284061 1100.841587783199 1100.17010875951 1095.875598320556 305.5558358961484 1097.955135406904 293.0040406640561
198 0.005 0.99 20 1070.023536415425 1009.037130661419 1009.291549289675 1102.984683690436 1100.842364345562 1100.171524238941 1095.878136439977 305.6888374953302 1097.953984900535 293.0038329504907
199 0.005 0.995 20 1070.20496476974 1009.530072426815 1009.79073318639 1102.988783541942 1100.846251082506 1100.173902436583 1095.88192188045 305.822259488541 1097.958973166085 293.0036356663066
200 0.005 1 20 1070.375632610979 1010.015049466381 1010.281891833929 1102.980482102487 1100.837538821003 1100.168311856251 1095.877391784979 305.9553351401539 1097.952190602603 293.003448891721
201 0.005 1.005 20 1070.553097865938 1010.492344692054 1010.765229551053 1102.987601181672 1100.845344252669 1100.173829759279 1095.881699286412 306.0901606039668 1097.957207562098 293.0032712686041
202 0.005 1.01 20 1070.723539868507 1010.962031808002 1011.240868196721 1102.98648357393 1100.843723585982 1100.170257284536 1095.881407065061 306.2252657714627 1097.956673973582 293.0031032516493
203 0.005 1.015 20 1070.889499179922 1011.424224108618 1011.708918303814 1102.986465283435 1100.844140533269 1100.174284240132 1095.884927965741 306.3592933498342 1097.954975263439 293.0029442047025
204 0.005 1.02 20 1071.056397209736 1011.879038503278 1012.169492480248 1102.986468419992 1100.84304415864 1100.172013067694 1095.88556492234 306.4945886545024 1097.957296525085 293.002793333763
205 0.005 1.025 20 1071.220254421319 1012.326621988396 1012.622736723186 1102.988250895028 1100.84503369775 1100.171490900182 1095.88624680495 306.6302745455867 1097.957444228432 293.0026506749255
206 0.005 1.03 20 1071.382213409672 1012.767118133393 1013.068794477881 1102.991815062551 1100.849548864068 1100.175162271422 1095.890547324886 306.7658106369845 1097.958805091054 293.0025162466181
207 0.005 1.035 20 1071.53680221052 1013.200519413548 1013.507696134605 1102.984903349121 1100.840626080895 1100.169939149411 1095.885424695629 306.901735337335 1097.957871261657 293.002388062976
208 0.005 1.04 20 1071.688167857128 1013.626981393297 1013.939562717006 1102.982611938392 1100.838994043993 1100.168654702311 1095.885885106764 307.0376047859178 1097.95290370212 293.0022671395989
209 0.005 1.045 20 1071.846928001982 1014.046718881595 1014.364586323809 1102.987520463721 1100.842859903413 1100.172028947231 1095.890433361657 307.1746362080686 1097.958804335513 293.0021529647387
210 0.005 1.05 20 1071.995235601757 1014.459745911183 1014.782831922293 1102.985561494288 1100.841317725461 1100.17101353719 1095.887954450646 307.3119195968581 1097.956864763941 293.0020446958238
211 0.005 1.055 20 1072.145550939124 1014.866254568025 1015.194450601669 1102.990637646782 1100.847081355562 1100.175672994776 1095.896022406527 307.4489860966179 1097.958306767408 293.0019397306821
212 0.005 1.06 20 1072.289957284028 1015.266282715908 1015.599520793121 1102.988626393312 1100.845535411082 1100.173448799885 1095.894967846552 307.586283896539 1097.955589286404 293.0018404610727
213 0.005 1.065 20 1072.434463919894 1015.659929948288 1015.998128160466 1102.986552067558 1100.840849565791 1100.168404416977 1095.893307917151 307.7245776533318 1097.958279172626 293.0017449802586
214 0.005 1.07 20 1072.574448608268 1016.047325128863 1016.39040075311 1102.987403735246 1100.842994271884 1100.17123461705 1095.89633566012 307.8618446661418 1097.957244158072 293.0016542652258
215 0.005 1.075 20 1072.716760111317 1016.42862523454 1016.776478639038 1102.992334668262 1100.848870595791 1100.174626129988 1095.89893755039 307.9998631265941 1097.96234621269 293.0015701928247
216 0.005 1.08 20 1072.851516305932 1016.803836354068 1017.156408578973 1102.990203927112 1100.846906963474 1100.173895086162 1095.897289062785 308.1388515667692 1097.958495203006 293.0014896191018
217 0.005 1.085 20 1072.98376360375 1017.173060910722 1017.530278393267 1102.987634172832 1100.843582637376 1100.17231880851 1095.89619649426 308.2779951675953 1097.958109812744 293.0014150647027
218 0.005 1.09 20 1073.118445588553 1017.536454999789 1017.898218112172 1102.990799185216 1100.846917882381 1100.172786966166 1095.899695897728 308.4162865956853 1097.960596059813 293.0013452903012
219 0.005 1.095 20 1073.24925129554 1017.894114795462 1018.260347441822 1102.99237019648 1100.848554707438 1100.174299811088 1095.90231506454 308.5559905355866 1097.962034373112 293.0012782073952
220 0.005 1.1 20 1073.37653305534 1018.246112649707 1018.61674891841 1102.991182269882 1100.847220120528 1100.172838783804 1095.903542571689 308.6945434624438 1097.959194093084 293.0012138442706
221 0.005 1.105 20 1073.503588378333 1018.592489116427 1018.967471662561 1102.989128145399 1100.844049614671 1100.17106507314 1095.901604361036 308.834615262124 1097.961164951455 293.0011541016934
222 0.005 1.11 20 1073.628425784712 1018.933370333657 1019.312624353152 1102.989877511701 1100.845167042143 1100.170222790082 1095.901702889562 308.9744782380623 1097.960278526829 293.0010991704439
223 0.005 1.115 20 1073.753436842481 1019.268913497494 1019.652348921232 1102.994436629808 1100.849907337692 1100.174910362979 1095.908301584349 309.1139771838279 1097.963744142169 293.0010462579558
224 0.005 1.12 20 1073.870828845761 1019.599093084399 1019.986667356914 1102.989990862655 1100.845911288401 1100.171694893977 1095.904650184634 309.2540311337335 1097.957453265615 293.0009975925734
225 0.005 1.125 20 1073.990835507276 1019.924051629134 1020.315685257508 1102.990626803065 1100.845472559319 1100.172046588451 1095.907252419943 309.3950651790454 1097.960009110617 293.0009508769312
226 0.005 1.13 20 1074.109222859874 1020.243879927037 1020.639504864172 1102.992151468562 1100.847770379999 1100.173120952519 1095.907114771533 309.534934489923 1097.961707456377 293.000906155501
227 0.005 1.135 20 1074.223627759079 1020.558624278026 1020.95818347081 1102.990173956217 1100.845645213927 1100.172323034616 1095.906453930891 309.6754406924624 1097.959454620616 293.000860980655
228 0.005 1.14 20 1074.337944407643 1020.868399551181 1021.271822867248 1102.991449847497 1100.84725713728 1100.174180732172 1095.907614615639 309.816573237197 1097.959530736079 293.0008174154761
229 0.005 1.145 20 1074.448717708831 1021.173239676706 1021.580475537502 1102.989143167678 1100.844297027142 1100.172701008549 1095.906173382652 309.9577906056687 1097.958867605568 293.0007734514812
230 0.005 1.15 20 1074.561067571902 1021.473286468412 1021.884256677509 1102.991216456275 1100.845807075094 1100.172693801509 1095.91161615119 310.0977475061272 1097.960985727387 293.0007316347691
231 0.005 1.155 20 1074.670454649399 1021.768618530296 1022.183257451624 1102.993528506971 1100.849365460665 1100.174662412201 1095.91136017655 310.2395098369813 1097.960700274912 293.0006899182487
232 0.005 1.16 20 1074.777276889119 1022.059285283368 1022.477539326208 1102.993472314105 1100.848890899986 1100.1734992985 1095.91239627141 310.3813728042389 1097.961608093578 293.0006505714779
233 0.005 1.165 20 1074.881252663855 1022.345337210591 1022.767155050769 1102.991256834337 1100.846003891642 1100.172239577756 1095.911296549544 310.5229624303332 1097.960090092101 293.0006135951463
234 0.005 1.17 20 1074.987244675489 1022.626928211934 1023.052230966722 1102.995596543224 1100.85125095206 1100.175829607795 1095.917275737656 310.6637172818295 1097.961820737257 293.0005778037632
235 0.005 1.175 20 1075.087852986473 1022.904028394257 1023.332783804271 1102.9918121762 1100.84587505637 1100.172443308533 1095.912809401963 310.8052441872832 1097.960120357799 293.0005438130795
236 0.005 1.18 20 1075.187971440895 1023.176742847799 1023.608890134029 1102.991557152209 1100.846018359176 1100.172446398297 1095.913562663866 310.9468904628841 1097.961630945072 293.0005115234333
237 0.005 1.185 20 1075.287055064417 1023.445171838648 1023.88064361546 1102.992441274332 1100.846600048695 1100.172159032542 1095.915687136262 311.08875758202 1097.961706670271 293.0004811389476
238 0.005 1.19 20 1075.385016577445 1023.70938253736 1024.148125471622 1102.99357559967 1100.847843827706 1100.17458561793 1095.918742011148 311.2309819712257 1097.96096806237 293.0004525266163
239 0.005 1.195 20 1075.482231302615 1023.969437741116 1024.411397388412 1102.995275163123 1100.849410573748 1100.174623299056 1095.919450466733 311.3737155384633 1097.962272746461 293.0004251272404
240 0.005 1.2 20 1075.5757631437 1024.22541202292 1024.670537526754 1102.995440620074 1100.850044407661 1100.175530786472 1095.920042144254 311.5154649796925 1097.960005050685 293.0003999698043
241 0.005 1.205 20 1075.668700734782 1024.477323608166 1024.925569944486 1102.994984568679 1100.848877234371 1100.174494481696 1095.920485085013 311.6572470794698 1097.962679934579 293.0003765305422
242 0.005 1.21 20 1075.761937873509 1024.72532111505 1025.176621076818 1102.997588399763 1100.851810761555 1100.175712866674 1095.924223910571 311.7989351166197 1097.961762443465 293.0003538003556
243 0.005 1.215 20 1075.852739786678 1024.969427395832 1025.423736381417 1102.99870254488 1100.852837250606 1100.176297277368 1095.924652950777 311.9420569012222 1097.964302226771 293.0003321896
244 0.005 1.22 20 1075.938471114179 1025.209626882744 1025.666918402726 1102.994148962992 1100.847922631697 1100.173915945397 1095.921516295246 312.0835823500229 1097.959856491008 293.0003113192314
245 0.005 1.225 20 1076.028123065817 1025.446065945585 1025.906273718501 1102.996446919332 1100.850067786639 1100.174434114371 1095.923303937146 312.2257297642831 1097.962593864459 293.0002908200509
246 0.005 1.23 20 1076.11549577811 1025.678837571161 1026.141902333625 1102.999886646993 1100.854236291654 1100.177702203962 1095.927382090405 312.3682284515443 1097.964938207954 293.0002709247848
247 0.005 1.235 20 1076.197529794266 1025.907883880499 1026.373786639561 1102.995881962081 1100.849636334071 1100.174924640281 1095.923319361814 312.5106774647559 1097.961925752722 293.0002505169801
248 0.005 1.24 20 1076.283887568092 1026.133389841562 1026.602057747695 1103.000296682393 1100.854594603399 1100.177862596021 1095.927573607883 312.6536363163217 1097.9644142579 293.0002306812133
249 0.005 1.245 20 1076.362264537556 1026.355304197205 1026.826716682927 1102.995447377227 1100.849822230057 1100.176389879499 1095.926468306065 312.7953132192659 1097.960490576319 293.0002099113714
250 0.005 1.25 20 1076.446651561761 1026.573788761239 1027.047872497581 1102.999720437229 1100.853557922467 1100.177511081968 1095.931250368194 312.9379088705543 1097.965208670455 293.0001899713498
251 0.005 1.255 20 1076.522828425317 1026.788759210712 1027.265504546669 1102.993451427325 1100.847040516975 1100.173100099149 1095.925098225611 313.080051424882 1097.959721468358 293.0001703495954
252 0.005 1.26 20 1076.603164654444 1027.000393281333 1027.479731714059 1102.996915851186 1100.850948690854 1100.174375921751 1095.928524049091 313.222413367313 1097.96164479349 293.0001518574468
253 0.005 1.265 20 1076.680132552174 1027.208702414357 1027.690599151135 1102.996936298463 1100.850820955128 1100.175658067051 1095.929409344666 313.3655105130345 1097.962917950085 293.0001341051482
254 0.005 1.27 20 1076.755969533163 1027.413720923999 1027.898136277884 1102.99661836524 1100.849563078487 1100.175328124526 1095.928217827345 313.5081927469351 1097.963452947058 293.0001160876134
255 0.005 1.275 20 1076.832693828646 1027.615588405033 1028.102463289811 1102.999986769408 1100.854238121507 1100.177085539231 1095.93332968523 313.6498880637906 1097.962424542451 293.0000982263024
256 0.005 1.28 20 1076.902649069977 1027.81421660016 1028.303545665708 1102.993429250605 1100.846399167253 1100.173073040561 1095.929098189601 313.7925066474268 1097.959163155044 293.0000811753509
257 0.005 1.285 20 1076.978191537841 1028.009758515681 1028.501476772648 1102.99745110124 1100.850567275386 1100.174991303232 1095.9307412325 313.9341716469884 1097.962634233428 293.0000649192262
258 0.005 1.29 20 1077.048189725026 1028.202239182292 1028.696309533826 1102.99687751707 1100.850405962514 1100.174981950951 1095.932675676078 314.0765825037322 1097.961238204066 293.0000489763539
259 0.005 1.295 20 1077.12102324619 1028.391753269189 1028.88812667487 1103.001069474501 1100.855475394451 1100.178566895738 1095.935837623612 314.220104952157 1097.963548012076 293.0000326702495
260 0.005 1.3 20 1077.188655792206 1028.578258648049 1029.076918630524 1102.997515990952 1100.851188204794 1100.174862334401 1095.933354037259 314.3613007266571 1097.961748486093 293.0000164471688
261 0.005 1.305 20 1077.257238790613 1028.761825845247 1029.262735601947 1102.996895841026 1100.849943680017 1100.175151647488 1095.933142580491 314.5035806852596 1097.962781408755 293.0000016024771
262 0.005 1.31 20 1077.322717551844 1028.94252029446 1029.44563879813 1102.996348011481 1100.849817560325 1100.174944398248 1095.93275667561 314.6464015199776 1097.960333354593 292.9999865849673
263 0.005 1.315 20 1077.390556157595 1029.120380118152 1029.625671243159 1102.996153019645 1100.848835972293 1100.173642295419 1095.933570193303 314.7879525407566 1097.962249957622 292.9999721241696
264 0.005 1.32 20 1077.455665733569 1029.295457135641 1029.802884109379 1102.996670182484 1100.849484402455 1100.17375956389 1095.933807533217 314.9296633394717 1097.962020559286 292.9999582386495
265 0.005 1.325 20 1077.522733688569 1029.467870141092 1029.977376418643 1103.002188416124 1100.855532324267 1100.17785356524 1095.94013343856 315.0719520476103 1097.966451759971 292.99994469629
266 0.005 1.33 20 1077.582273753182 1029.637517249457 1030.149103867908 1102.997349704973 1100.850110494646 1100.175143937255 1095.933193087575 315.2130765609161 1097.962437915884 292.9999321756383
267 0.005 1.335 20 1077.645922010548 1029.804537371355 1030.318155572041 1102.999980944145 1100.85357126179 1100.176951701618 1095.932283508111 315.3551878351485 1097.966169973436 292.9999188454685
268 0.005 1.34 20 1077.700188984468 1029.968916626311 1030.484533627038 1102.993868006433 1100.84783653239 1100.173474143592 1095.925049985631 315.4964838864931 1097.958459239939 292.9999064691035
269 0.005 1.345 20 1077.765075496926 1030.130777330855 1030.648339608023 1102.998356731765 1100.852262900321 1100.175324130501 1095.927833151487 315.6391302687456 1097.96533551832 292.9998941682756
270 0.005 1.35 20 1077.819778147085 1030.290043501743 1030.809546054041 1102.991868029965 1100.844745541451 1100.171849318106 1095.924101036336 315.7802481554039 1097.960728218477 292.9998818657842
271 0.005 1.355 20 1077.881877524298 1030.446857049101 1030.968246723007 1102.995667472477 1100.848685341789 1100.172498755192 1095.925026376103 315.9210368254937 1097.963864467668 292.9998702615821
272 0.005 1.36 20 1077.938503884328 1030.601269042678 1031.124508325345 1102.996050377785 1100.84976572651 1100.173592743209 1095.928155702425 316.0632470694645 1097.960393383119 292.9998588688222
273 0.005 1.365 20 1077.994877906047 1030.753231303713 1031.278310022879 1102.993568848 1100.846227303352 1100.172049431701 1095.925562354781 316.2053232915299 1097.961458959891 292.9998472123541
274 0.005 1.37 20 1078.052102456271 1030.902864350511 1031.429736182017 1102.997170903237 1100.850506666642 1100.174620649933 1095.929903121486 316.3451620378598 1097.964286870592 292.9998367419863
275 0.005 1.375 20 1078.107100602347 1031.050198783135 1031.578833983652 1102.998253784767 1100.850686092354 1100.175235493568 1095.933485576115 316.486554863589 1097.963175235776 292.999825583395
276 0.005 1.38 20 1078.163879955096 1031.195299257298 1031.725659979604 1103.002888330607 1100.856084900633 1100.178364508155 1095.937556487082 316.6277346459171 1097.966476930921 292.9998152302855
277 0.005 1.385 20 1078.21326559366 1031.338071300944 1031.870163714196 1102.997116937439 1100.850146866182 1100.173874140824 1095.932071722913 316.7671959416597 1097.960973429769 292.9998046772419
278 0.005 1.39 20 1078.266960203209 1031.478623645671 1032.012411747779 1102.997738187415 1100.849950876073 1100.174015958709 1095.931925203306 316.9089909350669 1097.963320936383 292.9997949888799
279 0.005 1.395 20 1078.319883916861 1031.617042424323 1032.152479961366 1103.001865347018 1100.85491045868 1100.178571851168 1095.937011426107 317.0491570231017 1097.966025622426 292.9997848892303
280 0.005 1.4 20 1078.36837419754 1031.753281155809 1032.29036204771 1102.999039637099 1100.852200982524 1100.177543411687 1095.935790306911 317.1890564208429 1097.961712362461 292.9997747399015
281 0.005 1.405 20 1078.421267588963 1031.887445475199 1032.426126566514 1103.002607154416 1100.855789079482 1100.178565502944 1095.938727802333 317.3299340159281 1097.964825769997 292.9997659303689
282 0.005 1.41 20 1078.467612483252 1032.019477232426 1032.559754338067 1102.998525389563 1100.851513403643 1100.176252770329 1095.936156334752 317.4697603192087 1097.96161427794 292.9997566864849
283 0.005 1.415 20 1078.517035820923 1032.149447174042 1032.691289650482 1102.998523406193 1100.850493119478 1100.175258525113 1095.93628252907 317.6095214364166 1097.963333846833 292.9997481638545
284 0.005 1.42 20 1078.563845939736 1032.277392141169 1032.820776317395 1102.99704416296 1100.848998998172 1100.174554437276 1095.936189670517 317.7489630386556 1097.962661376476 292.999738544697
285 0.005 1.425 20 1078.611916831719 1032.403350825493 1032.948245656551 1102.997176529584 1100.848985548166 1100.173699638847 1095.936573761434 317.8895303766572 1097.963562933625 292.9997296048987
286 0.005 1.43 20 1078.658611598296 1032.527366671457 1033.073745703767 1103.000155294114 1100.852909744102 1100.177410253259 1095.937078351837 318.0285814818803 1097.964065771245 292.9997211276353
287 0.005 1.435 20 1078.704590970248 1032.649465345055 1033.197307921817 1102.999800935046 1100.851816385867 1100.176032647362 1095.937698069907 318.1689906825998 1097.964186639235 292.9997123201714
288 0.005 1.44 20 1078.747380289563 1032.769643835239 1033.318930912503 1102.998788211665 1100.851340499931 1100.176057452634 1095.936622860804 318.3066885855264 1097.963162172166 292.9997039811166
289 0.005 1.445 20 1078.791389573495 1032.887946791507 1033.438658046858 1102.99655287775 1100.848173636108 1100.174140588997 1095.934253224843 318.4460279681142 1097.961970139765 292.9996960890063
290 0.005 1.45 20 1078.836408548354 1033.004439462964 1033.556538762088 1102.999222573026 1100.851326800414 1100.176078444255 1095.938001813627 318.5850304550199 1097.96341917663 292.9996877265256
291 0.005 1.455 20 1078.87963968203 1033.11913240951 1033.672600402562 1102.999529811549 1100.851555159249 1100.175577277798 1095.937888362286 318.724582584685 1097.964589069171 292.9996802027482
292 0.005 1.46 20 1078.92098682932 1033.232047062571 1033.786861724027 1102.998056178723 1100.850117740804 1100.173058324364 1095.937467166981 318.8624248029773 1097.962559826106 292.9996722314023
293 0.005 1.465 20 1078.964211113004 1033.343233434586 1033.899369029642 1103.001368798399 1100.853562947323 1100.177175477643 1095.940704884824 319.0009688705049 1097.96563423597 292.9996651010929
294 0.005 1.47 20 1079.004187920824 1033.452688812074 1034.010133194775 1102.999876569157 1100.852036589759 1100.176291613526 1095.938368928742 319.1395291734993 1097.96426727925 292.9996579110814
295 0.005 1.475 20 1079.044180247725 1033.560445621759 1034.119177212709 1102.99976821241 1100.85201087755 1100.176335206466 1095.939968664296 319.277290547752 1097.964145854796 292.999650088604
296 0.005 1.48 20 1079.083044222383 1033.666522239798 1034.226521781502 1102.998613550341 1100.850679458887 1100.174643271154 1095.938888128219 319.4147337641795 1097.96183900655 292.9996429272454
297 0.005 1.485 20 1079.12307107535 1033.771004693695 1034.332237265528 1103.001451760127 1100.854189314138 1100.178448997651 1095.944088111308 319.5524733077797 1097.96263446598 292.9996359660008
298 0.005 1.49 20 1079.158831706622 1033.873803980181 1034.436276421054 1102.995439326459 1100.846881599233 1100.174669855903 1095.937218966571 319.6891820426142 1097.961769725868 292.9996290709877
299 0.005 1.495 20 1079.197551960802 1033.975017165168 1034.538694291238 1102.996358081002 1100.847667534364 1100.174334331039 1095.938547129217 319.826330138887 1097.962644874249 292.9996225649876
300 0.005 1.5 20 1079.232221234281 1034.07464524086 1034.639510336243 1102.995348334593 1100.847173911542 1100.173709367967 1095.938477286625 319.9637220444627 1097.95896065928 292.9996152834213
301 0.005 1.505 20 1079.274067633449 1034.172822908809 1034.738830595969 1103.003033958095 1100.856224195672 1100.181282533621 1095.943094814932 320.1008265124515 1097.964121335139 292.9996092787944
302 0.005 1.51 20 1079.307185266192 1034.269424594813 1034.836588465952 1102.996769814372 1100.848285995573 1100.175807080131 1095.939625197147 320.2374360009324 1097.962265556611 292.9996023278314
303 0.005 1.515 20 1079.33808450796 1034.36446884923 1034.932779964475 1102.991418446625 1100.842761187266 1100.17093111484 1095.937174330658 320.373974750612 1097.957010974009 292.9995964957118
304 0.005 1.52 20 1079.379988322193 1034.45812799807 1035.027529291309 1102.999729645664 1100.853116173769 1100.175734798186 1095.938628777834 320.5098170356699 1097.964905349836 292.9995902650205
305 0.005 1.525 20 1079.411232414557 1034.550275173567 1035.120783801316 1102.993640691524 1100.844892213094 1100.17160542287 1095.93430517296 320.6457046942864 1097.96219852829 292.9995843511309
306 0.005 1.53 20 1079.443964825678 1034.640989616348 1035.212578852587 1102.992217366437 1100.843544419481 1100.169500727916 1095.93635625977 320.7815005588242 1097.959743373694 292.9995779425251
307 0.005 1.535 20 1079.475999685753 1034.73029715961 1035.302946358042 1102.991746412811 1100.84315439039 1100.170359510985 1095.936917759772 320.9176130276473 1097.959067494881 292.9995723332468
308 0.005 1.54 20 1079.512582859947 1034.818293310061 1035.391967628667 1102.997701693069 1100.851026273782 1100.175892723611 1095.937737975461 321.0523443081382 1097.962405692467 292.9995666861874
309 0.005 1.545 20 1079.543417326237 1034.904907561686 1035.47960684703 1102.995220009889 1100.847408269547 1100.174141692055 1095.938380679659 321.1877306776219 1097.961760810059 292.9995613129606
310 0.005 1.55 20 1079.577555927596 1034.990205221802 1035.565904855847 1102.996753376644 1100.848833366772 1100.173168849704 1095.938261968248 321.3232670689482 1097.962470482007 292.9995556862664
311 0.005 1.555 20 1079.608311847629 1035.074188963748 1035.65088024546 1102.996128278534 1100.848324297668 1100.172962963304 1095.938097180937 321.4581429244422 1097.961920435059 292.9995499743426
312 0.005 1.56 20 1079.639760802027 1035.156879270765 1035.734544535301 1102.995858113764 1100.84787577337 1100.172061915369 1095.938397478699 321.5921800039004 1097.962770708306 292.9995450261505
313 0.005 1.565 20 1079.672700689792 1035.238362169786 1035.816967445909 1103.000516198465 1100.85401921018 1100.174671352058 1095.943644534327 321.7263102771312 1097.963153213074 292.9995399046454
314 0.005 1.57 20 1079.699810976077 1035.318539408393 1035.898095025295 1102.995202593322 1100.845186688264 1100.170597118198 1095.941094699011 321.8599414992388 1097.961486636242 292.9995348173281
315 0.005 1.575 20 1079.72986444249 1035.397500374157 1035.977981879751 1102.996666369455 1100.848670793384 1100.171373217672 1095.939566853039 321.9931247158502 1097.962200268666 292.9995294651152
316 0.005 1.58 20 1079.760723995975 1035.475271911556 1036.056657142274 1102.999241358662 1100.852190518935 1100.173931393248 1095.941726888791 322.1284092110301 1097.963350561211 292.9995252676338
317 0.005 1.585 20 1079.781284662469 1035.551737003039 1036.134046080417 1102.989804275415 1100.841490227241 1100.169259507693 1095.936759712049 322.2603601068977 1097.956292631332 292.9995203885065
318 0.005 1.59 20 1079.81724210049 1035.627151439459 1036.210316805616 1103.000302496078 1100.853524216109 1100.177980371042 1095.943468111543 322.3930981054044 1097.962652723963 292.9995156682392
319 0.005 1.595 20 1079.841692375594 1035.701338327369 1036.285384348472 1102.99557661022 1100.848213461336 1100.174096619461 1095.938568912929 322.5261942166862 1097.960961929 292.9995113271174
320 0.005 1.6 20 1079.869167909492 1035.774379705288 1036.359286654664 1102.994137020987 1100.845577598373 1100.172506877217 1095.938250745655 322.6590049592641 1097.961679553573 292.9995067600982
321 0.005 1.605 20 1079.894121275919 1035.846284141012 1036.432033911196 1102.992969623441 1100.844663765855 1100.170981081542 1095.940275927567 322.7918236594884 1097.959962728752 292.9995023544427
322 0.005 1.61 20 1079.926787413001 1035.917199972842 1036.503744744245 1103.000957833446 1100.854261247016 1100.175291347462 1095.946252882856 322.9232053747017 1097.963557035128 292.999498281159
323 0.005 1.615 20 1079.950323976805 1035.986968816098 1036.574337785782 1102.995185092649 1100.845696921885 1100.170738452957 1095.941793548808 323.0545473223598 1097.962615433217 292.9994938351073
324 0.005 1.62 20 1079.977642540304 1036.055710760076 1036.643870556038 1102.999837534585 1100.852533972585 1100.175958068698 1095.944138314291 323.1865818907744 1097.964137033709 292.9994895496287
325 0.005 1.625 20 1079.995950485837 1036.123287554228 1036.712262117046 1102.989803396179 1100.841414748181 1100.168870668171 1095.937310650794 323.3190089375009 1097.957076112176 292.9994857682715
326 0.005 1.63 20 1080.029778790331 1036.189972306885 1036.779688601585 1103.00217659696 1100.854529346152 1100.176677618495 1095.946477207417 323.4491586256095 1097.965529094095 292.9994814225718
327 0.005 1.635 20 1080.052558988721 1036.255612545173 1036.846092690873 1102.998596082023 1100.849314524261 1100.175324554022 1095.945353312633 323.5793815852417 1097.963782438082 292.9994780823161
328 0.005 1.64 20 1080.07413653471 1036.320218616126 1036.91145511205 1102.996166062366 1100.847645294868 1100.172250541386 1095.944295144111 323.7100116002615 1097.960321130608 292.9994741774568
329 0.005 1.645 20 1080.097550618717 1036.383860062455 1036.975827117969 1102.997409515118 1100.849029949305 1100.176369859698 1095.946703878737 323.8416415624214 1097.958841793309 292.9994696444645
330 0.005 1.65 20 1080.121295958146 1036.446520605175 1037.039211951323 1102.997174441461 1100.848464367031 1100.175435296847 1095.947260878882 323.9714792399652 1097.960187189899 292.9994668326091
331 0.005 1.655 20 1080.147244742556 1036.508249339992 1037.101645856188 1102.999802128042 1100.851106671548 1100.175992983206 1095.94786272906 324.1009619743928 1097.963815581764 292.9994629448736
332 0.005 1.66 20 1080.168585715853 1036.569030930442 1037.163130589201 1102.998138056922 1100.849680080118 1100.173322386242 1095.947256378426 324.2306608620923 1097.960802812305 292.9994595868309
333 0.005 1.665 20 1080.195457106674 1036.628959215093 1037.223730775413 1103.004626247961 1100.857241162985 1100.178127368008 1095.949932017479 324.3593214304539 1097.966518149339 292.9994555735765
334 0.005 1.67 20 1080.212928171939 1036.687892765528 1037.283359137961 1102.996837122808 1100.847039562374 1100.173131633886 1095.946853420394 324.4874356062714 1097.962360548646 292.9994522157932
335 0.005 1.675 20 1080.23218642999 1036.745897858117 1037.342046718126 1102.99337891723 1100.844120137529 1100.171134569235 1095.945197880107 324.6164932239004 1097.958486782041 292.9994492448037
336 0.005 1.68 20 1080.258057106546 1036.803071933881 1037.399865969717 1103.000040311204 1100.851988519646 1100.17700652264 1095.945896765822 324.7460825972286 1097.963632946086 292.9994456615243
337 0.005 1.685 20 1080.278034734223 1036.859366637089 1037.456804007026 1102.997741623476 1100.848573524509 1100.172187262517 1095.94669117562 324.8749403492403 1097.962032613609 292.9994422150481
338 0.005 1.69 20 1080.299284841735 1036.914816456801 1037.512889746358 1102.999567401863 1100.851168386294 1100.175642390608 1095.946803718778 325.001754688419 1097.963543886444 292.9994397340806
339 0.005 1.695 20 1080.325154180652 1036.969522090624 1037.568198790881 1103.007754601681 1100.861048974222 1100.181861087572 1095.952031990079 325.129264752541 1097.966794802889 292.9994362776109
340 0.005 1.7 20 1080.338937338082 1037.023280888199 1037.622598284914 1102.996404933624 1100.846496604834 1100.172306778306 1095.947425445882 325.2556435022168 1097.962322512173 292.9994328630956
341 0.005 1.705 20 1080.357902435876 1037.076212238687 1037.676143375923 1102.996702895142 1100.847625316615 1100.172142667259 1095.946248020118 325.3823817035632 1097.961302177318 292.999430273797
342 0.005 1.71 20 1080.382508872834 1037.12843547949 1037.728938051355 1103.004083159322 1100.857031582995 1100.177206537849 1095.952158157353 325.5105207048102 1097.965172535286 292.9994272036701
343 0.005 1.715 20 1080.39967269888 1037.179811602414 1037.780909376263 1102.999196860494 1100.849706409772 1100.174872191585 1095.948932668613 325.6373965383092 1097.963985220387 292.9994249469721
344 0.005 1.72 20 1080.417239186443 1037.230412897808 1037.832088918291 1102.999167169904 1100.850086777849 1100.175555791796 1095.949931968263 325.7633640225159 1097.962472121045 292.9994218138463
345 0.005 1.725 20 1080.437803121593 1037.280270147688 1037.882507119654 1103.00170003716 1100.853253461754 1100.176094734163 1095.950601159423 325.8904762158146 1097.963811366987 292.9994189300968
346 0.005 1.73 20 1080.456500135487 1037.329395739283 1037.932185755558 1103.002376032489 1100.854581009693 1100.176888880424 1095.951247549317 326.0160615530243 1097.964014580114 292.9994164683593
347 0.005 1.735 20 1080.47307072623 1037.377714822997 1037.981067990413 1102.998415477974 1100.848801145732 1100.174303925035 1095.9467242619 326.1392402703479 1097.964646894731 292.9994135475603
348 0.005 1.74 20 1080.4888040692 1037.425292842142 1038.029192616645 1102.997608188616 1100.848705909328 1100.173352932681 1095.948016603059 326.2646939925799 1097.960358779106 292.9994114140649
349 0.005 1.745 20 1080.511227423814 1037.472235508041 1038.076647968886 1103.004218271685 1100.856637359068 1100.17882058366 1095.95141018715 326.3908312208057 1097.96569354456 292.9994084614219
350 0.005 1.75 20 1080.526265450751 1037.518436749128 1038.123375681156 1103.000592228351 1100.851978065546 1100.177225872622 1095.951502551146 326.5151183664628 1097.96350020944 292.9994059134881
351 0.005 1.755 20 1080.543299571778 1037.563905549058 1038.16936805697 1102.998776095394 1100.849023446188 1100.174255827402 1095.947266584205 326.6399276284679 1097.964553178721 292.9994035664307
352 0.005 1.76 20 1080.555396250205 1037.608656725595 1038.214638734285 1102.99539072599 1100.846469872413 1100.173010115648 1095.947257328424 326.7632950714042 1097.958566307985 292.9994013806969
353 0.005 1.765 20 1080.575002395712 1037.652752250737 1038.259226703923 1102.997987543173 1100.848830153859 1100.172619953079 1095.948328866162 326.8864796892064 1097.960657229982 292.9993991119258
354 0.005 1.77 20 1080.594526233498 1037.696253153432 1038.303201321493 1103.003080809392 1100.855346905437 1100.177840674724 1095.952903032871 327.0106868390844 1097.965309661386 292.9993962326376
355 0.005 1.775 20 1080.609466624866 1037.739052489601 1038.346491309325 1102.99963147253 1100.850198057622 1100.176297398501 1095.949725377421 327.1335826569258 1097.96435668268 292.9993941648407
356 0.005 1.78 20 1080.624716572729 1037.781205242671 1038.389119717418 1102.99865137704 1100.848613282682 1100.173519712292 1095.950056359505 327.2564838488008 1097.963506357103 292.9993918970411
357 0.005 1.785 20 1080.637540619423 1037.822693316362 1038.431080810244 1102.996992573375 1100.847813394488 1100.172946675717 1095.948665000633 327.3801274619863 1097.959586432955 292.9993897116501
358 0.005 1.79 20 1080.657668233818 1037.863639390575 1038.472470330634 1103.002793683236 1100.855098460144 1100.176252678893 1095.952853649187 327.5015850627278 1097.964368923529 292.9993871746324
359 0.005 1.795 20 1080.67023869766 1037.903914570237 1038.513206510849 1102.998834153363 1100.849884511291 1100.174870699327 1095.951583853741 327.6233345086767 1097.961860416837 292.9993853256972
360 0.005 1.8 20 1080.684221397985 1037.943565362942 1038.553307669703 1102.997138041312 1100.847763743937 1100.171460221512 1095.948889691841 327.7471527213771 1097.961134402592 292.9993840736131
361 0.005 1.805 20 1080.702944991985 1037.982707234895 1038.592865107355 1103.004728992307 1100.857149426703 1100.179508396182 1095.955608820351 327.8679427412079 1097.965681374812 292.9993817726466
362 0.005 1.81 20 1080.713655801688 1038.021200875846 1038.631798813979 1102.998505958555 1100.849904183997 1100.174628163849 1095.951864640642 327.9877217559434 1097.960861020743 292.9993794735828
363 0.005 1.815 20 1080.731286172958 1038.059171992839 1038.670177586501 1103.002932524523 1100.854431586401 1100.175756490591 1095.954507549426 328.1104051056741 1097.963659341586 292.9993778293725
364 0.005 1.82 20 1080.742764173166 1038.096512161783 1038.707947817943 1102.998532942863 1100.84833810984 1100.173846766932 1095.948703727433 328.2317290864418 1097.96407439759 292.9993756477762
365 0.005 1.825 20 1080.754283198972 1038.133289038093 1038.745139429814 1102.99708224729 1100.847966348129 1100.171611863541 1095.951165601256 328.3499737150503 1097.960050526427 292.9993738759994
366 0.005 1.83 20 1080.774640865362 1038.169621155063 1038.781847220484 1103.006987336423 1100.859912567827 1100.179311040366 1095.956470499856 328.469912059328 1097.965428445565 292.9993721318714
367 0.005 1.835 20 1080.783738309845 1038.205325805371 1038.817962391057 1102.998716659206 1100.848419964151 1100.173855156733 1095.95190344851 328.5906398327336 1097.963168806383 292.9993699879473
368 0.005 1.84 20 1080.798747982147 1038.240546433173 1038.853559612568 1103.002583561336 1100.853302925132 1100.173010250867 1095.953828163851 328.7098767437608 1097.964326052832 292.9993684259867
369 0.005 1.845 20 1080.807488655304 1038.275177180474 1038.888587826108 1102.997624586873 1100.848812237542 1100.173721059117 1095.951546087163 328.8303476885239 1097.959792732285 292.9993667761185
370 0.005 1.85 20 1080.821471303965 1038.309288560348 1038.923080622935 1102.99711323243 1100.847229748453 1100.171067626118 1095.950439880603 328.949154200027 1097.961345216744 292.999364815702
371 0.005 1.855 20 1080.831170872677 1038.342846042479 1038.957024806431 1102.994617768579 1100.845367101145 1100.172147989518 1095.949218341964 329.0663907246545 1097.95848019705 292.9993630460695
372 0.005 1.86 20 1080.848682798548 1038.375990326755 1038.990514962532 1103.001024059986 1100.852678855374 1100.174808717917 1095.952332341148 329.1850167120511 1097.963000350501 292.9993614835418
373 0.005 1.865 20 1080.856749045293 1038.408567793101 1039.023464916715 1102.996145980304 1100.846880266925 1100.174223382288 1095.950138408952 329.3028083437306 1097.959422931938 292.9993602128719
374 0.005 1.87 20 1080.874113082796 1038.440747838704 1039.055979030804 1103.003422042112 1100.855327275368 1100.179001816726 1095.953511057731 329.4217233176713 1097.964020401708 292.9993584266235
375 0.005 1.875 20 1080.882793157057 1038.472383617088 1039.087970823766 1102.996993780519 1100.846791697111 1100.171939042667 1095.95113153502 329.5387767298346 1097.962308834305 292.9993567604245
376 0.005 1.88 20 1080.89124713376 1038.503529534808 1039.119470538811 1102.995618179179 1100.846423285337 1100.173094011652 1095.949637755118 329.6555253945445 1097.957692276554 292.9993551414145
377 0.005 1.885 20 1080.906455650055 1038.534235016514 1039.150506500442 1102.998541332853 1100.849134774184 1100.173557446929 1095.951490771383 329.7716013469069 1097.962163113092 292.9993537746556
378 0.005 1.89 20 1080.916879549134 1038.564477473913 1039.181081696612 1102.99744305679 1100.848117231744 1100.172205429905 1095.950605605519 329.8903772196061 1097.961269733536 292.9993522319531
379 0.005 1.895 20 1080.933251401751 1038.594364608783 1039.211270710923 1103.006053618442 1100.858370931781 1100.180422578305 1095.955822923074 330.0054136827898 1097.966237644666 292.999350693957
380 0.005 1.9 20 1080.939656573252 1038.623764672769 1039.241001056768 1103.000108912082 1100.85180220796 1100.177559682501 1095.954795072714 330.1206274376855 1097.961783837913 292.9993492963727
381 0.005 1.905 20 1080.951471627375 1038.652707938155 1039.270265144584 1102.999341358684 1100.850660406541 1100.174412979262 1095.951247262783 330.2387360811544 1097.962006438893 292.9993481464141
382 0.005 1.91 20 1080.962606059581 1038.681210450727 1039.29908334534 1102.999500488968 1100.850865149367 1100.174348869033 1095.949567030457 330.352682621377 1097.964519440621 292.9993467315359
383 0.005 1.915 20 1080.972219925427 1038.709273646253 1039.327462624198 1102.997078470617 1100.848568691258 1100.173333766242 1095.948335361365 330.4684387011949 1097.962763724534 292.9993450863765
384 0.005 1.92 20 1080.982275886935 1038.736914015214 1039.355406012254 1102.997472470571 1100.848967277967 1100.173238719217 1095.948036243219 330.5833406824141 1097.962911173263 292.9993439088163
385 0.005 1.925 20 1080.993217756891 1038.764148762764 1039.382937196425 1102.998038923678 1100.849524060174 1100.173110801137 1095.948428031804 330.6973272383478 1097.963782458147 292.9993425631903
386 0.005 1.93 20 1081.004141604279 1038.790976192138 1039.410055446 1102.997156558872 1100.846887768509 1100.171092438549 1095.947741944863 330.8119102524118 1097.965633548986 292.9993417753888
387 0.005 1.935 20 1081.00933608447 1038.81738809187 1039.436761223477 1102.994411026303 1100.845513395124 1100.171201165379 1095.949290193451 330.9242961528417 1097.958251033813 292.9993399403185
388 0.005 1.94 20 1081.020433877621 1038.843425008812 1039.463071714609 1102.996580257406 1100.848151929274 1100.174061667329 1095.949524525681 331.0384263642166 1097.960581647821 292.9993384124683
389 0.005 1.945 20 1081.032227980698 1038.869091059738 1039.489006786314 1102.997869213995 1100.849694258608 1100.173529507754 1095.94933924363 331.1541108676612 1097.961583580505 292.9993377206346
390 0.005 1.95 20 1081.041794959038 1038.894401433617 1039.514582553513 1102.998751244175 1100.849510834727 1100.174352156708 1095.952750140842 331.2675418915081 1097.962772375694 292.9993365835645
391 0.005 1.955 20 1081.053805399427 1038.919383088901 1039.539814444268 1103.002748962803 1100.85344247352 1100.175687228582 1095.95410671103 331.379914719755 1097.965149251114 292.9993348716633
392 0.005 1.96 20 1081.058187082705 1038.943942431648 1039.564646785811 1102.997570419949 1100.848114677707 1100.171593814379 1095.952022212556 331.49106191372 1097.959887008981 292.9993340131448
393 0.005 1.965 20 1081.070992406802 1038.968190192733 1039.589143134874 1103.001527345791 1100.852832711547 1100.174881082636 1095.955243640571 331.602522068593 1097.962445938246 292.999332879415
394 0.005 1.97 20 1081.081187973579 1038.992074574325 1039.613280034184 1103.000046430092 1100.848858950842 1100.172673077437 1095.953551528742 331.7165661926298 1097.965779175863 292.9993320400795
395 0.005 1.975 20 1081.083907258746 1039.015553756669 1039.637027490658 1102.995783603437 1100.846575130454 1100.172942620317 1095.951184458138 331.8269846292418 1097.95831421164 292.9993305867005
396 0.005 1.98 20 1081.095467016019 1039.038717498288 1039.660429102423 1102.998905922877 1100.850476397444 1100.175293152346 1095.954905832076 331.9378571822365 1097.960118150539 292.9993294399993
397 0.005 1.985 20 1081.103601996301 1039.061536146321 1039.683489290855 1102.997618980283 1100.848203893425 1100.173095950204 1095.95383518623 332.0510228743457 1097.959130408872 292.9993284750799
398 0.005 1.99 20 1081.1139021354 1039.084060781452 1039.706241510606 1103.001541104229 1100.853190610552 1100.178073161647 1095.955627928008 332.1604659382996 1097.963225831209 292.9993276772508
399 0.005 1.995 20 1081.12167934636 1039.106233940513 1039.728651347679 1102.99918204693 1100.850202237403 1100.175121098877 1095.955013643602 332.2710019399549 1097.961229140429 292.9993263478182
400 0.005 2 20 1081.130587060224 1039.128091411894 1039.750738646571 1102.999940483936 1100.850530560781 1100.175483857035 1095.953058192758 332.3824142745503 1097.96330789964 292.9993253461546
401 0.005 2.005 20 1081.14065292038 1039.149676520123 1039.772538290898 1103.004416009416 1100.856511172655 1100.180355791985 1095.957306265683 332.4923836941456 1097.965033448723 292.9993242312445
402 0.005 2.01 20 1081.146501130657 1039.170883672252 1039.793981182952 1102.998164090614 1100.847573675464 1100.173330035651 1095.954012311588 332.6010029000572 1097.963870668789 292.9993230680893
403 0.005 2.015 20 1081.151053758087 1039.191750104749 1039.81507908422 1102.995814754186 1100.846559717402 1100.171967593697 1095.951486814382 332.7097346722313 1097.958466361498 292.9993225477105
404 0.005 2.02 20 1081.164353153521 1039.21238803194 1039.83591430673 1103.002991193309 1100.855361392234 1100.1779050588 1095.95461546613 332.8195723192607 1097.966018059859 292.9993214651303
405 0.005 2.025 20 1081.171051968682 1039.232704017742 1039.856447187414 1103.000689131416 1100.85329667418 1100.175786794713 1095.951322176201 332.9289510052574 1097.964133016642 292.9993203274194
406 0.005 2.03 20 1081.176900120093 1039.252688660209 1039.876652938224 1102.998204888162 1100.849525515352 1100.174696679999 1095.949059153163 333.0378099267658 1097.964111946649 292.9993193047991
407 0.005 2.035 20 1081.18429123369 1039.272397102114 1039.896565624113 1102.99855565844 1100.849463423338 1100.173751393655 1095.952010106676 333.1465258545633 1097.962927266294 292.9993188446483
408 0.005 2.04 20 1081.194702966337 1039.291863668853 1039.916221697048 1103.002052015748 1100.854931608694 1100.175092096712 1095.952943999582 333.2539210993714 1097.96470042711 292.9993180743209
409 0.005 2.045 20 1081.198602716886 1039.310988798606 1039.935559512824 1102.996546736246 1100.846791293749 1100.171148418247 1095.95052112758 333.3600176698226 1097.963106570149 292.9993165801156
410 0.005 2.05 20 1081.203117587204 1039.329807988137 1039.954583042312 1102.995121091483 1100.846243526935 1100.171293775925 1095.950350559013 333.4674759375392 1097.960326171269 292.9993157625647
411 0.005 2.055 20 1081.210283117135 1039.348353656956 1039.973322405078 1102.995223686876 1100.846022081082 1100.17128877717 1095.949738161676 333.5755747331199 1097.960337969173 292.9993154100942
412 0.005 2.06 20 1081.221504446572 1039.366701274778 1039.991838053072 1103.00057049944 1100.852618310804 1100.174450236235 1095.953328694324 333.6823888720536 1097.963811273111 292.9993143654549
413 0.005 2.065 20 1081.227794872145 1039.384762887342 1040.010087263296 1102.998645196024 1100.848622224815 1100.173803857571 1095.951319676612 333.7885183923184 1097.964765296201 292.9993138962064
414 0.005 2.07 20 1081.231563881493 1039.402518750109 1040.028040253723 1102.99570273294 1100.846792675422 1100.173302240718 1095.949342865751 333.8947869636763 1097.962836757066 292.9993121914026
415 0.005 2.075 20 1081.240837851864 1039.420076621526 1040.045764898559 1103.000715501871 1100.851928407921 1100.176229632606 1095.952375793086 334.0020485051332 1097.965545271772 292.9993117971544
416 0.005 2.08 20 1081.248286277395 1039.437414438034 1040.063267308528 1103.003107941856 1100.855365090887 1100.178471536637 1095.955038282702 334.1066241824687 1097.964405441712 292.9993110427926
417 0.005 2.085 20 1081.250705558031 1039.454421730026 1040.080469966716 1102.995163164686 1100.845495936586 1100.172083386697 1095.948430294452 334.2119952717406 1097.962661199579 292.9993095605209
418 0.005 2.09 20 1081.257725751609 1039.471218142537 1040.097430944508 1102.998003781803 1100.849308238067 1100.174286021677 1095.954088016 334.3166698122726 1097.96060342282 292.9993086741294
419 0.005 2.095 20 1081.2641746609 1039.487736366931 1040.114126692632 1102.996118246123 1100.846759245328 1100.173293103933 1095.947925890649 334.4232329491666 1097.963071673849 292.9993083564597
420 0.005 2.1 20 1081.270437913595 1039.504039170241 1040.130590414745 1102.997524118502 1100.848619385353 1100.174261064883 1095.952495982648 334.5259229377573 1097.962917639767 292.9993074117098
421 0.005 2.105 20 1081.279995409888 1039.520176874685 1040.146871101367 1103.003129147072 1100.855420525854 1100.177331208505 1095.955095664391 334.6313039629682 1097.96480794319 292.9993069575445
422 0.005 2.11 20 1081.282682825621 1039.536008794503 1040.162881113356 1102.996396397398 1100.846417023008 1100.172047762179 1095.949292752155 334.735403056614 1097.964135770155 292.9993058971673
423 0.005 2.115 20 1081.285472964727 1039.551578630355 1040.178622338228 1102.993632626453 1100.844188911071 1100.170737558921 1095.949442655293 334.8375811650978 1097.96066821991 292.999305151553
424 0.005 2.12 20 1081.29698396913 1039.567041616193 1040.194214316586 1103.002588428579 1100.855458679172 1100.177861833753 1095.955858768174 334.9415088419101 1097.963054462988 292.9993044425692
425 0.005 2.125 20 1081.300641063125 1039.58222078901 1040.209551424274 1102.99728597364 1100.846956240007 1100.171711361793 1095.952521252359 335.0448766863967 1097.963583800195 292.9993041189554
426 0.005 2.13 20 1081.307984605382 1039.597227789638 1040.224697491418 1103.000690773927 1100.851505717129 1100.173298401883 1095.95403102601 335.1480211366078 1097.964975955232 292.9993032125244
427 0.005 2.135 20 1081.312939893651 1039.612043686616 1040.239655953209 1103.001205874199 1100.852851069078 1100.175395908207 1095.95495325549 335.2512809092302 1097.963365105272 292.999302764212
428 0.005 2.14 20 1081.316959358169 1039.626578316803 1040.254352829901 1102.997055529623 1100.847979228278 1100.174081866315 1095.949965439039 335.3523735207338 1097.964165506965 292.9993014643359
429 0.005 2.145 20 1081.318499514058 1039.640858669707 1040.268790365981 1102.993720283286 1100.844677609194 1100.170352006967 1095.948522325236 335.4544187636086 1097.959309043276 292.9993013120667
430 0.005 2.15 20 1081.321628307286 1039.65491562822 1040.282996630742 1102.990837730543 1100.841496107346 1100.169344032552 1095.948156567564 335.5562972295133 1097.955962573816 292.9993008386145
431 0.005 2.155 20 1081.33521448375 1039.668887191354 1040.297075205388 1103.001639695293 1100.853909401217 1100.176395880209 1095.95315781518 335.6585106619077 1097.965667871352 292.9993000458009
432 0.005 2.16 20 1081.337620280424 1039.682616524299 1040.310942954927 1102.997027915188 1100.846833417965 1100.172470166992 1095.953054859883 335.7587995523995 1097.962776573903 292.9992992722147
433 0.005 2.165 20 1081.337200092239 1039.696086692136 1040.324569039348 1102.991128079087 1100.841826287505 1100.169863563487 1095.947967084931 335.8596659439438 1097.957169181542 292.9992986056362
434 0.005 2.17 20 1081.351453697904 1039.709500851551 1040.338080610396 1103.004296989136 1100.856931418171 1100.179346671704 1095.955057124264 335.9603746490889 1097.965963120857 292.9992984730363
435 0.005 2.175 20 1081.351214265672 1039.722635844462 1040.351363444732 1102.995009799993 1100.845232320177 1100.172197369929 1095.949489658711 336.0608741922616 1097.961635892097 292.9992978693021
436 0.005 2.18 20 1081.355597620215 1039.73559595194 1040.364450644593 1102.996073546683 1100.846787451577 1100.172740671503 1095.952974049068 336.1615528262477 1097.959831591423 292.9992973627682
437 0.005 2.185 20 1081.365493393701 1039.748475173566 1040.377426017529 1103.003636955124 1100.855414508464 1100.17736864572 1095.958824693991 336.2610546450359 1097.965569800666 292.9992968208113
438 0.005 2.19 20 1081.370457459829 1039.761168101747 1040.390233802399 1103.003792452735 1100.856566151078 1100.177627669212 1095.956552541757 336.3594419998577 1097.964017766303 292.9992962419786
439 0.005 2.195 20 1081.373321361097 1039.77361288998 1040.402818285354 1102.999188059481 1100.85038991687 1100.173660041232 1095.95099665921 336.459135399869 1097.964934890062 292.9992961238688
440 0.005 2.2 20 1081.378426721656 1039.785893304417 1040.415220222965 1102.999876642854 1100.851309053487 1100.173490427472 1095.951666238902 336.5593433089532 1097.964850204976 292.9992956428873
441 0.005 2.205 20 1081.377088117358 1039.797942193678 1040.427400390391 1102.99382996092 1100.844592431295 1100.170271067228 1095.951479332095 336.6580507581655 1097.95933077833 292.9992951533479
442 0.005 2.21 20 1081.389111500898 1039.809925279761 1040.439472282985 1103.002481853408 1100.8549743058 1100.174799216795 1095.955660924095 336.7540817151543 1097.965511888671 292.9992943083698
443 0.005 2.215 20 1081.390735395471 1039.82168284789 1040.45135310954 1102.998397861428 1100.849703987398 1100.173247327558 1095.951148499467 336.852467545557 1097.96356514413 292.9992943307995
444 0.005 2.22 20 1081.398311813314 1039.833343239936 1040.463108821232 1103.002922412532 1100.855303081137 1100.175357806408 1095.956589087977 336.9531920687712 1097.965127393319 292.9992940120982
445 0.005 2.225 20 1081.394642227372 1039.844730389528 1040.474632021976 1102.992815938094 1100.843267446988 1100.168994465457 1095.949371068536 337.0484291459116 1097.958865331134 292.9992926534935
446 0.005 2.23 20 1081.406282534847 1039.856054310316 1040.486042412161 1103.001906597309 1100.854148451997 1100.174356220968 1095.954188205741 337.1456184229023 1097.965322791586 292.9992920724333
447 0.005 2.235 20 1081.408751531716 1039.867206148952 1040.49729849082 1102.999425556852 1100.851277077633 1100.171836674394 1095.95249328759 337.2434284557233 1097.963979242249 292.9992921662987
448 0.005 2.24 20 1081.411490108182 1039.878180813619 1040.508380166115 1102.997392284512 1100.847200334879 1100.169007954766 1095.953780094621 337.3406948872067 1097.963097112849 292.9992916061126
449 0.005 2.245 20 1081.413069018589 1039.888967669368 1040.51927946116 1102.99573890005 1100.84666474695 1100.170046022906 1095.951321797063 337.4375878871097 1097.960651029227 292.9992912344528
450 0.005 2.25 20 1081.420661332026 1039.899670739959 1040.530065965723 1103.000978378606 1100.852874271556 1100.174277354792 1095.95484850383 337.5320456956189 1097.964378389457 292.9992907002373
451 0.005 2.255 20 1081.423865643577 1039.910176862164 1040.540678662379 1102.997052988507 1100.847296224903 1100.171118206192 1095.949876867011 337.6294705028288 1097.964774694742 292.9992900490784
452 0.005 2.26 20 1081.427399223774 1039.920549786886 1040.55115073546 1102.998505699307 1100.849526891178 1100.172787526253 1095.952647288479 337.724326090589 1097.963919787016 292.9992902855705
453 0.005 2.265 20 1081.431878147429 1039.930789628753 1040.561485282138 1102.998918447264 1100.849932530599 1100.174203057142 1095.953636780466 337.8210225461703 1097.963663612305 292.9992896018227
454 0.005 2.27 20 1081.435600135618 1039.940886665526 1040.571674791278 1102.999077032243 1100.850423270875 1100.173675153364 1095.953355233882 337.9163151082304 1097.963022366243 292.9992894935043
455 0.005 2.275 20 1081.438771775719 1039.950831265257 1040.581716239534 1102.998076386652 1100.849306835112 1100.173399256919 1095.951631107801 338.0105142435101 1097.963754361211 292.9992890690549
456 0.005 2.28 20 1081.442243716835 1039.960634574766 1040.591613312834 1102.99809568397 1100.849294903366 1100.173225671641 1095.95172254239 338.1052735403651 1097.964085132689 292.9992887201387
457 0.005 2.285 20 1081.446620065428 1039.97031362735 1040.601378755883 1102.99867991048 1100.849728311107 1100.173056020262 1095.952281249518 338.1994119517921 1097.964877692657 292.9992884527108
458 0.005 2.29 20 1081.447876275409 1039.979831904388 1040.610993414376 1102.995898680662 1100.84698209715 1100.171844651227 1095.950697270807 338.2935159063887 1097.96119150378 292.9992876861668
459 0.005 2.295 20 1081.448736709422 1039.989179853435 1040.620435997401 1102.993313121213 1100.843932919545 1100.170976000746 1095.949662277744 338.3876763788302 1097.95929032011 292.9992874843663
460 0.005 2.3 20 1081.456412987222 1039.998469536518 1040.629790949892 1102.998818957308 1100.849669022322 1100.173682178222 1095.953625215958 338.4796058950479 1097.963348374776 292.9992871248049
461 0.005 2.305 20 1081.454923275453 1040.00755363251 1040.638974230915 1102.992344452771 1100.843240048028 1100.17030905671 1095.949290403481 338.5739548463041 1097.957589776916 292.9992871676162
462 0.005 2.31 20 1081.462785196277 1040.016604414632 1040.648083306757 1102.999739819846 1100.851419847378 1100.177025379005 1095.956993611759 338.6678259809658 1097.961786040707 292.9992868342871
463 0.005 2.315 20 1081.468439382209 1040.025547636412 1040.657098217741 1103.001187709756 1100.852998423125 1100.175539548552 1095.95386317171 338.7608726848481 1097.965523526212 292.9992865886695
464 0.005 2.32 20 1081.470306181473 1040.03433698461 1040.665975566014 1102.998993010606 1100.849673850237 1100.174755076333 1095.953409691128 338.8515213899049 1097.962975067358 292.9992857312266
465 0.005 2.325 20 1081.473893011955 1040.043019938006 1040.674735366167 1102.999810575172 1100.851511804032 1100.174865618858 1095.953290400111 338.9444136660273 1097.963932135186 292.9992855175323
466 0.005 2.33 20 1081.475988828938 1040.051589120792 1040.68338278388 1102.99916339282 1100.850429730134 1100.175999779661 1095.95384996539 339.037603953256 1097.961772116767 292.9992853821362
467 0.005 2.335 20 1081.482754980398 1040.060095600752 1040.691948835724 1103.003398829808 1100.85587463634 1100.177514825361 1095.95830246212 339.1292633329908 1097.96564380163 292.9992850750309
468 0.005 2.34 20 1081.482880912618 1040.068401482328 1040.700348496289 1102.99704398886 1100.847259562522 1100.172920720883 1095.950414286763 339.2187527901314 1097.964450023149 292.9992845334077
469 0.005 2.345 20 1081.484229887128 1040.076582488501 1040.708609023289 1102.996131888252 1100.846472773873 1100.17063252703 1095.951087603664 339.3102040553148 1097.962386208206 292.9992844787315
470 0.005 2.35 20 1081.491538766208 1040.084736049953 1040.716813097145 1103.002936789929 1100.855362979006 1100.177319568702 1095.956522764175 339.401997569969 1097.965392992613 292.9992842590605
471 0.005 2.355 20 1081.491355348415 1040.092737934672 1040.724888211198 1102.998749278551 1100.850580523218 1100.174678906497 1095.955602798002 339.4917885128623 1097.96064107522 292.9992837635679
472 0.005 2.36 20 1081.493613904942 1040.100617068566 1040.732843143406 1102.997331347484 1100.848461316727 1100.17439335235 1095.95281484872 339.5841567571663 1097.959746056464 292.9992834035764
473 0.005 2.365 20 1081.497069107304 1040.108395771921 1040.7406879614 1102.997113914607 1100.847298733826 1100.172225022389 1095.953833370801 339.6744985744952 1097.962107896587 292.9992830418619
474 0.005 2.37 20 1081.501112351983 1040.116064145718 1040.748423703544 1102.998713516366 1100.849798690914 1100.173630666415 1095.952572251729 339.7622644417473 1097.965176626153 292.9992825062708
475 0.005 2.375 20 1081.505769304437 1040.123683646022 1040.756093085157 1103.002418274155 1100.854094802533 1100.176160704894 1095.955578032487 339.8514775236072 1097.967711911461 292.9992826662394
476 0.005 2.38 20 1081.505476155733 1040.131146315276 1040.763634643452 1102.997589159676 1100.849084633025 1100.174128215304 1095.952155377178 339.942354083523 1097.963447408086 292.9992821751072
477 0.005 2.385 20 1081.509152665796 1040.138513911704 1040.771065894701 1102.998608238914 1100.849194316349 1100.174021582882 1095.953681626952 340.0335011082176 1097.964487472699 292.9992821506174
478 0.005 2.39 20 1081.51162940451 1040.145785919554 1040.778400247427 1102.998686409894 1100.849500651567 1100.173800567863 1095.95320609239 340.1200061717601 1097.963421419579 292.9992817111561
479 0.005 2.395 20 1081.517844588968 1040.153053560542 1040.785700767424 1103.005865594666 1100.857445859044 1100.180204688578 1095.961239060681 340.2082897491994 1097.967241996775 292.9992815846844
480 0.005 2.4 20 1081.517374019555 1040.160158440025 1040.792877746058 1102.999573114137 1100.850276147775 1100.174763085322 1095.956106648817 340.296552169006 1097.963259178191 292.9992811378808
481 0.005 2.405 20 1081.52277736358 1040.167195566805 1040.799967465779 1103.003351321491 1100.853787565216 1100.176546294631 1095.958663491305 340.3849644956539 1097.966605256658 292.9992807751044
482 0.005 2.41 20 1081.523122052935 1040.174139723804 1040.806969058766 1103.000901346691 1100.851450679318 1100.175993923194 1095.956707705159 340.4736060835982 1097.964235672951 292.9992804093342
483 0.005 2.415 20 1081.528787519661 1040.181031320712 1040.813902638739 1103.005278553845 1100.856148388001 1100.176831806175 1095.960665577344 340.5628769195665 1097.967526513549 292.9992808865114
484 0.005 2.42 20 1081.528362169837 1040.187786777447 1040.820724786173 1103.000997059778 1100.851715127246 1100.175840665248 1095.957554923338 340.6494292013236 1097.964926344822 292.9992803052698
485 0.005 2.425 20 1081.531817911611 1040.19444598333 1040.827443443595 1103.001686296701 1100.852385963772 1100.176127223541 1095.956598527272 340.7361050703033 1097.965600609575 292.9992799244578
486 0.005 2.43 20 1081.533174475886 1040.20101792205 1040.834073544926 1102.999821985798 1100.849947814748 1100.175294321756 1095.957188061057 340.823271364132 1097.962920815214 292.9992797373822
487 0.005 2.435 20 1081.537505813995 1040.20751555966 1040.840618871999 1103.002936773024 1100.853512962386 1100.175916742248 1095.957557084603 340.9086530304745 1097.96621252822 292.9992792829165
488 0.005 2.44 20 1081.540187186565 1040.213963509718 1040.84711009023 1103.004125441325 1100.855354840573 1100.177558214916 1095.95964781944 340.9948471203878 1097.967773918548 292.9992794816043
489 0.005 2.445 20 1081.54004785536 1040.220283355089 1040.853490222801 1103.000098651288 1100.850631005055 1100.175939557527 1095.957681392741 341.0817273993224 1097.963361233272 292.9992791317792
490 0.005 2.45 20 1081.54341829378 1040.226516037477 1040.859775755905 1103.001100462202 1100.851539895659 1100.17592811089 1095.955365535384 341.1678410236411 1097.964198214878 292.9992785735599
491 0.005 2.455 20 1081.546585892368 1040.232689359834 1040.865991945293 1103.003369435909 1100.85420477476 1100.177479659342 1095.959840033902 341.2540757495767 1097.966349753035 292.9992787853578
492 0.005 2.46 20 1081.549475083385 1040.238820579977 1040.872160979866 1103.004832400576 1100.856004460191 1100.178451174402 1095.961379559959 341.3406397227429 1097.967323270861 292.9992787361119
493 0.005 2.465 20 1081.548263120676 1040.24479720438 1040.878203994749 1102.999353401279 1100.849957662167 1100.175172630307 1095.955851436459 341.4228754182663 1097.962882844713 292.9992782554081
494 0.005 2.47 20 1081.553270424981 1040.250732931381 1040.884179887193 1103.002916225199 1100.853968313184 1100.176390831354 1095.957944411821 341.5080416123405 1097.965531907885 292.9992779697173
495 0.005 2.475 20 1081.553943432645 1040.256559605107 1040.890059549596 1102.999843501251 1100.850879208675 1100.173603781334 1095.953617236363 341.5959579122543 1097.966183772797 292.9992776237212
496 0.005 2.48 20 1081.55640090218 1040.262314691321 1040.895863835569 1103.001041517517 1100.852714448695 1100.175797192013 1095.953916955982 341.6785282066855 1097.966880375699 292.9992779338995
497 0.005 2.485 20 1081.559230521894 1040.267995322 1040.901589656863 1103.000999291649 1100.852104584537 1100.176385893398 1095.955467363085 341.7626241640679 1097.966541550031 292.9992776098701
498 0.005 2.49 20 1081.561386656408 1040.273593944322 1040.907237812494 1103.000977140874 1100.852219370914 1100.175594877138 1095.953990598863 341.8473224688533 1097.967562125786 292.9992775463401
499 0.005 2.495 20 1081.564789921848 1040.279166436368 1040.912845520665 1103.004035066255 1100.856455271197 1100.178343829521 1095.95707105344 341.9302818640878 1097.966531701609 292.9992769719892
500 0.005 2.5 20 1081.563984028562 1040.284608205542 1040.918343787697 1102.997419181673 1100.847125239577 1100.172627089099 1095.954199823358 342.0133686742948 1097.963699564723 292.9992764773213
501 0.005 2.505 20 1081.566355801942 1040.289959006607 1040.923745332083 1102.997903519479 1100.847963899247 1100.173348527059 1095.950512795501 342.0958356236413 1097.965024165781 292.9992767665976
502 0.005 2.51 20 1081.564593951581 1040.295241340464 1040.929070355929 1102.996549237382 1100.84708188388 1100.172796649009 1095.95588479994 342.1802887815065 1097.959748379618 292.9992765897214
503 0.005 2.515 20 1081.573549476703 1040.300569303709 1040.934405914668 1103.005350383673 1100.857492546077 1100.178297810118 1095.962019009295 342.2629436074695 1097.963982261332 292.9992764730804
504 0.005 2.52 20 1081.571523411623 1040.305751782438 1040.939637773262 1102.998346493572 1100.849075026993 1100.173202757221 1095.956063218007 342.3452034044645 1097.96069006319 292.9992759176697
505 0.005 2.525 20 1081.575540266542 1040.31090709754 1040.944822626283 1103.002029272882 1100.852631202728 1100.175115612953 1095.958074810785 342.4293318918545 1097.964312086654 292.9992761811083
506 0.005 2.53 20 1081.577091979472 1040.31600054215 1040.949947427338 1103.001621987837 1100.852418828036 1100.173907737954 1095.95987257992 342.5100830894783 1097.962567516874 292.9992759812226
507 0.005 2.535 20 1081.578499911447 1040.32102589343 1040.955012555095 1103.001336956337 1100.852096478545 1100.174035306522 1095.958641020594 342.5922455264433 1097.961304495556 292.999275689592
508 0.005 2.54 20 1081.582438648265 1040.32602512698 1040.96003857346 1103.004683340227 1100.856956989082 1100.176755226525 1095.959005558049 342.6740704820675 1097.963962352183 292.9992752040671
509 0.005 2.545 20 1081.580783530318 1040.330894724319 1040.964959235811 1102.999258860417 1100.849566724065 1100.173754484521 1095.957893531162 342.7533944420937 1097.962016463677 292.9992751637601
510 0.005 2.55 20 1081.585256614825 1040.335734068225 1040.969829438678 1103.002517278197 1100.852993486988 1100.176272176222 1095.958880709167 342.8345308492092 1097.965672600379 292.9992751071342
511 0.005 2.555 20 1081.58700975001 1040.340523397941 1040.974649020131 1103.003238520838 1100.853814322471 1100.175934730324 1095.959234416898 342.9163424991975 1097.965075931082 292.9992754530068
512 0.005 2.56 20 1081.590448137674 1040.345264877264 1040.979419627267 1103.004242342763 1100.854853831116 1100.17616019357 1095.960332638187 342.9988965421021 1097.966836797506 292.9992749344198
513 0.005 2.565 20 1081.588188283298 1040.349901598973 1040.984104633224 1102.999611337538 1100.849767597442 1100.174744941359 1095.958674366637 343.0788111646941 1097.962989894932 292.999274869834
514 0.005 2.57 20 1081.593544729835 1040.354511138368 1040.988739377304 1103.004439196812 1100.855322018021 1100.177486640492 1095.958155043255 343.1562317802996 1097.968628752576 292.9992745651314
515 0.005 2.575 20 1081.594811594048 1040.35907087631 1040.993330545304 1103.003721123543 1100.854194414608 1100.176674027533 1095.95940431825 343.2384856222799 1097.966969323995 292.9992749339551
516 0.005 2.58 20 1081.594741400961 1040.363552729895 1040.997847798859 1103.001817801483 1100.852123293586 1100.174935161603 1095.957129139908 343.3172801221174 1097.965900927078 292.9992745738373
517 0.005 2.585 20 1081.595996989117 1040.367978371585 1041.002305760527 1103.001857263125 1100.852470965601 1100.175800875089 1095.958890941188 343.3969115291106 1097.965022705061 292.9992740682077
518 0.005 2.59 20 1081.598498844095 1040.37234347182 1041.006704729475 1103.001445055611 1100.852022824359 1100.175716614871 1095.957724961962 343.4772962584557 1097.965929894609 292.9992740523803
519 0.005 2.595 20 1081.600982254682 1040.376702005975 1041.011081996091 1103.005029847965 1100.856972407694 1100.178586700512 1095.961366731597 343.5554067373605 1097.966615432249 292.9992741285313
520 0.005 2.6 20 1081.602303493837 1040.380988141946 1041.015400202286 1103.003086537714 1100.854113102943 1100.177084536635 1095.959085356847 343.6338471287427 1097.965539637978 292.9992735315217
521 0.005 2.605 20 1081.60238404858 1040.38516447603 1041.019620978053 1102.999923341987 1100.850131335963 1100.173144748768 1095.954961913227 343.7134239234744 1097.966505722961 292.9992736792457
522 0.005 2.61 20 1081.606961623256 1040.389375740088 1041.023841519605 1103.006337821407 1100.857747839201 1100.178289661693 1095.960799023936 343.7910898368271 1097.968367949712 292.9992733255334
523 0.005 2.615 20 1081.605016290907 1040.393475137278 1041.02798125284 1103.00027428011 1100.850660526591 1100.17533490268 1095.958476952422 343.8687559141027 1097.963633858792 292.999273583007
524 0.005 2.62 20 1081.608383418181 1040.39754484464 1041.032072880864 1103.002455801665 1100.853322910946 1100.174759555313 1095.959252669958 343.947640143498 1097.965095319388 292.9992735230978
525 0.005 2.625 20 1081.609239008381 1040.401565178415 1041.036120090948 1103.002046776965 1100.852769768201 1100.174696937398 1095.958306825275 344.0268912936928 1097.964663214246 292.9992732055608
526 0.005 2.63 20 1081.611698127844 1040.405526641483 1041.04010998985 1103.003548246811 1100.854338701199 1100.176342834643 1095.957491463807 344.1045166106281 1097.966582692414 292.9992730136079
527 0.005 2.635 20 1081.614051146585 1040.409488561028 1041.044087533224 1103.004830037175 1100.855618362115 1100.176941128743 1095.961254867378 344.1808418596677 1097.966684346835 292.9992731185714
528 0.005 2.64 20 1081.612380059219 1040.413340125728 1041.047980014565 1103.00110906571 1100.851887943372 1100.175599107476 1095.957853583026 344.2570824438354 1097.964377171913 292.999272613012
529 0.005 2.645 20 1081.616098778214 1040.417166899487 1041.051829625306 1103.003675493621 1100.854382703254 1100.176121030331 1095.9588804352 344.3341066537635 1097.966581740178 292.9992725374595
530 0.005 2.65 20 1081.616481641267 1040.420953164338 1041.055639743691 1103.002887555833 1100.853411351063 1100.175424958867 1095.959503134731 344.4099847492199 1097.965758628111 292.9992722441495
531 0.005 2.655 20 1081.618646423536 1040.424703945068 1041.059412976197 1103.003340978583 1100.854159356591 1100.176158550634 1095.959436034567 344.4873783981506 1097.965655583125 292.9992725486654
532 0.005 2.66 20 1081.618593329291 1040.428397469068 1041.063133216335 1103.001756076513 1100.852657728321 1100.175334665482 1095.959191629897 344.5644961070095 1097.963886733064 292.9992724499086
533 0.005 2.665 20 1081.618463920285 1040.432017017013 1041.066784556683 1102.99947766249 1100.849862102172 1100.175800412206 1095.958619967741 344.6392120431328 1097.962979338896 292.99927233293
534 0.005 2.67 20 1081.622608460123 1040.435604146305 1041.070389497252 1103.00264437935 1100.85334389585 1100.175901973224 1095.958732367949 344.7129650789788 1097.96620093587 292.9992718857367
535 0.005 2.675 20 1081.622758305403 1040.439146102388 1041.073957514396 1103.001113598741 1100.851380194808 1100.17591175707 1095.957939124207 344.7893683622198 1097.963679377975 292.9992719732742
536 0.005 2.68 20 1081.625150156142 1040.442649975232 1041.077481100621 1103.002187623087 1100.852585508814 1100.175252495637 1095.958543840373 344.8660718419852 1097.966140185029 292.9992719142964
537 0.005 2.685 20 1081.625177245518 1040.446121724393 1041.08097263128 1103.001874585896 1100.852335105627 1100.175163974866 1095.958366571789 344.9405087700752 1097.964867977097 292.9992719309877
538 0.005 2.69 20 1081.627166494113 1040.449548642535 1041.084421412896 1103.00186497422 1100.852654338495 1100.174384328342 1095.957786876399 345.0154145933618 1097.964609137092 292.9992719499734
539 0.005 2.695 20 1081.62823174112 1040.452948659031 1041.087838127489 1103.002255379156 1100.853146751593 1100.175538977485 1095.958089636781 345.0914797326383 1097.964114639192 292.9992714782601
540 0.005 2.7 20 1081.62888595802 1040.456282953927 1041.091199013265 1103.001141158587 1100.851862492236 1100.17403074686 1095.957046094707 345.1652111769635 1097.964743789926 292.9992715163495
541 0.005 2.705 20 1081.630998451306 1040.45958054393 1041.094518526957 1103.001875241446 1100.852267045485 1100.174873711124 1095.957290086925 345.2389638945853 1097.965205879863 292.9992714659496
542 0.005 2.71 20 1081.634095280404 1040.462896755914 1041.097839338905 1103.005852863799 1100.857201537472 1100.178465107257 1095.9622358995 345.3122776345124 1097.96859049296 292.9992713468515
543 0.005 2.715 20 1081.635221381664 1040.466169013154 1041.101127908773 1103.004821458021 1100.855549544613 1100.176581750444 1095.961542514421 345.385786361038 1097.96608118703 292.9992709921861
544 0.005 2.72 20 1081.632552840353 1040.469333215166 1041.104330552715 1102.99906462302 1100.849652703177 1100.17447371767 1095.956135729586 345.4619936144042 1097.963005226012 292.9992708543016
545 0.005 2.725 20 1081.636217110781 1040.472497827185 1041.107505671139 1103.002801674455 1100.853903320576 1100.174247992385 1095.957936059836 345.5337782277527 1097.965154042524 292.999271003341
546 0.005 2.73 20 1081.636877934541 1040.475597670472 1041.110629715137 1103.002160690966 1100.852759625406 1100.175918860325 1095.956831835476 345.6076226321314 1097.965738452299 292.9992712011729
547 0.005 2.735 20 1081.637849618212 1040.478688770181 1041.113736720269 1103.00209361258 1100.852959285478 1100.176329428484 1095.959555851055 345.6815812817329 1097.96389564411 292.9992708234249
548 0.005 2.74 20 1081.639404351693 1040.481750367244 1041.11681194172 1103.002786644807 1100.853809789302 1100.175953041025 1095.959850684842 345.7530582010507 1097.964570647051 292.9992704685318
549 0.005 2.745 20 1081.641436488876 1040.484778527072 1041.119854380365 1103.00419568645 1100.854893099011 1100.177775671982 1095.960003513346 345.8251799683409 1097.966826937439 292.9992705540623
550 0.005 2.75 20 1081.639804232279 1040.487737954365 1041.122840470083 1102.999146530291 1100.849130709425 1100.173677461914 1095.958878971943 345.898357708012 1097.962193396969 292.9992707140673
551 0.005 2.755 20 1081.643254350284 1040.490681108397 1041.125796858538 1103.002984657257 1100.853546800108 1100.175901988602 1095.957372065134 345.9695097654894 1097.966324471107 292.9992704245448
552 0.005 2.76 20 1081.645587851555 1040.493632884643 1041.128752537317 1103.005957691208 1100.857253391454 1100.178229828035 1095.960390077994 346.0403061871497 1097.968700180215 292.999270123733
553 0.005 2.765 20 1081.646296822531 1040.496529793007 1041.131668232864 1103.004788708183 1100.855228765262 1100.178901775463 1095.96069174524 346.1129096337206 1097.968119491946 292.9992698771151
554 0.005 2.77 20 1081.646555181072 1040.499371455657 1041.134532610235 1103.003066128855 1100.85367170439 1100.176704203587 1095.958714380845 346.1867698691212 1097.966849601041 292.9992701246504
555 0.005 2.775 20 1081.647503094905 1040.502203708868 1041.137379644187 1103.00353195383 1100.854511325843 1100.177293420306 1095.958560565147 346.2574086197063 1097.965699450232 292.999270258828
556 0.005 2.78 20 1081.647814271749 1040.504975427464 1041.14017277319 1103.00227762492 1100.853168441593 1100.177468179929 1095.958244394988 346.3271226236442 1097.965934451961 292.9992698656174
557 0.005 2.785 20 1081.649935412299 1040.507727094979 1041.142936691719 1103.003564362958 1100.854277145997 1100.177127723083 1095.959352212383 346.398541899303 1097.966525001361 292.9992698699262
558 0.005 2.79 20 1081.652538470534 1040.510496810729 1041.145708185389 1103.006943827709 1100.858969715096 1100.180194715414 1095.961344299384 346.4695373977268 1097.967746461349 292.9992696113914
559 0.005 2.795 20 1081.649030721871 1040.513143018704 1041.148390693203 1102.997892872747 1100.847061010727 1100.172487790299 1095.956639076216 346.5393297496033 1097.963298175689 292.9992695398396
560 0.005 2.8 20 1081.65053773744 1040.515772455794 1041.151034195281 1103.000515362023 1100.850847020977 1100.173988605253 1095.957961328046 346.6080238344873 1097.963499255252 292.9992696137828
561 0.005 2.805 20 1081.653638459235 1040.518402406307 1041.153668718079 1103.002791625098 1100.852732765328 1100.175523611093 1095.960271855463 346.6797879716146 1097.965259283614 292.9992695001482
562 0.005 2.81 20 1081.653247833284 1040.520993530646 1041.156274892712 1103.001417910089 1100.851969134567 1100.176192352371 1095.959183641784 346.7515397304248 1097.963914763478 292.9992693475282
563 0.005 2.815 20 1081.653743402885 1040.523563317902 1041.158857506989 1103.002010349438 1100.853189262275 1100.176637830588 1095.959210765849 346.8201884144489 1097.962534513352 292.9992697408636
564 0.005 2.82 20 1081.65545092823 1040.526099152538 1041.161404069468 1103.000724486495 1100.850950660187 1100.173457060828 1095.959236124508 346.8883334502353 1097.963483015671 292.9992692580882
565 0.005 2.825 20 1081.655408548973 1040.528593814864 1041.163915587477 1103.000302022206 1100.850872653195 1100.174869409164 1095.95824400608 346.9584187660616 1097.963333335027 292.9992691949213
566 0.005 2.83 20 1081.651429748787 1040.530993727272 1041.166344218782 1102.994954816691 1100.845471216732 1100.171958200761 1095.955021583478 347.0281945731479 1097.959951027289 292.9992692580789
567 0.005 2.835 20 1081.659610460936 1040.533458652583 1041.168800592478 1103.003119895023 1100.855215659913 1100.175502362586 1095.95762108327 347.0948206009895 1097.966293112826 292.9992689784327
568 0.005 2.84 20 1081.658663478459 1040.535880920493 1041.171230530893 1103.001388665278 1100.851432441985 1100.174321632295 1095.959630882326 347.1639610411641 1097.963232114859 292.9992694537509
569 0.005 2.845 20 1081.658770621331 1040.538288524075 1041.173647738747 1103.001165569366 1100.851667504832 1100.176564326839 1095.960562579875 347.2344830989338 1097.963001309186 292.9992689516601
570 0.005 2.85 20 1081.66195348033 1040.540676532728 1041.176044693154 1103.002399211554 1100.854243640743 1100.175378363289 1095.956711446791 347.3029880762321 1097.966051020327 292.9992693969871
571 0.005 2.855 20 1081.659766757285 1040.542983606979 1041.178377515185 1102.998600547209 1100.849266484893 1100.174351153793 1095.953846709643 347.3694606429771 1097.963829180177 292.9992690945082
572 0.005 2.86 20 1081.658981369653 1040.545233230248 1041.180652259041 1102.995252248832 1100.845474504297 1100.172263648668 1095.951729622462 347.4378367213263 1097.962447753958 292.999269294818
573 0.005 2.865 20 1081.658504763521 1040.547433307754 1041.182871396972 1102.994649194735 1100.845425321276 1100.170131315372 1095.951390815203 347.5049587225483 1097.960075084043 292.9992690257491
574 0.005 2.87 20 1081.664817711195 1040.549714464001 1041.185138110861 1103.00291995772 1100.855285684614 1100.17740521527 1095.958364364729 347.5723807507428 1097.965285895179 292.9992687686284
575 0.005 2.875 20 1081.662712198767 1040.551906194899 1041.187349559915 1102.997186511417 1100.848580588494 1100.172732109564 1095.953336380568 347.6400809105998 1097.961281341402 292.9992688537869
576 0.005 2.88 20 1081.665004618937 1040.554102077614 1041.189551970646 1102.999492984874 1100.85034305181 1100.17382350118 1095.955543972233 347.7094022215518 1097.964104502922 292.9992689954975
577 0.005 2.885 20 1081.665816317055 1040.556284801501 1041.191738189192 1102.999777864275 1100.850823150111 1100.172760168814 1095.956337236365 347.7761571194936 1097.962711485435 292.9992688890666
578 0.005 2.89 20 1081.666757909968 1040.558457917768 1041.193918781405 1103.001548335645 1100.853184725759 1100.176396617278 1095.957317515939 347.8415891140592 1097.962804421725 292.9992686080233
579 0.005 2.895 20 1081.66672324638 1040.560592820628 1041.196065508422 1103.000144877231 1100.85184954068 1100.17550539058 1095.955572255753 347.9067737371837 1097.963667306259 292.9992685046063
580 0.005 2.9 20 1081.664326371781 1040.562664425129 1041.198155927948 1102.996416078948 1100.847502134499 1100.174276454067 1095.954375527571 347.9753518035488 1097.959515204449 292.9992685973432
581 0.005 2.905 20 1081.668311401805 1040.564730624747 1041.200228049851 1102.99815173936 1100.848589673602 1100.171643483071 1095.95437965647 348.0411990232206 1097.961494307556 292.9992688397743
582 0.005 2.91 20 1081.666371445327 1040.56674122088 1041.202254404295 1102.995839041974 1100.846724440758 1100.171624369359 1095.953891795448 348.106647144988 1097.961040748406 292.9992681242899
583 0.005 2.915 20 1081.667504220272 1040.568756511481 1041.204275008531 1102.99738518019 1100.84845909289 1100.174534160166 1095.955851399241 348.1718075634118 1097.959971318393 292.9992683177339
584 0.005 2.92 20 1081.672590702924 1040.570793990348 1041.206299762567 1103.000978573282 1100.851308278493 1100.172489466496 1095.957526348498 348.2394130097153 1097.965043259515 292.9992681430619
585 0.005 2.925 20 1081.672315114247 1040.572818478826 1041.208332319181 1103.00108299659 1100.852921248676 1100.175087336994 1095.955618756467 348.3047082204345 1097.964265923277 292.9992683240274
586 0.005 2.93 20 1081.671800138456 1040.574787075735 1041.210318743616 1102.998423792094 1100.848793537662 1100.174955327464 1095.956646116476 348.3682410776296 1097.963933212427 292.9992680310976
587 0.005 2.935 20 1081.672257773347 1040.576721243071 1041.212263546606 1102.998061405404 1100.848283834865 1100.172933957886 1095.955627171857 348.4335990004013 1097.964593006417 292.9992678580472
588 0.005 2.94 20 1081.675785698613 1040.578716954431 1041.214249354322 1103.004552529169 1100.857508832474 1100.179745106017 1095.958763346165 348.4995178694873 1097.964447551707 292.9992680481282
589 0.005 2.945 20 1081.675069531488 1040.580619196852 1041.21617359949 1102.99851594525 1100.848490803156 1100.173199776839 1095.954113197211 348.5627557560945 1097.96559723789 292.9992677723631
590 0.005 2.95 20 1081.670490716396 1040.582446539761 1041.218025909449 1102.993968097835 1100.844853545367 1100.170862216925 1095.95179867599 348.6273639216513 1097.959190523728 292.9992680687992
591 0.005 2.955 20 1081.676838957774 1040.584356875145 1041.219920121389 1103.001957102618 1100.853975131975 1100.176421884898 1095.956829805591 348.6915202697836 1097.96486018208 292.9992678840072
592 0.005 2.96 20 1081.675073203876 1040.586199750482 1041.221777559226 1102.997816672581 1100.848936975314 1100.173999327618 1095.953928275472 348.7571996027801 1097.961848783838 292.9992676495263
593 0.005 2.965 20 1081.676114110897 1040.588038025691 1041.223620360686 1102.998951253104 1100.849952584021 1100.175521817766 1095.955778000134 348.8220834278529 1097.963504731698 292.9992676889326
594 0.005 2.97 20 1081.675969452991 1040.589823360698 1041.225418877938 1102.995597003735 1100.845597699116 1100.172291981428 1095.95298959819 348.8849640432657 1097.963073620563 292.9992678090323
595 0.005 2.975 20 1081.673641585341 1040.591567888602 1041.227175369145 1102.994539271358 1100.845086323065 1100.171774683306 1095.953957992223 348.9474864662475 1097.957479130148 292.9992677163008
596 0.005 2.98 20 1081.678703595319 1040.593345030145 1041.228944939978 1102.998924516951 1100.850223619999 1100.173495610285 1095.954407921267 349.0118695241668 1097.963404047294 292.9992677395629
597 0.005 2.985 20 1081.679698137873 1040.595129419401 1041.230724742092 1103.001124894094 1100.852685695671 1100.177631136798 1095.957929021024 349.0761919151726 1097.962063804016 292.9992675562028
598 0.005 2.99 20 1081.679401457115 1040.596844449416 1041.232460015182 1102.997466966193 1100.8482103881 1100.173610468045 1095.952055921203 349.1398491307879 1097.962835248358 292.9992676998747
599 0.005 2.995 20 1081.680877697994 1040.598575968869 1041.234189878165 1102.999524789452 1100.850176300225 1100.173744742973 1095.956327212368 349.2002838165293 1097.963496516085 292.9992677642113
600 0.005 3 20 1081.677534147137 1040.600260911186 1041.235886828256 1102.996073508867 1100.846250013567 1100.173410640322 1095.957356179122 349.2645261226029 1097.958791864762 292.9992676446132
601 0.005 3.005 20 1081.678796845381 1040.601932659224 1041.237558932965 1102.997214527815 1100.847490102464 1100.174219156946 1095.957658959917 349.325570028179 1097.959814125409 292.9992674484334
602 0.005 3.01 20 1081.687286393369 1040.603705130758 1041.239303944001 1103.006311689784 1100.858220550598 1100.177929804855 1095.96267696949 349.3892461959884 1097.966183230228 292.999267375489
603 0.005 3.015 20 1081.682353510336 1040.605386045267 1041.241003601985 1102.999486245742 1100.85010256025 1100.175965035526 1095.959262681528 349.4510475231249 1097.962275455195 292.9992675436365
604 0.005 3.02 20 1081.686506369829 1040.607089644031 1041.242705192097 1103.002972448533 1100.854430894072 1100.176439058708 1095.958850201394 349.5143169525743 1097.966340381409 292.9992679945034
605 0.005 3.025 20 1081.684403967064 1040.608740079806 1041.244368401111 1102.999978517198 1100.851341273062 1100.176166775035 1095.955803529748 349.5746377918514 1097.963136201214 292.9992673471199
606 0.005 3.03 20 1081.683521196143 1040.610319495582 1041.245971410443 1102.99609347711 1100.846577797054 1100.172708152109 1095.951103263016 349.6367441754281 1097.961439214608 292.9992675766779
607 0.005 3.035 20 1081.686100279617 1040.611919198143 1041.247569482414 1102.997920237744 1100.847536767796 1100.172849905586 1095.956047593189 349.6985363834714 1097.963863320068 292.9992674722099
608 0.005 3.04 20 1081.683847158194 1040.613456342842 1041.249124302783 1102.995245348209 1100.845976707098 1100.171568122288 1095.951406260412 349.7591362523224 1097.961974387981 292.999267251416
609 0.005 3.045 20 1081.685115319008 1040.61499266224 1041.250662777801 1102.996573034445 1100.846682939636 1100.172983048542 1095.954224202192 349.8210109181319 1097.961946871804 292.9992672953833
610 0.005 3.05 20 1081.691311999869 1040.616625737501 1041.252262400576 1103.005072324547 1100.85537369799 1100.175763494963 1095.962079006251 349.8827381405239 1097.966027928254 292.9992669022081
611 0.005 3.055 20 1081.68999183608 1040.618218667862 1041.253862200283 1103.0021875414 1100.853436377347 1100.174685468241 1095.957394052756 349.9439196226056 1097.963722211388 292.9992674384857
612 0.005 3.06 20 1081.688904902375 1040.619765187249 1041.255422243583 1103.000127756249 1100.850550690488 1100.173610963233 1095.957219735523 350.004022621088 1097.962602966469 292.9992676201359
613 0.005 3.065 20 1081.688317300085 1040.621309535585 1041.256969265896 1103.000081904691 1100.850517396574 1100.177123860666 1095.958841156156 350.0647933743741 1097.961582595789 292.9992669372399
614 0.005 3.07 20 1081.693307193578 1040.622905792272 1041.258549363473 1103.006380128623 1100.858833380179 1100.181272817548 1095.963780778215 350.1248703826711 1097.96450497047 292.9992672221349
615 0.005 3.075 20 1081.690004512309 1040.624396028225 1041.260062280053 1102.998752962838 1100.848681944067 1100.175225371227 1095.9574611407 350.1842210937791 1097.963246636865 292.9992670460273
616 0.005 3.08 20 1081.687481736059 1040.625853723365 1041.261532497766 1102.997168901463 1100.847735478736 1100.173283107414 1095.956118957507 350.2442052221609 1097.959957953229 292.9992672829555
617 0.005 3.085 20 1081.695307361082 1040.627404944262 1041.263059266415 1103.005892496935 1100.858175054555 1100.178380896592 1095.962291186322 350.303909520288 1097.965204423234 292.9992670041269
618 0.005 3.09 20 1081.69374814869 1040.628896253231 1041.264557130743 1103.002077160879 1100.853113707956 1100.174866918069 1095.960280387709 350.3642121575505 1097.963114495723 292.9992668590476
619 0.005 3.095 20 1081.695069694716 1040.630404931448 1041.266062436148 1103.004053233893 1100.855637524905 1100.176625426671 1095.961179977596 350.4255938652182 1097.964837337143 292.9992672577658
620 0.005 3.1 20 1081.69399674181 1040.631864834947 1041.267530084396 1103.000708458795 1100.851383277833 1100.172587413716 1095.960387691498 350.483653653976 1097.961339641386 292.9992669985301
621 0.005 3.105 20 1081.693387796327 1040.633302405308 1041.268974551849 1102.999045970172 1100.849395946637 1100.17139861821 1095.958412709844 350.5426056442327 1097.959451940956 292.9992670416773
622 0.005 3.11 20 1081.695662402984 1040.634771347794 1041.270435198201 1103.004493628824 1100.857053844078 1100.179005431482 1095.959682580213 350.6026139091363 1097.962167834071 292.9992666944225
623 0.005 3.115 20 1081.694221409875 1040.636159963985 1041.271842934907 1102.998859418526 1100.849418037968 1100.174037377921 1095.957373208971 350.660970558636 1097.96288089885 292.9992667083037
624 0.005 3.12 20 1081.694445901339 1040.63754166512 1041.273230709952 1102.999440989242 1100.850184768027 1100.175023574698 1095.957257418909 350.717047891398 1097.961653400738 292.9992668539776
625 0.005 3.125 20 1081.697515484204 1040.638941224374 1041.274622767509 1103.002136024749 1100.853156354495 1100.175469183926 1095.960084516873 350.7783605989763 1097.964449835003 292.9992668378857
626 0.005 3.13 20 1081.697899607952 1040.640313790714 1041.275999014202 1103.00292279883 1100.85337787267 1100.177995973487 1095.959904250924 350.8372806288076 1097.967033109377 292.99926691692
627 0.005 3.135 20 1081.69793076454 1040.641687549432 1041.277377282535 1103.001590344409 1100.851895359313 1100.176398955271 1095.959890709143 350.8949956955777 1097.96452387585 292.9992667070081
628 0.005 3.14 20 1081.698790929538 1040.643055432275 1041.278743202045 1103.002801712893 1100.854278301494 1100.176298589822 1095.959921346331 350.950643378664 1097.965211445059 292.9992668682464
629 0.005 3.145 20 1081.699638557925 1040.644414730161 1041.280102839625 1103.003274737519 1100.85386475252 1100.176736262298 1095.960597839482 351.0104093350553 1097.964794448341 292.9992668786224
630 0.005 3.15 20 1081.699098769982 1040.645727853745 1041.281427554555 1103.001373153929 1100.85159291135 1100.175250822841 1095.957558312952 351.0684065879479 1097.966221326983 292.9992670094741
631 0.005 3.155 20 1081.700678575101 1040.647062277297 1041.28275895257 1103.003740157965 1100.854553171065 1100.177191849204 1095.958901661711 351.1248963123147 1097.966185806235 292.9992663538476
632 0.005 3.16 20 1081.702971465488 1040.648432431081 1041.284118117566 1103.00656430586 1100.857730619159 1100.179182231328 1095.962935020391 351.1834007464274 1097.967374758196 292.9992664884979
633 0.005 3.165 20 1081.700083927998 1040.64972418693 1041.285427015974 1103.000281852306 1100.85055768836 1100.175222909824 1095.959732742679 351.2397670032628 1097.963653534206 292.9992666617206
634 0.005 3.17 20 1081.702898056446 1040.651010734485 1041.286714818564 1103.003232002651 1100.853912383986 1100.175965106147 1095.958552049479 351.2957889672762 1097.96677250029 292.9992666081034
635 0.005 3.175 20 1081.702205078811 1040.652295493577 1041.288000134691 1103.002971385837 1100.853916600526 1100.176460168983 1095.960088511199 351.3533879202751 1097.963349793911 292.9992667623701
636 0.005 3.18 20 1081.705240714048 1040.653585140398 1041.289287621719 1103.005157551929 1100.855813148933 1100.177848281206 1095.961602209833 351.4122660702427 1097.967691784241 292.9992666101396
637 0.005 3.185 20 1081.703849993005 1040.654867151754 1041.290571259641 1103.004057664128 1100.855568576046 1100.177810943517 1095.960627463063 351.4680204697729 1097.965956965886 292.9992666649828
638 0.005 3.19 20 1081.701355959546 1040.656082017448 1041.291803923804 1102.998914223448 1100.849096271484 1100.174925476189 1095.958655553415 351.5241399770752 1097.962180336415 292.9992668242662
639 0.005 3.195 20 1081.702608788474 1040.657291100616 1041.293013353132 1103.000442783885 1100.850882058279 1100.175850463229 1095.9583895297 351.5788798081854 1097.962993612437 292.9992664964115
640 0.005 3.2 20 1081.705114072729 1040.65849243467 1041.294215863393 1103.000958503132 1100.851416727431 1100.173727542147 1095.958238344909 351.6368973553258 1097.96618431184 292.9992662301082
641 0.005 3.205 20 1081.702720642849 1040.659667631677 1041.295400069549 1102.999508596756 1100.850133504381 1100.175357529174 1095.957634566042 351.693220960684 1097.962347538238 292.9992664082886
642 0.005 3.21 20 1081.706565759746 1040.660867040412 1041.296589870659 1103.003676314849 1100.854202577917 1100.176285542816 1095.960327836295 351.7484627157456 1097.966478486439 292.9992664885605
643 0.005 3.215 20 1081.705467235618 1040.662043256774 1041.297771119207 1103.001495183998 1100.851916974925 1100.175823905019 1095.95797515487 351.8032012744363 1097.965628532153 292.9992666231074
644 0.005 3.22 20 1081.706689958639 1040.663239418364 1041.298962918435 1103.003204943718 1100.854098126284 1100.178050159192 1095.959709390623 351.8595268972043 1097.965178672963 292.9992662097313
645 0.005 3.225 20 1081.708164134054 1040.66445064625 1041.300164165509 1103.005613441332 1100.856982022764 1100.178374638256 1095.961529058996 351.9161125576609 1097.967579031188 292.9992659857494
646 0.005 3.23 20 1081.705444673599 1040.665582874022 1041.301314450044 1103.000092487435 1100.85055797148 1100.175764504171 1095.958997104339 351.9687685891083 1097.963470536624 292.9992662748373
647 0.005 3.235 20 1081.706720919236 1040.666717643184 1041.302450207715 1103.00086042363 1100.851087647192 1100.176205029504 1095.958237136361 352.0235429027234 1097.963571957212 292.9992662186975
648 0.005 3.24 20 1081.708914308223 1040.667860064346 1041.303587890611 1103.003470095611 1100.854039238684 1100.176959149717 1095.960154328259 352.0805001632023 1097.966749450575 292.9992663027947
649 0.005 3.245 20 1081.707697895551 1040.668992717654 1041.304720743005 1103.002039409897 1100.852364063132 1100.176032437667 1095.960494758073 352.1347426406633 1097.965343837392 292.9992659440437
650 0.005 3.25 20 1081.709137854793 1040.670117411176 1041.305845977592 1103.002559804688 1100.853260806659 1100.176201907587 1095.959621145215 352.1887758489709 1097.96606654791 292.9992661314962
651 0.005 3.255 20 1081.707266014082 1040.67121520047 1041.306950822065 1103.000843865322 1100.852026102242 1100.1763284486 1095.957164772202 352.2452367277835 1097.962583824468 292.9992662826622
652 0.005 3.26 20 1081.708896159364 1040.672289782789 1041.308028859778 1103.000656233713 1100.850781689202 1100.174259358081 1095.957293459642 352.2989361639303 1097.965432731594 292.9992661778649
653 0.005 3.265 20 1081.711160725404 1040.673410894329 1041.309139866224 1103.004054911837 1100.854794332238 1100.178301352983 1095.96208195948 352.3504697143786 1097.966269205711 292.9992660581988
654 0.005 3.27 20 1081.711560640124 1040.674499535948 1041.310229833139 1103.003346177038 1100.853875977352 1100.176492259001 1095.960199639932 352.4063057892482 1097.967135273143 292.99926603757
655 0.005 3.275 20 1081.71308523274 1040.67563190802 1041.31134980716 1103.006549180792 1100.857727072558 1100.179576946896 1095.964198256498 352.4587107227749 1097.968752154893 292.9992658218454
656 0.005 3.28 20 1081.711748279425 1040.676703174592 1041.312432143109 1103.003627127702 1100.854320015274 1100.177904570026 1095.958993488204 352.5121856788357 1097.967062445173 292.999266264571
657 0.005 3.285 20 1081.711231185459 1040.677744299821 1041.313483998016 1103.000484673819 1100.850446703803 1100.175699263697 1095.95720271042 352.5689072438669 1097.963818580589 292.9992660829168
658 0.005 3.29 20 1081.714267171572 1040.678842946566 1041.314566015451 1103.006296994759 1100.857267424176 1100.178122453799 1095.963754631804 352.6210114006686 1097.968599618391 292.9992658988307
659 0.005 3.295 20 1081.710279464225 1040.679852368314 1041.315593807528 1102.999625631655 1100.85001834531 1100.175680437709 1095.959024088106 352.6724548506136 1097.963628487817 292.9992658500231
660 0.005 3.3 20 1081.713393438796 1040.680883300253 1041.316620518507 1103.002722533402 1100.853245430145 1100.175855983635 1095.958889603898 352.7256183506387 1097.966936876323 292.9992660753852
661 0.005 3.305 20 1081.712768388751 1040.681912574017 1041.317647408507 1103.002095826723 1100.852602894977 1100.176583554014 1095.960431787318 352.7794478747551 1097.96554013864 292.9992657706255
662 0.005 3.31 20 1081.714350847601 1040.682935358945 1041.318667709898 1103.003668225982 1100.854471480441 1100.177849502239 1095.96030290695 352.8341538954417 1097.966861858114 292.9992658813541
663 0.005 3.315 20 1081.713332688838 1040.683947260727 1041.319683808362 1103.002300869564 1100.853296979654 1100.1768513409 1095.958753577778 352.8865222512792 1097.964349066628 292.9992658662991
664 0.005 3.32 20 1081.711640803373 1040.684913021813 1041.320660387214 1102.998397787209 1100.848328527992 1100.175193795139 1095.958866508971 352.9381521501609 1097.962066775085 292.999265884682
665 0.005 3.325 20 1081.715140936788 1040.685898580452 1041.321638917407 1103.003118548949 1100.853954400012 1100.176192436656 1095.957985329566 352.9892781834882 1097.966242603479 292.9992656180975
666 0.005 3.33 20 1081.714471746178 1040.686883262592 1041.322620528276 1103.002038061021 1100.852608226062 1100.176607464681 1095.960004329633 353.0413642644479 1097.96496748615 292.9992655761417
667 0.005 3.335 20 1081.714032440532 1040.687859789171 1041.323596045279 1103.001174741996 1100.852117647306 1100.176274956995 1095.958664641093 353.0959455964484 1097.962892434417 292.9992657854403
668 0.005 3.34 20 1081.714595613291 1040.688801546555 1041.324544512878 1103.000942622139 1100.851745932509 1100.176271159489 1095.957994479898 353.1485536216269 1097.965050144477 292.9992659900484
669 0.005 3.345 20 1081.715383489605 1040.689727797267 1041.32547412923 1103.000828377761 1100.851164239326 1100.174131977214 1095.956743388356 353.1989392572626 1097.965519173292 292.9992662465292
670 0.005 3.35 20 1081.715763818913 1040.690680219464 1041.326421422692 1103.002146441419 1100.852608222992 1100.177183937236 1095.960787874469 353.2491487922312 1097.96491596216 292.9992658493043
671 0.005 3.355 20 1081.716613883674 1040.69164755818 1041.327381923638 1103.003586156056 1100.855217815583 1100.177974514881 1095.959983176574 353.3027584957079 1097.964478844045 292.9992658971235
672 0.005 3.36 20 1081.71511073026 1040.692552502521 1041.32829736375 1102.999485352131 1100.849944143315 1100.174872111518 1095.958291117596 353.3533547452542 1097.963143626238 292.9992661240429
673 0.005 3.365 20 1081.717813197522 1040.693495336755 1041.329229044437 1103.002714092067 1100.853537250186 1100.175600133116 1095.960625302416 353.4030311192248 1097.964797564649 292.9992660389453
674 0.005 3.37 20 1081.715254716198 1040.694386092239 1041.330131961779 1102.999055462222 1100.84941204835 1100.175457531519 1095.956347355518 353.4562270156409 1097.962311307802 292.9992659865109
675 0.005 3.375 20 1081.717451149394 1040.695285001511 1041.33102616177 1103.001873946525 1100.85295044794 1100.175781607615 1095.958809711735 353.5058209218028 1097.964618957943 292.9992653359078
676 0.005 3.38 20 1081.718865066153 1040.696178543492 1041.331918732126 1103.00245617171 1100.852839772775 1100.175842299556 1095.958682312757 353.5576750720565 1097.966371976172 292.9992657279023
677 0.005 3.385 20 1081.717708878927 1040.697060701817 1041.332803661096 1103.000510404605 1100.850973554407 1100.17546796215 1095.959254238815 353.6067515751687 1097.964506359381 292.9992655946065
678 0.005 3.39 20 1081.720013387471 1040.697958440698 1041.333694184393 1103.002774745099 1100.853082750401 1100.17529249561 1095.959269318951 353.6591248137013 1097.966597903386 292.9992655761174
679 0.005 3.395 20 1081.719920913196 1040.698852750997 1041.334585785278 1103.003188655442 1100.853549651442 1100.177076426598 1095.960186185004 353.708145597127 1097.966940863461 292.9992655327073
680 0.005 3.4 20 1081.718152854437 1040.699703509536 1041.33544669172 1102.999371105692 1100.849794145046 1100.174862278484 1095.957410896975 353.7607687350398 1097.964085425297 292.9992657897825
681 0.005 3.405 20 1081.71890096421 1040.700569803321 1041.336307312578 1103.000351899005 1100.850787548314 1100.173443267871 1095.957847719628 353.808888244731 1097.963765443129 292.9992659304968
682 0.005 3.41 20 1081.720968232465 1040.701440524715 1041.337172158693 1103.002917682776 1100.853825231375 1100.175521194082 1095.958919701704 353.8598672962445 1097.966184497198 292.9992660512607
683 0.005 3.415 20 1081.721389926689 1040.70230161306 1041.33803317726 1103.002633545211 1100.852851377674 1100.175706600092 1095.959281195975 353.9110228379818 1097.96659580571 292.9992657410687
684 0.005 3.42 20 1081.719765625219 1040.703144184432 1041.338880447131 1103.0012507443 1100.85133728205 1100.176494029825 1095.958578265808 353.9576572581454 1097.966094405168 292.9992656563891
685 0.005 3.425 20 1081.721025835963 1040.704005264864 1041.339734835801 1103.001860496107 1100.852810544221 1100.175407860078 1095.95949096007 354.0082496232485 1097.963593912954 292.999265953967
686 0.005 3.43 20 1081.722455126069 1040.704867150841 1041.340590005475 1103.003518538207 1100.854723357646 1100.176774909887 1095.959366564233 354.0595924895625 1097.967749924643 292.9992659322334
687 0.005 3.435 20 1081.718593043374 1040.705654578057 1041.341393697704 1102.998064900937 1100.849726500169 1100.173389890112 1095.95407580991 354.1067545565751 1097.962565236254 292.9992655675028
688 0.005 3.44 20 1081.719354558489 1040.706424883425 1041.342173751615 1102.996577256437 1100.846829109914 1100.172452431222 1095.952777334006 354.15644752241 1097.962451968657 292.9992658480493
689 0.005 3.445 20 1081.721503584857 1040.707195795544 1041.342945113404 1102.999052842647 1100.850122571498 1100.174120449561 1095.953549986059 354.2061086033473 1097.966186078019 292.9992656722414
690 0.005 3.45 20 1081.723429550119 1040.708017061281 1041.343750506077 1103.003692203645 1100.856096488531 1100.177771532811 1095.957923556768 354.2558999431635 1097.967260602985 292.9992658133528
691 0.005 3.455 20 1081.721411794998 1040.708788345893 1041.344529091835 1102.999536301523 1100.850318828347 1100.174540855778 1095.956049892132 354.3041374246525 1097.965108050779 292.9992655362935
692 0.005 3.46 20 1081.720526078391 1040.709544714731 1041.34528802321 1102.997880325675 1100.848591236841 1100.172697039523 1095.955606212949 354.3527569098288 1097.963552941638 292.9992654253737
693 0.005 3.465 20 1081.723153517652 1040.710323060782 1041.346060506521 1103.000164344332 1100.851241913696 1100.174246508639 1095.956671986077 354.4017071383972 1097.965843580291 292.9992657614891
694 0.005 3.47 20 1081.721195733963 1040.711085780613 1041.346822266692 1102.998763977794 1100.850118583675 1100.174868549742 1095.956395521086 354.4510827793562 1097.963106172633 292.9992658999952
695 0.005 3.475 20 1081.722171728775 1040.711833051809 1041.347571755496 1102.999306345728 1100.850070984399 1100.174773741376 1095.955414194146 354.4978246486786 1097.96454904611 292.9992655931806
696 0.005 3.48 20 1081.723420180342 1040.712577984476 1041.348315049588 1102.999700192472 1100.850338105826 1100.173625551823 1095.95572908763 354.5446268576662 1097.965464213318 292.9992655404949
697 0.005 3.485 20 1081.725343079393 1040.713369386182 1041.349090199629 1103.003075307059 1100.854437554626 1100.176079212722 1095.958126395532 354.5939289637303 1097.967548521869 292.9992657673048
698 0.005 3.49 20 1081.72539385441 1040.714156373069 1041.34987120403 1103.0032962819 1100.855158143198 1100.176732676629 1095.959130284997 354.6415996678284 1097.966627086158 292.9992655899837
699 0.005 3.495 20 1081.725524193553 1040.714924267027 1041.350641355054 1103.001944311186 1100.85286933008 1100.175101312102 1095.956327843758 354.6900707655313 1097.966400931324 292.9992657804658
700 0.005 3.5 20 1081.724396844731 1040.715653884992 1041.351379315287 1102.999728358554 1100.850511067729 1100.173829863448 1095.954625318252 354.7387749369998 1097.966521975956 292.9992655956336
701 0.005 3.505 20 1081.724739447405 1040.71639667846 1041.352119792139 1103.000525563388 1100.851657438694 1100.174363192967 1095.955110006651 354.7852175218572 1097.96602809945 292.9992652928738
702 0.005 3.51 20 1081.725292043567 1040.71713237208 1041.352852444385 1103.000866137992 1100.852177538519 1100.173883167384 1095.955760997743 354.8317657418641 1097.964554208103 292.9992656695628
703 0.005 3.515 20 1081.725793298496 1040.717847898114 1041.353571255058 1103.000207527981 1100.851436964188 1100.17444713798 1095.9544582579 354.8807773557551 1097.965899696472 292.9992657868287
704 0.005 3.52 20 1081.726005535429 1040.718547560923 1041.354274874954 1102.99964686024 1100.850496790219 1100.173367857125 1095.954518264514 354.9285925825823 1097.96608191556 292.9992657319252
705 0.005 3.525 20 1081.727642747524 1040.719311593854 1041.355020878497 1103.003503897296 1100.855104739421 1100.176630744958 1095.959592600666 354.9724104408353 1097.96818935979 292.9992652947024
706 0.005 3.53 20 1081.726592347762 1040.720027244408 1041.355741716749 1103.000692607819 1100.851901838307 1100.174972089546 1095.956077010509 355.0197112232634 1097.965585820843 292.99926534728
707 0.005 3.535 20 1081.725276860093 1040.720712270647 1041.356435710824 1102.998095459198 1100.849001541467 1100.172598350893 1095.953659706025 355.0694644365362 1097.963874582008 292.9992659055727
708 0.005 3.54 20 1081.727241551173 1040.721395396204 1041.35711784716 1103.0000329997 1100.85115380799 1100.173885233269 1095.954137856728 355.1161942102854 1097.966554941478 292.9992654085773
709 0.005 3.545 20 1081.728572330516 1040.722144955685 1041.357847708545 1103.00448416499 1100.855889669262 1100.177876328113 1095.959620919589 355.159044384627 1097.966980499996 292.9992654657494
710 0.005 3.55 20 1081.728275908124 1040.722855047133 1041.358559642508 1103.001959954325 1100.852356871605 1100.175625354972 1095.958229964568 355.2076932805624 1097.96541428989 292.9992653956783
711 0.005 3.555 20 1081.728982050271 1040.723593568564 1041.359287686431 1103.004035490549 1100.854644554939 1100.176729618989 1095.960119362391 355.2541896465869 1097.967492723452 292.9992653226117
712 0.005 3.56 20 1081.72765725213 1040.724308968227 1041.360006005406 1103.001428259502 1100.852182026298 1100.176067281139 1095.958345200367 355.2990728318634 1097.963478317262 292.9992658006992
713 0.005 3.565 20 1081.729883548616 1040.725040741454 1041.360729908973 1103.003994024435 1100.854666663305 1100.177470398951 1095.96015402497 355.3460716900483 1097.96618956827 292.9992654342828
714 0.005 3.57 20 1081.729411541655 1040.725773064726 1041.361456156448 1103.003796694641 1100.855126563298 1100.178096530713 1095.95942921483 355.3925963132424 1097.964926664024 292.9992655410194
715 0.005 3.575 20 1081.728010244426 1040.726461605604 1041.362151678583 1103.00048978326 1100.850861997052 1100.17448911176 1095.959456423014 355.436441383858 1097.96306409895 292.9992654912479
716 0.005 3.58 20 1081.730225948402 1040.727157115667 1041.362844231288 1103.002389324834 1100.8527993071 1100.175898439347 1095.959797453878 355.4822964864719 1097.965375554082 292.9992652193745
717 0.005 3.585 20 1081.730107961179 1040.727846206751 1041.363531643533 1103.001571683446 1100.851916798129 1100.174943573331 1095.959350970995 355.5286248115798 1097.966337893422 292.9992658348755
718 0.005 3.59 20 1081.731200041885 1040.728524374792 1041.364209641011 1103.002377582592 1100.852993429807 1100.174986431035 1095.958433413979 355.5755824317065 1097.966470078725 292.9992651605853
719 0.005 3.595 20 1081.729590738124 1040.729210333668 1041.364892271902 1103.002279039413 1100.853285604104 1100.176291372586 1095.959146963675 355.6185643299983 1097.964534032569 292.9992654804828
720 0.005 3.6 20 1081.730987145184 1040.729877459551 1041.365561265174 1103.001373199578 1100.851795502011 1100.174145227484 1095.957321371923 355.665275861099 1097.966215137969 292.9992657178676
721 0.005 3.605 20 1081.731010182724 1040.730559613407 1041.366237473784 1103.002588651576 1100.853200954334 1100.174887865703 1095.959401380292 355.7101233717144 1097.966837771916 292.9992655609614
722 0.005 3.61 20 1081.733447071043 1040.731280146806 1041.366943483005 1103.005135927991 1100.855979159549 1100.177228880046 1095.961682099322 355.753874520672 1097.966901268767 292.9992655766708
723 0.005 3.615 20 1081.72973427734 1040.731949348179 1041.367622576459 1103.000808017053 1100.851615063062 1100.177047459165 1095.960150091441 355.8003296982019 1097.962787919707 292.9992652177735
724 0.005 3.62 20 1081.730277870163 1040.732581324245 1041.368262268842 1102.999979922401 1100.850246005458 1100.174216212769 1095.957676050548 355.843559443404 1097.965353268656 292.9992654425321
725 0.005 3.625 20 1081.733652272885 1040.73327902805 1041.368939299864 1103.005443765884 1100.856485564526 1100.177866819429 1095.960495377184 355.8879047301475 1097.968351208158 292.9992654496772
726 0.005 3.63 20 1081.730905152398 1040.733922777016 1041.369591382753 1103.000841908782 1100.851084397524 1100.175546934041 1095.959344761646 355.9331714763445 1097.964154845976 292.9992656413291
727 0.005 3.635 20 1081.732747248809 1040.734564467883 1041.370230806956 1103.002887389326 1100.853212159973 1100.175440500226 1095.958015170567 355.9772662802145 1097.966587245052 292.999265439315
728 0.005 3.64 20 1081.733075012197 1040.735238593623 1041.370896766074 1103.003941849913 1100.855137637423 1100.178248617986 1095.960916921463 356.0224511319786 1097.96635543675 292.9992651999161
729 0.005 3.645 20 1081.735244125495 1040.735941261522 1041.371584378452 1103.006585730393 1100.857769095941 1100.178610064241 1095.964226702197 356.0665694688211 1097.968329684138 292.9992655425901
730 0.005 3.65 20 1081.73240623382 1040.736576416566 1041.372234087438 1103.000604974788 1100.850756811964 1100.175202448488 1095.958795122756 356.1087180077105 1097.963822586058 292.999265362067
731 0.005 3.655 20 1081.734744601817 1040.737249783711 1041.372894711536 1103.003794299836 1100.854842408326 1100.17612364823 1095.962434091517 356.1531939882685 1097.965767364823 292.9992652247129
732 0.005 3.66 20 1081.735898124726 1040.737951318351 1041.373583251484 1103.006949835756 1100.858401222233 1100.179385127203 1095.961945445279 356.1982846691977 1097.967109841266 292.9992654320676
733 0.005 3.665 20 1081.732010179752 1040.738568695606 1041.374218864239 1102.999792461186 1100.849955304695 1100.175828769008 1095.959229464279 356.2417968651664 1097.96298708902 292.9992653525603
734 0.005 3.67 20 1081.733884138158 1040.739203998972 1041.374847746726 1103.001694071587 1100.852504876312 1100.174956096896 1095.960189153066 356.2847309562457 1097.9649182179 292.9992654823454
735 0.005 3.675 20 1081.733340230192 1040.739833070483 1041.375474376138 1103.002245958784 1100.853426487361 1100.176285009225 1095.959010757354 356.3297425435807 1097.963296356696 292.9992656146156
736 0.005 3.68 20 1081.734090355149 1040.740451509153 1041.376094534681 1103.002165744923 1100.852719081043 1100.177414216516 1095.960101430998 356.3720078600543 1097.964988948233 292.9992652830601
737 0.005 3.685 20 1081.734790886882 1040.741064039661 1041.376703086379 1103.003096420402 1100.853331068397 1100.177057987034 1095.960115866971 356.415463942926 1097.966276842598 292.9992652721773
738 0.005 3.69 20 1081.735163757438 1040.741679163519 1041.377318813197 1103.00219795828 1100.852861809975 1100.176747101162 1095.96031706049 356.4578456449241 1097.965133369791 292.9992652244536
739 0.005 3.695 20 1081.734266998812 1040.742282694603 1041.37792295833 1103.00179776462 1100.852261113216 1100.17677123625 1095.960738448106 356.5018706040243 1097.964423856622 292.9992654499601
740 0.005 3.7 20 1081.73467893226 1040.742835206534 1041.378486602189 1102.999046192531 1100.849920255587 1100.172720356007 1095.953843473514 356.5450684295677 1097.965906590826 292.9992654571427
741 0.005 3.705 20 1081.736446882502 1040.743432458488 1041.379073542498 1103.003150789111 1100.854825135678 1100.176032916632 1095.957263637053 356.5859177773002 1097.968553340034 292.9992651508068
742 0.005 3.71 20 1081.738035196473 1040.744027273282 1041.379668320892 1103.00309184397 1100.854459814523 1100.174786882329 1095.956319714773 356.6288548829888 1097.968007467404 292.9992652142387
743 0.005 3.715 20 1081.735371081538 1040.744589294764 1041.380238568686 1103.000080663871 1100.850953100641 1100.174511670092 1095.955621798323 356.6737636628259 1097.965863987616 292.9992654983157
744 0.005 3.72 20 1081.73536939027 1040.745136120355 1041.380789172583 1102.999350197825 1100.849497932192 1100.173969591951 1095.956467380597 356.7156124039819 1097.964571628901 292.9992652928785
745 0.005 3.725 20 1081.736540061927 1040.745687787763 1041.381336670791 1103.000826228614 1100.851697831387 1100.174388972863 1095.957263143586 356.7558167188181 1097.966667609272 292.9992649640574
746 0.005 3.73 20 1081.737397086835 1040.746272745838 1041.38191033974 1103.003512800454 1100.855536952426 1100.176586963434 1095.9576928632 356.7980743770538 1097.96698291755 292.9992653120083
747 0.005 3.735 20 1081.733774167021 1040.746796652563 1041.382448227524 1102.997277368041 1100.847897402513 1100.174709551409 1095.955677236715 356.8416119622913 1097.962239957629 292.9992651785996
748 0.005 3.74 20 1081.736809088297 1040.747331029767 1041.382975197121 1103.00089342484 1100.851654701598 1100.174542660129 1095.954771667323 356.8825907629799 1097.966679882638 292.9992654937136
749 0.005 3.745 20 1081.737179781419 1040.747895598706 1041.383529652488 1103.001926938503 1100.85339080647 1100.175586529279 1095.95689454194 356.9254185722131 1097.966938820584 292.9992651370112
750 0.005 3.75 20 1081.734202782155 1040.748401450747 1041.384047114145 1102.996924940266 1100.847740913168 1100.172455844395 1095.954011411337 356.9667326378147 1097.962776869869 292.9992652230621
751 0.005 3.755 20 1081.736696474246 1040.748907864255 1041.384552332294 1102.999271924771 1100.850488893801 1100.174038511858 1095.953793493689 357.0088553659821 1097.965959037157 292.9992651430337
752 0.005 3.76 20 1081.735428147761 1040.749420020895 1041.385064737522 1102.998240435596 1100.848980447384 1100.17363926654 1095.954548758402 357.0501753459259 1097.963249965319 292.9992656064275
753 0.005 3.765 20 1081.736100280669 1040.749912887708 1041.385560554841 1102.997653358167 1100.848145605641 1100.172272390045 1095.953165839464 357.0912581274592 1097.963717463517 292.9992650095926
754 0.005 3.77 20 1081.737640963293 1040.750432385925 1041.386071885858 1103.000048451684 1100.85071710737 1100.173603624672 1095.955219846497 357.1325577371744 1097.965688646959 292.9992646532017
755 0.005 3.775 20 1081.739465754162 1040.751003811278 1041.386622589833 1103.004024993035 1100.855173981166 1100.17717285965 1095.960159277916 357.1736951574611 1097.968295330964 292.999264766573
756 0.005 3.78 20 1081.736048226292 1040.751502307981 1041.387134392237 1102.997886853648 1100.848517134537 1100.173512703551 1095.95477163532 357.2154036156178 1097.963484262517 292.9992652168376
757 0.005 3.785 20 1081.736436850076 1040.75200028981 1041.387631072984 1102.998280743078 1100.849329923595 1100.17257873362 1095.954326980076 357.2558663914471 1097.962919972995 292.9992652413933
758 0.005 3.79 20 1081.739510419247 1040.752546971067 1041.388161540524 1103.002366598784 1100.854190334252 1100.175396316758 1095.956342982698 357.2984610255563 1097.966154621849 292.9992651095913
759 0.005 3.795 20 1081.736124942076 1040.753034290186 1041.388658597063 1102.996875136544 1100.847251166819 1100.17185020836 1095.954424393271 357.3395468468557 1097.962841135815 292.9992651353169
760 0.005 3.8 20 1081.739347734591 1040.753545879828 1041.389161002 1103.001209981265 1100.85220877243 1100.174424203739 1095.957071149358 357.3774451794692 1097.966571968926 292.9992649882387
761 0.005 3.805 20 1081.737293724641 1040.754036844258 1041.389656853186 1102.99807317189 1100.848942978794 1100.172681502376 1095.954151655154 357.4183459773841 1097.964020462917 292.9992651434976
762 0.005 3.81 20 1081.738176460063 1040.754545539949 1041.390156516594 1102.999622558088 1100.850253528599 1100.173854515149 1095.956656162283 357.4618496082248 1097.963193691713 292.9992651208638
763 0.005 3.815 20 1081.740656937179 1040.755079738334 1041.390677103575 1103.003126910838 1100.854686991437 1100.176108841085 1095.957116760063 357.5023122780789 1097.968027276983 292.9992649182104
764 0.005 3.82 20 1081.739491927442 1040.755600734971 1041.391199962292 1103.001376807952 1100.852991039897 1100.175902658376 1095.956103881315 357.5388712335586 1097.965394887621 292.9992649234574
765 0.005 3.825 20 1081.741737546176 1040.756145706203 1041.391734984649 1103.004002229601 1100.855345333887 1100.176660308036 1095.959018377943 357.5812493270724 1097.967480753963 292.9992651138888
766 0.005 3.83 20 1081.742662215828 1040.756722360414 1041.392296530682 1103.006815666234 1100.858389222511 1100.17877578078 1095.960879797494 357.6228354041195 1097.968136833534 292.9992652965191
767 0.005 3.835 20 1081.739227733622 1040.75723684897 1041.392822118182 1103.000660504667 1100.851031156255 1100.175334143632 1095.959913965103 357.659563953326 1097.963717450175 292.9992647730787
768 0.005 3.84 20 1081.741269632481 1040.757758458287 1041.393339102225 1103.002928658344 1100.853444687326 1100.176369100684 1095.959923206411 357.6993080032393 1097.965965074118 292.9992652336958
769 0.005 3.845 20 1081.740396122569 1040.758276172156 1041.3938551022 1103.000994107695 1100.851545113273 1100.174464060183 1095.957796697542 357.7420420652365 1097.964307170564 292.9992654854538
770 0.005 3.85 20 1081.740585112448 1040.758762385595 1041.394345807822 1103.000777213601 1100.851456397521 1100.173659622616 1095.956073595123 357.7800328201932 1097.965541984918 292.9992653069689
771 0.005 3.855 20 1081.740128539369 1040.759242747765 1041.394828803451 1102.999628656772 1100.850612299114 1100.173204532356 1095.955095070238 357.8188737823001 1097.965608874822 292.9992646509323
772 0.005 3.86 20 1081.741012578193 1040.759757428435 1041.395332094871 1103.002162561921 1100.854065583448 1100.176507842555 1095.958073067198 357.8589915070501 1097.965428290445 292.9992653138524
773 0.005 3.865 20 1081.739642813897 1040.760246038745 1041.395821722213 1102.999163235922 1100.849225092366 1100.17430492697 1095.959346309542 357.8992968338207 1097.962407713081 292.9992648680569
774 0.005 3.87 20 1081.742314227125 1040.760782506649 1041.396340472566 1103.003256028928 1100.854292763627 1100.176165357827 1095.962007686549 357.9369393367452 1097.965001242148 292.9992652850865
775 0.005 3.875 20 1081.742200636127 1040.761304750966 1041.396859651258 1103.002927211677 1100.854109909139 1100.177128072319 1095.959210807309 357.9770668812114 1097.964538079023 292.9992650070636
776 0.005 3.88 20 1081.74431045039 1040.761862599572 1041.397403761154 1103.006425548398 1100.857755862201 1100.179311170603 1095.963248325481 358.0171340680137 1097.967287683075 292.999264861603
777 0.005 3.885 20 1081.741875446153 1040.762388645333 1041.397933542 1103.002539780963 1100.85333737754 1100.177285837329 1095.961948353391 358.0543232825911 1097.964050275692 292.9992651684952
778 0.005 3.89 20 1081.744404886206 1040.762937795716 1041.398473187729 1103.005934493252 1100.857371845241 1100.178769850312 1095.961654859107 358.0932425334724 1097.968622958204 292.9992654572627
779 0.005 3.895 20 1081.743545450468 1040.76347011526 1041.399006164552 1103.003791955044 1100.855007162861 1100.177460258232 1095.961659265178 358.1318212388213 1097.964832346439 292.9992653174618
780 0.005 3.9 20 1081.744024630202 1040.763980249711 1041.399519847116 1103.003420309806 1100.853788018023 1100.177645428649 1095.961139508426 358.1731129330608 1097.96704970684 292.9992651010206
781 0.005 3.905 20 1081.742551300021 1040.764489098634 1041.400031270043 1103.002623179888 1100.854047504424 1100.177215656792 1095.959315588169 358.2103089028719 1097.964187390731 292.9992653111486
782 0.005 3.91 20 1081.744846565392 1040.765026159965 1041.400558174668 1103.005381005519 1100.856595706223 1100.178556758472 1095.961992570244 358.2480356492585 1097.967579151699 292.999265468375
783 0.005 3.915 20 1081.744161081714 1040.765536339218 1041.401067954262 1103.003158813609 1100.853533612536 1100.175668858776 1095.961617726149 358.2848091862016 1097.966306185106 292.9992652840309
784 0.005 3.92 20 1081.744312915191 1040.766017490057 1041.401554726475 1103.002103618854 1100.852715452594 1100.175354306976 1095.959470817232 358.3247278159342 1097.966190904169 292.999265183796
785 0.005 3.925 20 1081.746089479298 1040.766551167483 1041.402073326128 1103.006192111919 1100.857379464162 1100.178980346467 1095.961888647403 358.3632083107731 1097.968246914861 292.9992653649743
786 0.005 3.93 20 1081.742606440039 1040.767028621227 1041.40256031391 1103.001309016306 1100.852446185118 1100.176590318551 1095.960108092624 358.4002803882872 1097.96305602108 292.9992651818505
787 0.005 3.935 20 1081.742548167198 1040.76748573419 1041.403023509595 1102.99991546312 1100.850465199133 1100.17606197468 1095.958813919456 358.4389480581486 1097.963209868497 292.999265520335
788 0.005 3.94 20 1081.744460165827 1040.767940446819 1041.403477015079 1103.000755746879 1100.850948723631 1100.174184892541 1095.96019359113 358.4769454293017 1097.965645733176 292.9992648535844
789 0.005 3.945 20 1081.746821445153 1040.768427064484 1041.403952889264 1103.00476049348 1100.855268267953 1100.177510472529 1095.959978858816 358.5149579304406 1097.968761476252 292.9992649385188
790 0.005 3.95 20 1081.745166757231 1040.768891869857 1041.404423691532 1103.002720776079 1100.853207003047 1100.177000917964 1095.958779353399 358.5538459378664 1097.96605216984 292.9992649726606
791 0.005 3.955 20 1081.745051853553 1040.769341029756 1041.404878552433 1103.001405847877 1100.851885610852 1100.175330462911 1095.959506240327 358.5913281285277 1097.966346674771 292.9992652304257
792 0.005 3.96 20 1081.744549132756 1040.769788954107 1041.405325516268 1103.002009710411 1100.851950852159 1100.176000249122 1095.958036810595 358.6273405080912 1097.965367825338 292.9992654295415
793 0.005 3.965 20 1081.746203600843 1040.770241476044 1041.405774849404 1103.003133628438 1100.853823268641 1100.176142635262 1095.958536728109 358.6653223811257 1097.966382499499 292.9992647406781
794 0.005 3.97 20 1081.747193814824 1040.770740433803 1041.406259296131 1103.00633767511 1100.858415396106 1100.179295401223 1095.962218448267 358.7026128964429 1097.966788369684 292.9992650461757
795 0.005 3.975 20 1081.746028868811 1040.771213182916 1041.406733015156 1103.003744251728 1100.85517737772 1100.178281133312 1095.960933788503 358.7399377714519 1097.965312601747 292.9992650788494
796 0.005 3.98 20 1081.747231303571 1040.771691303329 1041.407207637404 1103.004396306513 1100.855213463672 1100.177042909221 1095.961036160498 358.7772169908964 1097.966677021168 292.9992652651304
797 0.005 3.985 20 1081.746695910169 1040.772157692413 1041.407672978733 1103.002735856176 1100.853540475312 1100.175288197286 1095.95908990504 358.8152730608765 1097.965295464322 292.9992652240902
798 0.005 3.99 20 1081.746651027682 1040.77263052936 1041.40814125801 1103.003688219691 1100.854935092804 1100.176716607945 1095.959578362872 358.85204487572 1097.965319221672 292.9992651727708
799 0.005 3.995 20 1081.747198667358 1040.773073093776 1041.408588071269 1103.002937595645 1100.853318828657 1100.176744598948 1095.960222281353 358.8882943045012 1097.966616625504 292.9992651400877
800 0.005 4 20 1081.748331810066 1040.773569812809 1041.40906896528 1103.005925100307 1100.856850629733 1100.178801372665 1095.964450358303 358.9229177520678 1097.967566299185 292.9992650185357
801 0.005 4.005 20 1081.744393348084 1040.773973740266 1041.409493385933 1102.999018857118 1100.849887117815 1100.175035760029 1095.957320669982 358.9597628692844 1097.9632719915 292.9992650138786
802 0.005 4.01 20 1081.744587885363 1040.774382900196 1041.409903514282 1102.999058006405 1100.849235237156 1100.174966883974 1095.958368923108 358.9987846650728 1097.961966690877 292.9992648739286
803 0.005 4.015 20 1081.747058720589 1040.774811503841 1041.410323286537 1103.002156956288 1100.852517391183 1100.175671218013 1095.959394030758 359.0334944164503 1097.965457043739 292.9992650133357
804 0.005 4.02 20 1081.748649754764 1040.775252375026 1041.410754443247 1103.004230823223 1100.854667092778 1100.177290420254 1095.960490061975 359.0696072949436 1097.966680400613 292.9992651592719
805 0.005 4.025 20 1081.74582158654 1040.775661297839 1041.411171867483 1102.999877470605 1100.850224066402 1100.174715297388 1095.957749416545 359.1086153537582 1097.963413179473 292.9992654763013
806 0.005 4.03 20 1081.748816579076 1040.776091442647 1041.411595278873 1103.003807321169 1100.854192672391 1100.1765259041 1095.959151478385 359.1419465225306 1097.967419550165 292.9992649165333
807 0.005 4.035 20 1081.747811121046 1040.776506797719 1041.412012918592 1103.001680703073 1100.852407532023 1100.17631955265 1095.958250062988 359.1799180973573 1097.966276728774 292.9992647350937
808 0.005 4.04 20 1081.746774597767 1040.776895774414 1041.412407786934 1103.000262979305 1100.851015670397 1100.173918696722 1095.955562191489 359.2168549481696 1097.965651279677 292.9992652789351
809 0.005 4.045 20 1081.747966673058 1040.777306184073 1041.412811485621 1103.001475623455 1100.852681767785 1100.174594432095 1095.957156539 359.2514549431262 1097.966342510161 292.9992650877874
810 0.005 4.05 20 1081.746865881414 1040.777676849948 1041.413190987475 1102.998857432035 1100.84943030019 1100.173453684213 1095.954878487009 359.2871486950776 1097.966800318576 292.9992651807485
811 0.005 4.055 20 1081.745212958388 1040.778051299191 1041.413565275 1102.998440018297 1100.849647315039 1100.174195995863 1095.956612388541 359.3239073850489 1097.962141422698 292.9992647769621
812 0.005 4.06 20 1081.744910525679 1040.778402969674 1041.413922144684 1102.996967258942 1100.847676040565 1100.173444684119 1095.954367968176 359.3581353400456 1097.962461915982 292.9992649325337
813 0.005 4.065 20 1081.74808157077 1040.778778385258 1041.414286771624 1103.000102690385 1100.85085276156 1100.174849210281 1095.95711169728 359.392682778808 1097.966006026122 292.9992654036794
814 0.005 4.07 20 1081.749028926053 1040.779186118316 1041.414683497117 1103.00211595957 1100.853479550848 1100.175647249984 1095.956320625499 359.4287348015238 1097.965916467121 292.9992652077202
815 0.005 4.075 20 1081.746457948143 1040.779573878177 1041.415070851212 1102.999734883887 1100.851025382696 1100.174525535928 1095.956433565259 359.4663697111508 1097.962179170529 292.9992649747446
816 0.005 4.08 20 1081.746720325019 1040.779953126547 1041.415452008881 1102.999876378231 1100.851536606618 1100.175982568171 1095.955513161646 359.5010609282855 1097.963720007818 292.9992654003017
817 0.005 4.085 20 1081.747294999786 1040.780323214975 1041.415818945775 1102.999171579947 1100.850415921992 1100.172796465813 1095.95479529782 359.5343732641643 1097.96374859678 292.9992650153997
818 0.005 4.09 20 1081.748062892801 1040.780671513684 1041.416171085 1102.999114393858 1100.849804119115 1100.173257606855 1095.954700454672 359.570964686348 1097.965594477911 292.9992654628513
819 0.005 4.095 20 1081.747396611517 1040.781031709551 1041.416529349252 1102.999512935586 1100.850902674991 1100.174843695777 1095.95609788921 359.6049072800226 1097.963879928762 292.9992651494175
820 0.005 4.1 20 1081.749148877495 1040.781419774024 1041.41690980223 1103.000943062603 1100.852166800587 1100.17492386782 1095.955679538852 359.6414750180596 1097.966206060033 292.9992648582171
821 0.005 4.105 20 1081.74728384375 1040.78175778779 1041.417257062811 1102.998258375901 1100.849293915346 1100.173521434669 1095.953411262263 359.6750812869599 1097.964060389813 292.9992653109084
822 0.005 4.11 20 1081.74852072485 1040.782132246473 1041.417621647263 1102.999907360485 1100.851369971747 1100.172684898641 1095.955667179618 359.7079014582532 1097.963794333754 292.999265020191
823 0.005 4.115 20 1081.748356074981 1040.782468357518 1041.417963477547 1102.998477728268 1100.848855889903 1100.173218422817 1095.95474226574 359.7455554707379 1097.966064476709 292.999265132633
824 0.005 4.12 20 1081.74817175237 1040.782825353755 1041.41831408672 1102.99954348797 1100.850060550718 1100.174909540738 1095.956982222933 359.7799964763127 1097.965201626689 292.9992652788116
825 0.005 4.125 20 1081.750069599241 1040.783179440444 1041.418664566817 1103.000588132095 1100.851597902546 1100.174157777752 1095.954906844855 359.8145800523251 1097.966676360046 292.9992650487757
826 0.005 4.13 20 1081.750104459509 1040.783565224077 1041.419041310412 1103.002017638028 1100.853461205104 1100.1753398046 1095.956723761595 359.8466325730273 1097.967020013155 292.9992652039988
827 0.005 4.135 20 1081.74758169143 1040.78389182298 1041.419380072912 1102.996892273103 1100.847567177122 1100.172220859143 1095.953487200788 359.8822456436084 1097.963233259132 292.9992651073323
828 0.005 4.14 20 1081.747681523406 1040.784239256155 1041.419721530121 1102.997943562254 1100.848924657938 1100.172162915744 1095.954826554424 359.9170297558138 1097.962320521679 292.9992649776974
829 0.005 4.145 20 1081.748850543705 1040.784579132899 1041.420057685146 1102.998548531833 1100.849073227849 1100.172670109235 1095.95571197977 359.9527442350424 1097.963349057472 292.9992651947503
830 0.005 4.15 20 1081.74936971729 1040.784926061365 1041.420401390817 1102.999409949573 1100.850249228864 1100.174817388904 1095.956381777271 359.9837604535541 1097.964812622245 292.9992649048597
831 0.005 4.155 20 1081.749850549763 1040.785258788495 1041.42073569479 1102.999067102546 1100.849984205561 1100.173809956178 1095.954401646522 360.0198303710194 1097.965515656932 292.9992654246196
832 0.005 4.16 20 1081.750030983658 1040.785628005955 1041.421091180971 1103.001401286069 1100.852242896529 1100.174926067704 1095.957565770299 360.052786070375 1097.966419157092 292.9992651001646
833 0.005 4.165 20 1081.75059958808 1040.785992213447 1041.421452573556 1103.000680998118 1100.851772014779 1100.174528905364 1095.955865751789 360.0869894899731 1097.964783830696 292.9992651777212
834 0.005 4.17 20 1081.7506001809 1040.786343710996 1041.421803439823 1103.000553053839 1100.851512127015 1100.174239981067 1095.956354273568 360.1218730326773 1097.965745068416 292.9992651074222
835 0.005 4.175 20 1081.750602684327 1040.786691419012 1041.422152370629 1102.999942682186 1100.850699977449 1100.174590693136 1095.956500221421 360.1556902575653 1097.965308622613 292.9992651292502
836 0.005 4.18 20 1081.750369926348 1040.787054880887 1041.422508682261 1103.000888815127 1100.851849880138 1100.174708073702 1095.957565856609 360.1861445467447 1097.966504667996 292.9992652214795
837 0.005 4.185 20 1081.749030728527 1040.787356912877 1041.422822735603 1102.996875567867 1100.847470749735 1100.171813047984 1095.952335786614 360.2216084263879 1097.965088658415 292.9992651971533
838 0.005 4.19 20 1081.751364156049 1040.787731322567 1041.423178551278 1103.002561420248 1100.854050862708 1100.176788363812 1095.957546349995 360.2558539168191 1097.966793144056 292.9992648007679
839 0.005 4.195 20 1081.75271696589 1040.788126848498 1041.423559444756 1103.004052263286 1100.855869640157 1100.177232776072 1095.959363751235 360.2875863898091 1097.967746886857 292.9992652947523
840 0.005 4.2 20 1081.751167921437 1040.788501201001 1041.423934908573 1103.001963592668 1100.853454345823 1100.177289629277 1095.95815562089 360.3224510377321 1097.964888423768 292.9992649247183
841 0.005 4.205 20 1081.750763042256 1040.788822968552 1041.424269418946 1102.998586453186 1100.849671490472 1100.17269367438 1095.954089133352 360.3549611546222 1097.965895641386 292.9992651756698
842 0.005 4.21 20 1081.752760554032 1040.789184467912 1041.424622727407 1103.001975658256 1100.852991403669 1100.175788806248 1095.955839556541 360.3887059061699 1097.967166487152 292.9992647323255
843 0.005 4.215 20 1081.751535314605 1040.789551160488 1041.424983816441 1103.001082723475 1100.85182984656 1100.175703552651 1095.958101963309 360.4223819931316 1097.963878324239 292.9992649830539
844 0.005 4.22 20 1081.752353849377 1040.789931640159 1041.425355338489 1103.002851002155 1100.854729498735 1100.177068694655 1095.958869882306 360.4539782275843 1097.965429390116 292.9992653278169
845 0.005 4.225 20 1081.75030727904 1040.790256937745 1041.425690185484 1102.998582283141 1100.849299570294 1100.175011319193 1095.956428062174 360.4874680479474 1097.963934699388 292.999264946509
846 0.005 4.23 20 1081.75143494267 1040.790614662443 1041.426038883396 1103.001271733223 1100.853307972256 1100.176156846788 1095.956618233128 360.5191074029662 1097.964855929457 292.9992650468487
847 0.005 4.235 20 1081.749308777209 1040.790936148678 1041.426364462312 1102.997746836767 1100.848865460757 1100.173737809384 1095.955523563911 360.5524092445095 1097.961668689089 292.9992653895605
848 0.005 4.24 20 1081.75392351598 1040.791321769376 1041.426729263307 1103.003562887572 1100.855086332875 1100.176723053397 1095.958637000288 360.5852020294404 1097.967625564579 292.9992653469111
849 0.005 4.245 20 1081.751534394492 1040.791639739247 1041.427057861558 1102.998930513119 1100.850008983808 1100.173968076537 1095.954439137603 360.6173981111953 1097.965211418505 292.9992648346679
850 0.005 4.25 20 1081.752964620409 1040.791969109997 1041.427387446864 1103.00065388235 1100.851617530906 1100.174389616037 1095.954916309071 360.6509456855034 1097.96659780498 292.9992650883992
851 0.005 4.255 20 1081.755100782159 1040.792362669229 1041.427761445502 1103.005103481082 1100.856575352639 1100.177859698187 1095.960572804676 360.681204751472 1097.968453166504 292.9992650737209
852 0.005 4.26 20 1081.752857579865 1040.79271077231 1041.428115940752 1103.000980446276 1100.852001620781 1100.174883085878 1095.956203830573 360.7134758463858 1097.965749191987 292.9992648918753
853 0.005 4.265 20 1081.753405377033 1040.79302974319 1041.428442112315 1103.00037517892 1100.851373737473 1100.174128669312 1095.954885051767 360.7480918997689 1097.966624085135 292.9992652752059
854 0.005 4.27 20 1081.75497045962 1040.793404368503 1041.428802252235 1103.003833420705 1100.855103961197 1100.176839046305 1095.957533659741 360.7805597234275 1097.967613579189 292.99926517391
855 0.005 4.275 20 1081.749910429382 1040.793690391774 1041.429109786015 1102.995586361739 1100.846061692078 1100.171692487861 1095.953506452378 360.8101211821357 1097.961899599544 292.9992648086337
856 0.005 4.28 20 1081.753160146925 1040.79400063938 1041.429413800186 1103.000443662578 1100.851804841976 1100.174823938132 1095.954779826806 360.842099502502 1097.966340943055 292.9992651612504
857 0.005 4.285 20 1081.752338270604 1040.794294838469 1041.42971114165 1102.997567022313 1100.848228537102 1100.171868488262 1095.95361564179 360.8774276202047 1097.964245414187 292.9992654552667
858 0.005 4.29 20 1081.753449360718 1040.79459711751 1041.430010771367 1102.999753845317 1100.850662019967 1100.173640549239 1095.954479409257 360.908166344953 1097.966337038323 292.9992650245417
859 0.005 4.295 20 1081.756042605548 1040.794970157409 1041.430361179574 1103.004711246305 1100.856242774248 1100.177225746146 1095.959873414337 360.9374953901291 1097.968753864134 292.9992648791782
860 0.005 4.3 20 1081.751973556317 1040.795291388467 1041.430689010219 1102.999082761994 1100.850408777318 1100.174115687957 1095.956944495695 360.970477358344 1097.962866630124 292.9992651856036
861 0.005 4.305 20 1081.752401653893 1040.795610946094 1041.431011035546 1102.999522756475 1100.850997931148 1100.176025082104 1095.956605892817 361.0033294191764 1097.963367304812 292.9992654676155
862 0.005 4.31 20 1081.753707539992 1040.79593625145 1041.431328585087 1103.00070036239 1100.852299636237 1100.175375353237 1095.955493803958 361.0349690398223 1097.964973385759 292.9992653824048
863 0.005 4.315 20 1081.755873198699 1040.796300071304 1041.431678174984 1103.003585841517 1100.855237963655 1100.176728606263 1095.958730498087 361.0653312723904 1097.968267751538 292.9992650550039
864 0.005 4.32 20 1081.75552698194 1040.796643169486 1041.432020466738 1103.002494539391 1100.853217685075 1100.176819163624 1095.958305762901 361.0942348448053 1097.968295722323 292.999265076702
865 0.005 4.325 20 1081.753558582315 1040.796934448857 1041.432325269193 1102.998932849867 1100.849802780578 1100.174318873803 1095.95450995745 361.1281474961226 1097.965691077247 292.9992654207052
866 0.005 4.33 20 1081.75262040247 1040.797212516239 1041.432612394149 1102.996886830841 1100.847237561869 1100.173156549854 1095.952806400184 361.1605985580384 1097.963142979464 292.9992650249171
867 0.005 4.335 20 1081.754620382808 1040.797504312352 1041.432897964729 1102.999528175051 1100.85049835251 1100.172681281217 1095.95448227235 361.1895858198329 1097.966480140054 292.9992648956721
868 0.005 4.34 20 1081.753923297901 1040.797818395292 1041.4332034549 1103.000072177273 1100.850840431112 1100.175011873141 1095.956942356448 361.2202583703508 1097.965491571624 292.9992646623967
869 0.005 4.345 20 1081.753215538476 1040.798103985313 1041.433488713601 1102.999075263459 1100.849720886775 1100.17406467496 1095.955481892906 361.2536548249691 1097.964931719152 292.9992650665057
870 0.005 4.350000000000001 20 1081.756454108787 1040.798461224549 1041.433826010094 1103.003618861137 1100.855133252992 1100.176837910664 1095.959548019719 361.2846171953284 1097.968318380501 292.9992651693025
871 0.005 4.355 20 1081.754050466832 1040.798755280558 1041.43413151556 1102.99886069842 1100.849456681538 1100.174027969243 1095.956042067548 361.3128099442193 1097.963314290227 292.9992648036294
872 0.005 4.36 20 1081.755996980789 1040.799071723209 1041.43444087317 1103.000910897443 1100.851830451402 1100.173459457557 1095.955477466858 361.3440594822564 1097.966317636763 292.9992644646514
873 0.005 4.365 20 1081.753518181391 1040.799349536836 1041.434728585689 1102.997651411141 1100.84836059515 1100.173121469619 1095.953797958712 361.3773310357459 1097.963953822921 292.9992653077115
874 0.005 4.37 20 1081.754718145228 1040.799649937966 1041.435021888431 1102.999819358281 1100.850729897334 1100.174192766406 1095.956820450899 361.4058494122979 1097.96477776074 292.9992650387413
875 0.005 4.375 20 1081.755251887976 1040.799945251175 1041.435314230165 1103.00023524305 1100.851139777169 1100.174772999582 1095.956965574294 361.4377925566131 1097.965936308205 292.9992654731436
876 0.005 4.38 20 1081.754410731117 1040.800236695594 1041.43560504986 1102.999547574977 1100.850085622599 1100.17474259512 1095.956801385674 361.4663702383871 1097.966126774835 292.9992647875774
877 0.005 4.385 20 1081.754885510056 1040.800540827252 1041.435903004871 1102.999532181447 1100.850887144461 1100.173875081629 1095.955097629795 361.4968564286793 1097.964150110648 292.99926464737
878 0.005 4.39 20 1081.756385227157 1040.800837754113 1041.436197744155 1102.999725560184 1100.850159059387 1100.173077522943 1095.956937953282 361.5295197005571 1097.966943085052 292.9992652377416
879 0.005 4.395 20 1081.755839649445 1040.801131679898 1041.436490635881 1103.000550982902 1100.851933747302 1100.175782273554 1095.955159285465 361.5597122132298 1097.966116390831 292.9992652063474
880 0.005 4.4 20 1081.756114979891 1040.801427869807 1041.436785640012 1103.000728419355 1100.851669722337 1100.175517939843 1095.955563363163 361.5896779288212 1097.96643013311 292.9992652979822
881 0.005 4.405 20 1081.752691170453 1040.80167478916 1041.437045318851 1102.995733741352 1100.846342609715 1100.171885428827 1095.953350959498 361.6195788112368 1097.962161847953 292.9992649561063
882 0.005 4.41 20 1081.754868999957 1040.801952042892 1041.43731256636 1102.997761693328 1100.847964397973 1100.172095744987 1095.955344563557 361.6492880841394 1097.963570051191 292.9992648370858
883 0.005 4.415 20 1081.75249129196 1040.80220388451 1041.437567772646 1102.995619107387 1100.846130562705 1100.1715576455 1095.954354970674 361.6782338987234 1097.960657152902 292.9992650359011
884 0.005 4.42 20 1081.755923654647 1040.802470037424 1041.437826927787 1102.996609250658 1100.845561637815 1100.169190189225 1095.953900590897 361.7097567497852 1097.964339137968 292.9992649552464
885 0.005 4.425 20 1081.756480914793 1040.802770329095 1041.438115588519 1103.000643794859 1100.851388733713 1100.172885669624 1095.956833999804 361.7378752548757 1097.964309368907 292.9992646502268
886 0.005 4.43 20 1081.755002964039 1040.803037515767 1041.438389081529 1102.997990134718 1100.84871457422 1100.172643074337 1095.953519448639 361.767371833056 1097.964854982587 292.9992650307286
887 0.005 4.435 20 1081.75844719216 1040.803379677802 1041.438708317815 1103.003847316404 1100.8559112869 1100.176273892746 1095.957347457478 361.7991730541758 1097.966795906704 292.9992648565822
888 0.005 4.44 20 1081.755257961325 1040.803648384415 1041.438992009978 1102.998061779733 1100.849225101059 1100.172850109029 1095.95386927715 361.8288331991528 1097.964340023558 292.9992646815941
889 0.005 4.445 20 1081.754948419858 1040.803907820913 1041.439255794717 1102.997661963423 1100.848320936217 1100.173414513535 1095.954057597863 361.8577611964662 1097.96375848519 292.9992651252574
890 0.005 4.45 20 1081.755300000444 1040.804188547939 1041.439528150977 1102.998833273 1100.849563973683 1100.173614791325 1095.955563939722 361.8855548216999 1097.964880878036 292.999264790187
891 0.005 4.455 20 1081.757315063564 1040.80450421928 1041.439829576274 1103.001232720024 1100.853053645687 1100.17482332142 1095.957038622464 361.9173889910879 1097.964867614718 292.9992653770313
892 0.005 4.46 20 1081.756768234793 1040.804814433543 1041.440134648947 1103.000658091232 1100.851461241345 1100.174149743075 1095.957336629441 361.9462448505829 1097.966245338109 292.9992650651308
893 0.005 4.465 20 1081.758629924377 1040.80515210633 1041.440459520768 1103.003406322183 1100.854616821366 1100.177240553261 1095.960681934334 361.9736059835956 1097.968006697011 292.9992650657891
894 0.005 4.47 20 1081.754764989363 1040.805415347694 1041.440741963478 1102.996637179224 1100.847364202807 1100.173079452055 1095.953544022903 362.0029885829878 1097.962629135345 292.9992648816992
895 0.005 4.475000000000001 20 1081.757011986064 1040.805727740447 1041.441041098337 1103.001173791802 1100.852663380474 1100.176124079005 1095.956497948608 362.0327225158695 1097.964320605568 292.9992652945876
896 0.005 4.48 20 1081.757526266374 1040.806010978604 1041.441324661985 1103.000335736099 1100.851703519262 1100.174108717402 1095.954737955693 362.0630425356557 1097.965995987942 292.9992654080307
897 0.005 4.485 20 1081.755301988608 1040.806273850112 1041.441595574103 1102.997382908751 1100.847852797051 1100.172674429642 1095.954870197814 362.0926787192134 1097.962775106008 292.999265247913
898 0.005 4.49 20 1081.757670759005 1040.806568631516 1041.44187980241 1103.000370053919 1100.851830368884 1100.173517620118 1095.956905247677 362.1186268874517 1097.964910847438 292.9992646450881
899 0.005 4.495 20 1081.758337175143 1040.806861653991 1041.442167951936 1103.00112937806 1100.851989785062 1100.175485632906 1095.957450732997 362.1490664860262 1097.966488087394 292.9992654038859
900 0.005 4.5 20 1081.758520246697 1040.807142668857 1041.442451289398 1103.000575526867 1100.851714814254 1100.174500445731 1095.955009030551 362.1793393623639 1097.966963374017 292.9992650067711
901 0.005 4.505 20 1081.755998306582 1040.807391834636 1041.44271152318 1102.997255645505 1100.84803486734 1100.172469062867 1095.953252546293 362.2066573674536 1097.963692663337 292.9992653055442
902 0.005 4.51 20 1081.759941979466 1040.807727188015 1041.443026826523 1103.004021552983 1100.857037703632 1100.178193347887 1095.95874016137 362.2348083949846 1097.964581854624 292.9992651720724
903 0.005 4.515 20 1081.755300103319 1040.807966630967 1041.443283545791 1102.995551581474 1100.845952456286 1100.17199341062 1095.953137834109 362.261711064408 1097.961411906254 292.999265143993
904 0.005 4.52 20 1081.757921929157 1040.808214445995 1041.443528894587 1102.998887969285 1100.849830534056 1100.173265752732 1095.953618608899 362.2909226810355 1097.965745179048 292.9992648815646
905 0.005 4.525 20 1081.759310368745 1040.808521501305 1041.443817126026 1103.002100786512 1100.853567315613 1100.175884571792 1095.956876736604 362.3210128758702 1097.968178187031 292.9992647382821
906 0.005 4.53 20 1081.756907279657 1040.808796832775 1041.444095546488 1102.998918725578 1100.850250357431 1100.173879759393 1095.955468906188 362.3490279908098 1097.963361117143 292.9992651386981
907 0.005 4.535 20 1081.758818505551 1040.80906305367 1041.444361070011 1103.000158286258 1100.851311237006 1100.17378344239 1095.954517765118 362.3784468095134 1097.966279411002 292.9992649268366
908 0.005 4.54 20 1081.758966131506 1040.809341317494 1041.44463548592 1103.000937251275 1100.851307676646 1100.175525921561 1095.955800666414 362.404220850453 1097.967184980985 292.9992644553232
909 0.005 4.545 20 1081.760057504216 1040.809629920458 1041.444918428958 1103.001517486778 1100.852500293478 1100.175670798092 1095.957372381509 362.4342438956455 1097.967264048747 292.999264585004
910 0.005 4.55 20 1081.758769363815 1040.809912221909 1041.445203678836 1103.000323787647 1100.851390404539 1100.175024187376 1095.956987657642 362.4627899568925 1097.965688879794 292.9992650381986
911 0.005 4.555 20 1081.761735919158 1040.810234969795 1041.445511580715 1103.004714433372 1100.856818673064 1100.177698712165 1095.959078149538 362.4898468691798 1097.966748501089 292.9992650832183
912 0.005 4.56 20 1081.757809550632 1040.810485153664 1041.445776659619 1102.997019238836 1100.846515419668 1100.171441559169 1095.955580610868 362.5173786170685 1097.963504013102 292.9992646140106
913 0.005 4.565 20 1081.755230925838 1040.810709752267 1041.44600767877 1102.995642430932 1100.846163122049 1100.170897481626 1095.954786769279 362.5441667231336 1097.959487463679 292.9992648198564
914 0.005 4.57 20 1081.76035109176 1040.810996120038 1041.446278094217 1103.00155777115 1100.853162575925 1100.174121455595 1095.955445562284 362.5735480529298 1097.965396599857 292.9992646451551
915 0.005 4.575 20 1081.753240635061 1040.811200075153 1041.446498832913 1102.993272970461 1100.843768489435 1100.169952036721 1095.953105331853 362.6018771873127 1097.959057063479 292.9992650614711
916 0.005 4.58 20 1081.761173583149 1040.811493933367 1041.446767872497 1103.00219066095 1100.854295839898 1100.174244427116 1095.956695916241 362.6285150487343 1097.966180979328 292.9992647690079
917 0.005 4.585 20 1081.758658620023 1040.811735297077 1041.447017251674 1102.996625932763 1100.845763317069 1100.170638245525 1095.953652842207 362.6560209879087 1097.964504650275 292.9992649433824
918 0.005 4.59 20 1081.755144896754 1040.811944702923 1041.44723619587 1102.994654204235 1100.845116931085 1100.17079826161 1095.952831861796 362.6834245377736 1097.959870879698 292.9992648577338
919 0.005 4.595 20 1081.758589481537 1040.812216237502 1041.447486151274 1102.999669900421 1100.850248298869 1100.172155575806 1095.958109788987 362.7112808144398 1097.96189821752 292.9992650258943
920 0.005 4.600000000000001 20 1081.75865763366 1040.812449250387 1041.447726027885 1102.996156047817 1100.84564319173 1100.169282033424 1095.952565220501 362.7407642592188 1097.963026696403 292.9992652012909
921 0.005 4.605 20 1081.757762884018 1040.812688853371 1041.447963976609 1102.997131884948 1100.847845678189 1100.170929758453 1095.954222380405 362.7665340315255 1097.962262888097 292.9992647913247
922 0.005 4.61 20 1081.760822639162 1040.812980738785 1041.448242828145 1103.001426236609 1100.853850379945 1100.174651900428 1095.956831091952 362.7946289791108 1097.963888116559 292.9992649064356
923 0.005 4.615 20 1081.759088586343 1040.81321091228 1041.448483991669 1102.997086603893 1100.847539754802 1100.17065298528 1095.952671503019 362.8208634698665 1097.963651996215 292.9992650527631
924 0.005 4.62 20 1081.76212387343 1040.813517652572 1041.448771051813 1103.002708478997 1100.853556150627 1100.17388514352 1095.959253115105 362.8479277106819 1097.965977987945 292.9992649407379
925 0.005 4.625 20 1081.756224815701 1040.813755172617 1041.4490214027 1102.996072705072 1100.847055211305 1100.17300502242 1095.955711117768 362.8767061075932 1097.959153864922 292.9992650291433
926 0.005 4.63 20 1081.755190784681 1040.813949397188 1041.449224766651 1102.993996564624 1100.844687093436 1100.171006982982 1095.952970589765 362.9041809997913 1097.959156807109 292.9992648678587
927 0.005 4.635 20 1081.756239985136 1040.814146320043 1041.449423452967 1102.994260053535 1100.844982643816 1100.171184830064 1095.952309274996 362.9287425171523 1097.96009716392 292.9992646342623
928 0.005 4.64 20 1081.760738217536 1040.814420365463 1041.44967357037 1103.000539661657 1100.85100227353 1100.174975409481 1095.959480030445 362.9571253922257 1097.964057289755 292.9992650277202
929 0.005 4.645 20 1081.761466972196 1040.814726454581 1041.449961833832 1103.003523156161 1100.854266614485 1100.178709646152 1095.961740870484 362.9840241730827 1097.964218072891 292.9992651262111
930 0.005 4.65 20 1081.763092702115 1040.815062410545 1041.450284928427 1103.005083764546 1100.856147345383 1100.17952896862 1095.963998215117 363.0108214428956 1097.965832287318 292.9992649822419
931 0.005 4.655 20 1081.759301279168 1040.815331429682 1041.450567812567 1102.999872445721 1100.850576855933 1100.176538711581 1095.958775696978 363.0361058345831 1097.962395618794 292.999265028679
932 0.005 4.66 20 1081.761505935134 1040.815613774717 1041.450846564393 1103.001288333283 1100.851792690335 1100.175009581346 1095.958955910952 363.0638768474483 1097.96484121256 292.9992650316695
933 0.005 4.665 20 1081.762145863569 1040.81593226171 1041.451152437453 1103.00241148778 1100.852877184502 1100.175434538069 1095.962823920525 363.0908892238676 1097.962880247829 292.9992653138621
934 0.005 4.67 20 1081.761373376047 1040.816213145167 1041.451438367192 1103.001571408439 1100.852238342725 1100.175791187055 1095.958050591786 363.1166548892026 1097.964347494577 292.9992650813021
935 0.005 4.675 20 1081.762679758744 1040.816524259069 1041.451739733578 1103.003014658138 1100.853607350147 1100.176424223416 1095.961392248553 363.1437059736071 1097.964483019248 292.9992648755174
936 0.005 4.68 20 1081.760291367778 1040.816779933793 1041.452006631569 1102.998634764337 1100.848204419957 1100.173077079952 1095.958762250315 363.1702961120344 1097.962993509963 292.9992649981918
937 0.005 4.685 20 1081.759665331217 1040.817027797623 1041.452259052641 1102.998668015447 1100.848741981079 1100.174139062769 1095.959113322689 363.1942215791973 1097.962211974269 292.9992648608932
938 0.005 4.69 20 1081.757024524915 1040.817257413167 1041.45249228738 1102.996306245725 1100.846330881912 1100.173201771789 1095.958617696872 363.2234424552574 1097.957883177429 292.9992652815234
939 0.005 4.695 20 1081.759965459791 1040.817535576274 1041.452750894459 1103.001087440036 1100.851680624324 1100.1773267387 1095.961466293848 363.2485763477997 1097.961466292413 292.9992650197958
940 0.005 4.7 20 1081.761736720797 1040.817812972475 1041.453020782897 1103.000136527318 1100.85006286723 1100.174266242598 1095.959677149533 363.2758613756315 1097.96253446338 292.9992647913073
941 0.005 4.705 20 1081.762204051567 1040.818092688316 1041.453294900138 1103.001256173643 1100.85098398923 1100.173425183943 1095.95947045927 363.3017407727623 1097.964255942767 292.9992651005119
942 0.005 4.71 20 1081.760752431874 1040.818359440942 1041.453569865824 1102.99894611714 1100.849363009473 1100.174496409208 1095.960083401813 363.3274159301726 1097.961825987424 292.9992649568422
943 0.005 4.715 20 1081.763160564659 1040.818641655911 1041.453841891705 1103.001592006158 1100.851522487568 1100.173479393101 1095.959158615826 363.3538362471563 1097.965429648051 292.9992650231943
944 0.005 4.72 20 1081.76394114322 1040.818945490345 1041.454139874121 1103.003497493852 1100.855668783791 1100.175736567414 1095.95815260371 363.3799671822202 1097.965526494428 292.9992648926573
945 0.005 4.725000000000001 20 1081.761937576232 1040.819211293197 1041.454412274017 1103.000353659695 1100.851132905579 1100.173607947005 1095.957273998365 363.4046929713932 1097.964098216746 292.9992645976906
946 0.005 4.73 20 1081.762001454198 1040.819453053975 1041.454660194954 1102.997576686571 1100.845966595918 1100.169958055913 1095.957487844224 363.4302230773109 1097.964309909276 292.9992652441059
947 0.005 4.735 20 1081.760094424408 1040.819699834077 1041.454906444089 1102.998749279076 1100.848905867612 1100.173366680345 1095.959329201003 363.4560035844766 1097.961627816738 292.9992650975599
948 0.005 4.74 20 1081.761238598986 1040.819965744101 1041.455163886919 1103.000084815246 1100.850449233193 1100.173860754652 1095.958765228064 363.4822516101754 1097.96286168761 292.9992650932866
949 0.005 4.745 20 1081.760789319872 1040.820215657708 1041.455415472825 1102.997798955481 1100.847555434234 1100.173418617259 1095.958602175651 363.5086847741288 1097.961168935758 292.9992653310881
950 0.005 4.75 20 1081.757931857291 1040.82044079351 1041.455643729064 1102.996733858384 1100.847130812212 1100.172937442465 1095.957511019751 363.5334169880944 1097.957620063495 292.9992651069147
951 0.005 4.755 20 1081.759417926321 1040.820663540433 1041.455864976204 1102.99704271549 1100.847232433247 1100.173332343273 1095.956719061581 363.5584890578156 1097.959675106029 292.9992650938403
952 0.005 4.76 20 1081.759766959304 1040.820882661073 1041.456082194288 1102.997557473505 1100.847688106727 1100.172606354382 1095.957147573492 363.5864272564301 1097.961625897999 292.9992652197965
953 0.005 4.765 20 1081.766464844188 1040.821216037257 1041.456385642309 1103.007875494174 1100.859987771961 1100.181049579505 1095.962459054497 363.6090268800717 1097.967656300706 292.9992650779914
954 0.005 4.77 20 1081.764580110669 1040.821494826527 1041.456674951997 1103.002237707682 1100.852888215568 1100.175716361587 1095.957798256009 363.6344892825925 1097.966340245801 292.9992649060055
955 0.005 4.775 20 1081.761842169463 1040.821738043293 1041.456932077378 1102.998795169739 1100.849638043197 1100.173438154034 1095.956834365579 363.6626239646447 1097.962232052638 292.9992653352085
956 0.005 4.78 20 1081.760367601427 1040.821918404641 1041.457130107959 1102.995514824653 1100.845859269037 1100.170225966483 1095.952792826542 363.687630971173 1097.961637998166 292.9992655878054
957 0.005 4.785 20 1081.761276609785 1040.822143497693 1041.457349231525 1102.997427109568 1100.84794018668 1100.173877900286 1095.955932323537 363.7098662586836 1097.961864498551 292.9992649538993
958 0.005 4.79 20 1081.759237295948 1040.822323140943 1041.457533721677 1102.995238828248 1100.845661595732 1100.171060669142 1095.955366446548 363.7360716337145 1097.960041967545 292.999264626298
959 0.005 4.795 20 1081.765261167318 1040.822602690326 1041.45778768118 1103.003630885164 1100.855517217433 1100.177535938338 1095.959068535812 363.7612524749333 1097.967784058159 292.9992654313654
960 0.005 4.8 20 1081.763141775285 1040.822833108251 1041.458026742309 1102.999184946904 1100.850359154678 1100.174143211271 1095.95496193549 363.7859437992566 1097.964472691769 292.9992651449199
961 0.005 4.805 20 1081.757431654448 1040.822989114646 1041.458201636226 1102.993149806774 1100.843822791626 1100.170524424787 1095.952741352466 363.8130938734288 1097.9589506832 292.9992649989348
962 0.005 4.81 20 1081.765952035515 1040.82329080359 1041.458466042247 1103.004282233782 1100.855906970886 1100.176795630526 1095.96193052063 363.8353051172516 1097.965811999323 292.9992647078648
963 0.005 4.815 20 1081.764168668638 1040.823555075855 1041.458727124221 1103.000231523115 1100.849384090931 1100.173414619769 1095.96010297757 363.8599308074034 1097.964330781153 292.9992649200975
964 0.005 4.82 20 1081.760977570327 1040.823772116587 1041.458954818344 1102.996940288137 1100.847584840787 1100.171437193792 1095.955688458912 363.886235227041 1097.960715085869 292.9992650041306
965 0.005 4.825 20 1081.765617546175 1040.824057524398 1041.459224207252 1103.002614016447 1100.854564883912 1100.174565371901 1095.959660556342 363.9127866308378 1097.965153089422 292.9992650040133
966 0.005 4.83 20 1081.764314948492 1040.824305852647 1041.459475466857 1103.001041655729 1100.852336176971 1100.174356165874 1095.958580517122 363.9344750259614 1097.964165145967 292.9992646722155
967 0.005 4.835 20 1081.764254351099 1040.824569489355 1041.459735349312 1103.001354136301 1100.851978863709 1100.17498620002 1095.958050302936 363.9612415031253 1097.963016764007 292.9992647578621
968 0.005 4.84 20 1081.768245162233 1040.824906137739 1041.460050657138 1103.007525776067 1100.859930694031 1100.17945277982 1095.962453720832 363.9862757925227 1097.965435299605 292.9992650074785
969 0.005 4.845 20 1081.762817177235 1040.82512019286 1041.460289248934 1102.997529390319 1100.84744249885 1100.172329817757 1095.956119037034 364.0076401674332 1097.96333798663 292.9992652428767
970 0.005 4.850000000000001 20 1081.760797137553 1040.825316496128 1041.460496496178 1102.995856697931 1100.846478380927 1100.17012599626 1095.955760931899 364.0321896904993 1097.959791647056 292.999265257019
971 0.005 4.855 20 1081.76012237297 1040.825510075168 1041.460688601915 1102.995572704401 1100.846191430812 1100.171858664509 1095.954760639017 364.0580661300181 1097.960073351586 292.9992648427221
972 0.005 4.86 20 1081.761262616836 1040.825689956647 1041.460869378244 1102.995723471978 1100.846377304249 1100.170791485672 1095.95269745114 364.084243514867 1097.960953174211 292.9992653971821
973 0.005 4.865 20 1081.765828390613 1040.825951508391 1041.461109937425 1103.002039859403 1100.854496967575 1100.174606308458 1095.957295752033 364.1074261685944 1097.964506800865 292.9992650213276
974 0.005 4.87 20 1081.763578561562 1040.826166629104 1041.461328719167 1102.997187532658 1100.847392242588 1100.169604141734 1095.95672729163 364.1291966273302 1097.962108108411 292.9992650616287
975 0.005 4.875 20 1081.764923918885 1040.826418923957 1041.461576613154 1103.001515365876 1100.854391247892 1100.176149665633 1095.955586035954 364.1557047904537 1097.963384304783 292.9992649777398
976 0.005 4.88 20 1081.763303487176 1040.826623838851 1041.461791206076 1102.997081311805 1100.847602409367 1100.170365033479 1095.955869162129 364.1800179550053 1097.961468001994 292.9992647635892
977 0.005 4.885 20 1081.766525199943 1040.826901580761 1041.462052632542 1103.003082204216 1100.855705497331 1100.175885981187 1095.958868850615 364.2041041998701 1097.964639011361 292.9992651845968
978 0.005 4.89 20 1081.76415156966 1040.827129382864 1041.462286821606 1102.999439666859 1100.850134756866 1100.174029414611 1095.957276245328 364.2262408396134 1097.963549617729 292.9992651413685
979 0.005 4.895 20 1081.765375156164 1040.827370564476 1041.462523460197 1103.000206284648 1100.851479816866 1100.173191686011 1095.958284745985 364.251276332405 1097.963649576779 292.9992654426983
980 0.005 4.9 20 1081.761385641087 1040.82754488118 1041.462711961551 1102.995117627611 1100.84545625225 1100.168640117833 1095.95368235415 364.2769391383341 1097.960714169331 292.999265105844
981 0.005 4.905 20 1081.764291139443 1040.827777435677 1041.462928498107 1103.000044942431 1100.850501488774 1100.172693487928 1095.958347123626 364.2980955873613 1097.962066116042 292.9992647641212
982 0.005 4.91 20 1081.765207217304 1040.828022426244 1041.463164467946 1103.001365815855 1100.851929843001 1100.175346743992 1095.960303562983 364.3226972655426 1097.963840695514 292.9992647676436
983 0.005 4.915 20 1081.767909957809 1040.828301067674 1041.463434895784 1103.003592054605 1100.853676114844 1100.176167330772 1095.961514104162 364.3472339109294 1097.96679770118 292.9992649307908
984 0.005 4.92 20 1081.76471918941 1040.828533603919 1041.46367372558 1102.998575682235 1100.847692801395 1100.172073047905 1095.959490075032 364.3715250331098 1097.962551460741 292.9992648359112
985 0.005 4.925 20 1081.762290221173 1040.828741253566 1041.463886251916 1102.997936986419 1100.848142433755 1100.172803832243 1095.958982973081 364.394061017968 1097.960567687703 292.9992646102298
986 0.005 4.93 20 1081.768645183928 1040.829046707757 1041.464166464472 1103.006262901159 1100.858147137964 1100.178972834065 1095.963655408355 364.4159611170506 1097.96681746172 292.9992647421568
987 0.005 4.935 20 1081.765393606052 1040.829289643865 1041.464418000918 1103.000373858669 1100.850924379918 1100.173826568873 1095.957353441622 364.4409244601366 1097.963703471548 292.9992651364619
988 0.005 4.94 20 1081.767739173826 1040.829586354841 1041.464700695201 1103.005122546957 1100.856633138416 1100.179170553493 1095.963028164072 364.4653043597317 1097.963558685844 292.9992649128576
989 0.005 4.945 20 1081.767943064734 1040.829874059408 1041.464985610581 1103.004312723938 1100.856096414315 1100.177535689471 1095.962186469502 364.4885694558725 1097.965906325383 292.9992649234028
990 0.005 4.95 20 1081.764691320562 1040.830088791819 1041.465217516179 1102.998481359493 1100.848406071243 1100.174353437049 1095.957943985422 364.5098095695533 1097.963508573609 292.9992649518272
991 0.005 4.955 20 1081.762933067298 1040.830282240905 1041.46541854331 1102.997561235243 1100.847876909527 1100.173106916589 1095.958360689538 364.5335539140603 1097.959425497609 292.9992652330295
992 0.005 4.96 20 1081.76636698882 1040.830531271043 1041.465651071896 1103.001645094969 1100.852307442785 1100.175319104978 1095.960399828254 364.5574951559788 1097.963920013827 292.9992655943335
993 0.005 4.965 20 1081.764990890336 1040.830764428722 1041.465885124496 1102.999880601184 1100.850152235997 1100.17630214118 1095.959481064008 364.5813429525568 1097.962007626746 292.9992650325255
994 0.005 4.97 20 1081.765822025638 1040.830971010428 1041.466098223607 1102.998473332742 1100.848424899384 1100.174387249481 1095.956903809899 364.6061165339252 1097.963688537942 292.9992648253469
995 0.005 4.975000000000001 20 1081.762722760324 1040.831166155751 1041.466294364981 1102.997810882704 1100.848119184486 1100.17399511605 1095.959724376113 364.6261404935523 1097.959380823329 292.9992649474673
996 0.005 4.98 20 1081.760832255591 1040.831324490237 1041.466459342235 1102.994262407715 1100.844327758793 1100.17134681201 1095.956201617193 364.6488499565741 1097.956517126677 292.9992648623402
997 0.005 4.985 20 1081.768704150392 1040.831608721085 1041.46671117753 1103.005878399054 1100.857954507496 1100.180526761726 1095.962701429327 364.674337246143 1097.965454127165 292.9992651915117
998 0.005 4.99 20 1081.767142465863 1040.831849624117 1041.466955743123 1103.001558841318 1100.852025837411 1100.176675671401 1095.959897969045 364.6963345474926 1097.964336246132 292.9992650563366
999 0.005 4.995 20 1081.766439379618 1040.832083185738 1041.467192660785 1103.000893991575 1100.851738227015 1100.174823885971 1095.959147133412 364.7187160996681 1097.963268131135 292.9992649165216
1000 0.005 5 20 1081.763015302531 1040.832262225733 1041.467383541253 1102.9969361311 1100.847128758716 1100.173150032779 1095.956550542403 364.7440287688103 1097.959635001133 292.9992652019047
1001 0.005 5.005 20 1081.768273700053 1040.832510275617 1041.46761281967 1103.003308552096 1100.853940956162 1100.176697909047 1095.961324097599 364.7650534562601 1097.964583138582 292.99926508406
1002 0.005 5.01 20 1081.767139896899 1040.832755529358 1041.467856481882 1103.002149657441 1100.853401545602 1100.176679071026 1095.959207115674 364.7883676367644 1097.962139371106 292.9992652317159
1003 0.005 5.015 20 1081.766274263532 1040.832968822099 1041.46807828081 1102.99943179506 1100.849411043054 1100.174907148945 1095.958884493431 364.812012703362 1097.963152156209 292.9992649909441
1004 0.005 5.02 20 1081.762654778282 1040.833147329264 1041.468265426606 1102.996059076008 1100.846298044519 1100.172565551072 1095.958092313146 364.8322009499271 1097.958974789322 292.9992650586362
1005 0.005 5.025 20 1081.769648145857 1040.833422165319 1041.468513878054 1103.004752804675 1100.856710489793 1100.177344100789 1095.961776969166 364.8547942300705 1097.964052103928 292.9992651866545
1006 0.005 5.03 20 1081.768133905276 1040.833649041534 1041.468742447672 1103.000340630055 1100.848931800087 1100.17275332294 1095.959762337135 364.8786026193856 1097.965822225834 292.9992651534143
1007 0.005 5.035 20 1081.767772261215 1040.833908409805 1041.468989515503 1103.002749154375 1100.853052437194 1100.174489702033 1095.963181578984 364.9006015161557 1097.963566376786 292.9992651571754
1008 0.005 5.04 20 1081.769804815124 1040.83420080914 1041.469272537802 1103.005600771839 1100.857083420601 1100.178595485211 1095.964114183482 364.9244432079425 1097.96523561141 292.9992649201004
1009 0.005 5.045 20 1081.767701093979 1040.834424937515 1041.469509618598 1103.000226665471 1100.849766091206 1100.174885963845 1095.958882704072 364.9464433247252 1097.964484213458 292.9992648883704
1010 0.005 5.05 20 1081.765049606154 1040.83462180697 1041.469715824709 1102.998447185248 1100.848893192867 1100.171948126472 1095.959230567705 364.9672247935371 1097.96110072475 292.9992652013418
1011 0.005 5.055 20 1081.766931428314 1040.834845912797 1041.469930154282 1103.000274802311 1100.850762324039 1100.172661919027 1095.960904391767 364.9897343442079 1097.961430320717 292.9992651703444
1012 0.005 5.06 20 1081.767161635921 1040.835051449299 1041.470139245837 1102.999182668553 1100.849200656773 1100.173362179366 1095.958514561005 365.0143129107432 1097.961480808561 292.9992651544666
1013 0.005 5.065 20 1081.764979445105 1040.83525240981 1041.470340553043 1102.998067217095 1100.848057694825 1100.171121442621 1095.960399837407 365.0344895929551 1097.959376978693 292.9992650015091
1014 0.005 5.07 20 1081.772484047568 1040.835555921659 1041.470615063207 1103.007215009677 1100.859534469397 1100.177748283506 1095.964478541671 365.0555890036018 1097.965688654003 292.9992649251372
1015 0.005 5.075 20 1081.768402615507 1040.835788404255 1041.470860180002 1103.000847365075 1100.851793879696 1100.174524747787 1095.959899847751 365.0785757509045 1097.963062217071 292.9992651591695
1016 0.005 5.08 20 1081.770701992884 1040.836071399663 1041.471134157056 1103.00542429385 1100.857596321699 1100.178446502999 1095.963182359518 365.1032591442765 1097.964896353571 292.9992650899848
1017 0.005 5.085 20 1081.768660318462 1040.836287047382 1041.471360809788 1103.000152632649 1100.849312494025 1100.174533469886 1095.957349614537 365.1223324796132 1097.965297101092 292.9992647440559
1018 0.005 5.09 20 1081.766137218897 1040.836471347597 1041.471556926647 1102.998250214112 1100.848737986761 1100.171699347524 1095.95727502304 365.1437904465092 1097.96142424245 292.9992648878662
1019 0.005 5.095 20 1081.765597234397 1040.83668515968 1041.471764361708 1102.999337686574 1100.849656655596 1100.17640368596 1095.961602920771 365.1671245414537 1097.960283024439 292.9992649928382
1020 0.005 5.100000000000001 20 1081.772616737095 1040.836987631464 1041.47203905235 1103.00871049262 1100.860885626344 1100.18292598731 1095.965128213043 365.1909376839042 1097.967389553141 292.9992657300064
1021 0.005 5.105 20 1081.769231517305 1040.837201545759 1041.472269838154 1103.00048527988 1100.850135512895 1100.175696767146 1095.959082954214 365.2105011168888 1097.965700945561 292.9992649578048
1022 0.005 5.11 20 1081.767202970746 1040.83741800364 1041.472489007905 1103.000248905243 1100.850866790619 1100.175900596397 1095.960282907701 365.2308802133196 1097.96118805991 292.9992649787399
1023 0.005 5.115 20 1081.769095147712 1040.837605629872 1041.472681416963 1102.999218313257 1100.84876250536 1100.169939845438 1095.956919664139 365.2551991548953 1097.963767494435 292.9992652429041
1024 0.005 5.12 20 1081.767850505251 1040.837816679781 1041.47289107403 1103.000800205539 1100.852087123008 1100.176543587606 1095.958864044789 365.2748031529862 1097.963584474435 292.9992652947287
1025 0.005 5.125 20 1081.770044524594 1040.838044658667 1041.473110864851 1103.002766493586 1100.854250423476 1100.177158489121 1095.960021699081 365.2979471224909 1097.965789238571 292.9992652059262
1026 0.005 5.13 20 1081.766796193503 1040.83819796608 1041.473282506374 1102.997109969645 1100.84785287761 1100.172588325682 1095.953831437305 365.3200095320958 1097.962961035839 292.9992649019504
1027 0.005 5.135 20 1081.767831258707 1040.838377030498 1041.47346083577 1102.998610487397 1100.849994827622 1100.173180689795 1095.955601830099 365.3387884609687 1097.963362901962 292.9992647724673
1028 0.005 5.14 20 1081.769239834854 1040.838584048184 1041.473660826309 1103.000631145225 1100.851682191131 1100.175421427936 1095.956429901238 365.362708536474 1097.965425546433 292.9992651567806
1029 0.005 5.145 20 1081.76828935947 1040.838764164806 1041.473841560693 1102.999079398686 1100.849686447217 1100.174301874237 1095.95728562583 365.3855614219286 1097.96437485565 292.9992651376467
1030 0.005 5.15 20 1081.769505467816 1040.838946715122 1041.474023601457 1103.000566982049 1100.851434145394 1100.174354421183 1095.955759544136 365.4029148169283 1097.966435497804 292.9992650516506
1031 0.005 5.155 20 1081.770115591083 1040.839130317395 1041.474208622184 1103.000587717052 1100.851538436808 1100.17459133597 1095.955776919322 365.4264985590101 1097.966605631145 292.9992650113379
1032 0.005 5.16 20 1081.769559904837 1040.83935488169 1041.47442432512 1103.002338516067 1100.853430090264 1100.176239278036 1095.959722759069 365.4481831088291 1097.963560180234 292.9992651143074
1033 0.005 5.165 20 1081.772519628153 1040.839626291063 1041.474676468217 1103.006936575835 1100.859087786445 1100.179851438978 1095.963324304914 365.468331197893 1097.967390426906 292.9992653485356
1034 0.005 5.17 20 1081.772650307446 1040.839903329014 1041.474946383638 1103.006948049106 1100.858545266148 1100.179878236752 1095.964436983656 365.4882694256105 1097.967134846606 292.9992648472489
1035 0.005 5.175 20 1081.768192284372 1040.840088483317 1041.475154237078 1102.99915315318 1100.849700428932 1100.175614536716 1095.957099423056 365.5103685551456 1097.963220789715 292.9992645652569
1036 0.005 5.18 20 1081.769914615265 1040.840252791629 1041.475326213109 1102.999464474854 1100.850403928624 1100.17237032915 1095.954609990039 365.5315726857621 1097.966230646659 292.9992651950969
1037 0.005 5.185 20 1081.769909653268 1040.840443502982 1041.475510218261 1103.000646283498 1100.851128104401 1100.173751225747 1095.957933576995 365.553232166631 1097.966479766359 292.9992651681815
1038 0.005 5.19 20 1081.768014572033 1040.840608814084 1041.475685027248 1102.998467721752 1100.849595527328 1100.174017747438 1095.955526922656 365.5748377754218 1097.963805987428 292.9992653962017
1039 0.005 5.195 20 1081.768301936892 1040.840760705812 1041.475841033033 1102.998108333269 1100.848960493279 1100.173696010741 1095.954354157404 365.5950872745508 1097.964135976621 292.9992650784503
1040 0.005 5.2 20 1081.769924792978 1040.840921515636 1041.475998867744 1102.999753168144 1100.850648239443 1100.174131532951 1095.955030347797 365.6145699340634 1097.965922260707 292.9992650419984
1041 0.005 5.205 20 1081.76979629784 1040.841088954409 1041.476161185848 1103.000957498801 1100.851634787864 1100.175622213108 1095.956216370305 365.6353026693283 1097.966679130927 292.9992649950584
1042 0.005 5.21 20 1081.769257466953 1040.841259960153 1041.476330854838 1103.00002075552 1100.85053168151 1100.174269157525 1095.956648387296 365.6579105820143 1097.965090921106 292.9992652106041
1043 0.005 5.215 20 1081.771562000965 1040.841458784519 1041.476521344439 1103.002040758122 1100.852829498008 1100.17618098181 1095.959643169724 365.6786842855667 1097.966416012755 292.9992650482505
1044 0.005 5.22 20 1081.7717039544 1040.841662670648 1041.47671922514 1103.002476097859 1100.853375920556 1100.176230743002 1095.958935079379 365.6997878487522 1097.967283505244 292.9992648430295
1045 0.005 5.225000000000001 20 1081.770500429235 1040.841832563997 1041.476897470948 1103.000109890635 1100.851051467367 1100.173936872294 1095.956054449416 365.7205430761261 1097.965605250578 292.9992649029971
1046 0.005 5.23 20 1081.769289947502 1040.841994712378 1041.477063619064 1102.998869430215 1100.849482994645 1100.174111011725 1095.957800974403 365.7408230623393 1097.963549314202 292.9992652663785
1047 0.005 5.235 20 1081.77054409703 1040.84215075466 1041.477221049325 1102.998390719326 1100.848149480975 1100.173162935411 1095.956038065836 365.7613934738192 1097.964420911978 292.9992651038744
1048 0.005 5.24 20 1081.769418054119 1040.842309624578 1041.477377840444 1102.999308973343 1100.850412285247 1100.175511618544 1095.956729742869 365.7804024029121 1097.964293323787 292.9992648822465
1049 0.005 5.245 20 1081.770201631084 1040.842479002919 1041.477539178971 1102.998527191038 1100.847772986849 1100.171073107106 1095.958459537767 365.8028945170394 1097.963756957288 292.9992650994886
1050 0.005 5.25 20 1081.770473541069 1040.842667907855 1041.477719337431 1103.000901124684 1100.852023199203 1100.175367187891 1095.958963754093 365.8236817252219 1097.964095254635 292.9992651280574
1051 0.005 5.255 20 1081.766663971888 1040.842796806731 1041.477859112714 1102.995579102598 1100.846049088946 1100.170018057073 1095.956050094587 365.8429621359066 1097.959603194655 292.9992654984584
1052 0.005 5.26 20 1081.767604341779 1040.842928002522 1041.477992892859 1102.996278832905 1100.847271300086 1100.171498378503 1095.954107713243 365.8613197016685 1097.961470341444 292.9992649160715
1053 0.005 5.265 20 1081.768701514663 1040.84307569537 1041.47813337976 1102.9964670138 1100.846857987729 1100.168759150263 1095.955951220778 365.8841469312884 1097.960622412143 292.9992649861869
1054 0.005 5.27 20 1081.771270299209 1040.843254648695 1041.478298812991 1103.000167760999 1100.851085969619 1100.171228187125 1095.958595426706 365.9048230313579 1097.963879369339 292.9992650314824
1055 0.005 5.275 20 1081.769179036777 1040.843412936715 1041.478463019627 1102.998046662643 1100.848962436751 1100.172050152104 1095.956904129586 365.9239379153856 1097.959788893394 292.9992650240362
1056 0.005 5.28 20 1081.770933438547 1040.84357721733 1041.478622653266 1102.999434197576 1100.84964940683 1100.171958084104 1095.956720184406 365.9425428804093 1097.964806470819 292.999265126805
1057 0.005 5.285 20 1081.769015077506 1040.843755245067 1041.478795973195 1102.999861844406 1100.851164039698 1100.176178325132 1095.959319597809 365.9644259459308 1097.960634430138 292.9992651456183
1058 0.005 5.29 20 1081.768822804122 1040.843911948716 1041.478958151877 1102.99824161163 1100.849533079148 1100.175140817957 1095.956412404674 365.9856771601277 1097.96054062522 292.9992647186634
1059 0.005 5.295 20 1081.769358412443 1040.844041539855 1041.479095126786 1102.996371133907 1100.84642112229 1100.172295435783 1095.952902813951 366.0053547466959 1097.963059299267 292.9992653024189
1060 0.005 5.3 20 1081.765370543951 1040.844123777297 1041.479189385472 1102.992996798212 1100.843440588516 1100.169299655639 1095.95277344781 366.0223842314412 1097.958659966053 292.9992650844893
1061 0.005 5.305 20 1081.767681278259 1040.844252927523 1041.479308482495 1102.996449759433 1100.846935078392 1100.174392410044 1095.956921090683 366.0431132001881 1097.96190010562 292.9992651577084
1062 0.005 5.31 20 1081.771200955176 1040.844412070766 1041.479452747901 1102.999950284093 1100.850729981624 1100.174103061614 1095.957612614498 366.0662514497591 1097.964094638276 292.9992652600046
1063 0.005 5.315 20 1081.770186603944 1040.84454614645 1041.479591312473 1102.99661427307 1100.84587355402 1100.170372737301 1095.954694854008 366.0862459366571 1097.9635665343 292.999265044103
1064 0.005 5.32 20 1081.766369249393 1040.844663683958 1041.479715995429 1102.995018907381 1100.845509537767 1100.171725348527 1095.955471748209 366.1021792465325 1097.958430781422 292.9992653754579
1065 0.005 5.325 20 1081.770758029488 1040.84482841438 1041.479863143867 1102.999386679944 1100.850079833405 1100.172215271832 1095.957969618108 366.1229381120407 1097.962682048173 292.99926498197
1066 0.005 5.33 20 1081.773238099608 1040.845033846717 1041.480053616816 1103.003353433906 1100.854194531493 1100.176341435245 1095.958279138311 366.1447469507593 1097.966541553879 292.9992653747182
1067 0.005 5.335 20 1081.769254946372 1040.845169593902 1041.480204840327 1102.996121760231 1100.845371652691 1100.171191859087 1095.955403653959 366.1642808741607 1097.961864594271 292.9992651145945
1068 0.005 5.34 20 1081.767978629368 1040.845305354051 1041.480342925458 1102.996662615142 1100.847182224818 1100.171051783457 1095.956508226811 366.1816579065338 1097.959594588743 292.9992650009222
1069 0.005 5.345 20 1081.769970367705 1040.845447935353 1041.480480803205 1102.998139129542 1100.848871481852 1100.172003422256 1095.955997386284 366.2018605035811 1097.962271249252 292.9992652008678
1070 0.005 5.350000000000001 20 1081.770741593522 1040.845603176916 1041.480631202963 1102.999581239169 1100.851064329539 1100.174567443361 1095.956678028787 366.224444417499 1097.963018654288 292.999264967361
1071 0.005 5.355 20 1081.771167449943 1040.845740669952 1041.480776107845 1102.998204780699 1100.848681656692 1100.172575588893 1095.95290501112 366.2434015923664 1097.963117420039 292.9992647891432
1072 0.005 5.36 20 1081.770939826353 1040.845892873095 1041.480927294535 1102.998570283617 1100.848949866475 1100.172936877553 1095.956836368724 366.2600942620041 1097.963950961437 292.9992649483643
1073 0.005 5.365 20 1081.771912701058 1040.846062863401 1041.481090377275 1103.000218105632 1100.850976508626 1100.17466821028 1095.958200995551 366.281229977337 1097.964687019153 292.9992650416199
1074 0.005 5.37 20 1081.770629329418 1040.846209019098 1041.481238792842 1102.998433948173 1100.849149898052 1100.17205704327 1095.955654576538 366.3014428442615 1097.962723580999 292.9992651941589
1075 0.005 5.375 20 1081.767267555264 1040.846313280247 1041.481353451571 1102.994732168158 1100.845216703558 1100.170939099074 1095.954956171476 366.3208134585641 1097.959826882581 292.9992649871848
1076 0.005 5.38 20 1081.772962456032 1040.846501103113 1041.481520106291 1103.001702671765 1100.853909710615 1100.174486633851 1095.957273143006 366.3377051648436 1097.963859321303 292.9992648527109
1077 0.005 5.385 20 1081.772619904492 1040.846678328458 1041.48169322395 1103.000974039716 1100.851700172245 1100.175206264236 1095.957242613605 366.3575551994834 1097.964696063333 292.9992650498791
1078 0.005 5.39 20 1081.771788752367 1040.846837194319 1041.481856786464 1102.999450065937 1100.850519840498 1100.173771284349 1095.955166284804 366.3782543911742 1097.96427066153 292.9992651110517
1079 0.005 5.395 20 1081.769948314588 1040.846960007207 1041.481990841561 1102.996969551813 1100.847598271738 1100.172583946109 1095.95338836286 366.3984347745159 1097.962056450807 292.9992651086228
1080 0.005 5.4 20 1081.772295690221 1040.847114989878 1041.482132873721 1102.998418961074 1100.847251597608 1100.169579980278 1095.958504037317 366.4151319784677 1097.963969612525 292.9992650470226
1081 0.005 5.405 20 1081.772894765948 1040.847313600918 1041.482313584857 1103.001429858976 1100.851396048264 1100.171862295666 1095.962074480377 366.4338092697926 1097.963974822829 292.9992648633942
1082 0.005 5.41 20 1081.772961413049 1040.847512670451 1041.482510176721 1103.001558902604 1100.852227224313 1100.174491420845 1095.959693617486 366.4549314237573 1097.96341061764 292.9992656239667
1083 0.005 5.415 20 1081.774025997502 1040.847719540256 1041.482712082227 1103.002875156769 1100.85354267371 1100.175786606689 1095.960696751623 366.4754152445361 1097.965114271063 292.9992651892496
1084 0.005 5.42 20 1081.772944289792 1040.847905010906 1041.482901043209 1103.001916539967 1100.852387645652 1100.175161745908 1095.958704011032 366.4929675736808 1097.964283135193 292.9992649474885
1085 0.005 5.425 20 1081.773944949226 1040.848100090122 1041.483092619156 1103.000381010035 1100.848793590745 1100.17209644395 1095.961257693089 366.5117181230297 1097.965397381465 292.9992652737963
1086 0.005 5.43 20 1081.769299666266 1040.848244846932 1041.483248925109 1102.997806934175 1100.848327473518 1100.172560627291 1095.956673211513 366.5289949351879 1097.959997919291 292.999265032212
1087 0.005 5.435 20 1081.77550680449 1040.848492209325 1041.483469102119 1103.006009140247 1100.858217323432 1100.178166583435 1095.964265715557 366.5484472513048 1097.965030551217 292.9992652757431
1088 0.005 5.44 20 1081.771429950177 1040.848651380527 1041.483642486924 1102.998216999313 1100.847504633805 1100.172884902072 1095.957819496108 366.5681531431443 1097.962815890355 292.9992651228695
1089 0.005 5.445 20 1081.770768047382 1040.848800104321 1041.483795177754 1102.998514555642 1100.84844810728 1100.173599043241 1095.958485390473 366.5869950280816 1097.962300197881 292.9992649537801
1090 0.005 5.45 20 1081.773044641978 1040.848985348098 1041.483970803509 1103.000732825019 1100.849977413261 1100.174991659753 1095.960541277907 366.606215848592 1097.964538210888 292.9992652754999
1091 0.005 5.455 20 1081.769336850757 1040.849121890897 1041.484117851935 1102.997995722366 1100.848533645574 1100.173775385736 1095.957362847192 366.6237853788014 1097.960616610536 292.9992650171816
1092 0.005 5.46 20 1081.772327096615 1040.849309534538 1041.484294165281 1103.001134161849 1100.852168733728 1100.175154176848 1095.95997674523 366.641577011555 1097.962922909547 292.999265105785
1093 0.005 5.465 20 1081.772473205484 1040.849491805284 1041.48446903606 1103.00074839691 1100.851469993286 1100.174234630564 1095.96007465205 366.6630373437609 1097.961115734877 292.9992649983299
1094 0.005 5.47 20 1081.771190048926 1040.849637641526 1041.484620269373 1102.998274305025 1100.848574156088 1100.170800810589 1095.958202652585 366.6820768698076 1097.961255960848 292.9992651614273
1095 0.005 5.475000000000001 20 1081.776933330024 1040.849895057393 1041.484853063303 1103.006448780252 1100.858119734965 1100.176593189769 1095.963289929743 366.6972064899378 1097.967109612474 292.9992651319189
1096 0.005 5.48 20 1081.772370809217 1040.850062412424 1041.485038528587 1102.999151596605 1100.849385862839 1100.174389037707 1095.958307507072 366.7163126622093 1097.963554129625 292.9992650305559
1097 0.005 5.485 20 1081.774603018908 1040.850273093326 1041.48523557355 1103.002846159552 1100.85250144445 1100.173171083746 1095.962945540676 366.7364441122493 1097.965114524505 292.999265055532
1098 0.005 5.49 20 1081.774110496868 1040.850451176758 1041.485420365473 1103.000191109167 1100.849061721061 1100.17307064323 1095.959057519718 366.7555788043085 1097.964831774261 292.9992650567406
1099 0.005 5.495 20 1081.76848883962 1040.850578665248 1041.485566553342 1102.995704998248 1100.846119167826 1100.172339931623 1095.957140997656 366.7724322397477 1097.958576444189 292.9992649954797
1100 0.005 5.5 20 1081.775553751578 1040.850802043868 1041.485764952687 1103.004675072143 1100.856848917826 1100.17746666804 1095.961718764749 366.7895409609992 1097.963467274744 292.9992648567134
1101 0.005 5.505 20 1081.771556829174 1040.85094510688 1041.485924008902 1102.997436642097 1100.847039180583 1100.173854621002 1095.956655328302 366.8088516962208 1097.961699632343 292.9992646903445
1102 0.005 5.51 20 1081.773843308788 1040.851101310398 1041.486080416305 1103.000643655505 1100.851227156593 1100.175308073803 1095.957428886092 366.8279082079389 1097.965431355435 292.9992645699808
1103 0.005 5.515 20 1081.772360012642 1040.851227579983 1041.486213536026 1102.997884296091 1100.848697289063 1100.171600717306 1095.954110115013 366.8475749333911 1097.962486016436 292.9992651662768
1104 0.005 5.52 20 1081.77184006069 1040.85134681938 1041.486336378955 1102.99703502487 1100.847689546936 1100.170807659523 1095.954636071051 366.865635247283 1097.961743098223 292.9992651350597
1105 0.005 5.525 20 1081.774720649516 1040.851531709917 1041.486506832742 1103.00165274766 1100.853730716634 1100.174105616949 1095.958062365337 366.8818840395357 1097.964022471608 292.9992649749859
1106 0.005 5.53 20 1081.774229434711 1040.851672151716 1041.486651953845 1102.998534912101 1100.847989298218 1100.172031027734 1095.956308831151 366.8990616670093 1097.965115244397 292.9992648097293
1107 0.005 5.535 20 1081.774719098445 1040.851839546072 1041.486808553688 1103.000780514073 1100.851308522094 1100.171129429756 1095.957844480877 366.9184029549754 1097.965082151416 292.9992646366072
1108 0.005 5.54 20 1081.773168383277 1040.852004074753 1041.486974537245 1103.000461026819 1100.851777684574 1100.17527014381 1095.957352467343 366.9383608083869 1097.961465216672 292.9992653545998
1109 0.005 5.545 20 1081.77253692855 1040.852131538426 1041.487110819394 1102.996956432718 1100.846986790562 1100.171256436251 1095.955469333701 366.9566963194568 1097.962518645702 292.9992650816279
1110 0.005 5.55 20 1081.772304863488 1040.852258227678 1041.487239884282 1102.996773852953 1100.846733854338 1100.171615955336 1095.955077485243 366.9715902840772 1097.963052687888 292.9992651472036
1111 0.005 5.555 20 1081.770212441144 1040.852357956173 1041.487345169002 1102.996034735725 1100.846871489072 1100.171923697607 1095.95579438458 366.9893932599248 1097.960619106964 292.9992650157746
1112 0.005 5.56 20 1081.774813117568 1040.852529062584 1041.487491852331 1103.000937703062 1100.851013078673 1100.172275714961 1095.959030237384 367.0085721842997 1097.964928380801 292.9992652028416
1113 0.005 5.565 20 1081.768801738223 1040.852602175498 1041.487589041637 1102.993810897577 1100.844662489086 1100.171275576873 1095.952329779843 367.0277874052985 1097.959435611808 292.9992655920555
1114 0.005 5.57 20 1081.776366143768 1040.852798054261 1041.487756368484 1103.004466307 1100.857215565546 1100.177175268896 1095.959942674142 367.0447437691918 1097.965508353277 292.9992652362778
1115 0.005 5.575 20 1081.772472189792 1040.85293563921 1041.487903499983 1102.997808147953 1100.847818080174 1100.173397855971 1095.957183852526 367.0611038911265 1097.962362402678 292.9992645438804
1116 0.005 5.58 20 1081.77372872738 1040.853085459429 1041.488049075995 1102.998375670116 1100.848234075715 1100.170885756081 1095.959079821365 367.0791070650769 1097.962533268967 292.9992650985075
1117 0.005 5.585 20 1081.772560083776 1040.853232483847 1041.48819187806 1102.998883435879 1100.849034296554 1100.171979234755 1095.960131026768 367.0989058524323 1097.960091793736 292.9992648296973
1118 0.005 5.59 20 1081.775560842506 1040.853423812271 1041.488371062929 1103.002644496412 1100.853318557374 1100.174310429348 1095.962192267947 367.1146272088638 1097.964422290983 292.9992652645946
1119 0.005 5.595 20 1081.777003969757 1040.853650336734 1041.488586265458 1103.004911415861 1100.856599364039 1100.177462140311 1095.963364267239 367.1342271983845 1097.96463488406 292.9992648831628
1120 0.005 5.600000000000001 20 1081.774974805507 1040.853819733581 1041.488766956259 1103.00039720213 1100.850246387688 1100.175145763153 1095.959182327175 367.1512219414155 1097.964391315181 292.9992645736962
1121 0.005 5.605 20 1081.771428450146 1040.853950156564 1041.488907175172 1102.998179852436 1100.848390073169 1100.174341692133 1095.958466585912 367.1675613751521 1097.960724665718 292.999265331225
1122 0.005 5.61 20 1081.776826808571 1040.854146994382 1041.489081429998 1103.00381209379 1100.853560639942 1100.174503871576 1095.960729498493 367.1854976992245 1097.96636864413 292.9992649677617
1123 0.005 5.615 20 1081.771988397081 1040.854259674978 1041.489216494405 1102.995833129629 1100.846248753438 1100.171667279302 1095.955815247704 367.2051834291917 1097.96140857507 292.9992654306126
1124 0.005 5.62 20 1081.772359677083 1040.854362485441 1041.489325433707 1102.996819949395 1100.847158862336 1100.171369061327 1095.955410766258 367.2222093097903 1097.962446689448 292.9992648986012
1125 0.005 5.625 20 1081.775145386469 1040.854493408558 1041.489451448408 1102.999222460267 1100.849185429534 1100.173504841383 1095.955145691318 367.2373106197257 1097.965804209879 292.9992650264427
1126 0.005 5.63 20 1081.771155688294 1040.854580314508 1041.489550313322 1102.995384487142 1100.845947574556 1100.171504963992 1095.954579568262 367.2546514378348 1097.961075907126 292.9992652479767
1127 0.005 5.635 20 1081.776286669779 1040.854761802703 1041.489702593684 1103.002451348819 1100.852874163141 1100.174335881477 1095.960944507164 367.2728753036681 1097.965928205023 292.9992651915762
1128 0.005 5.64 20 1081.772670555749 1040.854911387733 1041.489854739819 1102.999532789242 1100.850618963196 1100.176196382914 1095.958582191374 367.2909825283058 1097.961412953955 292.999265058631
1129 0.005 5.645 20 1081.772484961205 1040.855004786632 1041.489961486812 1102.996320672391 1100.847590867375 1100.171263743968 1095.95290164698 367.3081816430914 1097.961277663654 292.9992648320488
1130 0.005 5.65 20 1081.7769980413 1040.855213320603 1041.490144483876 1103.004474171754 1100.8555444903 1100.177031024749 1095.96117483565 367.3257538042168 1097.964991728752 292.9992647538733
1131 0.005 5.655 20 1081.773644944867 1040.855377758781 1041.49030984964 1103.000420728005 1100.851450547942 1100.175819098279 1095.961710993053 367.341287660819 1097.960670101792 292.9992651824912
1132 0.005 5.66 20 1081.777339296811 1040.855592152636 1041.490512152946 1103.004831559897 1100.856056735197 1100.179210786391 1095.962799957274 367.3597210406542 1097.964174797304 292.9992648423046
1133 0.005 5.665 20 1081.774543360902 1040.85574520139 1041.490675757651 1103.000213959382 1100.850907151745 1100.17425852151 1095.958893426221 367.375606181281 1097.962306655715 292.9992649608334
1134 0.005 5.67 20 1081.778481895361 1040.855967445859 1041.490881811066 1103.006153592575 1100.858207982234 1100.178350024998 1095.96350960084 367.3939629626923 1097.965834832565 292.9992651090212
1135 0.005 5.675 20 1081.77587258282 1040.856143998911 1041.491067444424 1103.001374549011 1100.851920161767 1100.175458115408 1095.960343829056 367.409142197532 1097.963855587464 292.9992648550903
1136 0.005 5.68 20 1081.776708970469 1040.856337390586 1041.491257181865 1103.003688322519 1100.854916111379 1100.177657693124 1095.96094003948 367.4279982671487 1097.964212291772 292.9992650921465
1137 0.005 5.685 20 1081.777633888556 1040.856528800317 1041.491447838138 1103.004418993604 1100.856343843488 1100.178715254394 1095.961107459575 367.4460942686908 1097.96498364608 292.999264844834
1138 0.005 5.69 20 1081.775067416421 1040.85667568417 1041.491608879967 1102.999907866142 1100.850682897131 1100.174995588556 1095.95624978084 367.4606656952886 1097.964948245677 292.999264690934
1139 0.005 5.695 20 1081.774103228902 1040.856781650935 1041.491728187867 1102.997018455933 1100.847468599256 1100.17228218605 1095.953085346014 367.4786255299192 1097.96275624901 292.9992652590846
1140 0.005 5.7 20 1081.775415020535 1040.856913333246 1041.491856333321 1102.999261194762 1100.849967052121 1100.172084218132 1095.955444881567 367.4948408102231 1097.964780512052 292.9992648409457
1141 0.005 5.705 20 1081.775009414443 1040.857027786562 1041.491970264452 1102.997393420985 1100.84655763579 1100.17021553518 1095.955525114624 367.5126778451419 1097.964514380391 292.999265072674
1142 0.005 5.71 20 1081.771464602634 1040.85711633428 1041.492066801434 1102.99556094403 1100.846275599866 1100.170579996786 1095.954869080327 367.529147699605 1097.959556530061 292.9992646310362
1143 0.005 5.715 20 1081.776163441569 1040.857250189938 1041.492188421482 1103.000031490635 1100.851511416951 1100.172016457046 1095.955265160787 367.5445368853357 1097.964556981572 292.9992648384291
1144 0.005 5.72 20 1081.776246614426 1040.85741510483 1041.492342673417 1103.000837820446 1100.851926420318 1100.173564295515 1095.959138962906 367.5630417441128 1097.963772819327 292.9992653676649
1145 0.005 5.725000000000001 20 1081.777219325496 1040.857586218393 1041.492507249865 1103.002689644515 1100.854851871965 1100.176391331389 1095.957453190391 367.5796660247818 1097.965313710411 292.999265119677
1146 0.005 5.73 20 1081.775729394607 1040.857719222206 1041.492649974639 1102.999620460789 1100.850375860957 1100.173943619009 1095.956260374767 367.5964032910813 1097.963488175996 292.9992645613669
1147 0.005 5.735 20 1081.775760309202 1040.857852018341 1041.492784171132 1102.999338128098 1100.850008855645 1100.172904244668 1095.957680595248 367.6130362846605 1097.963794189463 292.9992652343099
1148 0.005 5.74 20 1081.775233340773 1040.857993797972 1041.492924569421 1103.000090512107 1100.851389249737 1100.175095591659 1095.957686753648 367.6293352104376 1097.962156407752 292.9992650084682
1149 0.005 5.745 20 1081.775702962485 1040.858110862126 1041.493048192423 1102.999042852797 1100.85021521705 1100.174323223648 1095.955137787372 367.646157707652 1097.964219079244 292.9992648547444
1150 0.005 5.75 20 1081.775928399824 1040.858229135648 1041.493167546209 1102.999104301345 1100.849899249347 1100.172653908441 1095.955426868929 367.6624450829112 1097.964496191956 292.9992649463081
1151 0.005 5.755 20 1081.776280379806 1040.858342941108 1041.493280200187 1102.998789533574 1100.84860344141 1100.171648909129 1095.955318080653 367.6798040747709 1097.965653291327 292.9992649569959
1152 0.005 5.76 20 1081.774778068859 1040.858495573103 1041.493421874701 1103.000420088708 1100.850688555366 1100.173785273798 1095.96141093598 367.6937080181067 1097.961308109574 292.9992652522664
1153 0.005 5.765 20 1081.77900562182 1040.858708114369 1041.493613165916 1103.005716614483 1100.858382939331 1100.178354283731 1095.960753476973 367.7117241664481 1097.964763878643 292.9992647384476
1154 0.005 5.77 20 1081.774866248433 1040.858838303958 1041.493756853901 1102.999363811671 1100.849941888701 1100.173843346621 1095.959666586395 367.7274019653203 1097.961514285295 292.9992647873621
1155 0.005 5.775 20 1081.77767918315 1040.858992769504 1041.493906919385 1103.002257225991 1100.852941943522 1100.17571921454 1095.959319445482 367.7437959769204 1097.966050364822 292.9992651051776
1156 0.005 5.78 20 1081.778142356895 1040.859191730578 1041.494089549833 1103.005280354756 1100.856663362769 1100.178725468387 1095.963030601793 367.7609813064157 1097.96567554398 292.9992648945155
1157 0.005 5.785 20 1081.775281249994 1040.85933878185 1041.494247139907 1102.999780019795 1100.849911207954 1100.174949112087 1095.960033737828 367.7786854539076 1097.962631371901 292.9992650244573
1158 0.005 5.79 20 1081.778296103229 1040.859498583011 1041.494402967418 1103.003679211227 1100.854137669129 1100.176168450479 1095.959316414812 367.7919482968592 1097.966514754938 292.9992646446365
1159 0.005 5.795 20 1081.776299026266 1040.859644863893 1041.494550246565 1103.00069888076 1100.850981914864 1100.1744030069 1095.959607049442 367.8100075423478 1097.964625708215 292.999264510264
1160 0.005 5.8 20 1081.778847960513 1040.859819699123 1041.494717098755 1103.003354591043 1100.854170030276 1100.174564456392 1095.960471439962 367.82739512878 1097.965912560932 292.9992651546373
1161 0.005 5.805 20 1081.777853859822 1040.859976426766 1041.494877093362 1103.00233998472 1100.852836324947 1100.175558775985 1095.96145388845 367.8431581343996 1097.965529822505 292.9992648249356
1162 0.005 5.81 20 1081.77516734563 1040.860088875783 1041.495003503494 1102.998433240664 1100.849834362341 1100.173826357922 1095.954517093945 367.8581188912791 1097.962531591909 292.9992647802518
1163 0.005 5.815 20 1081.778361568073 1040.860263721112 1041.495162133283 1103.004456279188 1100.856339399952 1100.178423959975 1095.961088241927 367.8752019101846 1097.966823011358 292.9992646154988
1164 0.005 5.82 20 1081.7765326996 1040.860394428037 1041.495299821319 1102.99982160384 1100.850945051779 1100.173717071588 1095.956383386383 367.8904333944585 1097.964748066811 292.9992646909942
1165 0.005 5.825 20 1081.778788939578 1040.860576483482 1041.495467425381 1103.003794561746 1100.854823313955 1100.176878890323 1095.961620256024 367.9074207984435 1097.967665129665 292.9992652283383
1166 0.005 5.83 20 1081.774121853337 1040.860674703176 1041.495585819329 1102.996896787796 1100.847850049864 1100.174068144858 1095.954774765863 367.9214617875347 1097.962641256818 292.999264710757
1167 0.005 5.835 20 1081.777532602899 1040.860794391777 1041.49569936479 1103.000475963411 1100.851326277016 1100.173869947649 1095.957605779288 367.93775556305 1097.966034397259 292.9992646957556
1168 0.005 5.84 20 1081.777062556164 1040.860916313798 1041.49582016214 1102.999959851731 1100.85094559505 1100.172981541121 1095.956031960187 367.9550492110059 1097.966138096947 292.9992654904938
1169 0.005 5.845 20 1081.779849129689 1040.861128974994 1041.496006759741 1103.006478072359 1100.857971344688 1100.179380531604 1095.963526106864 367.9713407701747 1097.967540139112 292.9992651295585
1170 0.005 5.850000000000001 20 1081.779171043331 1040.861322442615 1041.496197129713 1103.004562465361 1100.855711439952 1100.177116161954 1095.962681983783 367.9854068469003 1097.965641689968 292.9992648037804
1171 0.005 5.855 20 1081.777393377424 1040.861473505529 1041.496357373309 1103.001311820491 1100.851852350373 1100.176446113757 1095.959673663026 368.0025358084578 1097.964439413533 292.9992649406827
1172 0.005 5.86 20 1081.777391343106 1040.8616398192 1041.496521817749 1103.001992997795 1100.852746544634 1100.17573265181 1095.96160746625 368.0171147960152 1097.963732428429 292.9992650280035
1173 0.005 5.865 20 1081.780291000943 1040.861848950668 1041.496716305179 1103.005841738253 1100.856589036448 1100.177954961371 1095.963902707529 368.0349137368287 1097.967978233772 292.9992652984474
1174 0.005 5.87 20 1081.77789965078 1040.862032755343 1041.496902680685 1103.003752744122 1100.8551682671 1100.179057001873 1095.96112983571 368.0488118920205 1097.964929053219 292.9992648189628
1175 0.005 5.875 20 1081.778467176454 1040.862179251755 1041.497059327895 1103.001569019296 1100.852128011076 1100.174829071941 1095.958254616582 368.0641629664796 1097.966261205753 292.9992647866379
1176 0.005 5.88 20 1081.779244071255 1040.862342478395 1041.497219956413 1103.003214387877 1100.853681529053 1100.176723861666 1095.961067546803 368.0819553390286 1097.966270642024 292.9992648966531
1177 0.005 5.885 20 1081.779619765841 1040.862544280851 1041.49741160661 1103.005631400643 1100.856662447861 1100.179278182098 1095.963740608828 368.0961708531281 1097.967726103981 292.9992648365252
1178 0.005 5.89 20 1081.778433683048 1040.862724470324 1041.497593740845 1103.003669595674 1100.854998577235 1100.178398468944 1095.962581315775 368.1105208232658 1097.965005667565 292.9992650391018
1179 0.005 5.895 20 1081.778302927435 1040.862882729124 1041.49775663499 1103.001887308255 1100.852494047216 1100.175203404442 1095.96008909108 368.1288731040538 1097.965855271493 292.9992647500455
1180 0.005 5.9 20 1081.779469457058 1040.863045421348 1041.497917790426 1103.002630643944 1100.852779202979 1100.17613546558 1095.961395177966 368.1440852995893 1097.967406698026 292.9992648303982
1181 0.005 5.905 20 1081.780520613712 1040.863251500554 1041.498112224062 1103.006624618498 1100.858490268873 1100.180048549156 1095.963292956438 368.1589680928089 1097.966695909352 292.9992650296811
1182 0.005 5.91 20 1081.776549339679 1040.863377544475 1041.498257744603 1102.998980827748 1100.849267950081 1100.17444996207 1095.959058594922 368.173340487724 1097.962595259769 292.9992647426591
1183 0.005 5.915 20 1081.778366730017 1040.863522104391 1041.49839757765 1103.001029542206 1100.851747902374 1100.174289803665 1095.959707494624 368.1885140584127 1097.964290222131 292.9992647650579
1184 0.005 5.92 20 1081.778065507464 1040.863673201183 1041.498543312443 1103.001028639127 1100.851623459818 1100.17477581538 1095.960684957824 368.2063039632677 1097.963132610558 292.9992650503034
1185 0.005 5.925 20 1081.778672516273 1040.863826759782 1041.498694372621 1103.00267797441 1100.854057940255 1100.176378223529 1095.960362361242 368.2214176572568 1097.964977664292 292.9992651450199
1186 0.005 5.93 20 1081.779012529528 1040.863969108233 1041.498837959428 1103.00278932707 1100.853726265997 1100.177045990797 1095.959450142724 368.23613885495 1097.965594924656 292.9992651648311
1187 0.005 5.935 20 1081.779074438318 1040.864108538377 1041.498980296434 1103.001744507574 1100.852176817873 1100.175241231334 1095.959396823498 368.2513607486184 1097.96527413972 292.9992649994697
1188 0.005 5.94 20 1081.781835056644 1040.864313289274 1041.499165647875 1103.007280382768 1100.858541775586 1100.179568414937 1095.96476421273 368.2644352428907 1097.969532487528 292.9992646580653
1189 0.005 5.945 20 1081.779484866308 1040.864462543213 1041.499326162232 1103.002852857445 1100.853367408303 1100.176670125663 1095.960624271209 368.2800836154937 1097.965505714234 292.9992649929309
1190 0.005 5.95 20 1081.779331684902 1040.864600861139 1041.499467436283 1103.002373766329 1100.852854784036 1100.176366834077 1095.960114671414 368.2977563860325 1097.966452206128 292.9992647637923
1191 0.005 5.955 20 1081.780069094741 1040.864758255609 1041.49962158874 1103.003436542865 1100.853738847977 1100.176609292216 1095.961868127102 368.3130367708418 1097.965576061926 292.9992652622526
1192 0.005 5.96 20 1081.781204078954 1040.864923825743 1041.499781639525 1103.004675073533 1100.854902091527 1100.176600210402 1095.962414882951 368.3253242727857 1097.968204006755 292.9992647719489
1193 0.005 5.965 20 1081.780636217897 1040.865067226631 1041.499930187781 1103.002681005343 1100.853186218018 1100.175283833604 1095.9596739571 368.343506870172 1097.967166140056 292.999264949713
1194 0.005 5.97 20 1081.780737420792 1040.865256578351 1041.500110045516 1103.005663831824 1100.856896534948 1100.178829374659 1095.963012323224 368.3570363495278 1097.967677873258 292.9992653048214
1195 0.005 5.975000000000001 20 1081.780035810104 1040.865415912672 1041.500271478719 1103.00298754993 1100.853116821428 1100.174820155164 1095.961880023774 368.3713565662393 1097.966052611959 292.9992649782963
1196 0.005 5.98 20 1081.780606654315 1040.865600130773 1041.500449796661 1103.00537022787 1100.856743150988 1100.178613313118 1095.961170259482 368.3884349641393 1097.966784605207 292.9992648747887
1197 0.005 5.985 20 1081.777072146778 1040.865702266106 1041.500574206048 1102.99864682522 1100.84936533592 1100.174468719386 1095.957116915028 368.4026786950324 1097.96372074407 292.9992650722878
1198 0.005 5.99 20 1081.776305208372 1040.86578412549 1041.500666972254 1102.997069303769 1100.847580553563 1100.173719739588 1095.956566927315 368.4172672646162 1097.962386558344 292.9992651015251
1199 0.005 5.995 20 1081.780401596328 1040.865925152864 1041.500790028714 1103.003415455214 1100.855567238443 1100.176803694898 1095.95788180701 368.4322037001068 1097.96722308598 292.9992651236124
1200 0.005 6 20 1081.778210892295 1040.866023281569 1041.500897008271 1102.99974776113 1100.850429914796 1100.175505278952 1095.957585105255 368.4482896871165 1097.964656369819 292.9992645690397
1201 0.005 6.005 20 1081.777766459176 1040.866137999052 1041.501008664718 1103.000488164203 1100.851831340736 1100.175651792691 1095.959492490196 368.4622552373284 1097.963486672255 292.9992648442613
1202 0.005 6.01 20 1081.780746260255 1040.866281386472 1041.501140935721 1103.002926558016 1100.853840160484 1100.176505456334 1095.95951532231 368.4780162081423 1097.966716424677 292.9992651542522
1203 0.005 6.015000000000001 20 1081.779422261814 1040.866403357624 1041.501264485686 1103.000888765852 1100.851548033929 1100.173620675942 1095.957896807555 368.4935293110512 1097.966067276374 292.9992653103144
1204 0.005 6.02 20 1081.780307586614 1040.866525259001 1041.501386876087 1103.00225797803 1100.853115862858 1100.176032531205 1095.959659373465 368.5060408667194 1097.967140925027 292.999265066433
1205 0.005 6.025 20 1081.779211601187 1040.866621468757 1041.501493140949 1102.999493366368 1100.85027651304 1100.173790285207 1095.955392886826 368.5225019321745 1097.96518663492 292.9992650904534
1206 0.005 6.03 20 1081.778402276452 1040.866709983109 1041.501584277951 1102.999235164166 1100.849991115965 1100.172887792984 1095.955406253703 368.5356066757712 1097.966014348831 292.9992648882877
1207 0.005 6.035 20 1081.781060129547 1040.866856459154 1041.501716513278 1103.003012096774 1100.85347165661 1100.175202286451 1095.960336128979 368.5508336589452 1097.966017088268 292.9992654912213
1208 0.005 6.04 20 1081.781184270325 1040.867019496772 1041.501870967844 1103.004864895967 1100.85612268913 1100.178489285294 1095.962221519199 368.5675079137279 1097.966335750161 292.9992649094449
1209 0.005 6.045 20 1081.779003757469 1040.867152079864 1041.502008821013 1103.001327923224 1100.852601046449 1100.176235713149 1095.96012023319 368.5802972538366 1097.96356059498 292.9992649216783
1210 0.005 6.05 20 1081.780344420569 1040.867298644645 1041.502150593803 1103.002693044087 1100.853421696482 1100.176660552422 1095.961233514615 368.5957805240595 1097.964858987479 292.9992652793711
1211 0.005 6.055 20 1081.781538217602 1040.867440736835 1041.502290455921 1103.004731282341 1100.85525235776 1100.178413951827 1095.96050586773 368.6106707433404 1097.968332795157 292.999265106659
1212 0.005 6.06 20 1081.781451823658 1040.867594673939 1041.502443430577 1103.00423094622 1100.854812330908 1100.178667295771 1095.962876144903 368.6244942069635 1097.966971393835 292.9992649176396
1213 0.005 6.065 20 1081.7801310875 1040.867708919463 1041.50256904239 1103.001226315781 1100.852032820184 1100.176118573651 1095.958982948252 368.6396833330563 1097.966162352692 292.9992648646036
1214 0.005 6.07 20 1081.781518842053 1040.867841583951 1041.502697126406 1103.003570864551 1100.855164843478 1100.176715554301 1095.958788064812 368.6543704902735 1097.968446166778 292.9992649640482
1215 0.005 6.075 20 1081.779266476467 1040.86795804337 1041.50281949095 1103.000885753996 1100.852267181441 1100.176419965107 1095.957799334692 368.6661339999292 1097.964541874974 292.9992651395869
1216 0.005 6.08 20 1081.780066656644 1040.868042421938 1041.502912091232 1102.999595052943 1100.850417897628 1100.173960359385 1095.95552764888 368.6829986343183 1097.966693831921 292.9992650517882
1217 0.005 6.085 20 1081.778275679189 1040.868131042037 1041.50300070173 1102.999324446438 1100.850392403062 1100.17407591964 1095.955872982961 368.6962096651848 1097.964001320533 292.9992645632597
1218 0.005 6.09 20 1081.781144682211 1040.868241608212 1041.503104727921 1103.002396462066 1100.853127069652 1100.177026835093 1095.958379179393 368.7120292707193 1097.967589227481 292.9992653341129
1219 0.005 6.095 20 1081.780166137048 1040.868342677071 1041.503207112147 1103.000950675943 1100.851789619561 1100.176410738216 1095.957967896542 368.7270929836959 1097.966113320251 292.9992648918743
1220 0.005 6.100000000000001 20 1081.78029344832 1040.868441673523 1041.503306757668 1103.001165594185 1100.851827690833 1100.175144446335 1095.957778161589 368.7406984806784 1097.965992045696 292.9992650009377
1221 0.005 6.105 20 1081.778395909919 1040.868499415243 1041.503376906157 1102.997333375783 1100.848024515884 1100.172061817204 1095.953993705288 368.7546781395003 1097.963277091756 292.9992648747101
1222 0.005 6.11 20 1081.77988373922 1040.868566079386 1041.503443213943 1102.997600408487 1100.846933634031 1100.17043087714 1095.954243826094 368.7697194234772 1097.966027034202 292.9992649335743
1223 0.005 6.115 20 1081.775816596243 1040.868607602139 1041.503489920436 1102.995819330808 1100.846411057657 1100.171195146077 1095.954857279502 368.7811056382596 1097.959593506596 292.9992652555429
1224 0.005 6.12 20 1081.781776502699 1040.868731276772 1041.503591479265 1103.002420873012 1100.854132101298 1100.174079229881 1095.958614354979 368.7966363917424 1097.965406435731 292.9992647712273
1225 0.005 6.125 20 1081.782088080755 1040.868872681705 1041.503723286822 1103.003894570788 1100.856788507853 1100.177638558292 1095.959030725549 368.8124038483867 1097.9642685547 292.9992649529763
1226 0.005 6.13 20 1081.777808078241 1040.868921119828 1041.503795794046 1102.995920009727 1100.846166723158 1100.171820483262 1095.95282356934 368.8256124558873 1097.962074247281 292.9992649712969
1227 0.005 6.135 20 1081.781470095559 1040.869051803706 1041.50390052665 1103.002890503512 1100.853206001307 1100.174062210119 1095.960800165844 368.8391008777994 1097.96586589419 292.9992650201709
1228 0.005 6.140000000000001 20 1081.779716124776 1040.86915953362 1041.504011872254 1103.000392936263 1100.850975476616 1100.175460758521 1095.958755069782 368.8546906724376 1097.963973631588 292.9992653347073
1229 0.005 6.145 20 1081.781204248066 1040.869280157248 1041.504126397256 1103.002893869156 1100.853634171675 1100.17637027773 1095.958916528845 368.8696824558693 1097.965433692012 292.9992649053765
1230 0.005 6.15 20 1081.779660366123 1040.869379108686 1041.504228064221 1102.998540428512 1100.84726478093 1100.1712713457 1095.960168305728 368.8826492186914 1097.963459964592 292.9992647222171
1231 0.005 6.155 20 1081.77682977769 1040.869448253101 1041.504303769216 1102.997468773672 1100.847847458239 1100.172507964272 1095.957121223901 368.8956276026532 1097.95982792478 292.9992648363981
1232 0.005 6.16 20 1081.78099469007 1040.869592389227 1041.504431152717 1103.00281246581 1100.854292408373 1100.175682642003 1095.960517513424 368.908339960258 1097.964469173343 292.9992650469478
1233 0.005 6.165 20 1081.781064781962 1040.869707766391 1041.504546028345 1103.00043679758 1100.849549429259 1100.173997327103 1095.960025981821 368.923607646791 1097.964973172358 292.9992651261513
1234 0.005 6.17 20 1081.778991345452 1040.869809180828 1041.504647171131 1103.00004669025 1100.850097553757 1100.172834862554 1095.959213104689 368.9386188459742 1097.962104266785 292.9992648550186
1235 0.005 6.175 20 1081.784558908402 1040.870002151028 1041.504816296739 1103.007040216971 1100.859040114178 1100.177589197158 1095.963736869447 368.9525479311807 1097.966504609558 292.9992648405141
1236 0.005 6.18 20 1081.778668519269 1040.870079869022 1041.504919501896 1102.997298672198 1100.847782852227 1100.171491843996 1095.957624400706 368.9657569971679 1097.960878928806 292.999265141489
1237 0.005 6.185 20 1081.781397223041 1040.870215516178 1041.505040863056 1103.001702867065 1100.85274821001 1100.172440892716 1095.960403750327 368.9806194644829 1097.963474164945 292.999264941086
1238 0.005 6.19 20 1081.782121812277 1040.870343615689 1041.505167720843 1103.000651587273 1100.84913537439 1100.172034602347 1095.960622997391 368.9946590884445 1097.964998922801 292.9992648700066
1239 0.005 6.195 20 1081.776787171339 1040.870407761145 1041.505247949366 1102.996142004939 1100.846474678892 1100.171400890801 1095.957167310558 369.0061451320715 1097.96025077832 292.9992646159222
1240 0.005 6.2 20 1081.781836941116 1040.870548684876 1041.505371089447 1103.002522526363 1100.854189292173 1100.175850674986 1095.95985074852 369.0197262309408 1097.965576741368 292.9992648551467
1241 0.005 6.205 20 1081.779972634667 1040.870630695505 1041.505465033825 1102.99841854523 1100.848954751384 1100.173757691041 1095.954577807595 369.0351286195842 1097.963441064858 292.9992652581499
1242 0.005 6.21 20 1081.776060513347 1040.870663743494 1041.505512460658 1102.993806370821 1100.844436644247 1100.169248690656 1095.953505425544 369.0500170356039 1097.959090485889 292.9992648349324
1243 0.005 6.215 20 1081.780849406465 1040.870768132572 1041.505601459296 1103.000479607241 1100.851257779335 1100.174689869443 1095.958335647232 369.0623733132636 1097.964254810658 292.9992649283231
1244 0.005 6.22 20 1081.780586624716 1040.870850806104 1041.505684532643 1102.998894909696 1100.849762931884 1100.172656716027 1095.955160144976 369.0776179626461 1097.964658691211 292.9992649442218
1245 0.005 6.225000000000001 20 1081.782079497628 1040.870992776947 1041.505814325084 1103.00360317234 1100.856434519778 1100.178225602917 1095.959577728586 369.0911005756151 1097.964127933794 292.9992652414599
1246 0.005 6.23 20 1081.781403266188 1040.871115268618 1041.505934661712 1103.002016326836 1100.852817393278 1100.176934399059 1095.958463678966 369.1012329667882 1097.965243965627 292.9992651831261
1247 0.005 6.235 20 1081.776596740312 1040.871145238009 1041.505988360796 1102.993942194624 1100.843868270071 1100.170659377792 1095.953134195464 369.1169833018834 1097.960990204014 292.9992649371795
1248 0.005 6.24 20 1081.77533042376 1040.871158232718 1041.506009128093 1102.993771750976 1100.844470119671 1100.171049111458 1095.952974511333 369.1320109005999 1097.958772971566 292.9992647068768
1249 0.005 6.245 20 1081.776159850828 1040.871195103326 1041.506038651338 1102.995736840745 1100.846041281792 1100.173278966184 1095.956895449785 369.1436846841497 1097.959309022897 292.9992650753043
1250 0.005 6.25 20 1081.781430859821 1040.871330622585 1041.506140223661 1103.003037895384 1100.853710512559 1100.176957326123 1095.962451280387 369.1585509806196 1097.963496821887 292.9992651031193
1251 0.005 6.255 20 1081.781552758847 1040.871467430311 1041.506268093903 1103.002811195802 1100.852772412413 1100.176180176403 1095.961385336768 369.1720311619704 1097.963634110883 292.9992652121387
1252 0.005 6.26 20 1081.778457737928 1040.871557999145 1041.506371009267 1102.99837647765 1100.848853291249 1100.174152414979 1095.960228513457 369.1851187416787 1097.959574379561 292.9992646567305
1253 0.005 6.265000000000001 20 1081.780271887795 1040.871693656783 1041.506500573761 1103.001924180005 1100.853017904541 1100.178290532642 1095.962173623832 369.1982509040174 1097.962060996334 292.9992649118529
1254 0.005 6.27 20 1081.781368941205 1040.87181661198 1041.506620698337 1103.002563750209 1100.853726404278 1100.178451290565 1095.960463378613 369.2109504215713 1097.965585723593 292.9992651188566
1255 0.005 6.275 20 1081.782231472265 1040.871950522581 1041.506750256577 1103.002662556651 1100.854253904105 1100.175900808412 1095.958938943035 369.2250099742901 1097.967728782309 292.9992649269182
1256 0.005 6.28 20 1081.779985578241 1040.872035796179 1041.506846731349 1102.999022788482 1100.850710098795 1100.172404711239 1095.954409571194 369.2370838375174 1097.96374515589 292.9992644646563
1257 0.005 6.285 20 1081.780880976855 1040.872156730111 1041.506961306233 1103.00081959732 1100.852035111143 1100.174655955252 1095.958447798503 369.2521322213672 1097.964453010886 292.9992652688039
1258 0.005 6.29 20 1081.780309341666 1040.872248146845 1041.507058185212 1102.999496103298 1100.850408677304 1100.174083917532 1095.956635690361 369.2652997260015 1097.964393615563 292.9992647990283
1259 0.005 6.295 20 1081.782071775615 1040.872354666824 1041.507160940835 1103.001967997437 1100.852848053083 1100.176869450542 1095.959392031461 369.2779904656523 1097.966817536715 292.9992648831497
1260 0.005 6.3 20 1081.781695917028 1040.872442278635 1041.507254383226 1103.000660262308 1100.851756231604 1100.175424509061 1095.956021035401 369.2913410419769 1097.96700088009 292.9992649001516
1261 0.005 6.305 20 1081.781984890559 1040.87253856815 1041.507349941446 1102.999163864607 1100.847956471353 1100.172444667267 1095.957864170918 369.3050900904911 1097.966598108463 292.9992651549375
1262 0.005 6.31 20 1081.776856484322 1040.872575001558 1041.507402281043 1102.995059335518 1100.845821457593 1100.171545923976 1095.954956748567 369.3163584842213 1097.960238880955 292.9992650311009
1263 0.005 6.315 20 1081.776007039413 1040.872599777456 1041.507431041516 1102.993861140249 1100.844143237813 1100.170822157526 1095.95508951357 369.3298584828883 1097.958880690562 292.9992652113858
1264 0.005 6.32 20 1081.784849887721 1040.872756410614 1041.507550360591 1103.005675735715 1100.857722794478 1100.178414936114 1095.961521744953 369.3440607255061 1097.967143451039 292.9992647191766
1265 0.005 6.325 20 1081.778737712795 1040.87281820211 1041.507630892968 1102.996578599373 1100.846845039159 1100.170936147316 1095.955761756424 369.3568726902974 1097.960779751673 292.9992650992533
1266 0.005 6.33 20 1081.779325396449 1040.872899663697 1041.507709722825 1102.99846260649 1100.849249370825 1100.175332969671 1095.958035547521 369.3704963719783 1097.962851537166 292.9992648173588
1267 0.005 6.335 20 1081.78281775712 1040.873036812722 1041.507832079955 1103.002863633394 1100.854461576975 1100.176619618317 1095.959832392664 369.3844651807539 1097.966386191532 292.9992654025554
1268 0.005 6.34 20 1081.779467095497 1040.873088462771 1041.507903181091 1102.996477440223 1100.84647510733 1100.171911951662 1095.95265747515 369.3960513457895 1097.963862630789 292.9992647475907
1269 0.005 6.345 20 1081.782324996688 1040.873212614468 1041.508016068979 1103.001718056053 1100.853534680552 1100.175321793947 1095.957625606989 369.4086288501481 1097.965211205456 292.9992648277781
1270 0.005 6.350000000000001 20 1081.78067301763 1040.87329235954 1041.508102936352 1102.997858278051 1100.848186766699 1100.172658516156 1095.955700063374 369.4218579910545 1097.962927497816 292.9992651567788
1271 0.005 6.355 20 1081.779322603106 1040.87333643498 1041.508161116295 1102.996192226914 1100.846956373365 1100.17192176637 1095.95285223248 369.4353292754224 1097.963019575921 292.9992649364486
1272 0.005 6.36 20 1081.783444637404 1040.873476945371 1041.508275585903 1103.004341698313 1100.856973788045 1100.178551964272 1095.960396254901 369.4491962395151 1097.964662174472 292.9992651912824
1273 0.005 6.365 20 1081.780056908234 1040.873563789619 1041.508368752195 1102.99833731341 1100.849619938695 1100.172957835748 1095.957042288562 369.4605053144419 1097.96090595395 292.9992645794544
1274 0.005 6.37 20 1081.783118751685 1040.873684716471 1041.508480773017 1103.002973340651 1100.855238207561 1100.17722120483 1095.957962935185 369.4748359550921 1097.963809674542 292.9992648870628
1275 0.005 6.375 20 1081.781201831988 1040.873780638784 1041.508579428458 1103.000648359233 1100.851618536446 1100.175840794416 1095.956935526554 369.4883909607524 1097.963452904273 292.9992650286587
1276 0.005 6.38 20 1081.781786645471 1040.873874135638 1041.508673575511 1102.999265285026 1100.848999520351 1100.172941997428 1095.957279514887 369.5001142242525 1097.963744686504 292.9992650485966
1277 0.005 6.385 20 1081.783378946387 1040.874003900172 1041.508787377297 1103.002656322167 1100.852404752276 1100.174492058718 1095.962024621493 369.5127217527772 1097.964842383346 292.9992645961088
1278 0.005 6.390000000000001 20 1081.781317191295 1040.874109330268 1041.50889872752 1103.000539065303 1100.850939982938 1100.173407161667 1095.95798517256 369.5261565002842 1097.962929616604 292.9992650068231
1279 0.005 6.395 20 1081.785008825013 1040.874274964319 1041.509047958139 1103.006241891471 1100.85810021569 1100.178576869371 1095.961395023159 369.5396581975011 1097.965538225866 292.9992649380791
1280 0.005 6.4 20 1081.784752516238 1040.874455088494 1041.509222477119 1103.00656244776 1100.859161403612 1100.18040844807 1095.96308784314 369.5516328899904 1097.964025595966 292.999265309971
1281 0.005 6.405 20 1081.780464478813 1040.87453305669 1041.509324922875 1102.997923205691 1100.847448771631 1100.173680896492 1095.956757081769 369.5619922834825 1097.96236200245 292.9992647833089
1282 0.005 6.41 20 1081.783382137248 1040.874676568786 1041.509454028884 1103.003932955524 1100.854833367222 1100.178488102427 1095.962992653849 369.5754496514253 1097.965426792125 292.999264613713
1283 0.005 6.415 20 1081.784629061066 1040.874841301999 1041.509609627934 1103.005097711039 1100.856863905486 1100.17813048161 1095.962096194558 369.5913866016426 1097.964684745384 292.9992650905417
1284 0.005 6.42 20 1081.780907078809 1040.874916473598 1041.509707202685 1102.997682926551 1100.847603601462 1100.173939938986 1095.956198074385 369.6014890570062 1097.96375867265 292.9992650486001
1285 0.005 6.425 20 1081.784806397549 1040.875075817298 1041.509841163506 1103.004761301733 1100.854733821257 1100.175805681099 1095.964232510483 369.6133303362902 1097.966408226561 292.9992650646309
1286 0.005 6.43 20 1081.783170594054 1040.875219402495 1041.509986384916 1103.002698495504 1100.853419995896 1100.175113374195 1095.960086032235 369.6276523358043 1097.964178402851 292.9992650656448
1287 0.005 6.435 20 1081.783232374101 1040.875357028265 1041.510123427051 1103.0024223436 1100.852858520479 1100.176256010559 1095.961779125385 369.6395479432479 1097.964483084887 292.9992647608293
1288 0.005 6.44 20 1081.7815214982 1040.875462487862 1041.510235920928 1103.00021027137 1100.850588504557 1100.17446857804 1095.959020787668 369.6529495796602 1097.962236901002 292.9992650868043
1289 0.005 6.445 20 1081.778798926709 1040.87553636584 1041.510317143388 1102.997470724626 1100.847430719987 1100.17227259593 1095.958814308473 369.6648575734745 1097.960301851106 292.9992651600691
1290 0.005 6.45 20 1081.786110983082 1040.875711256616 1041.510465257714 1103.0061144693 1100.858106854525 1100.176762524294 1095.96378731663 369.6749043532542 1097.965988281725 292.9992649967014
1291 0.005 6.455 20 1081.784135789962 1040.875841354087 1041.510599248041 1103.002233481157 1100.853242217271 1100.173110677278 1095.960207724197 369.6884579003853 1097.96421806792 292.9992647658289
1292 0.005 6.46 20 1081.78549074672 1040.876011870255 1041.510764995236 1103.00480333053 1100.856646712273 1100.175658088788 1095.960906819834 369.7042707198168 1097.965666006452 292.9992649078335
1293 0.005 6.465 20 1081.782035518693 1040.876094856368 1041.510869905178 1102.998887903138 1100.850016909832 1100.172625048681 1095.955288386402 369.7136492032324 1097.963685570369 292.999265059482
1294 0.005 6.47 20 1081.782659054267 1040.876190846068 1041.510967939056 1103.000187356925 1100.85093085615 1100.174779018548 1095.958252615524 369.7270332531251 1097.964358777539 292.9992650076352
1295 0.005 6.475000000000001 20 1081.780262345832 1040.876259027092 1041.511043674653 1102.997126380494 1100.84767287066 1100.171603528444 1095.955216847429 369.7400767602292 1097.961016097658 292.9992650892187
1296 0.005 6.48 20 1081.779622550913 1040.876301195378 1041.51108983547 1102.995883454922 1100.846138058247 1100.169862248963 1095.955573124334 369.7522380210412 1097.960889917595 292.999264858138
1297 0.005 6.485 20 1081.785801955627 1040.876453082845 1041.511213290386 1103.004530559564 1100.856445698529 1100.175796842356 1095.961696799955 369.7617989763633 1097.966600627452 292.9992648995798
1298 0.005 6.49 20 1081.781428607832 1040.876515975021 1041.511296653346 1102.997093286048 1100.847539669346 1100.171151423174 1095.953177072876 369.7748221483992 1097.962557363156 292.9992651274732
1299 0.005 6.495 20 1081.77973090793 1040.876564003997 1041.51135026062 1102.996514755195 1100.84665825886 1100.169386054688 1095.955214393869 369.7891127685023 1097.962049712188 292.9992648971563
1300 0.005 6.5 20 1081.785159251888 1040.87669483438 1041.5114622667 1103.003800697421 1100.856684221034 1100.176397336301 1095.957759262328 369.7997417387927 1097.966025419453 292.9992648227187
1301 0.005 6.505 20 1081.780789280619 1040.876745617272 1041.511529385761 1102.99699221537 1100.847615901399 1100.172574413431 1095.95355562314 369.8124588676072 1097.962615386605 292.9992649554925
1302 0.005 6.51 20 1081.778824090076 1040.876787393506 1041.511574062574 1102.995976740802 1100.846183808582 1100.169721457359 1095.956562837456 369.8255812150072 1097.960298873094 292.9992649927835
1303 0.005 6.515000000000001 20 1081.783581622823 1040.876898607781 1041.51166592047 1103.002002932939 1100.852855330638 1100.173765928866 1095.959057484501 369.8366168785186 1097.963868462456 292.9992652385546
1304 0.005 6.52 20 1081.780988279434 1040.876955169233 1041.511731869766 1102.996626379259 1100.846319903553 1100.16857257321 1095.955864482381 369.8509523257278 1097.96095683382 292.9992647839441
1305 0.005 6.525 20 1081.784650440302 1040.877092472855 1041.511850232872 1103.003592519298 1100.855034458839 1100.176024323889 1095.961003453678 369.8621039283673 1097.965921589964 292.9992646403455
1306 0.005 6.53 20 1081.784491181904 1040.877211238784 1041.511971222335 1103.002318321388 1100.854876313868 1100.175084663548 1095.957126905045 369.8734312796356 1097.964472590321 292.9992650463133
1307 0.005 6.535 20 1081.779870380302 1040.877240297189 1041.512024430322 1102.99542981467 1100.845787334908 1100.169687143359 1095.95271524008 369.8862439604417 1097.961167168173 292.9992650031115
1308 0.005 6.54 20 1081.783821544271 1040.877350218387 1041.512113484989 1103.000932869236 1100.850760552642 1100.171461612427 1095.959493093019 369.8983185354318 1097.965175433502 292.9992649307839
1309 0.005 6.545 20 1081.78248585364 1040.877443906671 1041.512204319239 1102.998842154121 1100.849176654083 1100.169864508246 1095.958076094467 369.9111146407171 1097.962045212328 292.9992648522751
1310 0.005 6.55 20 1081.781464137313 1040.877517108606 1041.512283269672 1102.997711592835 1100.848324436524 1100.169434709748 1095.956024633089 369.9233847396767 1097.959975864287 292.9992647347616
1311 0.005 6.555 20 1081.780218728853 1040.877590211041 1041.512355942081 1102.997803246188 1100.848283677954 1100.173440656871 1095.959015621994 369.9341766163405 1097.96045502724 292.9992650531984
1312 0.005 6.56 20 1081.784204694323 1040.8777161025 1041.51246824118 1103.002201270411 1100.85415797353 1100.17659300815 1095.9598977255 369.9461508195702 1097.963996988229 292.9992649910549
1313 0.005 6.565 20 1081.779894709013 1040.877740755413 1041.512515286701 1102.994310837608 1100.845052293544 1100.170854825071 1095.953471414842 369.9573721498024 1097.960829214765 292.9992646327071
1314 0.005 6.57 20 1081.777751250936 1040.87775803282 1041.512538099365 1102.994615520744 1100.845172258187 1100.172004246176 1095.954086152143 369.9710690214031 1097.958725587964 292.9992647649289
1315 0.005 6.575 20 1081.783278582844 1040.877867439065 1041.512621732645 1103.001771364727 1100.852992425605 1100.176455258071 1095.959693503296 369.9808316955157 1097.964369503189 292.9992648339447
1316 0.005 6.58 20 1081.782219547326 1040.877926516271 1041.512688694829 1102.997781264932 1100.848714541442 1100.171807257207 1095.953926317515 369.9951732905609 1097.96375684053 292.999265191475
1317 0.005 6.585 20 1081.779701192178 1040.877985967727 1041.512750556367 1102.996788771875 1100.847174992284 1100.172518091213 1095.956245401299 370.0054887339236 1097.960444796662 292.9992649411985
1318 0.005 6.59 20 1081.782943250902 1040.878038969458 1041.51280556495 1102.997258478362 1100.846798447159 1100.170559614346 1095.953143362571 370.0172809978699 1097.965419161496 292.9992648277847
1319 0.005 6.595 20 1081.782817115284 1040.87809474699 1041.512861584577 1102.997503417387 1100.847136756808 1100.170951519776 1095.954849997771 370.0285193301183 1097.964291762149 292.9992649272265
1320 0.005 6.600000000000001 20 1081.779588080573 1040.87813173187 1041.512905557045 1102.995761243236 1100.846094971945 1100.170679069185 1095.956456159215 370.0399184664675 1097.960585817008 292.9992649452982
1321 0.005 6.605 20 1081.783083381453 1040.878215295338 1041.512975996418 1103.000135010958 1100.850890345735 1100.174796432569 1095.957908018024 370.0523923353266 1097.964270486988 292.9992653445315
1322 0.005 6.61 20 1081.777262560066 1040.8782181909 1041.512996384587 1102.992489061969 1100.842930126936 1100.169858851703 1095.952528751128 370.0663749904801 1097.958230451445 292.9992648137298
1323 0.005 6.615 20 1081.785661578991 1040.878351848756 1041.513099004299 1103.004077476221 1100.856354997936 1100.176762155179 1095.959749323245 370.0760606258067 1097.96580323851 292.9992646636825
1324 0.005 6.62 20 1081.783729418683 1040.878463397716 1041.513206714654 1103.000427462806 1100.849628344413 1100.17458381093 1095.960027379961 370.0858917556811 1097.962785065933 292.9992648644333
1325 0.005 6.625 20 1081.780007085626 1040.878536609165 1041.513286577906 1102.99753529684 1100.847878872996 1100.172619736202 1095.959507448329 370.0995748907025 1097.958607237184 292.9992649519211
1326 0.005 6.63 20 1081.781510046528 1040.878632109315 1041.5133732679 1102.998692982768 1100.848670752665 1100.171493925513 1095.960008703555 370.1118462533493 1097.960867087987 292.9992649350085
1327 0.005 6.635 20 1081.788333445423 1040.878828516292 1041.513541032078 1103.008221980891 1100.860637173178 1100.178895073246 1095.964354914615 370.1245307260971 1097.966525787843 292.9992648442565
1328 0.005 6.640000000000001 20 1081.786011992004 1040.878998366103 1041.513713746182 1103.004653269169 1100.856512803029 1100.176297444149 1095.961630650463 370.1337366877981 1097.964389942306 292.999264617751
1329 0.005 6.645 20 1081.783467119776 1040.879121149742 1041.513848300535 1103.000762561358 1100.851352924581 1100.17478518004 1095.961572913806 370.1455908681506 1097.961771996981 292.9992650419448
1330 0.005 6.65 20 1081.784693691857 1040.879243208989 1041.513971833172 1103.001881026265 1100.852430376495 1100.174964416203 1095.959829010078 370.1597135579647 1097.964521168096 292.999264946544
1331 0.005 6.655 20 1081.780301783601 1040.879301101316 1041.51404520509 1102.996506539349 1100.847053707035 1100.171767413447 1095.957249094274 370.1706233538681 1097.958998701205 292.9992649031626
1332 0.005 6.66 20 1081.785842001978 1040.879467794289 1041.514187350062 1103.0050904946 1100.857111019138 1100.177180106076 1095.961366932175 370.1796904736607 1097.964146426822 292.9992649023341
1333 0.005 6.665 20 1081.782787300816 1040.879564914046 1041.514295526289 1102.99971359192 1100.850363049723 1100.175518418115 1095.959420724487 370.1907411185265 1097.962588809499 292.9992647581765
1334 0.005 6.67 20 1081.785975370554 1040.879697655092 1041.514412731255 1103.003091460361 1100.85306256598 1100.173073999769 1095.960895222932 370.204230778 1097.96590151701 292.9992649153059
1335 0.005 6.675 20 1081.785016674716 1040.879823505628 1041.514541558197 1103.001803265117 1100.851900210616 1100.174897818876 1095.961255025829 370.2174165089117 1097.96361188537 292.9992650635738
1336 0.005 6.68 20 1081.786002688834 1040.879993645248 1041.514699905081 1103.005835521461 1100.856972374664 1100.17906906546 1095.964202716676 370.2287935504584 1097.966955634982 292.9992652591769
1337 0.005 6.685 20 1081.783276271686 1040.880099220595 1041.514819139045 1103.000513753524 1100.851000785827 1100.175584166756 1095.959131928642 370.2364593488751 1097.963947145756 292.9992650404828
1338 0.005 6.69 20 1081.783093852979 1040.880216025248 1041.514935113263 1103.001052999454 1100.851960925981 1100.17594038088 1095.959451327805 370.2477858789892 1097.963112992383 292.9992653156153
1339 0.005 6.695 20 1081.784307622114 1040.880320396473 1041.515039792944 1103.000840381386 1100.85109693554 1100.17479423097 1095.960441958896 370.2617806846944 1097.963717331734 292.9992652129245
1340 0.005 6.7 20 1081.786586102373 1040.880464100421 1041.515173742153 1103.004904613006 1100.855360210061 1100.178015281766 1095.961627649475 370.2715863414293 1097.967879659967 292.9992648490872
1341 0.005 6.705 20 1081.784270679189 1040.880557712676 1041.515280817888 1103.000196829233 1100.850380284681 1100.174733681919 1095.958833652504 370.2837237189322 1097.965066233874 292.9992651578136
1342 0.005 6.71 20 1081.786022721115 1040.880670897969 1041.51539164876 1103.003173412746 1100.853789646328 1100.176176514646 1095.959036302471 370.2951320852231 1097.966437755533 292.9992649699362
1343 0.005 6.715 20 1081.785331663589 1040.880780969246 1041.51550424991 1103.002437370551 1100.85295349311 1100.176669796387 1095.959681908792 370.3049633748386 1097.96775839137 292.9992651060181
1344 0.005 6.72 20 1081.786158609866 1040.880896405104 1041.515617584012 1103.003436740735 1100.853753674875 1100.177412763964 1095.960872783053 370.3185192239354 1097.966931389613 292.9992649564709
1345 0.005 6.725000000000001 20 1081.786584273421 1040.881032000056 1041.515747261065 1103.004892870439 1100.85571015216 1100.17811370975 1095.962380399233 370.3299177808524 1097.967358418544 292.9992649930584
1346 0.005 6.73 20 1081.785777809007 1040.881149400086 1041.515869898948 1103.003127674018 1100.853615758513 1100.177110258528 1095.959557106387 370.3394498040912 1097.966857601288 292.9992652212393
1347 0.005 6.735 20 1081.786230034599 1040.881280390957 1041.51599633578 1103.002829200818 1100.852863603234 1100.175301819588 1095.961350661958 370.3511906093275 1097.965769044161 292.9992653254852
1348 0.005 6.74 20 1081.783095649784 1040.881359831617 1041.516088955922 1102.998601189699 1100.848248419931 1100.171844056016 1095.958381800008 370.3625676254317 1097.963141548236 292.999265059995
1349 0.005 6.745 20 1081.785581743922 1040.88147517105 1041.516194690411 1103.001632486183 1100.85221060099 1100.172082357446 1095.961392889369 370.3728876457464 1097.962364948755 292.9992650674517
1350 0.005 6.75 20 1081.784505669169 1040.88158065926 1041.516300302073 1103.001439082767 1100.852166602248 1100.174732732393 1095.960402091611 370.3845008935046 1097.962550608499 292.9992649702282
1351 0.005 6.755 20 1081.785485537875 1040.881692749941 1041.516411723588 1103.001505617732 1100.852297826346 1100.172711045042 1095.960981771213 370.3959314645625 1097.962075454991 292.999265465205
1352 0.005 6.76 20 1081.787004065904 1040.881854679111 1041.516560026903 1103.005360675402 1100.857724448093 1100.177567462392 1095.962147612534 370.4068169275274 1097.964331787183 292.9992650933426
1353 0.005 6.765000000000001 20 1081.782914955193 1040.881934192842 1041.516656821125 1102.998451937602 1100.848928017234 1100.172870152482 1095.958883816012 370.4158948579279 1097.960917537155 292.9992648835058
1354 0.005 6.77 20 1081.782520401604 1040.881996639877 1041.516726126959 1102.997555959043 1100.8477098058 1100.172889487077 1095.958242569863 370.4274340340448 1097.959946166916 292.9992648472395
1355 0.005 6.775 20 1081.78610775578 1040.882092940543 1041.516812129219 1103.001896210566 1100.85224283473 1100.173462935392 1095.958957365893 370.4419595766195 1097.965926153543 292.9992650342172
1356 0.005 6.78 20 1081.786877129309 1040.882246702045 1041.516949640127 1103.005544145716 1100.856260965808 1100.178775554821 1095.963680866401 370.4510721406602 1097.967622371312 292.9992650544895
1357 0.005 6.785 20 1081.783640532934 1040.882332479954 1041.517049310214 1102.999870099251 1100.850445202576 1100.175816122521 1095.959267765119 370.4604913734895 1097.963197270752 292.9992647834638
1358 0.005 6.79 20 1081.7849848996 1040.882422043466 1041.517137910415 1103.000861456926 1100.851503294155 1100.173743655289 1095.958243541248 370.4723579955406 1097.964271362767 292.9992647168846
1359 0.005 6.795 20 1081.78613878804 1040.882538313041 1041.517244976148 1103.002701251481 1100.853422847619 1100.174075604041 1095.960514167426 370.4860914767848 1097.965055886541 292.9992653068819
1360 0.005 6.8 20 1081.786553172157 1040.882680022794 1041.517379534623 1103.004152483116 1100.855200971102 1100.176560201644 1095.961804181607 370.4964089146016 1097.964381841099 292.9992652451787
1361 0.005 6.805 20 1081.78439024234 1040.882772080888 1041.517483227952 1103.000982469225 1100.851440973895 1100.176280722924 1095.95980751382 370.5055287644356 1097.963245418108 292.9992651727572
1362 0.005 6.81 20 1081.786546766878 1040.882876873711 1041.517584374257 1103.002504454462 1100.852963239736 1100.175818851156 1095.960329597392 370.5156132512311 1097.96626117365 292.9992647993921
1363 0.005 6.815 20 1081.78738561087 1040.883026995798 1041.517720470967 1103.005875647934 1100.857605290096 1100.178581692183 1095.963154732029 370.5269678478633 1097.967474756196 292.999264836525
1364 0.005 6.82 20 1081.785819826126 1040.883110961147 1041.517820047236 1103.000675034408 1100.85063164397 1100.174645495263 1095.958217520617 370.5391759669629 1097.964945873369 292.9992650458363
1365 0.005 6.825 20 1081.787034244068 1040.883227957353 1041.517929879209 1103.00336837418 1100.853701048517 1100.176409155742 1095.962186768186 370.5495442064611 1097.966397104603 292.999265181996
1366 0.005 6.83 20 1081.787797939378 1040.88334863893 1041.518047309893 1103.004465381581 1100.854867220402 1100.176285378291 1095.961703899247 370.5613333163438 1097.967116344471 292.9992651027203
1367 0.005 6.835 20 1081.786834190035 1040.883491492921 1041.518184893028 1103.005181549441 1100.856350450868 1100.178848874615 1095.961100640845 370.57002291435 1097.967011737758 292.9992650102967
1368 0.005 6.84 20 1081.784725083043 1040.883591476028 1041.518293126361 1103.001581383523 1100.852595460699 1100.175777810109 1095.959531921117 370.5814680078227 1097.963337274512 292.9992650608101
1369 0.005 6.845 20 1081.7873916727 1040.883719635609 1041.518412143684 1103.00462006914 1100.855229116513 1100.176440836521 1095.962633013723 370.5939504297099 1097.967164279691 292.9992654136639
1370 0.005 6.850000000000001 20 1081.78814548027 1040.883850945556 1041.518541214174 1103.005125283081 1100.855957852638 1100.177545385181 1095.960678912882 370.6032904087375 1097.967587912462 292.9992653633058
1371 0.005 6.855 20 1081.785768443072 1040.883965068412 1041.518662598577 1103.002292143328 1100.853269263711 1100.175643054376 1095.960714436949 370.6139749942716 1097.964024244596 292.999264918682
1372 0.005 6.86 20 1081.784220789692 1040.884041878098 1041.518752623772 1102.999256105685 1100.850032952653 1100.174037447147 1095.95673833573 370.6248745022827 1097.964709240823 292.9992649293374
1373 0.005 6.865 20 1081.784396726804 1040.884089677515 1041.518810748556 1102.998495857428 1100.849155855384 1100.173490922237 1095.955622240124 370.6351171659684 1097.965001495112 292.9992654417379
1374 0.005 6.87 20 1081.78492747016 1040.88415982004 1041.518875682201 1102.999982259061 1100.850761996768 1100.173781079963 1095.957714454683 370.6447287217251 1097.964538707736 292.9992647936875
1375 0.005 6.875 20 1081.784840187885 1040.884212658862 1041.518934257856 1102.998503375591 1100.849123170211 1100.172969380093 1095.956338521548 370.6567520579962 1097.964969633829 292.9992651130367
1376 0.005 6.88 20 1081.787484704538 1040.884307667261 1041.519017149979 1103.002647643938 1100.853698169939 1100.174824572774 1095.959466177388 370.6676543837535 1097.966817040852 292.9992650871736
1377 0.005 6.885 20 1081.783136147871 1040.884336370975 1041.519065075706 1102.996564867589 1100.84717298295 1100.172579277611 1095.954120933287 370.6775051747423 1097.962324980912 292.9992652019598
1378 0.005 6.890000000000001 20 1081.786158226278 1040.884396956649 1041.519119004663 1103.000985848907 1100.851828053853 1100.17443814577 1095.956751926589 370.6869677454578 1097.966154260285 292.9992651803947
1379 0.005 6.895 20 1081.784785198022 1040.884442258409 1041.519167268503 1102.999276126418 1100.849756767974 1100.174027978769 1095.955291012659 370.697341818532 1097.966004068066 292.9992648259768
1380 0.005 6.9 20 1081.786933120257 1040.884509822186 1041.519230490516 1103.001648229596 1100.852907603022 1100.175332697997 1095.956347561621 370.7104393635271 1097.967062784764 292.9992649439718
1381 0.005 6.905 20 1081.786418721672 1040.8845894854 1041.519307596958 1103.001451841855 1100.85228224815 1100.175536650884 1095.959057565884 370.7208466210431 1097.966490950132 292.9992653205915
1382 0.005 6.91 20 1081.782037295312 1040.884628119453 1041.51935352017 1102.997022960018 1100.84677193332 1100.171260030771 1095.957558908118 370.7301746139007 1097.960453017164 292.9992652018834
1383 0.005 6.915 20 1081.788289324388 1040.884764666452 1041.519466290995 1103.004494644146 1100.856278454497 1100.17587997436 1095.963159651746 370.7382303175316 1097.965148975129 292.9992649748817
1384 0.005 6.92 20 1081.78510644292 1040.884834747181 1041.519546706409 1102.999287619961 1100.849259234338 1100.172840012584 1095.957428760561 370.7491246210626 1097.962014767287 292.9992649176871
1385 0.005 6.925 20 1081.784304469303 1040.884883266104 1041.51959918142 1102.998572674297 1100.848688935251 1100.170794636344 1095.958272976471 370.7618289262725 1097.961670447502 292.9992649277319
1386 0.005 6.93 20 1081.789443814143 1040.885001677706 1041.519700757813 1103.005079926206 1100.857085983646 1100.176592636021 1095.959414123601 370.771722924 1097.966972078935 292.9992652597546
1387 0.005 6.935 20 1081.785593343847 1040.885075101169 1041.519782030018 1103.000436381413 1100.851098996144 1100.174903174602 1095.957138834167 370.7819226647451 1097.964066714774 292.9992650164214
1388 0.005 6.94 20 1081.785247243343 1040.885133884616 1041.519846958928 1102.999628566704 1100.850259792897 1100.174244648649 1095.958269619866 370.7931491152365 1097.963909427108 292.9992650396113
1389 0.005 6.945 20 1081.781817338895 1040.885140514759 1041.519868504832 1102.994445121378 1100.84502928809 1100.170168611656 1095.954316452487 370.8046981699571 1097.959733722651 292.9992651475367
1390 0.005 6.95 20 1081.787199264819 1040.885229485035 1041.519937783568 1103.002434963075 1100.854837624231 1100.175172737328 1095.958001381292 370.8129000183871 1097.964871135451 292.9992650077614
1391 0.005 6.955 20 1081.784891506849 1040.885263496433 1041.519977033389 1102.997074539815 1100.845789029091 1100.169628274691 1095.957317815041 370.8218141961216 1097.963017664352 292.9992651263597
1392 0.005 6.96 20 1081.782361430304 1040.885272364726 1041.519997402083 1102.995610066787 1100.846424715503 1100.169385687091 1095.953447200718 370.8342241011546 1097.960745117122 292.9992648416796
1393 0.005 6.965 20 1081.789573354562 1040.885419389787 1041.520110479139 1103.006671815809 1100.858503542615 1100.177997038196 1095.962055746749 370.8447138229665 1097.966154959319 292.9992649170837
1394 0.005 6.97 20 1081.787683305157 1040.885518336436 1041.520211758743 1103.002823119058 1100.853510061311 1100.174884014567 1095.960900545145 370.8547014383853 1097.964624961624 292.9992653038231
1395 0.005 6.975000000000001 20 1081.7868426948 1040.885605101756 1041.520302843437 1103.001729694116 1100.852321774918 1100.174821542929 1095.959380502499 370.8668227192726 1097.964867753782 292.999265402973
1396 0.005 6.98 20 1081.786165282789 1040.885680452101 1041.520377528813 1102.999817561451 1100.848409240935 1100.171853843954 1095.961371066336 370.8767717206668 1097.963466690559 292.9992654548099
1397 0.005 6.985 20 1081.781404831937 1040.885682319152 1041.520401147211 1102.99479251248 1100.845188925303 1100.169478631216 1095.954132816898 370.8847642053029 1097.959707406419 292.9992647642703
1398 0.005 6.99 20 1081.783214315807 1040.885705265554 1041.520420902647 1102.997082078291 1100.84774633628 1100.170748746725 1095.955748033283 370.8932949665582 1097.961536691711 292.999264847384
1399 0.005 6.995 20 1081.788283155747 1040.885813899902 1041.520507382368 1103.00314978587 1100.855705798181 1100.175755878462 1095.959414286822 370.9053824149726 1097.964569053185 292.9992651383678
1400 0.005 7 20 1081.786191358362 1040.885876397942 1041.520572968044 1102.998535555092 1100.847755305182 1100.17021068611 1095.957402326444 370.9160967376928 1097.963567024917 292.9992649614714
1401 0.005 7.005 20 1081.786707253955 1040.885939985012 1041.520641270862 1102.999819239162 1100.850581696003 1100.172632962454 1095.956012108643 370.9262505820343 1097.96505817546 292.9992649513881
1402 0.005 7.01 20 1081.788669202182 1040.886060789037 1041.520747706715 1103.004732606442 1100.857311253561 1100.177669573863 1095.961065616612 370.9385147192801 1097.965831061904 292.9992651454917
1403 0.005 7.015000000000001 20 1081.786442385336 1040.886148364473 1041.520838859027 1103.002223278199 1100.853709727133 1100.176498983585 1095.958764572527 370.9458061447051 1097.964124788566 292.9992648006101
1404 0.005 7.02 20 1081.785914846187 1040.886207358941 1041.520907316424 1102.999407018037 1100.850094693459 1100.173543198157 1095.95678679944 370.9554041675952 1097.964954215135 292.9992652897564
1405 0.005 7.025 20 1081.785650342448 1040.886258748088 1041.520961581698 1102.99773154163 1100.846927462866 1100.170948504627 1095.957369437417 370.9673456099935 1097.963141605875 292.9992651525203
1406 0.005 7.03 20 1081.78723274584 1040.88634152909 1041.521029526656 1103.001212482681 1100.85086321045 1100.171679556382 1095.960350066219 370.9748542665094 1097.965186603196 292.9992645018299
1407 0.005 7.035 20 1081.783833185539 1040.886389006968 1041.521083955355 1102.995894819995 1100.845445713396 1100.168483915849 1095.957215086666 370.9861342572882 1097.960424067048 292.9992650392397
1408 0.005 7.04 20 1081.78521327959 1040.886457835966 1041.521148036943 1102.99971849769 1100.849853164054 1100.172742887631 1095.95930442491 370.9974981452867 1097.963012878987 292.9992649552328
1409 0.005 7.045 20 1081.784840084727 1040.886500351136 1041.521196517972 1102.998538308161 1100.849030710287 1100.172660662985 1095.957308908662 371.0054275564559 1097.961942377512 292.9992650477131
1410 0.005 7.05 20 1081.790013044856 1040.886647931287 1041.521315573077 1103.006910898866 1100.85866464489 1100.179279285946 1095.963212517049 371.0163494705104 1097.967249615362 292.999264559482
1411 0.005 7.055 20 1081.786126958254 1040.886720015509 1041.521402499528 1102.99978522522 1100.849118766417 1100.175623043387 1095.957526108946 371.0250206894755 1097.964509691843 292.9992646835975
1412 0.005 7.06 20 1081.78649400845 1040.886786568251 1041.521469251711 1102.999335287252 1100.849347530623 1100.17085154821 1095.957265513324 371.0355102524663 1097.964106657947 292.9992646674664
1413 0.005 7.065 20 1081.782116054734 1040.886790372074 1041.521492961397 1102.99470677528 1100.845114605579 1100.168884693853 1095.95365850795 371.0472923217087 1097.959329448061 292.9992652264262
1414 0.005 7.07 20 1081.782268093099 1040.886785895671 1041.521492322643 1102.993798952097 1100.844067789285 1100.167030104861 1095.953209188955 371.055067035494 1097.959261690296 292.999264744894
1415 0.005 7.075 20 1081.784247487377 1040.886828481834 1041.521521559384 1102.99789405119 1100.848540349837 1100.171772173524 1095.956639489741 371.0654519549399 1097.961670394308 292.9992644564662
1416 0.005 7.08 20 1081.785471974643 1040.886850495391 1041.521543916648 1102.996704694093 1100.845507025247 1100.169121916105 1095.954196065396 371.075805857605 1097.96412496604 292.9992648875132
1417 0.005 7.085 20 1081.785532156325 1040.886897946104 1041.521585075254 1102.998151010038 1100.848079927854 1100.169353475749 1095.958310288196 371.085023358009 1097.963086640561 292.9992647603056
1418 0.005 7.09 20 1081.781169735724 1040.886884300691 1041.521589255483 1102.993348054295 1100.844117360773 1100.169678567701 1095.952619250641 371.0961191417144 1097.958718767635 292.9992651236937
1419 0.005 7.095 20 1081.790036082765 1040.88702306757 1041.52169175588 1103.005938433264 1100.857938292208 1100.177336513104 1095.961664009723 371.1054111013482 1097.966680966148 292.9992645191281
1420 0.005 7.100000000000001 20 1081.78632350488 1040.887120023657 1041.521787608013 1103.000821801507 1100.85135001971 1100.173252969819 1095.96235702368 371.1132595858163 1097.960900773339 292.99926488976
1421 0.005 7.105 20 1081.786383831073 1040.887186992877 1041.521862504186 1102.9989393862 1100.848694877151 1100.170713479106 1095.956995336415 371.1255694992687 1097.961086229294 292.9992650700038
1422 0.005 7.11 20 1081.786725845368 1040.88725789378 1041.521935346687 1103.000209164544 1100.850605543676 1100.171633545025 1095.958693140568 371.1344261788158 1097.963339381233 292.9992649003586
1423 0.005 7.115 20 1081.789328992024 1040.887406539948 1041.522063556469 1103.005295037517 1100.856781539806 1100.176146465688 1095.963977520214 371.1434710391712 1097.965224687541 292.9992646428891
1424 0.005 7.12 20 1081.786465702262 1040.887481469827 1041.522149537599 1102.999722782577 1100.849140922996 1100.173012673166 1095.958264507296 371.1536401735377 1097.963380922127 292.999264539594
1425 0.005 7.125 20 1081.786266823732 1040.887564264366 1041.522228460731 1103.000153389566 1100.849897621083 1100.170539422773 1095.960900756314 371.1639407745611 1097.961783870133 292.9992651824704
1426 0.005 7.13 20 1081.789244051674 1040.887686486184 1041.522341322879 1103.004037560713 1100.854876506407 1100.174209164127 1095.959545258635 371.1729570177014 1097.965274288298 292.9992651984762
1427 0.005 7.135 20 1081.788353698779 1040.887813051633 1041.522461903343 1103.003084820879 1100.853006731816 1100.173768764425 1095.962913427504 371.1827964357264 1097.963582516654 292.9992652932561
1428 0.005 7.140000000000001 20 1081.784475526707 1040.887877751125 1041.522543265279 1102.997687793331 1100.847534519695 1100.170572645989 1095.959153037779 371.1936441490129 1097.960227540163 292.9992652374409
1429 0.005 7.145 20 1081.789993326963 1040.888028432869 1041.522673980056 1103.005247753416 1100.857005335418 1100.175968970856 1095.963250067229 371.2011360373466 1097.965227540825 292.9992648851828
1430 0.005 7.15 20 1081.787248073823 1040.888135150021 1041.522784972385 1103.001575526785 1100.852066169777 1100.174055115809 1095.960021996269 371.209603283056 1097.963543212562 292.9992652115556
1431 0.005 7.155 20 1081.784843530203 1040.888193890778 1041.522855216994 1102.997958988166 1100.848174262523 1100.172523736418 1095.958056084613 371.2216693522849 1097.961643132878 292.9992651764451
1432 0.005 7.16 20 1081.784506106221 1040.888234945095 1041.522901044755 1102.997623983519 1100.848240662497 1100.172446153543 1095.955978389943 371.2321743670826 1097.962517776031 292.9992652491457
1433 0.005 7.165 20 1081.786345592764 1040.888326094471 1041.522983682504 1103.000881936946 1100.852208549981 1100.176297850533 1095.960095073189 371.2412991655639 1097.961146735161 292.9992649927677
1434 0.005 7.17 20 1081.785601913975 1040.888383844127 1041.523044170082 1102.998183532965 1100.848748617444 1100.171823607397 1095.95631138169 371.2499700542301 1097.963177910335 292.9992649698189
1435 0.005 7.175 20 1081.784453313164 1040.888422817766 1041.523092674551 1102.997412240984 1100.848116280536 1100.173737556282 1095.955608282759 371.2591129418386 1097.961636418022 292.9992649923536
1436 0.005 7.18 20 1081.787545337079 1040.888483910442 1041.523147854098 1103.000617213582 1100.85121198338 1100.173802623357 1095.958574313536 371.2682108195367 1097.965858002073 292.9992649659069
1437 0.005 7.185 20 1081.786922135129 1040.888541097793 1041.523208189201 1102.999376003443 1100.849947951866 1100.173768211864 1095.957019921027 371.2779317342952 1097.964995051499 292.9992646685267
1438 0.005 7.19 20 1081.787914216414 1040.888608212202 1041.523273051614 1103.001002135745 1100.851310657177 1100.173677595391 1095.957241705626 371.2886965438672 1097.966120132914 292.9992651546133
1439 0.005 7.195 20 1081.789118198044 1040.888724634618 1041.523375717464 1103.003841735669 1100.85484225071 1100.176852993671 1095.961060656616 371.296534120389 1097.968812922266 292.999265232773
1440 0.005 7.2 20 1081.78769898255 1040.888808057791 1041.523465661803 1103.001380980262 1100.852980700231 1100.175291064487 1095.95654626633 371.3058858589163 1097.966041933188 292.9992648988441
1441 0.005 7.205 20 1081.784745531466 1040.888855004323 1041.523525313269 1102.998188661376 1100.849303059886 1100.174831542882 1095.956447945153 371.3178594299412 1097.962409397102 292.9992651518738
1442 0.005 7.21 20 1081.786810176404 1040.888910753056 1041.523576270751 1103.00057128231 1100.85155684625 1100.175335069146 1095.957774501997 371.3257931246618 1097.966030162108 292.9992649954285
1443 0.005 7.215 20 1081.789700845175 1040.889034842171 1041.523682330061 1103.00479956759 1100.856133323316 1100.1773102198 1095.961380924027 371.3355140949944 1097.96849752905 292.999265437373
1444 0.005 7.22 20 1081.787283868594 1040.889095022334 1041.523754190141 1103.000943200512 1100.852301570037 1100.174638623346 1095.955601238883 371.342634915011 1097.966346223457 292.9992647737753
1445 0.005 7.225000000000001 20 1081.788303096818 1040.889165471461 1041.523827685498 1103.001465813456 1100.852111254044 1100.17487560107 1095.958059237927 371.3532069093461 1097.966663890445 292.9992651208744
1446 0.005 7.23 20 1081.785835128096 1040.889225931164 1041.523893849577 1102.999190921092 1100.850012131149 1100.174869403769 1095.957357996223 371.3638888890197 1097.962969576098 292.9992650713748
1447 0.005 7.235 20 1081.787641535747 1040.889311756712 1041.523970839305 1103.00208303359 1100.853662775807 1100.176267779835 1095.958231391899 371.3715753967659 1097.966919159421 292.9992652285249
1448 0.005 7.24 20 1081.785449800956 1040.889357487909 1041.524024949243 1102.997674845647 1100.848105430369 1100.172834427333 1095.955962946544 371.3793499613804 1097.962980252026 292.9992652453261
1449 0.005 7.245 20 1081.787466241083 1040.889413487824 1041.524076918146 1102.999927825089 1100.851311583507 1100.172570640328 1095.955678944755 371.3897588410436 1097.964981964978 292.9992649448579
1450 0.005 7.25 20 1081.787577139693 1040.889478825902 1041.524140750184 1103.000570423697 1100.851818952839 1100.174119504331 1095.956626300393 371.4007684603883 1097.965172490081 292.9992652013032
1451 0.005 7.255 20 1081.786018264902 1040.889521325952 1041.524189364311 1102.999033263234 1100.849876448494 1100.175353580097 1095.957252851581 371.4103562283005 1097.963985849409 292.9992651505946
1452 0.005 7.26 20 1081.785392933744 1040.889545605078 1041.524219908728 1102.996617491124 1100.847000315183 1100.172183852884 1095.954616394485 371.4167272554735 1097.962980459579 292.9992649892152
1453 0.005 7.265000000000001 20 1081.787857816691 1040.889606257325 1041.524273564809 1103.000637367363 1100.85137571449 1100.17502353972 1095.958192150069 371.42644818983 1097.965523725127 292.9992650409357
1454 0.005 7.27 20 1081.787195225948 1040.889658690631 1041.524324521092 1102.999976073945 1100.850682960233 1100.174838749041 1095.957890984193 371.4352103035131 1097.964989846788 292.9992649369792
1455 0.005 7.275 20 1081.788135588681 1040.889736181327 1041.524395046095 1103.001256145268 1100.852295575937 1100.174203451043 1095.957339643582 371.4457865153738 1097.966784735927 292.9992646669431
1456 0.005 7.28 20 1081.787210981511 1040.889774298017 1041.524440714296 1102.998883687558 1100.849566785004 1100.173257259253 1095.95530208784 371.4550816492128 1097.966839563416 292.9992654771106
1457 0.005 7.285 20 1081.788280350469 1040.889825151319 1041.52449082508 1103.000885095721 1100.8517971706 1100.174704237438 1095.956034631047 371.4653656436711 1097.966668363607 292.9992651288234
1458 0.005 7.29 20 1081.78786684343 1040.889901980695 1041.524560504188 1103.001779948803 1100.852383129989 1100.175100017526 1095.958962703184 371.4744570136223 1097.964499519513 292.999264984107
1459 0.005 7.295 20 1081.789498159166 1040.889993978738 1041.524645641031 1103.003645117653 1100.854098715351 1100.176052451464 1095.961168530782 371.4832314297936 1097.966298563673 292.9992651938945
1460 0.005 7.3 20 1081.789562572447 1040.890094222588 1041.524741607351 1103.003544395131 1100.853856458638 1100.176249134354 1095.962089772115 371.4903102463915 1097.96601343505 292.9992651169174
1461 0.005 7.305 20 1081.78832664843 1040.890175591762 1041.524826235815 1103.00213282817 1100.852206458814 1100.17579567759 1095.960127955866 371.4991527585944 1097.966762523182 292.9992651167043
1462 0.005 7.31 20 1081.788793209452 1040.890261165876 1041.524908929799 1103.003393587546 1100.8538654532 1100.175838121414 1095.958424749767 371.5102676471921 1097.96634091998 292.9992650799979
1463 0.005 7.315 20 1081.789420600185 1040.890390917811 1041.525030149609 1103.005737763526 1100.857748143789 1100.179664089481 1095.961746045434 371.5197293777414 1097.965786468098 292.9992646829468
1464 0.005 7.32 20 1081.787267787402 1040.890440807321 1041.525098929058 1103.000126817703 1100.850945684091 1100.174593837491 1095.95666445035 371.5279809279502 1097.965598662129 292.9992651426818
1465 0.005 7.325 20 1081.789738858833 1040.890547904266 1041.525192724781 1103.004236604525 1100.855461663159 1100.17731327705 1095.96155551573 371.5366620693009 1097.968531432877 292.9992647378033
1466 0.005 7.33 20 1081.786934101408 1040.890575357461 1041.525238795231 1102.998723605253 1100.849406364081 1100.173713082923 1095.955175545574 371.5449834876312 1097.966017209617 292.9992651099794
1467 0.005 7.335 20 1081.787076605359 1040.890625456316 1041.525288365783 1102.999961772225 1100.850681714654 1100.173603580831 1095.955844206986 371.5560973126939 1097.96467024841 292.999265223527
1468 0.005 7.34 20 1081.787322586496 1040.890681725662 1041.525342660678 1103.000028346201 1100.850907592358 1100.174251684627 1095.956257580733 371.5656236710034 1097.965097706683 292.999264842065
1469 0.005 7.345 20 1081.785430733905 1040.890716821438 1041.525380381097 1102.998797746333 1100.850100169499 1100.174695199372 1095.956788235679 371.5731753478212 1097.962715365479 292.9992650301561
1470 0.005 7.350000000000001 20 1081.787401638039 1040.890741352274 1041.525407366069 1102.999248699645 1100.850007517054 1100.173323946337 1095.955122865232 371.5816174911031 1097.966030469473 292.9992649909053
1471 0.005 7.355 20 1081.787171063182 1040.890803947796 1041.525463607371 1102.999929425219 1100.850804893161 1100.174226611006 1095.958125078191 371.5912863401717 1097.962815261416 292.9992650262831
1472 0.005 7.36 20 1081.787458146364 1040.890848270133 1041.525508707206 1102.999051070097 1100.849288330583 1100.173619391887 1095.957572529509 371.5997268296252 1097.963967434812 292.9992646824583
1473 0.005 7.365 20 1081.787695587897 1040.890882593717 1041.525546473337 1102.999196036915 1100.849901042279 1100.173453652604 1095.955400674943 371.6071223500037 1097.96565620187 292.9992644789719
1474 0.005 7.37 20 1081.789596401202 1040.890976434324 1041.525623462492 1103.004075605082 1100.856041877194 1100.177312792976 1095.958907272793 371.6153867021499 1097.967778832519 292.9992651936352
1475 0.005 7.375 20 1081.789031951863 1040.891051163775 1041.525698446829 1103.001626824358 1100.852698611893 1100.174571730495 1095.957261550454 371.6264773846944 1097.967550152597 292.9992649763691
1476 0.005 7.38 20 1081.78658030691 1040.891086276717 1041.525743455638 1102.998481539564 1100.84938771676 1100.172315117205 1095.955153460022 371.6352875760787 1097.963679116967 292.9992653682139
1477 0.005 7.385 20 1081.790039167709 1040.891213362048 1041.525846711288 1103.004877815326 1100.856019247683 1100.178042885909 1095.962828934625 371.6449678261704 1097.967046421344 292.9992647193291
1478 0.005 7.390000000000001 20 1081.786094116528 1040.891275764663 1041.525919988029 1102.999324077438 1100.849851880835 1100.175414022565 1095.958540317939 371.651195844083 1097.962642611546 292.9992650534297
1479 0.005 7.395 20 1081.789992764666 1040.891354497867 1041.525992288797 1103.003130727173 1100.853717126972 1100.175750099903 1095.959008889241 371.660929547302 1097.966716317288 292.9992653815135
1480 0.005 7.4 20 1081.787473639012 1040.891433226265 1041.526072697843 1103.000085728559 1100.850360855157 1100.175489971573 1095.96103350645 371.6708186359128 1097.963292214994 292.9992649377213
1481 0.005 7.405 20 1081.789882984393 1040.891518295181 1041.526154734723 1103.003502959777 1100.854014374742 1100.176395410835 1095.959294006284 371.6799084348745 1097.966709581693 292.9992649400247
1482 0.005 7.41 20 1081.787099479587 1040.891599860451 1041.526236271763 1103.000521937154 1100.850574326587 1100.175068543956 1095.960974026877 371.6864944996806 1097.963179393998 292.9992649874415
1483 0.005 7.415 20 1081.789930095316 1040.891690451175 1041.526321944988 1103.00230321497 1100.852439702304 1100.174862640267 1095.962325357845 371.6968793763173 1097.966081437033 292.9992653161304
1484 0.005 7.42 20 1081.787908704421 1040.891739919944 1041.526382420027 1102.999622136342 1100.850721574323 1100.174408705619 1095.9549504713 371.7054466602009 1097.965093672537 292.999265073284
1485 0.005 7.425 20 1081.788147578208 1040.891809244454 1041.526451051604 1103.00064915296 1100.851368025303 1100.174610827198 1095.958090180507 371.7143238829332 1097.964804623898 292.9992647624852
1486 0.005 7.43 20 1081.789369124987 1040.891869704865 1041.526509939783 1103.001649452512 1100.852548434344 1100.175363395808 1095.957261857603 371.7231830451269 1097.96698784201 292.9992651847219
1487 0.005 7.435 20 1081.788973822966 1040.891934090524 1041.526575185138 1103.00141391127 1100.852243393469 1100.176158562993 1095.958716542772 371.7312196152653 1097.966784805049 292.9992650632313
1488 0.005 7.44 20 1081.78718980929 1040.891969879889 1041.526619482129 1102.998853562934 1100.849893426884 1100.173150424893 1095.955069229653 371.7394082936015 1097.963963063147 292.9992652193434
1489 0.005 7.445 20 1081.788919817807 1040.892025503684 1041.526670949359 1103.001308547467 1100.852292606902 1100.176180203468 1095.95689764775 371.7485978851641 1097.96634018101 292.9992650925104
1490 0.005 7.45 20 1081.787800117907 1040.892077978722 1041.526724200614 1102.99961903344 1100.850409509576 1100.174498722223 1095.957734374673 371.7577330710821 1097.965040688288 292.9992651274628
1491 0.005 7.455 20 1081.784423359172 1040.892059201973 1041.526724559095 1102.994807694135 1100.84549756083 1100.170080692511 1095.952601863231 371.7664005555985 1097.960842137998 292.9992654869697
1492 0.005 7.46 20 1081.790775928778 1040.892175733769 1041.526807730492 1103.005642607554 1100.857537123221 1100.178268567851 1095.962402111697 371.7720543158669 1097.965997852225 292.9992649178753
1493 0.005 7.465 20 1081.788965753983 1040.892244888742 1041.526880462776 1103.001645432257 1100.853019784648 1100.176044044051 1095.9574676741 371.7816198615409 1097.964403940722 292.9992645370024
1494 0.005 7.47 20 1081.785316797949 1040.892249406049 1041.526903714087 1102.996191259614 1100.847225384667 1100.171306575673 1095.953908129911 371.7918535800326 1097.961069179117 292.9992654404026
1495 0.005 7.475000000000001 20 1081.790821720218 1040.892350258501 1041.526981556942 1103.003372531088 1100.855644512103 1100.175725230103 1095.960077829339 371.8005288361902 1097.964935281283 292.9992651327486
1496 0.005 7.48 20 1081.787163499364 1040.892394751654 1041.527032406749 1102.997417369142 1100.847398675172 1100.169774168573 1095.958255587544 371.8068275703472 1097.961563461203 292.9992649601664
1497 0.005 7.485 20 1081.788297324413 1040.892459316193 1041.527094821405 1103.000007078906 1100.851337412736 1100.172765161586 1095.956177310697 371.8168257615258 1097.963673499024 292.9992652060596
1498 0.005 7.49 20 1081.788971669076 1040.892522639745 1041.5271568226 1103.001351841584 1100.852950417148 1100.176096176421 1095.956397183878 371.8251687576218 1097.965483692982 292.9992648557545
1499 0.005 7.495 20 1081.788865054801 1040.892573582234 1041.527211174118 1103.000148693282 1100.851341548824 1100.173127110691 1095.956923558645 371.8333044931466 1097.96473563635 292.9992651310429
1500 0.005 7.5 20 1081.784440539125 1040.892603041592 1041.527247881675 1102.995864658973 1100.845560937783 1100.173037062433 1095.959420571622 371.842502328803 1097.959163669194 292.9992652974781
1501 0.005 7.505 20 1081.785540487664 1040.892629921741 1041.527270836789 1102.997441241652 1100.847467177679 1100.172806710277 1095.958674987164 371.8512343000721 1097.961084794389 292.9992650436319
1502 0.005 7.51 20 1081.78820043897 1040.892704102714 1041.527327585285 1103.00124202392 1100.85180594071 1100.175348874249 1095.96071601218 371.8576107985365 1097.963025589271 292.9992646689615
1503 0.005 7.515000000000001 20 1081.783612449339 1040.892718305002 1041.527354331449 1102.995456213058 1100.84558002448 1100.172368825112 1095.958035937884 371.8682570028375 1097.957379974985 292.9992647581408
1504 0.005 7.52 20 1081.784987681622 1040.892739831975 1041.527374386731 1102.997108282545 1100.847020617987 1100.174866591765 1095.95919006752 371.8759918781773 1097.960648606644 292.9992649399882
1505 0.005 7.525 20 1081.789837110378 1040.89284009773 1041.527447679178 1103.003368598124 1100.853202528794 1100.175751161321 1095.963626208266 371.8846754052651 1097.965232736233 292.9992648660037
1506 0.005 7.53 20 1081.790101534921 1040.892955792928 1041.527557670122 1103.004296681919 1100.855810352298 1100.178687289048 1095.962896568985 371.8937199642472 1097.964582050109 292.999264856983
1507 0.005 7.535 20 1081.790473532649 1040.893081370941 1041.527682128485 1103.004349211407 1100.855768865439 1100.177711076404 1095.962087452575 371.9014352738565 1097.966113567791 292.9992650660809
1508 0.005 7.54 20 1081.787912878762 1040.893179051759 1041.527784827964 1103.001342743755 1100.852196486528 1100.177182207743 1095.963339116383 371.9075313979549 1097.961272754407 292.9992650041758
1509 0.005 7.545 20 1081.791218859635 1040.893318723366 1041.527913594626 1103.005842723086 1100.85744726182 1100.17939958534 1095.963838563984 371.9175168957149 1097.965634663899 292.9992654880147
1510 0.005 7.55 20 1081.787235732397 1040.893363190761 1041.527980150265 1102.997431714666 1100.846719229221 1100.1731521651 1095.957369796807 371.9248700176751 1097.962618005211 292.9992647256045
1511 0.005 7.555 20 1081.786885057945 1040.893420201394 1041.528036267121 1102.999084273035 1100.849255911604 1100.174643639253 1095.959385797009 371.9330562103506 1097.961078707494 292.9992648438674
1512 0.005 7.56 20 1081.789974902715 1040.893499908582 1041.528108658629 1103.002116529526 1100.852906382781 1100.175379330593 1095.959135259074 371.9432895284431 1097.965349687831 292.9992653134034
1513 0.005 7.565 20 1081.78965736086 1040.893589192914 1041.528193847287 1103.002436340408 1100.852851497677 1100.176083645414 1095.961314642514 371.9519735781896 1097.963760355699 292.9992651307844
1514 0.005 7.57 20 1081.793702397411 1040.893751084405 1041.528337996623 1103.008720555231 1100.861140981445 1100.180271492548 1095.965306747713 371.9587299643285 1097.966035101475 292.9992654620356
1515 0.005 7.575 20 1081.788770516018 1040.893821836014 1041.528425429851 1102.999269786794 1100.848033566501 1100.171987074404 1095.960645089559 371.9655173411941 1097.962834186213 292.9992645150211
1516 0.005 7.58 20 1081.788098902466 1040.893870991051 1041.528486188223 1102.999206389656 1100.849405011967 1100.172117841304 1095.957479069936 371.9737273867714 1097.963192539293 292.9992650456487
1517 0.005 7.585 20 1081.791550838615 1040.893981780996 1041.52858627382 1103.003571984691 1100.85559768828 1100.175380656639 1095.960308494449 371.9835642816557 1097.965495070762 292.9992654614535
1518 0.005 7.59 20 1081.78899325993 1040.894030571553 1041.528647318551 1102.99983789105 1100.850687536589 1100.173411902067 1095.956417681214 371.991930326992 1097.964504671553 292.9992652074471
1519 0.005 7.595 20 1081.787060922352 1040.89404987322 1041.528678021326 1102.997343579967 1100.84778972637 1100.171689946018 1095.954467895446 372.0009427055069 1097.962581477726 292.9992650714584
1520 0.005 7.600000000000001 20 1081.791216641707 1040.894151815469 1041.528759169881 1103.004480733735 1100.85626999764 1100.177504381788 1095.961112613088 372.0082585237535 1097.966325107724 292.9992650504664
1521 0.005 7.605 20 1081.790139334069 1040.894236700519 1041.528841956678 1103.002493076907 1100.852830820813 1100.176210851297 1095.959614897629 372.0160618022338 1097.965665387323 292.9992651002824
1522 0.005 7.61 20 1081.78913419024 1040.894274658939 1041.528894248924 1102.998121880687 1100.847456407742 1100.171867329594 1095.955180603755 372.0239835835469 1097.965502754676 292.9992650889502
1523 0.005 7.615 20 1081.784752923062 1040.894266984193 1041.528901338503 1102.995073764326 1100.845401671838 1100.170947366966 1095.955438378576 372.0316023371854 1097.959463870763 292.9992647395923
1524 0.005 7.62 20 1081.787470653469 1040.894307297131 1041.528931201098 1102.998610775413 1100.849424885323 1100.174380102303 1095.957069126309 372.0401261339122 1097.962001693428 292.999264977149
1525 0.005 7.625 20 1081.78692105167 1040.894334546236 1041.528957867606 1102.9980615072 1100.849203950704 1100.174780772498 1095.95643210631 372.0506236452188 1097.960905099414 292.9992649002186
1526 0.005 7.63 20 1081.788156496835 1040.894346116817 1041.528975816537 1102.997039684304 1100.846807112953 1100.172425565487 1095.953223945756 372.0580996611904 1097.964618225723 292.9992651202732
1527 0.005 7.635 20 1081.786704281122 1040.894357540351 1041.528992025088 1102.997150045025 1100.847879358573 1100.173468450856 1095.954540355114 372.0623018612745 1097.963027705743 292.9992648537271
1528 0.005 7.640000000000001 20 1081.78807935946 1040.894401566901 1041.529024614478 1102.999411984312 1100.850375978018 1100.174772260137 1095.958758081377 372.0729539279679 1097.961748159929 292.9992646068937
1529 0.005 7.645 20 1081.785607146697 1040.894405406403 1041.529036587541 1102.996091006612 1100.846990540595 1100.173394869619 1095.955229933619 372.082605867637 1097.959339534453 292.9992651347226
1530 0.005 7.65 20 1081.78929515827 1040.894452855414 1041.529073199027 1103.000589463365 1100.851730856822 1100.174672297301 1095.956749603962 372.0894627279948 1097.964302482049 292.9992647940326
1531 0.005 7.655 20 1081.789416107451 1040.894515159924 1041.529127477069 1103.00053810481 1100.850863030805 1100.173366889115 1095.960237312076 372.0968419369364 1097.96458620814 292.9992647903779
1532 0.005 7.66 20 1081.790922178162 1040.894619347838 1041.529217905694 1103.00416194134 1100.854827024524 1100.17782095002 1095.96274427102 372.1035495039391 1097.966187866429 292.9992647937883
1533 0.005 7.665 20 1081.790820276865 1040.894713396631 1041.529309818365 1103.002754856148 1100.853566317239 1100.175050085941 1095.960225815806 372.1136637534343 1097.965252476047 292.9992649644968
1534 0.005 7.67 20 1081.790119152654 1040.894819145414 1041.529412919912 1103.002907637027 1100.853695162943 1100.176457030966 1095.962131970484 372.1218202541144 1097.964069113611 292.9992650785392
1535 0.005 7.675 20 1081.792265179638 1040.894957268369 1041.529538181243 1103.006183870353 1100.857572379774 1100.17922292779 1095.963944716485 372.1291959749387 1097.967786318697 292.9992649917948
1536 0.005 7.68 20 1081.7900673291 1040.895060900522 1041.529646971967 1103.003346069956 1100.854572725696 1100.176709314432 1095.962098466676 372.1348889964224 1097.964780232785 292.999264905212
1537 0.005 7.685 20 1081.791036062637 1040.895165865493 1041.529753287119 1103.003655788406 1100.854234692593 1100.177845341464 1095.962678062047 372.1444962362362 1097.966534870638 292.999264715938
1538 0.005 7.69 20 1081.789571646361 1040.895250020696 1041.529841719326 1103.001501528753 1100.852392876722 1100.17518558778 1095.96004473316 372.1528904507334 1097.9645333773 292.999265004554
1539 0.005 7.695 20 1081.788597232743 1040.895310512284 1041.529910845578 1102.999440824485 1100.849324136178 1100.175137518644 1095.959902167271 372.1605389920701 1097.962951419491 292.9992653286052
1540 0.005 7.7 20 1081.790205706872 1040.895380480545 1041.529978605063 1103.001773075677 1100.852174169858 1100.175905107598 1095.958860373273 372.1674089119298 1097.965417757812 292.9992648491168
1541 0.005 7.705 20 1081.789851618731 1040.895460991791 1041.530056759648 1103.0026141208 1100.853149785037 1100.176629403383 1095.961101726028 372.1748352587273 1097.964945224489 292.9992649411591
1542 0.005 7.71 20 1081.791904063419 1040.895575078554 1041.53016028027 1103.00544177514 1100.856563900581 1100.178600780477 1095.961565819187 372.1851950073282 1097.968240580941 292.9992651849103
1543 0.005 7.715 20 1081.787831248509 1040.895616116259 1041.530220432912 1102.99835816629 1100.848757128397 1100.174214376487 1095.958154512139 372.1909078502366 1097.963408274505 292.9992650153382
1544 0.005 7.72 20 1081.789813360402 1040.895682785353 1041.530281900153 1103.001372760321 1100.851874054991 1100.1752078264 1095.957990500419 372.197464488403 1097.964044082649 292.9992651766291
1545 0.005 7.725000000000001 20 1081.791886495107 1040.89576700821 1041.530359155488 1103.004139710544 1100.85463225998 1100.177712981465 1095.960285752432 372.2086497021704 1097.96683804187 292.9992649227676
1546 0.005 7.73 20 1081.790728672286 1040.895844102646 1041.530441140749 1103.002380808938 1100.852885315551 1100.176788367615 1095.960120668989 372.2170134606814 1097.965840852211 292.9992649867715
1547 0.005 7.735 20 1081.790493584983 1040.895928790361 1041.530522671339 1103.002470177983 1100.8531308467 1100.175082855954 1095.960674521103 372.2234312552555 1097.964523278739 292.9992654748435
1548 0.005 7.74 20 1081.791717194127 1040.896036531672 1041.530622757822 1103.00494896541 1100.85661119686 1100.177493345261 1095.963198696947 372.2305174256118 1097.965532529131 292.9992649620204
1549 0.005 7.745 20 1081.790484060192 1040.896112648792 1041.530703752204 1103.00145752373 1100.852191133217 1100.17395059126 1095.960970837652 372.2374935932437 1097.963144765774 292.9992645648911
1550 0.005 7.75 20 1081.790767271346 1040.89617583865 1041.530772175552 1103.000562681475 1100.849945269959 1100.173437725929 1095.960165614958 372.2478373646779 1097.964950777042 292.9992648919387
1551 0.005 7.755 20 1081.786731852203 1040.896202598657 1041.530807287648 1102.998233753005 1100.848542890719 1100.17218274565 1095.957472204553 372.2540694416013 1097.960738355289 292.9992647875869
1552 0.005 7.76 20 1081.793796807196 1040.896347405084 1041.530925258219 1103.007029458484 1100.859566054968 1100.178768301371 1095.9641704782 372.2606785409555 1097.966047342283 292.9992650490703
1553 0.005 7.765000000000001 20 1081.789419924721 1040.896416472259 1041.531006474507 1103.000045566584 1100.850204706854 1100.174178693733 1095.960390225824 372.2693804402209 1097.962371813572 292.9992649449629
1554 0.005 7.77 20 1081.787017106717 1040.896439267872 1041.531041361249 1102.998176675545 1100.848749829547 1100.173072540687 1095.956406882193 372.2773540977557 1097.960979728961 292.9992649536901
1555 0.005 7.775 20 1081.791162778984 1040.89653685446 1041.531123283227 1103.003476349658 1100.854859623186 1100.175950209903 1095.961602665137 372.2840095345114 1097.964266359792 292.9992651024038
1556 0.005 7.78 20 1081.785295280268 1040.896523933588 1041.531135841913 1102.994836759171 1100.845360090703 1100.172399834136 1095.954296311846 372.2921887462056 1097.9599534663 292.9992651532716
1557 0.005 7.785 20 1081.79191593952 1040.896611705261 1041.531202886343 1103.003873956128 1100.856512370089 1100.177584632851 1095.959843976674 372.3010324015999 1097.965037110263 292.9992652903462
1558 0.005 7.79 20 1081.789758594969 1040.896667590828 1041.5312645775 1103.000391949171 1100.851729353892 1100.174515338546 1095.957822438834 372.3074716075726 1097.963373876008 292.999265003394
1559 0.005 7.795 20 1081.789062622205 1040.896706421086 1041.531307234385 1102.999831641878 1100.851135009982 1100.176004605672 1095.957363538583 372.3139479016585 1097.962637610813 292.9992650026152
1560 0.005 7.8 20 1081.789145260438 1040.89674170408 1041.531346641852 1102.999248772319 1100.850746019773 1100.174959372242 1095.955238745039 372.3235608130271 1097.962354689425 292.9992650455879
1561 0.005 7.805000000000001 20 1081.788100439344 1040.896775194971 1041.53137806992 1102.99887014977 1100.849456548817 1100.174429252066 1095.958185700116 372.331051828224 1097.962107060016 292.9992651193421
1562 0.005 7.81 20 1081.792177468229 1040.896874538493 1041.531456439957 1103.004566540927 1100.85588676921 1100.17787727917 1095.961718365932 372.3380480621578 1097.967988056927 292.9992651868686
1563 0.005 7.815 20 1081.788731884367 1040.89689663954 1041.531492398098 1102.99940107103 1100.849901353567 1100.174913695782 1095.957027522044 372.3442071654782 1097.965449228205 292.9992647819865
1564 0.005 7.82 20 1081.791340523821 1040.896957448493 1041.531546767225 1103.002254831528 1100.853420273059 1100.174737555274 1095.956948531514 372.3543711379643 1097.967788141432 292.9992648235794
1565 0.005 7.825 20 1081.7918275026 1040.897057421348 1041.531636237714 1103.004282612331 1100.855816754524 1100.177207073263 1095.960226878852 372.3608373762003 1097.967921500061 292.9992653908224
1566 0.005 7.83 20 1081.788848881589 1040.897072570519 1041.531672525691 1102.998120448334 1100.848903340318 1100.172980843361 1095.9544297502 372.3671701701751 1097.964303795271 292.9992651574939
1567 0.005 7.835 20 1081.787861089151 1040.897111847511 1041.531710503551 1102.998678809738 1100.849772449485 1100.174099177709 1095.957013429738 372.3752570529856 1097.961878538547 292.9992652420596
1568 0.005 7.84 20 1081.791070782502 1040.897175602978 1041.531764219281 1103.002041396871 1100.852990989491 1100.17687804716 1095.959708491453 372.3839155943523 1097.966641264884 292.9992652742301
1569 0.005 7.845 20 1081.791308009333 1040.897241869206 1041.531825776635 1103.0029574138 1100.853453238365 1100.176619437202 1095.959555474875 372.3922045418864 1097.966201096422 292.9992650020793
1570 0.005 7.850000000000001 20 1081.790118112068 1040.897306619822 1041.531892673677 1103.002146361775 1100.852703561909 1100.175799668379 1095.960894061274 372.3978357000327 1097.964321610171 292.9992653963185
1571 0.005 7.855 20 1081.792837776114 1040.897424002108 1041.531997409018 1103.00597352767 1100.857057592291 1100.1788059732 1095.962876678872 372.4055478464085 1097.968477858537 292.9992650889679
1572 0.005 7.86 20 1081.792525334619 1040.89751824322 1041.532091366357 1103.004800653588 1100.855458262332 1100.178501132287 1095.962390689618 372.4114245966301 1097.967355937915 292.9992645512623
1573 0.005 7.865 20 1081.79155615642 1040.897592958634 1041.53217416341 1103.002554102103 1100.852883104794 1100.176703913982 1095.960904966109 372.421300355668 1097.965725936368 292.9992650311006
1574 0.005 7.87 20 1081.791217479153 1040.897653575347 1041.532241731917 1103.00090511909 1100.85042415191 1100.175708199332 1095.959855344466 372.4293761897927 1097.965604990562 292.9992652927255
1575 0.005 7.875 20 1081.791367906098 1040.897741869191 1041.532322097261 1103.003314755405 1100.853956509821 1100.178129114013 1095.962728053468 372.4339345923906 1097.965747501708 292.9992652699218
1576 0.005 7.88 20 1081.788647512512 1040.897795668003 1041.53238159143 1102.99985118283 1100.850163900563 1100.176012848197 1095.961668052342 372.4417711898494 1097.96056053366 292.9992652025738
1577 0.005 7.885 20 1081.791219899123 1040.897844730859 1041.532430652547 1103.000887654085 1100.850702717173 1100.173327272378 1095.959291972126 372.451059295409 1097.963495773289 292.9992650483393
1578 0.005 7.890000000000001 20 1081.789559221493 1040.897873914285 1041.532465730798 1102.999130449585 1100.849546278138 1100.172609568046 1095.955623491219 372.4571705649365 1097.965807256732 292.9992651290639
1579 0.005 7.895 20 1081.789719888011 1040.89790711857 1041.532501686351 1102.999672550355 1100.850075457545 1100.174343274601 1095.957810028574 372.4638402985432 1097.964340426761 292.9992651602805
1580 0.005 7.9 20 1081.790067874328 1040.897952985734 1041.532545538129 1102.999891398892 1100.851066692087 1100.173600980944 1095.956971046911 372.4710052395445 1097.964022161512 292.9992650496478
1581 0.005 7.905 20 1081.788262887671 1040.897963662439 1041.532565246392 1102.996958423226 1100.847147699664 1100.172806219209 1095.956877314621 372.4797802301273 1097.962540706633 292.9992651041784
1582 0.005 7.91 20 1081.791052261535 1040.897989553254 1041.532587064358 1103.0003546869 1100.85125963503 1100.173915866644 1095.955679868442 372.4872250045077 1097.966489261685 292.9992649266621
1583 0.005 7.915 20 1081.789510078128 1040.898021534869 1041.532620341302 1102.99960851048 1100.850890260567 1100.174435836364 1095.956133387918 372.4929652121374 1097.964183743547 292.9992651299702
1584 0.005 7.92 20 1081.790543455558 1040.898041661868 1041.532641986011 1103.000250509168 1100.851306727022 1100.175639949249 1095.955358208909 372.5018267362088 1097.966363706395 292.9992646171856
1585 0.005 7.925 20 1081.788552516802 1040.898055099223 1041.532661651451 1102.997090921054 1100.847424286526 1100.172473399189 1095.955883486411 372.5096611450354 1097.962978874437 292.9992646179774
1586 0.005 7.930000000000001 20 1081.790605242106 1040.898082103843 1041.532683680042 1103.00002971652 1100.850925580672 1100.174892820482 1095.957314386978 372.5136248162127 1097.966163216452 292.9992648184556
1587 0.005 7.935 20 1081.789901918023 1040.898116960159 1041.532715801805 1103.000154042675 1100.851119646786 1100.175295168983 1095.957275897928 372.5218075544682 1097.96527230449 292.9992650799581
1588 0.005 7.94 20 1081.789421242829 1040.898150301854 1041.532748376819 1102.999045969342 1100.849614539072 1100.174723691388 1095.957838972838 372.5320411626308 1097.963585206105 292.9992649054346
1589 0.005 7.945 20 1081.788983268606 1040.898166146144 1041.532767013973 1102.99788817916 1100.849001344927 1100.17171270009 1095.955154608729 372.5366824610544 1097.963208684405 292.9992648581395
1590 0.005 7.95 20 1081.788443097379 1040.898186375097 1041.532786375555 1102.997905957849 1100.849041367302 1100.173294704856 1095.955192728786 372.5445903235425 1097.962551211657 292.9992648610905
1591 0.005 7.955 20 1081.791618356076 1040.898254065337 1041.532839801412 1103.002575579551 1100.853959162335 1100.175836143666 1095.958734458586 372.5522695474433 1097.967660537969 292.9992651719287
1592 0.005 7.96 20 1081.789862358213 1040.898274167202 1041.532868585648 1102.998417474235 1100.848628462594 1100.173130511141 1095.956788224008 372.5575324611179 1097.963669781861 292.9992647973256
1593 0.005 7.965 20 1081.790565512624 1040.898295267966 1041.532893110785 1102.99944216759 1100.850270542328 1100.173466703978 1095.955443375609 372.5654495871002 1097.965872704593 292.9992649020874
1594 0.005 7.97 20 1081.793833868757 1040.898418100069 1041.532986312149 1103.006659097373 1100.85765158233 1100.178588074253 1095.963350646319 372.5728352433545 1097.969214148043 292.9992648492168
1595 0.005 7.975000000000001 20 1081.790129086933 1040.898488824395 1041.533065905747 1103.001758551895 1100.852643385582 1100.176700321611 1095.959277642032 372.5799615111279 1097.96400244086 292.9992650036903
1596 0.005 7.98 20 1081.793096689008 1040.898575508336 1041.533146270581 1103.004876010106 1100.855487249734 1100.178723706298 1095.962488863725 372.5876606738495 1097.968096583218 292.9992653399366
1597 0.005 7.985 20 1081.791479176728 1040.898644211954 1041.533221924973 1103.001692606128 1100.852260769924 1100.175802630838 1095.959519276422 372.5960547116131 1097.965498876867 292.9992646615178
1598 0.005 7.99 20 1081.7908819503 1040.898717713549 1041.533294555722 1103.001045635958 1100.851614264768 1100.175405739141 1095.962170474063 372.6021421858676 1097.96254802065 292.9992645678407
1599 0.005 7.995 20 1081.790045100335 1040.898775659933 1041.533352110176 1103.000686501803 1100.85105582208 1100.176910302847 1095.961908062174 372.6092705042838 1097.962550514615 292.9992650016061
1600 0.005 8 20 1081.790455490817 1040.898830800849 1041.533407221 1103.000374138593 1100.850809979232 1100.175837413293 1095.960759835038 372.6162179106628 1097.962989244155 292.9992649774718
1601 0.005 8.005000000000001 20 1081.790349770847 1040.898861694501 1041.533447159455 1102.998875301546 1100.848744421579 1100.174364380638 1095.956838174085 372.6235622270211 1097.964757429071 292.9992651082007
1602 0.005 8.01 20 1081.79247673922 1040.898936286309 1041.533506955731 1103.002219335931 1100.851952080871 1100.173388355735 1095.959872822318 372.6290354873591 1097.966343729875 292.9992647116886
1603 0.005 8.015000000000001 20 1081.789376462964 1040.898938163231 1041.533524037507 1102.99617830838 1100.8454413953 1100.169288260949 1095.955423149681 372.6386015706794 1097.963130179903 292.999264522863
1604 0.005 8.02 20 1081.785519200438 1040.898906400196 1041.533507702601 1102.993759681451 1100.844503251041 1100.169816875635 1095.953272957556 372.64524978993 1097.959439125639 292.9992648329351
1605 0.005 8.025 20 1081.791400185511 1040.898970051479 1041.533547321414 1103.002261883689 1100.854566884625 1100.175722276439 1095.959023089445 372.6503881238625 1097.965007395162 292.999264861698
1606 0.005 8.029999999999999 20 1081.788892135267 1040.898992257762 1041.533576905348 1102.997846157812 1100.848544599878 1100.172709298251 1095.955937754783 372.6589390803281 1097.961064558601 292.999264679403
1607 0.005 8.035 20 1081.792626730435 1040.89906431712 1041.533628436803 1103.002366311435 1100.852344724555 1100.172649025451 1095.961105878688 372.6675298492269 1097.966142789046 292.9992649283967
1608 0.005 8.040000000000001 20 1081.788545864018 1040.899059285339 1041.533645590025 1102.996890352259 1100.847616679485 1100.172068524062 1095.953593766799 372.6728569884284 1097.962953957836 292.9992650211789
1609 0.005 8.045 20 1081.790524530552 1040.899077929438 1041.533664633004 1102.998681274239 1100.848821970296 1100.173231487787 1095.956032632996 372.6805485485816 1097.963595484134 292.9992650714889
1610 0.005 8.050000000000001 20 1081.788740622125 1040.899075659345 1041.53366814803 1102.995504708879 1100.844487479878 1100.16828648831 1095.954720300784 372.6861671322757 1097.963394200612 292.9992646766078
1611 0.005 8.055 20 1081.789694110523 1040.899118726905 1041.533699274652 1102.999639532255 1100.849966477512 1100.172240413217 1095.959811109063 372.6936088378193 1097.962186214 292.9992644980948
1612 0.005 8.06 20 1081.793851887704 1040.899243892675 1041.533800617755 1103.005450481402 1100.857339972728 1100.176736096262 1095.963828364619 372.7000236595782 1097.965323509977 292.9992647864025
1613 0.005 8.065 20 1081.792539807183 1040.899347824401 1041.533901860362 1103.003093408598 1100.853998614909 1100.174488601804 1095.960987758104 372.7071323296825 1097.963467261528 292.9992647861069
1614 0.005 8.07 20 1081.791173193217 1040.899386101304 1041.533953202506 1102.999355172492 1100.848448481865 1100.171516338419 1095.957414920627 372.7162232627978 1097.964525441045 292.9992650939446
1615 0.005 8.074999999999999 20 1081.790754052211 1040.899454624671 1041.534014179706 1103.000797915246 1100.850790511579 1100.173043563357 1095.962459858138 372.7212382870877 1097.962917810873 292.9992644456146
1616 0.005 8.08 20 1081.791114369083 1040.899504912315 1041.5340674199 1102.999031929514 1100.847708666983 1100.170401115282 1095.958675630323 372.7284992741992 1097.963501522696 292.9992646027716
1617 0.005 8.085000000000001 20 1081.78862932413 1040.899530160139 1041.53409890293 1102.996667769246 1100.846206701536 1100.170224636426 1095.959322201548 372.7359469539345 1097.961432054002 292.9992648028991
1618 0.005 8.09 20 1081.790557128452 1040.899603143113 1041.534160409664 1103.00043597785 1100.850042519388 1100.173354854953 1095.961914228532 372.7422354713582 1097.963316696495 292.9992647228424
1619 0.005 8.095000000000001 20 1081.789583289633 1040.899622174465 1041.534191207023 1102.997878679327 1100.848413340066 1100.172282805104 1095.956075009691 372.7496429275867 1097.962034071852 292.9992652000802
1620 0.005 8.1 20 1081.789526963984 1040.899655433472 1041.53422670763 1102.997796197303 1100.848574896323 1100.172447009136 1095.956652486094 372.7566316043738 1097.962173175134 292.9992646538633
1621 0.005 8.105 20 1081.790285740601 1040.899702768061 1041.53426624343 1102.999668786854 1100.850554896565 1100.173895290969 1095.959784941278 372.761659462492 1097.962164232233 292.9992647907857
1622 0.005 8.109999999999999 20 1081.789518235837 1040.899709801036 1041.534280119821 1102.995741649439 1100.845043849797 1100.16887414087 1095.954194507849 372.7698370924716 1097.962228634442 292.9992650788577
1623 0.005 8.115 20 1081.79247753024 1040.899801676571 1041.534347505314 1103.002786700485 1100.853034131169 1100.172436102793 1095.961314511449 372.7754960738475 1097.966009096962 292.9992649899219
1624 0.005 8.120000000000001 20 1081.794810283462 1040.899933765018 1041.534466052403 1103.006396971096 1100.858865922324 1100.177732117845 1095.963828814295 372.7834940002959 1097.965082421845 292.9992651006732
1625 0.005 8.125 20 1081.791477576196 1040.899998835515 1041.534542445634 1102.999942933724 1100.84860157705 1100.171261965512 1095.961186796457 372.7900917761551 1097.963797212723 292.9992647161493
1626 0.005 8.130000000000001 20 1081.786010962523 1040.899980714398 1041.534550920102 1102.994467014892 1100.845160114764 1100.17016174073 1095.954089576142 372.7956503474774 1097.959463863664 292.9992649040076
1627 0.005 8.135 20 1081.787524709696 1040.89998183457 1041.534553667821 1102.995790788634 1100.846668744129 1100.172656328862 1095.954618175872 372.8030223899118 1097.960796877159 292.9992651999696
1628 0.005 8.140000000000001 20 1081.786265025502 1040.899965152131 1041.534540114669 1102.994386256219 1100.844877864445 1100.169868682907 1095.953480034081 372.8122907556109 1097.959722521849 292.999265475252
1629 0.005 8.145 20 1081.791817619604 1040.900027425051 1041.534581589442 1103.001086828352 1100.852531428604 1100.172844748006 1095.957167511661 372.8168324564975 1097.964145698467 292.9992648854381
1630 0.005 8.15 20 1081.791423337823 1040.90006513881 1041.534623457843 1102.999257105342 1100.848910506038 1100.173605256633 1095.957464827204 372.8232534693963 1097.965414084114 292.999265294353
1631 0.005 8.154999999999999 20 1081.793276010871 1040.900168848314 1041.534706396613 1103.003900208827 1100.854138753647 1100.175155343475 1095.962983626878 372.830047180701 1097.966401361569 292.9992650734067
1632 0.005 8.16 20 1081.788613712615 1040.900197929562 1041.534751631457 1102.997981238433 1100.848490934928 1100.172051747986 1095.957784294359 372.8379786577398 1097.961381363207 292.999265449406
1633 0.005 8.165000000000001 20 1081.79243555493 1040.900293205908 1041.534834291107 1103.003572098203 1100.854900364043 1100.177255726883 1095.962496235571 372.8429711796075 1097.964408620742 292.9992652970321
1634 0.005 8.17 20 1081.790175041225 1040.900319412414 1041.53487684076 1102.998115854303 1100.848242276975 1100.173826021573 1095.957188317966 372.8516162004603 1097.962311734434 292.9992648052706
1635 0.005 8.175000000000001 20 1081.788253338771 1040.90034595335 1041.534903267763 1102.998342296476 1100.848413588681 1100.173699637258 1095.95922393348 372.8571944820554 1097.960470165252 292.9992649198151
1636 0.005 8.18 20 1081.794206202444 1040.900460709914 1041.534996120668 1103.005584295265 1100.856956082928 1100.178044703238 1095.961785483421 372.8626818075075 1097.965543371297 292.9992649280809
1637 0.005 8.185 20 1081.792546053012 1040.900530407847 1041.535073354631 1103.002032889363 1100.852923423561 1100.175568917222 1095.959343068858 372.8708368445352 1097.965394398155 292.999265027653
1638 0.005 8.19 20 1081.792143297699 1040.900614347724 1041.53515720047 1103.002237053223 1100.852699917744 1100.176307217109 1095.961750944596 372.8795345194183 1097.963961821396 292.9992649409888
1639 0.005 8.195 20 1081.790448465023 1040.900666747972 1041.535216986858 1102.999792447746 1100.850283911264 1100.173474721606 1095.959018314099 372.8841319840593 1097.962387494706 292.9992646187045
1640 0.005 8.199999999999999 20 1081.796727447925 1040.900819153236 1041.535344895562 1103.009196028123 1100.861589277294 1100.179774868849 1095.963290430091 372.8901632745192 1097.966607734429 292.9992650603632
1641 0.005 8.205 20 1081.78990436051 1040.900847729937 1041.535399383641 1102.996892051788 1100.846247620056 1100.170214185938 1095.958420617709 372.8960513016901 1097.961355174549 292.999264737699
1642 0.005 8.210000000000001 20 1081.791219080234 1040.900898373095 1041.53545193165 1103.000578260206 1100.8506206713 1100.173456295519 1095.957827609654 372.9029248889044 1097.964239763205 292.9992650462594
1643 0.005 8.215 20 1081.792731435489 1040.901001625622 1041.535542309072 1103.004150333014 1100.856173963904 1100.178147192136 1095.961665547738 372.9107447786207 1097.964842833649 292.999264624843
1644 0.005 8.220000000000001 20 1081.792023340572 1040.901050896244 1041.535602065965 1103.00072691373 1100.850734691991 1100.176438234051 1095.957030257707 372.9184164195828 1097.964707774438 292.9992646706853
1645 0.005 8.225 20 1081.792183594662 1040.901126886004 1041.535674321019 1103.002035673826 1100.852072989511 1100.175564846101 1095.961361808647 372.9230264604785 1097.96476773531 292.9992650515786
1646 0.005 8.23 20 1081.79227116921 1040.901179313188 1041.535728846147 1103.001371440476 1100.851819056804 1100.174793786651 1095.959600305264 372.9314342157709 1097.964385373397 292.9992649284682
1647 0.005 8.234999999999999 20 1081.79461195928 1040.901301593626 1041.535834914284 1103.0057403046 1100.857818301419 1100.17692559785 1095.962067302265 372.9383966788849 1097.965236181934 292.9992650199965
1648 0.005 8.24 20 1081.793506860929 1040.90140150853 1041.535936210569 1103.003530289484 1100.85391580801 1100.17669867478 1095.963327742044 372.9419562452721 1097.964243224188 292.9992647041571
1649 0.005 8.245000000000001 20 1081.786639220724 1040.901398643455 1041.535956506793 1102.995879839795 1100.845913256755 1100.172589404655 1095.956725955201 372.9494369081381 1097.959781086253 292.999265085149
1650 0.005 8.25 20 1081.793338504533 1040.901494179011 1041.536032250378 1103.003762709488 1100.854731879975 1100.177367347878 1095.96194936736 372.9564454662004 1097.964812695031 292.9992648760178
1651 0.005 8.255000000000001 20 1081.789085911248 1040.901529153248 1041.536076266909 1102.998658726901 1100.849173878242 1100.17489243771 1095.961210349194 372.9625779504751 1097.959860296153 292.9992651586301
1652 0.005 8.26 20 1081.793480043465 1040.901621260172 1041.536153064753 1103.004015550852 1100.855518568184 1100.176227816297 1095.961031373747 372.9704421599704 1097.965061821232 292.9992648312959
1653 0.005 8.265000000000001 20 1081.791935149833 1040.901661188822 1041.536202725689 1103.000106313478 1100.849419003812 1100.173877720981 1095.957985261425 372.9745568078338 1097.965781827826 292.9992648736117
1654 0.005 8.27 20 1081.788434019954 1040.901672046483 1041.536225594009 1102.99744546367 1100.847934551322 1100.172104099272 1095.957889629605 372.9800726624165 1097.961251726412 292.9992650481422
1655 0.005 8.275 20 1081.793908246807 1040.901781912261 1041.536310116983 1103.005359044633 1100.8571356891 1100.178488938769 1095.962506658729 372.9881945331333 1097.965140264658 292.9992650455195
1656 0.005 8.279999999999999 20 1081.792185945399 1040.901847795878 1041.536378122183 1103.001677804176 1100.85258755852 1100.174549430487 1095.961317686731 372.9956332970006 1097.962748240701 292.9992648036708
1657 0.005 8.285 20 1081.792762247821 1040.901929920532 1041.536460393101 1103.00273987959 1100.853994618913 1100.17766608249 1095.961511825562 373.0028407260802 1097.963659585964 292.9992647897986
1658 0.005 8.290000000000001 20 1081.791374773746 1040.901974792367 1041.536511122607 1102.999280793749 1100.848268066363 1100.172462446481 1095.960874003087 373.0074143970795 1097.963388202386 292.9992649805785
1659 0.005 8.295 20 1081.789737527696 1040.902002667428 1041.536546250734 1102.99869512365 1100.849043731613 1100.173137268516 1095.957665333799 373.0140846597762 1097.961618412727 292.9992649211331
1660 0.005 8.300000000000001 20 1081.795077008263 1040.902132597811 1041.536651664537 1103.006779477883 1100.858828767071 1100.179528706103 1095.965296785017 373.0198318249654 1097.965543424619 292.9992652572005
1661 0.005 8.305 20 1081.7903653382 1040.902165896772 1041.536703754809 1102.998246659513 1100.849424270101 1100.173951926264 1095.957744609557 373.0265922983794 1097.961055689633 292.999264934229
1662 0.005 8.31 20 1081.787514736164 1040.902148369859 1041.536701334415 1102.995343487696 1100.845818825104 1100.170638740505 1095.955463176822 373.0352935205572 1097.959837743984 292.9992652999815
1663 0.005 8.315 20 1081.793453484067 1040.902218581932 1041.536755149367 1103.00224854624 1100.854689830142 1100.174557214196 1095.957849047562 373.0385955246924 1097.965193999588 292.9992650488199
1664 0.005 8.32 20 1081.790543404531 1040.902231833259 1041.536778574831 1102.997470769381 1100.848272557462 1100.171455131868 1095.956169507751 373.0448478151585 1097.961444290401 292.9992648628252
1665 0.005 8.324999999999999 20 1081.789303199606 1040.902241912385 1041.536791487776 1102.997488229417 1100.847863783109 1100.171997849847 1095.956251550737 373.0537320744829 1097.960845748407 292.9992647580837
1666 0.005 8.33 20 1081.793541573214 1040.902312089933 1041.536848343159 1103.0024118501 1100.854407056475 1100.174667647986 1095.957370962526 373.0586325049101 1097.966233292398 292.9992648522193
1667 0.005 8.335000000000001 20 1081.791697623145 1040.902357804972 1041.536897588238 1103.000608943305 1100.851891382075 1100.175633610763 1095.956863273765 373.064513455793 1097.963976468765 292.9992646660818
1668 0.005 8.34 20 1081.789550150761 1040.902351496868 1041.536908025575 1102.995925067394 1100.846331911751 1100.172156953314 1095.953712935868 373.0723689846884 1097.962878909896 292.9992651548744
1669 0.005 8.345000000000001 20 1081.787429196855 1040.902331740087 1041.536892884646 1102.995828570742 1100.846414638934 1100.172562910768 1095.955692058991 373.07743885701 1097.959338166212 292.9992646725078
1670 0.005 8.35 20 1081.79211575978 1040.902389253032 1041.536931427846 1103.001565576921 1100.853492737646 1100.176855179421 1095.958438991206 373.082514405492 1097.964516627199 292.9992647999086
1671 0.005 8.355 20 1081.789714087536 1040.902385560857 1041.53693753124 1102.995969058107 1100.846885470259 1100.1714865836 1095.954951133873 373.0906084704387 1097.960792239609 292.999264653227
1672 0.005 8.359999999999999 20 1081.791148323338 1040.902399588972 1041.536950754042 1102.997834744233 1100.847583106673 1100.172723027737 1095.956207337486 373.0980835263255 1097.963998526468 292.9992651224381
1673 0.005 8.365 20 1081.794451655265 1040.902491556278 1041.53702332484 1103.004587248903 1100.857395545364 1100.178137237365 1095.959827012902 373.1018260153518 1097.96451128367 292.9992646643792
1674 0.005 8.370000000000001 20 1081.791212565228 1040.902515219431 1041.537055791528 1102.997297794422 1100.846337835041 1100.170622198322 1095.957347207863 373.108723679792 1097.963471050776 292.9992644403224
1675 0.005 8.375 20 1081.790921478751 1040.902543681734 1041.537086029115 1102.99894112952 1100.84938019182 1100.171921058308 1095.957347072468 373.1152936734076 1097.963097482182 292.9992648351761
1676 0.005 8.380000000000001 20 1081.78638785652 1040.902496080485 1041.537057551989 1102.993354598412 1100.844030493437 1100.170387755323 1095.952699867847 373.1220208710635 1097.95844060263 292.999265255808
1677 0.005 8.385 20 1081.793821344411 1040.902558787519 1041.537097077415 1103.002512756905 1100.854679434426 1100.175797366981 1095.957761490082 373.1286276650616 1097.965737933317 292.9992645966859
1678 0.005 8.390000000000001 20 1081.792219569403 1040.902580560237 1041.537126488146 1102.998480352469 1100.84816383768 1100.1726816957 1095.954699395747 373.1340098291945 1097.965216290359 292.9992647522167
1679 0.005 8.395 20 1081.792191507358 1040.902619626229 1041.53716306943 1103.000907602219 1100.852170612789 1100.176706165264 1095.956992163383 373.1396943962944 1097.965644181608 292.9992647087177
1680 0.005 8.4 20 1081.789669211785 1040.902612237905 1041.537169575442 1102.996497922032 1100.847264330992 1100.17335435297 1095.95291997115 373.1483671585855 1097.961867897115 292.9992648597595
1681 0.005 8.404999999999999 20 1081.787858304055 1040.902593359708 1041.537153254556 1102.995259241198 1100.845947449971 1100.169862324689 1095.955180678958 373.153053341287 1097.960013097379 292.9992650942049
1682 0.005 8.41 20 1081.794295249413 1040.902662662185 1041.537198992885 1103.003257226393 1100.855462287567 1100.175682963341 1095.958539366593 373.1585646064923 1097.966028706868 292.9992648595677
1683 0.005 8.415000000000001 20 1081.790772243219 1040.902684177143 1041.537225461153 1102.997991285515 1100.848919941031 1100.17138170519 1095.956101173746 373.1646833719911 1097.961283824364 292.9992646788473
1684 0.005 8.42 20 1081.791859769185 1040.9027093561 1041.537250525162 1102.998661403481 1100.848524743478 1100.171467089303 1095.956015193768 373.1731153522658 1097.96290759383 292.9992650412739
1685 0.005 8.425000000000001 20 1081.789522962074 1040.902704475487 1041.537255756893 1102.996017369402 1100.846188681346 1100.16886529214 1095.954197785811 373.1775553976712 1097.962010833981 292.9992647627571
1686 0.005 8.43 20 1081.789557612893 1040.902710235744 1041.537259943655 1102.99709470927 1100.848085331718 1100.172220166028 1095.955505050894 373.1826464659501 1097.961145540316 292.9992649157526
1687 0.005 8.435 20 1081.791328443737 1040.902717340547 1041.537265642192 1102.998316282068 1100.849146993238 1100.172327459512 1095.954504708042 373.190208965964 1097.963446741754 292.9992648915228
1688 0.005 8.44 20 1081.794439479315 1040.902797387838 1041.537327948893 1103.004242050165 1100.856997440059 1100.177750166021 1095.959074711063 373.1976511443081 1097.965889839928 292.9992649589675
1689 0.005 8.445 20 1081.791089679085 1040.902815240901 1041.53735637805 1102.997658526395 1100.846997025503 1100.172204782152 1095.95665472544 373.1998420402761 1097.963744884265 292.9992649500353
1690 0.005 8.449999999999999 20 1081.792047813587 1040.902828554281 1041.53737336634 1102.99827312589 1100.847892140341 1100.17235631685 1095.954012264813 373.2062071388041 1097.965072800111 292.9992648059987
1691 0.005 8.455 20 1081.791082697275 1040.902838864102 1041.537388024743 1102.998267553754 1100.849155965419 1100.172992577784 1095.954684278987 373.2147767054095 1097.963282201892 292.9992650384285
1692 0.005 8.460000000000001 20 1081.792255233589 1040.902866918192 1041.537411241625 1102.999438536424 1100.850226148548 1100.17289685595 1095.955508663825 373.2224751935178 1097.964651903721 292.99926516995
1693 0.005 8.465 20 1081.790339576956 1040.902864721026 1041.537416254686 1102.997181571649 1100.848025383436 1100.171437820318 1095.953868525393 373.2270575376065 1097.962344451919 292.9992650468528
1694 0.005 8.470000000000001 20 1081.789146640479 1040.902859893552 1041.537412644234 1102.996945971763 1100.847796033296 1100.171735151943 1095.955203481593 373.2327872912832 1097.960735694444 292.9992653320338
1695 0.005 8.475 20 1081.79117029047 1040.902891662529 1041.537435870088 1102.999257340084 1100.850466266098 1100.17387076123 1095.95773381411 373.2367714415733 1097.962771068674 292.999264683185
1696 0.005 8.48 20 1081.791378320995 1040.902935057928 1041.537471621306 1102.999969935164 1100.850757738194 1100.173942046325 1095.958300831281 373.2447968429608 1097.962745485695 292.9992651154215
1697 0.005 8.484999999999999 20 1081.794653155542 1040.9030357654 1041.537554256447 1103.005022873189 1100.85776265987 1100.178366791466 1095.961181172505 373.2519743619689 1097.965690319063 292.9992648522955
1698 0.005 8.49 20 1081.789867421419 1040.903036434432 1041.537576844169 1102.996822087036 1100.846845864999 1100.172901958847 1095.954418505298 373.2547177050806 1097.96368992697 292.9992648969157
1699 0.005 8.495000000000001 20 1081.786768703941 1040.903013904548 1041.537566886943 1102.994465791968 1100.844988920498 1100.17191334123 1095.954307956618 373.2616969228953 1097.958251673025 292.9992654315651
1700 0.005 8.5 20 1081.791853581005 1040.903072117551 1041.537603715011 1103.001039897183 1100.852786517427 1100.176278730972 1095.958491620645 373.2683813418078 1097.964382998945 292.9992648709655
1701 0.005 8.505000000000001 20 1081.789869312833 1040.903069308649 1041.537611139539 1102.996418715018 1100.846671289157 1100.172843604348 1095.954665098902 373.2750408488189 1097.962430891542 292.9992648582462
1702 0.005 8.51 20 1081.787219899448 1040.903041211579 1041.537589747623 1102.994802682411 1100.845261674988 1100.170922145134 1095.95472678401 373.2801629776267 1097.959237032567 292.999265130283
1703 0.005 8.515000000000001 20 1081.792514355536 1040.903108156027 1041.537631448887 1103.002698286017 1100.854072757464 1100.1779939719 1095.960681817581 373.2855721072396 1097.964641972343 292.9992651427485
1704 0.005 8.52 20 1081.791192804731 1040.903106373023 1041.537643773351 1102.997294946412 1100.847558177684 1100.172945013793 1095.953050991673 373.2945347839935 1097.964190974725 292.99926522641
1705 0.005 8.525 20 1081.790588026995 1040.903105249369 1041.537647714647 1102.996863097353 1100.846319228777 1100.170786349895 1095.954609487862 373.2978567826188 1097.963037076368 292.9992648676628
1706 0.005 8.529999999999999 20 1081.79007259736 1040.903109520217 1041.537651799196 1102.997449520106 1100.848070880557 1100.171889850364 1095.955802523475 373.3040894497441 1097.961370255799 292.999264777297
1707 0.005 8.535 20 1081.791669394796 1040.903158833852 1041.537689062343 1102.999688401549 1100.850843031335 1100.173645128581 1095.956987346165 373.3105404488299 1097.964331483998 292.9992654631607
1708 0.005 8.540000000000001 20 1081.790527384247 1040.90318437164 1041.537713622168 1102.996635740721 1100.846181259652 1100.171282853697 1095.958195456327 373.3166995553716 1097.962245195923 292.9992651827527
1709 0.005 8.545 20 1081.78891427503 1040.903205863513 1041.537733894086 1102.997591775391 1100.84792451483 1100.173188262868 1095.958933877939 373.3222117843594 1097.959980840294 292.9992649416383
1710 0.005 8.550000000000001 20 1081.793599099458 1040.903311088801 1041.537815480676 1103.003747365905 1100.855009239438 1100.176258695041 1095.961596466387 373.3262858464415 1097.964005479358 292.9992648586835
1711 0.005 8.555 20 1081.791805577576 1040.903361450932 1041.537870587541 1102.998621683809 1100.847595828703 1100.170941208603 1095.958567082506 373.3334451485352 1097.961972632535 292.9992650928692
1712 0.005 8.56 20 1081.790042639301 1040.903402339093 1041.53791708143 1102.998722144788 1100.849249202695 1100.172366751251 1095.957021912247 373.3397093943384 1097.960768394557 292.9992653960813
1713 0.005 8.565 20 1081.792385856614 1040.903455964524 1041.537963950346 1102.999508847409 1100.84866314391 1100.171280167662 1095.959885063491 373.3456985525161 1097.96319646484 292.9992650455018
1714 0.005 8.57 20 1081.789781840113 1040.903476323343 1041.537993765465 1102.997375337415 1100.847773054714 1100.170871644327 1095.956511965625 373.3526595006343 1097.961348571705 292.9992644679839
1715 0.005 8.575000000000001 20 1081.793261384394 1040.903547349067 1041.538057557041 1103.00149500892 1100.85365369939 1100.1739427415 1095.957621314541 373.3569560159769 1097.964766295936 292.9992649043284
1716 0.005 8.58 20 1081.791453428408 1040.903570071423 1041.538091821955 1102.997655204392 1100.847979956821 1100.172812827323 1095.955133181562 373.3621043853389 1097.962654667006 292.9992647565359
1717 0.005 8.585000000000001 20 1081.793719592 1040.90362854279 1041.538138096196 1103.001014150963 1100.851155339901 1100.171605274951 1095.958121648109 373.3694867081543 1097.965850363016 292.9992650848048
1718 0.005 8.59 20 1081.790763909858 1040.903638750815 1041.538162441107 1102.996995770315 1100.846637407629 1100.171789114399 1095.95440539988 373.3758112083897 1097.962692143226 292.9992649365668
1719 0.005 8.595000000000001 20 1081.79157823071 1040.903655683578 1041.5381795111 1102.997443286216 1100.847050627902 1100.170143251591 1095.955338108554 373.3796879906928 1097.964569012923 292.9992647807331
1720 0.005 8.6 20 1081.788321501378 1040.903641268656 1041.538177474513 1102.994067467868 1100.844695559109 1100.169259910208 1095.952697660164 373.3866161113419 1097.95940106106 292.9992648416767
1721 0.005 8.605 20 1081.793596027163 1040.903734680066 1041.538241186905 1103.003764455797 1100.855120773149 1100.176250168969 1095.960664205195 373.391513752318 1097.964916301004 292.9992648983584
1722 0.005 8.609999999999999 20 1081.792961860107 1040.903799457647 1041.53830623314 1103.000102875656 1100.849398142689 1100.174563889062 1095.96042314002 373.397682712247 1097.96423105485 292.9992652316488
1723 0.005 8.615 20 1081.792258537017 1040.903857739267 1041.538366230324 1103.000028865356 1100.8500739655 1100.175600234585 1095.960324370997 373.4033815093768 1097.964121658688 292.9992646786665
1724 0.005 8.620000000000001 20 1081.790003271512 1040.903899692818 1041.538408161231 1102.998707085572 1100.848756891788 1100.173784815234 1095.960175722456 373.4108165303085 1097.959699622036 292.9992646223019
1725 0.005 8.625 20 1081.794822784859 1040.904018908389 1041.538507570617 1103.00490715837 1100.856172897195 1100.176054671962 1095.962708343902 373.4150607441844 1097.965254591962 292.999264920547
1726 0.005 8.630000000000001 20 1081.792997111682 1040.904074214925 1041.538571063691 1102.999605429233 1100.848829024998 1100.172724968377 1095.959503543025 373.4207872985368 1097.964347357658 292.9992647904549
1727 0.005 8.635 20 1081.792039707872 1040.90413758785 1041.538633469426 1103.000527268802 1100.850677436783 1100.173099248349 1095.960340751849 373.4264760655788 1097.962600189047 292.9992648510583
1728 0.005 8.640000000000001 20 1081.795509364882 1040.904266875396 1041.538748102609 1103.005258959094 1100.857099878025 1100.176889074749 1095.962822650059 373.4320472735465 1097.96613167088 292.9992646375525
1729 0.005 8.645 20 1081.794270667315 1040.904379277512 1041.538859327408 1103.003960060012 1100.855196553308 1100.177156946869 1095.962017798932 373.4377586669822 1097.964841711241 292.9992647349538
1730 0.005 8.65 20 1081.794422898473 1040.904474953988 1041.538956730607 1103.003393688657 1100.853940675309 1100.176173266069 1095.961480693913 373.4442226762247 1097.964821258877 292.999265127519
1731 0.005 8.654999999999999 20 1081.793923379227 1040.904557309022 1041.539046248166 1103.002191359233 1100.85275647905 1100.17543476953 1095.960238109277 373.4510613112881 1097.965104636159 292.9992650162206
1732 0.005 8.66 20 1081.787505194804 1040.904547888994 1041.539062809818 1102.99385217321 1100.844391050015 1100.170485173001 1095.954922880093 373.4557699627167 1097.957532382284 292.9992649368805
1733 0.005 8.665000000000001 20 1081.795081698964 1040.904655615069 1041.539143022637 1103.004968673262 1100.856958237396 1100.178163601199 1095.961853742252 373.459552558338 1097.964348560835 292.9992645930138
1734 0.005 8.67 20 1081.791640016913 1040.904708164432 1041.539203823479 1103.000162177536 1100.850770703739 1100.176192400768 1095.958659978524 373.4654389874093 1097.963031190921 292.9992646723098
1735 0.005 8.675000000000001 20 1081.791536581806 1040.904766734092 1041.539264578288 1102.999447211619 1100.849718658397 1100.175230755827 1095.959669454429 373.4721811288342 1097.962169567458 292.9992650786747
1736 0.005 8.68 20 1081.793970994202 1040.904823382915 1041.539318092925 1103.001683262306 1100.852206206571 1100.174651668827 1095.958568964584 373.4774434784281 1097.966381663985 292.9992647754673
1737 0.005 8.685 20 1081.791142586281 1040.904846693324 1041.539352472468 1102.998338525792 1100.849043823143 1100.174290216918 1095.956844781129 373.4825089981753 1097.964212536815 292.9992647435616
1738 0.005 8.69 20 1081.794775312753 1040.904938336014 1041.53943114359 1103.002875320622 1100.8549172087 1100.175727017473 1095.959454055969 373.4904167641433 1097.964957542736 292.9992651026958
1739 0.005 8.695 20 1081.79145552469 1040.904980619978 1041.539480243046 1102.999053056903 1100.849218161159 1100.172459181258 1095.958831227313 373.4939477572962 1097.961719316159 292.9992649415947
1740 0.005 8.700000000000001 20 1081.795278801977 1040.9050966069 1041.539579219361 1103.004920305445 1100.857049289362 1100.178219142849 1095.962430652607 373.4990355139187 1097.964069317926 292.9992648451707
1741 0.005 8.705 20 1081.792886775163 1040.905142428721 1041.539639434088 1102.999057926834 1100.848718233747 1100.173588567834 1095.958664983572 373.5048461219602 1097.964251863926 292.9992650496544
1742 0.005 8.710000000000001 20 1081.789697015876 1040.905167370845 1041.539672737185 1102.997497758978 1100.847721933839 1100.174158481035 1095.959084301457 373.5115937769614 1097.95935736647 292.9992651207044
1743 0.005 8.715 20 1081.79419918178 1040.90522950222 1041.539724698177 1103.001070943795 1100.850237004354 1100.175009989262 1095.958408382623 373.517540065577 1097.965529990562 292.999265420341
1744 0.005 8.720000000000001 20 1081.793447392355 1040.905285706344 1041.539783265691 1103.000491951402 1100.850107066167 1100.175901640094 1095.959162326221 373.5222816587181 1097.964337916343 292.9992646678826
1745 0.005 8.725 20 1081.79331202 1040.905343179579 1041.53984004047 1103.000654702678 1100.850277145443 1100.172687662343 1095.96004933623 373.5278430570546 1097.964422166544 292.9992647014135
1746 0.005 8.73 20 1081.791750266478 1040.905399845845 1041.539895950523 1103.000477488601 1100.850902951096 1100.176733579559 1095.960005378882 373.5336982504903 1097.961086665553 292.9992648044795
1747 0.005 8.734999999999999 20 1081.795205464452 1040.905509435217 1041.539991072752 1103.004509204923 1100.856845636594 1100.176596670076 1095.961353259087 373.5408320639046 1097.964067675277 292.999264868851
1748 0.005 8.74 20 1081.791715942717 1040.905552894561 1041.540045733571 1102.999381876599 1100.849629866237 1100.174487610687 1095.960393305792 373.5437913637369 1097.961845703853 292.999265207921
1749 0.005 8.745000000000001 20 1081.793948084772 1040.905639870996 1041.540121805033 1103.003713467327 1100.854883432537 1100.177472668266 1095.961842475026 373.5491997923033 1097.964547531194 292.9992645538565
1750 0.005 8.75 20 1081.795485426937 1040.905741119758 1041.540216447877 1103.005127577759 1100.85618243548 1100.178259019758 1095.962632621918 373.5576185921338 1097.96682526659 292.9992646765225
1751 0.005 8.755000000000001 20 1081.795086399376 1040.905848003008 1041.540321589101 1103.004274207785 1100.855335414284 1100.176975744309 1095.962496179069 373.5625938633323 1097.965311144897 292.9992650717796
1752 0.005 8.76 20 1081.795508827578 1040.905952211506 1041.540422689483 1103.004705586181 1100.855153853345 1100.176004945691 1095.962944775893 373.5672906692052 1097.967479591664 292.9992649360224
1753 0.005 8.765000000000001 20 1081.793410724574 1040.906011129887 1041.540495476063 1103.000277428161 1100.850207896748 1100.174509937218 1095.960709879984 373.5711593013943 1097.963362710913 292.9992649076967
1754 0.005 8.77 20 1081.793448687519 1040.906057218751 1041.540549658544 1103.000450866315 1100.850687009284 1100.174813491015 1095.957920349703 373.5774754577388 1097.964239909901 292.9992644961979
1755 0.005 8.775 20 1081.794461811431 1040.906122636673 1041.540611178906 1103.002838696066 1100.853342926922 1100.176352207025 1095.961685030165 373.5831245880833 1097.966495077535 292.9992649136893
1756 0.005 8.779999999999999 20 1081.796009570368 1040.906227425069 1041.540704216175 1103.005169888977 1100.856154924609 1100.177559337145 1095.962180144575 373.588499913425 1097.968815661906 292.9992652180707
1757 0.005 8.785 20 1081.795159238198 1040.90633179237 1041.540803371172 1103.005417311858 1100.856796613524 1100.177634361594 1095.962794810628 373.593790205631 1097.966276770611 292.9992651803994
1758 0.005 8.790000000000001 20 1081.79542199537 1040.906408661406 1041.540887909802 1103.003814662056 1100.854287227094 1100.177619854975 1095.960323053197 373.6004633238993 1097.96670208779 292.9992647306539
1759 0.005 8.795 20 1081.796668903889 1040.906523563591 1041.540994521701 1103.006684246349 1100.857542123954 1100.179466701281 1095.963689400635 373.6072762665161 1097.968383612048 292.9992650637249
1760 0.005 8.800000000000001 20 1081.793420137279 1040.906602604206 1041.541083087841 1103.001869915684 1100.852662832587 1100.177177986391 1095.961891164233 373.6105515177248 1097.964260006021 292.999264673988
1761 0.005 8.805 20 1081.793680485054 1040.906662558544 1041.541149586605 1103.001344157662 1100.851557491556 1100.175895326926 1095.961118550587 373.6148772802925 1097.964078994022 292.9992653048054
1762 0.005 8.81 20 1081.794308453155 1040.906707017228 1041.541197672419 1103.001158988832 1100.85177977302 1100.174797540313 1095.958167587983 373.6204038401061 1097.966118399132 292.9992649238611
1763 0.005 8.815 20 1081.795564445943 1040.906782590847 1041.541266509675 1103.003911539628 1100.855158943523 1100.175921227655 1095.958775279432 373.6258130628702 1097.9689824988 292.9992650139738
1764 0.005 8.82 20 1081.791959474516 1040.906778815372 1041.541284898463 1102.997422357991 1100.84806830194 1100.172677146305 1095.954072813014 373.6316248624688 1097.963905463344 292.9992653475346
1765 0.005 8.825000000000001 20 1081.791718993027 1040.906793007865 1041.541300072122 1102.998553177795 1100.849963100595 1100.173471729096 1095.955521397652 373.6369542327046 1097.962873799016 292.9992651823163
1766 0.005 8.83 20 1081.792288412888 1040.906807224384 1041.541313763413 1102.997990263735 1100.848267276016 1100.173485620815 1095.957741254632 373.6433894273724 1097.962469164129 292.9992656043628
1767 0.005 8.835000000000001 20 1081.792958585454 1040.906812086171 1041.541318579746 1102.999257736888 1100.850465760242 1100.174264251362 1095.954912706153 373.6474632014397 1097.964832909111 292.9992647880005
1768 0.005 8.84 20 1081.793324386717 1040.906819604317 1041.541327619989 1102.999136076575 1100.849749450921 1100.172615988503 1095.954999927496 373.6542520467967 1097.964987971266 292.9992650595335
1769 0.005 8.845000000000001 20 1081.795745067377 1040.90688356678 1041.541377629553 1103.003750050757 1100.85523201517 1100.176428679527 1095.958974768681 373.6593791806133 1097.969061028695 292.9992649192505
1770 0.005 8.85 20 1081.793371094471 1040.906899343768 1041.541408956752 1102.998616415945 1100.849337811013 1100.173374007949 1095.955424229526 373.6630011392194 1097.965544312428 292.9992649406639
1771 0.005 8.855 20 1081.795425683804 1040.906954234117 1041.541455242497 1103.002812092096 1100.853220083972 1100.176400724559 1095.96002475408 373.6705177553574 1097.967433933171 292.9992648427369
1772 0.005 8.859999999999999 20 1081.792829256199 1040.906998144412 1041.541499746204 1103.000493715157 1100.850551751248 1100.175924693163 1095.960279316788 373.6766275678106 1097.963548227354 292.9992651219695
1773 0.005 8.865 20 1081.795657436496 1040.907071660062 1041.541562454836 1103.004663189107 1100.855659821893 1100.178025599332 1095.960975060395 373.679008381765 1097.966858031534 292.9992650551082
1774 0.005 8.870000000000001 20 1081.795458390113 1040.907142725642 1041.541631573659 1103.003131791027 1100.853666588579 1100.176941589973 1095.961553644843 373.6864941732056 1097.966040430442 292.999265215811
1775 0.005 8.875 20 1081.797089785215 1040.907260257446 1041.541734031741 1103.00698099083 1100.858748545614 1100.179177968375 1095.964287415915 373.6920371184547 1097.96736960603 292.9992652414386
1776 0.005 8.880000000000001 20 1081.795268634775 1040.907342244755 1041.541823644692 1103.003858285581 1100.855598681483 1100.178338422561 1095.961525289591 373.6963776752748 1097.964239869773 292.9992649043382
1777 0.005 8.885 20 1081.793555859989 1040.907381246311 1041.541873149414 1102.999531631539 1100.84899998299 1100.174261531837 1095.958646921862 373.7011655867689 1097.96407654557 292.9992650821906
1778 0.005 8.890000000000001 20 1081.790920778607 1040.907387505678 1041.54188926087 1102.997534883176 1100.847348995649 1100.172742951893 1095.95807046986 373.7059670598283 1097.960450535455 292.9992651225991
1779 0.005 8.895 20 1081.797022516901 1040.907482708071 1041.541962492323 1103.00518419717 1100.856447093562 1100.177232672964 1095.962561458271 373.7119078713365 1097.966861481401 292.9992652609244
1780 0.005 8.9 20 1081.792978716918 1040.90752897846 1041.542019800706 1103.000059203642 1100.850673690853 1100.174042460954 1095.958385169341 373.7168431546506 1097.9620264204 292.9992648638792
1781 0.005 8.904999999999999 20 1081.792622072687 1040.907554345473 1041.54205152889 1102.997984791376 1100.847843443631 1100.173386801619 1095.958763012281 373.7228511686272 1097.962437517198 292.9992651090036
1782 0.005 8.91 20 1081.791564899239 1040.907563149719 1041.542064058151 1102.998526173337 1100.848944773893 1100.173397333953 1095.957070115125 373.7271204212882 1097.960746418023 292.9992651661653
1783 0.005 8.915000000000001 20 1081.794376826126 1040.907623223967 1041.542113394237 1103.002982299672 1100.853400151676 1100.178703915148 1095.959884556089 373.7317247465749 1097.963659593465 292.9992653626651
1784 0.005 8.92 20 1081.795255125163 1040.90765946725 1041.542153309652 1103.00144566815 1100.85304511865 1100.17531360083 1095.956638998925 373.7392772085552 1097.966406739828 292.9992654060411
1785 0.005 8.925000000000001 20 1081.792867665329 1040.907679620743 1041.542179998502 1102.999726662676 1100.850664179087 1100.175191039839 1095.956927250495 373.7423908489761 1097.963348127455 292.9992647846034
1786 0.005 8.93 20 1081.791691612113 1040.907659159205 1041.542174995302 1102.997186796401 1100.847808025293 1100.174189423484 1095.953615709224 373.7476893487833 1097.963456060995 292.9992652204371
1787 0.005 8.935 20 1081.793380296782 1040.90767579158 1041.5421827818 1102.999466635778 1100.850194984691 1100.17453013493 1095.957916284486 373.7551435239375 1097.963640501227 292.9992652669282
1788 0.005 8.94 20 1081.79201024553 1040.907673167203 1041.542184115927 1102.997801190534 1100.848749076353 1100.172089456635 1095.955176019949 373.7599472359741 1097.961354540291 292.9992652342547
1789 0.005 8.945 20 1081.796062638503 1040.907732832417 1041.542226147399 1103.003547046909 1100.85589547177 1100.175577663387 1095.959275035869 373.7641181199447 1097.966248785197 292.9992648507148
1790 0.005 8.950000000000001 20 1081.794306914976 1040.907766834925 1041.542262584974 1102.999784232184 1100.848730529912 1100.172831679301 1095.960108467413 373.7674248193494 1097.964729873885 292.9992649521109
1791 0.005 8.955 20 1081.791045286548 1040.907731430378 1041.542247937195 1102.995586558018 1100.846191600573 1100.170734344387 1095.952816260588 373.7736548479065 1097.962387979137 292.999264900728
1792 0.005 8.960000000000001 20 1081.796944428846 1040.907819557273 1041.542305245154 1103.00548433257 1100.856802295798 1100.177906800348 1095.962538848331 373.7795471904134 1097.966958925497 292.9992654700984
1793 0.005 8.965 20 1081.791871709133 1040.907816756133 1041.542321353108 1102.996764048707 1100.846403499321 1100.173065559639 1095.956378310143 373.7852712910014 1097.962610839149 292.9992649648949
1794 0.005 8.970000000000001 20 1081.793742737392 1040.907851059779 1041.542347181374 1103.000520152857 1100.850211561323 1100.172692254017 1095.959950166231 373.7884461583225 1097.964251468843 292.9992651163116
1795 0.005 8.975 20 1081.797290368708 1040.907955627772 1041.542430082618 1103.006279255687 1100.858493569053 1100.179020831253 1095.963719418366 373.7941923206811 1097.965102722319 292.9992650218732
1796 0.005 8.98 20 1081.794562799739 1040.908025463329 1041.542502976284 1103.003688567597 1100.854990643071 1100.179723967228 1095.962027700271 373.7994648058861 1097.963498262224 292.9992652521792
1797 0.005 8.984999999999999 20 1081.789233840405 1040.908012622354 1041.542510200141 1102.996374904338 1100.84660747651 1100.173347065685 1095.957271428016 373.8057100984321 1097.958538533969 292.9992654794967
1798 0.005 8.99 20 1081.796526852741 1040.908108642396 1041.542581999239 1103.005005282634 1100.856911048804 1100.178076147353 1095.963274202568 373.8098478042365 1097.964696488423 292.9992653384028
1799 0.005 8.995000000000001 20 1081.793540519729 1040.908133289108 1041.542615913791 1102.999129920889 1100.848084186709 1100.172941931465 1095.959656940063 373.8147173126156 1097.962001023536 292.9992648570974
1800 0.005 9 20 1081.790402102665 1040.908137709758 1041.54263005252 1102.997916097051 1100.848361493218 1100.173581389229 1095.958506017278 373.820232320169 1097.95928936852 292.9992650533583
1801 0.005 9.005000000000001 20 1081.795132907931 1040.908172824981 1041.542659962738 1103.001699366414 1100.853463236078 1100.175011228477 1095.956394795906 373.8254324854028 1097.965942956405 292.9992652091725
1802 0.005 9.01 20 1081.79244977087 1040.908175151613 1041.542672358168 1102.997499979537 1100.847303184254 1100.172790240671 1095.956778533026 373.8299424546648 1097.962774883532 292.9992652219212
1803 0.005 9.015000000000001 20 1081.793266672688 1040.908183399654 1041.542681020954 1102.998372228223 1100.848525512661 1100.170901121 1095.956880712643 373.8350003683507 1097.963930060717 292.9992651594903
1804 0.005 9.02 20 1081.794572677825 1040.908213658058 1041.54270584217 1103.000483293578 1100.851395139065 1100.174545091397 1095.958591616673 373.8410978632652 1097.964950876395 292.9992649096639
1805 0.005 9.025 20 1081.794432288874 1040.908240585892 1041.542732884317 1103.000804558841 1100.851518529367 1100.174703936038 1095.958148581446 373.8470281999204 1097.964991539311 292.9992654284933
1806 0.005 9.029999999999999 20 1081.793932840066 1040.908258249211 1041.542755460337 1102.999707256349 1100.850814014284 1100.173901177085 1095.955866891384 373.8512794017927 1097.964411606443 292.9992650163082
1807 0.005 9.035 20 1081.794178861745 1040.908278423016 1041.542776114907 1102.999936343425 1100.850808539624 1100.173829703393 1095.956469046782 373.8557059870276 1097.964625961328 292.9992650768156
1808 0.005 9.040000000000001 20 1081.793836271313 1040.908292867856 1041.542792511785 1102.999120643206 1100.849718699818 1100.173014269395 1095.956633044645 373.8612393462239 1097.964388340275 292.9992650216636
1809 0.005 9.045 20 1081.797238044726 1040.908372745148 1041.542856475787 1103.004680599433 1100.857454044845 1100.177469493916 1095.9590789774 373.866505015755 1097.965209943591 292.9992650881554
1810 0.005 9.050000000000001 20 1081.79159319252 1040.908350704581 1041.542857366204 1102.995549809318 1100.845576228879 1100.17069985036 1095.953378908245 373.8696060781362 1097.962650748273 292.999265107346
1811 0.005 9.055 20 1081.794084601982 1040.90838451708 1041.542878722636 1103.000727171234 1100.851408731107 1100.174688142208 1095.95805991384 373.874805185942 1097.964357548555 292.9992651979132
1812 0.005 9.06 20 1081.796400223994 1040.908465501692 1041.542942656278 1103.004923673487 1100.857071235424 1100.178757671353 1095.962289339552 373.8815835100906 1097.965994171724 292.9992652895962
1813 0.005 9.065 20 1081.795178770317 1040.908530880543 1041.543006622805 1103.003558744268 1100.854628567453 1100.178101118685 1095.960570565861 373.8869430663991 1097.964561516292 292.9992649166448
1814 0.005 9.07 20 1081.795695296196 1040.908621088993 1041.543090127832 1103.005055961945 1100.856387217355 1100.179869333348 1095.963487416015 373.8903860286913 1097.964659144314 292.9992652897659
1815 0.005 9.075000000000001 20 1081.79364655949 1040.908650224824 1041.543133116819 1102.999245276322 1100.84890131545 1100.174897474549 1095.958880016797 373.8943017186962 1097.96222035782 292.9992650126512
1816 0.005 9.08 20 1081.793505509512 1040.908676258936 1041.543163154406 1102.999839908198 1100.850190663978 1100.174799586901 1095.958830936954 373.8996412620799 1097.962891340148 292.9992648689869
1817 0.005 9.085000000000001 20 1081.793303956438 1040.908693898501 1041.543182830972 1102.999656439806 1100.849697299026 1100.175702860524 1095.959905268056 373.9069540937541 1097.963617146761 292.9992648978651
1818 0.005 9.09 20 1081.793805032702 1040.908703235429 1041.543194608467 1102.998432406629 1100.847183098045 1100.172626226771 1095.958802840562 373.9117398835567 1097.963564653729 292.9992652331356
1819 0.005 9.095000000000001 20 1081.78912638902 1040.908648993625 1041.543158382784 1102.994249083267 1100.84480533093 1100.171059868494 1095.953573593366 373.914290403941 1097.958756833046 292.9992649694177
1820 0.005 9.1 20 1081.789703321377 1040.908607254796 1041.543118588671 1102.994698703079 1100.84539657353 1100.17077614137 1095.953554013518 373.9190928580174 1097.95990511272 292.9992648962437
1821 0.005 9.105 20 1081.791146121317 1040.908586874106 1041.543092447353 1102.996507031307 1100.846952001696 1100.173948757409 1095.95755127187 373.9255181852731 1097.960317041496 292.9992650520777
1822 0.005 9.109999999999999 20 1081.79460000549 1040.908603919974 1041.543100234126 1102.999511971116 1100.849783764964 1100.174530322647 1095.956016465777 373.9313868447906 1097.966413677125 292.9992650018095
1823 0.005 9.115 20 1081.791769050768 1040.908564899909 1041.543072487269 1102.995146947707 1100.844899516533 1100.170256512493 1095.953167586905 373.9357018182468 1097.962867473188 292.99926537606
1824 0.005 9.120000000000001 20 1081.793130399463 1040.908583278984 1041.543079910425 1102.999599384039 1100.850567036188 1100.175199637237 1095.958075378798 373.9378713293905 1097.96231781263 292.9992649836012
1825 0.005 9.125 20 1081.795420054112 1040.908614553735 1041.543101239558 1103.000800319941 1100.851060236228 1100.172970079592 1095.956796865742 373.9458573945911 1097.965251792406 292.9992650277683
1826 0.005 9.130000000000001 20 1081.794451913674 1040.908633196251 1041.543122882064 1102.99818896844 1100.846798548563 1100.17116501089 1095.958368278186 373.9515160853428 1097.964220917512 292.9992651835886
1827 0.005 9.135 20 1081.789211338538 1040.908593155753 1041.543100495952 1102.994219652741 1100.844998170301 1100.171019143344 1095.953469482255 373.9534147546539 1097.959096565602 292.9992649552953
1828 0.005 9.140000000000001 20 1081.795762167104 1040.908651907166 1041.543134673812 1103.002423370203 1100.855056934465 1100.175782869304 1095.958374245399 373.958354452329 1097.964115690252 292.9992653734874
1829 0.005 9.145 20 1081.794180756677 1040.908668567914 1041.543156291428 1102.998922928715 1100.849685152753 1100.172463437158 1095.955560435742 373.9645151458876 1097.963769119079 292.9992647759139
1830 0.005 9.15 20 1081.793857862878 1040.908708756946 1041.543190148465 1103.000044740595 1100.850588883067 1100.172519384041 1095.958573540558 373.9714117865257 1097.96398602036 292.9992650942719
1831 0.005 9.154999999999999 20 1081.794472973274 1040.908751449388 1041.543230665132 1103.000862904235 1100.851335326994 1100.173774167063 1095.957703283255 373.9738766461157 1097.962568465349 292.9992651435272
1832 0.005 9.16 20 1081.798186352453 1040.908881578392 1041.543336131456 1103.007451723959 1100.859339998236 1100.179832003119 1095.965706731795 373.9776518116275 1097.966933469069 292.9992650031598
1833 0.005 9.165000000000001 20 1081.795409203865 1040.908954754989 1041.543414731431 1103.002763388775 1100.852924138538 1100.175263947075 1095.961758063384 373.9836674205233 1097.96449700468 292.9992651076313
1834 0.005 9.17 20 1081.796901671881 1040.909059055032 1041.543515397638 1103.004639395925 1100.856979939693 1100.177173918038 1095.961127239146 373.9887097881029 1097.964533337638 292.999265212948
1835 0.005 9.175000000000001 20 1081.794791370333 1040.909115662703 1041.543580477639 1103.000872995263 1100.851481425759 1100.17299818912 1095.95916353477 373.9925598193556 1097.964355551647 292.9992647833993
1836 0.005 9.18 20 1081.794747238908 1040.909181980021 1041.543643853475 1103.000961061358 1100.851240932017 1100.173322267344 1095.96151319043 373.9980888315835 1097.963023068366 292.9992650698043
1837 0.005 9.185 20 1081.794474071181 1040.909229287449 1041.543693067269 1102.999736469639 1100.848694885367 1100.171412716797 1095.958256616826 374.003807637728 1097.963361883303 292.9992649161492
1838 0.005 9.19 20 1081.792613703497 1040.909251561717 1041.543722269651 1102.998476796016 1100.849069639081 1100.170883390448 1095.959100663042 374.0074974891184 1097.960608702363 292.9992646366933
1839 0.005 9.195 20 1081.794597950574 1040.90929907966 1041.543767538607 1103.00093006304 1100.85159905182 1100.173930515709 1095.959474106182 374.0124322320328 1097.963613603809 292.9992646104152
1840 0.005 9.200000000000001 20 1081.795518824164 1040.909357308511 1041.543822665324 1103.001940651773 1100.852431961305 1100.175033651014 1095.960160236384 374.0188971841715 1097.964452617881 292.9992650538311
1841 0.005 9.205 20 1081.795225978232 1040.909404568537 1041.54387110369 1103.002003812715 1100.852595924867 1100.17572507635 1095.9586095771 374.0228561859183 1097.964202073561 292.999265111738
1842 0.005 9.210000000000001 20 1081.794085103121 1040.909414969389 1041.543894101731 1102.999092712022 1100.849732530012 1100.173056627383 1095.955722589615 374.0265696393121 1097.963896387923 292.9992649667514
1843 0.005 9.215 20 1081.798938356946 1040.90951609537 1041.543978450675 1103.006942451746 1100.859768867817 1100.179692119724 1095.960037364695 374.0310703540129 1097.96791787641 292.9992646405383
1844 0.005 9.220000000000001 20 1081.792495551012 1040.909503307043 1041.543992853855 1102.99561912451 1100.84517438712 1100.170384246807 1095.954011061236 374.0344523682506 1097.962822731543 292.9992645745286
1845 0.005 9.225 20 1081.79330879588 1040.909496401786 1041.543987809396 1102.997898117402 1100.84862530227 1100.171590268792 1095.955317392375 374.039660495278 1097.962763096941 292.9992649810351
1846 0.005 9.23 20 1081.796580692417 1040.909534789509 1041.544014004083 1103.001957967339 1100.852213960463 1100.17308539993 1095.957397160287 374.046589673746 1097.966730862434 292.9992654111551
1847 0.005 9.234999999999999 20 1081.793740487666 1040.909526503842 1041.544018831378 1102.99667339215 1100.846130712393 1100.171032787771 1095.953254469736 374.0530049748355 1097.964425607103 292.9992652911594
1848 0.005 9.24 20 1081.791630098069 1040.909495091791 1041.543998579318 1102.99629466064 1100.846810229296 1100.172259058967 1095.952983832631 374.0537105882689 1097.9628831578 292.9992648537259
1849 0.005 9.245000000000001 20 1081.79198071517 1040.909471913717 1041.543977433329 1102.995948795327 1100.846581730276 1100.172119561148 1095.95421967373 374.0603347167751 1097.961386432214 292.9992649607848
1850 0.005 9.25 20 1081.78894648451 1040.909426194643 1041.543934817564 1102.994232524836 1100.844694525543 1100.171673377069 1095.95510077109 374.0639974387364 1097.958424520225 292.9992650422031
1851 0.005 9.255000000000001 20 1081.796937318619 1040.909497791676 1041.543971269241 1103.004592327386 1100.856159106876 1100.177438412726 1095.960954452867 374.0678416097586 1097.966119507105 292.9992653994416
1852 0.005 9.26 20 1081.793622026676 1040.909496645878 1041.543979995596 1102.997894070107 1100.847432786414 1100.172960546727 1095.956630320025 374.0737898174465 1097.964062629523 292.9992650666621
1853 0.005 9.265000000000001 20 1081.795506869512 1040.909530877447 1041.544011334414 1103.001482668019 1100.852385568459 1100.175283834779 1095.958055480923 374.0787607842923 1097.965646621655 292.9992648076321
1854 0.005 9.27 20 1081.794937190211 1040.909564559473 1041.544042669849 1103.00133859109 1100.852676795353 1100.174938477817 1095.958136026868 374.0845975074486 1097.963657289579 292.9992653804994
1855 0.005 9.275 20 1081.789031528366 1040.909503590923 1041.544006121283 1102.993470569749 1100.84386831839 1100.171149472832 1095.953238199075 374.0887980967321 1097.959065335923 292.9992652944633
1856 0.005 9.279999999999999 20 1081.796019556113 1040.909558381166 1041.544037021389 1103.002715264271 1100.855045086951 1100.176016471623 1095.958387949902 374.0918742690812 1097.964834566362 292.9992649821211
1857 0.005 9.285 20 1081.796926378477 1040.909628577957 1041.544094260287 1103.003501071957 1100.855326577517 1100.176458390364 1095.959868838677 374.0952604706331 1097.96656992248 292.9992648663379
1858 0.005 9.290000000000001 20 1081.792420065743 1040.909638310043 1041.544118532661 1102.998267910117 1100.849776512001 1100.175076529787 1095.956587954391 374.1021315300926 1097.961421900727 292.999265119624
1859 0.005 9.295 20 1081.791800271264 1040.909612731213 1041.544104380781 1102.995826804952 1100.846045460362 1100.170675249548 1095.953484151304 374.1091631098968 1097.961256171171 292.999265147868
1860 0.005 9.300000000000001 20 1081.798061587254 1040.909721631899 1041.544177367381 1103.00713447968 1100.859249031836 1100.180212627251 1095.965176278187 374.1106088088822 1097.967098867808 292.9992652529139
1861 0.005 9.305 20 1081.795360774484 1040.909761363209 1041.544227831109 1103.000025756473 1100.849209035763 1100.174248425819 1095.958955527532 374.1136359318808 1097.965745668495 292.9992651225116
1862 0.005 9.31 20 1081.7972244063 1040.909874528065 1041.544323216858 1103.006444692491 1100.858171627074 1100.180812605034 1095.963760792059 374.1196651898981 1097.965563038706 292.9992646745436
1863 0.005 9.315 20 1081.794140966163 1040.909912407897 1041.544376983878 1102.99906379816 1100.848233202148 1100.173627107627 1095.959123540742 374.126597318388 1097.963618629252 292.9992650165357
1864 0.005 9.32 20 1081.793170890987 1040.909933443635 1041.544401692282 1102.999369858487 1100.84941156423 1100.173605517935 1095.959435411452 374.1291108118971 1097.96227168577 292.9992648254748
1865 0.005 9.325000000000001 20 1081.797195331736 1040.910031611429 1041.544481594289 1103.004647753185 1100.856393447078 1100.176665596605 1095.960515660218 374.1337859476191 1097.965408629374 292.999264395553
1866 0.005 9.33 20 1081.793866491344 1040.910040989912 1041.544506827781 1102.997240509325 1100.84648867333 1100.169772238944 1095.955341296436 374.1389910355228 1097.963689963542 292.9992648719503
1867 0.005 9.335000000000001 20 1081.789910673279 1040.910015434704 1041.544495166589 1102.994504828 1100.844697454578 1100.170409262 1095.955857332386 374.1433376910319 1097.958305357114 292.9992647903622
1868 0.005 9.34 20 1081.793738297334 1040.910007775397 1041.544480536731 1102.997193286604 1100.846636627996 1100.168670254988 1095.954879953003 374.1475534681483 1097.964458131974 292.9992650453036
1869 0.005 9.345000000000001 20 1081.794239581957 1040.910032796517 1041.54449570801 1102.999100582938 1100.849601226228 1100.170271246152 1095.957703329761 374.1528066217999 1097.963458561469 292.9992645239109
1870 0.005 9.35 20 1081.792790755392 1040.910046993867 1041.544513540086 1102.998270051379 1100.84880411934 1100.173338167076 1095.958077336169 374.1581578823371 1097.962618572465 292.9992648859171
1871 0.005 9.355 20 1081.792592441527 1040.910037967811 1041.544511872598 1102.996066202754 1100.845949742542 1100.170566702908 1095.954150704066 374.1627161585946 1097.963260379307 292.9992647360446
1872 0.005 9.359999999999999 20 1081.791449415117 1040.910016775955 1041.544495810353 1102.995889110872 1100.84666149954 1100.17031658749 1095.953409123677 374.1648544903116 1097.961529609208 292.9992650574806
1873 0.005 9.365 20 1081.797062874381 1040.910093451143 1041.544547854521 1103.004426920662 1100.856908153394 1100.177357279068 1095.960521676269 374.169741147785 1097.966654893149 292.9992648069831
1874 0.005 9.370000000000001 20 1081.795170289193 1040.910136856658 1041.5445915463 1103.0014473169 1100.852374322498 1100.17546650572 1095.958755102736 374.1747326830313 1097.963254140695 292.9992645756269
1875 0.005 9.375 20 1081.795511643504 1040.910185897844 1041.544643500355 1103.001013312339 1100.852628094299 1100.175015331996 1095.95678880331 374.1811018616556 1097.965605354445 292.9992652587916
1876 0.005 9.380000000000001 20 1081.794319320559 1040.910209196921 1041.544673285837 1102.999256866913 1100.850701764319 1100.17257481865 1095.955750983635 374.1836361742641 1097.963622751259 292.9992651603719
1877 0.005 9.385 20 1081.795498772395 1040.910285062194 1041.544735596124 1103.00327802944 1100.855056342178 1100.179325694714 1095.960954507868 374.1877600157401 1097.965381481672 292.9992651135897
1878 0.005 9.390000000000001 20 1081.79519085148 1040.910338495972 1041.544788578565 1103.00232967358 1100.853403249634 1100.17789990339 1095.959975802275 374.1923145692845 1097.96525085449 292.9992648383129
1879 0.005 9.395 20 1081.7935965823 1040.910359466481 1041.544817984755 1102.998559875404 1100.849219309918 1100.172881087052 1095.956222215933 374.1977687107675 1097.962841366709 292.9992649363505
1880 0.005 9.4 20 1081.795905855876 1040.91042819569 1041.544876966234 1103.002867389811 1100.854486133943 1100.177601733943 1095.960248348392 374.2020491099788 1097.964995780525 292.9992652862945
1881 0.005 9.404999999999999 20 1081.794611512275 1040.910469084263 1041.544921960079 1103.000232830749 1100.850758317064 1100.173839944875 1095.958097116917 374.2059214001743 1097.963938421618 292.9992652466354
1882 0.005 9.41 20 1081.791380499514 1040.910445240878 1041.544915876583 1102.995248482502 1100.845900391708 1100.16957986115 1095.953755363537 374.211525958333 1097.960441854934 292.9992653615842
1883 0.005 9.415000000000001 20 1081.793526857347 1040.91045972517 1041.54492380029 1102.998421799734 1100.848846527658 1100.170833087817 1095.956411490508 374.2140064565437 1097.962081910641 292.9992652604155
1884 0.005 9.42 20 1081.791052205755 1040.910437864584 1041.544909400733 1102.995688250455 1100.846297432957 1100.171563230003 1095.955592501224 374.218399583528 1097.960159592986 292.9992648748431
1885 0.005 9.425000000000001 20 1081.793804666451 1040.910443371383 1041.544908783947 1102.998783481389 1100.849941140601 1100.172923372872 1095.955196639571 374.2241112062848 1097.96336363477 292.9992653526215
1886 0.005 9.43 20 1081.797752426664 1040.91052057087 1041.544964491554 1103.004717548655 1100.856082747523 1100.176744185837 1095.960819780505 374.2305442422947 1097.966618844186 292.9992650165177
1887 0.005 9.435 20 1081.793415730032 1040.910537307024 1041.544994788655 1102.997318986583 1100.846339076489 1100.171265281519 1095.958611702019 374.2338275374703 1097.962166078486 292.9992645873935
1888 0.005 9.44 20 1081.795983759162 1040.910582992345 1041.545037196736 1103.001886214841 1100.852248186708 1100.173942066304 1095.959206009084 374.2360381149111 1097.965582055303 292.9992650120747
1889 0.005 9.445 20 1081.795229170275 1040.910611400044 1041.545071508114 1103.000103139437 1100.850389606683 1100.173045293805 1095.957086009965 374.2415654719348 1097.964764428064 292.9992652802852
1890 0.005 9.450000000000001 20 1081.790333721143 1040.910575484005 1041.545054562722 1102.994054732165 1100.844479232602 1100.170869915729 1095.953563448332 374.247791604113 1097.959894446095 292.9992650561866
1891 0.005 9.455 20 1081.791886484514 1040.910560148328 1041.545037161665 1102.996992635823 1100.847789089217 1100.173856294433 1095.955519226452 374.2512735990163 1097.961572310988 292.9992647626286
1892 0.005 9.460000000000001 20 1081.796866279427 1040.91062704762 1041.545076136334 1103.003555488565 1100.854557789937 1100.175830765648 1095.961332236367 374.2553693283044 1097.965357652103 292.9992651423131
1893 0.005 9.465 20 1081.791814430519 1040.910613602898 1041.545081567949 1102.995954030801 1100.846245490722 1100.171335717602 1095.955676921129 374.2608744654089 1097.96200783354 292.9992653938892
1894 0.005 9.470000000000001 20 1081.792783932114 1040.910595813859 1041.54506807465 1102.997225929756 1100.848253373422 1100.170980447249 1095.953956240112 374.262220247533 1097.962931511639 292.9992648813003
1895 0.005 9.475 20 1081.795246839074 1040.910629643739 1041.545086353387 1102.999800918889 1100.850046870991 1100.170469037714 1095.957995646896 374.2690673872644 1097.964729856822 292.9992648360409
1896 0.005 9.48 20 1081.797529611205 1040.910730140361 1041.545169093394 1103.004750997719 1100.857234283533 1100.176682284753 1095.96090464596 374.2740137915848 1097.965554554496 292.9992654661509
1897 0.005 9.484999999999999 20 1081.795512301108 1040.910799728291 1041.545238277929 1103.000970444473 1100.851341871817 1100.17313222772 1095.96229064898 374.2757305499437 1097.962819591071 292.9992649294989
1898 0.005 9.49 20 1081.791267248376 1040.910808109416 1041.545260262436 1102.996849995621 1100.846613137163 1100.170985737637 1095.958789389168 374.2819080510631 1097.959623339044 292.9992653179147
1899 0.005 9.495000000000001 20 1081.797416192442 1040.910904973185 1041.545337980049 1103.004300792347 1100.855865389629 1100.175189174933 1095.96009238901 374.2850773624433 1097.965077188156 292.9992649124579
1900 0.005 9.5 20 1081.795254588659 1040.910927720257 1041.545372909287 1102.998941236145 1100.848382493341 1100.171869708236 1095.956780158498 374.2897352222354 1097.965301854935 292.9992650097725
1901 0.005 9.505000000000001 20 1081.792050199924 1040.910905547721 1041.545367295054 1102.994544393239 1100.844197099439 1100.167175120649 1095.955354600885 374.2946592808361 1097.960930393792 292.9992654605786
1902 0.005 9.51 20 1081.791834506551 1040.910886182195 1041.545352230724 1102.995898942467 1100.846356881668 1100.16974685646 1095.955118420459 374.3007747721997 1097.960861658122 292.9992650453621
1903 0.005 9.515000000000001 20 1081.79285974295 1040.910912927686 1041.545365881089 1102.99915875819 1100.849586985978 1100.174594384463 1095.959293604131 374.3022195954516 1097.961950598561 292.9992650074932
1904 0.005 9.52 20 1081.795330500787 1040.910932939446 1041.545384755991 1102.999564757184 1100.850610151075 1100.172712306529 1095.955390155589 374.3077075093679 1097.964243508662 292.9992650251854
1905 0.005 9.525 20 1081.790406907937 1040.910908357506 1041.545372057928 1102.994579848847 1100.844652833865 1100.16921262284 1095.956089234249 374.312950083139 1097.959350526918 292.9992652710013
1906 0.005 9.529999999999999 20 1081.795954318163 1040.910953781643 1041.545401103271 1103.000746989388 1100.852130105192 1100.171776993556 1095.956896553767 374.3147585970889 1097.964119726748 292.9992650528017
1907 0.005 9.535 20 1081.792360153799 1040.910951117978 1041.545409744299 1102.996564658639 1100.846913109828 1100.17005439735 1095.954683198959 374.319541171073 1097.961935943021 292.9992654946155
1908 0.005 9.540000000000001 20 1081.792510029334 1040.910943375204 1041.545405997688 1102.996226526073 1100.846379865466 1100.17092097104 1095.955664975986 374.3246061550628 1097.961865086187 292.9992652445025
1909 0.005 9.545 20 1081.797303739853 1040.911023635924 1041.545463754273 1103.003787404174 1100.856103156352 1100.177013934342 1095.960778514422 374.3287201557243 1097.966326057114 292.999264677335
1910 0.005 9.550000000000001 20 1081.795007805909 1040.911032198426 1041.545485531288 1102.998274917518 1100.847921104848 1100.172815472225 1095.955982958689 374.3322084805674 1097.965138679336 292.999265203783
1911 0.005 9.555 20 1081.792110069317 1040.911026067089 1041.545489118833 1102.996642532051 1100.847059867635 1100.171431090625 1095.955600778139 374.3371445373438 1097.961217298862 292.9992649951174
1912 0.005 9.56 20 1081.795985221281 1040.911086887653 1041.545533488074 1103.001753706492 1100.853130267301 1100.174949599963 1095.959455387058 374.342345784191 1097.965057221687 292.9992651311339
1913 0.005 9.565 20 1081.794290776946 1040.911076541136 1041.545535900737 1102.997436194192 1100.84707430977 1100.171813610053 1095.953485047864 374.3457181265329 1097.965051921739 292.9992648606125
1914 0.005 9.57 20 1081.794991502704 1040.911084417954 1041.545543804917 1102.998850793186 1100.848847477686 1100.172946249075 1095.955329393957 374.3488337006875 1097.964988739113 292.9992647393714
1915 0.005 9.575000000000001 20 1081.793793919867 1040.911093878887 1041.545553656835 1102.997342539899 1100.847691426564 1100.169342320035 1095.957450685461 374.3543016614411 1097.961292952392 292.9992650734061
1916 0.005 9.58 20 1081.794199065869 1040.911121303316 1041.545572873624 1102.999479816047 1100.850709714695 1100.1727265634 1095.957393341121 374.3597247248109 1097.96235752814 292.9992647320135
1917 0.005 9.585000000000001 20 1081.794112426053 1040.911150640307 1041.545601789268 1102.999385771858 1100.850288934459 1100.174258372047 1095.958366901348 374.3638118468287 1097.963126478889 292.9992648620729
1918 0.005 9.59 20 1081.794605184361 1040.91118967203 1041.545637198168 1102.999791004878 1100.850662624374 1100.173862164255 1095.958410433473 374.3690588932355 1097.963623485348 292.9992648658018
1919 0.005 9.595000000000001 20 1081.799081496808 1040.911305923521 1041.545730996331 1103.006903249526 1100.859159936309 1100.17844463001 1095.964196683495 374.3705739602081 1097.966328891689 292.9992649101576
1920 0.005 9.6 20 1081.796490412724 1040.911341773912 1041.545781893675 1102.999579535498 1100.848331972009 1100.171487496875 1095.95761558808 374.3739776970525 1097.966687706965 292.9992649369502
1921 0.005 9.605 20 1081.795147160791 1040.911372503274 1041.545821778449 1102.999830413235 1100.850252344358 1100.17206097136 1095.957834537802 374.3788950029298 1097.963800719683 292.9992648329921
1922 0.005 9.609999999999999 20 1081.794626944755 1040.911420567571 1041.545864137775 1103.000643577663 1100.851023790731 1100.173702402665 1095.959551215078 374.3852669742583 1097.96194311353 292.9992645604171
1923 0.005 9.615 20 1081.798093053266 1040.91153272718 1041.545958768598 1103.005938088366 1100.858390472793 1100.178153804924 1095.961465676746 374.3900798582171 1097.9648211655 292.9992649128905
1924 0.005 9.620000000000001 20 1081.793028474783 1040.911532736185 1041.545980483101 1102.996518392796 1100.845737130618 1100.170614521631 1095.956152254964 374.3910028006383 1097.962480381614 292.9992648449255
1925 0.005 9.625 20 1081.790281674328 1040.911494087235 1041.545960294278 1102.993725032344 1100.844261669916 1100.170097658349 1095.953403175439 374.3959242207216 1097.959022475726 292.9992649383511
1926 0.005 9.630000000000001 20 1081.795443615054 1040.911537534502 1041.545981696034 1103.001680302979 1100.853042030245 1100.174836635053 1095.958988541457 374.4008517845882 1097.963174279703 292.9992647508624
1927 0.005 9.635 20 1081.789453322256 1040.911481605063 1041.545947014107 1102.99299690224 1100.843307801814 1100.170336764674 1095.953579905248 374.4062502027425 1097.957977390528 292.9992648249272
1928 0.005 9.640000000000001 20 1081.797615078189 1040.911559039997 1041.545995462231 1103.004491794316 1100.856986180346 1100.178530684098 1095.959167306116 374.4090547452236 1097.966087877843 292.9992647957822
1929 0.005 9.645 20 1081.795174846207 1040.911607084594 1041.546044653431 1103.00164297982 1100.853371838534 1100.17672444225 1095.958858126596 374.4121787644679 1097.963112381996 292.9992648111809
1930 0.005 9.65 20 1081.793010559441 1040.911607956732 1041.54605878802 1102.997578690179 1100.848561486489 1100.174032214728 1095.955566808207 374.4175629247356 1097.961435045122 292.9992653462241
1931 0.005 9.654999999999999 20 1081.796326155759 1040.911667215144 1041.54610641314 1103.002955329078 1100.855955669533 1100.178725535797 1095.958505401796 374.4235916533701 1097.96295034578 292.9992651919319
1932 0.005 9.66 20 1081.791815487415 1040.911651391777 1041.546108453235 1102.995516943423 1100.84623361416 1100.171873967041 1095.954356664129 374.4243004750789 1097.960052732829 292.9992649857476
1933 0.005 9.665000000000001 20 1081.795711805353 1040.911674275987 1041.546122061193 1102.999991102238 1100.850637495988 1100.173535169002 1095.956271642346 374.4277305628816 1097.965584458949 292.9992650294237
1934 0.005 9.67 20 1081.793709628068 1040.911676621885 1041.546125926573 1102.997742560821 1100.848377734774 1100.171693723807 1095.954733061584 374.4342837592786 1097.964018218446 292.9992649294746
1935 0.005 9.675000000000001 20 1081.794419226974 1040.911686440687 1041.546135589319 1102.998736998464 1100.8495976911 1100.173113059911 1095.955490736518 374.4396548970913 1097.963951903757 292.9992646764046
1936 0.005 9.68 20 1081.796626119827 1040.911753401482 1041.546187179106 1103.003845054642 1100.856077313944 1100.178975265955 1095.958285343095 374.4426495855813 1097.967830724253 292.9992649622245
1937 0.005 9.685 20 1081.792539945397 1040.911742054476 1041.546195842546 1102.996260956163 1100.846925174203 1100.172334708463 1095.954039939207 374.4444854535799 1097.961925645305 292.9992647812763
1938 0.005 9.69 20 1081.796033269546 1040.911769898125 1041.546214869721 1103.001357015555 1100.852115622323 1100.17410860076 1095.956627575714 374.4483938108834 1097.966285664689 292.9992650642884
1939 0.005 9.695 20 1081.793969141218 1040.911770102848 1041.546222914266 1102.997309466394 1100.84759654247 1100.172468907398 1095.954225952227 374.4550120775718 1097.963259993682 292.9992647767895
1940 0.005 9.700000000000001 20 1081.795796243167 1040.911779712727 1041.546230356168 1102.999940306659 1100.850881883677 1100.173241674309 1095.955552797876 374.459560213156 1097.966301872352 292.9992649441416
1941 0.005 9.705 20 1081.794784908936 1040.911811962073 1041.546259242876 1103.000073212949 1100.851713872812 1100.174438956481 1095.95627453857 374.4619474706894 1097.963297134042 292.9992653354515
1942 0.005 9.710000000000001 20 1081.795844981595 1040.911844221634 1041.546287390654 1103.000219994165 1100.851078902557 1100.17332098515 1095.955772310127 374.4682506963653 1097.965673927779 292.9992650220869
1943 0.005 9.715 20 1081.795421286554 1040.911859474165 1041.546307165828 1102.999535351464 1100.850229797058 1100.172625144745 1095.955968770993 374.4719612370555 1097.966524113397 292.9992653022584
1944 0.005 9.720000000000001 20 1081.795371319042 1040.911911290049 1041.546349708856 1103.000987185722 1100.851144549933 1100.174073988038 1095.959836142923 374.4733746267619 1097.965590070094 292.99926489201
1945 0.005 9.725 20 1081.794142256202 1040.911945042376 1041.546385354972 1102.999063324392 1100.849198933088 1100.17434501178 1095.959642399013 374.4780393365226 1097.963367159275 292.9992652760296
1946 0.005 9.73 20 1081.796677669032 1040.912014550807 1041.546441189037 1103.002851538811 1100.853960742965 1100.175443589756 1095.95999195162 374.4819808263559 1097.965015861994 292.999265278034
1947 0.005 9.734999999999999 20 1081.798165493625 1040.912118420556 1041.546532260054 1103.005456808921 1100.856652162817 1100.17794674512 1095.963284469456 374.4875815968897 1097.967107946089 292.9992653888068
1948 0.005 9.74 20 1081.796106610524 1040.912191742184 1041.546611330982 1103.003106261896 1100.854363106095 1100.177051516785 1095.960064637417 374.4919999581695 1097.964960078332 292.9992649489743
1949 0.005 9.745000000000001 20 1081.795847539053 1040.912255779963 1041.546678989268 1103.002176630037 1100.852744153947 1100.176675042214 1095.961394946546 374.4944401442049 1097.964164590305 292.9992650651548
1950 0.005 9.75 20 1081.795909397758 1040.912304910129 1041.546733400941 1103.001575688964 1100.85222630885 1100.176118593316 1095.959280628736 374.4983876827504 1097.96537280185 292.9992648019067
1951 0.005 9.755000000000001 20 1081.7961742163 1040.91236458611 1041.546792160777 1103.002594272959 1100.854241010739 1100.17714649357 1095.958412781699 374.50328949239 1097.967038007505 292.9992652884961
1952 0.005 9.76 20 1081.79340615743 1040.912357960813 1041.546804320827 1102.99699910844 1100.847711160874 1100.172923929148 1095.954476365629 374.5041381023758 1097.963419383053 292.9992648119351
1953 0.005 9.765000000000001 20 1081.796026741218 1040.912375647599 1041.546818747821 1103.000429847722 1100.851148008786 1100.174785149796 1095.956840923772 374.5087903784044 1097.966046586846 292.9992646213455
1954 0.005 9.77 20 1081.795709834281 1040.912393661654 1041.546836977909 1102.999402917515 1100.849519941953 1100.172601608058 1095.956456946262 374.5154278509581 1097.965579135694 292.9992653990797
1955 0.005 9.775 20 1081.795776567201 1040.912402110078 1041.546847610865 1102.999656764187 1100.850602687941 1100.173389577455 1095.955617884709 374.5190426036553 1097.966158410679 292.9992652208934
1956 0.005 9.779999999999999 20 1081.796877016519 1040.912475641343 1041.546905523456 1103.003602651484 1100.854282823994 1100.176744549826 1095.961465514192 374.5216187893676 1097.966948712711 292.9992650874906
1957 0.005 9.785 20 1081.798430129908 1040.912561852794 1041.546981487508 1103.005505748037 1100.856331947314 1100.178284723347 1095.962605983714 374.5254201444904 1097.967467001831 292.9992649939159
1958 0.005 9.790000000000001 20 1081.796386430294 1040.912618085285 1041.547046440138 1103.001931714243 1100.852508801124 1100.175645710776 1095.958554705651 374.5325059458183 1097.964745077737 292.9992652064117
1959 0.005 9.795 20 1081.795827016708 1040.9126602733 1041.54709268059 1103.001649274934 1100.852287412396 1100.175193999088 1095.960700593952 374.5358355446359 1097.964899622817 292.9992652747075
1960 0.005 9.800000000000001 20 1081.797034864128 1040.912731703044 1041.547158369146 1103.00314831017 1100.853665714041 1100.176514188962 1095.962126559055 374.5379065508949 1097.965105367017 292.9992651317526
1961 0.005 9.805 20 1081.79664649032 1040.912783582912 1041.547212463032 1103.00167979409 1100.852120870358 1100.17490093548 1095.959967509257 374.5425907078043 1097.964844700282 292.9992649394609
1962 0.005 9.81 20 1081.794609673828 1040.912814849188 1041.547250624104 1102.999745173651 1100.850079372898 1100.173488260276 1095.958039793552 374.546611744335 1097.961650039244 292.9992650437907
1963 0.005 9.815 20 1081.797226053436 1040.912892001476 1041.547314630335 1103.003904757372 1100.854848579314 1100.177619106137 1095.962857648557 374.5502151583538 1097.963049484344 292.999265073094
1964 0.005 9.82 20 1081.793733958397 1040.912896096873 1041.547333219237 1102.998187939217 1100.848354374162 1100.171519926952 1095.956982385376 374.5543802342057 1097.96084998014 292.9992647590312
1965 0.005 9.825000000000001 20 1081.793670176248 1040.912936997083 1041.547366538547 1102.999210385245 1100.849206335641 1100.174125600625 1095.961888001554 374.5561498125342 1097.961287846251 292.9992646139801
1966 0.005 9.83 20 1081.792799005073 1040.91294918596 1041.547380429131 1102.997855281323 1100.847903184098 1100.172003053339 1095.959037310103 374.5624648732762 1097.959294130211 292.9992649403454
1967 0.005 9.835000000000001 20 1081.795304441167 1040.912977590719 1041.547404937729 1103.000353452026 1100.851625361148 1100.173066230943 1095.957812694939 374.565673475869 1097.963603446492 292.9992648246028
1968 0.005 9.84 20 1081.796302014704 1040.913018615282 1041.547442674866 1103.000004758726 1100.850404425438 1100.171437163363 1095.95874726726 374.5705440338556 1097.963273137925 292.9992653627859
1969 0.005 9.845000000000001 20 1081.798165317898 1040.913095769775 1041.5475130224 1103.00340012638 1100.856171492825 1100.176190381005 1095.958953424964 374.5740320497247 1097.964940646114 292.9992647890743
1970 0.005 9.85 20 1081.79628067591 1040.913135433434 1041.547561178411 1103.000632993374 1100.851345005765 1100.173895014703 1095.958202774445 374.5761438019431 1097.96382686041 292.9992646572169
1971 0.005 9.855 20 1081.793733738413 1040.913146270717 1041.547583332181 1102.997622523378 1100.848222803945 1100.172332956938 1095.957178410367 374.5807166784951 1097.961905961114 292.9992651617428
1972 0.005 9.859999999999999 20 1081.796254667599 1040.913184485829 1041.547615177074 1103.001112114783 1100.851715610563 1100.173901397579 1095.958748842969 374.586616707237 1097.964166508836 292.9992648756188
1973 0.005 9.865 20 1081.793645764787 1040.913183082471 1041.547620932535 1102.996398619881 1100.8454155627 1100.170543725573 1095.95735244042 374.5897183840613 1097.96166379832 292.9992647436419
1974 0.005 9.870000000000001 20 1081.792013367316 1040.913164672981 1041.547609923731 1102.996078168381 1100.846604760282 1100.171080970494 1095.956057167357 374.5925422522744 1097.960339172752 292.9992646119961
1975 0.005 9.875 20 1081.793519200487 1040.913151692177 1041.547594822473 1102.997061329574 1100.847859140796 1100.169620460722 1095.955123547091 374.5956387994436 1097.96139743176 292.9992648418831
1976 0.005 9.880000000000001 20 1081.79404594594 1040.913167657141 1041.547601491486 1102.998091422216 1100.848163394966 1100.171879086896 1095.959107728397 374.6015609232495 1097.961328635679 292.9992647355891
1977 0.005 9.885 20 1081.797699465185 1040.913236870043 1041.547655974545 1103.003705311107 1100.856057728018 1100.176265614268 1095.959868862682 374.6058884195186 1097.964270244163 292.9992651198126
1978 0.005 9.890000000000001 20 1081.794604967777 1040.913263379307 1041.547688632445 1102.998135003277 1100.847212664435 1100.171711020155 1095.959254917765 374.6077036460408 1097.962147021289 292.99926446449
1979 0.005 9.895 20 1081.798047405805 1040.91335032032 1041.547756536601 1103.003438443279 1100.853009359727 1100.173267502072 1095.962661226512 374.6119719511239 1097.966758742236 292.9992645754678
1980 0.005 9.9 20 1081.794976966499 1040.913373852575 1041.547792667405 1102.998087978519 1100.846893245645 1100.170083817 1095.958216418742 374.6176355520112 1097.962680591987 292.9992648728481
1981 0.005 9.904999999999999 20 1081.79279935816 1040.913386360143 1041.547812580995 1102.997802084528 1100.847873925356 1100.171843029551 1095.957758154771 374.6211773317115 1097.960536605494 292.9992650109397
1982 0.005 9.91 20 1081.798954474306 1040.913497538392 1041.547898044302 1103.005905749578 1100.857873179328 1100.177095829707 1095.964544016109 374.6223740792769 1097.965099697803 292.9992648855665
1983 0.005 9.915000000000001 20 1081.796606695672 1040.913537892033 1041.547951388126 1103.000313426941 1100.849857092785 1100.173674094212 1095.958938517372 374.62677780233 1097.964045008331 292.9992644876266
1984 0.005 9.92 20 1081.797253448918 1040.913621699998 1041.548023558357 1103.002519049844 1100.852749410302 1100.173081698124 1095.963440506003 374.6316317736816 1097.962977030584 292.9992650774327
1985 0.005 9.925000000000001 20 1081.799295542939 1040.913739729729 1041.5481330648 1103.006554468168 1100.858531151838 1100.179748033373 1095.963916244517 374.6366688192368 1097.966475459503 292.9992648120181
1986 0.005 9.93 20 1081.796221662555 1040.913818402499 1041.548219885076 1103.003483318368 1100.855080185293 1100.179942097604 1095.961823460608 374.6379082870939 1097.963186227214 292.9992649402822
1987 0.005 9.935 20 1081.79583026411 1040.913860744862 1041.548268158193 1103.000554258979 1100.850339985894 1100.1735656243 1095.96095003649 374.6427512399569 1097.962519514405 292.9992650390886
1988 0.005 9.94 20 1081.793717635122 1040.913904308626 1041.548313541355 1102.999296668147 1100.849364910834 1100.174704420753 1095.961859484552 374.6463141280867 1097.960249600748 292.9992644170956
1989 0.005 9.945 20 1081.798294306774 1040.914003196197 1041.548395694409 1103.005312784323 1100.856634229898 1100.178583104039 1095.964941452364 374.6511745192282 1097.965272199637 292.9992649771485
1990 0.005 9.950000000000001 20 1081.796024435635 1040.914034761422 1041.548444698785 1102.999387316431 1100.849095180335 1100.175777611686 1095.95757680762 374.6540544266854 1097.964424038713 292.9992647119569
1991 0.005 9.955 20 1081.797240096335 1040.914069574735 1041.548483093819 1103.001130073555 1100.850672320286 1100.175247121322 1095.957376805964 374.6566589636226 1097.965980941526 292.9992649198184
1992 0.005 9.960000000000001 20 1081.79164789151 1040.91406487208 1041.548492119647 1102.996576864028 1100.846838879748 1100.173416408514 1095.957982956937 374.6617672595063 1097.958148632197 292.9992645206783
1993 0.005 9.965 20 1081.794334179186 1040.914088070796 1041.548507722029 1102.999378052885 1100.849576833646 1100.17451196424 1095.960630270217 374.66535491251 1097.961376870131 292.9992651022643
1994 0.005 9.970000000000001 20 1081.794041837879 1040.914080428701 1041.548506609943 1102.997060373688 1100.846860294212 1100.170114625374 1095.956113830331 374.6711218861299 1097.961216924544 292.9992650760068
1995 0.005 9.975 20 1081.79506465789 1040.914099534955 1041.548524453133 1102.998987738028 1100.850163103633 1100.173311823956 1095.955662391665 374.6729390406031 1097.964148130525 292.999264580096
1996 0.005 9.98 20 1081.798957091351 1040.914179457933 1041.54858672683 1103.004962194808 1100.856747773444 1100.177768620991 1095.961174535609 374.6758997647582 1097.966461309665 292.9992648726017
1997 0.005 9.984999999999999 20 1081.795039549619 1040.914176016479 1041.548603517696 1102.997277603645 1100.84696765366 1100.172381195309 1095.955051864242 374.6800260481077 1097.964318660255 292.9992650463452
1998 0.005 9.99 20 1081.791361137407 1040.914128618545 1041.548571776746 1102.99448827547 1100.845309069351 1100.170556538239 1095.953555350384 374.6838494246786 1097.958823260349 292.9992649619663
1999 0.005 9.995000000000001 20 1081.794293717098 1040.914150420433 1041.548576744608 1102.999465954166 1100.850065500409 1100.175213410119 1095.959463635564 374.6875573415234 1097.961826039993 292.9992648020807
2000 0.005 10 20 1081.796360226137 1040.914165781444 1041.548591310005 1102.999738684792 1100.850938190013 1100.173789349128 1095.954921612649 374.6929214581371 1097.964863536695 292.9992647855107
2001 0.005 10.005 20 1081.791858211327 1040.914136294309 1041.54857332316 1102.995818201555 1100.846137787146 1100.171227180934 1095.956477658463 374.6959941990037 1097.959789812169 292.9992648687864
2002 0.005 10.01 20 1081.791553057267 1040.914083707629 1041.548528988975 1102.994226850006 1100.844937660713 1100.170020361561 1095.953541542135 374.6972541304216 1097.959469797985 292.9992650299562
2003 0.005 10.015 20 1081.793660764319 1040.914068854182 1041.548506587199 1102.997291904101 1100.848201401281 1100.173604146969 1095.956171292133 374.7018754225748 1097.960665825793 292.9992647641413
2004 0.005 10.02 20 1081.795135642007 1040.914072796897 1041.548504046167 1102.998674629926 1100.849397291353 1100.1741447199 1095.958248481551 374.7074449199078 1097.961871676496 292.9992647445209
2005 0.005 10.025 20 1081.790040837558 1040.914018326672 1041.548463334056 1102.993601531278 1100.844036668538 1100.171936435785 1095.95544507172 374.7088752575351 1097.957365096617 292.9992649207038
[truncated: 198,303 more chars]
