# Supplementary material for: Thermocouple Sensor Response in Hot Airstream
Source: Sensors (Basel). 2025 Jul 26;25(15):4634. doi: 10.3390/s25154634 (PMC12349096; doi:10.3390/s25154634)
Supplement: Supplementary file 1 [file sensors-25-04634-s001.zip › report-file-tc_11bR76.out]

"report-file-tc"
"Time Step" "delta-time etc.."
("TimeStep" "delta-time" "flow-time" "iters-per-timestep" "t_1" "t_sensor" "t0" "t1" "t2" "t3" "ty_1" "ty_10" "ty1" "ty10")
0 0.005 0 0 292.9999999999999 292.9999999999999 292.9999999999999 292.9999999999999 292.9999999999999 292.9999999999999 292.9999999999999 292.9999999999999 292.9999999999999 292.9999999999999
1 0.005 0.005 20 528.1316462277225 296.5459422983944 295.2554879437842 1058.169590084743 1070.82517124187 1077.573286625405 1040.043072470063 549.8610566647717 1045.985372696128 457.1436538956628
2 0.005 0.01 20 700.0357761657359 303.0873713201194 300.4664905342071 1106.078710917356 1102.12724472029 1099.982713431207 1106.779932588209 365.5764442593224 1105.507057326501 365.3352780459004
3 0.005 0.015 20 833.083066314655 311.5117722881675 308.0433848979447 1103.655629953408 1100.806402230339 1100.118709368139 1101.07408846856 379.7279986488731 1098.983727021356 327.7833992601996
4 0.005 0.02 20 913.5554649299364 321.0850832925682 317.1165336015388 1102.978906887744 1100.413715752911 1100.019747124819 1096.531251476212 312.4600509922185 1097.546054013875 326.153548153812
5 0.005 0.025 20 940.3649909904733 331.2668270554784 327.0222597922481 1102.744509528159 1100.31767622508 1100.005928633705 1094.21439164395 297.3864080403339 1096.987179318935 330.7522348765968
6 0.005 0.03 20 946.6683434206088 341.7244305715228 337.3426656109439 1102.724817499581 1100.321962968782 1100.014821966819 1093.419958496887 294.2623856178419 1097.021837628859 330.66248859592
7 0.005 0.035 20 946.611796013628 352.2670914871735 347.8330086618546 1102.747649369032 1100.344464236078 1100.019541244985 1093.529540036368 293.6604899378578 1097.127151706545 328.9233002331853
8 0.005 0.04 20 944.6501609235988 362.8135886700272 358.3613806633487 1102.785576776732 1100.368254420514 1100.021135744622 1093.869913407181 293.5185390985321 1097.188128426228 326.9699583248068
9 0.005 0.045 20 946.098292046103 373.3250866926963 368.8656931215648 1102.804450658979 1100.379895793565 1100.031603590895 1094.185255805788 293.4878895231248 1097.216177141013 325.1578145353275
10 0.005 0.05 20 947.4162381251276 383.7831377207695 379.3187491174107 1102.818728394181 1100.381692520634 1100.017681576982 1094.482064465035 293.6045304548549 1097.233329588577 323.2941826375915
11 0.005 0.055 20 948.9220640063055 394.1734103753368 389.7072624738615 1102.827180606252 1100.385479560394 1100.022564452936 1094.643648176045 293.8202583275329 1097.237585153056 321.1085284691197
12 0.005 0.06 20 950.7438583680573 404.4853158223163 400.0224272860926 1102.83896711596 1100.389211656455 1100.020438589299 1094.719450766375 293.9675040663868 1097.23332494475 318.4814032915816
13 0.005 0.065 20 952.7229169561494 414.7139776512697 410.2585871429069 1102.835113951481 1100.386792842251 1100.024036460432 1094.756744023013 294.0176707028686 1097.223313849418 315.4400132817353
14 0.005 0.07000000000000001 20 954.9984586940456 424.8519374336916 420.4094964405058 1102.836864117302 1100.381748705497 1100.01362585594 1094.78891858161 294.0564186829743 1097.2194393997 312.1866412087895
15 0.005 0.075 20 957.2483026406177 434.8926786487355 430.4697311011641 1102.838581303485 1100.383330232295 1100.019643336805 1094.821851428116 294.1231686119911 1097.212341041072 309.0279503004925
16 0.005 0.08 20 959.1752135507846 444.8339531957882 440.4349981617239 1102.843451834028 1100.382702350819 1100.013775338394 1094.854449399329 294.2039444420166 1097.208176494239 306.2195982651962
17 0.005 0.08500000000000001 20 961.2059025187095 454.6743437542311 450.3025454556392 1102.869952886615 1100.407586258607 1100.056670939511 1094.900514164608 294.2681995445416 1097.216850791635 303.8868153290226
18 0.005 0.09 20 963.1660351872935 464.4085041563779 460.0681219166303 1102.871488654792 1100.404971676902 1100.048323962714 1094.931868545025 294.2878112724454 1097.218282510971 302.0276379503873
19 0.005 0.095 20 965.2673943426461 474.0330474127865 469.730522927137 1102.867905767219 1100.39856051422 1100.037863016501 1094.96750014022 294.261418901492 1097.209153010083 300.5740766182093
20 0.005 0.1 20 967.149608592801 483.5450637824038 479.2898171980605 1102.865629877304 1100.397837594161 1100.034333470858 1095.000431235387 294.2074749240228 1097.204484404311 299.4481234260073
21 0.005 0.105 20 969.0668081071201 492.9412921333261 488.7377980253488 1102.874746496075 1100.399685603195 1100.027231583794 1095.033634498927 294.1481628443183 1097.206648518368 298.5798814411637
22 0.005 0.11 20 970.8938738876153 502.219269369646 498.0702274972512 1102.875157901497 1100.400125051425 1100.029161658178 1095.062117329921 294.098738017951 1097.206071974917 297.9131559973534
23 0.005 0.115 20 972.5781888041174 511.3763502988764 507.2839819435963 1102.898374343961 1100.413980109156 1100.046503348229 1095.098570553555 294.0643887347294 1097.214718546119 297.406030888048
24 0.005 0.12 20 974.2734006294507 520.4114195531406 516.3773472708154 1102.901680789344 1100.415989662743 1100.053085515534 1095.132871049104 294.0449554166349 1097.218575364903 297.0250847298696
25 0.005 0.125 20 975.865576360407 529.3225876676364 525.3485278266571 1102.898558288455 1100.414757786584 1100.053066732772 1095.153502568541 294.0394794297628 1097.216297687513 296.7395318773172
26 0.005 0.13 20 977.5250631635104 538.110196120234 534.1969397067983 1102.910857481516 1100.420515839139 1100.050726752912 1095.183801175289 294.0479637168368 1097.219160539089 296.5285112551766
27 0.005 0.135 20 979.1157275836173 546.7728353245368 542.9217138800872 1102.909544619904 1100.419193060825 1100.044835926983 1095.209808100346 294.0719591619606 1097.218061127875 296.3783118000532
28 0.005 0.14 20 980.6370166550571 555.3108484252704 551.5222009754431 1102.905427134496 1100.413751794205 1100.035098829552 1095.233298405937 294.1134725472261 1097.214058752711 296.2721081468928
29 0.005 0.145 20 982.1741078144399 563.7242607423747 559.998431283296 1102.901684000587 1100.409487509372 1100.025620092633 1095.252685293257 294.1735178451432 1097.210681015942 296.196457732632
30 0.005 0.15 20 983.6071689127502 572.0134251623153 568.3504470257533 1102.908595504263 1100.41377565979 1100.028350319209 1095.279892993209 294.2498050861044 1097.212086548961 296.1435957531642
31 0.005 0.155 20 985.0958213031848 580.1789639130296 576.5786980811891 1102.91114814067 1100.414043119184 1100.028373636183 1095.305351155417 294.3353567829913 1097.214080886436 296.1062427903699
32 0.005 0.16 20 986.5179160560111 588.2220875515881 584.6838204061314 1102.9171277414 1100.416378388986 1100.028860762209 1095.329253987167 294.4181091938551 1097.215135199354 296.076751720674
33 0.005 0.165 20 988.0025340476185 596.1434185070074 592.666186827556 1102.919077473576 1100.418093498784 1100.034108553748 1095.34821803467 294.4858949100688 1097.216179903862 296.0518194852323
34 0.005 0.17 20 989.4557964054727 603.9427455924821 600.5258582787701 1102.924561153757 1100.419435620502 1100.02989203338 1095.371913127005 294.5325566400663 1097.217193179427 296.031389734288
35 0.005 0.175 20 990.8784583018545 611.6173275667946 608.2626146007965 1102.927137333153 1100.42225944926 1100.037599764521 1095.388546406544 294.558630168194 1097.218261145913 296.0150034504516
36 0.005 0.18 20 992.3206996587405 619.1689490613976 615.8769567315236 1102.932818593694 1100.422815199059 1100.031253777395 1095.410913270295 294.5700585091861 1097.221507727345 296.0016547377218
37 0.005 0.185 20 993.7724904927071 626.5989755190561 623.3695723240241 1102.934047115846 1100.42491515211 1100.037921878645 1095.426563141319 294.5719334115281 1097.222522185549 295.9913590460712
38 0.005 0.19 20 995.2288059488616 633.9094657604555 630.7418330421514 1102.939729204986 1100.425606498839 1100.03290794853 1095.444769684582 294.5712214756448 1097.224949821166 295.9829934906776
39 0.005 0.195 20 996.6736579248421 641.1019505078314 637.995187023679 1102.940417002438 1100.427348817124 1100.038392347986 1095.461416992087 294.571456759606 1097.22564451723 295.9732928579583
40 0.005 0.2 20 998.0823887539963 648.1782558521179 645.1312547247944 1102.94640808769 1100.42799490008 1100.033641722117 1095.479566670653 294.5748528760773 1097.228555218328 295.9613444282823
41 0.005 0.205 20 999.4541139407644 655.1400912616627 652.1517941919882 1102.947522099128 1100.430369130628 1100.040029377506 1095.49576066496 294.5816781433256 1097.229149791463 295.9471796564993
42 0.005 0.21 20 1000.850516303679 661.9889121362797 659.058302278191 1102.95280962303 1100.430659680158 1100.034214850368 1095.516136875796 294.5912883673746 1097.230439562652 295.9310029317664
43 0.005 0.215 20 1002.226974489772 668.7261445396559 665.8520761924094 1102.953512383702 1100.432875795418 1100.041391987305 1095.53127792835 294.6027109781627 1097.230943835322 295.9125251437152
44 0.005 0.22 20 1003.570022233781 675.3529831412823 672.5337557851136 1102.958371113047 1100.432736391106 1100.035023365306 1095.549613613222 294.6149512539909 1097.233821042928 295.8916614557093
45 0.005 0.225 20 1004.876584424011 681.8706235554345 679.1044137879329 1102.959041523149 1100.434839987571 1100.04081482277 1095.56468076796 294.6271476259791 1097.234386375107 295.8681601713114
46 0.005 0.23 20 1006.15076024345 688.2807804659611 685.566561204697 1102.966328740234 1100.435421929466 1100.035670170959 1095.579627205797 294.6384743398148 1097.236454581894 295.8414471778687
47 0.005 0.235 20 1007.348042331781 694.5850417502477 691.9219956951085 1102.964552822883 1100.437176151899 1100.041778408344 1095.594654311195 294.64877072498 1097.237117297818 295.8110466738069
48 0.005 0.24 20 1008.526973640411 700.7848762016343 698.1723165995109 1102.969617419126 1100.437116905253 1100.036329042224 1095.608864314517 294.6576059996762 1097.240925861179 295.7754901434518
49 0.005 0.245 20 1009.720854806233 706.8816590092752 704.3189586393073 1102.970512522937 1100.43898840381 1100.040643581154 1095.623542817756 294.6650235882927 1097.242350074923 295.7333316592861
50 0.005 0.25 20 1010.91282116824 712.8767653081203 710.3633316480557 1102.978259039481 1100.440811931596 1100.0381195817 1095.637834099003 294.6711060003548 1097.242936258772 295.6838005124783
51 0.005 0.255 20 1012.075888133307 718.7715363829442 716.3067418162549 1102.975979031969 1100.442112150205 1100.04441195852 1095.650818455178 294.6758610854295 1097.242358790493 295.6263739023393
52 0.005 0.26 20 1013.206825364236 724.5675463454057 722.1507212667818 1102.978709529899 1100.439915545124 1100.035738071239 1095.659975341825 294.6788839928389 1097.245912466372 295.5591508144311
53 0.005 0.265 20 1014.319033875421 730.2663678630244 727.8967730747657 1102.981546867376 1100.443718370166 1100.04413519247 1095.673970400962 294.6812857833021 1097.249049752232 295.4797482074092
54 0.005 0.27 20 1015.422032310574 735.8695934722095 733.5464211993116 1102.986850476398 1100.444323358071 1100.039105630676 1095.685832608699 294.6829830595796 1097.249150382943 295.3899504966418
55 0.005 0.275 20 1016.516532503877 741.3784564302308 739.1010597210756 1102.98471378154 1100.445252205313 1100.045180214681 1095.697258251754 294.684056840928 1097.247914887016 295.2921126803395
56 0.005 0.28 20 1017.591373384048 746.7944499815329 744.5621315904311 1102.988618543861 1100.443640316965 1100.0366239179 1095.707247229838 294.6847147659283 1097.251457102187 295.1886736454495
57 0.005 0.285 20 1018.664751243103 752.119361167369 749.9311339109074 1102.990954421086 1100.447363493067 1100.0455530107 1095.720034074202 294.6854684959578 1097.254831235926 295.0831377146898
58 0.005 0.29 20 1019.724823949548 757.3546881578425 755.2096494834726 1102.994804194964 1100.447402251271 1100.040857825133 1095.729801613768 294.6860906823424 1097.254357191584 294.9796367716887
59 0.005 0.295 20 1020.775422687319 762.5018024052364 760.3990698918518 1102.994615136203 1100.448334063844 1100.044668752579 1095.739848706937 294.6863575748971 1097.253559844159 294.8750487663327
60 0.005 0.3 20 1021.816874611735 767.5622005456815 765.5009570232886 1103.000276692183 1100.448604270712 1100.040338423562 1095.748879069614 294.6868183115433 1097.255097755686 294.7738663846372
61 0.005 0.305 20 1022.833650663024 772.5372528514279 770.5166886049628 1102.997329040353 1100.449563669929 1100.045780325352 1095.759152269433 294.6875755241047 1097.254948201863 294.6711480493634
62 0.005 0.31 20 1023.85136779971 777.4283149595068 775.4476916880793 1103.001928663794 1100.449060125903 1100.039712561862 1095.768147933042 294.6885709037779 1097.258461915727 294.5601966516526
63 0.005 0.315 20 1024.854194851878 782.236679603589 780.2952980032272 1103.002699297478 1100.451774211555 1100.047264142107 1095.778919714358 294.6900012724351 1097.261112923536 294.4602127130493
64 0.005 0.32 20 1025.833546612777 786.9637343835082 785.0608947231456 1103.006770526783 1100.451345993406 1100.041211002022 1095.788125078941 294.6918027473318 1097.261510126015 294.3635287200036
65 0.005 0.325 20 1026.78708416943 791.6108268542249 789.7458036590729 1103.007210711739 1100.452743020471 1100.045913518251 1095.79789942457 294.6939418033555 1097.261441260802 294.2697208317413
66 0.005 0.33 20 1027.739431319801 796.1793359709498 794.351384703905 1103.011534395657 1100.452885666066 1100.041262760796 1095.804988356758 294.696210280404 1097.262553249589 294.1799483567773
67 0.005 0.335 20 1028.68553739955 800.6705826946201 798.8789816851712 1103.00944131526 1100.454454441379 1100.048488186269 1095.813846309454 294.698625753479 1097.261578271943 294.0949319095791
68 0.005 0.34 20 1029.631770361933 805.0859050757357 803.3299280261639 1103.01388314283 1100.454155388002 1100.042308169074 1095.822277987852 294.7012094688786 1097.265902943239 294.0152864180162
69 0.005 0.345 20 1030.566386459096 809.4264459426176 807.7054351386805 1103.013177238686 1100.455240089966 1100.047532966761 1095.830151269287 294.7036764111799 1097.266220360413 293.9408098271346
70 0.005 0.35 20 1031.491283210176 813.6936452736483 812.0069178358309 1103.019837744152 1100.457543360641 1100.04515672845 1095.839366598949 294.7060126449048 1097.267848461732 293.8724436988414
71 0.005 0.355 20 1032.398596645452 817.8885801208924 816.2355399037883 1103.016513036178 1100.456862745996 1100.048060088096 1095.848068262261 294.7077624567507 1097.26545790856 293.8119496137168
72 0.005 0.36 20 1033.302022340158 822.0124955885378 820.3925131015766 1103.021883609805 1100.456704100136 1100.042640993363 1095.855072691397 294.7092344037732 1097.268967254328 293.752584935208
73 0.005 0.365 20 1034.194084191844 826.066507762559 824.4790232172535 1103.019945323149 1100.458200122137 1100.048658732881 1095.861194335848 294.7100562484611 1097.268881286858 293.7005424270582
74 0.005 0.37 20 1035.082775176982 830.051970845965 828.496312215441 1103.022705713436 1100.456876823921 1100.041609188385 1095.867345338326 294.7102852736746 1097.270737441749 293.6573033437743
75 0.005 0.375 20 1035.95335284012 833.9699679082718 832.4455329006274 1103.023624869667 1100.459821627188 1100.049713402918 1095.875076037838 294.709781498509 1097.271474147377 293.6246281921291
76 0.005 0.38 20 1036.821500715044 837.8216651043473 836.3278889753935 1103.02837027619 1100.459888161405 1100.044792311875 1095.88257347607 294.7084521044819 1097.27387370732 293.5963690884086
77 0.005 0.385 20 1037.668858057316 841.6080162515231 840.1443859719583 1103.026188402074 1100.460464386632 1100.049479504613 1095.888082497392 294.7065512355927 1097.273743094954 293.5692910297394
78 0.005 0.39 20 1038.509216626185 845.3302697779606 843.8962169828446 1103.030289646026 1100.459721150035 1100.043333317405 1095.893581344669 294.7042221088158 1097.275342696388 293.5422161005001
79 0.005 0.395 20 1039.337879025006 848.9894171108524 847.5844095580977 1103.029605152293 1100.462540196325 1100.051842347993 1095.901318506667 294.7015168991251 1097.275398193005 293.514369500946
80 0.005 0.4 20 1040.160334836275 852.5866779962705 851.2101466407968 1103.032943951272 1100.460310234099 1100.042159463301 1095.906535969346 294.6986256444492 1097.278398563441 293.4855191955647
81 0.005 0.405 20 1040.973620301004 856.1230224881953 854.7744394523445 1103.03385728073 1100.463133684472 1100.050271999968 1095.913764391762 294.6958288104661 1097.280625154807 293.456980282512
82 0.005 0.41 20 1041.783394633426 859.5995467272967 858.2783997330256 1103.03571577076 1100.462562417104 1100.044896349732 1095.918702997444 294.6932721804605 1097.280379068135 293.4288528613705
83 0.005 0.415 20 1042.581924095974 863.0171795686332 861.7229889264336 1103.035328360112 1100.463854980434 1100.049973726964 1095.924761616424 294.6911266712469 1097.280112604442 293.399169423141
84 0.005 0.42 20 1043.369475053653 866.3770290067132 865.1092736617206 1103.039686260287 1100.463627434426 1100.045166270158 1095.929600809199 294.6896349970366 1097.281095537037 293.3667905966856
85 0.005 0.425 20 1044.143774103307 869.6800221467043 868.438176915462 1103.037718747346 1100.465701000682 1100.052731779235 1095.936697828966 294.6888724366164 1097.280001857446 293.3336606971935
86 0.005 0.43 20 1044.911328756051 872.9272111904719 871.7106703287971 1103.040808119958 1100.464027846558 1100.044614937952 1095.940856049961 294.6888553636857 1097.283358883545 293.3013439762519
87 0.005 0.435 20 1045.669667183641 876.119344242868 874.927463778076 1103.041272675757 1100.466130971225 1100.051418197359 1095.947113761637 294.6898794657518 1097.286547429842 293.2709017995295
88 0.005 0.44 20 1046.421775080039 879.2574424510993 878.0897624285672 1103.046539592248 1100.467156135042 1100.047815187961 1095.953101030097 294.6919838807136 1097.285748485378 293.243769883834
89 0.005 0.445 20 1047.152349487866 882.3424890762328 881.1985344972902 1103.041970586984 1100.466530550661 1100.052327766956 1095.95715314538 294.6950691126222 1097.283463451466 293.220777590373
90 0.005 0.45 20 1047.878779517558 885.3755326682825 884.2547841937702 1103.046487680097 1100.466203676942 1100.046421025232 1095.961808868837 294.6992879872176 1097.287737499135 293.2011212447742
91 0.005 0.455 20 1048.59230603809 888.3573590189677 887.2594241768782 1103.046062901675 1100.468288274341 1100.053167349417 1095.967729531344 294.7045410200285 1097.289150782651 293.187485661218
92 0.005 0.46 20 1049.294426197669 891.288815928886 890.2133504825697 1103.047237151428 1100.465872475947 1100.044773205945 1095.970095738505 294.7108996590417 1097.289139994597 293.1793364056252
93 0.005 0.465 20 1049.985908496845 894.1707949513138 893.1173969574551 1103.047801057073 1100.468219103895 1100.051917926182 1095.976414926445 294.7184272374305 1097.289616233017 293.1762914043898
94 0.005 0.47 20 1050.66795402378 897.0042771936244 895.9724724278115 1103.051753571524 1100.468936231418 1100.047821432852 1095.980420806318 294.72718516369 1097.288733379199 293.1779017700894
95 0.005 0.475 20 1051.336156126656 899.7899430702965 898.7793560571166 1103.048546408355 1100.468549308808 1100.052167174776 1095.983441295676 294.7370385941382 1097.2873528417 293.1844302650716
96 0.005 0.48 20 1051.997561405372 902.5287261095115 901.5389597343055 1103.052901832323 1100.468681246573 1100.047111572158 1095.987316872561 294.748086937959 1097.289937710571 293.193646332588
97 0.005 0.485 20 1052.644372422956 905.2214086230478 904.2520915411959 1103.051970158321 1100.470502412596 1100.053986844815 1095.991687598093 294.7601914534695 1097.289918491934 293.2039780167137
98 0.005 0.49 20 1053.285047496481 907.8688100689327 906.9195572289236 1103.052881602118 1100.467786379257 1100.044928545139 1095.99341087834 294.773580508302 1097.292066262091 293.2114709312243
99 0.005 0.495 20 1053.909531896804 910.4716801392096 909.5421253025024 1103.054281904079 1100.470765748253 1100.052928758166 1095.998972649742 294.7881352729501 1097.293693986184 293.2181800918485
100 0.005 0.5 20 1054.521686421673 913.0308745943688 912.1206310035781 1103.059366451986 1100.471922511339 1100.049289354379 1096.003744977646 294.8039764212047 1097.293656981968 293.2255782664103
101 0.005 0.505 20 1055.130568691478 915.5469857198717 914.6557405482134 1103.054941583982 1100.471326098167 1100.053779680472 1096.006995007874 294.821184703704 1097.291529931324 293.2335242030342
102 0.005 0.51 20 1055.739416919733 918.0208215059097 917.1482385374965 1103.058684213885 1100.470681655234 1100.047840715964 1096.009426363115 294.8396956517316 1097.295391948124 293.238563472003
103 0.005 0.515 20 1056.338009080861 920.4530876996803 919.5988472774026 1103.058960170772 1100.473311579738 1100.055659271505 1096.015264052141 294.8595975663799 1097.297155530229 293.2410488833588
104 0.005 0.52 20 1056.933206293546 922.8445755784793 922.0083393817141 1103.060936519772 1100.470754352562 1100.045907998539 1096.0173437695 294.8810682268647 1097.296766474542 293.2414243309653
105 0.005 0.525 20 1057.525501703899 925.1959203607552 924.3773408171949 1103.059944616077 1100.47283157536 1100.052833270773 1096.022600201106 294.9039046750917 1097.297448422054 293.2399669123522
106 0.005 0.53 20 1058.102237133118 927.5079371730289 926.706679482891 1103.063189251779 1100.472322533747 1100.047994340871 1096.024861642077 294.9282801992514 1097.297500955717 293.2377704343485
107 0.005 0.535 20 1058.665553726442 929.7812169879475 928.9969772384019 1103.061149721426 1100.473126083788 1100.053055169103 1096.029410651692 294.9541421018325 1097.296261263827 293.2355354080884
108 0.005 0.54 20 1059.228483786447 932.0165003211035 931.2489604800411 1103.066121307852 1100.473155485372 1100.048352142511 1096.032997776859 294.9815627399072 1097.297312969657 293.2350990711898
109 0.005 0.545 20 1059.775722034376 934.2143698122336 933.463244365022 1103.063169193388 1100.474644736575 1100.055144034649 1096.038184084295 295.0106847931638 1097.296226680727 293.2341792860846
110 0.005 0.55 20 1060.319824730864 936.3755072647152 935.6404956486804 1103.065902773797 1100.472739443057 1100.046313722537 1096.039825544387 295.0413714570685 1097.298961021684 293.2324238013312
111 0.005 0.555 20 1060.850523163188 938.500517911184 937.7813356407685 1103.065158706265 1100.474705351498 1100.053975731593 1096.04385811042 295.0735761970628 1097.301309465837 293.2299247947348
112 0.005 0.5600000000000001 20 1061.378508608393 940.5900903122667 939.8864484978487 1103.068003193902 1100.473605412611 1100.047677596016 1096.046458683252 295.107502174604 1097.299255913913 293.2271381491837
113 0.005 0.5650000000000001 20 1061.893994754321 942.6447255153909 941.9563630364124 1103.066575187705 1100.475943341216 1100.055942050678 1096.051792793258 295.1428655233711 1097.297794626313 293.2242817907929
114 0.005 0.5700000000000001 20 1062.406507788567 944.6651098449144 943.9917383877615 1103.069047542029 1100.474057698028 1100.047530165952 1096.052297763745 295.1799165421072 1097.30044369287 293.2225304969643
115 0.005 0.5750000000000001 20 1062.90517124431 946.6517848951294 945.9931428075193 1103.068542941924 1100.476141454552 1100.054809384048 1096.056771570021 295.2181821969326 1097.302838919638 293.2204387185115
116 0.005 0.58 20 1063.403805924014 948.605367903665 947.9611885721326 1103.070726796941 1100.475619294419 1100.049294017353 1096.060016525234 295.2578644817814 1097.300840935947 293.216097263001
117 0.005 0.585 20 1063.886528703256 950.5263620654291 949.8964049153415 1103.069032185859 1100.476531134211 1100.05560589584 1096.063549437882 295.2989826502769 1097.298971010348 293.2098852029189
118 0.005 0.59 20 1064.373948250862 952.4154583580832 951.7994232844826 1103.071706181219 1100.475272102537 1100.049011424635 1096.066015111908 295.3415214349924 1097.302683812151 293.203921196279
119 0.005 0.595 20 1064.846584862346 954.27309180432 953.670743059894 1103.070701840702 1100.476436983224 1100.054812090902 1096.069307373701 295.3851115893312 1097.302578792418 293.1972251420946
120 0.005 0.6 20 1065.316891240101 956.0998769027797 955.510958345775 1103.074934809735 1100.477151449699 1100.050621794043 1096.073175754102 295.4298812247761 1097.302312659392 293.1895630982282
121 0.005 0.605 20 1065.776633609483 957.8962493822805 957.3205428128506 1103.070951602603 1100.476815901623 1100.055412162009 1096.075259916987 295.4755802843417 1097.300672818361 293.1807559805504
122 0.005 0.61 20 1066.230598960268 959.6628122212832 959.1000674002368 1103.075155118519 1100.476499444595 1100.04990573979 1096.078103220846 295.5222295633566 1097.305853552532 293.1711475626528
123 0.005 0.615 20 1066.680064811913 961.4000199998098 960.8500172576983 1103.073498275344 1100.477407817128 1100.05431213309 1096.081637688576 295.5693331948652 1097.306391013816 293.1611473274165
124 0.005 0.62 20 1067.116273915081 963.1083775851027 962.5709081542504 1103.074394082865 1100.475105025321 1100.047440374882 1096.082232092792 295.6172433002437 1097.308688836923 293.15180920086
125 0.005 0.625 20 1067.55546091139 964.7883863043213 964.263216449059 1103.07328607345 1100.475217344728 1100.05410894875 1096.086230724816 295.6656293211793 1097.313139214194 293.1434977430107
126 0.005 0.63 20 1067.977913895106 966.440540676959 965.9274604859932 1103.076626679252 1100.474262192971 1100.048458892499 1096.089312891315 295.7144135226551 1097.315893989822 293.1360831108662
127 0.005 0.635 20 1068.402286578899 968.065284571543 967.5640734678034 1103.071285094032 1100.473083775091 1100.051888383049 1096.091796370451 295.7634259686784 1097.312709701654 293.128968320829
128 0.005 0.64 20 1068.81203349106 969.6630946289761 969.1735519927853 1103.075088478653 1100.472618744183 1100.046835360126 1096.092665272327 295.8125566081396 1097.315769751774 293.1218384341574
129 0.005 0.645 20 1069.226710910971 971.2344762904223 970.7563696597841 1103.074456530059 1100.474324262365 1100.052700416453 1096.09603037999 295.8618125009336 1097.319036758619 293.1144792620368
130 0.005 0.65 20 1069.62599238177 972.7798793723623 972.3130168072039 1103.080777732551 1100.476739830134 1100.049595513769 1096.10002492827 295.9110732384949 1097.319827672887 293.1070468799557
131 0.005 0.655 20 1070.026358908136 974.2997215112811 973.8438997169399 1103.076532076027 1100.476729271014 1100.055544839968 1096.102338207935 295.9603331992142 1097.320434781004 293.1011124463323
132 0.005 0.66 20 1070.41156289024 975.7944372518251 975.3494649309821 1103.078913391273 1100.474865873307 1100.046468972738 1096.103479904579 296.0095383629233 1097.322207769389 293.0958844971652
133 0.005 0.665 20 1070.801614182003 977.2644881807906 976.8301561996736 1103.078917895469 1100.47770250897 1100.05566172406 1096.107813008491 296.0585919419746 1097.32319809291 293.0910451713096
134 0.005 0.67 20 1071.17371923545 978.7102887404202 978.2864193191625 1103.080826942436 1100.476457230104 1100.048511048869 1096.108367118726 296.1075483180518 1097.321743565375 293.0864457852863
135 0.005 0.675 20 1071.548367669253 980.1323391748641 979.7187040375742 1103.081034153533 1100.479114231905 1100.05720584558 1096.113512001385 296.1562914488136 1097.322315420918 293.0821078752783
136 0.005 0.68 20 1071.900736849979 981.5313201303361 981.1275886134791 1103.081890304162 1100.476517452696 1100.047258385067 1096.113669525613 296.2049850313638 1097.32067970911 293.0780425352324
137 0.005 0.6850000000000001 20 1072.244760675074 982.9079901435732 982.5136969723751 1103.081201880743 1100.478728850924 1100.0562625989 1096.117128585806 296.2535919095525 1097.321796186893 293.0741428863423
138 0.005 0.6900000000000001 20 1072.590178548329 984.2615354462362 983.8770568831424 1103.081878577254 1100.476841323859 1100.048183562625 1096.117048609288 296.3019830045361 1097.315031412145 293.0703321620961
139 0.005 0.6950000000000001 20 1072.945873922863 985.5926847531106 985.2179097528345 1103.082777645176 1100.480944497463 1100.056273119583 1096.120979025805 296.3503436957736 1097.310898719109 293.0666069005114
140 0.005 0.7000000000000001 20 1073.289635036807 986.9018490369008 986.5366113366304 1103.08544691861 1100.479833124474 1100.049446253496 1096.122272690433 296.3984521100867 1097.310248911898 293.0629498888422
141 0.005 0.705 20 1073.633428885906 988.1893701561289 987.8334827134992 1103.082680264344 1100.481065634035 1100.055827960115 1096.126216472387 296.4465120382051 1097.30891849299 293.0593547052885
142 0.005 0.71 20 1073.969709489958 989.455679225877 989.1089532517536 1103.085824377251 1100.47921447947 1100.047589970193 1096.127224042656 296.4944204948087 1097.312228862782 293.0558362809614
143 0.005 0.715 20 1074.302257259103 990.7010835385602 990.3633478076002 1103.085013194164 1100.480531335824 1100.054955592183 1096.129847250925 296.542281759132 1097.315875217686 293.0524168302818
144 0.005 0.72 20 1074.628034701396 991.9259775115175 991.5970652614586 1103.085705558848 1100.477754887959 1100.048672951958 1096.13118999337 296.5900667508031 1097.319575740962 293.0491117241556
145 0.005 0.725 20 1074.94824640322 993.1306127012314 992.8103757408419 1103.081840667939 1100.477396572456 1100.055118116635 1096.132694323168 296.6378386159834 1097.31967546107 293.0459434089246
146 0.005 0.73 20 1075.266307215643 994.3154304452107 994.0037011631758 1103.084121284048 1100.47579532498 1100.047005558697 1096.132994505564 296.6855457278703 1097.321775484374 293.0429211621471
147 0.005 0.735 20 1075.57904519165 995.4807176813976 995.17734904382 1103.084199691931 1100.478270923895 1100.055337608711 1096.136905596406 296.7332551720004 1097.324451525961 293.0400526209975
148 0.005 0.74 20 1075.888079135714 996.6268478738401 996.3316926084754 1103.086187166245 1100.477299680491 1100.048556194657 1096.13825827858 296.7808529309829 1097.324148283135 293.0373634523798
149 0.005 0.745 20 1076.190612908033 997.7541010076305 997.4670200432245 1103.085447838103 1100.479243330243 1100.055709357473 1096.14052322805 296.828437928756 1097.326538424742 293.0348626612209
150 0.005 0.75 20 1076.492257616904 998.8628797061996 998.5837213259216 1103.090965812261 1100.480518336037 1100.050924692894 1096.143996917178 296.8760378964486 1097.327121331134 293.0325527634994
151 0.005 0.755 20 1076.782536953807 999.9533574874263 999.6820088492607 1103.086947259595 1100.480564596652 1100.05573044919 1096.145160728106 296.9236978002815 1097.325400276498 293.0304290161685
152 0.005 0.76 20 1077.072362114595 1001.025918107539 1000.762233373165 1103.088633301193 1100.47895341041 1100.048626387014 1096.145300031274 296.9713395633609 1097.326242724127 293.0284824407607
153 0.005 0.765 20 1077.356784881902 1002.08084103064 1001.824685879904 1103.090350944376 1100.482855610953 1100.059488301022 1096.149701118314 297.0189794323504 1097.327685258071 293.0267028935602
154 0.005 0.77 20 1077.637662676195 1003.1184298863 1002.869687831095 1103.09100081919 1100.480089041576 1100.049107649916 1096.14908638933 297.0668242077433 1097.325874085935 293.0250280058215
155 0.005 0.775 20 1077.911346768817 1004.138908709456 1003.897471936289 1103.090423323454 1100.482496104755 1100.057646575451 1096.153213460926 297.1146354293346 1097.327798946225 293.0234807022069
156 0.005 0.78 20 1078.180705518012 1005.142659662282 1004.908387652403 1103.091028455522 1100.480582917942 1100.050043801044 1096.153313048834 297.1625392271364 1097.323038145955 293.0220717927428
157 0.005 0.785 20 1078.447326249564 1006.129909804602 1005.90267130618 1103.089202195452 1100.482333399623 1100.057087245812 1096.154714604997 297.2104821551151 1097.315850479054 293.0207924728798
158 0.005 0.79 20 1078.711000373777 1007.101041836323 1006.880679695187 1103.094672861947 1100.484304943102 1100.053021433783 1096.156936131809 297.2586473013085 1097.314464334328 293.0196312343988
159 0.005 0.795 20 1078.96176191253 1008.056192745464 1007.842614890142 1103.090875244745 1100.48460585943 1100.058731089881 1096.157816772225 297.3068900667947 1097.313524099669 293.0185752739028
160 0.005 0.8 20 1079.215723671462 1008.995702411126 1008.788782223811 1103.093887979655 1100.483374531223 1100.05184830373 1096.158146272947 297.3553198954491 1097.317290535551 293.0176103024266
161 0.005 0.805 20 1079.46375688339 1009.919787803848 1009.719415973174 1103.093235625332 1100.48534394839 1100.058423128862 1096.160940691734 297.4037317265901 1097.318963640517 293.0167373665042
162 0.005 0.8100000000000001 20 1079.709260366512 1010.828724702499 1010.634796194128 1103.092611051392 1100.481616782766 1100.049875917473 1096.159747053748 297.4524432541455 1097.320527236256 293.0159432046924
163 0.005 0.8150000000000001 20 1079.948964813611 1011.722716472006 1011.535129703284 1103.090745999291 1100.481123780553 1100.056235041813 1096.16287831582 297.5011801285179 1097.325829110644 293.0152153758513
164 0.005 0.8200000000000001 20 1080.188729470504 1012.602095102101 1012.420728096152 1103.09345841665 1100.480103154989 1100.049777742756 1096.164631389128 297.5500450469518 1097.325517818141 293.0145399192137
165 0.005 0.8250000000000001 20 1080.420357098359 1013.46703755619 1013.291787022183 1103.089385654922 1100.479837817018 1100.054283048515 1096.165663310631 297.5989675349268 1097.323627698319 293.0139063359561
166 0.005 0.8300000000000001 20 1080.653024736059 1014.317854853917 1014.14860812494 1103.09176442324 1100.478662948411 1100.047917423804 1096.165036394678 297.6482227063161 1097.326702907107 293.0133056679055
167 0.005 0.835 20 1080.880102494056 1015.154717258743 1014.991388284683 1103.093023797778 1100.482241883497 1100.058062509452 1096.16879454096 297.6977491982974 1097.330266665799 293.0127307496539
168 0.005 0.84 20 1081.105783856046 1015.977934185801 1015.820413816195 1103.094696982363 1100.480601838078 1100.048377258701 1096.168185745396 297.747548971711 1097.331523879127 293.0121785174213
169 0.005 0.845 20 1081.326079422628 1016.787670059145 1016.635864954466 1103.094366112167 1100.483479426233 1100.058213816659 1096.171793150162 297.797558997824 1097.33333581192 293.0116495598406
170 0.005 0.85 20 1081.545052924763 1017.584213026042 1017.438017647079 1103.096996034322 1100.482135061319 1100.050165753417 1096.172007874967 297.8477881494204 1097.332092232497 293.0111447611908
171 0.005 0.855 20 1081.757090915247 1018.367677987241 1018.227019593942 1103.095161777461 1100.483957056619 1100.05752413504 1096.174843920422 297.8981950347218 1097.331716463807 293.0106633454484
172 0.005 0.86 20 1081.967005454419 1019.138327660247 1019.003113173614 1103.09545643868 1100.481452567987 1100.049306188651 1096.173695059019 297.9488599837766 1097.329982043628 293.0102051493238
173 0.005 0.865 20 1082.173387522583 1019.896360465211 1019.766495714754 1103.096185877519 1100.484671519824 1100.059223486421 1096.177539670748 297.9998774899273 1097.331307864778 293.0097681153181
174 0.005 0.87 20 1082.376723870827 1020.642021942582 1020.51740785731 1103.096913460564 1100.48210197841 1100.049463749678 1096.17672245838 298.051161315454 1097.330016754747 293.0093547497243
175 0.005 0.875 20 1082.573165142108 1021.37548110272 1021.256020716396 1103.096138176998 1100.484423532218 1100.05824850693 1096.179916345534 298.1027489888225 1097.32831924304 293.0089724086427
176 0.005 0.88 20 1082.769328517023 1022.097001484408 1021.982606403593 1103.099444516897 1100.484807944235 1100.051862515166 1096.179642855415 298.1546259848865 1097.320616748878 293.0086135365462
177 0.005 0.885 20 1082.965792500072 1022.806701238424 1022.697300038769 1103.096646444791 1100.486158196313 1100.058237197016 1096.181297766708 298.2067718104856 1097.318768716915 293.0082693132107
178 0.005 0.89 20 1083.164201491591 1023.504882601052 1023.400372316533 1103.101305144401 1100.486000333727 1100.052630514832 1096.182236631635 298.2591884868546 1097.319069122261 293.0079370065422
179 0.005 0.895 20 1083.35132618078 1024.191611772422 1024.091931190273 1103.096962818591 1100.486855137536 1100.059853162669 1096.184090496212 298.3119788068699 1097.317622102822 293.0076144353856
180 0.005 0.9 20 1083.538609338888 1024.867160060602 1024.772214556849 1103.098553873523 1100.484035729768 1100.050016595049 1096.183868471242 298.3650332278856 1097.319999130293 293.0073007170993
181 0.005 0.905 20 1083.721551554895 1025.531654536553 1025.4413705997 1103.09755045511 1100.484800494271 1100.056200637143 1096.1861195989 298.4183968000303 1097.325715256641 293.0069961232372
182 0.005 0.91 20 1083.903856262473 1026.185344330857 1026.099638232768 1103.099881059913 1100.483070424606 1100.05166432155 1096.187088279254 298.4720120957547 1097.32920806421 293.0067009894225
183 0.005 0.915 20 1084.078233926896 1026.828298588813 1026.747112733124 1103.094492511337 1100.482057239311 1100.056616193601 1096.18769250551 298.52600431585 1097.326671121743 293.0064146300195
184 0.005 0.92 20 1084.256097373916 1027.46080423383 1027.384041478223 1103.097442423234 1100.480604452153 1100.04850706461 1096.187455444009 298.5803536413898 1097.328303855457 293.0061385104202
185 0.005 0.925 20 1084.428169598007 1028.082982932367 1028.010574215264 1103.096889787058 1100.482250623889 1100.054515436393 1096.189650036096 298.6349728095427 1097.330486113957 293.0058712201953
186 0.005 0.93 20 1084.598947881374 1028.695046100491 1028.626918347374 1103.0987255991 1100.481617836426 1100.048601731736 1096.189355024215 298.6899785603279 1097.329953457146 293.0056101222359
187 0.005 0.9350000000000001 20 1084.765407178445 1029.297122513951 1029.233210127183 1103.098219328068 1100.484939703863 1100.05855694067 1096.192370706926 298.7452793361418 1097.332073117018 293.0053546522846
188 0.005 0.9400000000000001 20 1084.9323315034 1029.889427800981 1029.829646446513 1103.100904946125 1100.483834184254 1100.051146309735 1096.192961405636 298.8008923443964 1097.335055051728 293.0051061476694
189 0.005 0.9450000000000001 20 1085.091182307816 1030.472047885438 1030.416344570897 1103.099365228688 1100.485245488948 1100.058359681429 1096.194738070861 298.8566244256524 1097.335337042372 293.0048650750017
190 0.005 0.9500000000000001 20 1085.251327170815 1031.045215729837 1030.993512931733 1103.101733921404 1100.484517112237 1100.051743817487 1096.194581827104 298.9126828928942 1097.334185477311 293.0046319272124
191 0.005 0.9550000000000001 20 1085.406187399383 1031.609013058728 1031.561254087965 1103.100327458172 1100.48607914337 1100.059402528089 1096.19681898894 298.9690612773124 1097.333881848259 293.0044079135997
192 0.005 0.96 20 1085.560881193833 1032.163664405194 1032.119774919336 1103.101954301093 1100.483917436285 1100.050207079146 1096.196081312679 299.0258024225109 1097.33275374207 293.0041938692781
193 0.005 0.965 20 1085.710299664826 1032.709248943465 1032.669172130886 1103.100873080564 1100.486222175361 1100.05913416382 1096.198676711449 299.0831002614926 1097.334432973881 293.0039911621869
194 0.005 0.97 20 1085.859162737692 1033.245965185827 1033.209634993364 1103.101748805408 1100.484442498612 1100.051683737017 1096.197627973943 299.1404848740097 1097.328224826204 293.0037996372578
195 0.005 0.975 20 1086.004492024255 1033.773918837173 1033.741279583465 1103.101243158474 1100.48802750148 1100.058964937922 1096.199774958583 299.1980741270038 1097.320207328917 293.0036181331408
196 0.005 0.98 20 1086.150236717966 1034.293317081429 1034.264294719757 1103.104363959134 1100.488315894797 1100.055229620128 1096.200879687923 299.255959129896 1097.320962615489 293.0034457977838
197 0.005 0.985 20 1086.290640512068 1034.804229476715 1034.778776738208 1103.102009818642 1100.488253376582 1100.059150219067 1096.201439141562 299.3141745681537 1097.320707540358 293.0032815582522
198 0.005 0.99 20 1086.432837130204 1035.306875554566 1035.284916815674 1103.105714340043 1100.488352965733 1100.054735053892 1096.202610854522 299.3724849390186 1097.322495308998 293.0031250059885
199 0.005 0.995 20 1086.566218722266 1035.801286757982 1035.782785078098 1103.101561861676 1100.487925867515 1100.060195744894 1096.202764835765 299.4311609056463 1097.322336718542 293.0029753369762
200 0.005 1 20 1086.703037685859 1036.287670195264 1036.27255051286 1103.102291794897 1100.484131162779 1100.051492786422 1096.2022564787 299.4900158385523 1097.329117575765 293.0028335618849
201 0.005 1.005 20 1086.834585640585 1036.766105972994 1036.754318577768 1103.100293648278 1100.484455785413 1100.057439411395 1096.20424555588 299.5492349361342 1097.333914186366 293.0026991916297
202 0.005 1.01 20 1086.96564266221 1037.236777780388 1037.228262997033 1103.100327726653 1100.481790246771 1100.049251340945 1096.202237456539 299.608606460517 1097.332275649575 293.0025708343839
203 0.005 1.015 20 1087.094814982432 1037.699785178779 1037.694488429679 1103.100819071711 1100.484580822095 1100.05791521303 1096.205313633533 299.6682725079698 1097.333347763521 293.0024474613808
204 0.005 1.02 20 1087.222063123073 1038.155280520507 1038.153149054736 1103.10053584142 1100.481663731653 1100.048629083275 1096.203508204135 299.7281405648126 1097.333031041433 293.0023291478912
205 0.005 1.025 20 1087.347643448211 1038.603372412341 1038.604353060084 1103.101538123385 1100.485157375135 1100.057877090161 1096.206378882002 299.7882716873391 1097.336207101064 293.002216642403
206 0.005 1.03 20 1087.473639558531 1039.044253346693 1039.048283409295 1103.105689580777 1100.485943919593 1100.052797924334 1096.207396829213 299.8485523639611 1097.336072311884 293.0021091925999
207 0.005 1.035 20 1087.592689249489 1039.477930412932 1039.484979366978 1103.102418927204 1100.486128110811 1100.057803253607 1096.208964410053 299.9092114646812 1097.335697466136 293.0020058128264
208 0.005 1.04 20 1087.712704339478 1039.90459258406 1039.914599473013 1103.104510423303 1100.484831396265 1100.050805163546 1096.208113760056 299.9699038305463 1097.333911229354 293.0019093604555
209 0.005 1.045 20 1087.828361684943 1040.324300590607 1040.337223871333 1103.102810749199 1100.486975302334 1100.0591949945 1096.210721253754 300.0309212419048 1097.333094644197 293.0018179002707
210 0.005 1.05 20 1087.945863211912 1040.737225235207 1040.753007328224 1103.105413110781 1100.485511551864 1100.051340449863 1096.209707391384 300.0920408380441 1097.334356146896 293.0017312316077
211 0.005 1.055 20 1088.058255506671 1041.143415282259 1041.162017376088 1103.104054454708 1100.487017499698 1100.057698558262 1096.211740625628 300.1534621816242 1097.336518652 293.0016492747725
212 0.005 1.06 20 1088.172210359111 1041.543057935829 1041.564422536611 1103.107986050275 1100.487544684477 1100.05411784639 1096.212903609324 300.2150301906662 1097.333819162496 293.0015716871746
213 0.005 1.065 20 1088.277656596087 1041.936126719422 1041.96023531388 1103.102420181776 1100.486746136394 1100.059435047374 1096.212354350606 300.2768711915115 1097.32649864282 293.0014975513831
214 0.005 1.07 20 1088.391033302237 1042.322869719228 1042.349648221507 1103.107211051179 1100.487831239948 1100.052124827756 1096.212687085291 300.3388093855779 1097.323451001236 293.001426980318
215 0.005 1.075 20 1088.495582913835 1042.703294929077 1042.732714833531 1103.105395758637 1100.489819274759 1100.06005903939 1096.214017840413 300.4010358150481 1097.325419189453 293.0013598001927
216 0.005 1.08 20 1088.60063013064 1043.077582063934 1043.109590837466 1103.10785854884 1100.489020264994 1100.055139002942 1096.213654987691 300.4632591462283 1097.326200868116 293.0012954569285
217 0.005 1.085 20 1088.700945077829 1043.445760897907 1043.480324012297 1103.105113501762 1100.488966407227 1100.058036028554 1096.214752059609 300.5257085447241 1097.324981038557 293.0012324373512
218 0.005 1.09 20 1088.803942302993 1043.807987393649 1043.845056642286 1103.106303736888 1100.487002523031 1100.0524459464 1096.213494298918 300.5882050278923 1097.326709933115 293.0011713710161
219 0.005 1.095 20 1088.901987644795 1044.164299267408 1044.20384115074 1103.103420032725 1100.486187426924 1100.057966863848 1096.215440287843 300.6509642176804 1097.329844219962 293.0011128763911
220 0.005 1.1 20 1089.003287901719 1044.514878602805 1044.556833053412 1103.106644601703 1100.485084796903 1100.05223990601 1096.216403265974 300.713765130879 1097.332768229738 293.0010576331554
221 0.005 1.105 20 1089.096315979115 1044.859712143491 1044.904062021595 1103.101676718273 1100.484489910315 1100.057065236861 1096.216098246272 300.776768482847 1097.330779928258 293.0010042549566
222 0.005 1.11 20 1089.19468471074 1045.198990039421 1045.245674277939 1103.104306235716 1100.483528887115 1100.050055278448 1096.21617883236 300.8398414369726 1097.334467305532 293.0009533207384
223 0.005 1.115 20 1089.28767289832 1045.532746909832 1045.581737769118 1103.103895309846 1100.48578661564 1100.058652225217 1096.217628311995 300.9029319882505 1097.336616555497 293.0009047162212
224 0.005 1.12 20 1089.382992613099 1045.861151528882 1045.912399958794 1103.106566108532 1100.484769680185 1100.050167525505 1096.216958028418 300.9661780962845 1097.338035814001 293.0008590213189
225 0.005 1.125 20 1089.473575402377 1046.184217235308 1046.237695819945 1103.105817094666 1100.487601244286 1100.05973853607 1096.218966839087 301.0295144236066 1097.340805270843 293.0008164014764
226 0.005 1.13 20 1089.56362329177 1046.502068185718 1046.557738154688 1103.105967629992 1100.48478674387 1100.049789325152 1096.217372043786 301.0928809279279 1097.338909512494 293.0007761716879
227 0.005 1.135 20 1089.651015767071 1046.814752699611 1046.872582086339 1103.105742932573 1100.487362695942 1100.058506630769 1096.220305495272 301.1562520402255 1097.339008979879 293.0007378674637
228 0.005 1.14 20 1089.739261278856 1047.122418225457 1047.182362795331 1103.108661236787 1100.487477400999 1100.053789510292 1096.220723896562 301.2197279937084 1097.337231625925 293.0007013144957
229 0.005 1.145 20 1089.822258628819 1047.425053593781 1047.48709442855 1103.105559170849 1100.487729513076 1100.059647805022 1096.221366030392 301.2832508379236 1097.335949642051 293.0006662816411
230 0.005 1.15 20 1089.907787726861 1047.722813396037 1047.786902112348 1103.106734182051 1100.48552667613 1100.050466005913 1096.220218543504 301.3469242388614 1097.336701245187 293.0006327461825
231 0.005 1.155 20 1089.989534339941 1048.015730176813 1048.0818391216 1103.106725416266 1100.488431601998 1100.059965470137 1096.222713264396 301.4105835151944 1097.337562611093 293.0006004778898
232 0.005 1.16 20 1090.071607244403 1048.303930085474 1048.372022453838 1103.10844062612 1100.486715406367 1100.051833530227 1096.221344845212 301.4742697223069 1097.33059668513 293.0005697906861
233 0.005 1.165 20 1090.151080955786 1048.587441590999 1048.65749182439 1103.107907919695 1100.490652434053 1100.060430864258 1096.223287880523 301.5379935598058 1097.325715239853 293.0005405608557
234 0.005 1.17 20 1090.232252831199 1048.866416105348 1048.93837948784 1103.111486410967 1100.490648962219 1100.055490645657 1096.22428441968 301.6017673107849 1097.325775642757 293.0005125982707
235 0.005 1.175 20 1090.306575517664 1049.140819761585 1049.214682602725 1103.10619740216 1100.489179448802 1100.057977009183 1096.224471042715 301.6654313856081 1097.323074830412 293.0004854823189
236 0.005 1.18 20 1090.385751405017 1049.410817154391 1049.486530933864 1103.109430199116 1100.488855693346 1100.053920050961 1096.223858012215 301.7290665628677 1097.327878652651 293.0004593792215
237 0.005 1.185 20 1090.4589667854 1049.676403716204 1049.753950853727 1103.107379330776 1100.48945126135 1100.060036491976 1096.224749624268 301.7926861956303 1097.330369015406 293.0004337658776
238 0.005 1.19 20 1090.533753547733 1049.937713422091 1050.017054647911 1103.107776205324 1100.486130364687 1100.052843270309 1096.224148894173 301.856366630473 1097.334058558932 293.0004083640035
239 0.005 1.195 20 1090.603770706872 1050.194743045776 1050.275862115006 1103.10410455732 1100.485183027636 1100.057376485054 1096.224052689276 301.9200238695833 1097.334305679081 293.0003832286898
240 0.005 1.2 20 1090.678245858899 1050.447657270898 1050.530503917755 1103.10719919669 1100.485360530071 1100.051596352084 1096.225374961294 301.9836210006932 1097.333898066315 293.0003590083288
241 0.005 1.205 20 1090.746234294178 1050.696434623733 1050.78100079577 1103.10387532185 1100.485410399523 1100.057849546517 1096.225437073473 302.0471819307279 1097.333531049491 293.0003351990239
242 0.005 1.21 20 1090.81760820659 1050.94122402573 1051.027465979535 1103.106550260851 1100.484309669866 1100.050523581125 1096.224291784862 302.1107084905931 1097.335901666074 293.0003123541573
243 0.005 1.215 20 1090.887573529031 1051.182067750523 1051.26995658065 1103.108036250935 1100.488299639117 1100.059909051485 1096.227410646812 302.1741338310354 1097.340862604996 293.000289985496
244 0.005 1.22 20 1090.957234769905 1051.4190726367 1051.50857783874 1103.110795916857 1100.487968321812 1100.053631568158 1096.227786423625 302.2375536981274 1097.340107298521 293.0002683061026
245 0.005 1.225 20 1091.020093689315 1051.652191433687 1051.743309270724 1103.106434433842 1100.487529848959 1100.059131656822 1096.227682415103 302.3009119315017 1097.33826006927 293.0002467337084
246 0.005 1.23 20 1091.088234836024 1051.881591412136 1051.974273828994 1103.109834109543 1100.487312113437 1100.052797720483 1096.228597083611 302.3641708709771 1097.338228480454 293.0002257816496
247 0.005 1.235 20 1091.149778735484 1052.107235658584 1052.201475630134 1103.106811893039 1100.487663816847 1100.058843821105 1096.228743374756 302.4272837028415 1097.337817432629 293.0002052336361
248 0.005 1.24 20 1091.215506794438 1052.329286965481 1052.425040179778 1103.110821011941 1100.48834219488 1100.054088757925 1096.229575847236 302.4904562909257 1097.337984461774 293.0001855185041
249 0.005 1.245 20 1091.276201683448 1052.54771869026 1052.644974265306 1103.109469570518 1100.489917160517 1100.061306338692 1096.230622566677 302.5535821120976 1097.338521791348 293.0001661248615
250 0.005 1.25 20 1091.336994732402 1052.762623844625 1052.861355372132 1103.108686808118 1100.486406777523 1100.051026412853 1096.228121207115 302.6166485713462 1097.336445629351 293.0001474512235
251 0.005 1.255 20 1091.39590612347 1052.974027288208 1053.074214111907 1103.108543608828 1100.489524868267 1100.060174277207 1096.230703110014 302.6796108463207 1097.331467346108 293.000129467241
252 0.005 1.26 20 1091.457058377132 1053.182054604162 1053.283664125872 1103.110838586078 1100.489366884654 1100.053048063084 1096.229269067455 302.7425813850955 1097.327013931394 293.0001119464499
253 0.005 1.265 20 1091.514048777189 1053.386689117247 1053.489707401017 1103.109302957455 1100.490866580829 1100.060114498575 1096.230727835502 302.8054298208793 1097.327372869329 293.0000944241418
254 0.005 1.27 20 1091.574084088526 1053.588077142859 1053.692465130861 1103.113566448757 1100.491472561077 1100.055753218395 1096.232134174572 302.8680893684011 1097.327785256755 293.0000775815633
255 0.005 1.275 20 1091.626764634863 1053.786147658543 1053.891907204671 1103.1080560259 1100.49042042272 1100.060648034506 1096.231346437217 302.9306353079542 1097.325481868298 293.0000608920519
256 0.005 1.28 20 1091.684033047302 1053.981038342803 1054.088129690612 1103.109548851598 1100.487877510923 1100.052428128921 1096.229898225807 302.9932228260688 1097.330172258187 293.0000447111477
257 0.005 1.285 20 1091.737085631378 1054.172743784758 1054.281151117578 1103.107548899268 1100.487824490758 1100.059202885334 1096.231840434484 303.055684759941 1097.336471450496 293.0000287821708
258 0.005 1.29 20 1091.791643147347 1054.361373715489 1054.47106908994 1103.107497234471 1100.484179639702 1100.049441512125 1096.229963710414 303.1180798350976 1097.336873994908 293.0000133850031
259 0.005 1.295 20 1091.844217120826 1054.546934164378 1054.657900406958 1103.106951771638 1100.486365381008 1100.057875567643 1096.232071722974 303.1803178835603 1097.337373122478 292.9999985108921
260 0.005 1.3 20 1091.898632111671 1054.729557676825 1054.841762943783 1103.110757476484 1100.486770977469 1100.053189832728 1096.232696030814 303.2425417241667 1097.336309385518 292.9999841497867
261 0.005 1.305 20 1091.947140869517 1054.909183972562 1055.022626937294 1103.106566778449 1100.486855082427 1100.058307167336 1096.232958342556 303.3045809308097 1097.335358947343 292.999969810107
262 0.005 1.31 20 1092.001459831698 1055.085964523339 1055.200604692868 1103.109919450242 1100.486857794032 1100.05214056736 1096.232377093422 303.3665727623965 1097.340205389915 292.9999556829707
263 0.005 1.315 20 1092.051179401604 1055.259884047737 1055.375709645886 1103.109896942767 1100.489381602841 1100.060432915333 1096.234266295818 303.4283670799177 1097.343260802595 292.9999419144755
264 0.005 1.32 20 1092.100322019031 1055.431009297681 1055.548003928288 1103.1093099835 1100.486340278089 1100.050855578176 1096.232178809238 303.4901811658318 1097.340837823443 292.9999282839252
265 0.005 1.325 20 1092.14791023197 1055.599361398976 1055.717508065461 1103.109765212941 1100.489139259455 1100.059766836498 1096.234952309356 303.5517764421425 1097.341016564691 292.9999148945844
266 0.005 1.33 20 1092.195894667345 1055.765023629755 1055.884299790308 1103.110303364831 1100.486958650174 1100.051684844621 1096.23325523971 303.613232922738 1097.338143035908 292.9999019653519
267 0.005 1.335 20 1092.241116939673 1055.927979312014 1056.048375081126 1103.108544933054 1100.488423157022 1100.058838447578 1096.235105237137 303.674663982446 1097.338059311247 292.9998893830393
268 0.005 1.34 20 1092.289322737661 1056.088364068627 1056.209844096036 1103.112653102313 1100.489114192081 1100.054538991196 1096.236439630561 303.7360218792966 1097.338052213931 292.9998771273144
269 0.005 1.345 20 1092.331222177752 1056.246110692641 1056.368677545685 1103.108372267792 1100.487811208769 1100.058083298015 1096.235652598044 303.7972554065856 1097.333267411406 292.999864814378
270 0.005 1.35 20 1092.376219315081 1056.401314092474 1056.524941389278 1103.10945446537 1100.487270062276 1100.051390361144 1096.234249053003 303.8583579775952 1097.329714956583 292.9998530030243
271 0.005 1.355 20 1092.420303265048 1056.554012882493 1056.678683383952 1103.110601160822 1100.491331590837 1100.060232068101 1096.236048563736 303.9194371268109 1097.327111805332 292.9998413988005
272 0.005 1.36 20 1092.465574088618 1056.704302883268 1056.82998891167 1103.114497281686 1100.492058544368 1100.056065224992 1096.237047444335 303.9803954986614 1097.32755625379 292.9998297737421
273 0.005 1.365 20 1092.503839911631 1056.85211095954 1056.97881912398 1103.109358272377 1100.490992086753 1100.060886371155 1096.236193584668 304.0410850270437 1097.325468821846 292.9998182098383
274 0.005 1.37 20 1092.548919680979 1056.997579356264 1057.125270817171 1103.112731573537 1100.490117554568 1100.054490069446 1096.236533100037 304.1016872865366 1097.329959921617 292.9998071662466
275 0.005 1.375 20 1092.587414450798 1057.140657285805 1057.269330725435 1103.109970093243 1100.49035563862 1100.060809856088 1096.237217063799 304.1621385548684 1097.333034227911 292.9997963334917
276 0.005 1.38 20 1092.628145600089 1057.281446202362 1057.411076747227 1103.109922185118 1100.485414938521 1100.049587141602 1096.235431839963 304.2225726052106 1097.337108469804 292.9997857594466
277 0.005 1.385 20 1092.667881158267 1057.419931716314 1057.550508923912 1103.108308556486 1100.487361798767 1100.059102435627 1096.237000059872 304.2828514916603 1097.338581675743 292.9997756040751
278 0.005 1.39 20 1092.708098217528 1057.556228188411 1057.687726966271 1103.110451884282 1100.485676088448 1100.051184795168 1096.235951071228 304.343006226228 1097.337758433544 292.9997655799823
279 0.005 1.395 20 1092.745215467938 1057.690287181746 1057.822704038985 1103.107802463955 1100.486689593545 1100.057569424603 1096.236756043347 304.4030050527326 1097.338289749202 292.9997555545395
280 0.005 1.4 20 1092.78473495832 1057.822229860833 1057.955539897777 1103.110543170391 1100.486129521366 1100.05154422918 1096.236084386504 304.4629378204436 1097.338168791204 292.9997457105889
281 0.005 1.405 20 1092.821022226136 1057.952025828704 1058.086222836433 1103.108585303117 1100.488190669606 1100.059737412893 1096.236858544287 304.5227021506871 1097.340009894093 292.9997358988743
282 0.005 1.41 20 1092.861912000625 1058.079781450106 1058.214834674755 1103.111648557973 1100.487766914326 1100.052865565263 1096.237678611221 304.5823341118183 1097.342620192442 292.9997264964135
283 0.005 1.415 20 1092.895805204165 1058.205453817304 1058.341365213113 1103.110573555954 1100.489332948232 1100.059958353054 1096.239058760669 304.6418015507635 1097.342802296533 292.999716911018
284 0.005 1.42 20 1092.932276390518 1058.329125141267 1058.465876736484 1103.110859033931 1100.48698698557 1100.051307617634 1096.237137655855 304.7011426542148 1097.339731781095 292.9997076032427
285 0.005 1.425 20 1092.965558321945 1058.450774752031 1058.588360236898 1103.109477128673 1100.488632862127 1100.058764122074 1096.239029992135 304.7603031520017 1097.339273747602 292.999698637565
286 0.005 1.43 20 1093.002318841297 1058.570518500719 1058.708907898879 1103.113053368438 1100.489092485632 1100.054127082951 1096.240159478238 304.8194150477389 1097.338825756443 292.9996900722438
287 0.005 1.435 20 1093.033559249838 1058.68827916479 1058.827482201818 1103.109101702838 1100.488611548998 1100.059143740096 1096.238693717568 304.8784916652479 1097.338139302338 292.9996812482108
288 0.005 1.44 20 1093.067710678233 1058.804181990916 1058.94416684626 1103.112517761162 1100.488249808954 1100.053259860254 1096.239093892899 304.9374034973658 1097.334998486729 292.9996727894026
289 0.005 1.445 20 1093.099330674538 1058.918177037601 1059.058946146662 1103.110441302929 1100.490691666567 1100.060632675161 1096.240161939601 304.9961596574238 1097.327798400388 292.9996640067733
290 0.005 1.45 20 1093.133576133956 1059.030381643715 1059.171906084922 1103.113550698217 1100.490827919977 1100.054837274436 1096.239961943787 305.0549040349676 1097.327822751831 292.9996558416581
291 0.005 1.455 20 1093.163816711396 1059.140743262076 1059.283025811744 1103.111269904055 1100.491527904203 1100.060410097108 1096.23971267707 305.1134672442485 1097.328194504914 292.9996473259208
292 0.005 1.46 20 1093.197459448979 1059.249388641996 1059.392399339328 1103.116090575202 1100.492565035128 1100.056738256454 1096.240988314172 305.1718084095856 1097.329255414117 292.9996391830459
293 0.005 1.465 20 1093.22442456379 1059.356220070339 1059.499970026949 1103.110229689492 1100.491254851443 1100.061040809333 1096.240424184179 305.2300004320495 1097.327143436769 292.9996313005438
294 0.005 1.47 20 1093.256683192875 1059.461357462613 1059.605817704449 1103.112104940343 1100.488111132042 1100.051975666753 1096.239405931237 305.288122311306 1097.332490942704 292.9996238288928
295 0.005 1.475 20 1093.283968004987 1059.564758459432 1059.709924279839 1103.109399745692 1100.487957365947 1100.058785986092 1096.24027681024 305.3461065647049 1097.339290260211 292.999616585643
296 0.005 1.48 20 1093.315465016302 1059.666529616988 1059.812380577425 1103.110542763542 1100.486339583568 1100.051987305387 1096.240303058936 305.4040045747234 1097.33675305826 292.9996092800533
297 0.005 1.485 20 1093.341532340892 1059.766632566035 1059.913167760532 1103.108196833844 1100.485832975984 1100.05569252323 1096.239933447753 305.4617281774928 1097.334649783671 292.9996020149142
298 0.005 1.49 20 1093.373694824247 1059.865171688875 1060.012365389396 1103.112233691154 1100.487070916035 1100.052607590692 1096.240493849082 305.5193556863532 1097.33616867405 292.9995950167563
299 0.005 1.495 20 1093.398330180012 1059.962077724453 1060.109939244907 1103.107999709525 1100.487001323194 1100.057739581122 1096.240543406004 305.5768218717351 1097.336889332213 292.9995878230322
300 0.005 1.5 20 1093.430725431062 1060.057499953042 1060.205992001426 1103.113159849529 1100.488505682568 1100.053838250839 1096.240936133535 305.6341833132384 1097.34103026753 292.9995808014106
301 0.005 1.505 20 1093.454950866986 1060.151350556248 1060.300483303322 1103.109463248793 1100.488255482151 1100.058169521506 1096.241361992311 305.6913856119041 1097.340019242486 292.9995739467481
302 0.005 1.51 20 1093.484199041123 1060.243728661237 1060.393478441016 1103.111949047702 1100.487666744504 1100.051977289851 1096.240766590452 305.7484922565069 1097.341556946631 292.9995674281766
303 0.005 1.515 20 1093.510517718195 1060.334599934714 1060.484967213225 1103.111548228664 1100.489945500465 1100.060357294482 1096.242551215749 305.8053273781204 1097.342221892287 292.9995609194507
304 0.005 1.52 20 1093.537130470223 1060.42404222932 1060.575011059587 1103.112524503821 1100.487687822167 1100.051874533352 1096.240770511714 305.8620997081729 1097.339527057456 292.9995546101969
305 0.005 1.525 20 1093.562576453189 1060.512007744144 1060.663579369844 1103.110437380311 1100.489150614405 1100.05920110109 1096.242404657981 305.918808240118 1097.340075945673 292.9995483052689
306 0.005 1.53 20 1093.588963160046 1060.598616292338 1060.750764989553 1103.114662138963 1100.490019785769 1100.055188892822 1096.243545357298 305.9754543261988 1097.338980235249 292.9995423222558
307 0.005 1.535 20 1093.610302947838 1060.683776588144 1060.836512610782 1103.110425909999 1100.489179539731 1100.058907676398 1096.243174019864 306.0319480962885 1097.333225870521 292.9995362788992
308 0.005 1.54 20 1093.636933322315 1060.767605163594 1060.920903915149 1103.114222310521 1100.490923472194 1100.054684492823 1096.243418634089 306.0883197754789 1097.328819537765 292.9995303075613
309 0.005 1.545 20 1093.658599447279 1060.850054329003 1061.003917978444 1103.111542073627 1100.490845792495 1100.05800930698 1096.242779454404 306.1446546714998 1097.326565637341 292.9995243069075
310 0.005 1.55 20 1093.683498830965 1060.931208840294 1061.085620212365 1103.114453158537 1100.490636499743 1100.053531205415 1096.24196855709 306.2007852938395 1097.32805628619 292.9995186313735
311 0.005 1.555 20 1093.704148199468 1061.011020044493 1061.165979032633 1103.11080067924 1100.491469352925 1100.059890676322 1096.243455031045 306.2567098919009 1097.326288317774 292.9995129285116
312 0.005 1.56 20 1093.728836994099 1061.089573914419 1061.245061676575 1103.112683131889 1100.489178828545 1100.051794370658 1096.242092726944 306.3125062653087 1097.329002128449 292.9995074217572
313 0.005 1.565 20 1093.749365870809 1061.166834996249 1061.322847352362 1103.11112251204 1100.489612901145 1100.057801277287 1096.243116138617 306.3681687288915 1097.334439449385 292.9995021530959
314 0.005 1.57 20 1093.772457360064 1061.242877826874 1061.399402130599 1103.112016426348 1100.486907551959 1100.051870357422 1096.242379536332 306.4237875051068 1097.337344236232 292.9994971614071
315 0.005 1.575 20 1093.791101002055 1061.317649194196 1061.474689379984 1103.108178122082 1100.487096678512 1100.058348622864 1096.242810230487 306.47925931306 1097.335016151451 292.9994920185717
316 0.005 1.58 20 1093.815258022239 1061.391252492384 1061.548781559375 1103.110626124709 1100.48579353123 1100.05080708917 1096.242169914013 306.5346219058022 1097.337872059274 292.9994868116837
317 0.005 1.585 20 1093.835070559793 1061.463656081055 1061.621673861336 1103.109703533744 1100.487225024929 1100.056930597267 1096.243197686377 306.589787362846 1097.339002615974 292.9994816816214
318 0.005 1.59 20 1093.858027047836 1061.534934692321 1061.693427771332 1103.111373715634 1100.487057533414 1100.052370250142 1096.242151318053 306.6448942731193 1097.341005170101 292.9994766500101
319 0.005 1.595 20 1093.878223002958 1061.605053324049 1061.764022402149 1103.110881893761 1100.488972217642 1100.059604302033 1096.243420423724 306.6998558440139 1097.343119561655 292.9994716849912
320 0.005 1.6 20 1093.90048263644 1061.67411387029 1061.833537053502 1103.115023586565 1100.48943198546 1100.054229688663 1096.244351611872 306.7546502839685 1097.341215043525 292.9994670638589
321 0.005 1.605 20 1093.918111470797 1061.742015711425 1061.90190788657 1103.110879017305 1100.489147978795 1100.059086937721 1096.244249918242 306.8093262919732 1097.339885082351 292.9994623665112
322 0.005 1.61 20 1093.939308318174 1061.808882912583 1061.969217011698 1103.115129129792 1100.489037933098 1100.053180982422 1096.244312131631 306.8637687731505 1097.339603299595 292.9994579890242
323 0.005 1.615 20 1093.95577240742 1061.874619132046 1062.035408094127 1103.110691937351 1100.490127592839 1100.061046815572 1096.244985373989 306.9181467385837 1097.33781261515 292.9994535940913
324 0.005 1.62 20 1093.975785395358 1061.939328160759 1062.100550739532 1103.112616814512 1100.488100465712 1100.052846465086 1096.243688608982 306.9724563482729 1097.338201901795 292.9994492835078
325 0.005 1.625 20 1093.993574178927 1062.002972751226 1062.164627136635 1103.111535634117 1100.48937006547 1100.057715605152 1096.24476202425 307.0267092702401 1097.34116098965 292.999444737186
326 0.005 1.63 20 1094.01216679446 1062.065627968273 1062.227701495208 1103.114360124159 1100.489228397261 1100.053687891994 1096.244287908675 307.080797738002 1097.334745737028 292.9994406034825
327 0.005 1.635 20 1094.028565642911 1062.127243340376 1062.289741688256 1103.112102747775 1100.492376979004 1100.060933739123 1096.245609006341 307.1347882981515 1097.325903993024 292.9994363308567
328 0.005 1.64 20 1094.0486945432 1062.187908000991 1062.350810347697 1103.115238102205 1100.491526919947 1100.055239989431 1096.244922052263 307.1887345140236 1097.328709118126 292.9994321713069
329 0.005 1.645 20 1094.06339271241 1062.247564570948 1062.410875520315 1103.113085332051 1100.49293545487 1100.061744160807 1096.245526975746 307.242356747385 1097.329766841409 292.9994281935566
330 0.005 1.65 20 1094.082332905645 1062.306288026641 1062.469992517931 1103.113998682174 1100.490314242654 1100.053177501422 1096.244368371589 307.2958629390267 1097.330903224029 292.9994244643748
331 0.005 1.655 20 1094.096950231964 1062.364043423798 1062.528140440477 1103.112675432612 1100.491486766703 1100.059212009475 1096.245567370935 307.3492381404606 1097.332004955744 292.9994208372161
332 0.005 1.66 20 1094.114089101045 1062.420882562288 1062.585363392905 1103.112388635413 1100.488205199522 1100.052654552743 1096.244147297152 307.4025300826968 1097.334112712264 292.9994173243379
333 0.005 1.665 20 1094.127856215897 1062.476766790619 1062.641632833384 1103.10947070998 1100.487535114272 1100.05855175813 1096.244681940996 307.4557121831242 1097.337678014065 292.9994133731765
334 0.005 1.67 20 1094.146785330203 1062.531803177707 1062.69702822319 1103.112887437501 1100.487543773822 1100.053099833309 1096.244962824239 307.5087359413 1097.336757888016 292.9994098300496
335 0.005 1.675 20 1094.159644801814 1062.585911580635 1062.751510179983 1103.109594423011 1100.487935431034 1100.059023801387 1096.245113394956 307.5616117660039 1097.335855229148 292.9994059685032
336 0.005 1.68 20 1094.176290113897 1062.639165641532 1062.805118692448 1103.10990250727 1100.485112411621 1100.049871554299 1096.242988325539 307.6143931262206 1097.3383428358 292.9994024018095
337 0.005 1.685 20 1094.192967004977 1062.691570641849 1062.85787308194 1103.11118727831 1100.488961559671 1100.059597568937 1096.245287100384 307.6670284176862 1097.34231588536 292.9993988752915
338 0.005 1.69 20 1094.209082137258 1062.743176489495 1062.909818459987 1103.112449562638 1100.487253110491 1100.051276659966 1096.243365519734 307.7194784493398 1097.342579318989 292.9993957260667
339 0.005 1.695 20 1094.223336382501 1062.793928351786 1062.960915680565 1103.110920073558 1100.48883259762 1100.058806865474 1096.245384306741 307.771817119305 1097.343017939923 292.9993926163955
340 0.005 1.7 20 1094.239502588317 1062.843920929977 1063.0112348228 1103.114623768557 1100.489545070298 1100.054342253184 1096.246070636749 307.8240280421467 1097.341322319747 292.9993896632603
341 0.005 1.705 20 1094.251316146023 1062.89306641395 1063.060721875172 1103.110986532388 1100.489484263685 1100.059861485729 1096.246034537638 307.8760405557565 1097.339320932934 292.999386220562
342 0.005 1.71 20 1094.267820096982 1062.941472415919 1063.109444117738 1103.114488602223 1100.489440906657 1100.05414531836 1096.24647475411 307.9279353549522 1097.33917518918 292.9993831446066
343 0.005 1.715 20 1094.278900591241 1062.989062217575 1063.157362261582 1103.111220088427 1100.489623375671 1100.059051579237 1096.246361734204 307.9796946668758 1097.338684595651 292.9993798846034
344 0.005 1.72 20 1094.294879475459 1063.035937848334 1063.204544718599 1103.115436092018 1100.489475642917 1100.053916302174 1096.246510184431 308.031445911632 1097.338725759441 292.9993768937608
345 0.005 1.725 20 1094.304077625808 1063.081996484756 1063.250926588814 1103.110976214937 1100.489833647102 1100.059824780538 1096.246196254669 308.0830673096677 1097.332571789954 292.9993738294768
346 0.005 1.73 20 1094.321236415498 1063.127363818139 1063.296591288561 1103.115039833889 1100.491541959496 1100.055250633784 1096.246863614043 308.1345229512065 1097.328567649075 292.9993711529349
347 0.005 1.735 20 1094.331275862372 1063.171966960544 1063.341503126689 1103.112721614872 1100.492077813267 1100.060532239134 1096.246331603021 308.1860347876453 1097.328274437399 292.999368348189
348 0.005 1.74 20 1094.347085621291 1063.215907895817 1063.385730468047 1103.116723619474 1100.492696111153 1100.056195883237 1096.24705254916 308.2371682357561 1097.329192901052 292.9993659197576
349 0.005 1.745 20 1094.355731927133 1063.259087893866 1063.429213647604 1103.111780334514 1100.491894755677 1100.061253025033 1096.24646587127 308.2881112732095 1097.327369370096 292.9993631308623
350 0.005 1.75 20 1094.369901648569 1063.301596284471 1063.472004206595 1103.113216423245 1100.489454762374 1100.05308195889 1096.245051406739 308.3389376442263 1097.331813967664 292.9993605157223
351 0.005 1.755 20 1094.380035630278 1063.343388124539 1063.51408030795 1103.111243698399 1100.489548796673 1100.06000537608 1096.246637052806 308.389653104701 1097.337426630263 292.9993576744501
352 0.005 1.76 20 1094.39323775951 1063.384537897185 1063.555500839142 1103.111856551424 1100.485777333326 1100.049616158276 1096.244830324366 308.4402730553836 1097.339316755336 292.9993549559402
353 0.005 1.765 20 1094.403946947156 1063.424994993671 1063.596232263698 1103.110605312459 1100.48815929439 1100.059359610751 1096.246504599621 308.4907465329323 1097.339833933224 292.99935228193
354 0.005 1.77 20 1094.417150987167 1063.464850257594 1063.636347274573 1103.11298029628 1100.48671035813 1100.051804787249 1096.245143326144 308.5410506847889 1097.339508155252 292.9993497281152
355 0.005 1.775 20 1094.42721977815 1063.504025724897 1063.675791380297 1103.110459586482 1100.487932815192 1100.058533225472 1096.245994397806 308.5912705181038 1097.340168516481 292.9993474609615
356 0.005 1.78 20 1094.439353647158 1063.542611229385 1063.714631076871 1103.111795801282 1100.486850496679 1100.051255922715 1096.244385581566 308.6413152155068 1097.340966323318 292.9993453719591
357 0.005 1.785 20 1094.451319922053 1063.580571800609 1063.752846211848 1103.111434783663 1100.489302100336 1100.059783634574 1096.246243855732 308.691246199229 1097.342751225162 292.9993432227631
358 0.005 1.79 20 1094.463467417173 1063.617963600082 1063.790479049332 1103.113517427162 1100.488698741526 1100.053232902271 1096.246567023104 308.7409863807749 1097.342349781641 292.9993409281655
359 0.005 1.795 20 1094.472581667164 1063.654725479301 1063.827494667063 1103.111412972575 1100.489369157607 1100.059589758496 1096.247000662606 308.7905790051418 1097.34119365674 292.9993383849446
360 0.005 1.8 20 1094.485739812685 1063.690962336248 1063.863962307998 1103.116164429977 1100.490228745359 1100.054881517555 1096.248414931807 308.839887253446 1097.339663808634 292.9993360882654
361 0.005 1.805 20 1094.49350312443 1063.726573837221 1063.89982093369 1103.112101367551 1100.490300596184 1100.060087111431 1096.247986534905 308.8891850889361 1097.338345238267 292.9993337417882
362 0.005 1.81 20 1094.505636563427 1063.761649841202 1063.935125504421 1103.114732207797 1100.488733227798 1100.052380744191 1096.247229782819 308.9384017494499 1097.340282499629 292.9993318090015
363 0.005 1.815 20 1094.513188445222 1063.79611996948 1063.96983273527 1103.112354109406 1100.490354569628 1100.060747432733 1096.248020688712 308.9874630829179 1097.340732109285 292.999329964451
364 0.005 1.82 20 1094.523317344527 1063.830043254878 1064.003985963926 1103.112565876101 1100.487692680255 1100.050764041067 1096.245845995544 309.0363828223501 1097.334197395953 292.9993281326334
365 0.005 1.825 20 1094.532623332473 1063.863418358462 1064.037586332442 1103.114029686175 1100.493259935379 1100.062080118976 1096.248164672731 309.08523098679 1097.330262751735 292.9993263921847
366 0.005 1.83 20 1094.544327440742 1063.896298005069 1064.070681627456 1103.115783809958 1100.49120524068 1100.053959406622 1096.246961211282 309.1339822474174 1097.330083550273 292.9993243278539
367 0.005 1.835 20 1094.550828487719 1063.928606516596 1064.103215711323 1103.112847943736 1100.491920393241 1100.060329490875 1096.247329560558 309.182462381582 1097.329942647081 292.9993222638214
368 0.005 1.84 20 1094.562297224318 1063.960442335475 1064.135257392838 1103.115861739774 1100.492039806133 1100.055129451317 1096.248027471424 309.2307125157137 1097.329910459177 292.9993204652484
369 0.005 1.845 20 1094.568335453702 1063.9917237997 1064.166759504739 1103.112371405738 1100.491557393487 1100.061521055979 1096.247556683534 309.2789267982288 1097.329763102907 292.9993184039175
370 0.005 1.85 20 1094.578990660658 1064.022520141599 1064.197755693792 1103.112860193089 1100.488050353658 1100.053458967063 1096.247219401693 309.3269775258027 1097.337450035775 292.9993164248118
371 0.005 1.855 20 1094.585818569475 1064.052782082519 1064.228225848732 1103.110304727782 1100.487723017344 1100.058378998718 1096.247057616496 309.374885989805 1097.339706540477 292.999314559906
372 0.005 1.86 20 1094.595999063466 1064.082609534295 1064.258242999308 1103.113075972622 1100.487445124957 1100.052835689027 1096.24760524471 309.4226489452407 1097.337306717524 292.9993131287385
373 0.005 1.865 20 1094.602678549071 1064.111917136455 1064.287753196791 1103.109523085814 1100.48652517146 1100.055768268872 1096.246935994635 309.4703416603031 1097.335934546807 292.9993115512216
374 0.005 1.87 20 1094.61328970027 1064.140798021194 1064.316817836087 1103.112852360533 1100.48748184677 1100.052572411705 1096.247474182624 309.51783090179 1097.337389907213 292.9993101213764
375 0.005 1.875 20 1094.620799481914 1064.169197544021 1064.345412014649 1103.110570184964 1100.488572515796 1100.058515228805 1096.247424763171 309.5651596601093 1097.339372640014 292.9993082253844
376 0.005 1.88 20 1094.632197626687 1064.197204182044 1064.373590198995 1103.114844112676 1100.488370395295 1100.05221408488 1096.247135984401 309.6123658048916 1097.343829554121 292.9993066290466
377 0.005 1.885 20 1094.639386074921 1064.224730254353 1064.401301981268 1103.113113706316 1100.490698024141 1100.06167999048 1096.248444093053 309.6594668613463 1097.344245752871 292.9993049837955
378 0.005 1.89 20 1094.64767099443 1064.251842837195 1064.428593544164 1103.113847782854 1100.488041935731 1100.051367237636 1096.246696243281 309.7063248766534 1097.341126298868 292.9993032203955
379 0.005 1.895 20 1094.654202683434 1064.278500144702 1064.455430269994 1103.11254108309 1100.489885375758 1100.057556358168 1096.24870668168 309.7529935848704 1097.341483309912 292.999301434616
380 0.005 1.9 20 1094.662608749898 1064.304759049109 1064.481863123264 1103.11401984305 1100.488480733386 1100.051895346755 1096.247381064272 309.7995787982232 1097.338575589296 292.9993000932649
381 0.005 1.905 20 1094.668110796291 1064.330567277506 1064.507850476384 1103.111811600104 1100.490264247218 1100.060163513118 1096.24886832841 309.8461614982516 1097.338063311244 292.9992987010592
382 0.005 1.91 20 1094.676650857838 1064.35597114675 1064.533422269488 1103.112727070436 1100.487916863503 1100.051893044658 1096.246589076565 309.8925559466686 1097.338655866748 292.9992973115804
383 0.005 1.915 20 1094.68208062874 1064.380946786837 1064.558567581259 1103.112880930807 1100.491260513287 1100.061061915522 1096.248888531355 309.9387653048852 1097.334180104599 292.9992959190265
384 0.005 1.92 20 1094.691800629777 1064.405558021202 1064.583340417639 1103.114805105829 1100.490830545439 1100.053314162217 1096.247255310144 309.9850223656347 1097.329476741829 292.9992948510471
385 0.005 1.925 20 1094.697098969115 1064.429754402796 1064.607701836415 1103.114247998742 1100.493203743255 1100.06179348248 1096.248992217094 310.0310665533141 1097.33077476089 292.999293353275
386 0.005 1.93 20 1094.705503304488 1064.453596405622 1064.631700862182 1103.115582979703 1100.491495009898 1100.055029752526 1096.247219554187 310.0768271656322 1097.329713108711 292.9992919620854
387 0.005 1.935 20 1094.710515575965 1064.477028090783 1064.655294661408 1103.113337282466 1100.492039665173 1100.060201559923 1096.248608253817 310.1224564880953 1097.329209062407 292.9992906469948
388 0.005 1.94 20 1094.718988794852 1064.500123091693 1064.678536860912 1103.116178760759 1100.490412445082 1100.05416765861 1096.2479085705 310.1679611033005 1097.33104725699 292.9992894780925
389 0.005 1.945 20 1094.721265190159 1064.522774310325 1064.701353124676 1103.109982595349 1100.488478100898 1100.059456365914 1096.247790172946 310.2133297220556 1097.334665383876 292.9992879978122
390 0.005 1.95 20 1094.729267619623 1064.545080600201 1064.723801934358 1103.110588337306 1100.485254261737 1100.049436468474 1096.246327759255 310.2585821354859 1097.338237616297 292.9992869087245
391 0.005 1.955 20 1094.735947246631 1064.567018871474 1064.74588402996 1103.111085496196 1100.488303095387 1100.059148263419 1096.248369169552 310.3036646348624 1097.340184963894 292.9992858435807
392 0.005 1.96 20 1094.743301779185 1064.588649955694 1064.767650968978 1103.1130207908 1100.486594089293 1100.051379308268 1096.247098909825 310.3486565303468 1097.339568975863 292.9992849555694
393 0.005 1.965 20 1094.748418520285 1064.609893506001 1064.789041725556 1103.110239402736 1100.487533534251 1100.057687598189 1096.247622766381 310.3934885987865 1097.340275459108 292.999283795642
394 0.005 1.97 20 1094.75750398643 1064.630870343856 1064.810144741743 1103.114893035785 1100.489398228952 1100.054546077819 1096.248506713177 310.4381737778706 1097.342256886218 292.9992825803055
395 0.005 1.975 20 1094.762084863404 1064.651482790472 1064.830899141949 1103.111766562004 1100.489764215531 1100.059727829887 1096.248355824705 310.4827487877525 1097.341948027662 292.9992812881857
396 0.005 1.98 20 1094.770320895306 1064.671805857983 1064.85134746539 1103.114347833806 1100.488718889781 1100.052943538696 1096.248586400678 310.527187066315 1097.343027983274 292.9992802608641
397 0.005 1.985 20 1094.774825447269 1064.691776891641 1064.87145444581 1103.113216829116 1100.490653436174 1100.06097380327 1096.24957035434 310.5713354340526 1097.343369007237 292.9992789551914
398 0.005 1.99 20 1094.781817043751 1064.711468299273 1064.891270990134 1103.114721349124 1100.488297699818 1100.051332278855 1096.248459802336 310.6153266377415 1097.341154916438 292.9992778757541
399 0.005 1.995 20 1094.785491407013 1064.730815509575 1064.91074939763 1103.112540719951 1100.489593444853 1100.058184723383 1096.249770453402 310.6592729468136 1097.34058827693 292.9992770653167
400 0.005 2 20 1094.792960002079 1064.74988621305 1064.929943574019 1103.115205124099 1100.489124148179 1100.052958085306 1096.248283760549 310.7031642673318 1097.341312310893 292.9992763102551
401 0.005 2.005 20 1094.796093277654 1064.768617745095 1064.948804083632 1103.113989800474 1100.491534828298 1100.061780439245 1096.249992821285 310.7468888568285 1097.339816952364 292.9992755529888
402 0.005 2.01 20 1094.802398507205 1064.787061134883 1064.967371450221 1103.114442113892 1100.489576059654 1100.053145255419 1096.248965275475 310.7904723520306 1097.332792544666 292.9992746742246
403 0.005 2.015 20 1094.80606129186 1064.805196827761 1064.985630913339 1103.113558119252 1100.491833267466 1100.059016120402 1096.249329364392 310.8340991428215 1097.328614790053 292.999273655277
404 0.005 2.02 20 1094.813765641606 1064.82309035947 1065.003638803568 1103.117431794869 1100.492217527044 1100.055227631098 1096.248715797229 310.8774770190242 1097.329144518543 292.9992726560985
405 0.005 2.025 20 1094.815996905448 1064.840648190903 1065.021323133361 1103.113357275587 1100.492477144991 1100.060992596204 1096.24929209301 310.9205968820325 1097.327960569694 292.999271539016
406 0.005 2.03 20 1094.823601196113 1064.857961709384 1065.038744039114 1103.115603887396 1100.491185758701 1100.055138808448 1096.249366092095 310.9635457065868 1097.330973042996 292.9992705062108
407 0.005 2.035 20 1094.824988743942 1064.874954841084 1065.055857833535 1103.112288121608 1100.490078044704 1100.057785938739 1096.248847237154 311.0064510185551 1097.331148654946 292.9992697288757
408 0.005 2.04 20 1094.832523146513 1064.891725663422 1065.072730394106 1103.116345598027 1100.489789757187 1100.05536049966 1096.249661163229 311.0491616331569 1097.337482922404 292.9992690674803
409 0.005 2.045 20 1094.833443851987 1064.908154043424 1065.089281916828 1103.109709328923 1100.48773600989 1100.058667406527 1096.248542759951 311.091793111087 1097.336041865002 292.9992681718571
410 0.005 2.05 20 1094.84031514554 1064.924354354536 1065.105580446688 1103.111995236809 1100.486355825304 1100.051063705235 1096.248049177542 311.134261268266 1097.338530853806 292.9992672364756
411 0.005 2.055 20 1094.844633319278 1064.940276894421 1065.121607095765 1103.111115749099 1100.488011841092 1100.057953246132 1096.248968833556 311.1766174744516 1097.339872348355 292.9992665223289
412 0.005 2.06 20 1094.850295100563 1064.955977519483 1065.137405997175 1103.112260369499 1100.48681687926 1100.051357303907 1096.247874485435 311.2187999991144 1097.340824787073 292.9992657078793
413 0.005 2.065 20 1094.855731479529 1064.971424913013 1065.152954542246 1103.112641614145 1100.489799356724 1100.059673261189 1096.248862368977 311.2608540870238 1097.343520583063 292.9992648038091
414 0.005 2.07 20 1094.861166866206 1064.986672542589 1065.168295220087 1103.114957010373 1100.488809887469 1100.052837847123 1096.248319829888 311.302736771205 1097.341841244704 292.999263992398
415 0.005 2.075 20 1094.864482753962 1065.001645351533 1065.183372364698 1103.112131894839 1100.489590391617 1100.059173336461 1096.249686588622 311.344570547065 1097.34124127039 292.9992630893607
416 0.005 2.08 20 1094.869319237145 1065.016405600185 1065.198226547962 1103.113891129082 1100.488187642251 1100.051810781939 1096.248027648164 311.38615389347 1097.339744454456 292.9992622693637
417 0.005 2.085 20 1094.871814682797 1065.03090534007 1065.212825376741 1103.111583123757 1100.489781248331 1100.059375336692 1096.250103966208 311.4274768568907 1097.338017909234 292.9992614162102
418 0.005 2.09 20 1094.878410367778 1065.045209243218 1065.227217363244 1103.114414644845 1100.488694911594 1100.05191936024 1096.248867860519 311.4688285351846 1097.339937093086 292.9992608404054
419 0.005 2.095 20 1094.88074502233 1065.05925446272 1065.241358286016 1103.113078632135 1100.490408949025 1100.059494195093 1096.249867224422 311.5101408967682 1097.342305962603 292.9992602818155
420 0.005 2.1 20 1094.886637073813 1065.073119354504 1065.255308513747 1103.116209067331 1100.490248083216 1100.054488602454 1096.250604737106 311.5513528849259 1097.337007673436 292.9992597757937
421 0.005 2.105 20 1094.886162832387 1065.086698307236 1065.268993393123 1103.111800379269 1100.491468288319 1100.061348608315 1096.24948990092 311.5924459481154 1097.327806635979 292.9992587154251
422 0.005 2.11 20 1094.893780410208 1065.100106734663 1065.282483525881 1103.115198973431 1100.49043155992 1100.051852025078 1096.249074795483 311.633494649554 1097.327992011196 292.9992580585899
423 0.005 2.115 20 1094.89595950294 1065.113287683628 1065.295751312126 1103.114546687066 1100.492425683686 1100.059707233494 1096.249748751396 311.6742321940199 1097.330248684347 292.9992572265002
424 0.005 2.12 20 1094.901034729895 1065.12628406663 1065.308831553672 1103.116008431745 1100.491382348602 1100.05384068761 1096.248964852621 311.7147195369753 1097.329873965544 292.9992563845514
425 0.005 2.125 20 1094.901771823416 1065.139025012469 1065.321666558307 1103.112049132068 1100.491694916452 1100.059882580805 1096.249666123678 311.7551911630194 1097.328035336487 292.9992556936426
426 0.005 2.13 20 1094.907194293892 1065.151591814918 1065.334311184972 1103.114051433278 1100.488644895347 1100.051701185352 1096.248559150986 311.7955129089277 1097.332956647103 292.9992552180225
427 0.005 2.135 20 1094.908858391547 1065.163920963897 1065.346723522041 1103.11114457577 1100.48783647392 1100.056728130847 1096.249181265413 311.8357400566541 1097.33904277878 292.9992547765609
428 0.005 2.14 20 1094.912869030261 1065.176073829524 1065.358953643462 1103.111813713347 1100.486211197402 1100.050600293194 1096.24777742464 311.8758801471321 1097.337088150371 292.9992543508135
429 0.005 2.145 20 1094.9152846074 1065.187998319471 1065.370964042129 1103.109926572179 1100.487606715733 1100.058858004177 1096.248212017675 311.9159143360674 1097.336824380877 292.99925349775
430 0.005 2.15 20 1094.921264985344 1065.199784963324 1065.382815014159 1103.113331359282 1100.487437596177 1100.052774664638 1096.249258520839 311.9557499998025 1097.338778787573 292.9992529491674
431 0.005 2.155 20 1094.923075679313 1065.211349089825 1065.394459346656 1103.110235739986 1100.48739370068 1100.056381710971 1096.248874304562 311.9954175453693 1097.339054202325 292.9992522648346
432 0.005 2.16 20 1094.930045453481 1065.222799335361 1065.40597113136 1103.115329683757 1100.489649998822 1100.054679083268 1096.249311071494 312.0349787999959 1097.342850513439 292.9992516728101
433 0.005 2.165 20 1094.931336028061 1065.234023478543 1065.417277211485 1103.111351697092 1100.489213853902 1100.059743520145 1096.248613936337 312.0743791045348 1097.342329943341 292.9992508555661
434 0.005 2.17 20 1094.937109513626 1065.245117100007 1065.42843213546 1103.114554578635 1100.488888149496 1100.052997730082 1096.249637370036 312.1137276502844 1097.343240603578 292.9992504798533
435 0.005 2.175 20 1094.93883558623 1065.25600721436 1065.43939730671 1103.113311495603 1100.490578617163 1100.06097779207 1096.250142551062 312.1526897534328 1097.343556808251 292.9992499121315
436 0.005 2.18 20 1094.943245646953 1065.26676162557 1065.450217473904 1103.114926627038 1100.48855829245 1100.051958250213 1096.248750675786 312.1916575637105 1097.341187607994 292.9992493866249
437 0.005 2.185 20 1094.944495742244 1065.277307848319 1065.460837524862 1103.112881755772 1100.490473436841 1100.060030105308 1096.250242150996 312.2306161655663 1097.342172204204 292.9992491086867
438 0.005 2.19 20 1094.949312999916 1065.287720594269 1065.471314398842 1103.115099372947 1100.489682009439 1100.054037906977 1096.249467731331 312.2695444959413 1097.341580427388 292.9992487448738
439 0.005 2.195 20 1094.949155088037 1065.29792463724 1065.481591833235 1103.113128722227 1100.490897886656 1100.060727239163 1096.250602227684 312.3082914084753 1097.338183454533 292.9992481707322
440 0.005 2.2 20 1094.953897263194 1065.307989134569 1065.491723346114 1103.114583846132 1100.490198303742 1100.052338739219 1096.248495970058 312.3468704451908 1097.330058221403 292.9992475147924
441 0.005 2.205 20 1094.95535972556 1065.317877297252 1065.501679845312 1103.11442342471 1100.49335666854 1100.062068353749 1096.250367468228 312.3855220565769 1097.330572770317 292.9992470585249
442 0.005 2.21 20 1094.960662869376 1065.327653218063 1065.511514226178 1103.116841436872 1100.491842700026 1100.0549581931 1096.24917836479 312.4237972085507 1097.330696243943 292.9992465937498
443 0.005 2.215 20 1094.960090930369 1065.337220313392 1065.521154369674 1103.112679203931 1100.491662519534 1100.059558658496 1096.24962050869 312.4618701514911 1097.329845059372 292.99924605708
444 0.005 2.22 20 1094.965863577703 1065.346690504769 1065.530676334919 1103.117139442362 1100.492418996564 1100.055861527329 1096.250608199739 312.4998610970505 1097.330971727949 292.9992460071825
445 0.005 2.225 20 1094.964216060458 1065.355942897606 1065.540003607516 1103.111479362193 1100.489934339651 1100.060271174553 1096.249465299869 312.5378434148769 1097.332112975032 292.9992456554598
446 0.005 2.23 20 1094.968775406717 1065.365073704932 1065.549187085551 1103.11276055407 1100.486874661649 1100.05181297685 1096.248418781895 312.5757307941723 1097.339689747414 292.999245403932
447 0.005 2.235 20 1094.970241891528 1065.374021135132 1065.558196369711 1103.110650568801 1100.487736629992 1100.058293448039 1096.249323095101 312.6133934018695 1097.339682595561 292.9992447287383
448 0.005 2.24 20 1094.974082677928 1065.382872910974 1065.567096923687 1103.113022459753 1100.487276126995 1100.052679750022 1096.249200682268 312.6509634955043 1097.339259668019 292.9992442992132
449 0.005 2.245 20 1094.975520919345 1065.391552813079 1065.575838304686 1103.111085157356 1100.488309322802 1100.058753155941 1096.249170372592 312.6884195032715 1097.338890370993 292.9992437624157
450 0.005 2.25 20 1094.979349079616 1065.400132808947 1065.584467261836 1103.112742857656 1100.48685519973 1100.051121788676 1096.248004545137 312.7257562446702 1097.340495038283 292.9992433979475
451 0.005 2.255 20 1094.982642458863 1065.408565263142 1065.592955036902 1103.111940008745 1100.489242136241 1100.059338799601 1096.249391299328 312.7629322887291 1097.343047098841 292.9992429789456
452 0.005 2.26 20 1094.988173605929 1065.416937778484 1065.60136568485 1103.11741327625 1100.490690079332 1100.055262986672 1096.250692821411 312.7999655657816 1097.342607179267 292.9992428582317
453 0.005 2.265 20 1094.987071058149 1065.425123521553 1065.609613890086 1103.111888067706 1100.489721468437 1100.059419307106 1096.251109563819 312.8368981106536 1097.339619461848 292.9992424811738
454 0.005 2.27 20 1094.990801234734 1065.433201952895 1065.617742638506 1103.114199006547 1100.488869829835 1100.053357750686 1096.249605758498 312.8735015212024 1097.340707353125 292.9992420265879
455 0.005 2.275 20 1094.992522359815 1065.441140496292 1065.625732723879 1103.113450201456 1100.490076987377 1100.057049317501 1096.249914443707 312.9100606138145 1097.341291674688 292.9992416057264
456 0.005 2.28 20 1094.996455457152 1065.448997612963 1065.633635196348 1103.116886447992 1100.489777898555 1100.053448381728 1096.249541712134 312.9466871461358 1097.338848805507 292.9992414134108
457 0.005 2.285 20 1094.995115084537 1065.456670966387 1065.641370583662 1103.11219655907 1100.49015045069 1100.060413844057 1096.25038711833 312.9832772899562 1097.337996643272 292.9992409037022
458 0.005 2.29 20 1094.999201180109 1065.464245150506 1065.648990734945 1103.114369551452 1100.489211117339 1100.053815036284 1096.249645588132 313.0196883494785 1097.334839305825 292.9992405164066
459 0.005 2.295 20 1094.99947925587 1065.471676000514 1065.656476378802 1103.113240504172 1100.492394451194 1100.060644950154 1096.250210291351 313.0559475446637 1097.326908033227 292.999240123737
460 0.005 2.3 20 1095.005021411541 1065.479037592641 1065.663877509196 1103.116953611096 1100.49266548338 1100.05669793584 1096.250714518505 313.0922798702959 1097.328283111751 292.9992399277639
461 0.005 2.305 20 1095.004095726988 1065.486248909546 1065.671142404781 1103.114142023125 1100.49288712494 1100.060586486464 1096.250546644682 313.1281785271553 1097.327657362385 292.9992395580998
462 0.005 2.31 20 1095.008726093858 1065.493380642442 1065.678314003155 1103.116528143029 1100.491131317365 1100.053870539235 1096.249805817731 313.1639531050842 1097.329928390037 292.9992394847086
463 0.005 2.315 20 1095.006899043502 1065.50034295941 1065.685333482494 1103.112685430805 1100.492116418496 1100.06204930026 1096.250119804868 313.1996440718 1097.329799134286 292.9992392392017
464 0.005 2.32 20 1095.011140462028 1065.507225932352 1065.692253610344 1103.114348662745 1100.488461983573 1100.052314577469 1096.249220121302 313.2352940424691 1097.335502316972 292.9992390138654
465 0.005 2.325 20 1095.010664160177 1065.513950037211 1065.699025696161 1103.111053641894 1100.488248613518 1100.057825622076 1096.249988794643 313.2708027998204 1097.340678695896 292.9992384302904
466 0.005 2.33 20 1095.014187448044 1065.520608189281 1065.705720298494 1103.112897489287 1100.485990549648 1100.049986967745 1096.248321316883 313.3062566668863 1097.339257390896 292.9992381004581
467 0.005 2.335 20 1095.015284030624 1065.527127879319 1065.712284895104 1103.111504109071 1100.488679903657 1100.059955074873 1096.249565876299 313.3415848974358 1097.340475881861 292.9992376745158
468 0.005 2.34 20 1095.017224992627 1065.533560262744 1065.718757069295 1103.111346670595 1100.485594507692 1100.049430120906 1096.247298085809 313.3767666519415 1097.339724306391 292.9992372803034
469 0.005 2.345 20 1095.020516165191 1065.539892639871 1065.725127541216 1103.112218230181 1100.489410054555 1100.059999843905 1096.249871488455 313.4118298061667 1097.343143954554 292.9992369880464
470 0.005 2.35 20 1095.024222846754 1065.546179256954 1065.731443682122 1103.11458122445 1100.488288908022 1100.051976865948 1096.248621600417 313.4467297846723 1097.343900106487 292.9992369750311
471 0.005 2.355 20 1095.025363563501 1065.552337800844 1065.737644602478 1103.112872956899 1100.489843316602 1100.059538891644 1096.250143737538 313.4814961571626 1097.344534925626 292.9992368436707
472 0.005 2.36 20 1095.028120661817 1065.558439446111 1065.743779338778 1103.115205089532 1100.489721587947 1100.054234576123 1096.250262910921 313.5161692392815 1097.3422697454 292.9992366272982
473 0.005 2.365 20 1095.027452541138 1065.564403921638 1065.749792375894 1103.112232930629 1100.489918927844 1100.060100871699 1096.249757424985 313.5505022190206 1097.340311253894 292.9992360609909
474 0.005 2.37 20 1095.031653796156 1065.570322534236 1065.755739346019 1103.115680439922 1100.490047188604 1100.054591030831 1096.25111106344 313.5849053851629 1097.339669173393 292.9992358886594
475 0.005 2.375 20 1095.030825153421 1065.576105200382 1065.761567120334 1103.112291211627 1100.490030813919 1100.059516844709 1096.250964507729 313.6192692491817 1097.339462631871 292.999235455119
476 0.005 2.38 20 1095.03351301787 1065.581821125064 1065.767316348599 1103.11411562432 1100.488691707419 1100.052583823134 1096.249616171643 313.6536759462949 1097.338386968733 292.9992352277097
477 0.005 2.385 20 1095.031986339432 1065.587405006733 1065.772943694822 1103.111656473383 1100.490258504858 1100.059736199399 1096.250616023689 313.6878591677032 1097.3324324381 292.9992347228058
478 0.005 2.39 20 1095.036847380077 1065.592937220074 1065.778506110242 1103.114838339096 1100.490692913165 1100.052985068631 1096.249119497375 313.7219701658915 1097.328735618236 292.9992346620157
479 0.005 2.395 20 1095.036804678216 1065.59836508503 1065.783970314801 1103.114698305227 1100.493425670968 1100.06193130296 1096.250642208284 313.7560184501755 1097.331099730363 292.9992344680622
480 0.005 2.4 20 1095.040215187425 1065.603745149928 1065.789380985865 1103.116344548054 1100.491760432857 1100.055272814362 1096.249112241889 313.7897586602585 1097.330073694185 292.9992344607651
481 0.005 2.405 20 1095.038795865719 1065.609003527207 1065.794680348904 1103.113257451647 1100.492025990892 1100.060166959179 1096.250252334793 313.823310852378 1097.329190262506 292.9992343538581
482 0.005 2.41 20 1095.041596598871 1065.614199708571 1065.799906006836 1103.114507707093 1100.489604535177 1100.052561498458 1096.248762334172 313.8568363873646 1097.330160301968 292.9992344115973
483 0.005 2.415 20 1095.039958824806 1065.619271313741 1065.805017259609 1103.110988986677 1100.488807399734 1100.058549540102 1096.249599615931 313.8902911077282 1097.334221633588 292.9992337791989
484 0.005 2.42 20 1095.043821964343 1065.624301772528 1065.810068871034 1103.113554693714 1100.486922424241 1100.051514095329 1096.249195085041 313.9237245078644 1097.338057353119 292.9992335333692
485 0.005 2.425 20 1095.042355761724 1065.629199566496 1065.815006224928 1103.109495608632 1100.487261420719 1100.05832219459 1096.248831872017 313.9569518529566 1097.337008886382 292.9992330762019
486 0.005 2.43 20 1095.046534403711 1065.634063629636 1065.819889228292 1103.112266613136 1100.486395564755 1100.05128964406 1096.24887678643 313.9901066528588 1097.339310180833 292.9992328635221
487 0.005 2.435 20 1095.047499060416 1065.638829928879 1065.824686007321 1103.111685440228 1100.488524753805 1100.059237413185 1096.24987825333 314.0230912935505 1097.341168672972 292.9992327156554
488 0.005 2.44 20 1095.050394109263 1065.643572926965 1065.829450582911 1103.113764927674 1100.487910991282 1100.052458610082 1096.248336146854 314.0560021886673 1097.341035132884 292.9992326575816
489 0.005 2.445 20 1095.05164580796 1065.648221832185 1065.834131208149 1103.111753407266 1100.489322601297 1100.059025529706 1096.249841961288 314.0888120510917 1097.342360153577 292.9992325346346
490 0.005 2.45 20 1095.055188560667 1065.652852677779 1065.838778406337 1103.115996981834 1100.489711334508 1100.054286149649 1096.250402285638 314.1214760205153 1097.342218436042 292.9992326077549
491 0.005 2.455 20 1095.053761757836 1065.657358536345 1065.84332319829 1103.111712022621 1100.489790903436 1100.060173812741 1096.250163847207 314.1539495325534 1097.340392365264 292.9992323485143
492 0.005 2.46 20 1095.0561990521 1065.661817097936 1065.84780500602 1103.113004353009 1100.487662045429 1100.050909379585 1096.248674828812 314.1862120676938 1097.340868521337 292.9992319386328
493 0.005 2.465 20 1095.057605949038 1065.666197914393 1065.852212026992 1103.113731617307 1100.490956961122 1100.060494573981 1096.251074398463 314.2184822993878 1097.34236564862 292.9992316918382
494 0.005 2.47 20 1095.058751659058 1065.670526849696 1065.856567487159 1103.113656946492 1100.488202846515 1100.051757650633 1096.248534963054 314.2507550757959 1097.340230953568 292.9992313322834
495 0.005 2.475 20 1095.058309973759 1065.674755169556 1065.860828477502 1103.11219234131 1100.489807746811 1100.059613636687 1096.250320667197 314.2830471730279 1097.339731784581 292.9992310538202
496 0.005 2.48 20 1095.061153500845 1065.678957946012 1065.865052202179 1103.115738401017 1100.490365701532 1100.054840128787 1096.250745861925 314.3151126020846 1097.333441317679 292.9992310483196
497 0.005 2.485 20 1095.0612976293 1065.683076278216 1065.869200930382 1103.114908849253 1100.493417340549 1100.0616658002 1096.25125462492 314.3471821340755 1097.327419024322 292.999231084144
498 0.005 2.49 20 1095.065112893406 1065.68716794988 1065.873312502516 1103.117652863952 1100.49270458209 1100.056164156251 1096.250593349198 314.3791116576525 1097.328509135123 292.9992311041545
499 0.005 2.495 20 1095.062006621011 1065.691140364067 1065.877323378093 1103.113059567128 1100.49251744015 1100.061836244438 1096.249978573621 314.4107749697723 1097.327347387459 292.999230747275
500 0.005 2.5 20 1095.065641241861 1065.695074330278 1065.881277610353 1103.11459225011 1100.490258571551 1100.053460439107 1096.248608568917 314.4422803161934 1097.330956082128 292.9992307294395
501 0.005 2.505 20 1095.064706516278 1065.698917618484 1065.885148953847 1103.113368634782 1100.491560671679 1100.060364726049 1096.250165201821 314.4737330688148 1097.333593861169 292.9992305066721
502 0.005 2.51 20 1095.067524444601 1065.702737145874 1065.888985253057 1103.115107497037 1100.489052527855 1100.053640664507 1096.250365602694 314.5051669983758 1097.336996120712 292.999230119949
503 0.005 2.515 20 1095.065040047713 1065.706432555107 1065.892714953183 1103.109838622948 1100.487741158469 1100.058478950489 1096.249959618728 314.5365082455343 1097.337094712798 292.9992298913954
504 0.005 2.52 20 1095.06785671173 1065.710097537827 1065.89639702727 1103.111512931601 1100.485899893749 1100.050550694211 1096.247851305545 314.5677486781661 1097.338414683172 292.9992296129468
505 0.005 2.525 20 1095.068697020774 1065.713687415609 1065.90000849703 1103.111308007313 1100.488446379827 1100.059358816279 1096.249925426271 314.5988642635874 1097.340717386146 292.9992294533794
506 0.005 2.53 20 1095.071117547315 1065.717261634881 1065.903597408456 1103.112936618753 1100.486193307776 1100.049895612744 1096.248249493899 314.6298701487832 1097.340566089825 292.9992295189161
507 0.005 2.535 20 1095.072921007833 1065.720770278478 1065.907126304503 1103.112816742127 1100.490027744096 1100.060611686385 1096.250360432789 314.660782124583 1097.344075422561 292.9992295270076
508 0.005 2.54 20 1095.075754801866 1065.724276582706 1065.910644291884 1103.114927673819 1100.488272082891 1100.051357647995 1096.249234100473 314.6915046469645 1097.34445070427 292.9992294414272
509 0.005 2.545 20 1095.075640312908 1065.727689355341 1065.914083467502 1103.112849076813 1100.489897132552 1100.059790519004 1096.250110639931 314.7221660142562 1097.344411923466 292.9992291225197
510 0.005 2.55 20 1095.077825120987 1065.731090165905 1065.917498889116 1103.115378320486 1100.489568326321 1100.053800712381 1096.250113167628 314.7525937051386 1097.343139259641 292.9992288484195
511 0.005 2.555 20 1095.078226169998 1065.734421967274 1065.920851884817 1103.114834717302 1100.491752053785 1100.062045636783 1096.252139592967 314.7828907044734 1097.342485479848 292.9992284882474
512 0.005 2.56 20 1095.078813885692 1065.73770753259 1065.924160996233 1103.114089173663 1100.488563546074 1100.052004770959 1096.248648049029 314.8131871107904 1097.34050800732 292.999228294637
513 0.005 2.565 20 1095.07896311405 1065.740918486495 1065.927395169975 1103.113447188817 1100.490568506728 1100.059429146905 1096.25115224273 314.8435197881165 1097.342224458653 292.9992282801767
514 0.005 2.57 20 1095.081233321608 1065.744122289272 1065.930612874793 1103.116306651399 1100.490683535011 1100.055151753553 1096.251304422275 314.8737843093259 1097.338924016541 292.9992283547845
515 0.005 2.575 20 1095.078204706736 1065.747218903709 1065.933742310631 1103.112744549164 1100.491113513144 1100.060684820114 1096.250900746442 314.903882952466 1097.330772622706 292.999228235963
516 0.005 2.58 20 1095.082676709746 1065.75030940185 1065.936845155952 1103.116123743649 1100.491853028405 1100.055016158781 1096.251149992767 314.9340104192377 1097.329339060561 292.9992282731917
517 0.005 2.585 20 1095.080932683988 1065.753324627352 1065.939883369979 1103.113706345861 1100.491556943438 1100.058329363188 1096.250415888454 314.9639662896732 1097.328569397657 292.999228154505
518 0.005 2.59 20 1095.084571568786 1065.756336948892 1065.942909428367 1103.117824361683 1100.491739845721 1100.054337873742 1096.249647840341 314.9936516525196 1097.329750841128 292.9992280746071
519 0.005 2.595 20 1095.081704320829 1065.759243714921 1065.945846044025 1103.112925096706 1100.492523328222 1100.061827371895 1096.250447389668 315.0232177709341 1097.328121744865 292.9992277778651
520 0.005 2.6 20 1095.084651790754 1065.762127033625 1065.948743466705 1103.114047470645 1100.489080326117 1100.051197625938 1096.249147642714 315.0527749779802 1097.331935596117 292.9992276329123
521 0.005 2.605 20 1095.083057165049 1065.764929568527 1065.951565751841 1103.112000151787 1100.489109356058 1100.057965711725 1096.25044024351 315.0822548893201 1097.338364321313 292.9992273033806
522 0.005 2.61 20 1095.085043190057 1065.767710102845 1065.954361560181 1103.112537085201 1100.486652138265 1100.051613526358 1096.248355283878 315.1116622669875 1097.338156045274 292.9992272939057
523 0.005 2.615 20 1095.084134052494 1065.770416357 1065.957089219653 1103.110139471577 1100.487451384096 1100.057655393576 1096.249822519948 315.1409266095641 1097.337268690355 292.9992272884716
524 0.005 2.62 20 1095.086697168948 1065.773114462686 1065.959795902677 1103.112562215042 1100.486523970623 1100.051165567802 1096.248914908778 315.1701584315277 1097.337314674076 292.9992274354825
525 0.005 2.625 20 1095.085900787931 1065.775737541582 1065.962441408069 1103.110262132306 1100.488283305192 1100.059715813914 1096.249639767839 315.1991983648927 1097.337987561332 292.9992272251725
526 0.005 2.63 20 1095.089986163452 1065.77837885589 1065.965085748464 1103.113669648041 1100.487662867856 1100.051373034518 1096.248950849421 315.2282005938125 1097.341829281386 292.9992270692744
527 0.005 2.635 20 1095.091301821572 1065.780966436299 1065.967687044085 1103.113226869145 1100.490030607354 1100.059604752408 1096.250214562714 315.2570347590848 1097.345519999128 292.9992269360619
528 0.005 2.64 20 1095.093740101066 1065.783571981405 1065.970297494131 1103.117097736113 1100.490519638674 1100.054745286936 1096.251143862575 315.2858409587611 1097.342225689714 292.9992269331256
529 0.005 2.645 20 1095.090844003649 1065.786071423072 1065.9728259789 1103.111192521497 1100.489378958099 1100.058525181691 1096.250908157545 315.3143694886858 1097.33895815114 292.9992264868329
530 0.005 2.65 20 1095.093642214146 1065.788576384409 1065.975339441436 1103.114750687309 1100.488752280436 1100.052124300643 1096.249677123697 315.3427912751002 1097.34026583554 292.9992263170107
531 0.005 2.655 20 1095.094401707761 1065.791031024916 1065.977806713924 1103.114326155342 1100.490709395446 1100.059212171621 1096.251508723553 315.3712342491463 1097.341514762627 292.9992263987937
532 0.005 2.66 20 1095.094495791909 1065.793458565692 1065.980250234514 1103.114662173843 1100.488968366333 1100.052366105209 1096.24971937931 315.3997171730797 1097.339078117413 292.9992265389023
533 0.005 2.665 20 1095.093107780701 1065.795807509946 1065.982623417529 1103.112170542631 1100.490267544155 1100.060440250522 1096.250797607083 315.4281480883631 1097.336759191228 292.9992264140215
534 0.005 2.67 20 1095.095572160604 1065.798144043406 1065.984969303787 1103.114764007208 1100.489818249255 1100.053865100924 1096.250833643101 315.4563590749583 1097.332750002201 292.9992263865421
535 0.005 2.675 20 1095.09560506121 1065.800435888959 1065.987277506444 1103.115242734706 1100.493774788967 1100.062022590352 1096.251120001355 315.4846491643152 1097.330059422507 292.9992263633592
536 0.005 2.68 20 1095.097018117202 1065.802713879991 1065.989569737969 1103.11605166117 1100.491408352907 1100.054011980576 1096.249260425837 315.5127800323976 1097.328981064656 292.9992262242225
537 0.005 2.685 20 1095.095783662917 1065.804925821548 1065.991801980195 1103.113679146863 1100.492442376327 1100.061074048009 1096.250433995561 315.5405528345474 1097.328572680863 292.9992259446541
538 0.005 2.69 20 1095.099496950134 1065.807142827178 1065.994024082434 1103.11655545537 1100.492118181205 1100.055643023905 1096.250956470416 315.5683018467413 1097.330570813476 292.9992259442717
539 0.005 2.695 20 1095.095941248349 1065.809271584033 1065.996176724493 1103.112207636087 1100.491145868878 1100.060293080109 1096.250722901157 315.5959738029143 1097.330750574725 292.9992258707959
540 0.005 2.7 20 1095.097408758473 1065.811370625159 1065.998288098814 1103.112113435512 1100.486720732743 1100.050973281324 1096.248249969432 315.623741043012 1097.337436807086 292.9992257230084
541 0.005 2.705 20 1095.097469455726 1065.813419440081 1066.000348298662 1103.111802004678 1100.488726420386 1100.059995154361 1096.250000593719 315.6512540783798 1097.340639436039 292.9992257901956
542 0.005 2.71 20 1095.098900996428 1065.815456247559 1066.002393387814 1103.111670547095 1100.485480113644 1100.049504309407 1096.247725512279 315.6787826576397 1097.339085597158 292.9992258610522
543 0.005 2.715 20 1095.098693106661 1065.817437683358 1066.004388634967 1103.111047251759 1100.488022275254 1100.058810251633 1096.249796813585 315.7061422819415 1097.340573666653 292.9992258775491
544 0.005 2.72 20 1095.100175814453 1065.81941976288 1066.006378186636 1103.11191638301 1100.486213362502 1100.050918707797 1096.247938450739 315.7334769537152 1097.339816701998 292.9992257445338
545 0.005 2.725 20 1095.101306833866 1065.821362101174 1066.008332342177 1103.111283014277 1100.488654153626 1100.058641804471 1096.249518230202 315.7606898801811 1097.342705938999 292.9992255014519
546 0.005 2.73 20 1095.104229858769 1065.823337555255 1066.010306257053 1103.115700393571 1100.489258419821 1100.053221873592 1096.249866642684 315.7877323465985 1097.342260329784 292.9992254968136
547 0.005 2.735 20 1095.103372251443 1065.825245707324 1066.012232350588 1103.112775612698 1100.490506616658 1100.061184843527 1096.250625956665 315.8147921295449 1097.341682490915 292.9992252241933
548 0.005 2.74 20 1095.105355207562 1065.82715777874 1066.014148487664 1103.114743679354 1100.489104670308 1100.053101585616 1096.250166422079 315.8415156009644 1097.342203489753 292.9992251259244
549 0.005 2.745 20 1095.104986690981 1065.829011708223 1066.016017647159 1103.113347047816 1100.490510266572 1100.06030703663 1096.250893913723 315.8681494944051 1097.342772813204 292.999225086094
550 0.005 2.75 20 1095.10577018575 1065.830861237008 1066.017875742092 1103.114083129294 1100.488744607018 1100.052733015094 1096.249402572857 315.8948484601609 1097.340852410642 292.9992251838424
551 0.005 2.755 20 1095.105118892018 1065.832646900837 1066.019678451735 1103.112306719162 1100.489810092836 1100.059493166775 1096.250568613109 315.9216558120727 1097.34152396045 292.9992252323819
552 0.005 2.76 20 1095.106920705049 1065.834455848052 1066.021490526405 1103.116529268953 1100.490683008465 1100.055556140953 1096.251587570514 315.9482705015564 1097.33775004628 292.9992253877695
553 0.005 2.765 20 1095.104774529165 1065.83619455461 1066.02324787099 1103.113321800604 1100.491100814193 1100.059780970749 1096.251432824032 315.9748008479427 1097.329000511768 292.9992251180473
554 0.005 2.77 20 1095.108019966317 1065.837944020952 1066.025003505279 1103.116680370962 1100.49248826693 1100.056204861614 1096.251446090938 316.001378843871 1097.328692449984 292.9992251297182
555 0.005 2.775 20 1095.10589545479 1065.839627557111 1066.026706867666 1103.113320945112 1100.492173042806 1100.060148400522 1096.250262133281 316.027735916923 1097.327882390324 292.9992248510962
556 0.005 2.78 20 1095.10897789627 1065.841328800661 1066.028411759683 1103.117337904436 1100.491569525806 1100.054650822429 1096.249695368415 316.0538414068326 1097.328881416116 292.9992247452969
557 0.005 2.785 20 1095.106013942633 1065.842953589489 1066.030055876909 1103.113085665352 1100.49241581773 1100.061740443544 1096.250403133796 316.0797986082548 1097.328493450534 292.9992246798078
558 0.005 2.79 20 1095.109138433101 1065.844576693574 1066.031682621812 1103.114492482189 1100.489552914986 1100.05317090121 1096.250029125527 316.1058698590816 1097.334061995876 292.999224712647
559 0.005 2.795 20 1095.106603548125 1065.846129741039 1066.033249911865 1103.112035886507 1100.489174145149 1100.059716099914 1096.250519408801 316.1318384528457 1097.34019337066 292.9992247655613
560 0.005 2.8 20 1095.109646210654 1065.84770230031 1066.034824402943 1103.113972577032 1100.487260554142 1100.052260941129 1096.249147617805 316.1578032829913 1097.339339463493 292.9992248912757
561 0.005 2.805 20 1095.106862831233 1065.84919604067 1066.036335450483 1103.110109582617 1100.487148388331 1100.057708617288 1096.249164967161 316.1835985013305 1097.338745697894 292.9992249073205
562 0.005 2.81 20 1095.110130788923 1065.850721792951 1066.037859639154 1103.113938574149 1100.487786582395 1100.05309338576 1096.250046161868 316.2093620497092 1097.338899305372 292.9992247422658
563 0.005 2.815 20 1095.108466727864 1065.852189945924 1066.039342231097 1103.110810144616 1100.488190711629 1100.057990776588 1096.249806127661 316.2349781322388 1097.338223895264 292.9992245864195
564 0.005 2.82 20 1095.113068581745 1065.853698417234 1066.04084430349 1103.114691570474 1100.488788408756 1100.053152445624 1096.250700537085 316.2605296632638 1097.342022273967 292.9992244499596
565 0.005 2.825 20 1095.111455889749 1065.855149564286 1066.042308949733 1103.111927241854 1100.489169156036 1100.057878697596 1096.250023028132 316.2859053931053 1097.342381621582 292.999224279407
566 0.005 2.83 20 1095.113409825578 1065.85661453916 1066.043776071578 1103.114619269818 1100.488649183849 1100.052437758715 1096.249826133895 316.3113176152845 1097.341005911167 292.999224396084
567 0.005 2.835 20 1095.112949116783 1065.858031752383 1066.045207623557 1103.11286166366 1100.490225874433 1100.060149990593 1096.250999809906 316.3364241247352 1097.340593876959 292.9992243319897
568 0.005 2.84 20 1095.115161263894 1065.859475054113 1066.046648794844 1103.116094893034 1100.490024401577 1100.054356255469 1096.251485751009 316.3614935663974 1097.339635226359 292.9992245967458
569 0.005 2.845 20 1095.113595729669 1065.860852123368 1066.048043383036 1103.112899929487 1100.490712473054 1100.060844834761 1096.251089351578 316.3866107897207 1097.339105107335 292.9992245032533
570 0.005 2.85 20 1095.115015420611 1065.86222913221 1066.049423046799 1103.114354087167 1100.489394527014 1100.053753168908 1096.250862750995 316.4117850462335 1097.340535440342 292.9992243843166
571 0.005 2.855 20 1095.113258249265 1065.863543033983 1066.050753189763 1103.11244063234 1100.489965021861 1100.059788540429 1096.25092868968 316.4367958977269 1097.338268691686 292.999224215353
572 0.005 2.86 20 1095.114741384412 1065.864874137037 1066.052088812072 1103.115496914285 1100.490955553594 1100.054716608912 1096.250538016391 316.4617071685173 1097.330656888617 292.9992242358297
573 0.005 2.865 20 1095.114463113094 1065.866167733705 1066.053394942672 1103.114446843135 1100.493014202273 1100.061425047463 1096.251015477029 316.486757945849 1097.327521138547 292.9992241976666
574 0.005 2.87 20 1095.115648962293 1065.867458944527 1066.054692098771 1103.11542127134 1100.49094955614 1100.053546293598 1096.249536591997 316.5115253370662 1097.327520575689 292.9992243932587
575 0.005 2.875 20 1095.113863836755 1065.868703999777 1066.055951523424 1103.113463091537 1100.492393048824 1100.061039843405 1096.250324542553 316.53598929217 1097.327692040545 292.9992242284748
576 0.005 2.88 20 1095.117737479973 1065.869976982287 1066.057221803358 1103.117189542319 1100.492128380403 1100.055839920267 1096.251090882584 316.5604236881194 1097.330991574313 292.9992243339137
577 0.005 2.885 20 1095.113575535959 1065.871169360677 1066.058432098404 1103.111814094164 1100.490322371643 1100.059479078142 1096.250551963684 316.5848775965088 1097.331990003947 292.9992241805115
578 0.005 2.89 20 1095.116263334104 1065.872361527729 1066.059624874754 1103.113036239637 1100.48722910708 1100.051907801151 1096.25032402891 316.6093431597595 1097.339427279145 292.9992242018228
579 0.005 2.895 20 1095.114466286385 1065.873499981219 1066.060774010369 1103.111218568414 1100.488320988785 1100.059065277959 1096.24997149628 316.6336553407955 1097.339670272279 292.9992240613785
580 0.005 2.9 20 1095.116907668337 1065.874656310258 1066.061929900024 1103.112524381044 1100.486766957988 1100.051698291526 1096.24952388605 316.6579183660958 1097.339577303547 292.9992239409225
581 0.005 2.905 20 1095.114978860954 1065.875766232774 1066.063049065981 1103.110468879264 1100.486849721915 1100.055547757329 1096.249655570395 316.682032379016 1097.338669691601 292.9992237620095
582 0.005 2.91 20 1095.117550470862 1065.876900730457 1066.064184236359 1103.113400090216 1100.487236179035 1100.051559483509 1096.2487529707 316.7061406489342 1097.33911822099 292.9992238031651
583 0.005 2.915 20 1095.117736024473 1065.87800845571 1066.065298630994 1103.112211602253 1100.490084655484 1100.060227561525 1096.250576500183 316.7301297182479 1097.341034387484 292.9992238419345
584 0.005 2.92 20 1095.120629746243 1065.879134795824 1066.06642160035 1103.114059889371 1100.48873021483 1100.052828423713 1096.249484109889 316.753987853596 1097.343819256982 292.9992239949474
585 0.005 2.925 20 1095.120029523184 1065.880222265848 1066.067517524965 1103.113688641432 1100.490591229332 1100.060434665347 1096.250993128448 316.7778177271765 1097.344381993514 292.9992240084113
586 0.005 2.93 20 1095.120755441904 1065.881325732538 1066.068623696885 1103.114922957001 1100.489168978469 1100.053346935895 1096.249795143626 316.8013197588367 1097.34114978506 292.9992241071112
587 0.005 2.935 20 1095.119199176242 1065.882369331548 1066.069683003273 1103.111757786727 1100.489543098545 1100.059330502683 1096.250634855659 316.824812809267 1097.339420637092 292.9992238038684
588 0.005 2.94 20 1095.121831307445 1065.883443572242 1066.070752833868 1103.11537027207 1100.489927370624 1100.054505760122 1096.251145578951 316.8484178110923 1097.340918361647 292.9992238116619
589 0.005 2.945 20 1095.120959508817 1065.884467892576 1066.071787093647 1103.113778193409 1100.491135957537 1100.061122481359 1096.252048989354 316.8720445296279 1097.342022338364 292.9992235354182
590 0.005 2.95 20 1095.120217066685 1065.885483758826 1066.072810491185 1103.113665102833 1100.48796881078 1100.051274028605 1096.249295662723 316.8955754693819 1097.337461439061 292.9992234113981
591 0.005 2.955 20 1095.120756824814 1065.88646908259 1066.073805023645 1103.11457025006 1100.493116512179 1100.061784714992 1096.251200523698 316.9189695456179 1097.331350798401 292.999223546548
592 0.005 2.96 20 1095.121083378054 1065.887459224032 1066.074801814729 1103.11497628813 1100.490869517905 1100.053730277599 1096.249037711151 316.9425197056307 1097.329105338219 292.999223794215
593 0.005 2.965 20 1095.120144709323 1065.888411854816 1066.075766159062 1103.113412121853 1100.49233036474 1100.060591839281 1096.250484063208 316.9657560780502 1097.32837964914 292.9992238096621
594 0.005 2.97 20 1095.123691489258 1065.889407243913 1066.076755897665 1103.118190029054 1100.492838332563 1100.056407145264 1096.251230384529 316.988716476643 1097.329550809701 292.9992239118278
595 0.005 2.975 20 1095.119564332632 1065.890324576969 1066.077691361227 1103.112560683579 1100.491549399344 1100.060264776326 1096.250440621715 317.0116739810333 1097.328681069386 292.9992237626701
596 0.005 2.98 20 1095.122456681885 1065.891253346829 1066.078619150846 1103.114329642507 1100.489162133842 1100.053793582209 1096.250644750281 317.0346414255973 1097.334916984664 292.999223680128
597 0.005 2.985 20 1095.118685758399 1065.89211230321 1066.079493096331 1103.110267893296 1100.487807204781 1100.05865254437 1096.24984462947 317.0576308695509 1097.338505940604 292.9992235025855
598 0.005 2.99 20 1095.122806045072 1065.893007331894 1066.080381519866 1103.113577625144 1100.48754147513 1100.052820860903 1096.250428993051 317.0804990368952 1097.337625394329 292.9992234020276
599 0.005 2.995 20 1095.11983507415 1065.893846581464 1066.081232102758 1103.110363403376 1100.487844072817 1100.058803043257 1096.250202681344 317.1032864915444 1097.337454264454 292.9992233279274
600 0.005 3 20 1095.121942779787 1065.894693275415 1066.082078651861 1103.11121043001 1100.485585967475 1100.049922463729 1096.248212858221 317.125954547798 1097.338845235562 292.9992233927098
601 0.005 3.005 20 1095.122299325732 1065.895523469402 1066.08291098949 1103.111728255147 1100.488750487915 1100.058666767567 1096.250154559213 317.1485449119281 1097.342139808635 292.9992233792947
602 0.005 3.01 20 1095.125903085117 1065.896408463298 1066.08378675987 1103.115471735618 1100.489465060766 1100.053787203607 1096.250647933892 317.1710348408079 1097.343280016518 292.9992234501822
603 0.005 3.015 20 1095.123408979104 1065.897241346843 1066.084630606066 1103.111892300531 1100.489012993162 1100.05774868632 1096.250340144876 317.1934748190446 1097.341439248103 292.9992236242674
604 0.005 3.02 20 1095.126667063817 1065.898113333155 1066.085497643544 1103.116199265731 1100.489985414187 1100.054567934445 1096.250901481239 317.2157943631643 1097.341459914377 292.9992236856904
605 0.005 3.025 20 1095.124071359462 1065.898925295186 1066.086324690756 1103.112168735219 1100.489855167243 1100.059392584643 1096.250551145416 317.237831824287 1097.339787585982 292.9992233192305
606 0.005 3.03 20 1095.126664904027 1065.899776136642 1066.087169719393 1103.11616643363 1100.489436065034 1100.053145751537 1096.25078930688 317.2599312110296 1097.340175755268 292.9992232758057
607 0.005 3.035 20 1095.124650895787 1065.90055659789 1066.087964991408 1103.112307866957 1100.490175529188 1100.060517065855 1096.250550878118 317.2820511433108 1097.340453363497 292.9992230951097
608 0.005 3.04 20 1095.125343840723 1065.901346127522 1066.088755044647 1103.113367973714 1100.488044521406 1100.051458960793 1096.249467246657 317.3042906925451 1097.341078779899 292.9992229368374
609 0.005 3.045 20 1095.124912500219 1065.902097998127 1066.089514421653 1103.113512104758 1100.490986227305 1100.060571554901 1096.251582700739 317.3263894137588 1097.338097775359 292.9992228836879
610 0.005 3.05 20 1095.126774393328 1065.902884559973 1066.090300841552 1103.116465405165 1100.491442382172 1100.053940107758 1096.250011148791 317.3483953627054 1097.329942522063 292.9992231293457
611 0.005 3.055 20 1095.125276835188 1065.903615996905 1066.091045376249 1103.113671332464 1100.492415432918 1100.060436105327 1096.250433186421 317.3704960700217 1097.329734605019 292.9992232520444
612 0.005 3.06 20 1095.126909559187 1065.904385953964 1066.091814029097 1103.117617255053 1100.491987896603 1100.054761596325 1096.250135636607 317.3923009883384 1097.329266401289 292.9992234698348
613 0.005 3.065 20 1095.124297862256 1065.905092080679 1066.092534706345 1103.112918832461 1100.492543379135 1100.061774867287 1096.250581834875 317.4138886332985 1097.327571718997 292.9992232661194
614 0.005 3.07 20 1095.126863366137 1065.905820267488 1066.093260095699 1103.115135097478 1100.489947991779 1100.051895590648 1096.250063235896 317.4354594105598 1097.331649469438 292.9992232188803
615 0.005 3.075 20 1095.124712387246 1065.906495868327 1066.093943867675 1103.112898780412 1100.490393669704 1100.060215915308 1096.250408251023 317.4569532858566 1097.337416195229 292.9992230634131
616 0.005 3.08 20 1095.125442200509 1065.907171214823 1066.094622799489 1103.112308540218 1100.48676821256 1100.051723827192 1096.248688107313 317.4785884410755 1097.339173006043 292.9992229739547
617 0.005 3.085 20 1095.123421173732 1065.907805351753 1066.095265302548 1103.109670217179 1100.487182595157 1100.057333330152 1096.249762104121 317.5000916466905 1097.337236938684 292.9992227775703
618 0.005 3.09 20 1095.126508088814 1065.908464703124 1066.095918490167 1103.112168410972 1100.486893106782 1100.051488600536 1096.249847621333 317.5214980381506 1097.337438188764 292.9992229663184
619 0.005 3.095 20 1095.124319772572 1065.909089336797 1066.096551414926 1103.110642104771 1100.488406241148 1100.05947219377 1096.25006770969 317.5428000068403 1097.337528534442 292.9992229773792
620 0.005 3.1 20 1095.129146843199 1065.909764083701 1066.097215650668 1103.1144085516 1100.488504963496 1100.053082750127 1096.250232249981 317.5640525242034 1097.342148894448 292.9992230740883
621 0.005 3.105 20 1095.128197920307 1065.910408130012 1066.097862967577 1103.113139382605 1100.49035797498 1100.060588601015 1096.250605250616 317.5851554772655 1097.345268738093 292.999223238784
622 0.005 3.11 20 1095.129500034006 1065.911069479554 1066.098524459564 1103.11385111961 1100.487990116906 1100.051312431887 1096.248230596904 317.6062404782738 1097.343883635135 292.9992232671397
623 0.005 3.115 20 1095.128854197335 1065.911699440412 1066.099159570767 1103.11348297316 1100.490614836996 1100.060617214751 1096.251066468772 317.6272039704304 1097.343810016397 292.9992230650701
624 0.005 3.12 20 1095.129209275221 1065.9123387719 1066.099800634324 1103.113237308475 1100.487770707702 1100.051252612421 1096.248921459935 317.6478632093667 1097.341660276925 292.9992228372663
625 0.005 3.125 20 1095.129542532623 1065.912956883079 1066.100422599332 1103.113898314803 1100.490875702332 1100.060128409388 1096.251603604896 317.6686081406506 1097.341995778466 292.9992226976582
626 0.005 3.13 20 1095.130599060475 1065.913610757589 1066.10107321627 1103.116284773329 1100.490448282204 1100.05478752708 1096.251355306061 317.6894796194808 1097.340246273428 292.9992226577629
627 0.005 3.135 20 1095.128754419621 1065.914206755761 1066.101682273819 1103.112840419346 1100.49039226406 1100.060008978118 1096.251680691777 317.7104186653877 1097.339159586941 292.9992226142676
628 0.005 3.14 20 1095.129109204838 1065.91480933277 1066.102284867151 1103.114488864079 1100.489736416784 1100.053616459646 1096.251088275521 317.7311597677196 1097.334144599663 292.999222846605
629 0.005 3.145 20 1095.128418073837 1065.915377443086 1066.102865369149 1103.113554269993 1100.493256478759 1100.062682481265 1096.251028620718 317.7518915284344 1097.326753693376 292.9992229688153
630 0.005 3.15 20 1095.130095499325 1065.915973755174 1066.103458407997 1103.115922648142 1100.49075697193 1100.052405754099 1096.250420885654 317.772648595339 1097.329055604896 292.999223075905
631 0.005 3.155 20 1095.12918030858 1065.916537776634 1066.104027269232 1103.114225756796 1100.491971657135 1100.059188354705 1096.250922911208 317.7930049669947 1097.330739112799 292.9992230602742
632 0.005 3.16 20 1095.130664025303 1065.917128527132 1066.104618532856 1103.117297231864 1100.491851941853 1100.055148113093 1096.249656851598 317.8132897950576 1097.331326391331 292.9992229389825
633 0.005 3.165 20 1095.12797712153 1065.917663790277 1066.105166300587 1103.113383474168 1100.491981707454 1100.060567034744 1096.250506966791 317.8335918419766 1097.330104645069 292.9992228282716
634 0.005 3.17 20 1095.129282930868 1065.918203916448 1066.105706335468 1103.113707721221 1100.487955485613 1100.052104138094 1096.249757066726 317.8539455103127 1097.335162772849 292.9992227139185
635 0.005 3.175 20 1095.12729221749 1065.918698480332 1066.106208555062 1103.111062879554 1100.488132068193 1100.058426181662 1096.250356445471 317.8741541667664 1097.337973349318 292.9992225791177
636 0.005 3.18 20 1095.130367748108 1065.919228206254 1066.106730810478 1103.113940909536 1100.487831623933 1100.052921635554 1096.250323840157 317.8943600602928 1097.337117471046 292.9992227165133
637 0.005 3.185 20 1095.12681784993 1065.919697548627 1066.107212092003 1103.109686259037 1100.487456012446 1100.058077087945 1096.250014793971 317.9144901542149 1097.336646116033 292.9992227227554
638 0.005 3.19 20 1095.130731369812 1065.920206468585 1066.107712600087 1103.113342091112 1100.487169297215 1100.051811517359 1096.24990955005 317.9345234946292 1097.339841682675 292.9992228493019
639 0.005 3.195 20 1095.13018669697 1065.920706958489 1066.108211294601 1103.112902951103 1100.489708475363 1100.060216489916 1096.251068623021 317.9544481007541 1097.342588703094 292.9992229779075
640 0.005 3.2 20 1095.132885087367 1065.921228320323 1066.108730484191 1103.114031893728 1100.488123548958 1100.051465303646 1096.248490185673 317.9743155861972 1097.343958144629 292.9992229724728
641 0.005 3.205 20 1095.131769169425 1065.921720687203 1066.109227008269 1103.113504995591 1100.490351226414 1100.060266028878 1096.250803852784 317.9941007064558 1097.344937057797 292.999222856738
642 0.005 3.21 20 1095.132772205795 1065.922237098838 1066.109742918764 1103.114634333942 1100.488728840805 1100.052727040956 1096.249540529201 318.0137999981104 1097.341234360165 292.9992227424574
643 0.005 3.215 20 1095.130743240675 1065.922708703437 1066.110225887312 1103.111924869955 1100.489580570186 1100.059409831301 1096.250386831854 318.0331799894207 1097.339798239853 292.999222474247
644 0.005 3.22 20 1095.13323400522 1065.923218950254 1066.110729050499 1103.115292750891 1100.489645272334 1100.054071718492 1096.250647225077 318.0527543124686 1097.339630093711 292.9992225010455
645 0.005 3.225 20 1095.130952947703 1065.923677327888 1066.111198774417 1103.112146639358 1100.490200737099 1100.060198624579 1096.251211732613 318.0723512670598 1097.339192910164 292.9992223462167
646 0.005 3.23 20 1095.131763465308 1065.924145134492 1066.111664762926 1103.113059244481 1100.487928740299 1100.051554902546 1096.249456016221 318.0920155851068 1097.339518860391 292.9992225925062
647 0.005 3.235 20 1095.131250144429 1065.924579622343 1066.112105725808 1103.113293334403 1100.491005983144 1100.060524242637 1096.251217537497 318.1115228580665 1097.335750344762 292.999222620574
648 0.005 3.24 20 1095.133026436198 1065.925058693297 1066.112581716939 1103.116674059586 1100.491856961645 1100.054883465118 1096.249950945479 318.131045672426 1097.329900504824 292.9992229043929
649 0.005 3.245 20 1095.131484982583 1065.925488974534 1066.113023853856 1103.113757144035 1100.492426533787 1100.060856388735 1096.25017644351 318.15059047599 1097.328965124171 292.9992228677865
650 0.005 3.25 20 1095.132272905083 1065.92594593054 1066.113478518774 1103.116084456286 1100.491421759082 1100.053841455142 1096.250304617566 318.1696992146802 1097.328768635389 292.9992228936639
651 0.005 3.255 20 1095.130734695634 1065.926359953607 1066.113903684313 1103.11309704516 1100.492117597378 1100.06114378994 1096.249978214142 318.1887879014122 1097.328260072384 292.9992226943561
652 0.005 3.26 20 1095.133476804204 1065.926809439176 1066.114346220646 1103.11638042496 1100.491476817301 1100.056214822192 1096.251016855269 318.2078690274821 1097.332256749506 292.9992226847224
653 0.005 3.265 20 1095.129766043536 1065.927191858485 1066.114740338365 1103.111073722795 1100.488657999543 1100.058387986752 1096.250469630925 318.2270265467929 1097.335778641541 292.9992224480464
654 0.005 3.27 20 1095.131543969606 1065.927588357492 1066.115133346076 1103.112271912536 1100.487128076453 1100.051973636634 1096.249936546559 318.2460643117616 1097.337471843741 292.9992225527066
655 0.005 3.275 20 1095.12984338989 1065.927953687482 1066.115504524842 1103.110447734488 1100.487818137023 1100.058750090258 1096.250045871748 318.2650343259434 1097.337308133405 292.9992225373846
656 0.005 3.28 20 1095.132703381375 1065.92835150254 1066.115894869012 1103.113043474507 1100.487098539554 1100.05215501758 1096.249927462884 318.2839403394548 1097.338327346229 292.9992226333812
657 0.005 3.285 20 1095.130058099185 1065.928707380194 1066.116258724171 1103.110536461235 1100.487880548935 1100.058398115409 1096.249945495274 318.3027937529166 1097.338917936486 292.9992226864466
658 0.005 3.29 20 1095.135544477191 1065.929136715169 1066.11667389695 1103.115864577149 1100.489643152768 1100.054849389364 1096.251077108599 318.3215576966885 1097.341489963646 292.9992229184449
659 0.005 3.295 20 1095.132755040064 1065.929519916945 1066.117065222476 1103.111979121106 1100.489519913063 1100.059490703452 1096.250003520709 318.3402207979125 1097.342590539054 292.9992228994374
660 0.005 3.3 20 1095.136206792994 1065.929945826763 1066.117482241644 1103.115714031511 1100.489552802122 1100.054112105733 1096.250768560363 318.3588844376919 1097.342210032538 292.9992227762006
661 0.005 3.305 20 1095.132942579785 1065.930321616183 1066.117868921279 1103.112553249434 1100.49034040966 1100.060677500987 1096.250660704089 318.3772813027849 1097.340907680863 292.9992224134225
662 0.005 3.31 20 1095.135788917103 1065.930729554307 1066.118269999669 1103.114925664668 1100.48933063944 1100.053606651311 1096.250748333213 318.3955484756688 1097.341949567558 292.9992222799255
663 0.005 3.315 20 1095.134425250675 1065.931101991098 1066.118648206408 1103.113797181012 1100.491117064843 1100.061199755816 1096.251700942516 318.4138929272647 1097.342553178806 292.9992223294835
664 0.005 3.32 20 1095.135352907351 1065.93150181624 1066.119045153494 1103.114866114456 1100.488537825865 1100.051485187975 1096.250333063226 318.4324451487528 1097.340873484258 292.9992223487395
665 0.005 3.325 20 1095.133770338921 1065.931860148635 1066.119409860001 1103.11273853894 1100.489573865868 1100.058056226653 1096.251432159077 318.4508524943236 1097.339346468941 292.9992224330725
666 0.005 3.33 20 1095.134285792752 1065.932241597543 1066.119791845843 1103.115853773236 1100.489699188083 1100.053335782435 1096.250154031197 318.4692092971295 1097.333700613206 292.9992226894383
667 0.005 3.335 20 1095.133504568571 1065.932580314961 1066.120142182341 1103.113884061319 1100.49309337892 1100.061963566985 1096.250553673966 318.4875915618267 1097.328094026428 292.9992228179931
668 0.005 3.34 20 1095.135085104657 1065.932950992569 1066.120508710155 1103.116417511649 1100.49232834644 1100.056181779939 1096.250898722888 318.5059473376456 1097.330647284531 292.9992226426077
669 0.005 3.345 20 1095.133520734425 1065.933274574884 1066.120843193963 1103.113406527049 1100.492111890089 1100.060365618963 1096.250448660844 318.5239211929205 1097.330072295519 292.9992224278042
670 0.005 3.35 20 1095.134621266922 1065.933632049103 1066.121196174112 1103.116165435884 1100.491909395494 1100.05493688707 1096.250686145255 318.5418415264601 1097.329937361016 292.9992225337871
671 0.005 3.355 20 1095.132490815105 1065.933946052611 1066.121520266797 1103.112624284482 1100.491061905752 1100.059396709907 1096.250751939201 318.5597800964845 1097.329873717643 292.9992222878336
672 0.005 3.36 20 1095.134164741336 1065.934283976849 1066.121853076773 1103.114612615507 1100.48807838641 1100.052646417494 1096.250098245482 318.5778534201797 1097.336789408515 292.9992223775622
673 0.005 3.365 20 1095.131183361631 1065.93455816851 1066.122137920642 1103.110084324183 1100.487719617396 1100.058775799659 1096.249358294988 318.5957074488408 1097.337327866104 292.9992224068283
674 0.005 3.37 20 1095.134234224083 1065.934863667347 1066.122435317619 1103.112414331738 1100.486872856975 1100.052189288553 1096.24977694066 318.6136058661469 1097.338726485009 292.9992226107996
675 0.005 3.375 20 1095.132048121484 1065.93513123735 1066.122708573366 1103.110663643919 1100.487499225836 1100.058089303265 1096.249477653572 318.6313329823274 1097.339471400535 292.9992226527252
676 0.005 3.38 20 1095.136125422 1065.935464573102 1066.123029710853 1103.115567519793 1100.488672346719 1100.053734892985 1096.250957768844 318.6490957258611 1097.339740369206 292.9992227559133
677 0.005 3.385 20 1095.133179346889 1065.935744597876 1066.123318952324 1103.110774292232 1100.489096701936 1100.060067177041 1096.250275002639 318.6666965806898 1097.340708731999 292.9992225727401
678 0.005 3.39 20 1095.13671088412 1065.93606583047 1066.123634120351 1103.113739838709 1100.488518177653 1100.054588613725 1096.248725898719 318.6842943213349 1097.342333608972 292.9992223971482
679 0.005 3.395 20 1095.135566508964 1065.936371867899 1066.123938757576 1103.113087372395 1100.489149744938 1100.054970539351 1096.250043056782 318.701814208765 1097.342922631357 292.9992222874802
680 0.005 3.4 20 1095.137453959339 1065.936710237898 1066.124272268454 1103.11576779066 1100.489620606871 1100.0534471389 1096.250033643709 318.7191917983808 1097.34082837984 292.999222254204
681 0.005 3.405 20 1095.134930761873 1065.937001742085 1066.124575041458 1103.112499753116 1100.490125662554 1100.060283552699 1096.251083480983 318.7363476832443 1097.339855312634 292.9992222068245
682 0.005 3.41 20 1095.137946236812 1065.937338940979 1066.124903824217 1103.116156061231 1100.490313522286 1100.054971745726 1096.251282777076 318.753704888172 1097.339795337009 292.9992223581815
683 0.005 3.415 20 1095.134877874653 1065.93762315838 1066.125199472308 1103.112402476057 1100.490204800402 1100.059791361462 1096.251100815355 318.7711797275415 1097.33902008191 292.999222280437
684 0.005 3.42 20 1095.135404026257 1065.937913839234 1066.125489277211 1103.1132062842 1100.488048280628 1100.051894491621 1096.249688527407 318.788538154824 1097.337571311019 292.9992225133274
685 0.005 3.425 20 1095.134219365506 1065.938170882327 1066.125755478031 1103.112852435811 1100.490792248274 1100.060322931443 1096.250394090064 318.8057724890194 1097.331551000456 292.9992226023556
686 0.005 3.43 20 1095.137424078091 1065.938489140927 1066.126062726788 1103.117974300498 1100.493040151531 1100.05616727338 1096.251834604628 318.8231106113299 1097.329042985971 292.9992228795087
687 0.005 3.435 20 1095.135532937206 1065.938758331713 1066.126343124145 1103.114364695907 1100.493855513443 1100.063195919156 1096.25142297119 318.8403653736023 1097.327551011478 292.999222500773
688 0.005 3.44 20 1095.136060737836 1065.939041212112 1066.126625709067 1103.115204124694 1100.490770513916 1100.053157569559 1096.249660558888 318.8572304167132 1097.330576082647 292.9992222977701
689 0.005 3.445 20 1095.135856630405 1065.939296665733 1066.126884829365 1103.114257374332 1100.492610210877 1100.060463224926 1096.250964889277 318.8740472521719 1097.332881267633 292.9992221526107
690 0.005 3.45 20 1095.136725590661 1065.939586741082 1066.12717181292 1103.116821748582 1100.491691047345 1100.056458545814 1096.25060339458 318.8909954409039 1097.333176255951 292.9992223572561
691 0.005 3.455 20 1095.133793704686 1065.939817511856 1066.12741278509 1103.111818176029 1100.489116940498 1100.058920027086 1096.250605712661 318.9079402512186 1097.335871446433 292.9992223495611
692 0.005 3.46 20 1095.135778234113 1065.940073745433 1066.127662781883 1103.113577579488 1100.486691786196 1100.050995055133 1096.24955541881 318.9248262042129 1097.337828090238 292.9992224811939
693 0.005 3.465 20 1095.13296138942 1065.940280868942 1066.12787796091 1103.110278102081 1100.488222181867 1100.059449653105 1096.250107250063 318.9416008787852 1097.336731222583 292.9992224910931
694 0.005 3.47 20 1095.13557989144 1065.940514880406 1066.128106527696 1103.112376524506 1100.486562429538 1100.051273659088 1096.24907856073 318.9583776751508 1097.339355624113 292.9992224871089
695 0.005 3.475 20 1095.134549489884 1065.940722996985 1066.128315378371 1103.111180473903 1100.488129943157 1100.057975386549 1096.249892448903 318.9750704433401 1097.341778674328 292.9992224044919
696 0.005 3.48 20 1095.138814391711 1065.941000903433 1066.128581634175 1103.115684737031 1100.489749887187 1100.054729558232 1096.250401074297 318.9916717116974 1097.342419874679 292.9992223653379
697 0.005 3.485 20 1095.136070548317 1065.941237375222 1066.128825369953 1103.112094169497 1100.489734594364 1100.060167188877 1096.250304042103 319.0081656690134 1097.342544167485 292.9992222756629
698 0.005 3.49 20 1095.138603656742 1065.941490624594 1066.129073301431 1103.113345774959 1100.488326519903 1100.052478233461 1096.249661539119 319.024717427097 1097.342945315296 292.9992221092077
699 0.005 3.495 20 1095.137458506777 1065.941730757734 1066.129314853031 1103.113837958528 1100.49084187834 1100.060685635435 1096.251635738593 319.0409707672304 1097.343658586164 292.99922209
700 0.005 3.5 20 1095.138381852497 1065.941987582871 1066.129570601566 1103.113908647251 1100.487972065723 1100.051276763386 1096.249098199273 319.0571519364228 1097.341159983681 292.9992222076766
701 0.005 3.505 20 1095.137408564633 1065.94221826173 1066.129805242974 1103.113525026582 1100.490783796391 1100.060599732099 1096.2513703996 319.0734640920947 1097.342307041015 292.9992224020837
702 0.005 3.51 20 1095.138080977316 1065.942470551966 1066.130055838343 1103.114178883779 1100.488477225007 1100.052025751086 1096.249653514388 319.0899441124653 1097.340780270642 292.9992225001262
703 0.005 3.515 20 1095.13608097431 1065.942675326872 1066.130269846076 1103.112198145999 1100.489605102913 1100.059044467185 1096.250878423169 319.1062627610693 1097.338889563742 292.9992222939632
704 0.005 3.52 20 1095.137202649784 1065.94291403227 1066.130504414055 1103.115421533874 1100.490975151263 1100.054920214386 1096.251016190111 319.1225013808307 1097.331406895282 292.9992224670634
705 0.005 3.525 20 1095.136442864657 1065.943122405283 1066.130722550127 1103.113782477722 1100.49300403487 1100.061825566718 1096.251007755593 319.1389226499389 1097.326872931036 292.9992222908488
706 0.005 3.53 20 1095.137245289299 1065.943350636463 1066.130948348119 1103.114826219348 1100.490692962471 1100.053547968768 1096.249429241271 319.1551027956939 1097.329563890529 292.9992221630617
707 0.005 3.535 20 1095.136742668372 1065.943548370118 1066.131151784668 1103.113517794789 1100.492084939726 1100.060047299501 1096.250526978249 319.1709126739411 1097.331005199452 292.9992220908502
708 0.005 3.54 20 1095.138804528256 1065.943810872295 1066.131404765875 1103.119065524136 1100.492551464746 1100.055940079951 1096.250384455857 319.1868499939482 1097.330958319977 292.9992223826317
709 0.005 3.545 20 1095.135234460961 1065.944000132966 1066.131606239995 1103.112074385746 1100.490373502362 1100.059569150044 1096.251250604104 319.202769790868 1097.330196198834 292.9992224000521
710 0.005 3.55 20 1095.136160978569 1065.944191109448 1066.131795371652 1103.112517552747 1100.486760868309 1100.050962265235 1096.250005340839 319.2187440230027 1097.338758727922 292.9992224780902
711 0.005 3.555 20 1095.135631523694 1065.944363282497 1066.131967067327 1103.111672526044 1100.488221561268 1100.058513254455 1096.250769852033 319.2346370865524 1097.339431544736 292.9992223808748
712 0.005 3.56 20 1095.136812776002 1065.944558835275 1066.132160008253 1103.112983660318 1100.48664927371 1100.051661324556 1096.248584690669 319.2504678441863 1097.339330339795 292.9992223485629
713 0.005 3.565 20 1095.134905770553 1065.944708658841 1066.132316625701 1103.110297868275 1100.487357305131 1100.057907043151 1096.2495350064 319.2661877078446 1097.339469181882 292.9992222586059
714 0.005 3.57 20 1095.138066653145 1065.944913484564 1066.132511902471 1103.114123091898 1100.488471846388 1100.05397392861 1096.250308649379 319.2819568233269 1097.340264714572 292.9992222097998
715 0.005 3.575 20 1095.136505205754 1065.945096836908 1066.132697387008 1103.111657634341 1100.489067946229 1100.058223174306 1096.250219771601 319.2976112020493 1097.340662029759 292.9992220595068
716 0.005 3.58 20 1095.140788335246 1065.945331238415 1066.132919984389 1103.115218092983 1100.489105770565 1100.053418880213 1096.251097323721 319.313158703665 1097.343236076078 292.9992223129468
717 0.005 3.585 20 1095.137468600001 1065.945523072779 1066.13311904305 1103.11263669173 1100.48986676245 1100.058739937444 1096.250646133604 319.3286807100954 1097.341991389227 292.9992221431247
718 0.005 3.59 20 1095.141163816976 1065.945769471473 1066.133356691365 1103.117115075497 1100.490723611265 1100.055484376105 1096.252010447801 319.3440290851466 1097.341459055619 292.9992222283133
719 0.005 3.595 20 1095.137258810046 1065.945962522087 1066.133560189179 1103.112164649586 1100.489110575546 1100.058133719256 1096.250986005093 319.3592903687412 1097.338070450887 292.9992222763242
720 0.005 3.6 20 1095.140235177028 1065.946188786525 1066.133780980592 1103.115590107145 1100.489475480804 1100.053565632111 1096.250600269526 319.3746904793531 1097.340416636017 292.9992223711948
721 0.005 3.605 20 1095.137856250959 1065.946372966085 1066.133970665609 1103.113260589428 1100.490551016353 1100.059504372249 1096.251517315652 319.3901566445002 1097.340623428624 292.9992221744685
722 0.005 3.61 20 1095.139241425524 1065.946582464666 1066.134177127376 1103.115052386303 1100.488819331669 1100.052280658776 1096.250619663221 319.4055698438543 1097.338425726536 292.9992220679798
723 0.005 3.615 20 1095.137397619598 1065.946744533271 1066.134349417375 1103.113733406071 1100.491943049074 1100.0608962652 1096.251207339015 319.4209061848202 1097.332376006955 292.9992219408192
724 0.005 3.62 20 1095.138438884683 1065.946943393204 1066.134547218316 1103.115670626383 1100.491751386992 1100.054760479117 1096.250360962636 319.4363564991148 1097.32834502341 292.9992221995765
725 0.005 3.625 20 1095.137972595925 1065.947113374938 1066.134724115667 1103.113812347039 1100.492502689558 1100.060449841279 1096.250829246008 319.4515770371107 1097.328118269678 292.9992221733407
726 0.005 3.63 20 1095.139536859144 1065.947326694678 1066.134930337327 1103.117476238571 1100.491576427473 1100.054586402957 1096.249841277481 319.4664994361892 1097.329468769144 292.9992223258606
727 0.005 3.635 20 1095.137149494066 1065.947488172431 1066.135100333678 1103.113124007767 1100.492148069055 1100.06105407885 1096.251704455036 319.4814904663918 1097.328346000564 292.9992224093128
728 0.005 3.64 20 1095.137506721568 1065.94765237646 1066.135264631358 1103.113650983067 1100.488919844288 1100.052822702945 1096.249825448552 319.4965208780649 1097.333472386078 292.9992224887553
729 0.005 3.645 20 1095.136565822266 1065.947784587556 1066.135398982377 1103.111817600125 1100.488207525699 1100.056391722928 1096.250016839426 319.5115970643882 1097.339272034078 292.9992223198929
730 0.005 3.65 20 1095.139084689325 1065.947974255565 1066.135579128062 1103.116301677349 1100.489408919517 1100.055121542228 1096.250865565751 319.526575985068 1097.33806455469 292.9992224417439
731 0.005 3.655 20 1095.135213468948 1065.948090216314 1066.135708531385 1103.10984731011 1100.487181268065 1100.057230466819 1096.250062052239 319.5415751102936 1097.335351028697 292.999222060576
732 0.005 3.66 20 1095.138242892587 1065.948244703175 1066.135853846925 1103.113003646381 1100.486864147691 1100.051497609266 1096.250025599838 319.5563940809926 1097.339520503457 292.9992219965419
733 0.005 3.665 20 1095.137639748282 1065.948389172117 1066.135995637361 1103.112345202262 1100.489025578397 1100.059648889907 1096.251155516144 319.5710604756417 1097.341414807839 292.9992220397635
734 0.005 3.67 20 1095.13988548755 1065.948556250635 1066.136159777231 1103.113204148477 1100.487344906194 1100.050433000565 1096.248090659911 319.5857819255316 1097.343216222175 292.9992221117799
735 0.005 3.675 20 1095.13951491803 1065.948714944989 1066.136317133128 1103.113421099109 1100.490386308188 1100.060464908325 1096.250813081395 319.6004576130417 1097.345260835372 292.9992223316786
736 0.005 3.68 20 1095.14081046518 1065.948895384195 1066.136495422559 1103.114265249372 1100.488053930311 1100.051741695102 1096.248892129495 319.6151025284926 1097.342562335351 292.9992224108194
737 0.005 3.685 20 1095.138924825266 1065.949044126848 1066.136649217384 1103.11268507413 1100.489903529059 1100.059645699018 1096.250932612302 319.6294898750189 1097.342616566465 292.9992222820271
738 0.005 3.69 20 1095.141440146358 1065.949236832863 1066.13683516543 1103.115795923739 1100.49009527779 1100.054570959062 1096.251184527478 319.6438894954249 1097.341528719576 292.9992222917174
739 0.005 3.695 20 1095.13907243903 1065.949390948086 1066.136995923762 1103.113644784357 1100.491080509247 1100.061171878786 1096.251429281091 319.6583687250765 1097.341443775195 292.9992222251684
740 0.005 3.7 20 1095.140860509431 1065.949568142401 1066.137169320058 1103.11458718241 1100.488887957004 1100.05223688418 1096.250850928616 319.6729733968805 1097.341300526626 292.999222005787
741 0.005 3.705 20 1095.138224145785 1065.949708738786 1066.137315591295 1103.113186788376 1100.49021368579 1100.059285415213 1096.251709475365 319.6874481120346 1097.33779786849 292.9992220208912
742 0.005 3.71 20 1095.140314526679 1065.949879537676 1066.137485014791 1103.116143831991 1100.491583496161 1100.055036617224 1096.250677601482 319.7018852660967 1097.330958026909 292.9992220965458
743 0.005 3.715 20 1095.1382130018 1065.950006408401 1066.137623452861 1103.113325705403 1100.492068388061 1100.06003539251 1096.25031853112 319.7164859626251 1097.328953615084 292.9992221022376
744 0.005 3.72 20 1095.13944944889 1065.950172692297 1066.137785267872 1103.116528837719 1100.491439248269 1100.053987716242 1096.249737388537 319.7308801681618 1097.329192917359 292.9992223566312
745 0.005 3.725 20 1095.13780324158 1065.95029632681 1066.137916270703 1103.11288736209 1100.492355879738 1100.060446067691 1096.251351905089 319.7449250149945 1097.32750535231 292.9992221960242
746 0.005 3.73 20 1095.139077464082 1065.950449108577 1066.138064443951 1103.115118699057 1100.489992445431 1100.051980851598 1096.250148265749 319.7590432753956 1097.330377506461 292.9992222353769
747 0.005 3.735 20 1095.138208798481 1065.95056733825 1066.138185210679 1103.112901105368 1100.489813224807 1100.057400743621 1096.250445496885 319.7731531158033 1097.335134031196 292.9992223132137
748 0.005 3.74 20 1095.13730115156 1065.950693788081 1066.138312581439 1103.113107158538 1100.486965952328 1100.05131838095 1096.249191005916 319.7874028088759 1097.337420384147 292.9992224398192
749 0.005 3.745 20 1095.13618950683 1065.95078060074 1066.13840795385 1103.110022883294 1100.48726749362 1100.057491728331 1096.249613774813 319.8015393763337 1097.33571788682 292.9992221102287
750 0.005 3.75 20 1095.138824491363 1065.950915998484 1066.138531325921 1103.113561498546 1100.48673677304 1100.051284121812 1096.249756665671 319.8156094434117 1097.337613211074 292.9992221984833
751 0.005 3.755 20 1095.136464049227 1065.950999477436 1066.138623060718 1103.109817420039 1100.487517420362 1100.05846138054 1096.249551581078 319.8296292682768 1097.337513552574 292.9992220459272
752 0.005 3.76 20 1095.140150542822 1065.95114002646 1066.138750557059 1103.114079514342 1100.488118143846 1100.05285797543 1096.250171644826 319.8435805434898 1097.341397248316 292.999222101559
753 0.005 3.765 20 1095.139962793651 1065.951276092341 1066.138881924372 1103.113469478064 1100.490398861338 1100.060557321455 1096.251553207172 319.8573610571774 1097.343939491473 292.999222256008
754 0.005 3.77 20 1095.142021660471 1065.951435672713 1066.139038051322 1103.114561239878 1100.488459290494 1100.051972973947 1096.249522403662 319.8712112237714 1097.343627915698 292.9992223327507
755 0.005 3.775 20 1095.140236243152 1065.951576948295 1066.139180496781 1103.113678955583 1100.490030613311 1100.058734566361 1096.25116849036 319.8850481960891 1097.342861083354 292.9992222268777
756 0.005 3.78 20 1095.141765226597 1065.951742883851 1066.139346311733 1103.115494521935 1100.488944775579 1100.052659620254 1096.249670727749 319.8986075000337 1097.340206518612 292.9992222731476
757 0.005 3.785 20 1095.1389907374 1065.951864361458 1066.139477372848 1103.112150149078 1100.490108608769 1100.060373573329 1096.250841248035 319.912148808748 1097.338868536281 292.9992220790272
758 0.005 3.79 20 1095.142141122012 1065.952022962415 1066.13962749649 1103.115188986846 1100.489514141435 1100.053509180971 1096.251195091872 319.925828813686 1097.340815866855 292.9992220210773
759 0.005 3.795 20 1095.139648997382 1065.952153779398 1066.139760775995 1103.113517100112 1100.490467757824 1100.059947370341 1096.251873050155 319.939499071817 1097.341274469822 292.9992219312228
760 0.005 3.8 20 1095.139418439957 1065.952273044174 1066.139885614223 1103.112894295452 1100.487679328958 1100.050969303936 1096.249067511045 319.9532122280499 1097.336604277466 292.9992218601622
761 0.005 3.805 20 1095.139766558711 1065.952386285224 1066.140001923106 1103.114791277013 1100.493394074822 1100.061799154761 1096.251331751541 319.9668742691009 1097.330399552779 292.9992220227818
762 0.005 3.81 20 1095.140507761746 1065.952531943468 1066.140146311865 1103.116309356668 1100.491975666334 1100.055228811428 1096.2497844707 319.9806780507954 1097.328656762325 292.9992223469715
763 0.005 3.815 20 1095.139649039128 1065.952647998686 1066.140268250499 1103.114369010315 1100.492817232835 1100.060510222289 1096.251406695304 319.9941164551722 1097.32825676897 292.9992222683373
764 0.005 3.82 20 1095.140241586111 1065.952788787946 1066.140405904813 1103.116166366263 1100.490968366712 1100.053868852554 1096.249727802615 320.0073561600145 1097.328935176578 292.9992224394402
765 0.005 3.825 20 1095.138282577489 1065.952881617316 1066.140508984667 1103.112778921111 1100.492104087327 1100.06164569139 1096.250445509504 320.0206119992662 1097.329130022367 292.9992223535241
766 0.005 3.83 20 1095.138703767085 1065.952983424903 1066.140607292114 1103.112854998505 1100.48771192884 1100.051046000478 1096.249138308572 320.0340776285184 1097.335154517174 292.9992221922663
767 0.005 3.835 20 1095.13823074669 1065.953052881421 1066.140678794864 1103.111748566139 1100.488756111262 1100.059413386703 1096.250452910157 320.0473732589403 1097.341871830474 292.9992220875515
768 0.005 3.84 20 1095.138092237099 1065.953144696775 1066.140767711677 1103.111746500603 1100.485910545285 1100.050582149385 1096.24821195967 320.0607155399032 1097.338242832916 292.9992219690027
769 0.005 3.845 20 1095.137388689967 1065.953205672094 1066.140833436948 1103.109784302406 1100.487225358277 1100.057741394415 1096.249556587424 320.0740175249494 1097.338093245026 292.9992219321559
770 0.005 3.85 20 1095.14024695036 1065.953330267096 1066.140944903225 1103.115143914138 1100.487672418406 1100.052282235796 1096.250076388677 320.0872077872677 1097.338386108725 292.9992222941352
771 0.005 3.855 20 1095.138800594983 1065.953425408062 1066.141042188803 1103.111511823165 1100.489207452135 1100.060143245896 1096.251289085926 320.1003751352558 1097.339185688256 292.9992222600143
772 0.005 3.86 20 1095.141484765801 1065.953549420078 1066.141159833755 1103.113751567257 1100.488502167071 1100.053225720605 1096.249597335384 320.1134567228461 1097.343050547129 292.9992222068796
773 0.005 3.865 20 1095.140863063502 1065.953669206941 1066.141276182404 1103.113140134711 1100.489179120972 1100.056320975882 1096.250578041414 320.1264964823508 1097.343697026534 292.999222360506
774 0.005 3.87 20 1095.143234773329 1065.953834326633 1066.141435817967 1103.117354615944 1100.489770722844 1100.053469948854 1096.250319888793 320.1394586546701 1097.340880328521 292.9992223242936
775 0.005 3.875 20 1095.138781533695 1065.953931187161 1066.141545791716 1103.111297303423 1100.489308277251 1100.05829433336 1096.251159995891 320.1522105785062 1097.338258004074 292.9992221073637
776 0.005 3.88 20 1095.142761915681 1065.954075537731 1066.14168204404 1103.115453460204 1100.489058972043 1100.052524991755 1096.250392663895 320.1650340123998 1097.340621122577 292.9992219385014
777 0.005 3.885 20 1095.140897166998 1065.95418746492 1066.14179604494 1103.114253163671 1100.491454785495 1100.061151058227 1096.252084061884 320.1779149963147 1097.342679266308 292.9992218402198
778 0.005 3.89 20 1095.14136580657 1065.954306385793 1066.141916868534 1103.113659929857 1100.488037248941 1100.051274067157 1096.249268916937 320.1909640468444 1097.340455790193 292.9992219107653
779 0.005 3.895 20 1095.139322687619 1065.954389360147 1066.142006440116 1103.113175651182 1100.490698654358 1100.06027715354 1096.251275296265 320.2039065270149 1097.336550294235 292.9992220062842
780 0.005 3.9 20 1095.140960259489 1065.954505998802 1066.142121846321 1103.115097399695 1100.491281088847 1100.053954191484 1096.249910697108 320.2167923000685 1097.328612303377 292.9992222509584
781 0.005 3.905 20 1095.139586521462 1065.954598073084 1066.142220834525 1103.113820275667 1100.492563662335 1100.060777770052 1096.250847396656 320.2298338283911 1097.327772026734 292.99922227907
782 0.005 3.91 20 1095.142172719783 1065.954733854686 1066.142347995857 1103.117250072972 1100.492629824396 1100.056124359857 1096.251095981705 320.2424785538873 1097.328874640758 292.9992225352156
783 0.005 3.915 20 1095.138926769017 1065.95481526378 1066.142442076909 1103.112882139661 1100.491962967796 1100.060691539576 1096.250467315414 320.2549056769308 1097.327971423746 292.9992224319867
784 0.005 3.92 20 1095.140049946911 1065.954919970055 1066.142543108868 1103.114641311382 1100.490025222602 1100.053643778732 1096.249631959262 320.2675019264531 1097.33109953575 292.9992223753264
785 0.005 3.925 20 1095.138086089268 1065.95497885025 1066.14260975379 1103.111354469992 1100.488981333788 1100.059198643645 1096.249985323729 320.2801751242193 1097.3350964129 292.9992221413365
786 0.005 3.93 20 1095.139620331051 1065.95506920209 1066.142691052775 1103.113167165228 1100.487452025428 1100.052685531085 1096.2505189253 320.2927952772634 1097.337753893346 292.9992220368411
787 0.005 3.935 20 1095.138636055733 1065.955126060132 1066.142752644302 1103.11109582795 1100.48797831903 1100.058596329091 1096.250298299929 320.3053060178941 1097.337463046719 292.9992220714578
788 0.005 3.94 20 1095.140678106087 1065.955230676732 1066.142846511378 1103.114680462443 1100.488322078361 1100.053695141553 1096.250592415999 320.31784819406 1097.337770839817 292.9992222676798
789 0.005 3.945 20 1095.137868359314 1065.955278602182 1066.14290496108 1103.110055378766 1100.487808786241 1100.058435321621 1096.250419405095 320.3302680845354 1097.337172043189 292.9992221842207
790 0.005 3.95 20 1095.140789004041 1065.955373872432 1066.142991292694 1103.113073946861 1100.487370318095 1100.051422694376 1096.248503786741 320.342691011315 1097.341762430113 292.9992221970209
791 0.005 3.955 20 1095.141828127296 1065.955468412188 1066.143080155646 1103.113635376811 1100.490603411344 1100.060768943463 1096.250934031395 320.3549580258177 1097.345360512604 292.9992223487518
792 0.005 3.96 20 1095.143167913717 1065.955593754975 1066.143199360646 1103.11481937264 1100.488928994468 1100.052858097146 1096.250226621431 320.3673446204352 1097.343716711711 292.9992222891765
793 0.005 3.965 20 1095.140927689799 1065.955680580392 1066.143293477424 1103.112863576559 1100.489999945379 1100.0601172283 1096.250810657464 320.3795966771991 1097.342840519502 292.9992221455491
794 0.005 3.97 20 1095.142495419977 1065.95580182955 1066.143410544395 1103.114652669841 1100.488985806926 1100.052910305612 1096.2502799906 320.3915325461039 1097.340479610826 292.9992220901195
795 0.005 3.975 20 1095.140055076275 1065.955885231095 1066.143501812347 1103.112190227814 1100.489960978738 1100.060077797315 1096.25085496411 320.4036551044629 1097.339581119003 292.9992218804393
796 0.005 3.98 20 1095.143808429925 1065.956023175026 1066.143629281092 1103.116564103575 1100.490690945147 1100.055532124712 1096.251873750563 320.416011406992 1097.33995194558 292.9992220958788
797 0.005 3.985 20 1095.139474116239 1065.956100314895 1066.143718249533 1103.112012693771 1100.489735416679 1100.059360908353 1096.250875507639 320.4282321675509 1097.338287839193 292.9992219873026
798 0.005 3.99 20 1095.14160120946 1065.956204539766 1066.143819403438 1103.115052658754 1100.489854551078 1100.054273209372 1096.250477231313 320.4404215185658 1097.332570762464 292.9992221846549
799 0.005 3.995 20 1095.140015726992 1065.956283291303 1066.143904757524 1103.113975496076 1100.493012026781 1100.061578898894 1096.251163742257 320.4526726626223 1097.32713104606 292.9992223743093
800 0.005 4 20 1095.142593463299 1065.956400199823 1066.144015042484 1103.116527838375 1100.492160338903 1100.055806743743 1096.251307261433 320.4649129521125 1097.328961604511 292.999222574162
801 0.005 4.005 20 1095.139995376851 1065.956482017622 1066.144105850832 1103.114169332802 1100.492697659259 1100.060737250596 1096.250761651391 320.4768495274768 1097.328424599082 292.9992222458803
802 0.005 4.01 20 1095.142508493194 1065.956609007324 1066.144224697168 1103.117916250024 1100.491912235273 1100.055062940384 1096.250426115915 320.4886158057926 1097.329624261805 292.9992222914324
803 0.005 4.015 20 1095.13892054175 1065.95666739473 1066.144296393588 1103.112276829818 1100.491142551758 1100.060052602003 1096.250695094021 320.5005079662845 1097.32980411132 292.9992220122742
804 0.005 4.02 20 1095.140557876165 1065.956751429253 1066.144372890489 1103.114141020469 1100.488350409593 1100.053439080898 1096.250546438587 320.5125061718877 1097.337689333499 292.9992218824575
805 0.005 4.025 20 1095.139589247934 1065.956800189421 1066.144423175675 1103.112216788613 1100.48901257648 1100.059470542347 1096.25108935554 320.5243093026949 1097.339970068306 292.9992218021207
806 0.005 4.03 20 1095.140108575684 1065.956872504021 1066.144492009274 1103.112785977077 1100.485987636799 1100.049794418181 1096.248355976615 320.5361727253405 1097.339254385157 292.9992219407225
807 0.005 4.035 20 1095.139704418074 1065.956911675081 1066.144534121414 1103.111434270366 1100.488467892341 1100.059302102625 1096.250431920417 320.5480006331053 1097.340658623656 292.999222123525
808 0.005 4.04 20 1095.140492280551 1065.956986336951 1066.144603892495 1103.112931753035 1100.486324460431 1100.050387873527 1096.248547568685 320.5597727302806 1097.340457867327 292.9992223434384
809 0.005 4.045 20 1095.141395836518 1065.957050119212 1066.144666063695 1103.112437926644 1100.489490936881 1100.059346432388 1096.250272298633 320.5714931681869 1097.343718841751 292.9992223995963
810 0.005 4.05 20 1095.142244707407 1065.957148058786 1066.144758978374 1103.113917324477 1100.488116977184 1100.051949884896 1096.24875456725 320.5831241439778 1097.343413545768 292.9992223079146
811 0.005 4.055 20 1095.141490401266 1065.957221593217 1066.144835643484 1103.112805789129 1100.490156070678 1100.060658952896 1096.25043831096 320.5947615852535 1097.342960788685 292.9992220681813
812 0.005 4.06 20 1095.143556735334 1065.957333936317 1066.144939765036 1103.115203044155 1100.489214957644 1100.052957356387 1096.250649925206 320.6062682116655 1097.343042497931 292.9992219192157
813 0.005 4.065 20 1095.14170322209 1065.957412622 1066.145023249503 1103.113467180893 1100.49069916291 1100.060937828131 1096.251201389734 320.6175437861013 1097.343113400643 292.99922176673
814 0.005 4.07 20 1095.143511089163 1065.957523963152 1066.145131292915 1103.114994849104 1100.48868392729 1100.052001737525 1096.249655318135 320.6290382472224 1097.34115977305 292.9992218396604
815 0.005 4.075 20 1095.141493992303 1065.957601596942 1066.145212712305 1103.113591027277 1100.490933531156 1100.060163266916 1096.25164430548 320.6407367509344 1097.342379672369 292.9992219690617
816 0.005 4.08 20 1095.141965275991 1065.95768755879 1066.145300455241 1103.113731864804 1100.488580963 1100.052522660138 1096.249366163216 320.6523033375928 1097.339787211764 292.9992221396619
817 0.005 4.085 20 1095.140272432212 1065.95774702272 1066.145364739354 1103.113790365767 1100.491590635385 1100.061477597207 1096.251389084162 320.6637752095341 1097.334398865568 292.9992221938038
818 0.005 4.09 20 1095.14235544209 1065.957834934643 1066.145451397417 1103.115409144828 1100.491130745002 1100.053900423052 1096.24932952563 320.6753517860049 1097.329888017101 292.9992223558757
819 0.005 4.095 20 1095.140541570906 1065.95789327032 1066.145516047547 1103.114004342203 1100.492616217612 1100.060840362504 1096.250718733873 320.6868266840837 1097.330250430826 292.999222213675
820 0.005 4.1 20 1095.143349090158 1065.958007624769 1066.145621161585 1103.118086019785 1100.493233405166 1100.056514155051 1096.251459555694 320.6980781130607 1097.330769507451 292.9992221913907
821 0.005 4.105 20 1095.139544718375 1065.958059674381 1066.1456872617 1103.112782882356 1100.492227170748 1100.061519016287 1096.250649085529 320.7091944639516 1097.328435834057 292.9992219469021
822 0.005 4.11 20 1095.141656423068 1065.958140180911 1066.14576224851 1103.115180654853 1100.4904096101 1100.054347442073 1096.249871354947 320.7204441410045 1097.333524091128 292.9992219314734
823 0.005 4.115 20 1095.139266883274 1065.958171296767 1066.145797842412 1103.111780991015 1100.489136375547 1100.058340047513 1096.250551474316 320.7317728015715 1097.338644580642 292.9992220164195
824 0.005 4.12 20 1095.140147240263 1065.958226834 1066.145848890718 1103.112316011469 1100.485894008967 1100.049707761792 1096.248926079759 320.7430262184536 1097.339134469866 292.9992220368321
825 0.005 4.125 20 1095.139786673888 1065.958261500297 1066.145883281981 1103.111324249033 1100.487858405501 1100.057437067916 1096.250618742291 320.7542622394464 1097.339008871165 292.9992221634217
826 0.005 4.13 20 1095.140952182655 1065.958334738544 1066.145950586257 1103.113784379338 1100.487912397602 1100.053438751634 1096.250235149325 320.765370685189 1097.338616159344 292.9992223452897
827 0.005 4.135 20 1095.139881269294 1065.958368013522 1066.14599137223 1103.110805122657 1100.487863560354 1100.058158062208 1096.249928462687 320.7765480865543 1097.338633003373 292.9992223098803
828 0.005 4.14 20 1095.14332168351 1065.958474968021 1066.146083494233 1103.115994151608 1100.488878786196 1100.052885352923 1096.250399448334 320.7875678552113 1097.341640696093 292.9992222930524
829 0.005 4.145 20 1095.141657788118 1065.958545936493 1066.146158157174 1103.11215883407 1100.489687134576 1100.060956907089 1096.251453099442 320.7985664622695 1097.341567082227 292.9992221341857
830 0.005 4.15 20 1095.142578532498 1065.958628275727 1066.146239717207 1103.113547528103 1100.488575637928 1100.054104658488 1096.249246311703 320.8095692696795 1097.342326589699 292.9992218585857
831 0.005 4.155 20 1095.142364894357 1065.958697348875 1066.146308813928 1103.113217709087 1100.489504539423 1100.05680639612 1096.250573605038 320.82034525796 1097.343239799303 292.9992218932369
832 0.005 4.16 20 1095.143738565913 1065.958807521147 1066.146412969973 1103.116083050046 1100.489622663095 1100.053683376406 1096.250046815903 320.8309933596202 1097.340236826931 292.9992219587489
833 0.005 4.165 20 1095.141171664433 1065.958870162075 1066.146484543529 1103.112225512168 1100.489958237345 1100.059528761827 1096.251357526486 320.8418722966524 1097.339323786344 292.9992220536751
834 0.005 4.17 20 1095.143069003789 1065.958961348815 1066.146571707871 1103.114467816621 1100.489152148231 1100.053286123683 1096.250268142513 320.8529566667544 1097.339266180403 292.9992222525094
835 0.005 4.175 20 1095.139715468431 1065.959007796852 1066.146627603706 1103.111757039613 1100.489804082997 1100.06006558117 1096.250501021658 320.8639075515321 1097.336931406288 292.9992222732433
836 0.005 4.18 20 1095.142555250757 1065.959083502303 1066.146697351289 1103.114820274242 1100.489945067247 1100.053880258808 1096.250973076652 320.8747420531697 1097.33211311117 292.9992222550001
837 0.005 4.185 20 1095.140990276374 1065.95914429849 1066.146762406678 1103.114652195796 1100.493310069435 1100.061199730778 1096.250957581167 320.8857620219554 1097.328858983578 292.9992222292158
838 0.005 4.19 20 1095.143336641142 1065.959245107726 1066.146858657228 1103.117689698223 1100.492090214986 1100.054830405596 1096.250295659669 320.8966038364111 1097.329142170741 292.9992221271566
839 0.005 4.195 20 1095.140114131165 1065.959293346233 1066.146918169923 1103.11317031299 1100.492605736557 1100.061663408492 1096.250633352047 320.9070804951006 1097.327796121991 292.9992218664693
840 0.005 4.2 20 1095.141961369269 1065.959361600139 1066.146982845707 1103.114684933141 1100.490472025102 1100.053477073065 1096.249378348348 320.9176622234028 1097.33124512449 292.9992218338353
841 0.005 4.205 20 1095.140440844471 1065.95939946973 1066.147024043086 1103.113416843251 1100.491860123966 1100.061182180169 1096.251019316577 320.9282839883179 1097.334709794076 292.9992218811205
842 0.005 4.21 20 1095.140844715749 1065.959453522297 1066.147074977702 1103.113201559882 1100.486910684344 1100.050546228496 1096.248985594863 320.9390209663285 1097.338937508817 292.9992220733698
843 0.005 4.215 20 1095.139977518253 1065.959469666929 1066.147094615781 1103.111452872471 1100.488402316616 1100.059229879212 1096.250182811294 320.9496856015306 1097.340549942209 292.999222223587
844 0.005 4.22 20 1095.139959546958 1065.959508249341 1066.147130205788 1103.111375691028 1100.485562112029 1100.050288312459 1096.248008161764 320.9602602208712 1097.338528844639 292.9992223204619
845 0.005 4.225 20 1095.139538071957 1065.959516640819 1066.147142792601 1103.110031931707 1100.48718717657 1100.05758139537 1096.249408267996 320.970821855938 1097.33925055863 292.9992222734897
846 0.005 4.23 20 1095.141076693312 1065.959575595026 1066.147192076801 1103.113615753168 1100.486958405222 1100.051028853497 1096.24884955376 320.9813247935249 1097.338724671513 292.9992224052685
847 0.005 4.235 20 1095.141149617084 1065.959615550169 1066.147232351207 1103.111287067734 1100.489471192381 1100.059468786376 1096.250675739555 320.9917666963514 1097.340509247355 292.9992220698562
848 0.005 4.24 20 1095.143285606347 1065.959699275197 1066.14730778326 1103.114020211319 1100.488434802662 1100.053073045062 1096.249286707995 321.0021172178493 1097.343330855081 292.9992220063273
849 0.005 4.245 20 1095.142845211841 1065.959756527932 1066.147366703467 1103.112998742755 1100.489746317711 1100.058474133768 1096.250433819878 321.0125196382932 1097.344386357755 292.9992219220191
850 0.005 4.25 20 1095.144689339625 1065.959875936243 1066.147476965435 1103.117483296952 1100.489941573482 1100.053554193879 1096.250730647794 321.0227081552793 1097.340646875377 292.9992219204007
851 0.005 4.255 20 1095.141107547534 1065.959931050579 1066.147543915476 1103.11190183006 1100.489869119926 1100.059188183683 1096.251448549663 321.0327571224985 1097.33804226895 292.9992219640081
852 0.005 4.26 20 1095.144136074557 1065.960024160879 1066.147629551172 1103.115142619607 1100.489513731012 1100.053403755683 1096.251132484654 321.0430735461882 1097.340741509324 292.9992221472011
853 0.005 4.265 20 1095.142166164316 1065.960092722766 1066.147699189743 1103.113651742871 1100.490436261089 1100.059497232374 1096.251856679595 321.053440521452 1097.341409609126 292.9992221638211
854 0.005 4.27 20 1095.143035290434 1065.96016794048 1066.147776002667 1103.114237093024 1100.488813234754 1100.052795341991 1096.249988213035 321.0638230295748 1097.338600285294 292.9992221024581
855 0.005 4.275 20 1095.140862050326 1065.960209437423 1066.147825263427 1103.113770061194 1100.491843250464 1100.060640322929 1096.2513006003 321.0741273579239 1097.33179207088 292.9992221292009
856 0.005 4.28 20 1095.144740917007 1065.960317539416 1066.147924602355 1103.118765237091 1100.493542552149 1100.056901959896 1096.251933005223 321.0845951300267 1097.329648960101 292.9992221600758
857 0.005 4.285 20 1095.140352238554 1065.960360740645 1066.147980463442 1103.113169452724 1100.492867249439 1100.061221634483 1096.251330437541 321.0947720209377 1097.326956995245 292.9992219444819
858 0.005 4.29 20 1095.142558385003 1065.96043227686 1066.148050374251 1103.115293250098 1100.490728550083 1100.053994338861 1096.249860773077 321.1047180342588 1097.328785230865 292.9992217351289
859 0.005 4.295 20 1095.141395207148 1065.960484967416 1066.148102579959 1103.114330044006 1100.491753068686 1100.057832824794 1096.250475562698 321.1146370901237 1097.33156547468 292.9992218704398
860 0.005 4.3 20 1095.143253279446 1065.960572735889 1066.148185006425 1103.117074394165 1100.491804431235 1100.055548884761 1096.251251073923 321.1247812008576 1097.332512922514 292.9992222342957
861 0.005 4.305 20 1095.138465253782 1065.960579932866 1066.148209713956 1103.11058924715 1100.488280087665 1100.059126914953 1096.249790039139 321.1349789597759 1097.335512388591 292.9992221925934
862 0.005 4.31 20 1095.141055257215 1065.960621369511 1066.148242875464 1103.112664066978 1100.486861280996 1100.052152930353 1096.249289313299 321.1450266254087 1097.337277235865 292.9992223028822
863 0.005 4.315 20 1095.139523944917 1065.960630183659 1066.14825532783 1103.110263591409 1100.48757177575 1100.057694066091 1096.250314598034 321.1549684487833 1097.337341502357 292.9992222158264
864 0.005 4.32 20 1095.141557711628 1065.960683904138 1066.148299104873 1103.113581948791 1100.487528630148 1100.052868248286 1096.249796283331 321.1649643039589 1097.338210687693 292.9992223339872
865 0.005 4.325 20 1095.140542311595 1065.960709483269 1066.14832836388 1103.111063130976 1100.488525967511 1100.05825171982 1096.250251553313 321.1749135495456 1097.338517957329 292.9992221061555
866 0.005 4.33 20 1095.143238565976 1065.960775347684 1066.148383215157 1103.113276858457 1100.48828543002 1100.052594842964 1096.249912452233 321.1847617669853 1097.342548982797 292.9992220980848
867 0.005 4.335 20 1095.142972354244 1065.960822918874 1066.148433192249 1103.112453312336 1100.489453466013 1100.059421542293 1096.250415170033 321.1945811852079 1097.343749327218 292.9992219401955
868 0.005 4.34 20 1095.144769250026 1065.960928828635 1066.148528028038 1103.11664466613 1100.490163960937 1100.05449113439 1096.251697126895 321.2043659153918 1097.341682916931 292.9992219904758
869 0.005 4.345 20 1095.142348199939 1065.960987591522 1066.148595924906 1103.112777063334 1100.490210225826 1100.059240929894 1096.251165593437 321.213957437071 1097.339618998988 292.9992220458468
870 0.005 4.350000000000001 20 1095.145119346371 1065.961095193589 1066.148694760873 1103.116590845372 1100.49064377875 1100.055536932274 1096.252090037571 321.2235291556818 1097.339968844865 292.9992222264427
871 0.005 4.355 20 1095.141803768345 1065.961148838683 1066.148759505465 1103.11242750985 1100.490175888655 1100.059830024482 1096.251055536124 321.2332566978465 1097.339098356983 292.9992221089108
872 0.005 4.36 20 1095.14413198534 1065.961238387641 1066.148842551811 1103.115461520603 1100.489470421604 1100.05356034515 1096.250828178468 321.243116340676 1097.340355842924 292.9992221080863
873 0.005 4.365 20 1095.140488821911 1065.961269821542 1066.148882221218 1103.112137109154 1100.489768457974 1100.058398892548 1096.251029266597 321.2528602413772 1097.335954645793 292.9992219697965
874 0.005 4.37 20 1095.143974386637 1065.961347387258 1066.148954833593 1103.116055951613 1100.49114803576 1100.053616035562 1096.250525249183 321.2626148578578 1097.329790224351 292.9992219529523
875 0.005 4.375 20 1095.14177020414 1065.961399840668 1066.149010961983 1103.114668669243 1100.492550395242 1100.059528474854 1096.251248160986 321.2725799838434 1097.329125923759 292.9992219995726
876 0.005 4.38 20 1095.14517454232 1065.961507077229 1066.149111878152 1103.119208640345 1100.493910813082 1100.057365867294 1096.251882742039 321.2821914332094 1097.330211350229 292.9992220072245
877 0.005 4.385 20 1095.140321374267 1065.961540537098 1066.149161756363 1103.113017656705 1100.49243325622 1100.06171163986 1096.250593474933 321.2916242354646 1097.327445838683 292.9992219008544
878 0.005 4.39 20 1095.142850462215 1065.961595659847 1066.149213581285 1103.114744964096 1100.490412638703 1100.053618967779 1096.249437755063 321.3010979190194 1097.33185617291 292.9992220959402
879 0.005 4.395 20 1095.140625683396 1065.961613943014 1066.149235468975 1103.112779634364 1100.490776979943 1100.060600315676 1096.251034853303 321.3106052264043 1097.336398160644 292.9992222535379
880 0.005 4.4 20 1095.141444725127 1065.9616502252 1066.149268431423 1103.112721190686 1100.486241239535 1100.050032546646 1096.248989349523 321.3201860419364 1097.340570507551 292.9992222531499
881 0.005 4.405 20 1095.140521317451 1065.961654912946 1066.149275268117 1103.111600514515 1100.488457529288 1100.059302306612 1096.250138214078 321.3296717189243 1097.340533735531 292.999222211381
882 0.005 4.41 20 1095.141153448375 1065.961687161721 1066.149303571254 1103.112171165177 1100.486211873817 1100.051284843204 1096.248532170977 321.3391464810239 1097.338691161017 292.9992221058689
883 0.005 4.415 20 1095.139918932583 1065.961683876409 1066.149305771138 1103.110105749993 1100.487301463182 1100.05738522955 1096.249740067128 321.3485504345878 1097.338923696667 292.9992219861953
884 0.005 4.42 20 1095.143441692174 1065.961756937005 1066.149363888291 1103.115400384966 1100.489123269088 1100.054302489088 1096.250716537356 321.3579621009561 1097.340296238902 292.9992219789884
885 0.005 4.425 20 1095.143019372204 1065.961800883053 1066.149410470562 1103.11268623768 1100.490168825764 1100.060087369137 1096.251186477349 321.3673208309621 1097.342248062849 292.9992218975409
886 0.005 4.43 20 1095.144643680476 1065.961884832247 1066.149484843912 1103.114812725306 1100.489016676542 1100.053220252764 1096.250707188693 321.3766152025752 1097.343436687947 292.9992221066341
887 0.005 4.435 20 1095.143252402336 1065.961927481156 1066.149534834157 1103.112951121897 1100.490065164758 1100.060038656931 1096.250817556068 321.3858798591805 1097.343016489893 292.9992221071876
888 0.005 4.44 20 1095.143680624452 1065.962001852172 1066.149606068727 1103.114351039375 1100.488653493491 1100.052626218087 1096.249590928087 321.3949183508004 1097.340953813866 292.9992222265283
889 0.005 4.445 20 1095.142539658223 1065.962041399053 1066.149652039167 1103.112037565941 1100.48948325471 1100.058891094661 1096.25072080175 321.4040299256962 1097.340038535712 292.9992222741872
890 0.005 4.45 20 1095.14426745194 1065.962126110855 1066.14972858436 1103.115807916497 1100.489955522929 1100.054092174371 1096.251049284805 321.4132985637811 1097.3392105398 292.9992222374977
891 0.005 4.455 20 1095.142044583038 1065.96216740997 1066.149777413324 1103.112654345698 1100.490485883025 1100.060595437945 1096.25163275447 321.4225834782019 1097.33891793356 292.9992220727917
892 0.005 4.46 20 1095.142168330918 1065.962208503552 1066.149819512627 1103.112995644364 1100.487802312456 1100.051107634848 1096.249330311465 321.4318340038337 1097.335142611463 292.9992219770677
893 0.005 4.465 20 1095.14235579665 1065.962247353981 1066.149859085672 1103.114728046232 1100.493532714496 1100.062156854238 1096.251433786306 321.4410827960363 1097.330743483989 292.9992218793527
894 0.005 4.47 20 1095.144205891636 1065.962321717272 1066.149930225885 1103.116600752969 1100.491677078091 1100.054465667107 1096.249877665613 321.4504588689207 1097.330426929793 292.9992219662886
895 0.005 4.475000000000001 20 1095.142001262388 1065.962359256696 1066.149974203664 1103.114399645167 1100.492733927681 1100.060626055874 1096.251000014597 321.4594920507179 1097.33048892099 292.9992220673749
896 0.005 4.48 20 1095.144713717541 1065.962447201839 1066.150054889978 1103.118346866529 1100.492968927503 1100.056221682526 1096.251414010003 321.468383084691 1097.330251041714 292.99922216966
897 0.005 4.485 20 1095.14015292242 1065.962468234233 1066.150090951726 1103.112684557517 1100.491541761066 1100.061035282773 1096.250262567211 321.4774026405769 1097.329271294462 292.9992221502853
898 0.005 4.49 20 1095.142289863978 1065.962507328088 1066.150125707749 1103.113531338119 1100.488235385421 1100.052929239031 1096.24985493916 321.4864964613315 1097.335468245486 292.9992224325496
899 0.005 4.495 20 1095.139335113448 1065.962500424838 1066.150125782927 1103.110148797726 1100.487584952797 1100.057953442672 1096.250101567761 321.4954529958701 1097.337945775054 292.9992222574919
900 0.005 4.5 20 1095.141760426749 1065.962532030331 1066.150147913411 1103.112589508656 1100.48657827044 1100.051270054176 1096.249471191021 321.504497240615 1097.336832654685 292.9992221509728
901 0.005 4.505 20 1095.139378087047 1065.962521403829 1066.150144250969 1103.109770758291 1100.487780214576 1100.059233282332 1096.249677127531 321.5133950794507 1097.336942609862 292.9992219904254
902 0.005 4.51 20 1095.141767888576 1065.962553578043 1066.150166535043 1103.112467712063 1100.486134056838 1100.050003428508 1096.249263120682 321.522354005143 1097.338885310962 292.9992219027942
903 0.005 4.515 20 1095.142596963158 1065.962576443952 1066.150187089768 1103.11249387873 1100.489334973902 1100.059286987506 1096.250195179892 321.5312305866107 1097.343497568333 292.9992220580356
904 0.005 4.52 20 1095.145974772701 1065.962680494272 1066.150275326163 1103.117630881471 1100.490630348714 1100.054913371665 1096.251285762682 321.5400542404684 1097.34313530513 292.9992223355054
905 0.005 4.525 20 1095.142278463923 1065.962711901344 1066.150321113843 1103.111432830372 1100.489455438978 1100.060076631062 1096.25039862972 321.5488663925831 1097.34138002781 292.9992223593041
906 0.005 4.53 20 1095.144200453579 1065.962781596103 1066.150384238907 1103.114590424845 1100.489160618349 1100.053591070359 1096.249847439707 321.557609775003 1097.342160345755 292.9992221745019
907 0.005 4.535 20 1095.1438070014 1065.962826654702 1066.150431038292 1103.113422069722 1100.490262555766 1100.059032562296 1096.251193910684 321.5660676075473 1097.342945630279 292.9992220210766
908 0.005 4.54 20 1095.144811791669 1065.962912420624 1066.150510560504 1103.115834305334 1100.49033054435 1100.054640680585 1096.251163645431 321.5747779472109 1097.339694637644 292.9992219362182
909 0.005 4.545 20 1095.142744869108 1065.96295322882 1066.150561408781 1103.112741385723 1100.490396467989 1100.060472952987 1096.251309460131 321.5836808044548 1097.339124977006 292.999221712544
910 0.005 4.55 20 1095.144474526482 1065.963033947378 1066.150634883188 1103.115683685419 1100.48995465365 1100.054380147204 1096.251618554109 321.5924625418482 1097.338609049954 292.9992218026491
911 0.005 4.555 20 1095.141477142029 1065.963061497383 1066.150672511572 1103.112541224172 1100.490295442124 1100.059309817193 1096.251594331422 321.6012092711673 1097.333071597256 292.9992219275637
912 0.005 4.56 20 1095.143989295429 1065.963128477984 1066.150735453601 1103.116271284758 1100.491760241651 1100.054799497472 1096.250407374089 321.6099894655495 1097.327626168032 292.9992222886263
913 0.005 4.565 20 1095.141787723741 1065.963161415402 1066.15077577953 1103.113919118452 1100.493466546034 1100.0628123567 1096.251199660856 321.6188586940171 1097.327269574561 292.9992222602777
914 0.005 4.57 20 1095.144363127326 1065.963227354499 1066.150835828782 1103.116146271682 1100.491076884065 1100.053081256756 1096.250355717486 321.6274001049239 1097.330311555917 292.9992223047939
915 0.005 4.575 20 1095.142149839774 1065.963258553559 1066.150871548252 1103.114435847291 1100.493178514388 1100.061844768317 1096.251275897851 321.6357825508264 1097.332614061585 292.9992221322359
916 0.005 4.58 20 1095.143859279788 1065.963318106704 1066.150928610033 1103.115679472503 1100.490416861689 1100.053165518013 1096.24956459886 321.6442896759851 1097.333057341375 292.9992220899679
917 0.005 4.585 20 1095.140662335906 1065.963318977968 1066.150938027876 1103.111679313067 1100.489176176816 1100.058642272053 1096.250142757258 321.6529470089416 1097.337110894111 292.999221921034
918 0.005 4.59 20 1095.143000614756 1065.963364265167 1066.150975680358 1103.114848151208 1100.488256011319 1100.0534696573 1096.250304556536 321.6614857944763 1097.338852486587 292.9992219825925
919 0.005 4.595 20 1095.140155652633 1065.963370124912 1066.150986505508 1103.110858716656 1100.488217761378 1100.059634751424 1096.251183311978 321.6700118909213 1097.336212537247 292.9992218989738
920 0.005 4.600000000000001 20 1095.142003956551 1065.963390739641 1066.151002635763 1103.112271415079 1100.486499998117 1100.05131316295 1096.249331303023 321.6784398459633 1097.339120779607 292.9992219750766
921 0.005 4.605 20 1095.141269077792 1065.963398252999 1066.151009264249 1103.111345872027 1100.487829434636 1100.056786964017 1096.250182514014 321.6869321200154 1097.340506721783 292.9992221674252
922 0.005 4.61 20 1095.144660180655 1065.963472687129 1066.151071303117 1103.115781006089 1100.489120237839 1100.053333743633 1096.25085223465 321.6953276318872 1097.341509340351 292.9992224499957
923 0.005 4.615 20 1095.143152102719 1065.963507184312 1066.151113008475 1103.112590113072 1100.490557243592 1100.061593086284 1096.251214213191 321.7037345123944 1097.342300878045 292.9992223177568
924 0.005 4.62 20 1095.144436773097 1065.963573374083 1066.1511720764 1103.114369725124 1100.488776470399 1100.052294264365 1096.250027960211 321.7120721084112 1097.342120179156 292.9992222002583
925 0.005 4.625 20 1095.144164291257 1065.963615091211 1066.151216966494 1103.113462620835 1100.490237393362 1100.058886727775 1096.251135686302 321.720315551516 1097.343501176542 292.9992221143408
926 0.005 4.63 20 1095.146131971009 1065.963720684872 1066.151312295481 1103.118249168961 1100.491371535272 1100.055813622296 1096.252032959665 321.7283368784679 1097.34035345489 292.9992219980307
927 0.005 4.635 20 1095.142611538937 1065.963759107814 1066.151363730095 1103.111956492591 1100.489764850845 1100.059132166564 1096.25177005181 321.7366203986799 1097.33731229051 292.999221799035
928 0.005 4.64 20 1095.144655833605 1065.963827298635 1066.151426381293 1103.114946527561 1100.489401482269 1100.053218271395 1096.251072050428 321.7449733288244 1097.34072387269 292.9992219238238
929 0.005 4.645 20 1095.143232780244 1065.963869844928 1066.151470794269 1103.113307891546 1100.490130735278 1100.059094552437 1096.251911759866 321.7532555784865 1097.340010628128 292.9992218722463
930 0.005 4.65 20 1095.142333710305 1065.963902432089 1066.151509356918 1103.113158293826 1100.488228356263 1100.051626883137 1096.248741082053 321.7615261972603 1097.334174692888 292.9992219750523
931 0.005 4.655 20 1095.142676966085 1065.963927837887 1066.151537861511 1103.114253857342 1100.492880665461 1100.061118349296 1096.250953668385 321.7699709262239 1097.329781804874 292.9992222696616
932 0.005 4.66 20 1095.145028464437 1065.964005871097 1066.15160818202 1103.118103285813 1100.493016025063 1100.056106433127 1096.251397691109 321.7783344448679 1097.329939276115 292.9992223753034
933 0.005 4.665 20 1095.14145206642 1065.964024950449 1066.151639595698 1103.112999872472 1100.492628266331 1100.061601863481 1096.251105616196 321.7864109678073 1097.327701569211 292.9992221899756
934 0.005 4.67 20 1095.143842395156 1065.964079241329 1066.151689735422 1103.115880945463 1100.490907102851 1100.053547442397 1096.249946933305 321.7943915156692 1097.330557027988 292.999222137975
935 0.005 4.675 20 1095.141912289894 1065.964099243419 1066.151712725704 1103.114042142138 1100.492052936707 1100.060352550771 1096.250982855205 321.8023870186285 1097.334228520083 292.9992220702272
936 0.005 4.68 20 1095.142941743164 1065.964134584383 1066.151746414775 1103.113913567036 1100.488737182141 1100.053800019762 1096.250524826477 321.8105967405369 1097.336886493358 292.9992221037253
937 0.005 4.685 20 1095.140339202981 1065.964129426744 1066.151748326687 1103.111074724339 1100.488019818247 1100.05848648509 1096.250339751434 321.8186840625927 1097.337458833135 292.999221998339
938 0.005 4.69 20 1095.144213579246 1065.96418386479 1066.151789446046 1103.115669211907 1100.488782561503 1100.054431240479 1096.250881219138 321.826764223655 1097.33729251718 292.9992221661283
939 0.005 4.695 20 1095.139413500651 1065.96416594685 1066.151785607708 1103.109691360091 1100.487401699666 1100.058561766544 1096.249432301049 321.834804907211 1097.336601150472 292.9992222321325
940 0.005 4.7 20 1095.143096666329 1065.964194185516 1066.151802047496 1103.113039128589 1100.486996879692 1100.051579375029 1096.249880466376 321.8428089972433 1097.339966758734 292.9992223483742
941 0.005 4.705 20 1095.143519399693 1065.964229107552 1066.151830595843 1103.113392425557 1100.489954952959 1100.060114763921 1096.2513303675 321.850706800824 1097.343194901978 292.9992222382081
942 0.005 4.71 20 1095.144644919512 1065.964281557429 1066.151879807676 1103.11356071697 1100.487649426725 1100.05055836479 1096.248235107722 321.8586679837964 1097.34428130902 292.999222210752
943 0.005 4.715 20 1095.144408176602 1065.964316623835 1066.151916256681 1103.113655486752 1100.490630776495 1100.060629667911 1096.251330323899 321.8666093187103 1097.344446469922 292.9992220728179
944 0.005 4.72 20 1095.145311305021 1065.96439061771 1066.151984615343 1103.115240240887 1100.488624307628 1100.051991742656 1096.249827993686 321.8743952777789 1097.34266993074 292.9992219096991
945 0.005 4.725000000000001 20 1095.144074211943 1065.964422603688 1066.152022920995 1103.113022595247 1100.490232147255 1100.059771811442 1096.251092874552 321.8819567504096 1097.342615071126 292.9992217473686
946 0.005 4.73 20 1095.145461680299 1065.964496078845 1066.152089852803 1103.11553547355 1100.489800703823 1100.053989659071 1096.25091495598 321.8898388558493 1097.341764251021 292.9992217860687
947 0.005 4.735 20 1095.144068808814 1065.964539628138 1066.152136904539 1103.113785259774 1100.49083434551 1100.060511680121 1096.252237097022 321.8978448337279 1097.34143535244 292.9992219549206
948 0.005 4.74 20 1095.144193965277 1065.96459493505 1066.152193075475 1103.114425597599 1100.488726543842 1100.052189353856 1096.249925321886 321.9057625995578 1097.339617873591 292.9992220883694
949 0.005 4.745 20 1095.142437164131 1065.964608052776 1066.152214659195 1103.113508223975 1100.491427947425 1100.061082407488 1096.251367018829 321.9136165418923 1097.334216252816 292.9992222075005
950 0.005 4.75 20 1095.144745592717 1065.964672071041 1066.15227413614 1103.116924362019 1100.492009158609 1100.055090770609 1096.250067985409 321.9215745448575 1097.33024853505 292.9992223252533
951 0.005 4.755 20 1095.142692589702 1065.964697657743 1066.152306650656 1103.11413546367 1100.492694768492 1100.060107641046 1096.250830985098 321.929429338387 1097.329386130836 292.9992221211397
952 0.005 4.76 20 1095.145327139949 1065.9647796934 1066.152381383488 1103.118929521359 1100.492397186468 1100.055285563506 1096.250517488204 321.9370821693822 1097.330289241834 292.9992221287531
953 0.005 4.765 20 1095.141199051374 1065.96479223043 1066.152405637271 1103.112576360557 1100.492038585304 1100.060010248053 1096.251217768875 321.9446072093087 1097.328024789291 292.9992219116572
954 0.005 4.77 20 1095.143379246627 1065.9648277327 1066.152438663187 1103.114427724374 1100.489161780157 1100.051411665602 1096.249890948175 321.9522897427192 1097.332127069858 292.999221808399
955 0.005 4.775 20 1095.141026284201 1065.964821196787 1066.152436650525 1103.112039695379 1100.489023334184 1100.058856953997 1096.250010627712 321.9600094912055 1097.339641417757 292.9992218588171
956 0.005 4.78 20 1095.143617500801 1065.964860121768 1066.15246680293 1103.114765506683 1100.488033454895 1100.052861937636 1096.250745719966 321.9676897131371 1097.338123496418 292.9992221593184
957 0.005 4.785 20 1095.139538553333 1065.964837747489 1066.152455444582 1103.109384214431 1100.487437324015 1100.058193649341 1096.250391580791 321.9753809346793 1097.336024941346 292.9992221871316
958 0.005 4.79 20 1095.142681680056 1065.964856718053 1066.152466294291 1103.112884750913 1100.486284339255 1100.050765775393 1096.248877458669 321.9829934844298 1097.338533860589 292.9992222279441
959 0.005 4.795 20 1095.14252149071 1065.964864793107 1066.152471760965 1103.112899712844 1100.489422938676 1100.059892339459 1096.2504029359 321.9905576597185 1097.341916989658 292.9992222463747
960 0.005 4.8 20 1095.14406539155 1065.964911127137 1066.152512148434 1103.113994151694 1100.48783191956 1100.051593719947 1096.24878482668 321.9980811324057 1097.340847342653 292.9992222266204
961 0.005 4.805 20 1095.143312449375 1065.964934163369 1066.152539514156 1103.112092883132 1100.489541775181 1100.059929453905 1096.249984498722 322.0056400009036 1097.342580210397 292.9992220591077
962 0.005 4.81 20 1095.145596554955 1065.96499694084 1066.152591578082 1103.114774351297 1100.48928148912 1100.053770542786 1096.25073977913 322.0131903647126 1097.342135477789 292.9992219760192
963 0.005 4.815 20 1095.143171762724 1065.965018289291 1066.152622117364 1103.111852922847 1100.489551547537 1100.059396785118 1096.250856071446 322.0204786657842 1097.340784236792 292.9992217515186
964 0.005 4.82 20 1095.144627534237 1065.965079766768 1066.15267649402 1103.114740160614 1100.489138287034 1100.053179513008 1096.250179055315 322.0277059223243 1097.339486167473 292.9992219341391
965 0.005 4.825 20 1095.143156263986 1065.965103566804 1066.152708348779 1103.112182925502 1100.49011959618 1100.060493999083 1096.250673597016 322.035125641045 1097.338993543259 292.9992220429775
966 0.005 4.83 20 1095.145130958372 1065.965165194603 1066.152760089312 1103.114786877676 1100.48934402118 1100.053445599057 1096.251204012221 322.042612408368 1097.340939620922 292.9992222185041
967 0.005 4.835 20 1095.143627853158 1065.965187784967 1066.152788128051 1103.113550122094 1100.490801404741 1100.060403310592 1096.251835678918 322.0500642836057 1097.339916429153 292.9992221981503
968 0.005 4.84 20 1095.142886798949 1065.965223363213 1066.152826484884 1103.114213525468 1100.489303123798 1100.052707335542 1096.249328320432 322.0575613660745 1097.331693408793 292.999222245235
969 0.005 4.845 20 1095.142581408292 1065.965237847785 1066.152847637206 1103.113183329751 1100.492239814857 1100.060329520443 1096.250773938546 322.0653083429299 1097.327933625948 292.9992222553126
970 0.005 4.850000000000001 20 1095.145553567227 1065.965312382535 1066.152911249241 1103.118271067246 1100.49336794242 1100.056792709555 1096.251703456168 322.0727806694103 1097.329437411056 292.9992222212906
971 0.005 4.855 20 1095.141895076763 1065.9653293242 1066.152940844673 1103.113391084075 1100.492689649984 1100.061822412816 1096.250726642553 322.0799607911015 1097.327602639546 292.9992219004933
972 0.005 4.86 20 1095.144819016691 1065.965384083828 1066.15298874431 1103.11642229673 1100.491446901683 1100.055244025099 1096.250031163075 322.0870955549412 1097.331896660966 292.9992219973771
973 0.005 4.865 20 1095.141903511688 1065.965389943287 1066.153001217304 1103.113045118785 1100.491095552137 1100.059701895757 1096.250588464223 322.0943602289752 1097.33441537341 292.999221992133
974 0.005 4.87 20 1095.143384831517 1065.965426052028 1066.153032838756 1103.114634764821 1100.488875316506 1100.054116189524 1096.251003382468 322.1016501414762 1097.338052213348 292.9992222083191
975 0.005 4.875 20 1095.140331370811 1065.965414014466 1066.153026924464 1103.11031851251 1100.48746705676 1100.056744013028 1096.250135252231 322.1089584531373 1097.336340883657 292.9992223167355
976 0.005 4.88 20 1095.142539892374 1065.965424661382 1066.153033174725 1103.111776440703 1100.486091873132 1100.050878703348 1096.248954035933 322.1161816100048 1097.33669913792 292.9992224364084
977 0.005 4.885 20 1095.141000231688 1065.965416752325 1066.153027482043 1103.110955632322 1100.487963703789 1100.058288245628 1096.250348657508 322.1233341266382 1097.337950465883 292.9992222401693
978 0.005 4.89 20 1095.144451409255 1065.965459630189 1066.1530585809 1103.114471002108 1100.488396839011 1100.053244347689 1096.250624357786 322.1305534441687 1097.33914962026 292.9992221769998
979 0.005 4.895 20 1095.142331889631 1065.96547171381 1066.153076505524 1103.111396105078 1100.489328853944 1100.05988174699 1096.250221246664 322.1376524498584 1097.340733382193 292.9992219829155
980 0.005 4.9 20 1095.145978381103 1065.965535062285 1066.153126889636 1103.11489056758 1100.489088925867 1100.053077137379 1096.250578709937 322.1447629738868 1097.343915049629 292.9992218785753
981 0.005 4.905 20 1095.14514316787 1065.965585493966 1066.153175643703 1103.114752304514 1100.491062718625 1100.060796135848 1096.251768052193 322.1519000556401 1097.344008772782 292.999221786908
982 0.005 4.91 20 1095.145390923937 1065.965645902569 1066.153236209866 1103.114588548705 1100.488899102957 1100.052709008379 1096.249555432939 322.1588573768358 1097.342533149813 292.999221874413
983 0.005 4.915 20 1095.144350938223 1065.965673876319 1066.153270632718 1103.11320168392 1100.490489888237 1100.060610984804 1096.25145960632 322.1657551733531 1097.342122269631 292.9992220057989
984 0.005 4.92 20 1095.144474988206 1065.965722773425 1066.153317379299 1103.113625109778 1100.48811984524 1100.051653804913 1096.249120525519 322.1728160730266 1097.34094534942 292.9992221959368
985 0.005 4.925 20 1095.144366227963 1065.965748025677 1066.153345597557 1103.113490261569 1100.490681600636 1100.060262100436 1096.251456515075 322.1799782791441 1097.342117056751 292.9992222018899
986 0.005 4.93 20 1095.143213273762 1065.96578845815 1066.153386617741 1103.113767722304 1100.488574451749 1100.052515537702 1096.249753265976 322.1870655745696 1097.336693572599 292.9992221919169
987 0.005 4.935 20 1095.1428017438 1065.96580268183 1066.153407666964 1103.113131052865 1100.491283675862 1100.059752311883 1096.251312498761 322.1940999099277 1097.329736953832 292.9992221460698
988 0.005 4.94 20 1095.144993616502 1065.965870275161 1066.153468132829 1103.117667385614 1100.492137463314 1100.055317969571 1096.250561505204 322.2013688608908 1097.327643592488 292.9992221050774
989 0.005 4.945 20 1095.142585050237 1065.965887985648 1066.153496276911 1103.11373646105 1100.4932055567 1100.062686366862 1096.250842245504 322.2084342715414 1097.326867424096 292.9992218310541
990 0.005 4.95 20 1095.143925797801 1065.965926419118 1066.153531020005 1103.114973440812 1100.490460878824 1100.052820426333 1096.249471071523 322.2152595313823 1097.330619899359 292.9992218945228
991 0.005 4.955 20 1095.142880795192 1065.96594046394 1066.153547586938 1103.114261729163 1100.492829674704 1100.061419599193 1096.251140058597 322.222057344102 1097.332942395533 292.9992219868196
992 0.005 4.96 20 1095.143671165012 1065.965973519248 1066.153579371778 1103.114618727948 1100.489517703528 1100.053181896766 1096.249160920739 322.229003656933 1097.333932577485 292.9992220770746
993 0.005 4.965 20 1095.140701391367 1065.965953359724 1066.153567032969 1103.110671974534 1100.487953928588 1100.057953992902 1096.249937111349 322.2358712053489 1097.338509724751 292.999222206172
994 0.005 4.97 20 1095.14385679976 1065.965990069566 1066.153593609138 1103.115337459495 1100.487628652173 1100.052369989963 1096.24947091051 322.2428143728125 1097.337380163485 292.9992224279395
995 0.005 4.975000000000001 20 1095.14006774148 1065.965972425178 1066.153582530144 1103.109836065715 1100.487277485515 1100.057584883547 1096.250597701297 322.2496499206104 1097.335605581818 292.9992221929723
996 0.005 4.98 20 1095.143082813581 1065.965980119275 1066.153584677975 1103.111958950196 1100.486229674491 1100.050634157934 1096.248976371222 322.2565172269218 1097.339374483289 292.999222090145
997 0.005 4.985 20 1095.142390433486 1065.96597768226 1066.153580898412 1103.112168846411 1100.488979472233 1100.059332071752 1096.250219128104 322.2632934985314 1097.342404558195 292.9992219110139
998 0.005 4.99 20 1095.145558138578 1065.966033644568 1066.153626687984 1103.11484116052 1100.48889877645 1100.053288445216 1096.249947033382 322.2700995471516 1097.341936027568 292.9992219416565
999 0.005 4.995 20 1095.143624109188 1065.966056125459 1066.153654318887 1103.111987274433 1100.489454344905 1100.059184126423 1096.250650307471 322.2768667176626 1097.342354163638 292.9992219334613
1000 0.005 5 20 1095.145955683237 1065.966118404303 1066.153707739714 1103.114805311466 1100.489334804906 1100.053526506123 1096.25104366732 322.2836448487089 1097.341121556382 292.9992220841368
1001 0.005 5.005 20 1095.143873295605 1065.966146765077 1066.153743760289 1103.112864243619 1100.490271164235 1100.060464462864 1096.251254567306 322.2901676831606 1097.340844337538 292.9992220494777
1002 0.005 5.01 20 1095.146296826625 1065.966227721001 1066.153813972975 1103.116265820159 1100.490219153861 1100.054628552208 1096.251941320874 322.2967276448084 1097.339737351161 292.9992223304073
1003 0.005 5.015 20 1095.143076269685 1065.966249704519 1066.153846866543 1103.111685716984 1100.489378542079 1100.057692578082 1096.251018048263 322.3034610135962 1097.338163917843 292.9992222797726
1004 0.005 5.02 20 1095.144552089835 1065.966300760645 1066.153893356916 1103.114217634532 1100.488969691547 1100.053072400476 1096.250281959806 322.310238908356 1097.339632652148 292.9992222018911
1005 0.005 5.025 20 1095.142345045045 1065.966301482774 1066.153904382011 1103.111834027131 1100.48972798676 1100.059745872893 1096.250667480093 322.316944539765 1097.336575520282 292.999221917894
1006 0.005 5.03 20 1095.144664433021 1065.96634728317 1066.153942840441 1103.115720569926 1100.491212623895 1100.054940696508 1096.250514288746 322.3236602991784 1097.331480236283 292.9992219752925
1007 0.005 5.035 20 1095.143954797094 1065.966369193332 1066.153969223377 1103.114928216118 1100.493378834222 1100.061432006409 1096.251568709326 322.3306091257429 1097.330620735167 292.9992219019857
1008 0.005 5.04 20 1095.145183623097 1065.966436103903 1066.154031350643 1103.117655238064 1100.492764080026 1100.055890848834 1096.251170179827 322.3372710595239 1097.330093622125 292.9992219359797
1009 0.005 5.045 20 1095.143018290324 1065.966456302126 1066.154061511148 1103.114081760496 1100.49303285244 1100.061888143029 1096.251415288653 322.3438130094119 1097.328176751725 292.9992219698761
1010 0.005 5.05 20 1095.144894005069 1065.966504180135 1066.154104202057 1103.115961446653 1100.491352779723 1100.055294712839 1096.250586619495 322.3502891141241 1097.332227196087 292.9992221723991
1011 0.005 5.055 20 1095.142041653316 1065.966501057445 1066.154109119003 1103.112597836761 1100.49024300496 1100.059567732889 1096.250549229277 322.3568338889884 1097.335241364326 292.9992222687485
1012 0.005 5.06 20 1095.143362412029 1065.966529534905 1066.154132316553 1103.114165909341 1100.488105245245 1100.053092474784 1096.250637817944 322.3634240526275 1097.338942976891 292.9992224536276
1013 0.005 5.065 20 1095.140810097364 1065.966508740243 1066.154118964141 1103.110275977305 1100.487621738814 1100.058204293575 1096.250236790823 322.3699652641429 1097.337004064411 292.9992222224512
1014 0.005 5.07 20 1095.143849405266 1065.966536691946 1066.154136548744 1103.11391601049 1100.487679845583 1100.052980301686 1096.250514174582 322.376530654196 1097.337928781648 292.9992221638771
1015 0.005 5.075 20 1095.14142331638 1065.966531950275 1066.154135420292 1103.111155248557 1100.487886838205 1100.058821375675 1096.250449341054 322.3830454908015 1097.337154325439 292.9992219206511
1016 0.005 5.08 20 1095.144967543492 1065.966565441241 1066.154159760162 1103.11387138789 1100.488185761258 1100.053322937275 1096.250217630777 322.3895196586982 1097.341707616197 292.9992218465967
1017 0.005 5.085 20 1095.144293632323 1065.966585149136 1066.154178827557 1103.113154776363 1100.490325004447 1100.060773636497 1096.250972303543 322.3959536065786 1097.344874753325 292.9992218840903
1018 0.005 5.09 20 1095.145669554127 1065.96663037255 1066.154220228653 1103.113491771631 1100.48751522447 1100.050537059339 1096.248663001109 322.4023266209496 1097.343654927156 292.9992220160022
1019 0.005 5.095 20 1095.144687066435 1065.966656292733 1066.15424803891 1103.1135737059 1100.490617560195 1100.060724090746 1096.251203497371 322.4087474533393 1097.344000041358 292.9992220666131
1020 0.005 5.100000000000001 20 1095.146528070637 1065.966726809908 1066.154311934997 1103.115784058797 1100.489142411552 1100.052952599219 1096.250134429477 322.4149082958536 1097.342492121643 292.9992221663055
1021 0.005 5.105 20 1095.144724669548 1065.966757592229 1066.1543483106 1103.113632883509 1100.490718325237 1100.059967779046 1096.251492935297 322.4211204019015 1097.341984504892 292.9992222947395
1022 0.005 5.11 20 1095.145357046502 1065.966817398064 1066.154405675545 1103.115101482403 1100.489177019853 1100.05306286602 1096.249903667516 322.4275454090987 1097.340911154731 292.9992221544625
1023 0.005 5.115 20 1095.143757511292 1065.966831771719 1066.154428259362 1103.112735845135 1100.49027764268 1100.06030082587 1096.25119076096 322.4340283073345 1097.341049725675 292.9992220771883
1024 0.005 5.12 20 1095.14316591325 1065.966852950212 1066.154449686904 1103.112908184603 1100.488013276658 1100.051775216652 1096.249378957624 322.4404080618568 1097.336843392597 292.9992218796852
1025 0.005 5.125 20 1095.144410594856 1065.966871129152 1066.154469252456 1103.114815759929 1100.493230801612 1100.061278695413 1096.251499294112 322.4468094926669 1097.330471144295 292.9992219211645
1026 0.005 5.13 20 1095.145328858565 1065.96693603026 1066.154528733436 1103.11768113469 1100.492883680609 1100.056010254773 1096.251331752124 322.4533945362722 1097.329364103188 292.999222025552
1027 0.005 5.135 20 1095.143258195749 1065.966950641755 1066.154555130311 1103.113801841988 1100.492991895422 1100.062018801784 1096.250835718427 322.459662893305 1097.327695623079 292.9992220676847
1028 0.005 5.14 20 1095.145134144028 1065.966999725997 1066.154597133469 1103.116335790432 1100.491707545798 1100.05560868874 1096.251003216193 322.4658201065866 1097.331243901654 292.9992222052771
1029 0.005 5.145 20 1095.142842387984 1065.967010282426 1066.15461340501 1103.113503438694 1100.491493087644 1100.058516227268 1096.250813812654 322.4720202401768 1097.331024534833 292.9992221564993
1030 0.005 5.15 20 1095.144589292292 1065.967058418017 1066.154655719253 1103.11629709543 1100.490264032071 1100.054428317685 1096.251273629438 322.4782999454821 1097.335133080727 292.9992223445389
1031 0.005 5.155 20 1095.140092377704 1065.967028099059 1066.154637948175 1103.109375728061 1100.487422161498 1100.057209768734 1096.250630452472 322.4845128775988 1097.3369258193 292.9992222686184
1032 0.005 5.16 20 1095.142891655558 1065.967036376694 1066.154639581454 1103.112518678625 1100.486113790448 1100.050414978962 1096.249099401269 322.4907568288893 1097.337811701316 292.9992220587733
1033 0.005 5.165 20 1095.141754593719 1065.967025439799 1066.154625964229 1103.111148129991 1100.487408725853 1100.056348092911 1096.25012659862 322.4969053851763 1097.339350211826 292.9992219273105
1034 0.005 5.17 20 1095.143756327118 1065.967047301792 1066.154643247753 1103.11332892251 1100.487284323035 1100.051893148737 1096.249610770121 322.5031573087176 1097.338471368919 292.9992220727443
1035 0.005 5.175 20 1095.142077714408 1065.967043062266 1066.154644225053 1103.111380927512 1100.489002536041 1100.059861910356 1096.25041032245 322.5092669946985 1097.339548306232 292.9992221020106
1036 0.005 5.18 20 1095.147074342105 1065.967105694648 1066.154691544021 1103.115716710182 1100.489079619506 1100.053170121658 1096.250076571706 322.5153968167576 1097.344042075822 292.9992221801972
1037 0.005 5.185 20 1095.144503081398 1065.967130653886 1066.154718079301 1103.113075872288 1100.49007808417 1100.058954400664 1096.251214348838 322.5213506659862 1097.344354183406 292.9992221880292
1038 0.005 5.19 20 1095.146735306512 1065.967194474919 1066.154778167571 1103.115437988895 1100.488808089646 1100.052098262415 1096.249635195274 322.5274910212547 1097.342939956865 292.9992221437101
1039 0.005 5.195 20 1095.144902875685 1065.96722474901 1066.154812633636 1103.114000920444 1100.491064696156 1100.060820875701 1096.251894761715 322.5332853748264 1097.34307796289 292.9992221175183
1040 0.005 5.2 20 1095.145229475515 1065.967265456996 1066.154854113483 1103.113374700432 1100.487845934739 1100.05106630206 1096.249111262023 322.5392746351278 1097.340853627226 292.9992220164227
1041 0.005 5.205 20 1095.144803733867 1065.96728983187 1066.154880633619 1103.113816407954 1100.491004629469 1100.060628263933 1096.251806109705 322.5453795940305 1097.342406204209 292.9992219259639
1042 0.005 5.21 20 1095.14482248967 1065.96733546295 1066.154924461054 1103.114275698583 1100.488534631389 1100.052232841127 1096.249541167297 322.5515126649819 1097.340476677621 292.9992218808121
1043 0.005 5.215 20 1095.142728099378 1065.967327847872 1066.154927696386 1103.111729597544 1100.489529741472 1100.058903176189 1096.250479777755 322.5576021373852 1097.3360560546 292.9992218196384
1044 0.005 5.22 20 1095.145894322177 1065.967395197181 1066.154984397419 1103.11841800553 1100.493444064415 1100.057026269855 1096.251599603831 322.5636710495633 1097.329295190041 292.9992222146322
1045 0.005 5.225000000000001 20 1095.143958576268 1065.967418896024 1066.155017553065 1103.114736162207 1100.494052274076 1100.063111493824 1096.251768213314 322.5698806293558 1097.327040865997 292.999222192131
1046 0.005 5.23 20 1095.14492736494 1065.967462586157 1066.155057687384 1103.115900404688 1100.491353550156 1100.054194743042 1096.250926997638 322.5758340412763 1097.330591768655 292.9992221782977
1047 0.005 5.235 20 1095.143974232707 1065.967482235157 1066.155080368283 1103.114526660625 1100.492657759965 1100.060018475929 1096.251450357782 322.5815965946607 1097.331610291103 292.9992221132085
1048 0.005 5.24 20 1095.144958864203 1065.967529591106 1066.15512480316 1103.116264626943 1100.49152002317 1100.055207531833 1096.250877490096 322.5875217547667 1097.33264953374 292.999222278086
1049 0.005 5.245 20 1095.141639200818 1065.967522413184 1066.1551264644 1103.111317149327 1100.488312729469 1100.056052695551 1096.250334419813 322.5934370791216 1097.333543438395 292.9992220107233
1050 0.005 5.25 20 1095.143724647174 1065.967552686142 1066.155151355371 1103.115345370353 1100.487725164624 1100.052524354968 1096.249379496035 322.5994105603377 1097.338544386354 292.9992220886732
1051 0.005 5.255 20 1095.140830665947 1065.967532089482 1066.155136975347 1103.110073149613 1100.487556782564 1100.058225878365 1096.250811819291 322.6053543744609 1097.335681499169 292.9992219988584
1052 0.005 5.26 20 1095.143275317226 1065.967534191861 1066.155133189064 1103.112044785657 1100.486030294824 1100.05015299636 1096.249447925572 322.611233553514 1097.339010545517 292.9992219605962
1053 0.005 5.265 20 1095.142282620612 1065.967526019237 1066.155122425631 1103.111596448186 1100.488065949568 1100.057369487335 1096.250533828723 322.61706641944 1097.340423787369 292.9992220462233
1054 0.005 5.27 20 1095.145653030799 1065.967572274871 1066.155160744851 1103.114917787696 1100.488734633564 1100.053294889397 1096.250235149556 322.6228981480382 1097.340862523282 292.9992222861683
1055 0.005 5.275 20 1095.144046589162 1065.967593289197 1066.15518552129 1103.112457218842 1100.489861071695 1100.059491751505 1096.250864750087 322.628643076604 1097.342062731487 292.9992223525802
1056 0.005 5.28 20 1095.146187022544 1065.967645465882 1066.155231625189 1103.114605380666 1100.488516389731 1100.052390584118 1096.249727588414 322.6344420748878 1097.341428967334 292.9992225251259
1057 0.005 5.285 20 1095.144204174805 1065.9676750057 1066.155265349291 1103.113326757847 1100.490915228738 1100.061162975863 1096.25139674832 322.6401036606515 1097.340751538878 292.9992221377474
1058 0.005 5.29 20 1095.146712946135 1065.967731393997 1066.155314190729 1103.114965458049 1100.489124578875 1100.053083446575 1096.251186069017 322.6456473912679 1097.341567912049 292.9992219500625
1059 0.005 5.295 20 1095.145099511433 1065.967770036326 1066.155354092983 1103.114180649989 1100.490881291022 1100.060457605786 1096.25208842795 322.6513059269134 1097.341431019753 292.9992217486808
1060 0.005 5.3 20 1095.145164851456 1065.967808773536 1066.155395746553 1103.113565507682 1100.488154270483 1100.051595453094 1096.248935783636 322.6571133080082 1097.340861240797 292.9992217803904
1061 0.005 5.305 20 1095.144315063377 1065.967823551008 1066.155414901211 1103.113287731933 1100.490524343469 1100.060014959813 1096.251508693781 322.6629720727369 1097.34115749624 292.9992219562641
1062 0.005 5.31 20 1095.144038842212 1065.967858847575 1066.155449659114 1103.114671556773 1100.489554298309 1100.053689615015 1096.250472774157 322.6687115120392 1097.333850199984 292.9992221950899
1063 0.005 5.315 20 1095.144321650861 1065.967878677151 1066.155475122564 1103.114659983644 1100.493127013514 1100.061526202264 1096.251263820314 322.6746072473853 1097.32780865838 292.9992222441026
1064 0.005 5.32 20 1095.144790867356 1065.96792329486 1066.155516489616 1103.116110108633 1100.491518594227 1100.054317005239 1096.250378898983 322.6804917675736 1097.327509427099 292.9992224444783
1065 0.005 5.325 20 1095.143180314005 1065.967933143877 1066.15553613775 1103.113552438816 1100.492570391639 1100.06125858226 1096.250586174571 322.68615406452 1097.327332133151 292.9992222763411
1066 0.005 5.33 20 1095.145551613338 1065.967991617364 1066.155584476905 1103.11736721224 1100.492442466811 1100.056217976904 1096.251551744626 322.6915836229628 1097.330319501771 292.9992222228767
1067 0.005 5.335 20 1095.142618454228 1065.967989334972 1066.15559406687 1103.112335632947 1100.490969815035 1100.059647408411 1096.250322997472 322.6972335930791 1097.330543848158 292.9992220530447
1068 0.005 5.34 20 1095.143709217371 1065.968010406288 1066.155609372716 1103.114025587064 1100.488621800199 1100.053704610447 1096.250728307781 322.7029164904014 1097.336272985178 292.9992219849839
1069 0.005 5.345 20 1095.141664349123 1065.967988991511 1066.155594498144 1103.110914776029 1100.488100310765 1100.058581100561 1096.250499328689 322.7085407765779 1097.33763918507 292.9992218793325
1070 0.005 5.350000000000001 20 1095.144481976492 1065.968018503628 1066.155612404285 1103.114523881945 1100.488089701564 1100.05344528808 1096.250787936614 322.7141432127625 1097.338022199183 292.9992220520843
1071 0.005 5.355 20 1095.140858686898 1065.967993713395 1066.155595491775 1103.109571191798 1100.487412787392 1100.058026506958 1096.250767288088 322.7197779059118 1097.336262702143 292.9992221072172
1072 0.005 5.36 20 1095.143349888656 1065.967994175455 1066.155592348168 1103.112262281023 1100.486654553772 1100.053195651288 1096.249047333198 322.7253427559303 1097.338669349628 292.9992222064377
1073 0.005 5.365 20 1095.143786995366 1065.968003810459 1066.15559669768 1103.112633804921 1100.48875730531 1100.056085289762 1096.249396639718 322.730879526643 1097.342596149177 292.9992223439755
1074 0.005 5.37 20 1095.147610323591 1065.968078468304 1066.15565836164 1103.117158039811 1100.489708335929 1100.053460154455 1096.249982027476 322.7363796457913 1097.342617040778 292.9992223845099
1075 0.005 5.375 20 1095.143438962915 1065.968093236088 1066.155683848973 1103.112279126603 1100.490279041795 1100.060722554045 1096.251128075231 322.7418913436376 1097.340990429891 292.9992220827285
1076 0.005 5.38 20 1095.146592188057 1065.968143531937 1066.155728507286 1103.114900887885 1100.489155965929 1100.053143172635 1096.24993012636 322.7472814770954 1097.342116389289 292.9992218886344
1077 0.005 5.385 20 1095.144494967009 1065.968165013193 1066.155752922348 1103.113134892346 1100.49022390883 1100.058291842014 1096.251050484072 322.752476444676 1097.342559917483 292.9992217317632
1078 0.005 5.39 20 1095.146506497154 1065.968227687825 1066.155809985551 1103.115943479179 1100.48925466843 1100.052652739769 1096.2499451197 322.757892186158 1097.339475741832 292.9992218426825
1079 0.005 5.395 20 1095.143658546172 1065.968240092762 1066.155832555274 1103.112415977639 1100.490627926804 1100.061137631731 1096.251573485732 322.7635251976564 1097.339011608299 292.999221850963
1080 0.005 5.4 20 1095.14515600756 1065.968282218082 1066.155868631875 1103.114260607709 1100.488986398384 1100.05247855308 1096.250800726436 322.7690622034747 1097.338368071777 292.9992220129014
1081 0.005 5.405 20 1095.143294835364 1065.968279261889 1066.155873692754 1103.112943940238 1100.490619432886 1100.059439211532 1096.251104604833 322.7744530201466 1097.335563406577 292.9992221835596
1082 0.005 5.41 20 1095.146040475539 1065.968344455889 1066.155930546157 1103.118249168962 1100.493457847234 1100.056980977231 1096.251835616904 322.7799555070757 1097.32922306886 292.9992225525552
1083 0.005 5.415 20 1095.143581903441 1065.968357659732 1066.15595558061 1103.113871285861 1100.49314410189 1100.061580068601 1096.25135530398 322.7856355732403 1097.326916652549 292.9992222016867
1084 0.005 5.42 20 1095.145109028643 1065.968398257159 1066.155990404183 1103.11568294174 1100.49116104021 1100.054404576048 1096.251017948159 322.7909074303413 1097.330685582279 292.9992221002152
1085 0.005 5.425 20 1095.144044835308 1065.968415299905 1066.156010446069 1103.11441831728 1100.492046583483 1100.059159021604 1096.250941403775 322.7961133516346 1097.330783283073 292.9992219178572
1086 0.005 5.43 20 1095.144211763005 1065.968454017676 1066.15604778222 1103.115974951053 1100.490690987515 1100.053632056328 1096.250206108662 322.8014329085271 1097.331818672915 292.9992219507662
1087 0.005 5.435 20 1095.141078946817 1065.968425289009 1066.156031522568 1103.110134315802 1100.488392467267 1100.057872495903 1096.250560841283 322.8069340433365 1097.334046619632 292.9992218917334
1088 0.005 5.44 20 1095.143255523948 1065.968430231933 1066.156028460086 1103.112693894028 1100.486291228978 1100.050108604617 1096.249095717715 322.8123942557075 1097.338982212896 292.9992219446156
1089 0.005 5.445 20 1095.1425516728 1065.968407001612 1066.156005570886 1103.111356089437 1100.488244412046 1100.058804345465 1096.250322251056 322.8177289644206 1097.340519877419 292.9992220644184
1090 0.005 5.45 20 1095.142700116015 1065.968401089078 1066.155998562967 1103.111403681781 1100.485729818199 1100.050428557445 1096.248036288758 322.8230864673772 1097.338687616951 292.9992223417171
1091 0.005 5.455 20 1095.141860438272 1065.968374455671 1066.155974799938 1103.110312585125 1100.487468884292 1100.05769025559 1096.249734970422 322.8283785541723 1097.339245284325 292.9992223186509
1092 0.005 5.46 20 1095.146708317146 1065.968432614985 1066.156016033727 1103.116588261988 1100.489189878527 1100.053300248948 1096.250377076991 322.8336633783961 1097.341388332696 292.9992222757398
1093 0.005 5.465 20 1095.144163785052 1065.968458557549 1066.156044166577 1103.112525478561 1100.489974523166 1100.060693531546 1096.251760673871 322.8388283145682 1097.341449382699 292.9992220217687
1094 0.005 5.47 20 1095.14618555734 1065.968495024573 1066.156078598201 1103.113830774399 1100.488349292789 1100.052527949868 1096.249848360184 322.8441327868111 1097.342257936563 292.9992218034138
1095 0.005 5.475000000000001 20 1095.144874399808 1065.968523002151 1066.156105678309 1103.113192926967 1100.489380887719 1100.056183426644 1096.250827126837 322.8492449101711 1097.342204411624 292.9992218203195
1096 0.005 5.48 20 1095.146433516821 1065.968579439961 1066.156160195319 1103.115516203431 1100.488793768119 1100.051967483007 1096.249528749382 322.8541862957507 1097.339152855822 292.9992219868062
1097 0.005 5.485 20 1095.143381307428 1065.968592588581 1066.156183787057 1103.11222164363 1100.490326092152 1100.060508503942 1096.251124162496 322.8593925675947 1097.338019897976 292.9992219484566
1098 0.005 5.49 20 1095.146427032698 1065.96863924324 1066.156222445829 1103.114674488749 1100.48915053266 1100.053008873147 1096.250621627323 322.8646721232508 1097.341042232661 292.9992221156319
1099 0.005 5.495 20 1095.144037162021 1065.968647235453 1066.156235672236 1103.113099195677 1100.490447598483 1100.059929839081 1096.251238819545 322.8699408323041 1097.341063548618 292.9992222256707
1100 0.005 5.5 20 1095.145138578323 1065.968684794135 1066.156270747531 1103.115541510203 1100.490344374196 1100.054889333292 1096.250761695514 322.875142161203 1097.334147768101 292.99922230085
1101 0.005 5.505 20 1095.143594145085 1065.968688184069 1066.156283608442 1103.11361661445 1100.492740848385 1100.06130411094 1096.250647843962 322.8804748281352 1097.328618190442 292.9992222148774
1102 0.005 5.51 20 1095.145319685216 1065.968728816505 1066.156318997093 1103.116063219607 1100.492193291504 1100.056188726271 1096.250555866054 322.8858017522721 1097.330625001594 292.9992220408637
1103 0.005 5.515 20 1095.143929172558 1065.968738197037 1066.15633558811 1103.114095063191 1100.492552124049 1100.060232477648 1096.251170646736 322.8908892931622 1097.329404672504 292.9992218025384
1104 0.005 5.52 20 1095.146562917317 1065.968807520882 1066.156393604838 1103.11898919512 1100.49332466463 1100.057040560936 1096.251966603972 322.89584354992 1097.330643402024 292.9992220238978
1105 0.005 5.525 20 1095.142388971857 1065.968796178912 1066.156399160569 1103.112151928235 1100.491224753436 1100.061116453797 1096.250435138566 322.9009679234744 1097.330029563188 292.9992220926751
1106 0.005 5.53 20 1095.142918669535 1065.968795832632 1066.156396196854 1103.112624062076 1100.487302932927 1100.051820248328 1096.249090623069 322.9060869012704 1097.337757369447 292.9992220776842
1107 0.005 5.535 20 1095.142707662522 1065.968767826678 1066.156368305309 1103.111474671982 1100.488542898472 1100.059148962442 1096.250529278369 322.9111117018807 1097.340653121 292.9992220956361
1108 0.005 5.54 20 1095.142692409026 1065.968758248379 1066.156355875258 1103.111220531529 1100.485404423426 1100.049639649866 1096.248174155455 322.9162400973057 1097.339192891988 292.999222195482
1109 0.005 5.545 20 1095.142792651555 1065.968732430563 1066.156329708666 1103.111351773902 1100.488064496848 1100.058587909182 1096.250115111855 322.9212658929436 1097.340410308425 292.9992222481847
1110 0.005 5.55 20 1095.144924800719 1065.968763568678 1066.156351769123 1103.114816830902 1100.488359916618 1100.053622211232 1096.250191324589 322.9263365565864 1097.339521917783 292.9992222758599
1111 0.005 5.555 20 1095.143703615684 1065.968772355616 1066.156362697102 1103.111987977785 1100.48951408654 1100.058995458512 1096.250810147666 322.9312998581613 1097.340455465672 292.9992220239988
1112 0.005 5.56 20 1095.146999215223 1065.968827564434 1066.156407403499 1103.115203297177 1100.488377058916 1100.051928176491 1096.249648012963 322.9362700990367 1097.344264493411 292.9992219849193
1113 0.005 5.565 20 1095.145231848543 1065.96884692807 1066.156429024818 1103.113637858629 1100.490871881209 1100.061385612747 1096.251617581185 322.9412203940092 1097.344518048645 292.9992219104205
1114 0.005 5.57 20 1095.146492714206 1065.968888622773 1066.156470567777 1103.11407209442 1100.488332903068 1100.052028819392 1096.249199691275 322.9460856958479 1097.341160813549 292.9992218698232
1115 0.005 5.575 20 1095.145044511913 1065.96891519097 1066.156497771253 1103.113697740193 1100.490471476903 1100.057954429141 1096.251412777364 322.9508323815566 1097.341778078365 292.9992220843674
1116 0.005 5.58 20 1095.147092425701 1065.968984245094 1066.156562695323 1103.116826372564 1100.489615382044 1100.05309096019 1096.250105813034 322.9557420738795 1097.338965981911 292.9992222181692
1117 0.005 5.585 20 1095.143268122007 1065.968990354388 1066.156581725872 1103.111793589543 1100.489788962213 1100.059703227285 1096.250947039045 322.9608591411902 1097.338157981124 292.9992221141054
1118 0.005 5.59 20 1095.146328931685 1065.96904025299 1066.156622858273 1103.115604799899 1100.489979871173 1100.054628438253 1096.251598481429 322.965866767816 1097.338059121541 292.9992222341406
1119 0.005 5.595 20 1095.141996377238 1065.969026181105 1066.156623055951 1103.112014789411 1100.490761219637 1100.060174517053 1096.250732017701 322.9707371980751 1097.330175613278 292.9992220878732
1120 0.005 5.600000000000001 20 1095.145023082929 1065.969052881868 1066.156643999897 1103.114898921486 1100.490837044343 1100.053779955198 1096.249544292663 322.9759020275065 1097.32916597698 292.999222072561
1121 0.005 5.605 20 1095.144337287133 1065.969059471703 1066.156653528088 1103.114603869963 1100.493045802594 1100.061201497368 1096.251105919989 322.9809181591463 1097.330947284103 292.9992219304187
1122 0.005 5.61 20 1095.14630123749 1065.969123777102 1066.156708217223 1103.118314229721 1100.493043742321 1100.056095761555 1096.251771945674 322.9856828827211 1097.330780567015 292.9992221196562
1123 0.005 5.615 20 1095.142892703442 1065.969117270755 1066.156717090573 1103.112594225632 1100.492251418696 1100.061718764297 1096.25068742493 322.9904358284255 1097.328419977268 292.9992220330489
1124 0.005 5.62 20 1095.144016765694 1065.969139643253 1066.156735571138 1103.114888138355 1100.489794671481 1100.053637806004 1096.249472252532 322.9952702606797 1097.332808048066 292.999222021912
1125 0.005 5.625 20 1095.142937100246 1065.969116291764 1066.156716113064 1103.111970920746 1100.488986064515 1100.058705928759 1096.250411707203 323.000135008516 1097.339775412414 292.9992221560397
1126 0.005 5.63 20 1095.14299268094 1065.969114798399 1066.156709879628 1103.112281875871 1100.487168480039 1100.05180442708 1096.249964298093 323.0050186412503 1097.337783041699 292.999222321776
1127 0.005 5.635 20 1095.141962409395 1065.969086503814 1066.156687339091 1103.110458907121 1100.487952283624 1100.058771087222 1096.24997668612 323.009818837891 1097.336833068868 292.9992220851429
1128 0.005 5.64 20 1095.143865448838 1065.96908997382 1066.156681598894 1103.112520676847 1100.486837734215 1100.051914578058 1096.249829675669 323.0146475608705 1097.339531425814 292.9992220172357
1129 0.005 5.645 20 1095.143370146753 1065.969071302554 1066.156663861167 1103.111397874038 1100.488319190418 1100.058302531066 1096.250325553111 323.0193601211161 1097.341530173685 292.9992218487301
1130 0.005 5.65 20 1095.146473860331 1065.969119393552 1066.156700306282 1103.115481824789 1100.489648249222 1100.054538738178 1096.250426514123 323.024159898558 1097.343097829755 292.9992219876693
1131 0.005 5.655 20 1095.144464911716 1065.969131307824 1066.156717817993 1103.112556098384 1100.490138994327 1100.061194525157 1096.25024430118 323.0288963737871 1097.343501172969 292.9992219479918
1132 0.005 5.66 20 1095.146134324378 1065.969162443319 1066.156744588614 1103.11352672673 1100.488012329664 1100.051762008227 1096.249077440341 323.0336827682332 1097.343225515516 292.9992221133811
1133 0.005 5.665 20 1095.145143072435 1065.969180668976 1066.156762995904 1103.113644217922 1100.490768255964 1100.060520465815 1096.251449885563 323.0382139611056 1097.343725796959 292.999222198541
1134 0.005 5.67 20 1095.14721792005 1065.969237610758 1066.156814764169 1103.11531502197 1100.488851061615 1100.052375849288 1096.250047501927 323.0427016249811 1097.341626337066 292.9992222088662
1135 0.005 5.675 20 1095.144894062606 1065.96925596458 1066.156838072066 1103.113404053498 1100.490669639829 1100.05973791688 1096.251376428873 323.0473220715194 1097.342078165185 292.9992221081444
1136 0.005 5.68 20 1095.145626294443 1065.969290309131 1066.156872954743 1103.113873469053 1100.488681052198 1100.052445231916 1096.249614749759 323.0521919564781 1097.340586938423 292.9992220050544
1137 0.005 5.685 20 1095.143342550719 1065.969287768375 1066.156877325635 1103.112650813187 1100.490241949369 1100.060400200378 1096.250882938669 323.0569886261495 1097.338245123383 292.9992218107746
1138 0.005 5.69 20 1095.14559549563 1065.969318280981 1066.156903228048 1103.115235328163 1100.490431165163 1100.054045572771 1096.250491931576 323.0617030561939 1097.332378504441 292.9992218578191
1139 0.005 5.695 20 1095.144048926443 1065.969323834014 1066.156915425843 1103.11433339605 1100.492915187288 1100.061278177408 1096.250777464715 323.0666589644494 1097.330095195605 292.9992219531775
1140 0.005 5.7 20 1095.145786007716 1065.969369710493 1066.156954999551 1103.116863465605 1100.492718024522 1100.055492611196 1096.251271321247 323.0713894838676 1097.329921739455 292.9992221079816
1141 0.005 5.705 20 1095.143553794187 1065.969373862027 1066.156969871556 1103.113793535238 1100.493270413998 1100.062834472196 1096.251176400866 323.075911674842 1097.328030965591 292.9992220527995
1142 0.005 5.71 20 1095.14492328907 1065.96940597545 1066.156996321685 1103.115278884591 1100.490123881515 1100.051906022783 1096.250039404941 323.0804151186049 1097.330975852196 292.9992221899021
1143 0.005 5.715 20 1095.143649526357 1065.96940667919 1066.156999453722 1103.113342400708 1100.490507326344 1100.058955378848 1096.251088895119 323.0850373850868 1097.334952095127 292.9992221869977
1144 0.005 5.72 20 1095.143185294912 1065.969417122409 1066.157010467126 1103.113434552621 1100.487585488193 1100.052604172446 1096.249215892533 323.0896733688035 1097.338207351784 292.9992221660192
1145 0.005 5.725000000000001 20 1095.142716055497 1065.969390131393 1066.15698853875 1103.110820449466 1100.487764041229 1100.057915863317 1096.250351285606 323.094292278068 1097.337610990468 292.9992219918672
1146 0.005 5.73 20 1095.143572759537 1065.969398413565 1066.156989006244 1103.113082021549 1100.486814542576 1100.051399590447 1096.249532347094 323.0989039244025 1097.337109202249 292.9992219308003
1147 0.005 5.735 20 1095.142027355038 1065.969365530925 1066.156962935633 1103.110250868982 1100.488181477286 1100.059550780222 1096.250319124774 323.1034320396715 1097.337343136323 292.9992218956152
1148 0.005 5.74 20 1095.143572534654 1065.969366686931 1066.15695781155 1103.111943412331 1100.486256480586 1100.050484462702 1096.248561399705 323.1080249019557 1097.338766339059 292.9992218905404
1149 0.005 5.745 20 1095.145251160006 1065.969378941751 1066.156961936785 1103.113047327551 1100.489739126842 1100.05740421582 1096.250586911276 323.112540418473 1097.34372262974 292.9992221012379
1150 0.005 5.75 20 1095.148328010635 1065.969461830154 1066.157032195011 1103.118123893131 1100.490968632228 1100.055162262753 1096.251466033104 323.1169983804107 1097.342233053402 292.9992224478903
1151 0.005 5.755 20 1095.144036970921 1065.969475796443 1066.157061111762 1103.112419751385 1100.489979372345 1100.060692389973 1096.250559171814 323.1215254350493 1097.340193655309 292.9992223162463
1152 0.005 5.76 20 1095.147319426496 1065.969526999957 1066.157104060491 1103.115081594752 1100.489506510855 1100.053988053924 1096.250845351058 323.1258401658981 1097.342070921008 292.9992221742178
1153 0.005 5.765 20 1095.144957825598 1065.96954404074 1066.157125818973 1103.113278477048 1100.490514102906 1100.06048035149 1096.251391960271 323.1301209684614 1097.342066150186 292.9992220049101
1154 0.005 5.77 20 1095.146022246018 1065.96957708685 1066.157158086491 1103.113540126459 1100.488207688094 1100.051796955413 1096.249207632461 323.1346341426301 1097.340778940143 292.9992218569473
1155 0.005 5.775 20 1095.144677608956 1065.969590367207 1066.157173616421 1103.113444604144 1100.490644062319 1100.060103845784 1096.251504285766 323.1392560676737 1097.341642871213 292.9992217850139
1156 0.005 5.78 20 1095.145890527085 1065.969634017144 1066.157214587242 1103.115627734964 1100.4900277319 1100.054769924171 1096.250907631513 323.1437862309413 1097.336326942947 292.999221928555
1157 0.005 5.785 20 1095.143619823353 1065.969639988632 1066.157229715059 1103.113559017289 1100.492113589834 1100.060545220682 1096.251254408931 323.148281290872 1097.328267287481 292.9992220068739
1158 0.005 5.79 20 1095.146606102428 1065.969689297696 1066.157272389089 1103.117067613294 1100.492248609085 1100.055408862915 1096.251026539468 323.1530190112223 1097.328444824613 292.9992222772184
1159 0.005 5.795 20 1095.143164595224 1065.969687486836 1066.15728230351 1103.113138162416 1100.493091192904 1100.062712578304 1096.25094651793 323.1574794108435 1097.327153666581 292.999222270031
1160 0.005 5.8 20 1095.144219399792 1065.969705708032 1066.157299061232 1103.114271319995 1100.490074657325 1100.053410003709 1096.249380075443 323.1617502314814 1097.328346829794 292.9992222513466
1161 0.005 5.805 20 1095.144279861169 1065.969714866219 1066.157306531564 1103.114447839265 1100.492152030608 1100.058080737103 1096.250784433746 323.1660654490228 1097.332124958487 292.9992222272764
1162 0.005 5.81 20 1095.143895229426 1065.969735334288 1066.15732615496 1103.114599573199 1100.488994604858 1100.052018499484 1096.24927114895 323.1705310419846 1097.332499964962 292.9992223161971
1163 0.005 5.815 20 1095.141353443876 1065.969700521083 1066.157301764219 1103.110119647288 1100.488115846543 1100.058324410334 1096.250421823315 323.1749445804642 1097.336066910793 292.9992219371479
1164 0.005 5.82 20 1095.143561132502 1065.969698058698 1066.15728927341 1103.112255095358 1100.486210762134 1100.050313497237 1096.249893586646 323.1793592592724 1097.33857134986 292.9992218741838
1165 0.005 5.825 20 1095.143210395742 1065.969680931958 1066.157270281876 1103.111457672126 1100.487990874744 1100.057997374181 1096.250582406842 323.1836758057087 1097.339538069778 292.9992218390768
1166 0.005 5.83 20 1095.143216374685 1065.96967876044 1066.157266941545 1103.111785787014 1100.486248932333 1100.051246328675 1096.248671813004 323.1880556091849 1097.339143348115 292.9992220623323
1167 0.005 5.835 20 1095.143174920676 1065.969658395695 1066.15725013213 1103.11064036579 1100.488035443564 1100.058331866608 1096.249910269408 323.1923994507291 1097.34032163678 292.9992221183455
1168 0.005 5.84 20 1095.1465104178 1065.969707421501 1066.157284891197 1103.115741607768 1100.488783495048 1100.052471518174 1096.249687863003 323.1967282584457 1097.341700584381 292.9992222588995
1169 0.005 5.845 20 1095.144677189421 1065.969717467179 1066.157300156432 1103.112411015455 1100.490640920727 1100.062191796493 1096.251176934282 323.2010065261298 1097.342033163531 292.9992222899674
1170 0.005 5.850000000000001 20 1095.146115420875 1065.969751022589 1066.157331140573 1103.114005256394 1100.48893632887 1100.055195190608 1096.249631259561 323.2052901344109 1097.341506902157 292.9992220328895
1171 0.005 5.855 20 1095.145242689422 1065.969767820213 1066.157347999263 1103.112777278365 1100.489241231596 1100.055938898524 1096.250767053062 323.2093409566376 1097.34286512681 292.9992219628211
1172 0.005 5.86 20 1095.146707079559 1065.969817227505 1066.157393098323 1103.11527102054 1100.489263124302 1100.053716680311 1096.249661658064 323.2134195803476 1097.340671712132 292.9992219456237
1173 0.005 5.865 20 1095.144769801517 1065.969832194385 1066.157413678664 1103.112582766124 1100.489837246992 1100.058731000556 1096.251140007305 323.2177157351522 1097.341010624403 292.9992218358228
1174 0.005 5.87 20 1095.14717306818 1065.96989654057 1066.157470415139 1103.117018018437 1100.490122731131 1100.053962918486 1096.250770308532 323.2221027635662 1097.339399373636 292.9992220555417
1175 0.005 5.875 20 1095.142481230271 1065.969896145886 1066.157481605451 1103.111743894025 1100.490198775067 1100.060313000222 1096.252093430866 323.2264449452094 1097.333734339942 292.9992218855086
1176 0.005 5.88 20 1095.145556873847 1065.969923435508 1066.15750867406 1103.115105865816 1100.491294188209 1100.055340495133 1096.250082534102 323.2307508637759 1097.327892239884 292.9992220531422
1177 0.005 5.885 20 1095.144480313589 1065.969933805027 1066.157521857211 1103.114827991059 1100.492948380956 1100.06023163058 1096.250706683773 323.2351931475771 1097.330841596363 292.9992223060705
1178 0.005 5.89 20 1095.146804247596 1065.96999337604 1066.157574322949 1103.118276170518 1100.492599763997 1100.055865661433 1096.250442120783 323.2394538813833 1097.330343515081 292.9992225392093
1179 0.005 5.895 20 1095.143018869279 1065.969993004708 1066.157584906403 1103.112680589797 1100.49190497734 1100.059458216264 1096.251202855164 323.2435103071141 1097.327655698551 292.9992222010411
1180 0.005 5.9 20 1095.144594986784 1065.97001135096 1066.157601414666 1103.114475811604 1100.490072243319 1100.052901235119 1096.249030357679 323.2476273284676 1097.331652683633 292.9992221769231
1181 0.005 5.905 20 1095.143397320797 1065.969996824065 1066.157590128902 1103.113051535395 1100.490858927594 1100.060567622709 1096.25099318975 323.2518730971189 1097.336524012822 292.9992219723823
1182 0.005 5.91 20 1095.142886442015 1065.969987791966 1066.157580248938 1103.111784169583 1100.485838011651 1100.049810187665 1096.248542576642 323.2561039538249 1097.340356041198 292.99922181923
1183 0.005 5.915 20 1095.143204774327 1065.969958539115 1066.157551449179 1103.111334661697 1100.488086307128 1100.058664881388 1096.25030235856 323.2602571680112 1097.340167981164 292.9992218568806
1184 0.005 5.92 20 1095.143723690595 1065.969968784674 1066.157555347636 1103.113192273739 1100.487243891822 1100.052426448291 1096.249531242634 323.2644439543369 1097.337884227443 292.9992221405985
1185 0.005 5.925 20 1095.143006136134 1065.969944048443 1066.15753603369 1103.110670133042 1100.487758258881 1100.058093463879 1096.250289056401 323.2685944408196 1097.338168333576 292.9992222735147
1186 0.005 5.93 20 1095.145820703066 1065.969986684551 1066.157565750726 1103.11553254263 1100.488372161515 1100.052680683836 1096.249811052147 323.2727394550193 1097.340294853448 292.999222440656
1187 0.005 5.935 20 1095.144947044943 1065.970003234415 1066.157583192846 1103.11256670883 1100.490286382061 1100.060550952443 1096.251768994088 323.2767870771177 1097.341318491342 292.9992222370442
1188 0.005 5.94 20 1095.146280893699 1065.970043204502 1066.157619403571 1103.114119484061 1100.488815591869 1100.053570622903 1096.24959118838 323.2808638829097 1097.343233245617 292.9992220983195
1189 0.005 5.945 20 1095.145484024958 1065.970056713156 1066.15763550475 1103.112968175926 1100.489602368733 1100.05787450898 1096.25062160584 323.2848678753168 1097.343669504606 292.9992219283646
1190 0.005 5.95 20 1095.14819541119 1065.970136012377 1066.157704302041 1103.117984376969 1100.491164558724 1100.055295057877 1096.251881247576 323.2887466169564 1097.340454625289 292.9992218712505
1191 0.005 5.955 20 1095.143667359464 1065.970143259787 1066.157727329618 1103.11167498926 1100.489713219027 1100.059835283344 1096.250787128333 323.2926586045243 1097.337750194212 292.9992217493785
1192 0.005 5.96 20 1095.147391494723 1065.970195547931 1066.157769468102 1103.115522899418 1100.489738426533 1100.053952020869 1096.251494488158 323.2967974961875 1097.341229929668 292.9992218803691
1193 0.005 5.965 20 1095.144778874557 1065.97022038368 1066.15779604466 1103.113828055733 1100.49091313348 1100.061000497176 1096.25218304513 323.3009163341617 1097.341025117783 292.9992219643833
1194 0.005 5.97 20 1095.145011941764 1065.970235453168 1066.157816962652 1103.113455519528 1100.488045366682 1100.051087901072 1096.24919836084 323.3050485258955 1097.33554627108 292.9992220381581
1195 0.005 5.975000000000001 20 1095.144607480531 1065.97024263623 1066.157826957335 1103.114797907776 1100.49338489688 1100.061781945429 1096.251448126286 323.3092342380849 1097.330647294685 292.9992222721182
1196 0.005 5.98 20 1095.145967740756 1065.970281997364 1066.157865263126 1103.116191327514 1100.491988633404 1100.055166090135 1096.250193890404 323.3135435736071 1097.328721059768 292.9992223100686
1197 0.005 5.985 20 1095.144158340003 1065.970291327684 1066.157880752523 1103.113993657692 1100.492488979067 1100.060262730172 1096.251159531777 323.3175823884911 1097.328388683494 292.9992221719813
1198 0.005 5.99 20 1095.145499458209 1065.970325695248 1066.157911528569 1103.115784687312 1100.491137937221 1100.053992093481 1096.250066230742 323.3213826246519 1097.328673654617 292.9992221255185
1199 0.005 5.995 20 1095.143093767789 1065.97032610393 1066.157918889704 1103.113404389889 1100.491942133567 1100.060461755387 1096.25120740104 323.3252859058814 1097.329222803569 292.9992218404043
1200 0.005 6 20 1095.144601969474 1065.970339430688 1066.157926787542 1103.113762087504 1100.488416136453 1100.053050126878 1096.250514854334 323.3293336500377 1097.336716816912 292.9992219691114
1201 0.005 6.005 20 1095.142618232141 1065.97031005856 1066.157903672878 1103.111288429724 1100.488270688732 1100.058535545905 1096.250149901128 323.3333743635555 1097.339785004621 292.9992220100843
1202 0.005 6.01 20 1095.143138953429 1065.970310768075 1066.157899409067 1103.112460990047 1100.48613075091 1100.050596610384 1096.24866490908 323.3373619241227 1097.33727385396 292.9992221500017
1203 0.005 6.015000000000001 20 1095.142712682694 1065.970280476547 1066.157873255277 1103.110638368194 1100.487841647233 1100.058391840227 1096.250228922687 323.3414045640334 1097.337535199847 292.9992221206089
1204 0.005 6.02 20 1095.144270696253 1065.970292482391 1066.157875281183 1103.113050298197 1100.487079973761 1100.051886965514 1096.250337607017 323.3453270362014 1097.338608488924 292.9992223747572
1205 0.005 6.025 20 1095.143334031389 1065.97027561948 1066.157862647401 1103.110287234687 1100.487671669384 1100.056314425171 1096.24971627465 323.3492933473119 1097.339528713395 292.9992221699842
1206 0.005 6.03 20 1095.146355935657 1065.970316436343 1066.157891896079 1103.114551140125 1100.488681863521 1100.052725517708 1096.24959881238 323.3531510846167 1097.342121062027 292.9992221966425
1207 0.005 6.035 20 1095.145254001779 1065.970333841589 1066.157913060805 1103.112899048873 1100.490462547332 1100.06131360005 1096.250679450373 323.3570796288002 1097.342262801841 292.9992220258777
1208 0.005 6.04 20 1095.147321406661 1065.970385478936 1066.157955401418 1103.11547369836 1100.489585693266 1100.053836880337 1096.25117498873 323.360856788569 1097.342964964578 292.9992218372146
1209 0.005 6.045 20 1095.145879040426 1065.970407116825 1066.157981302086 1103.113925076173 1100.491062901527 1100.061024098848 1096.251577248811 323.3644563263949 1097.342993363595 292.9992217595734
1210 0.005 6.05 20 1095.147213902552 1065.970457201717 1066.158028483546 1103.11491997832 1100.489132419848 1100.052656062091 1096.250429812336 323.3682340725189 1097.341348316837 292.9992219081795
1211 0.005 6.055 20 1095.145380516306 1065.970473738495 1066.158049726773 1103.113737025346 1100.491085566485 1100.061071649578 1096.251924005694 323.3722050283671 1097.342526753293 292.9992219465223
1212 0.005 6.06 20 1095.146738324735 1065.970519961458 1066.158093244753 1103.115077385561 1100.488890154605 1100.05236854338 1096.250323833696 323.3761496025411 1097.340625915748 292.9992220646839
1213 0.005 6.065 20 1095.143660244301 1065.970511388516 1066.158094108676 1103.11256161251 1100.490252781714 1100.059464519816 1096.25109927481 323.3800771530885 1097.335889998846 292.9992222448186
1214 0.005 6.07 20 1095.147061526368 1065.970566244211 1066.15814322522 1103.117980327035 1100.493416767295 1100.057287194301 1096.251435774148 323.3840955853557 1097.329115387078 292.9992223796099
1215 0.005 6.075 20 1095.143816763697 1065.970571805623 1066.158159676553 1103.11381735478 1100.49272173938 1100.061101763071 1096.251020109748 323.388227781765 1097.327160825908 292.9992221524174
1216 0.005 6.08 20 1095.145941321182 1065.970598806235 1066.158183472429 1103.114892997774 1100.491470040305 1100.055016161789 1096.250716842232 323.3919969299474 1097.329097796567 292.9992220995206
1217 0.005 6.085 20 1095.144263411762 1065.970608888956 1066.158197849626 1103.114464082596 1100.492636082717 1100.060577418932 1096.251143445807 323.3956312954749 1097.329615712872 292.999221796344
1218 0.005 6.09 20 1095.147148548441 1065.970664444889 1066.158244294845 1103.117961851272 1100.492157084129 1100.056318171072 1096.251448392457 323.3994149592639 1097.331709139701 292.9992220796073
1219 0.005 6.095 20 1095.141603918243 1065.970633325511 1066.15823040283 1103.110719659067 1100.488971200379 1100.059833613217 1096.25006702698 323.4031991409511 1097.334368398602 292.9992220542535
1220 0.005 6.100000000000001 20 1095.144063695687 1065.97063143732 1066.15822038906 1103.112759728987 1100.486769258835 1100.051345439856 1096.249740539203 323.4070636035261 1097.339347822631 292.9992222240979
1221 0.005 6.105 20 1095.143044352626 1065.970602409464 1066.158190951683 1103.11111594061 1100.488067167705 1100.0578592625 1096.250571839 323.4108737109525 1097.339780559913 292.999222228933
1222 0.005 6.11 20 1095.144018974665 1065.970603433395 1066.158187313464 1103.112441246799 1100.485903324478 1100.049695383258 1096.248653306116 323.4146908365225 1097.339826072918 292.9992221906587
1223 0.005 6.115 20 1095.143843287236 1065.970578757611 1066.158164823082 1103.111746036493 1100.488598273955 1100.059401252701 1096.250284316163 323.4184809790426 1097.341320590124 292.9992220900617
1224 0.005 6.12 20 1095.145316009559 1065.970598794465 1066.158177946025 1103.113287302158 1100.487456303396 1100.051890194163 1096.248542912921 323.4222241502038 1097.342140718298 292.9992219921247
1225 0.005 6.125 20 1095.145725349138 1065.970601647715 1066.158181592031 1103.112213117992 1100.489337083237 1100.058865803647 1096.250357304243 323.425941314549 1097.343987703148 292.9992218426817
1226 0.005 6.13 20 1095.147408772189 1065.970661222982 1066.158230673082 1103.11666530858 1100.490121224647 1100.05448700358 1096.251009273809 323.4296738886744 1097.341953128523 292.9992220359661
1227 0.005 6.135 20 1095.14524624889 1065.970671453156 1066.158250454997 1103.112496435893 1100.490089734775 1100.060186796385 1096.251182446492 323.4332414260798 1097.340570105641 292.9992219642458
1228 0.005 6.140000000000001 20 1095.147156008456 1065.970718881289 1066.158289885789 1103.114826088982 1100.488880849909 1100.052590285745 1096.251092250832 323.4367516287584 1097.341428072878 292.9992220281773
1229 0.005 6.145 20 1095.145920773922 1065.970744876311 1066.158316971123 1103.113980689327 1100.490887615773 1100.060201569187 1096.252076239811 323.4403919214312 1097.341443856743 292.9992221828987
1230 0.005 6.15 20 1095.147620486878 1065.970799756551 1066.158368715879 1103.115801312241 1100.490179887368 1100.054575259417 1096.251130855305 323.4441276315601 1097.34171229671 292.9992222789468
1231 0.005 6.155 20 1095.144524187076 1065.970807396041 1066.158383493835 1103.112890645426 1100.490094934636 1100.058338005657 1096.251609719567 323.4479440382468 1097.339758329573 292.9992221404143
1232 0.005 6.16 20 1095.145859495219 1065.970836974812 1066.158414043882 1103.115210567182 1100.49014055308 1100.054686298786 1096.250491227701 323.4516674170229 1097.334906069497 292.9992221789421
1233 0.005 6.165 20 1095.14398560191 1065.970839991385 1066.158422532188 1103.113907753416 1100.492602807344 1100.059875569143 1096.251157312002 323.4554930208798 1097.32847351834 292.9992220005398
1234 0.005 6.17 20 1095.145601929652 1065.970865717578 1066.158448849207 1103.115084479009 1100.491041841335 1100.053816703529 1096.24946647859 323.4593829047045 1097.329332917608 292.9992219943471
1235 0.005 6.175 20 1095.14402699203 1065.970871697137 1066.158459781999 1103.114090501971 1100.492560194101 1100.0607230145 1096.250953428723 323.4629989117811 1097.328996900204 292.9992218793279
1236 0.005 6.18 20 1095.146492917865 1065.970911659969 1066.158493538199 1103.116641711097 1100.491088534047 1100.054019435313 1096.250127795395 323.466503688864 1097.329595237351 292.9992221597256
1237 0.005 6.185 20 1095.142412418822 1065.970891665988 1066.158485574358 1103.11188649176 1100.491121714578 1100.06047937624 1096.250574300067 323.47005728701 1097.330011940436 292.9992221972551
1238 0.005 6.19 20 1095.144335849652 1065.970894344515 1066.15848263996 1103.113217057511 1100.487190008858 1100.050675877841 1096.249474662335 323.4737694134042 1097.337195209477 292.9992222642913
1239 0.005 6.195 20 1095.142993069221 1065.970860924691 1066.158451539541 1103.11158774324 1100.48851741185 1100.05908753358 1096.250310588116 323.4774466689256 1097.341050247108 292.9992221504954
1240 0.005 6.2 20 1095.143929822995 1065.970864136503 1066.158449604618 1103.112855789932 1100.486987347532 1100.05213259333 1096.249384073039 323.4810748739395 1097.337480244314 292.999222197292
1241 0.005 6.205 20 1095.143068458315 1065.970837586427 1066.158426793565 1103.110868193285 1100.487803815215 1100.0575157913 1096.25057378413 323.4846205484233 1097.337831496892 292.9992219556088
1242 0.005 6.21 20 1095.143596232458 1065.970835692187 1066.158420333774 1103.112246278509 1100.486022245141 1100.050123724714 1096.248432129141 323.4882607365459 1097.337578651288 292.9992220559233
1243 0.005 6.215 20 1095.144178091268 1065.970826050343 1066.158409721941 1103.111250238498 1100.489265850917 1100.059126398611 1096.250595016707 323.4917899589381 1097.340120061048 292.999221875168
1244 0.005 6.22 20 1095.146312892551 1065.970860489359 1066.158433595785 1103.113829343579 1100.488148795808 1100.051523321652 1096.249518386511 323.4953383263282 1097.342837206698 292.9992219363739
1245 0.005 6.225000000000001 20 1095.146479520571 1065.970878311233 1066.158451442669 1103.113741616199 1100.490598604161 1100.059301005607 1096.251030943896 323.4989358825942 1097.344029224779 292.999222087772
1246 0.005 6.23 20 1095.146820532359 1065.970933586994 1066.158502952662 1103.115959959568 1100.48888892139 1100.052218012989 1096.249847618829 323.5023144797719 1097.340375141289 292.9992223568038
1247 0.005 6.235 20 1095.144769750877 1065.97093779739 1066.158517397013 1103.111759055301 1100.48994383206 1100.060088573983 1096.251365250788 323.5056621915521 1097.339045024617 292.9992221905419
1248 0.005 6.24 20 1095.146577376036 1065.970980801827 1066.158554599239 1103.115032680684 1100.489206603254 1100.05313139827 1096.249891275729 323.5091052237102 1097.340143100074 292.9992220759562
1249 0.005 6.245 20 1095.145694300256 1065.970995709312 1066.158571111677 1103.113746317646 1100.490698376198 1100.059705758041 1096.251360796281 323.5126699843309 1097.342702359143 292.9992219768858
1250 0.005 6.25 20 1095.146824139945 1065.971048577273 1066.158618875585 1103.116229667685 1100.490157398106 1100.054172631014 1096.251769976581 323.5163126659 1097.338483473636 292.9992219714422
1251 0.005 6.255 20 1095.142797969523 1065.971037561776 1066.158622938813 1103.112348120378 1100.490935344739 1100.060956238785 1096.250921044252 323.5199280523467 1097.330446729263 292.9992218005055
1252 0.005 6.26 20 1095.145865023505 1065.97105838576 1066.158640032006 1103.114909228611 1100.490811101228 1100.053677079398 1096.249498797062 323.5236283463328 1097.329121352642 292.9992219389041
1253 0.005 6.265000000000001 20 1095.144510181183 1065.971060956262 1066.158644794383 1103.114622003291 1100.493266599455 1100.061603617166 1096.251164293959 323.5271905412976 1097.33114140844 292.9992220203629
1254 0.005 6.27 20 1095.145618516301 1065.971086834001 1066.158670202162 1103.115178285684 1100.491007545793 1100.054010061472 1096.249642478886 323.5306175121852 1097.330054373292 292.9992220910104
1255 0.005 6.275 20 1095.14391536033 1065.971089690485 1066.158677666511 1103.113549747617 1100.492050588645 1100.060112846541 1096.250875771839 323.5340185532976 1097.32998092898 292.9992221395811
1256 0.005 6.28 20 1095.145937207009 1065.97112427695 1066.15870660963 1103.116187840409 1100.490027296076 1100.053432416049 1096.24986681322 323.5375052967624 1097.331775649108 292.9992223893718
1257 0.005 6.285 20 1095.141504372929 1065.97109227909 1066.158684382847 1103.110364609385 1100.488521730283 1100.058800809682 1096.251043943096 323.5409208745994 1097.335294640169 292.9992222763129
1258 0.005 6.29 20 1095.143758231254 1065.971080309859 1066.158668873629 1103.111967003446 1100.486041803641 1100.051415825233 1096.249112415639 323.544339334615 1097.337595236151 292.9992220623154
1259 0.005 6.295 20 1095.143159970211 1065.971047909522 1066.158636311354 1103.111097091057 1100.48761536619 1100.056932725579 1096.249710095552 323.5478283057935 1097.340149783785 292.9992219403017
1260 0.005 6.3 20 1095.145297163125 1065.971074412441 1066.158651912784 1103.115181676521 1100.487590798725 1100.052457794847 1096.249791935342 323.551275346438 1097.338405850578 292.9992219287465
1261 0.005 6.305 20 1095.142536475908 1065.971048584873 1066.158633902275 1103.109994425439 1100.487664675662 1100.05764907324 1096.250846367221 323.5547253007287 1097.337335200214 292.9992218900404
1262 0.005 6.31 20 1095.14583245607 1065.971072138613 1066.158647574081 1103.113905929139 1100.488448077907 1100.053346632296 1096.249691603885 323.5580818290033 1097.342225077701 292.9992218997587
1263 0.005 6.315 20 1095.146452724791 1065.971089655381 1066.158661955925 1103.113462600441 1100.48981175114 1100.057567925603 1096.250183810553 323.561408463582 1097.344754144373 292.9992220758641
1264 0.005 6.32 20 1095.148070537468 1065.97115662146 1066.158719853705 1103.116959100661 1100.490542237322 1100.054705893875 1096.251382803124 323.5647894666347 1097.342434370537 292.9992222930498
1265 0.005 6.325 20 1095.144850062635 1065.971159746732 1066.158737955884 1103.112079324628 1100.490287915155 1100.061275344129 1096.250930231788 323.5680792085735 1097.340232936618 292.9992222919037
1266 0.005 6.33 20 1095.146353423367 1065.971199937177 1066.158771522999 1103.114303395805 1100.488715389678 1100.051961158553 1096.25037572779 323.5712830090528 1097.339761731901 292.9992221616327
1267 0.005 6.335 20 1095.146197158629 1065.971218683073 1066.15879185478 1103.113931883981 1100.490860806351 1100.059447403872 1096.251510633681 323.5746524221152 1097.342149933331 292.9992220413849
1268 0.005 6.34 20 1095.147397475471 1065.971285611939 1066.158852358956 1103.117072691432 1100.489861493973 1100.053396367782 1096.250881073347 323.5781333214314 1097.33984287411 292.9992220148233
1269 0.005 6.345 20 1095.143576885275 1065.971279585351 1066.158860795486 1103.112028066464 1100.490374374523 1100.061021063295 1096.251235929627 323.5815451457514 1097.336388794877 292.9992217516317
1270 0.005 6.350000000000001 20 1095.145920440588 1065.971308320557 1066.158885045426 1103.115565319671 1100.489900865157 1100.052926837669 1096.250257152549 323.5849636243845 1097.331913526818 292.9992219036707
1271 0.005 6.355 20 1095.144717064087 1065.971309472721 1066.158890223375 1103.114311372946 1100.493245657522 1100.061409257651 1096.251472785511 323.5884794795085 1097.330814355596 292.9992221219091
1272 0.005 6.36 20 1095.145991326777 1065.971334374319 1066.15891479624 1103.115409263396 1100.49091657619 1100.053468242918 1096.249333718445 323.5919837517554 1097.330711780305 292.9992222704034
1273 0.005 6.365 20 1095.144324163593 1065.971333304275 1066.158918134427 1103.114165551306 1100.492634111374 1100.060831408784 1096.250957710852 323.5952009398541 1097.33142461198 292.9992222713752
1274 0.005 6.37 20 1095.147155633929 1065.971383478061 1066.158960203463 1103.117755577116 1100.492479032491 1100.055606679811 1096.251496930599 323.5983081176518 1097.331586537132 292.9992223351192
1275 0.005 6.375 20 1095.142749269801 1065.971369532605 1066.15895896353 1103.11228154843 1100.491252676365 1100.060570650042 1096.250989429386 323.6017060310172 1097.330925699096 292.9992221031194
1276 0.005 6.38 20 1095.144428879402 1065.97136559953 1066.158952146441 1103.112998059663 1100.487327190393 1100.05207117062 1096.25017200145 323.6050390157251 1097.338291655735 292.9992219275061
1277 0.005 6.385 20 1095.142928814711 1065.971340043011 1066.158925823072 1103.111300507567 1100.487802776962 1100.057442581525 1096.250603676934 323.6083586987506 1097.339534708313 292.9992217628371
1278 0.005 6.390000000000001 20 1095.143793201084 1065.971327039878 1066.158911195213 1103.111343820259 1100.485905875148 1100.050717931772 1096.248487186377 323.611584050117 1097.338731317194 292.9992219119974
1279 0.005 6.395 20 1095.14241740178 1065.971286756557 1066.158876307464 1103.110306683235 1100.487385839954 1100.05799960814 1096.249470999732 323.6148537024022 1097.339014740212 292.9992220114022
1280 0.005 6.4 20 1095.145831215471 1065.971311162936 1066.158886171439 1103.114777207982 1100.488654850852 1100.053384358684 1096.250769121096 323.6181027974145 1097.339479220779 292.9992223605758
1281 0.005 6.405 20 1095.144429792321 1065.971299057531 1066.158880348076 1103.111257272999 1100.489263330071 1100.059998857622 1096.250568459992 323.621362197142 1097.341218386838 292.9992223065853
1282 0.005 6.41 20 1095.146391597391 1065.971328981263 1066.158901932711 1103.113781251676 1100.4882077111 1100.052170369389 1096.248873122805 323.6245084110244 1097.343602086565 292.999222276604
1283 0.005 6.415 20 1095.146306588267 1065.971336611575 1066.158910274433 1103.113255734339 1100.490207371286 1100.059806698075 1096.250875141817 323.6277747764839 1097.344359644185 292.9992221322951
1284 0.005 6.42 20 1095.147217998252 1065.971389819397 1066.158956712055 1103.115490244356 1100.489772519822 1100.054069897222 1096.251221193801 323.6308301899979 1097.341435298672 292.9992220581443
1285 0.005 6.425 20 1095.145537381007 1065.971401028844 1066.158977299451 1103.112785701838 1100.490297360237 1100.060294594566 1096.251346990623 323.6338793771176 1097.339787530032 292.9992218532217
1286 0.005 6.43 20 1095.148115235886 1065.971471394132 1066.15903622917 1103.117346976968 1100.490952226989 1100.055460494739 1096.252345924286 323.637131571348 1097.339825664811 292.9992220453089
1287 0.005 6.435 20 1095.14428003912 1065.971471687252 1066.159048851225 1103.111540824895 1100.489957308934 1100.059187641384 1096.251654483636 323.6404170558786 1097.338259179784 292.9992218701071
1288 0.005 6.44 20 1095.145219501504 1065.971495596764 1066.1590719559 1103.114361240051 1100.488574410845 1100.052487159906 1096.249969378674 323.6437634246831 1097.336282264104 292.9992218658423
1289 0.005 6.445 20 1095.144631103134 1065.971492647338 1066.159073057819 1103.113869426667 1100.491840592241 1100.059880493669 1096.25063246893 323.6470115309767 1097.332207056554 292.9992221297157
1290 0.005 6.45 20 1095.14545691125 1065.971520678128 1066.159099877003 1103.115797244584 1100.491296346581 1100.053631899141 1096.249882052489 323.6505083569202 1097.327502635306 292.9992224370681
1291 0.005 6.455 20 1095.143701738655 1065.971521245235 1066.159108810197 1103.113609293022 1100.492487384274 1100.061184408685 1096.250114646717 323.6537490753055 1097.327125838379 292.9992222423717
1292 0.005 6.46 20 1095.146539699797 1065.971559330646 1066.159138878912 1103.116755242039 1100.491879120177 1100.054915596914 1096.250765534782 323.6567686332519 1097.329098653109 292.9992222039057
1293 0.005 6.465 20 1095.143485058309 1065.971558543797 1066.159145622154 1103.113375352584 1100.492343004745 1100.060906341882 1096.251057352292 323.6598128626985 1097.328682978707 292.9992219328644
1294 0.005 6.47 20 1095.145636389002 1065.971574154873 1066.159156929658 1103.114665796194 1100.489181814434 1100.053353127219 1096.24978708102 323.6630049811999 1097.334951969521 292.9992218895521
1295 0.005 6.475000000000001 20 1095.142810653309 1065.971545826144 1066.159132383009 1103.111964039151 1100.48910755304 1100.059136006732 1096.250519760306 323.6661348500256 1097.340262745349 292.9992219991125
1296 0.005 6.48 20 1095.144726684405 1065.971538021397 1066.159121063612 1103.112137522858 1100.486735620795 1100.051940654861 1096.249362479626 323.6693555250239 1097.33974444005 292.9992220432546
1297 0.005 6.485 20 1095.142973129666 1065.971503988242 1066.159090134081 1103.11117362822 1100.487900052311 1100.058246095285 1096.250116170441 323.6724979298149 1097.339811009035 292.9992220421954
1298 0.005 6.49 20 1095.146158528655 1065.971536020069 1066.159109388773 1103.115680798649 1100.488693255406 1100.053913547419 1096.251285738902 323.6755871477812 1097.339009039944 292.9992222827181
1299 0.005 6.495 20 1095.142695392004 1065.971505513012 1066.159090708155 1103.110360754696 1100.488575529414 1100.059787367183 1096.250229098073 323.6787537655076 1097.338746098278 292.9992223767861
1300 0.005 6.5 20 1095.14628399686 1065.971531272093 1066.159105997387 1103.113819385677 1100.488110160709 1100.053561360507 1096.249524492785 323.6817676896504 1097.341556582126 292.9992222262136
1301 0.005 6.505 20 1095.145932507485 1065.971544616819 1066.15911728883 1103.112789779624 1100.488953522871 1100.055034782228 1096.249548918465 323.68483425264 1097.343394641883 292.9992222084106
1302 0.005 6.51 20 1095.147315634448 1065.971598485022 1066.159163706127 1103.116074092879 1100.489571942366 1100.053514690682 1096.249780774992 323.6879871262417 1097.341601120114 292.9992221264608
1303 0.005 6.515000000000001 20 1095.145434599889 1065.971605525525 1066.159181011482 1103.112594060442 1100.490228272066 1100.060481339846 1096.251314993051 323.6909126176575 1097.34053501753 292.9992217800678
1304 0.005 6.52 20 1095.146782251519 1065.971646741524 1066.159216061823 1103.114698877698 1100.489074888406 1100.053406270394 1096.250104728561 323.6938019543304 1097.340181021111 292.9992219889759
1305 0.005 6.525 20 1095.145535299184 1065.971649621805 1066.159225421378 1103.11264498013 1100.490144843531 1100.060106162425 1096.250967445081 323.6968197835381 1097.340927835145 292.9992218667339
1306 0.005 6.53 20 1095.146823378805 1065.971692325725 1066.159260294619 1103.115287888527 1100.489648180227 1100.053736382893 1096.251190651101 323.6998881314126 1097.34165623026 292.999221992357
1307 0.005 6.535 20 1095.144669388894 1065.97169389447 1066.159267524952 1103.113048726496 1100.489963751821 1100.05883146304 1096.251422483852 323.7031301500102 1097.33724558509 292.9992221185549
1308 0.005 6.54 20 1095.146444233929 1065.971725310868 1066.159297942355 1103.115812575177 1100.491384309549 1100.054496167625 1096.250492995082 323.70623679388 1097.330460593726 292.9992223426161
1309 0.005 6.545 20 1095.144785832946 1065.971734488787 1066.159311897644 1103.114479612691 1100.492375444942 1100.059415529999 1096.251050249312 323.7096072299879 1097.328574801463 292.9992222587799
1310 0.005 6.55 20 1095.148097220296 1065.971805828337 1066.15937523597 1103.119864531368 1100.494397900438 1100.058159586439 1096.252233040252 323.7126465296174 1097.33016893475 292.9992222301109
1311 0.005 6.555 20 1095.143045019553 1065.971799372513 1066.15938441445 1103.112744403782 1100.491835187081 1100.059629599911 1096.251001120791 323.7155551171642 1097.326937906541 292.9992218554951
1312 0.005 6.56 20 1095.146019499811 1065.971821818356 1066.159402968334 1103.115315561146 1100.490551132923 1100.053670159798 1096.249597551901 323.7184972757632 1097.331972519589 292.99922183785
1313 0.005 6.565 20 1095.143492369353 1065.971801199189 1066.159386830343 1103.112796560807 1100.490701525174 1100.060379571896 1096.250969073112 323.7214653545836 1097.336129344991 292.9992218821373
1314 0.005 6.57 20 1095.143870922291 1065.971782773894 1066.159369221896 1103.111481141241 1100.485927472202 1100.050330943877 1096.248356386778 323.7245520400218 1097.340265461105 292.9992219646776
1315 0.005 6.575 20 1095.142970982137 1065.971746171514 1066.159332856966 1103.111116136087 1100.487900256199 1100.058347800926 1096.250023326423 323.7275968056061 1097.339922296787 292.9992221434888
1316 0.005 6.58 20 1095.14599954434 1065.971769262498 1066.159344314943 1103.115064634156 1100.488130027001 1100.053191474847 1096.250730837779 323.7305257222844 1097.338635775334 292.9992223769616
1317 0.005 6.585 20 1095.141772590783 1065.971723304117 1066.15931134343 1103.109462622478 1100.487561683232 1100.058808980294 1096.249848718967 323.7335461807643 1097.337328400136 292.999222232788
1318 0.005 6.59 20 1095.145525695673 1065.971732904539 1066.159311509032 1103.113300800379 1100.487364219565 1100.052728147676 1096.248865703977 323.7364910645344 1097.340098684481 292.9992222026576
1319 0.005 6.595 20 1095.145867781155 1065.971737342446 1066.159311861976 1103.112884197764 1100.489486614616 1100.05779480567 1096.250104783071 323.7394078968281 1097.344380369104 292.9992220719777
1320 0.005 6.600000000000001 20 1095.14812523043 1065.971803213411 1066.159366179523 1103.117070052468 1100.489481499014 1100.053083882643 1096.249849173306 323.7423153728911 1097.341940527874 292.9992222504533
1321 0.005 6.605 20 1095.144753153893 1065.971802328266 1066.159379048823 1103.111956128388 1100.489850183949 1100.060337935928 1096.250939251134 323.7453106321426 1097.340087521293 292.9992218029574
1322 0.005 6.61 20 1095.147238127948 1065.971846984327 1066.159414366537 1103.115078848704 1100.48874949215 1100.052341743327 1096.250222708174 323.7479744865232 1097.341712310557 292.9992217463779
1323 0.005 6.615 20 1095.146485959968 1065.971861917048 1066.15943176962 1103.113666938447 1100.490923224382 1100.059747368932 1096.251604741792 323.7507355267321 1097.342068184758 292.999221870236
1324 0.005 6.62 20 1095.146183026438 1065.971891195318 1066.159460900941 1103.113996219512 1100.48865065221 1100.052451450915 1096.249492135015 323.7537012228443 1097.341194735674 292.999222073218
1325 0.005 6.625 20 1095.146293720843 1065.9719012639 1066.159473309504 1103.114146793687 1100.491389099258 1100.062145286641 1096.251734455364 323.7567854745649 1097.342486113154 292.9992221737222
1326 0.005 6.63 20 1095.145904916925 1065.971929944623 1066.159500458688 1103.114960527469 1100.488423688726 1100.051098868664 1096.250123657935 323.7597882636427 1097.336272437396 292.9992222207154
1327 0.005 6.635 20 1095.145641431312 1065.971942551492 1066.159516092673 1103.114790405761 1100.492842428226 1100.060780847228 1096.251814817973 323.7627828014963 1097.329736015409 292.9992221294277
1328 0.005 6.640000000000001 20 1095.145808380079 1065.971966425195 1066.159543181836 1103.115441837668 1100.491398439597 1100.054893601792 1096.249564665598 323.766000413205 1097.330053329208 292.9992221130511
1329 0.005 6.645 20 1095.14459086524 1065.971961884826 1066.159545275844 1103.113402611988 1100.492207673484 1100.060195554192 1096.250572453234 323.7688694898695 1097.329843943582 292.9992219590782
1330 0.005 6.65 20 1095.14713237436 1065.972014846761 1066.159589458383 1103.118664868031 1100.492139795088 1100.055077963802 1096.250381332812 323.7716063155021 1097.329996934407 292.9992219497962
1331 0.005 6.655 20 1095.143164842741 1065.972002350615 1066.159589360217 1103.112761710151 1100.491974171769 1100.061516673513 1096.250686790772 323.7744286344044 1097.329314579686 292.9992219712723
1332 0.005 6.66 20 1095.144304062155 1065.971988731351 1066.159575211607 1103.112150916557 1100.487182539434 1100.05067475297 1096.248862631509 323.7773836288953 1097.33573220158 292.9992220846503
1333 0.005 6.665 20 1095.142947407084 1065.971951283747 1066.159538112066 1103.111649385269 1100.488717858285 1100.059443599748 1096.25041629419 323.7803035600805 1097.341596018458 292.9992222209352
1334 0.005 6.67 20 1095.144889953433 1065.971949683337 1066.159530609816 1103.112669805847 1100.486320071071 1100.051041568378 1096.248729629431 323.7831523249783 1097.338845793941 292.9992223873505
1335 0.005 6.675 20 1095.142544369238 1065.971907636208 1066.159493527295 1103.110234314816 1100.487229597062 1100.057078962628 1096.249908417977 323.786008800494 1097.338868763801 292.9992222153662
1336 0.005 6.68 20 1095.14451597889 1065.971904025453 1066.159483660057 1103.112845427952 1100.486499124951 1100.050701949673 1096.249048631387 323.788825834651 1097.33785748741 292.9992222004764
1337 0.005 6.685 20 1095.143480129984 1065.971887195215 1066.159467132902 1103.110989301191 1100.488890620796 1100.059143455557 1096.250898072426 323.7916767877454 1097.339002907914 292.9992219515984
1338 0.005 6.69 20 1095.147050286424 1065.971918897794 1066.159488824682 1103.114069645359 1100.48832698688 1100.052617486737 1096.249497115501 323.7944210428249 1097.342672639343 292.9992217504914
1339 0.005 6.695 20 1095.146059923199 1065.971925713462 1066.159496836955 1103.11294886321 1100.489497478011 1100.058036215138 1096.250375970614 323.7972289569439 1097.344885079433 292.9992219538505
1340 0.005 6.7 20 1095.14705752269 1065.971972559858 1066.159538381014 1103.115499240412 1100.488679001909 1100.05186014917 1096.249528240571 323.7999366339732 1097.340302263772 292.9992220724037
1341 0.005 6.705 20 1095.144800130449 1065.971975768086 1066.159551644316 1103.111947234702 1100.489898322178 1100.059843174708 1096.251066593948 323.8025962678664 1097.338955484094 292.9992220054677
1342 0.005 6.71 20 1095.146523114837 1065.972006686392 1066.159576205544 1103.114105268829 1100.488781581645 1100.052854538182 1096.249573394589 323.8051645974747 1097.34051027541 292.9992221942817
1343 0.005 6.715 20 1095.146414752914 1065.972018062603 1066.159588299849 1103.113961745939 1100.49126916866 1100.061247303476 1096.251890013006 323.8081009532093 1097.342533635463 292.9992222440963
1344 0.005 6.72 20 1095.146572145525 1065.972055489364 1066.159622631059 1103.114779890458 1100.488603430426 1100.051795236539 1096.249839326628 323.8109635870705 1097.340903111722 292.9992220428401
1345 0.005 6.725000000000001 20 1095.144909173192 1065.972046927746 1066.159622384615 1103.113291564551 1100.490901589914 1100.060803157176 1096.251261912702 323.8138792833969 1097.336961256405 292.9992219772767
1346 0.005 6.73 20 1095.145658702924 1065.972066012031 1066.159641417432 1103.114974855588 1100.490819906935 1100.053559304106 1096.249166880925 323.816715668608 1097.329671783044 292.9992221068541
1347 0.005 6.735 20 1095.144851470672 1065.972058826295 1066.159640527814 1103.113685836961 1100.492363595976 1100.060647015699 1096.250534831215 323.8198603462314 1097.329558983593 292.9992218673353
1348 0.005 6.74 20 1095.146602168619 1065.972099842674 1066.159673542699 1103.117310035477 1100.492951255751 1100.055980717349 1096.251403616805 323.822579573982 1097.329920691751 292.9992220316593
1349 0.005 6.745 20 1095.143716904694 1065.972089824937 1066.159675089478 1103.112817510915 1100.492141245549 1100.060935724667 1096.250691224662 323.8251429735198 1097.32803474098 292.9992219967722
1350 0.005 6.75 20 1095.146200753823 1065.972113628007 1066.159691938959 1103.115617332016 1100.490587562041 1100.054172961215 1096.250676039197 323.8278931403513 1097.333192843822 292.9992221624153
1351 0.005 6.755 20 1095.143166350414 1065.972095162308 1066.159677071458 1103.112154680281 1100.489326391689 1100.059212437708 1096.251139883113 323.8307037841807 1097.337208552749 292.9992222632093
1352 0.005 6.76 20 1095.144845132008 1065.972088463086 1066.159668659892 1103.112512989549 1100.48637137958 1100.050362874416 1096.249285827555 323.8334875741797 1097.340070365647 292.9992223123136
1353 0.005 6.765000000000001 20 1095.143322877787 1065.972055692812 1066.159637510188 1103.111533303802 1100.488508325111 1100.059541249646 1096.250502946702 323.8362726889703 1097.3404705053 292.9992221399202
1354 0.005 6.77 20 1095.145815941446 1065.972066803526 1066.159641543828 1103.113818178523 1100.486946431457 1100.051677753561 1096.249283601469 323.8389286690033 1097.339956456103 292.9992220536402
1355 0.005 6.775 20 1095.143325953044 1065.972033961193 1066.159614025592 1103.111062662676 1100.487956264089 1100.058187733568 1096.25014367273 323.8416696434988 1097.340605104351 292.9992219275609
1356 0.005 6.78 20 1095.146974332185 1065.972063987154 1066.159633527673 1103.114741263382 1100.488988537561 1100.053914180486 1096.25039300392 323.8443149939039 1097.34244272492 292.9992218506076
1357 0.005 6.785 20 1095.14498974213 1065.972059568182 1066.159634718501 1103.112022472601 1100.489552568354 1100.059941954968 1096.249849134991 323.8470044941002 1097.343367324853 292.9992218846218
1358 0.005 6.79 20 1095.147755225671 1065.972098588611 1066.159662818061 1103.114746098184 1100.488813836073 1100.052817714481 1096.250914381357 323.8496726921297 1097.34394903836 292.9992220096712
1359 0.005 6.795 20 1095.146556583136 1065.972122338747 1066.159687199805 1103.11403796413 1100.490447254806 1100.05951607567 1096.251594253327 323.8522889439611 1097.342903528902 292.9992220659144
1360 0.005 6.8 20 1095.146532079512 1065.972158644624 1066.159724654486 1103.11417069905 1100.48863617429 1100.05235056475 1096.249587499292 323.8547262047873 1097.340269091545 292.9992222257119
1361 0.005 6.805 20 1095.145354066337 1065.972164462287 1066.159738392781 1103.112435530234 1100.490093448118 1100.059735512089 1096.25135488069 323.8573093546652 1097.339195803669 292.9992222616614
1362 0.005 6.81 20 1095.147598947329 1065.972220742866 1066.159784207062 1103.116086509256 1100.490252364295 1100.054753906091 1096.251985825588 323.8600266515425 1097.339454357715 292.9992221948947
1363 0.005 6.815 20 1095.144974600479 1065.972228495704 1066.15980038489 1103.112565576685 1100.489791919072 1100.057997394018 1096.251463435325 323.8628524691161 1097.337266745199 292.9992220494198
1364 0.005 6.82 20 1095.14628657965 1065.972266134077 1066.159833836419 1103.115926286856 1100.490304146852 1100.054442400485 1096.251347034707 323.8654898982094 1097.3332496838 292.9992219844115
1365 0.005 6.825 20 1095.144861130264 1065.972263281129 1066.159841998831 1103.113771515478 1100.493378469219 1100.0626702025 1096.251318414945 323.8683233470347 1097.326797950999 292.9992219108578
1366 0.005 6.83 20 1095.146622477591 1065.972301770289 1066.159873910309 1103.11649558437 1100.491512473277 1100.053819470743 1096.250863243236 323.8712722311354 1097.329117445237 292.9992220320147
1367 0.005 6.835 20 1095.144919212571 1065.972298301951 1066.159877664636 1103.113982356802 1100.493005638625 1100.061277740399 1096.251039774684 323.8738585869256 1097.331748510182 292.9992220747688
1368 0.005 6.84 20 1095.1457260772 1065.972317092185 1066.159895310379 1103.115045218324 1100.490775161768 1100.053677496565 1096.249262730827 323.876369797692 1097.332170265091 292.9992221017184
1369 0.005 6.845 20 1095.144333993207 1065.972304711225 1066.159887203866 1103.11362431493 1100.491807707937 1100.06070712764 1096.251050317606 323.8789315152151 1097.334037553022 292.9992222239816
1370 0.005 6.850000000000001 20 1095.144152616964 1065.972300544834 1066.159883405271 1103.112745880048 1100.487584855117 1100.051874201189 1096.249413000379 323.8816161850273 1097.336551917733 292.9992222670627
1371 0.005 6.855 20 1095.142666156067 1065.972265394253 1066.159852165283 1103.110627903393 1100.48782625884 1100.05825356103 1096.250102988474 323.8842632316456 1097.338000189593 292.9992221084272
1372 0.005 6.86 20 1095.145303824235 1065.972274688441 1066.159852371975 1103.113923377646 1100.486568511479 1100.050954714783 1096.249015886335 323.8869173381544 1097.336941284414 292.999222054291
1373 0.005 6.865 20 1095.142222734591 1065.972235767539 1066.159820280069 1103.110348325794 1100.488016239868 1100.059185625808 1096.250368429465 323.8894912180011 1097.336938090721 292.999221812032
1374 0.005 6.87 20 1095.145002122365 1065.972228101973 1066.159805607176 1103.112026999539 1100.485920269919 1100.04967378525 1096.248738817309 323.8920793309877 1097.339599772595 292.9992218695092
1375 0.005 6.875 20 1095.145175975274 1065.972220099029 1066.159793585899 1103.112754611099 1100.48982880738 1100.060185253993 1096.250553945082 323.8946293103238 1097.344228767673 292.9992219373138
1376 0.005 6.88 20 1095.147392498629 1065.972249746932 1066.159816572293 1103.113838987887 1100.487768962471 1100.051339134134 1096.24851211258 323.8971397367657 1097.343963447906 292.9992221744105
1377 0.005 6.885 20 1095.145786185825 1065.972249178946 1066.159819805308 1103.112484464405 1100.489518848956 1100.059244615238 1096.250496726356 323.8997700055313 1097.343811151709 292.9992222999612
1378 0.005 6.890000000000001 20 1095.148236173496 1065.972309189773 1066.159869936828 1103.116656184864 1100.490383406624 1100.054798798994 1096.251621378465 323.902180571926 1097.341764274404 292.9992223565695
1379 0.005 6.895 20 1095.144932664258 1065.972318046635 1066.159888336287 1103.112211624952 1100.489731607861 1100.059206316321 1096.251342013919 323.9045201776844 1097.338767036115 292.9992220859369
1380 0.005 6.9 20 1095.146527385084 1065.97234388019 1066.159911039263 1103.113617646846 1100.488200652881 1100.051758846495 1096.249560946412 323.9069572731908 1097.340561389841 292.999222049424
1381 0.005 6.905 20 1095.146186965411 1065.972352122943 1066.159921198539 1103.11371223787 1100.491050941179 1100.060790664079 1096.251776348572 323.9096671869256 1097.342630517539 292.9992218135637
1382 0.005 6.91 20 1095.146663026617 1065.972392802435 1066.159957456389 1103.115141614558 1100.488919942525 1100.05239031572 1096.250448479887 323.9122294520528 1097.339866328218 292.9992217970836
1383 0.005 6.915 20 1095.14474248227 1065.972378273262 1066.159953175907 1103.112805055488 1100.490679582884 1100.059642836771 1096.251118498601 323.9148739438951 1097.3343449683 292.9992218458646
1384 0.005 6.92 20 1095.14683223613 1065.972424440606 1066.159993486597 1103.11758222023 1100.493337718893 1100.057332510049 1096.251340680089 323.9175648137471 1097.329587008037 292.9992220789228
1385 0.005 6.925 20 1095.145182283333 1065.972427127025 1066.160005698043 1103.114051862499 1100.492933690081 1100.061007431814 1096.251465337959 323.920358977266 1097.327396442405 292.9992221544107
1386 0.005 6.93 20 1095.146457529935 1065.972459659275 1066.160034041907 1103.115876673792 1100.49192442465 1100.055869978933 1096.250858158739 323.9227871510454 1097.329731367775 292.9992223685926
1387 0.005 6.935 20 1095.144865031904 1065.972462353994 1066.160043561247 1103.11404954678 1100.492400076367 1100.060739515999 1096.251101414255 323.9251960053501 1097.329664520833 292.9992223611779
1388 0.005 6.94 20 1095.147028604322 1065.972506935434 1066.160080136082 1103.117474791097 1100.491614102465 1100.055846195135 1096.251224915431 323.9276611009237 1097.331893403387 292.999222409937
1389 0.005 6.945 20 1095.141725229648 1065.972468502033 1066.160055762341 1103.109993872461 1100.487852776649 1100.056832299236 1096.250472058167 323.930230023364 1097.334333495306 292.9992221697269
1390 0.005 6.95 20 1095.14493640037 1065.972466126442 1066.160045790063 1103.113199985975 1100.486705388935 1100.051492057834 1096.24908627355 323.9326828037907 1097.339307331786 292.9992220066114
1391 0.005 6.955 20 1095.143339130196 1065.97243836861 1066.160016358642 1103.111222578466 1100.488028974954 1100.058103182379 1096.250820092299 323.9352517588678 1097.339493027289 292.999221803963
1392 0.005 6.96 20 1095.145090818444 1065.972431531818 1066.160006282931 1103.112207256796 1100.486188435699 1100.050214517249 1096.249276794907 323.9377183745023 1097.339953492728 292.9992218682551
1393 0.005 6.965 20 1095.143782943421 1065.972416003658 1066.159989638543 1103.111990951358 1100.488453374029 1100.058495014955 1096.250659885045 323.9402731987661 1097.340466479571 292.9992219563225
1394 0.005 6.97 20 1095.147043116243 1065.972442278265 1066.160009826357 1103.114270984583 1100.488171026258 1100.052608226398 1096.249085016461 323.9426761434571 1097.342256692776 292.9992220649328
1395 0.005 6.975000000000001 20 1095.145266709735 1065.972442158412 1066.160013347179 1103.112111063711 1100.489475371911 1100.059242337544 1096.25049012572 323.9451613202801 1097.343347416311 292.9992222059281
1396 0.005 6.98 20 1095.148343748322 1065.972487832945 1066.160049681196 1103.115540232478 1100.489804646932 1100.054548954621 1096.250651619454 323.9476094041193 1097.343078970587 292.999222326124
1397 0.005 6.985 20 1095.145913273233 1065.972501476001 1066.160068802598 1103.113666364142 1100.490940239842 1100.060849358921 1096.25132823572 323.9499521292171 1097.342171445477 292.9992222305395
1398 0.005 6.99 20 1095.146647555771 1065.972528623183 1066.160094954706 1103.113561325839 1100.487928618422 1100.051306612883 1096.24910430328 323.9521216739765 1097.341431819881 292.9992220103118
1399 0.005 6.995 20 1095.146388382344 1065.972540535045 1066.160108010202 1103.113928345104 1100.490984250505 1100.060332266263 1096.251825818334 323.9545797359203 1097.342105793155 292.9992219560056
1400 0.005 7 20 1095.146650533654 1065.972578698564 1066.160144043639 1103.114654206112 1100.489069196126 1100.053033335374 1096.249971782789 323.9570785785899 1097.340092153965 292.9992218724394
1401 0.005 7.005 20 1095.14434726911 1065.972566666481 1066.160142473688 1103.111743532628 1100.489557595048 1100.058854865872 1096.251015645947 323.9596757332195 1097.337664118219 292.9992218194017
1402 0.005 7.01 20 1095.146271417118 1065.972597708459 1066.160166346244 1103.115804664571 1100.490897193628 1100.055433354872 1096.251740599598 323.9620956711149 1097.331523276774 292.9992221527548
1403 0.005 7.015000000000001 20 1095.145367152493 1065.97259959854 1066.160176878908 1103.114242030268 1100.492976394699 1100.061659089124 1096.250883723823 323.9647987623334 1097.327462979997 292.9992221868073
1404 0.005 7.02 20 1095.147491755492 1065.972648688956 1066.160217204656 1103.117612563921 1100.492973044688 1100.056448673542 1096.251465209092 323.9673607454184 1097.329409833827 292.9992222841702
1405 0.005 7.025 20 1095.144575392233 1065.972644629913 1066.160224441006 1103.113229275785 1100.4927288894 1100.061013161544 1096.251371594301 323.9696900186941 1097.327827082079 292.9992222365627
1406 0.005 7.03 20 1095.146072159508 1065.972671343556 1066.160246562003 1103.115882234418 1100.491265390863 1100.054545494444 1096.250580205301 323.9718983043595 1097.331562220365 292.999222147845
1407 0.005 7.035 20 1095.144618462441 1065.972663337523 1066.160241491586 1103.113779141813 1100.491560642361 1100.059621826793 1096.251151696363 323.9742460336296 1097.334348816187 292.9992219868233
1408 0.005 7.04 20 1095.144585663777 1065.972663778645 1066.160242129555 1103.11325637917 1100.487159417063 1100.051353017935 1096.248849510964 323.976704187093 1097.338670845532 292.9992220587265
1409 0.005 7.045 20 1095.142847614441 1065.972617443481 1066.160202542543 1103.110320677669 1100.487381692797 1100.057992612284 1096.249527824031 323.9792180663479 1097.339385841145 292.9992218770576
1410 0.005 7.05 20 1095.145478906184 1065.97262874884 1066.160202664123 1103.114187320056 1100.487703561875 1100.052660623153 1096.250511937995 323.9815945961653 1097.338230985749 292.9992219681058
1411 0.005 7.055 20 1095.142291460282 1065.972586578174 1066.160169796703 1103.109822703133 1100.487587905875 1100.058630784717 1096.249860104359 323.9840418913928 1097.337336295964 292.9992220288043
1412 0.005 7.06 20 1095.145822934475 1065.972589899402 1066.160163667459 1103.113315277639 1100.487421760413 1100.052194047938 1096.249500728953 323.9863981754033 1097.340389138916 292.9992222291601
1413 0.005 7.065 20 1095.146135954023 1065.972595997221 1066.160164557243 1103.113839653196 1100.490697782588 1100.0615498194 1096.251025130123 323.9887317464601 1097.344792513788 292.9992223063413
1414 0.005 7.07 20 1095.147705726259 1065.972623748419 1066.160188337824 1103.11379517402 1100.487687931141 1100.050767487265 1096.248479996191 323.9910346711778 1097.344344970538 292.9992224210604
1415 0.005 7.075 20 1095.146192883744 1065.972630469714 1066.160197003392 1103.113515845751 1100.490660811102 1100.060787032389 1096.251299510993 323.9934495677899 1097.344539529205 292.9992221368893
1416 0.005 7.08 20 1095.148053241386 1065.972674216798 1066.160235473632 1103.114955765455 1100.488290641753 1100.051148326819 1096.250252052274 323.9955824988086 1097.342194970113 292.9992219361343
1417 0.005 7.085 20 1095.14604983241 1065.97269202857 1066.160255855317 1103.113222768853 1100.48973690158 1100.058293130347 1096.251602416395 323.9977380025791 1097.3412849212 292.9992217253663
1418 0.005 7.09 20 1095.14813484435 1065.972748756479 1066.16030727329 1103.116156793355 1100.489260164675 1100.052577063664 1096.250722965512 324.0000077877516 1097.341110837378 292.9992217772842
1419 0.005 7.095 20 1095.145713937583 1065.972763989466 1066.160328825111 1103.113478041397 1100.490369491517 1100.059741773408 1096.251840691787 324.0025096096298 1097.340620444316 292.9992219372724
1420 0.005 7.100000000000001 20 1095.145285838839 1065.972773759809 1066.160342621743 1103.113151209818 1100.488100340242 1100.052033057915 1096.249093763177 324.004896289995 1097.338266318784 292.9992221450513
1421 0.005 7.105 20 1095.144798638858 1065.972758587138 1066.160334465253 1103.113351242424 1100.49142043652 1100.06024434283 1096.250978735877 324.0073181560336 1097.331957045866 292.9992221518606
1422 0.005 7.11 20 1095.147409928435 1065.972808721406 1066.160374434594 1103.11819519364 1100.493556968157 1100.056797309355 1096.251736504829 324.0098653827496 1097.32968279838 292.999222491283
1423 0.005 7.115 20 1095.144590421542 1065.97279986683 1066.160379604364 1103.113385834967 1100.493129198811 1100.062567881358 1096.251074634495 324.0123103762152 1097.327238098685 292.9992221377046
1424 0.005 7.12 20 1095.145725701307 1065.972821598986 1066.160396934798 1103.115168666602 1100.490384727834 1100.051987235404 1096.250003269448 324.0144371202817 1097.329706896315 292.9992219718385
1425 0.005 7.125 20 1095.145242927586 1065.972820607213 1066.160396934062 1103.114009275087 1100.491846198288 1100.058628910143 1096.251019165276 324.0166356497837 1097.33186023662 292.9992218773629
1426 0.005 7.13 20 1095.145725534143 1065.972840616718 1066.160415705583 1103.115227297031 1100.490798267248 1100.05526406364 1096.250434663 324.0189485337976 1097.333140856858 292.9992220008683
1427 0.005 7.135 20 1095.143249488123 1065.97281124578 1066.160395912751 1103.11153278165 1100.48860409761 1100.058972368716 1096.250444369835 324.0214238575057 1097.3368401719 292.9992219988486
1428 0.005 7.140000000000001 20 1095.144027098409 1065.972798231203 1066.160378936416 1103.112138220434 1100.48594555501 1100.050074733981 1096.248795299898 324.0237579864654 1097.336270146835 292.9992222585163
1429 0.005 7.145 20 1095.14236645764 1065.972758678606 1066.160343646109 1103.110250246192 1100.48768775419 1100.05826748095 1096.249891742622 324.0260695149536 1097.336366513148 292.9992222566981
1430 0.005 7.15 20 1095.14549074241 1065.972761657861 1066.160334955263 1103.113232932799 1100.487273702253 1100.052376385006 1096.250591525924 324.02823018523 1097.339078248326 292.9992223677043
1431 0.005 7.155 20 1095.143150457763 1065.972735886632 1066.160311526924 1103.110513558741 1100.487085862891 1100.055574919211 1096.249874083807 324.0305117822417 1097.339246416146 292.9992222634387
1432 0.005 7.16 20 1095.147382047101 1065.972772621851 1066.160337943945 1103.115437171458 1100.488850197404 1100.053062708774 1096.249510624612 324.0327110807406 1097.341540494287 292.999222301508
1433 0.005 7.165 20 1095.145828066535 1065.972782687715 1066.160349990888 1103.112820444259 1100.490137525058 1100.059926149517 1096.251384577939 324.0349711094063 1097.342241089198 292.9992221098791
1434 0.005 7.17 20 1095.148379931853 1065.972823215677 1066.160383449839 1103.11474933688 1100.489084127024 1100.053315388876 1096.250862822131 324.0371723162777 1097.342876748418 292.9992219163088
1435 0.005 7.175 20 1095.146052017929 1065.97283053807 1066.160396137563 1103.113392516698 1100.49051105639 1100.060447098863 1096.251561409558 324.039220986557 1097.343185000308 292.9992217696267
1436 0.005 7.18 20 1095.147801442125 1065.972873328654 1066.16043528764 1103.114877418992 1100.488823735918 1100.05270044544 1096.24981083331 324.0412231512925 1097.341022263599 292.9992219881681
1437 0.005 7.185 20 1095.145429835876 1065.972870233156 1066.16044018653 1103.112246067424 1100.489650522191 1100.059135390128 1096.250795095032 324.0436051120847 1097.341338883817 292.9992220034272
1438 0.005 7.19 20 1095.148115400838 1065.972930247864 1066.160490193041 1103.117247702452 1100.490994792396 1100.055669075808 1096.251766591718 324.0459714381851 1097.340086396041 292.9992222048738
1439 0.005 7.195 20 1095.143930781069 1065.972925460338 1066.160496881307 1103.112001452798 1100.489704467357 1100.058786916059 1096.251912337027 324.0482905216861 1097.334264057713 292.9992222907887
1440 0.005 7.2 20 1095.146612341867 1065.972950680683 1066.160518466652 1103.115394789183 1100.491186565064 1100.054901737334 1096.250662040006 324.050558593411 1097.330663835066 292.99922234606
1441 0.005 7.205 20 1095.145590118754 1065.972950103383 1066.160523948962 1103.1146777714 1100.493310322294 1100.061678220998 1096.251521956721 324.0530936215852 1097.330657306116 292.9992221915869
1442 0.005 7.21 20 1095.145979454129 1065.972981587564 1066.160553672505 1103.116105096642 1100.491991350659 1100.05532187101 1096.250235559689 324.0553565674538 1097.329296000757 292.9992221358738
1443 0.005 7.215 20 1095.145185382977 1065.972980643969 1066.160559730729 1103.113533022459 1100.492174668955 1100.060249031342 1096.250775122686 324.0574598162007 1097.328994446853 292.9992218149105
1444 0.005 7.22 20 1095.146435282696 1065.97302002288 1066.160592091987 1103.117062909329 1100.491155394048 1100.054266457228 1096.25025987062 324.0595589147766 1097.330293866964 292.9992220008337
1445 0.005 7.225000000000001 20 1095.143766507991 1065.973007784538 1066.160587439595 1103.112296523994 1100.490556312716 1100.061136480898 1096.251917920308 324.0617392253401 1097.331897061162 292.9992220649196
1446 0.005 7.23 20 1095.143678648305 1065.972988985165 1066.160569082462 1103.112097604768 1100.486641615262 1100.052051313449 1096.249668852496 324.0639497312937 1097.339171884703 292.9992221565496
1447 0.005 7.235 20 1095.143564837332 1065.972950951304 1066.160530185661 1103.110831361083 1100.487528484173 1100.055629152554 1096.249866817762 324.0662025153242 1097.339615701857 292.9992222699592
1448 0.005 7.24 20 1095.14510017993 1065.972960071622 1066.160532370959 1103.114152970755 1100.487483444912 1100.0521940225 1096.249590727175 324.0683948915823 1097.33695870856 292.9992223832145
1449 0.005 7.245 20 1095.142438295446 1065.972920991801 1066.160502364874 1103.109943565483 1100.487380509041 1100.057399901523 1096.250159460923 324.0705600668315 1097.336498161215 292.9992221386665
1450 0.005 7.25 20 1095.146116728915 1065.97293387375 1066.160504738019 1103.113688625336 1100.487871693906 1100.052726430376 1096.249598571455 324.0727692858104 1097.33992351495 292.9992221394693
1451 0.005 7.255 20 1095.144874303159 1065.972929144447 1066.160500798501 1103.112017347843 1100.489775490909 1100.060199440098 1096.250869704502 324.0748346966172 1097.341684136222 292.9992219219272
1452 0.005 7.26 20 1095.147385553658 1065.972950931406 1066.160515546151 1103.113153440209 1100.487560991163 1100.051019552029 1096.248833222388 324.0769875261976 1097.343206815346 292.9992218908726
1453 0.005 7.265000000000001 20 1095.14628384096 1065.972959134361 1066.160523492108 1103.113659266028 1100.490670386945 1100.060637472779 1096.251330566601 324.0791241051004 1097.344089409451 292.9992218894717
1454 0.005 7.27 20 1095.14817895237 1065.97300338038 1066.160563182315 1103.114941603691 1100.488393230748 1100.051585629693 1096.249754652824 324.0810633543666 1097.342144738374 292.9992219228477
1455 0.005 7.275 20 1095.146002275884 1065.973008648833 1066.160573750619 1103.113078380912 1100.490428490882 1100.05994593008 1096.251497838245 324.0830525157469 1097.342262730027 292.9992221146555
1456 0.005 7.28 20 1095.148308382652 1065.973055720448 1066.160615089056 1103.115795786689 1100.490047458133 1100.054378194588 1096.250875059214 324.0852598689507 1097.341852640583 292.9992222067114
1457 0.005 7.285 20 1095.146292031333 1065.973066726087 1066.160631433054 1103.114412068139 1100.491696241095 1100.062406290855 1096.252188483745 324.0874869446994 1097.342756521249 292.999222120694
1458 0.005 7.29 20 1095.14623840518 1065.973089665722 1066.160655444184 1103.114434982342 1100.488441132501 1100.051400813036 1096.249712849286 324.0896816761672 1097.336282757579 292.9992220150164
1459 0.005 7.295 20 1095.145572452761 1065.973087583023 1066.160660055134 1103.114452656384 1100.493425273975 1100.062194644564 1096.251238094044 324.0918959631442 1097.330650071312 292.9992220451739
1460 0.005 7.3 20 1095.146063411885 1065.973109216673 1066.1606811389 1103.115356816894 1100.490980391456 1100.053562232234 1096.249448946078 324.0943076015413 1097.329941152305 292.9992219921921
1461 0.005 7.305 20 1095.145274889653 1065.973099236594 1066.160677244507 1103.113716387032 1100.49226418983 1100.060143634825 1096.250633335426 324.0963752101007 1097.330741986548 292.9992217986015
1462 0.005 7.31 20 1095.147120958586 1065.973151819808 1066.160720487558 1103.118680024577 1100.492449919581 1100.055591190447 1096.250529987483 324.0983350729612 1097.330436697745 292.9992219125625
1463 0.005 7.315 20 1095.144052829954 1065.973137701116 1066.160718901017 1103.112789930431 1100.491984793373 1100.060660337158 1096.25108359942 324.1004100483736 1097.328746645858 292.9992220080835
1464 0.005 7.32 20 1095.144349488509 1065.973128425104 1066.160708379198 1103.112703749671 1100.487686273337 1100.051157296118 1096.249225718932 324.1025712338953 1097.335366916164 292.9992221595269
1465 0.005 7.325 20 1095.143983755195 1065.973090530875 1066.160671898099 1103.111825519609 1100.488763451217 1100.059313316549 1096.250592902506 324.104705727152 1097.341746634992 292.9992221690098
1466 0.005 7.33 20 1095.144364828418 1065.973085495845 1066.160662395025 1103.112751222196 1100.48681855297 1100.051944525453 1096.249016492803 324.1068388824211 1097.337986340788 292.999222248593
1467 0.005 7.335 20 1095.143247127887 1065.973047403065 1066.160628581233 1103.110517869583 1100.487666154113 1100.057896505532 1096.250168993002 324.1088952878172 1097.337550281405 292.9992221574639
1468 0.005 7.34 20 1095.145610756204 1065.973060849767 1066.16063122878 1103.11418280173 1100.487866269123 1100.05305729196 1096.250952444725 324.1110376385575 1097.338100344462 292.999222133512
1469 0.005 7.345 20 1095.14441069871 1065.973049801931 1066.160621984003 1103.11146117884 1100.488512946681 1100.058088141089 1096.250616083016 324.1131154658966 1097.338890900715 292.9992220028111
1470 0.005 7.350000000000001 20 1095.148244303476 1065.97308929212 1066.160649592187 1103.114992840906 1100.489094260943 1100.053346112529 1096.250825757921 324.1151475628285 1097.343431569136 292.9992220699293
1471 0.005 7.355 20 1095.145910576305 1065.973097870486 1066.160660976321 1103.112870312159 1100.489899294589 1100.058590994612 1096.250997919177 324.1171795937975 1097.343603398756 292.9992219095704
1472 0.005 7.36 20 1095.148240649688 1065.973144564283 1066.160703632804 1103.115378065339 1100.488822662201 1100.052621381268 1096.249894373424 324.1191537361327 1097.342211591244 292.9992220285061
1473 0.005 7.365 20 1095.14538680533 1065.973146394893 1066.160713700353 1103.112273934051 1100.489637972986 1100.059150541596 1096.250476734765 324.1210002149483 1097.341492585345 292.99922198956
1474 0.005 7.37 20 1095.148495850959 1065.973203909681 1066.160762619111 1103.116795058764 1100.49010164151 1100.054394991038 1096.250919752564 324.1229084604535 1097.340275967554 292.9992221515028
1475 0.005 7.375 20 1095.144608286249 1065.973206091568 1066.160773921354 1103.112069231646 1100.489706132621 1100.058629269255 1096.251335035903 324.1250300769803 1097.338445920344 292.9992221007376
1476 0.005 7.38 20 1095.146444871291 1065.973221128984 1066.160787151823 1103.113152154323 1100.487933545442 1100.051396283441 1096.249679875602 324.1271501640695 1097.339949141267 292.9992221297299
1477 0.005 7.385 20 1095.144786416909 1065.973208888575 1066.16077956178 1103.113234776534 1100.490660672825 1100.06005322539 1096.251338355285 324.1291937565822 1097.336803377236 292.9992220431279
1478 0.005 7.390000000000001 20 1095.14626321632 1065.973232660389 1066.160801645036 1103.115389756085 1100.491436567959 1100.05427584903 1096.250028478969 324.1313524410341 1097.328471243307 292.9992221246484
1479 0.005 7.395 20 1095.145674375261 1065.973240222401 1066.160814125906 1103.114754984967 1100.493144539005 1100.061414900597 1096.251347460969 324.1336322372301 1097.328007036308 292.9992219786422
1480 0.005 7.4 20 1095.146172231577 1065.973265523636 1066.160836716741 1103.115634415105 1100.491007310649 1100.053585831544 1096.250056117367 324.1356542681892 1097.328101659914 292.999222050612
1481 0.005 7.405 20 1095.1443696589 1065.973257268297 1066.160837785348 1103.113270701856 1100.492378983035 1100.061148222528 1096.250609137348 324.1375167518347 1097.328031959963 292.9992220474998
1482 0.005 7.41 20 1095.146146353077 1065.973276069064 1066.160849378522 1103.115255916812 1100.490966926562 1100.055470167133 1096.250644735367 324.1394863105565 1097.332815389552 292.9992221551693
1483 0.005 7.415 20 1095.143811859839 1065.973243899863 1066.160825576827 1103.111453351369 1100.488909934798 1100.058115525712 1096.250509491318 324.1414999314321 1097.336354237664 292.9992222459397
1484 0.005 7.42 20 1095.143761710246 1065.973232578483 1066.160810530585 1103.112724076141 1100.486405648958 1100.050673004436 1096.248964938586 324.1435753149719 1097.337367489375 292.9992223755147
1485 0.005 7.425 20 1095.142774723323 1065.973188781522 1066.160770089632 1103.109645372805 1100.48746796585 1100.05753644747 1096.250424866524 324.145655541754 1097.335998806745 292.9992221326043
1486 0.005 7.43 20 1095.144271600481 1065.973176319866 1066.160750647407 1103.111989444924 1100.485827892797 1100.049669210612 1096.248958076653 324.1476597436441 1097.338050852471 292.9992221007
1487 0.005 7.435 20 1095.14452257483 1065.973151575329 1066.160724293518 1103.112010321269 1100.4888128106 1100.05852995425 1096.250330323257 324.1496659147645 1097.341181420411 292.9992219954535
1488 0.005 7.44 20 1095.146797127248 1065.973184993471 1066.160748729844 1103.115134544786 1100.488151857575 1100.052146593009 1096.249658034644 324.1516262261119 1097.340893618964 292.9992220417277
1489 0.005 7.445 20 1095.145833339714 1065.973189740171 1066.160756570372 1103.112418755902 1100.490005609213 1100.060005254988 1096.251317639782 324.1535361040235 1097.342258516883 292.9992219941914
1490 0.005 7.45 20 1095.148329370524 1065.973227856036 1066.160786056505 1103.114687819733 1100.488613175509 1100.052233889182 1096.25070451295 324.1555310388511 1097.343469409325 292.9992220470356
1491 0.005 7.455 20 1095.146578801715 1065.973243218487 1066.160803326812 1103.114015767047 1100.491079522903 1100.060611062315 1096.251739691871 324.1574050628338 1097.343636947879 292.9992220911211
1492 0.005 7.46 20 1095.147577254005 1065.97327401494 1066.160834835231 1103.11400104475 1100.48813695684 1100.051287340322 1096.249110025686 324.1591243470959 1097.341502587941 292.9992220902449
1493 0.005 7.465 20 1095.146151704262 1065.973281698833 1066.160845362384 1103.113555211077 1100.490837521311 1100.060756262981 1096.251622891661 324.1610171484701 1097.342328855323 292.9992221380811
1494 0.005 7.47 20 1095.148044412531 1065.973323984392 1066.160883404409 1103.115015078765 1100.488813966907 1100.052205679285 1096.250292972502 324.163052371362 1097.341274744448 292.9992220666487
1495 0.005 7.475000000000001 20 1095.145387216923 1065.973321054695 1066.160887441531 1103.112926391444 1100.490166867828 1100.059332397061 1096.2512349792 324.1650638321034 1097.34118421754 292.9992219665882
1496 0.005 7.48 20 1095.146879069008 1065.973357037665 1066.160920741605 1103.116217836983 1100.490817609529 1100.055515986207 1096.251427530993 324.1670875573839 1097.333680736155 292.9992219838106
1497 0.005 7.485 20 1095.144768025121 1065.973355133675 1066.160929439679 1103.113864483746 1100.492768452814 1100.061355013507 1096.250871115499 324.1692174960139 1097.326890105782 292.9992220306643
1498 0.005 7.49 20 1095.147592975757 1065.973397019686 1066.160962975591 1103.116876612144 1100.49211362021 1100.055290534609 1096.251746595897 324.1713660004572 1097.328841514107 292.9992220135786
1499 0.005 7.495 20 1095.144989545729 1065.973400184096 1066.160975102845 1103.114246958801 1100.493236729037 1100.061559836068 1096.25139728217 324.1732366396978 1097.327854490491 292.9992219262627
1500 0.005 7.5 20 1095.147298991681 1065.973440762831 1066.161008465852 1103.117120329719 1100.492324134156 1100.056456940532 1096.2512594958 324.1749954346233 1097.331629684205 292.9992221554652
1501 0.005 7.505 20 1095.144413963429 1065.973424355013 1066.161003199276 1103.112896268528 1100.491243831793 1100.059813716528 1096.250416982743 324.1768097065457 1097.332251298229 292.9992222758698
1502 0.005 7.51 20 1095.145172696402 1065.973444270354 1066.161017301266 1103.115209782659 1100.488632950361 1100.053096569292 1096.250305319326 324.1788385736667 1097.336542762191 292.9992224753829
1503 0.005 7.515000000000001 20 1095.143270005494 1065.973403189861 1066.160985742875 1103.110540150685 1100.48787103238 1100.058558660513 1096.25005619662 324.180772419565 1097.337440454696 292.9992222040045
1504 0.005 7.52 20 1095.144470772588 1065.973391128146 1066.160966141987 1103.111968712956 1100.486799491576 1100.052020662503 1096.249786346514 324.1827847542632 1097.337663039897 292.9992221571447
1505 0.005 7.525 20 1095.143303703717 1065.973351255107 1066.160931551475 1103.110479547718 1100.487651600388 1100.058275344255 1096.250008862589 324.1847166038621 1097.337947643986 292.9992218245497
1506 0.005 7.53 20 1095.145932493788 1065.973363298305 1066.160931455034 1103.114135116101 1100.488057860024 1100.05300368362 1096.250732852201 324.186650535429 1097.338253085298 292.9992220932195
1507 0.005 7.535 20 1095.14450599876 1065.973343437204 1066.160917085872 1103.111016596043 1100.488967953947 1100.059362400396 1096.250526597026 324.1885303648543 1097.340145038125 292.9992220255886
1508 0.005 7.54 20 1095.147196995102 1065.973367391184 1066.160932012126 1103.113834678016 1100.488195581154 1100.052031539538 1096.248709262181 324.1903797634741 1097.343774983217 292.9992220745308
1509 0.005 7.545 20 1095.146630786209 1065.97337328509 1066.160936703917 1103.113425338205 1100.490412178623 1100.060302481551 1096.251066827743 324.1922542591253 1097.344515772228 292.9992221284714
1510 0.005 7.55 20 1095.148248791532 1065.973412680209 1066.160971144103 1103.114918106955 1100.489144359707 1100.053313630667 1096.250339165707 324.1940258281721 1097.342721330811 292.9992223012097
1511 0.005 7.555 20 1095.14605244224 1065.973419231182 1066.160983450766 1103.113287512658 1100.490401560164 1100.060424149128 1096.250914294191 324.1955965081502 1097.342522338171 292.9992221675548
1512 0.005 7.56 20 1095.14816734478 1065.973463697523 1066.161022850742 1103.115456323203 1100.489772184042 1100.053898703565 1096.251166802602 324.1974393871942 1097.340614775176 292.9992221001004
1513 0.005 7.565 20 1095.145118914748 1065.973463188242 1066.161031193232 1103.112251179271 1100.489957342591 1100.059311758033 1096.251356072559 324.1994593964699 1097.340051812132 292.9992220151925
1514 0.005 7.57 20 1095.148014918738 1065.973510490717 1066.161070863164 1103.116518777056 1100.490600830346 1100.055467509373 1096.251725064503 324.2014361265228 1097.338400180524 292.9992219636374
1515 0.005 7.575 20 1095.143723574814 1065.973494695959 1066.161068375603 1103.112415939374 1100.49075330834 1100.060395007423 1096.250966776619 324.2033535144159 1097.331273721768 292.9992218008442
1516 0.005 7.58 20 1095.147481455573 1065.973522612642 1066.161089101781 1103.11601511118 1100.491652861455 1100.055099442301 1096.250995630344 324.2054283708915 1097.329482907022 292.9992221588498
1517 0.005 7.585 20 1095.145118642752 1065.973527033793 1066.161097811564 1103.114438002721 1100.492327278567 1100.059595287799 1096.251045131983 324.2074534101377 1097.329162677427 292.9992220259962
1518 0.005 7.59 20 1095.146026514633 1065.973553732022 1066.161123930965 1103.115911412045 1100.491071044506 1100.053323750899 1096.249698112929 324.2092213487596 1097.329345198709 292.9992221205503
1519 0.005 7.595 20 1095.144283913456 1065.973544262102 1066.161122737685 1103.113082096432 1100.492263017981 1100.060499556065 1096.251087183654 324.2109041399524 1097.328133301607 292.9992221642561
1520 0.005 7.600000000000001 20 1095.145078419958 1065.97354568825 1066.161121342809 1103.113950657647 1100.489400962831 1100.052920907546 1096.249117897945 324.2127683790982 1097.333155058644 292.9992222678109
1521 0.005 7.605 20 1095.143890558536 1065.97350868296 1066.161088356845 1103.111848351576 1100.489402430609 1100.060097317612 1096.250564269138 324.2145919335209 1097.339277130194 292.9992221296782
1522 0.005 7.61 20 1095.144813522754 1065.973502485619 1066.161076131362 1103.112830938571 1100.48607036416 1100.04969302833 1096.2488727702 324.2165233077805 1097.3393774463 292.9992220290057
1523 0.005 7.615 20 1095.144379974689 1065.973465048301 1066.161040888498 1103.11143138538 1100.48828943669 1100.059005981558 1096.250216089741 324.2183318716238 1097.340617401036 292.9992218886635
1524 0.005 7.62 20 1095.144095859026 1065.973451532815 1066.161025234999 1103.111923087728 1100.486013980675 1100.050691602718 1096.248428087626 324.2202136755664 1097.338414639346 292.9992218912757
1525 0.005 7.625 20 1095.143560724344 1065.973411637383 1066.160990201615 1103.110127236745 1100.487573855519 1100.058012404045 1096.249813873345 324.2220259588335 1097.338682057551 292.9992219338394
1526 0.005 7.63 20 1095.146226901733 1065.973425545508 1066.160993036359 1103.113583351324 1100.487656357693 1100.05154295244 1096.249010782369 324.2238671402534 1097.340635470054 292.9992221419622
1527 0.005 7.635 20 1095.145501350383 1065.973423007066 1066.160990642535 1103.111664101577 1100.489579208471 1100.059104449559 1096.250652454835 324.2256720231564 1097.341836168557 292.9992222385385
1528 0.005 7.640000000000001 20 1095.147295287065 1065.973448728129 1066.161010294028 1103.113861420891 1100.488135455352 1100.05145392969 1096.249407855634 324.2274990731604 1097.342651134986 292.9992222582362
1529 0.005 7.645 20 1095.146443635523 1065.973455178796 1066.161017881596 1103.11337262977 1100.490339594364 1100.059634602503 1096.251076024621 324.2291606897883 1097.343490422161 292.999222157677
1530 0.005 7.65 20 1095.14868295729 1065.973513580053 1066.161069455753 1103.116749243769 1100.490429748699 1100.054899627587 1096.251471370781 324.2307168297099 1097.340378242046 292.9992221296681
1531 0.005 7.655 20 1095.145236771425 1065.973518961254 1066.161085855812 1103.112280075457 1100.489931016195 1100.05963873276 1096.250862429323 324.232437040402 1097.338755382661 292.9992220229128
1532 0.005 7.66 20 1095.146993482272 1065.97354457563 1066.16110872017 1103.114002622705 1100.488590471125 1100.052586267087 1096.249706813972 324.2343503539138 1097.33932957799 292.9992219499865
1533 0.005 7.665 20 1095.143869502308 1065.973529824179 1066.161102290625 1103.111797873335 1100.489939490921 1100.060229923348 1096.250441567271 324.2362679585161 1097.337446525546 292.9992218382231
1534 0.005 7.67 20 1095.146609995106 1065.973542629716 1066.161108919502 1103.114521732211 1100.489478518137 1100.05317603767 1096.25096122386 324.238076614035 1097.332775283097 292.9992217875612
1535 0.005 7.675 20 1095.14534850165 1065.973542891735 1066.161111371545 1103.114666441002 1100.493067541181 1100.060294320665 1096.25137966956 324.2401201452757 1097.329912710567 292.9992219881037
1536 0.005 7.68 20 1095.146401810525 1065.973568885903 1066.16113798259 1103.115615796384 1100.491269508723 1100.053930329232 1096.249482489755 324.2420428957288 1097.328815343286 292.9992222050863
1537 0.005 7.685 20 1095.144851030634 1065.973565242474 1066.161141272812 1103.113847932935 1100.492429704815 1100.060805595949 1096.2507572678 324.2437575149797 1097.328630023073 292.9992221566117
1538 0.005 7.69 20 1095.146874763479 1065.973595696054 1066.161164479786 1103.11607308375 1100.491717520084 1100.054969797708 1096.250892682269 324.245415554237 1097.329760702339 292.9992223040232
1539 0.005 7.695 20 1095.143752989492 1065.973578035803 1066.161158450119 1103.112649845084 1100.491185509885 1100.060894723516 1096.250345352079 324.2471517646829 1097.330550881455 292.9992222043683
1540 0.005 7.7 20 1095.144991876408 1065.973576908006 1066.161151148701 1103.113242807468 1100.487992721945 1100.053210281432 1096.250443135825 324.2489791878244 1097.337425737526 292.9992221812081
1541 0.005 7.705 20 1095.142901800847 1065.973531912379 1066.161114186154 1103.110127506023 1100.487493173042 1100.058247296449 1096.249965769889 324.250786401342 1097.337530813894 292.9992220220535
1542 0.005 7.71 20 1095.144764942437 1065.973525409231 1066.161096901723 1103.112454420367 1100.487018421624 1100.051655015639 1096.250126745513 324.2525588565339 1097.337207831558 292.9992220334657
1543 0.005 7.715 20 1095.143284882489 1065.973486034748 1066.16106380403 1103.110353828279 1100.4881720698 1100.059182206717 1096.250221904966 324.2542729713819 1097.337100527503 292.9992218829112
1544 0.005 7.72 20 1095.144878761113 1065.973478311388 1066.161049073695 1103.112234483332 1100.486557405072 1100.050935506414 1096.248762124276 324.2560927637901 1097.340090829963 292.9992220134747
1545 0.005 7.725000000000001 20 1095.146178901337 1065.973467688866 1066.161034965762 1103.112212868545 1100.489372065955 1100.059310757237 1096.250231207835 324.2578017763521 1097.344341624199 292.9992221044719
1546 0.005 7.73 20 1095.148350137398 1065.973520170906 1066.161075685552 1103.116131646307 1100.489852411516 1100.054260915711 1096.250891700954 324.2595050020283 1097.343802772544 292.9992223094289
1547 0.005 7.735 20 1095.145169363773 1065.973514352122 1066.161081685701 1103.111594171816 1100.489553028769 1100.060035543453 1096.250361465232 324.2612998031391 1097.341265505387 292.9992222227463
1548 0.005 7.74 20 1095.146829231832 1065.973530774847 1066.161094114365 1103.112985215719 1100.4876823738 1100.051022869206 1096.249031324912 324.2628465261823 1097.341578235063 292.9992221406342
1549 0.005 7.745 20 1095.146622126542 1065.973543081491 1066.161104426231 1103.113853783382 1100.490859122473 1100.060222694547 1096.251691371785 324.2642578311712 1097.342794938671 292.9992219215212
1550 0.005 7.75 20 1095.147049187978 1065.973571936429 1066.161132643047 1103.113912046663 1100.48857985629 1100.052219735828 1096.249672913171 324.2659823955037 1097.339963252369 292.9992218735998
1551 0.005 7.755 20 1095.145051886593 1065.973570919717 1066.161137978105 1103.11236512329 1100.490044570374 1100.059713390523 1096.251246265598 324.2678677588343 1097.339990038815 292.9992217682361
1552 0.005 7.76 20 1095.147531336516 1065.973611968371 1066.161171378618 1103.115813830322 1100.490067792785 1100.054560620137 1096.25215066527 324.2696943585905 1097.337010103566 292.9992219423176
1553 0.005 7.765000000000001 20 1095.144046323782 1065.973609386034 1066.161177372389 1103.11311315857 1100.490655554627 1100.058327064556 1096.251238685746 324.2714086394245 1097.329138275351 292.9992219513118
1554 0.005 7.77 20 1095.148641088472 1065.973662350843 1066.161222157171 1103.118093022448 1100.493311900427 1100.056820645008 1096.251965688271 324.2733990922773 1097.328339600359 292.9992223583941
1555 0.005 7.775 20 1095.144133487428 1065.973654168699 1066.161229069058 1103.11329025943 1100.492800496028 1100.061899102797 1096.250733067946 324.2752480545422 1097.326842066569 292.9992223065875
1556 0.005 7.78 20 1095.147137664228 1065.973686036639 1066.161253989228 1103.116016281574 1100.490987482281 1100.053635871666 1096.250173109303 324.2768461546809 1097.330697637358 292.9992223162566
1557 0.005 7.785 20 1095.144955402201 1065.973675658291 1066.161249696338 1103.113881832245 1100.492425168739 1100.060678779846 1096.250962617913 324.2783162289991 1097.332716870695 292.9992221996229
1558 0.005 7.79 20 1095.146914187838 1065.973712708346 1066.161279836811 1103.117007494045 1100.491690847636 1100.056509796437 1096.251194484878 324.2801093147482 1097.333800579299 292.9992221268138
1559 0.005 7.795 20 1095.143340866764 1065.973691199664 1066.16126791028 1103.111664024187 1100.488268225338 1100.058165760963 1096.250687068744 324.2818671396647 1097.335258110468 292.9992219102567
1560 0.005 7.8 20 1095.144774158567 1065.973687888015 1066.161260084133 1103.112833582177 1100.487011858837 1100.052138583546 1096.249717704115 324.2835857372701 1097.33755990184 292.9992219763762
1561 0.005 7.805000000000001 20 1095.143786368443 1065.973655175585 1066.161232178531 1103.11108245845 1100.488076493378 1100.058893362707 1096.250360431156 324.2852051189795 1097.337757460246 292.9992218521675
1562 0.005 7.81 20 1095.14515360104 1065.973658242795 1066.16122660078 1103.113376608416 1100.487075333788 1100.051623353877 1096.249658886274 324.2869532878072 1097.337370274688 292.9992220961757
1563 0.005 7.815 20 1095.143712305685 1065.973623126002 1066.161199190416 1103.110442595817 1100.48824242059 1100.059177813968 1096.250222422453 324.2886427553402 1097.338214910412 292.9992221722503
1564 0.005 7.82 20 1095.147460899038 1065.973656507857 1066.161216743089 1103.114745473481 1100.48818684872 1100.051607152795 1096.249781814302 324.2902712233275 1097.343034867235 292.9992223153811
1565 0.005 7.825 20 1095.147034305201 1065.973658738922 1066.161220038995 1103.112827532534 1100.490052791271 1100.060305451557 1096.25068429017 324.2918517044423 1097.345516687872 292.9992223866134
1566 0.005 7.83 20 1095.148192131053 1065.973698765378 1066.161255117086 1103.115387936853 1100.489529105277 1100.053756631677 1096.249850333124 324.2935334422827 1097.344080542594 292.9992221933079
1567 0.005 7.835 20 1095.14719558697 1065.973723011833 1066.161279426227 1103.114420559672 1100.491195128284 1100.061188162637 1096.252292686092 324.2950106951872 1097.342735834247 292.9992219304268
1568 0.005 7.84 20 1095.148232071868 1065.973766339907 1066.161321236085 1103.115220585806 1100.489182395846 1100.05247538865 1096.250679187109 324.2964208479742 1097.34138120547 292.9992218392765
1569 0.005 7.845 20 1095.146516304852 1065.973783147666 1066.161341254442 1103.113740506598 1100.490716180137 1100.059636606558 1096.251997230376 324.2980183573217 1097.341485455074 292.9992217280385
1570 0.005 7.850000000000001 20 1095.147947247646 1065.973820438585 1066.161377096895 1103.114872000736 1100.489347168538 1100.053196433766 1096.251113677748 324.2997752521399 1097.341217937345 292.9992217505102
1571 0.005 7.855 20 1095.14470200353 1065.973817901933 1066.161381370479 1103.11232878013 1100.489183957474 1100.057483708814 1096.251255308983 324.3015974699483 1097.337397351898 292.9992218740471
1572 0.005 7.86 20 1095.147001643278 1065.973852346461 1066.161415172045 1103.11664923304 1100.49105399712 1100.054678178976 1096.250079762178 324.3032825228032 1097.330478150787 292.9992221936268
1573 0.005 7.865 20 1095.144938037688 1065.973850846377 1066.161422472195 1103.113984600902 1100.492846539462 1100.061433894223 1096.250695983224 324.3051823185526 1097.327212840045 292.999222382208
1574 0.005 7.87 20 1095.148072659457 1065.973890066643 1066.161454385289 1103.116937946316 1100.492333172836 1100.055797938632 1096.251554815956 324.3069233133022 1097.329187152371 292.9992224292371
1575 0.005 7.875 20 1095.144609443309 1065.973883089368 1066.161457853336 1103.113783903892 1100.492793355538 1100.061586013366 1096.251061162325 324.3084450401818 1097.328655485919 292.999222165058
1576 0.005 7.88 20 1095.146506657539 1065.973899990588 1066.161471357968 1103.115107260596 1100.490627599662 1100.05391845035 1096.249829343831 324.3099575997513 1097.331004241029 292.9992220776142
1577 0.005 7.885 20 1095.143482934005 1065.973865328006 1066.161445808561 1103.111517494429 1100.489684572219 1100.058604099733 1096.250217091378 324.3116033916807 1097.3337358751 292.9992219566394
1578 0.005 7.890000000000001 20 1095.145220089118 1065.973866015256 1066.161438361137 1103.113818725404 1100.488250008565 1100.053431905918 1096.250636220241 324.3132462575999 1097.338668684041 292.9992219429147
1579 0.005 7.895 20 1095.143301513155 1065.973823586009 1066.161402960046 1103.110685872763 1100.488021101906 1100.058952572502 1096.250437852772 324.314919938319 1097.337273760651 292.9992218414534
1580 0.005 7.9 20 1095.144696584262 1065.973812293851 1066.161384529516 1103.112317297491 1100.486492647018 1100.051555926907 1096.248968892221 324.3165292962893 1097.338257601805 292.9992220291975
1581 0.005 7.905 20 1095.143425937724 1065.973763968563 1066.161341675041 1103.110175119077 1100.48730811422 1100.057928625244 1096.249339946192 324.318141891194 1097.339291280162 292.9992221212206
1582 0.005 7.91 20 1095.145997196105 1065.973774854262 1066.161340583111 1103.113846710778 1100.488341729119 1100.053617706936 1096.24995909554 324.3197446578687 1097.341210248825 292.9992223128571
1583 0.005 7.915 20 1095.14608408547 1065.973765454336 1066.161332796278 1103.11227136936 1100.489538682702 1100.059976668342 1096.250122126756 324.3212464796067 1097.343290242065 292.9992223441932
1584 0.005 7.92 20 1095.147975126147 1065.973804261875 1066.161361021628 1103.114868428425 1100.489314061413 1100.053808536436 1096.250409876031 324.3228276313757 1097.343662517841 292.9992222789894
1585 0.005 7.925 20 1095.146396091888 1065.973802935589 1066.161367218161 1103.112654943275 1100.489712858491 1100.059784533802 1096.250320109679 324.3243862025886 1097.342708713625 292.9992219987166
1586 0.005 7.930000000000001 20 1095.148759438471 1065.973864775404 1066.161418660321 1103.117288246708 1100.490942927221 1100.055785613563 1096.251680870509 324.3257803524227 1097.341091866378 292.9992218673567
1587 0.005 7.935 20 1095.145863579533 1065.973870425239 1066.161435223882 1103.11249760703 1100.490179366476 1100.060169546181 1096.251077695482 324.3272164248121 1097.339107246212 292.9992216849028
1588 0.005 7.94 20 1095.148368775344 1065.973917435575 1066.161473456891 1103.115787204204 1100.490111063219 1100.05447241402 1096.251834852527 324.3288513044667 1097.340968342462 292.9992218136573
1589 0.005 7.945 20 1095.14622698558 1065.973926470251 1066.161487360019 1103.113995696274 1100.491249882929 1100.060817644679 1096.251939347304 324.3304656935355 1097.341946262799 292.9992218529016
1590 0.005 7.95 20 1095.146774514952 1065.973952587506 1066.161514028096 1103.114996309542 1100.488759143106 1100.052273046859 1096.250254299158 324.332157110839 1097.337368431063 292.9992220024537
1591 0.005 7.955 20 1095.145557751868 1065.973951110078 1066.161517993701 1103.1145198297 1100.493368583118 1100.061948763288 1096.251358108818 324.3337410534916 1097.330490922172 292.9992222689059
1592 0.005 7.96 20 1095.146560719848 1065.973964281272 1066.161533064197 1103.114808338138 1100.490586749261 1100.0529463887 1096.249155322672 324.3356571056959 1097.329850113048 292.999222334172
1593 0.005 7.965 20 1095.145178253758 1065.973956520504 1066.161529291038 1103.114282839159 1100.492754151998 1100.060927422103 1096.250858013662 324.3372017934807 1097.331031529999 292.9992221760866
1594 0.005 7.97 20 1095.14807132975 1065.974003981541 1066.161567642905 1103.117998461512 1100.492750167724 1100.055684866207 1096.25183252031 324.3386370789298 1097.330985772603 292.9992221535251
1595 0.005 7.975000000000001 20 1095.143922321799 1065.973990199844 1066.161566525879 1103.112850927589 1100.492221069276 1100.061109849496 1096.251201781745 324.3401529965152 1097.329086771679 292.9992218657206
1596 0.005 7.98 20 1095.145585653655 1065.973990066824 1066.16156375275 1103.114014181913 1100.488837482734 1100.053460776882 1096.250073802352 324.3418045251481 1097.335036251312 292.9992218171288
1597 0.005 7.985 20 1095.143553603695 1065.973953902364 1066.161529766078 1103.111474597057 1100.488027251689 1100.056850776673 1096.250049613246 324.3433604041366 1097.340651655583 292.9992218293945
1598 0.005 7.99 20 1095.145423452622 1065.973958696683 1066.161527667141 1103.113409028922 1100.487640008664 1100.05293286977 1096.250378002065 324.3449606270072 1097.337997646013 292.9992220310045
1599 0.005 7.995 20 1095.143575880169 1065.97392939236 1066.161504389943 1103.111297974216 1100.488006198234 1100.057495047498 1096.25025157428 324.3465656280331 1097.336870829218 292.9992221474385
1600 0.005 8 20 1095.145775921642 1065.973942190818 1066.161508403448 1103.114452855677 1100.487291226208 1100.051896666411 1096.249651717677 324.3481227047836 1097.337688825203 292.9992225024836
1601 0.005 8.005000000000001 20 1095.144269656619 1065.973912382891 1066.161485889996 1103.110790833516 1100.488687588066 1100.059055126804 1096.250530944226 324.3496330222098 1097.338974760352 292.9992223889577
1602 0.005 8.01 20 1095.146906642848 1065.973931699838 1066.16149468436 1103.113792330302 1100.488109349464 1100.051886241378 1096.248747703555 324.3511267139326 1097.343208427448 292.9992222212076
1603 0.005 8.015000000000001 20 1095.147447898999 1065.973938995866 1066.161499698565 1103.113674614207 1100.490560480077 1100.060602041756 1096.251135417172 324.3524476664904 1097.344988647848 292.9992220566469
1604 0.005 8.02 20 1095.148155294826 1065.973981739356 1066.161536148327 1103.115171975451 1100.48922616395 1100.053176829281 1096.25081597994 324.3539960721782 1097.342804771305 292.999221976352
1605 0.005 8.025 20 1095.146738796192 1065.973990611824 1066.161551372347 1103.113475913672 1100.490627533322 1100.059951724181 1096.251310209317 324.3553198409377 1097.341850264713 292.9992217863637
1606 0.005 8.029999999999999 20 1095.146900231086 1065.974022280736 1066.161581996244 1103.114348869852 1100.488706656232 1100.052492114033 1096.249925867448 324.3566643015953 1097.339728751292 292.999221999581
1607 0.005 8.035 20 1095.14575086833 1065.974023430333 1066.161589281911 1103.112300354067 1100.489944130363 1100.059134219635 1096.251457856938 324.3582678540728 1097.339459413506 292.9992221139963
1608 0.005 8.040000000000001 20 1095.146535961258 1065.974046545536 1066.16160902112 1103.11411523353 1100.488485310771 1100.051970968445 1096.250001303847 324.3598889754753 1097.338702519531 292.9992223189653
1609 0.005 8.045 20 1095.143514277259 1065.974027221821 1066.161597142032 1103.111317894782 1100.489810903711 1100.059409278165 1096.251729860622 324.3614599751055 1097.332846037768 292.9992221022407
1610 0.005 8.050000000000001 20 1095.146832608222 1065.974047447253 1066.161613643275 1103.115543520579 1100.491221332146 1100.054169303804 1096.250094272263 324.3630498681861 1097.328039395726 292.9992221623554
1611 0.005 8.055 20 1095.145481706864 1065.974043918009 1066.16161346771 1103.114760440742 1100.49304766211 1100.060837456674 1096.250827640991 324.364801716594 1097.331041133906 292.999222093273
1612 0.005 8.06 20 1095.148730963695 1065.974102346381 1066.161662887473 1103.119189731774 1100.49369655965 1100.057046363328 1096.251796461323 324.3663008146476 1097.329969198584 292.9992221430852
1613 0.005 8.065 20 1095.143623792938 1065.974085889764 1066.16166330833 1103.112669515627 1100.492083906515 1100.061337128004 1096.250324470275 324.3676885601694 1097.327306089933 292.9992219891089
1614 0.005 8.07 20 1095.147163654206 1065.974106098896 1066.161676217037 1103.115756482462 1100.49092726422 1100.054786731806 1096.250398131542 324.3691233166281 1097.333135042622 292.9992218753944
1615 0.005 8.074999999999999 20 1095.143824959665 1065.974073550647 1066.161650206141 1103.112310041819 1100.490120500011 1100.060629849758 1096.250735423829 324.3706120439602 1097.337846848287 292.999221919806
1616 0.005 8.08 20 1095.145485319428 1065.974066789404 1066.161638253286 1103.112909057583 1100.485992597674 1100.049215748022 1096.249149862303 324.3721438595375 1097.339680043934 292.9992219675748
1617 0.005 8.085000000000001 20 1095.143895489882 1065.974036061961 1066.161607850181 1103.111338838767 1100.487872681874 1100.057663503595 1096.250534809877 324.3736541906156 1097.339289023953 292.9992221081603
1618 0.005 8.09 20 1095.144548188622 1065.974023986309 1066.16159404514 1103.112046842098 1100.486448235765 1100.051098823292 1096.249093677235 324.3751395032129 1097.338131353476 292.9992223745922
1619 0.005 8.095000000000001 20 1095.143855167234 1065.973989490311 1066.161564013297 1103.110916856913 1100.488015898526 1100.05864720693 1096.250262912084 324.3766684025286 1097.338483151123 292.9992223330623
1620 0.005 8.1 20 1095.147452014289 1065.974021264 1066.161581171481 1103.115472608871 1100.48906975801 1100.053628711762 1096.250299506636 324.3781287461636 1097.340478323943 292.9992222921172
1621 0.005 8.105 20 1095.145849890089 1065.974014540124 1066.161581571448 1103.112041617374 1100.489988895768 1100.060839467081 1096.250483259353 324.3794779565125 1097.342087803078 292.9992220484161
1622 0.005 8.109999999999999 20 1095.147493922545 1065.974044777772 1066.16160312821 1103.114126747459 1100.488160439584 1100.051597678941 1096.249355643746 324.3809157064449 1097.343481624085 292.9992219641033
1623 0.005 8.115 20 1095.147043576494 1065.974044825661 1066.161606024424 1103.112990271479 1100.490076621428 1100.059539438322 1096.251051056331 324.3822382881139 1097.343971953949 292.999221834708
1624 0.005 8.120000000000001 20 1095.148131568284 1065.974091593314 1066.161646454546 1103.115925124036 1100.490217336866 1100.054847466757 1096.250896494773 324.3834900098938 1097.341867872595 292.999221843115
1625 0.005 8.125 20 1095.146586750273 1065.974096996518 1066.161659834798 1103.1135530209 1100.49114934469 1100.06200888795 1096.251482985896 324.3848707131586 1097.340844806507 292.9992219810235
1626 0.005 8.130000000000001 20 1095.147687545158 1065.974133644412 1066.161691699552 1103.115060631847 1100.488910403915 1100.05227071406 1096.250007024841 324.3863794568902 1097.341390985241 292.9992221846705
1627 0.005 8.135 20 1095.146298242921 1065.974135714997 1066.161697524074 1103.113737626297 1100.49101484909 1100.060650689502 1096.25190691842 324.3879463899094 1097.342099394014 292.9992221607972
1628 0.005 8.140000000000001 20 1095.146090578579 1065.974147913638 1066.161711855906 1103.114177227499 1100.488599162919 1100.052162047436 1096.24950917621 324.3894361687259 1097.335526162418 292.9992220876472
1629 0.005 8.145 20 1095.145574089393 1065.974141463809 1066.16171021128 1103.114400028294 1100.493000785769 1100.061262883471 1096.251204573264 324.3910153145435 1097.329863974466 292.9992220172801
1630 0.005 8.15 20 1095.148245216905 1065.974190434966 1066.161751561704 1103.118346576187 1100.493091839299 1100.056102694835 1096.251930388205 324.3926922332895 1097.329825770878 292.9992220366535
1631 0.005 8.154999999999999 20 1095.144016938904 1065.974173167328 1066.161748269571 1103.112600889276 1100.492503972454 1100.061386956367 1096.251089804853 324.3941181583519 1097.327384035174 292.9992219230565
1632 0.005 8.16 20 1095.146390170035 1065.974188292492 1066.161759571881 1103.115164831773 1100.49112292438 1100.054538267338 1096.250208711522 324.395407321324 1097.32898128263 292.9992218599945
1633 0.005 8.165000000000001 20 1095.144854580564 1065.974175391276 1066.161750054472 1103.113951523372 1100.491774982126 1100.0598851193 1096.250729038631 324.396701603328 1097.334010633106 292.9992220760279
1634 0.005 8.17 20 1095.146877312527 1065.974203118863 1066.16177089549 1103.116467033054 1100.489187815873 1100.053693876761 1096.250353009943 324.3982239249488 1097.336182282992 292.9992223763054
1635 0.005 8.175000000000001 20 1095.142202029503 1065.974157581827 1066.161736860601 1103.109728694225 1100.487355875634 1100.05762588923 1096.250776117462 324.3997338112013 1097.335941821923 292.9992223202572
1636 0.005 8.18 20 1095.145131575422 1065.974143532766 1066.161715591741 1103.112369602972 1100.486487852722 1100.051278965541 1096.249505015837 324.4011868033826 1097.338490257216 292.9992222002836
1637 0.005 8.185 20 1095.143952068446 1065.974110801163 1066.161681617992 1103.111284778708 1100.48767051199 1100.056944098193 1096.250274402047 324.4025760719787 1097.339660968355 292.9992221256456
1638 0.005 8.19 20 1095.145691303042 1065.974113668941 1066.161678421049 1103.113123379669 1100.487295861182 1100.052368578654 1096.250049773965 324.4040114808907 1097.339507686248 292.9992221264507
1639 0.005 8.195 20 1095.145134462479 1065.974104357699 1066.161671160164 1103.111804901318 1100.488211638405 1100.05733621053 1096.250092120434 324.405425426844 1097.339450297968 292.9992218940065
1640 0.005 8.199999999999999 20 1095.147962879859 1065.974146181608 1066.161701803504 1103.115443386668 1100.488974497943 1100.052424994337 1096.250150146131 324.4067878516426 1097.341918487069 292.9992220409134
1641 0.005 8.205 20 1095.146016304954 1065.974145260539 1066.161708288608 1103.112013873133 1100.48960310647 1100.058731894045 1096.250826088165 324.4081136120861 1097.340784099294 292.9992221105452
1642 0.005 8.210000000000001 20 1095.148104074154 1065.974185359068 1066.161740074732 1103.115242569475 1100.489470641767 1100.053988125968 1096.250658040255 324.4094416611096 1097.342560667535 292.9992221467525
1643 0.005 8.215 20 1095.14718178993 1065.974199478118 1066.161755907186 1103.113728856958 1100.490745389071 1100.060274501891 1096.25210073064 324.4105950515939 1097.342121753494 292.9992220424875
1644 0.005 8.220000000000001 20 1095.147832888242 1065.974234698232 1066.161789618525 1103.114620279796 1100.488937111105 1100.052150195395 1096.250212694004 324.4119064272967 1097.341024639325 292.999222126622
1645 0.005 8.225 20 1095.147018494543 1065.974244149859 1066.161803477441 1103.113984556892 1100.491087944477 1100.060638464894 1096.251631980639 324.4133199342987 1097.342451459388 292.9992221180807
1646 0.005 8.23 20 1095.147331869355 1065.974278861071 1066.161836513352 1103.115144716013 1100.490068360448 1100.054658517184 1096.251013058458 324.4148426453016 1097.339657807496 292.9992220836234
1647 0.005 8.234999999999999 20 1095.144200773021 1065.974259368453 1066.161829651292 1103.112014034101 1100.49009061169 1100.059042456794 1096.251194072051 324.4163288034051 1097.332402257246 292.9992219321539
1648 0.005 8.24 20 1095.146879024412 1065.974283979415 1066.161849776901 1103.116082526138 1100.491142593632 1100.053890246188 1096.249783070373 324.4179004712268 1097.32736337485 292.9992220279245
1649 0.005 8.245000000000001 20 1095.144746212098 1065.97427769635 1066.161849817903 1103.11367491983 1100.493248980895 1100.062149913824 1096.251365293899 324.4194792210146 1097.326894817915 292.9992218758958
1650 0.005 8.25 20 1095.146333965642 1065.974286359197 1066.161856929065 1103.114536242414 1100.490477945277 1100.052875405855 1096.249492030051 324.4207993452546 1097.330036429258 292.9992218233223
1651 0.005 8.255000000000001 20 1095.145215171632 1065.974278776957 1066.16185049153 1103.114594686012 1100.492917960056 1100.061097974892 1096.251078075478 324.4220082102989 1097.332743879711 292.999221996545
1652 0.005 8.26 20 1095.147420683576 1065.974312092709 1066.161878210466 1103.116947590117 1100.491715270964 1100.055420394575 1096.251121635736 324.4233837449448 1097.332616303398 292.9992223020579
1653 0.005 8.265000000000001 20 1095.142873421139 1065.9742743262 1066.161853486874 1103.110909246119 1100.488711742909 1100.058768867997 1096.250402385654 324.4247264812341 1097.335087431692 292.9992222433602
1654 0.005 8.27 20 1095.14581713337 1065.974272663805 1066.161843316382 1103.113519652749 1100.487553884376 1100.052734821929 1096.250322583262 324.42618522735 1097.338691156097 292.9992222653942
1655 0.005 8.275 20 1095.142777175597 1065.974222393138 1066.161800584889 1103.110186376177 1100.487722975766 1100.059055991997 1096.249437366222 324.4275632616665 1097.338443181482 292.9992220923701
1656 0.005 8.279999999999999 20 1095.144448871067 1065.974191611034 1066.161764972504 1103.110881151124 1100.485296229793 1100.049490907438 1096.248004908091 324.4289686967007 1097.339478196343 292.9992219289443
1657 0.005 8.285 20 1095.14454455634 1065.974157255652 1066.161728098292 1103.111844155035 1100.488753931001 1100.05934744696 1096.250548397747 324.4303272295663 1097.341681000971 292.9992219168928
1658 0.005 8.290000000000001 20 1095.147103738712 1065.974176652313 1066.161737335223 1103.113970168351 1100.487664313682 1100.051562085962 1096.24902346549 324.4316675182499 1097.342929288437 292.9992220168409
1659 0.005 8.295 20 1095.146990753403 1065.974176569023 1066.161737555963 1103.112877811074 1100.489723170922 1100.059233230395 1096.250541196752 324.4328941138166 1097.345124888664 292.9992219936968
1660 0.005 8.300000000000001 20 1095.148428732921 1065.974225973587 1066.161779142746 1103.116329802527 1100.490020106922 1100.054560235727 1096.250620956166 324.4342919997053 1097.342492485552 292.9992221999097
1661 0.005 8.305 20 1095.14549964914 1065.974221653596 1066.161785157622 1103.111680418668 1100.489448593403 1100.058270212561 1096.25093821571 324.4354692132451 1097.339535030584 292.9992221941746
1662 0.005 8.31 20 1095.147791185016 1065.974259175101 1066.161814961938 1103.114712647709 1100.488474506836 1100.051820762186 1096.250104641876 324.4365813169092 1097.341321294637 292.9992222155968
1663 0.005 8.315 20 1095.147180048829 1065.974266089906 1066.161825287124 1103.113834002923 1100.491051342355 1100.061101399089 1096.251534345029 324.4378622667516 1097.342581855779 292.999222075213
1664 0.005 8.32 20 1095.148080657711 1065.974312526874 1066.161866442098 1103.115756651367 1100.489303440789 1100.052892968843 1096.250536533362 324.4393050099665 1097.341540543132 292.9992219169686
1665 0.005 8.324999999999999 20 1095.146083518849 1065.974305022953 1066.161867402763 1103.112918228975 1100.490238196591 1100.059471347837 1096.251404281143 324.4406987710605 1097.340483108171 292.9992218761107
1666 0.005 8.33 20 1095.146567073367 1065.974329596267 1066.161890313102 1103.115780696314 1100.490584210796 1100.05487936105 1096.251389552077 324.4420909026825 1097.333533436784 292.9992218762001
1667 0.005 8.335000000000001 20 1095.144964765496 1065.974329770306 1066.161897610559 1103.113873856602 1100.492113574685 1100.060056526568 1096.251150045355 324.4436060427795 1097.32642128211 292.9992219770059
1668 0.005 8.34 20 1095.146858219606 1065.974353534246 1066.161919205319 1103.115982754894 1100.491879976885 1100.05520327744 1096.25062285973 324.445135712054 1097.329759566078 292.9992221875704
1669 0.005 8.345000000000001 20 1095.14473796989 1065.974344296735 1066.161917857273 1103.113558552162 1100.492313763229 1100.060657822532 1096.250685040064 324.4463171582561 1097.329074479319 292.9992220852875
1670 0.005 8.35 20 1095.148090717755 1065.97438747786 1066.16195129789 1103.11791196574 1100.49257000555 1100.05601247312 1096.251515181781 324.447560175349 1097.32998056714 292.9992223459934
1671 0.005 8.355 20 1095.1434410667 1065.974364827804 1066.161941865307 1103.112098107917 1100.490791662396 1100.05964754606 1096.250652149201 324.4488889030891 1097.329979986858 292.9992222736374
1672 0.005 8.359999999999999 20 1095.146153498397 1065.974373362777 1066.161943195175 1103.11437823332 1100.488578309331 1100.053622577693 1096.251111290054 324.4502379454439 1097.337213712494 292.9992221916163
1673 0.005 8.365 20 1095.14246284636 1065.974327985392 1066.161905230953 1103.109850635965 1100.487019211915 1100.057167094846 1096.249979535791 324.4515878742417 1097.33642197507 292.9992219880237
1674 0.005 8.370000000000001 20 1095.145924787973 1065.974319353762 1066.161887305012 1103.112573877044 1100.486553934488 1100.051370080713 1096.249858848149 324.4529116074699 1097.339082978375 292.9992219057885
1675 0.005 8.375 20 1095.14399546131 1065.974279496567 1066.161850841947 1103.111260377527 1100.488014327345 1100.058720160709 1096.249933750468 324.4542313961019 1097.340743013973 292.9992218288477
1676 0.005 8.380000000000001 20 1095.146242950694 1065.974288433729 1066.161851653803 1103.113767874483 1100.487849718851 1100.05296066415 1096.250268218316 324.4555540759121 1097.33967965587 292.9992220573832
1677 0.005 8.385 20 1095.145357739964 1065.974284519028 1066.161848498607 1103.111741639399 1100.48821594166 1100.056780644318 1096.250581874349 324.4567662255841 1097.339833240346 292.9992221601354
1678 0.005 8.390000000000001 20 1095.148899782582 1065.974342630063 1066.161893826225 1103.11694028968 1100.489400668397 1100.053085437595 1096.250585458118 324.4580287525274 1097.343093668905 292.9992224734311
1679 0.005 8.395 20 1095.145426567042 1065.974337251169 1066.161899085059 1103.111590508904 1100.489728828419 1100.059725770998 1096.251435937364 324.4593038336689 1097.340705003195 292.9992222477093
1680 0.005 8.4 20 1095.146537651677 1065.974352836274 1066.161913803174 1103.113174190218 1100.488355083022 1100.054294690208 1096.249544167745 324.4604283186404 1097.339700291072 292.9992220647084
1681 0.005 8.404999999999999 20 1095.146686590561 1065.97436089251 1066.161920992179 1103.112856926332 1100.489308393795 1100.055191026778 1096.250512786982 324.4615327073451 1097.341046752176 292.9992220208513
1682 0.005 8.41 20 1095.146427857432 1065.974377780535 1066.161937068236 1103.11353582058 1100.4887512465 1100.053694026719 1096.248856197716 324.4627859412599 1097.341053951644 292.9992219255458
1683 0.005 8.415000000000001 20 1095.147385408231 1065.974387697393 1066.161945745019 1103.113412309361 1100.489308230395 1100.055107976725 1096.251728470218 324.4641854922928 1097.341974845241 292.9992218347618
1684 0.005 8.42 20 1095.145466932982 1065.974398872513 1066.1619588452 1103.113734005824 1100.489175371135 1100.054254370981 1096.249461662381 324.4655708426992 1097.338067572062 292.9992218682106
1685 0.005 8.425000000000001 20 1095.145777282405 1065.974391530148 1066.161955972473 1103.113819388356 1100.490885487893 1100.057626191162 1096.251217695601 324.4668864257269 1097.333000137175 292.9992219757872
1686 0.005 8.43 20 1095.147238036007 1065.97442669821 1066.161987063741 1103.11729430382 1100.492153099922 1100.05540615432 1096.250203636657 324.468425659967 1097.329701241098 292.9992223175141
1687 0.005 8.435 20 1095.144918417879 1065.974415677545 1066.161986942198 1103.11334058386 1100.49238899107 1100.060650935013 1096.250902363631 324.4698368599931 1097.328257677518 292.9992223310033
1688 0.005 8.44 20 1095.147823240937 1065.97445688602 1066.162019314395 1103.117446394453 1100.492443621519 1100.055726384401 1096.251635467471 324.4709920426788 1097.330109318628 292.9992224067349
1689 0.005 8.445 20 1095.144347088668 1065.974445512551 1066.162018618061 1103.112995666285 1100.492274416559 1100.060864085744 1096.251049933539 324.4720524321964 1097.328787183211 292.9992222025685
1690 0.005 8.449999999999999 20 1095.146588210332 1065.974457350155 1066.16202600077 1103.114954640811 1100.489752257986 1100.053803368258 1096.250309648477 324.4733604667913 1097.33453185421 292.9992219992039
1691 0.005 8.455 20 1095.143611685151 1065.974419299028 1066.161993546292 1103.111936945868 1100.489217904925 1100.060457615409 1096.250616749709 324.4746253724371 1097.340561448111 292.9992218744485
1692 0.005 8.460000000000001 20 1095.145756930025 1065.974409499098 1066.161979324879 1103.112777893484 1100.486006858088 1100.049637445354 1096.248538329614 324.4759710234976 1097.339190292433 292.9992218242572
1693 0.005 8.465 20 1095.143920078064 1065.974369570224 1066.16194138155 1103.111369383305 1100.488252591997 1100.059144782417 1096.250128620695 324.4772459146257 1097.340579155924 292.9992218523876
1694 0.005 8.470000000000001 20 1095.14488847637 1065.97434738829 1066.161917727825 1103.111345702275 1100.485689031395 1100.050518049938 1096.248085403251 324.478534098052 1097.339164215882 292.9992221433972
1695 0.005 8.475 20 1095.144007886468 1065.974307553244 1066.161880043877 1103.110589956682 1100.487707277311 1100.057863536445 1096.249644236107 324.4797940642608 1097.34067866817 292.9992221922448
1696 0.005 8.48 20 1095.14738836801 1065.974332910181 1066.161892048518 1103.114831190124 1100.488381987444 1100.051841263698 1096.249763136893 324.4810198835572 1097.341261794401 292.9992223032816
1697 0.005 8.484999999999999 20 1095.145554943942 1065.974327153123 1066.16188971093 1103.111671519846 1100.489683447921 1100.059571889204 1096.250947028769 324.4821972490979 1097.341489688048 292.9992222642794
1698 0.005 8.49 20 1095.14739691344 1065.974353017447 1066.161910065158 1103.113967780261 1100.488696440797 1100.053074721929 1096.249675189756 324.4834709380401 1097.341404788125 292.9992221247892
1699 0.005 8.495000000000001 20 1095.146787971686 1065.97435511911 1066.161915513054 1103.11306838485 1100.489825883871 1100.058261225968 1096.250916979773 324.4844772926334 1097.343260094943 292.9992219108649
1700 0.005 8.5 20 1095.148572416976 1065.974417929686 1066.161968977971 1103.117471553721 1100.490105762045 1100.053848368063 1096.250515520298 324.4854875794259 1097.339667465641 292.9992219510564
1701 0.005 8.505000000000001 20 1095.145718934187 1065.974418851178 1066.161982383459 1103.112333602064 1100.490462120287 1100.060239218247 1096.251536038712 324.4867591437663 1097.337991782906 292.9992217889212
1702 0.005 8.51 20 1095.146776293709 1065.974441322605 1066.162000977702 1103.114096873141 1100.488616182658 1100.052190305729 1096.249756861522 324.4880922160152 1097.340547908577 292.9992217933706
1703 0.005 8.515000000000001 20 1095.145882263909 1065.974429623734 1066.161993243758 1103.113265419177 1100.490780738509 1100.060623051936 1096.251587074202 324.4893911485455 1097.339190321715 292.9992219982243
1704 0.005 8.52 20 1095.146167416454 1065.974444289998 1066.162007361438 1103.114793656098 1100.490082910167 1100.052769392809 1096.249627396568 324.4906876662583 1097.331198621774 292.9992222362989
1705 0.005 8.525 20 1095.146057743348 1065.974438383455 1066.162005864312 1103.114614535898 1100.493073216809 1100.061352867101 1096.251205655294 324.4922231474198 1097.330199546791 292.9992224610128
1706 0.005 8.529999999999999 20 1095.148241252669 1065.974493863194 1066.162052455086 1103.118847014234 1100.493480851897 1100.056676720081 1096.251953820496 324.4934985378704 1097.330278843118 292.9992222711996
1707 0.005 8.535 20 1095.144481880286 1065.974479586498 1066.162052714775 1103.113055463778 1100.492737098945 1100.062218393765 1096.250878696417 324.4945083018429 1097.327800315138 292.9992220243025
1708 0.005 8.540000000000001 20 1095.146289559615 1065.974497073313 1066.162066853114 1103.115581766817 1100.490519994174 1100.053298971112 1096.249826895883 324.4956727144303 1097.330645511129 292.9992217895568
1709 0.005 8.545 20 1095.14456501889 1065.974478272827 1066.162050553212 1103.113352160706 1100.490895147402 1100.059038766488 1096.250465842646 324.4969134439336 1097.335525998815 292.9992218686771
1710 0.005 8.550000000000001 20 1095.145823873909 1065.974488726701 1066.162056767368 1103.114629722643 1100.487511348083 1100.051907841392 1096.24976412063 324.4981724664555 1097.338658282918 292.9992220288722
1711 0.005 8.555 20 1095.142737772287 1065.974445675753 1066.162022261781 1103.110579334127 1100.488371092133 1100.05932291072 1096.250471821443 324.499447829193 1097.336527915194 292.9992221179816
1712 0.005 8.56 20 1095.146094811571 1065.974439239558 1066.162006842049 1103.112965190893 1100.486854956024 1100.051505336431 1096.250000715036 324.5006627524348 1097.339332623016 292.9992222677417
1713 0.005 8.565 20 1095.143796800807 1065.974398322961 1066.161969000867 1103.111045075606 1100.488074700651 1100.058585236402 1096.249897938816 324.5017477581438 1097.341063110111 292.9992223713196
1714 0.005 8.57 20 1095.14717305206 1065.974408813242 1066.161970074468 1103.113820677103 1100.487960555324 1100.052392063453 1096.249943331351 324.5030133874501 1097.34224832144 292.9992221852623
1715 0.005 8.575000000000001 20 1095.146654905109 1065.974412800833 1066.16197051674 1103.113563028577 1100.490620978656 1100.060331452659 1096.251469831161 324.5041965808393 1097.344334298462 292.9992220382163
1716 0.005 8.58 20 1095.148610565409 1065.97444926211 1066.16200297289 1103.114662195775 1100.488376747282 1100.05209685699 1096.248949632772 324.5053620150481 1097.343696371799 292.9992219438706
1717 0.005 8.585000000000001 20 1095.146857877322 1065.974452835527 1066.16201124048 1103.113419346527 1100.490221052115 1100.059252461743 1096.250970023568 324.5065539128788 1097.343881642687 292.9992217930831
1718 0.005 8.59 20 1095.148996092994 1065.974513284138 1066.162063221315 1103.117179413412 1100.490611356888 1100.054755753305 1096.251540491492 324.5074962248584 1097.340808462721 292.9992218037468
1719 0.005 8.595000000000001 20 1095.145603868748 1065.974508298806 1066.162072025441 1103.111922122605 1100.490167727421 1100.060126800604 1096.251703374795 324.5085258713424 1097.338182285027 292.9992218898234
1720 0.005 8.6 20 1095.147540306959 1065.974544622296 1066.162102001043 1103.115176515759 1100.489159322275 1100.052726224271 1096.250216808455 324.5097651836032 1097.340265060954 292.9992219938467
1721 0.005 8.605 20 1095.147300709752 1065.974553670543 1066.162112542877 1103.11455373837 1100.491472379815 1100.060969340545 1096.252116811101 324.511035468807 1097.342543298931 292.9992221431735
1722 0.005 8.609999999999999 20 1095.146924835489 1065.974591564238 1066.162148243896 1103.11618231656 1100.490509930923 1100.054977042796 1096.251830140862 324.5122805407156 1097.335584565088 292.9992223234611
1723 0.005 8.615 20 1095.145493785308 1065.974586656104 1066.162154010467 1103.113442001551 1100.492114409931 1100.059136105186 1096.251183502437 324.5135895245647 1097.326268717555 292.9992222486323
1724 0.005 8.620000000000001 20 1095.146467034946 1065.974606571783 1066.162172311271 1103.115400986687 1100.490731433235 1100.053122702764 1096.249839354765 324.5150240248523 1097.327600498012 292.9992222550927
1725 0.005 8.625 20 1095.145061192128 1065.974594650428 1066.162166612417 1103.112928211027 1100.492356485463 1100.060043681653 1096.251067942991 324.5161237186899 1097.327250590532 292.9992219366597
1726 0.005 8.630000000000001 20 1095.145947743572 1065.974601723738 1066.162171425071 1103.114712743544 1100.490553588088 1100.053449600286 1096.249271303996 324.5171614212687 1097.33062350236 292.9992218281457
1727 0.005 8.635 20 1095.145271167288 1065.974588594868 1066.162159692519 1103.113964044708 1100.492667651528 1100.06156928143 1096.251076926873 324.5182919248277 1097.333193603044 292.9992218421585
1728 0.005 8.640000000000001 20 1095.145934620674 1065.974592067465 1066.162160955817 1103.114148477368 1100.488114004075 1100.050962143311 1096.249416592501 324.5195173102185 1097.335938538248 292.9992219238565
1729 0.005 8.645 20 1095.143934961857 1065.974552932012 1066.162125748234 1103.111938431941 1100.488944951335 1100.059723093056 1096.250705025379 324.5206281682859 1097.341911235578 292.9992221005389
1730 0.005 8.65 20 1095.146278448351 1065.974558386853 1066.162124626352 1103.113998159954 1100.487315521988 1100.052532971689 1096.24936473224 324.521874545543 1097.339316173403 292.9992222910482
1731 0.005 8.654999999999999 20 1095.143283194471 1065.974519412236 1066.162091159037 1103.110822352862 1100.48781555679 1100.057631815008 1096.249859717662 324.5230797239773 1097.338462312453 292.99922225351
1732 0.005 8.66 20 1095.146175775428 1065.974528987366 1066.162092730341 1103.114287654341 1100.487215088003 1100.05192707268 1096.25009354674 324.5242448769492 1097.33877586167 292.9992222918714
1733 0.005 8.665000000000001 20 1095.144239470344 1065.974503602749 1066.162073444487 1103.111218016415 1100.488779446183 1100.059397937765 1096.249822031612 324.5254026276288 1097.340003311904 292.9992220420854
1734 0.005 8.67 20 1095.148319591733 1065.974525690245 1066.162083458876 1103.113878799534 1100.488709181313 1100.053051676616 1096.250323053519 324.5265413025479 1097.342540303558 292.999222088464
1735 0.005 8.675000000000001 20 1095.145775790402 1065.974522454755 1066.162085360803 1103.11213640121 1100.489520275173 1100.05933327506 1096.25065321191 324.5276275923503 1097.342674462029 292.9992218801252
1736 0.005 8.68 20 1095.149547574998 1065.974583724381 1066.162133070914 1103.117248257367 1100.490606931307 1100.055008790602 1096.252226358099 324.5287315389032 1097.341257853486 292.99922199689
1737 0.005 8.685 20 1095.14578000878 1065.974587631288 1066.162148583998 1103.11238529138 1100.490415637112 1100.060182334113 1096.25143225413 324.5296284192369 1097.339515252607 292.9992219966455
1738 0.005 8.69 20 1095.148107799616 1065.974622109226 1066.162176950137 1103.114658500624 1100.489393587078 1100.053360607658 1096.250678403735 324.5306312325307 1097.340814718538 292.9992220267808
1739 0.005 8.695 20 1095.146840222478 1065.974624734645 1066.162184123195 1103.113631888781 1100.490898845512 1100.060462559316 1096.251715194305 324.5317994927812 1097.342562685957 292.9992220450325
1740 0.005 8.700000000000001 20 1095.146418435715 1065.974647872096 1066.162206650548 1103.113837189677 1100.488525766194 1100.052266069788 1096.249805285493 324.5330538542042 1097.339590129465 292.9992222387141
1741 0.005 8.705 20 1095.144605266064 1065.97462594631 1066.162194992757 1103.111822252188 1100.489656282059 1100.058811311639 1096.251046204613 324.5342126417229 1097.333937791894 292.9992220586303
1742 0.005 8.710000000000001 20 1095.147874066923 1065.974670988905 1066.162229713335 1103.117872194674 1100.492257239754 1100.05539879784 1096.250780919265 324.5355063127336 1097.327972673944 292.9992221121061
1743 0.005 8.715 20 1095.145449712047 1065.974665600811 1066.162234873338 1103.113886945934 1100.493432666032 1100.06233830405 1096.251406712617 324.5369055698579 1097.326696979153 292.9992218819544
1744 0.005 8.720000000000001 20 1095.146701218528 1065.974683593717 1066.162248527486 1103.115237221478 1100.490634665787 1100.052876640378 1096.25067992384 324.5379995114756 1097.33029718161 292.9992219929049
1745 0.005 8.725 20 1095.146012750902 1065.974687300868 1066.162253042753 1103.114782180666 1100.492613399236 1100.060265433299 1096.251359074834 324.5388529574936 1097.331684638864 292.9992219505604
1746 0.005 8.73 20 1095.146815992796 1065.974711242373 1066.162276340739 1103.116088324717 1100.491499123842 1100.055550100751 1096.250260108381 324.5399882054717 1097.332314444134 292.9992221274076
1747 0.005 8.734999999999999 20 1095.143638569421 1065.974677906076 1066.162254300387 1103.111295171622 1100.489297333188 1100.058684621031 1096.250335768448 324.5412073648607 1097.334109375342 292.999222138023
1748 0.005 8.74 20 1095.144419129582 1065.974657328233 1066.162231250392 1103.112179561409 1100.486131389384 1100.050548193599 1096.248639794573 324.5424021711261 1097.337400392666 292.9992224082937
1749 0.005 8.745000000000001 20 1095.142571165239 1065.974609322649 1066.162184945967 1103.109592452043 1100.487409406097 1100.057443251471 1096.250378758894 324.543528002577 1097.336009336221 292.9992221293249
1750 0.005 8.75 20 1095.145223641037 1065.974593345041 1066.162161361005 1103.112098728976 1100.485777502854 1100.049451720875 1096.249103294015 324.5446574381354 1097.338125994139 292.9992220570145
1751 0.005 8.755000000000001 20 1095.144121028911 1065.974558695904 1066.162125094173 1103.111330990091 1100.488069379672 1100.056966790403 1096.25015559919 324.5456534825922 1097.340695670666 292.9992218589433
1752 0.005 8.76 20 1095.147399401969 1065.974582507944 1066.162141008078 1103.114436956101 1100.487768081881 1100.051877708263 1096.249371892377 324.5468062660696 1097.340565636234 292.9992219833975
1753 0.005 8.765000000000001 20 1095.146067979332 1065.974580916984 1066.162142471377 1103.112284667093 1100.48975958301 1100.059860913676 1096.250717308192 324.5478176315546 1097.342641436606 292.9992219519318
1754 0.005 8.77 20 1095.148040384214 1065.974609348155 1066.162164459738 1103.114080176427 1100.488319746623 1100.052223206339 1096.249737331364 324.5489666924977 1097.342213201535 292.9992221725408
1755 0.005 8.775 20 1095.145428205311 1065.97460025136 1066.162163317643 1103.112062203158 1100.489826814318 1100.060404466939 1096.250123415642 324.5499851732749 1097.341427576187 292.9992221601102
1756 0.005 8.779999999999999 20 1095.148448445169 1065.974635797017 1066.162188713534 1103.114803628768 1100.489005674255 1100.05278493503 1096.250782322743 324.5508500938917 1097.342264991985 292.999222218697
1757 0.005 8.785 20 1095.146871462791 1065.974641402463 1066.162198163457 1103.113867158397 1100.491108666008 1100.061139530013 1096.251876528923 324.5518224369767 1097.342650109849 292.9992221003336
1758 0.005 8.790000000000001 20 1095.14816062608 1065.974685337037 1066.162236779123 1103.115308355204 1100.488805677287 1100.051808991368 1096.250451599686 324.5529919456148 1097.34104206044 292.9992220006624
1759 0.005 8.795 20 1095.146202679841 1065.974689682954 1066.16224641707 1103.112948171116 1100.489780754935 1100.058270846507 1096.251790636059 324.5541437083648 1097.340133902257 292.9992218444622
1760 0.005 8.800000000000001 20 1095.146494893433 1065.974714562826 1066.162271797959 1103.115466301478 1100.489603220331 1100.053745870001 1096.250041966307 324.5553202917928 1097.335516259702 292.9992218236309
1761 0.005 8.805 20 1095.146336687963 1065.974721413957 1066.162282657689 1103.115131944267 1100.493238964516 1100.061462634498 1096.251879040154 324.5566005542381 1097.328528822441 292.9992219197246
1762 0.005 8.81 20 1095.147295074082 1065.974755559785 1066.162314976567 1103.116932459985 1100.49272420303 1100.05683555205 1096.250938448413 324.5579207881631 1097.330665879248 292.9992220107356
1763 0.005 8.815 20 1095.145302538232 1065.974743876352 1066.162315145073 1103.113318719042 1100.492264602601 1100.06062662558 1096.250809024538 324.5589753116152 1097.328872166365 292.9992220465111
1764 0.005 8.82 20 1095.147516136172 1065.974779755724 1066.162341923639 1103.117295061009 1100.492668080708 1100.056031314977 1096.251406289899 324.5598878888741 1097.330383199049 292.9992223382471
1765 0.005 8.825000000000001 20 1095.144753771816 1065.974764377481 1066.1623373989 1103.113257305617 1100.492098019092 1100.061943134293 1096.251228170726 324.560851576707 1097.330315772936 292.9992221908614
1766 0.005 8.83 20 1095.144953632 1065.97475164205 1066.162323352329 1103.112721266589 1100.487080703828 1100.050853959541 1096.249296424209 324.5620315235724 1097.336975250354 292.9992221327835
1767 0.005 8.835000000000001 20 1095.14454998096 1065.974716147046 1066.162287684762 1103.112093643801 1100.488950064606 1100.059905804048 1096.25072764302 324.5630704475905 1097.341127089192 292.999222020288
1768 0.005 8.84 20 1095.144498204438 1065.974690894815 1066.162261757315 1103.111171481306 1100.485622583165 1100.050450400092 1096.248263481944 324.5642215843071 1097.338551986143 292.9992219467969
1769 0.005 8.845000000000001 20 1095.143447305302 1065.974644898903 1066.162217999647 1103.11060303593 1100.487484270767 1100.057674016846 1096.24966345633 324.5652661964084 1097.339113475125 292.9992218272021
1770 0.005 8.85 20 1095.147249632755 1065.974664624835 1066.162224194305 1103.115456067675 1100.488880647507 1100.054078871016 1096.25119782141 324.566393318163 1097.339211976222 292.9992220811759
1771 0.005 8.855 20 1095.144272212713 1065.974639205075 1066.162206923038 1103.110913870839 1100.489017486957 1100.059909476841 1096.250240076677 324.5674797557037 1097.340368069252 292.9992220317571
1772 0.005 8.859999999999999 20 1095.148294683887 1065.974669629929 1066.16222647121 1103.11459224273 1100.488433063434 1100.05233954796 1096.249650335785 324.5685014596799 1097.34304634253 292.9992221840413
1773 0.005 8.865 20 1095.14695966557 1065.974677367991 1066.162233751086 1103.113614223766 1100.490231081168 1100.058640529649 1096.250745575249 324.569459002242 1097.344056107536 292.99922231192
1774 0.005 8.870000000000001 20 1095.148957677862 1065.974732769145 1066.162283749934 1103.116922895005 1100.489448440081 1100.05295789363 1096.249765395194 324.5704578542134 1097.340169855191 292.9992223158205
1775 0.005 8.875 20 1095.145227257944 1065.974728150646 1066.162292011177 1103.112217787307 1100.490018810573 1100.060247894861 1096.251021648253 324.5713082761494 1097.338812260515 292.9992220714569
1776 0.005 8.880000000000001 20 1095.147735336705 1065.974755477034 1066.162312735948 1103.114138982334 1100.488580879461 1100.052638863118 1096.249941453156 324.5722651352186 1097.340007733125 292.999222051124
1777 0.005 8.885 20 1095.145854839608 1065.974746481676 1066.162309196908 1103.112398958142 1100.489885886018 1100.059324691304 1096.250992976102 324.5733026016711 1097.3411011183 292.9992218812828
1778 0.005 8.890000000000001 20 1095.147266757887 1065.974776334677 1066.162332205631 1103.115036137598 1100.489652690176 1100.053880144251 1096.2509427834 324.5744905704447 1097.340010516049 292.9992218623368
1779 0.005 8.895 20 1095.144710109776 1065.974751454195 1066.162319073381 1103.112602364468 1100.490407321938 1100.059723875175 1096.250759061584 324.5756184249955 1097.333418381735 292.999221914798
1780 0.005 8.9 20 1095.148279055573 1065.974804714428 1066.162360326626 1103.118793208303 1100.493571750462 1100.056863737462 1096.252144816727 324.5768571960649 1097.329561813287 292.9992222764196
1781 0.005 8.904999999999999 20 1095.145240944652 1065.974790685053 1066.162360300757 1103.113144833309 1100.492879776318 1100.061790353269 1096.251335839768 324.5780384766576 1097.327156276716 292.999222094543
1782 0.005 8.91 20 1095.146263698134 1065.974810720099 1066.162376772728 1103.115633501556 1100.490816981137 1100.053438009364 1096.250057238587 324.5790200105391 1097.328992338666 292.9992220588476
1783 0.005 8.915000000000001 20 1095.146135650921 1065.974811315189 1066.16237733131 1103.11448534736 1100.492009315856 1100.058504746801 1096.250829087917 324.5798065443472 1097.331278492018 292.999222177848
1784 0.005 8.92 20 1095.147007571841 1065.974846099048 1066.162408030856 1103.117210884597 1100.491938805714 1100.055197639569 1096.25075644895 324.5809009143543 1097.332116654738 292.9992223442129
1785 0.005 8.925000000000001 20 1095.143094321694 1065.974803997786 1066.162381980772 1103.110957464545 1100.489092421938 1100.059949867744 1096.250134969452 324.5820443900803 1097.334369458824 292.999222166609
1786 0.005 8.93 20 1095.145999080523 1065.974804441036 1066.162372313967 1103.113978971061 1100.487295136178 1100.052227144667 1096.249599270046 324.58312505779 1097.339705905981 292.9992220707227
1787 0.005 8.935 20 1095.144326734873 1065.974767072016 1066.162335603463 1103.111331684599 1100.488197626229 1100.057892135336 1096.250486903917 324.5840498984637 1097.339770306278 292.9992218733022
1788 0.005 8.94 20 1095.145479345895 1065.974754460265 1066.16232053374 1103.112497754112 1100.486698139747 1100.051709829735 1096.248926050259 324.5851533431266 1097.340297217616 292.9992218344391
1789 0.005 8.945 20 1095.144792848938 1065.974727367651 1066.162293107766 1103.112261702481 1100.489126697164 1100.059678077294 1096.250462470547 324.5861175919449 1097.341329358589 292.9992220328807
1790 0.005 8.950000000000001 20 1095.147873460449 1065.974746500659 1066.162303023783 1103.113946360803 1100.488183911188 1100.05212955739 1096.250201559262 324.5871906184294 1097.343187680675 292.9992222302885
1791 0.005 8.955 20 1095.146725879031 1065.97475761075 1066.16231204787 1103.113319941551 1100.489882520194 1100.058871634145 1096.251186634007 324.5881862302859 1097.344204935576 292.9992223158661
1792 0.005 8.960000000000001 20 1095.149161926144 1065.974806691 1066.162356389514 1103.116188335186 1100.489862166776 1100.054109355681 1096.250994340294 324.5892208287052 1097.342016322655 292.9992222594973
1793 0.005 8.965 20 1095.146374324105 1065.974812896376 1066.162371254573 1103.112831767778 1100.49007479588 1100.059657406748 1096.25143137195 324.5900286389269 1097.341055115101 292.9992220172042
1794 0.005 8.970000000000001 20 1095.148529921794 1065.974857901377 1066.162410830617 1103.115748386352 1100.48924592959 1100.0530611865 1096.250392028118 324.5908452491568 1097.339807059028 292.9992219513448
1795 0.005 8.975 20 1095.14546498248 1065.974852294754 1066.162414666384 1103.112260231185 1100.490624643658 1100.061121483969 1096.251726284066 324.5918052677743 1097.338971940239 292.9992217554821
1796 0.005 8.98 20 1095.146892173869 1065.974871594472 1066.162430326156 1103.113539667876 1100.488391464489 1100.052021662105 1096.250320565411 324.5929030715931 1097.338663071174 292.9992216787288
1797 0.005 8.984999999999999 20 1095.145833370732 1065.974866659048 1066.162427973553 1103.113341459734 1100.490441048384 1100.058141236225 1096.251123117518 324.5940115738562 1097.33953135769 292.9992218439804
1798 0.005 8.99 20 1095.146680746123 1065.974896108695 1066.162454351396 1103.116333925766 1100.490242882992 1100.053884729414 1096.250234813243 324.5950604866528 1097.331308050377 292.9992221736705
1799 0.005 8.995000000000001 20 1095.144858514715 1065.974879740519 1066.162450364971 1103.112976907807 1100.49249164848 1100.061322391285 1096.250759051878 324.5963379367568 1097.325877567142 292.9992223005133
1800 0.005 9 20 1095.147449747203 1065.974908595819 1066.162470082784 1103.116545059869 1100.491922172002 1100.055376737121 1096.251011776052 324.5974632775002 1097.330333993717 292.9992223002281
1801 0.005 9.005000000000001 20 1095.145975366761 1065.974909524705 1066.162474480466 1103.114443130887 1100.492335403185 1100.060052351655 1096.251394950997 324.5983096554706 1097.330153388405 292.9992221785383
1802 0.005 9.01 20 1095.145965424495 1065.974920563612 1066.162486739503 1103.114813233364 1100.490410766759 1100.053434514138 1096.249007196133 324.5991857173546 1097.33191748762 292.9992221918961
1803 0.005 9.015000000000001 20 1095.145058629222 1065.974896387258 1066.162469458542 1103.112959281603 1100.490897055979 1100.059608935208 1096.250331663815 324.6001998929618 1097.333056405352 292.9992220974077
1804 0.005 9.02 20 1095.146098700033 1065.974912682629 1066.162477468845 1103.115824463571 1100.489613904871 1100.054942232985 1096.251090086191 324.6012266489488 1097.33700718693 292.999222091659
1805 0.005 9.025 20 1095.142863197619 1065.974860993092 1066.162438328704 1103.10982074565 1100.487424036402 1100.057951999451 1096.250112593345 324.6022056485476 1097.33616620052 292.999221931388
1806 0.005 9.029999999999999 20 1095.145638589237 1065.974853204114 1066.162419860964 1103.113049094601 1100.486928034309 1100.05191592002 1096.24980546863 324.6032305643166 1097.339079760143 292.9992219882928
1807 0.005 9.035 20 1095.144333563828 1065.974816039389 1066.162382691006 1103.111345771063 1100.488301904178 1100.058223160644 1096.250612402761 324.6041560722876 1097.340088389103 292.9992220828931
1808 0.005 9.040000000000001 20 1095.146236174751 1065.974815305655 1066.162376869089 1103.112974139717 1100.486278040213 1100.049562846193 1096.248943316714 324.6052109260448 1097.340472813717 292.9992221713039
1809 0.005 9.045 20 1095.146550426951 1065.974812740146 1066.162370494682 1103.113427695836 1100.490476124555 1100.060314630606 1096.251034424109 324.6061204373274 1097.344143968279 292.999222149991
1810 0.005 9.050000000000001 20 1095.148047672735 1065.974831167316 1066.162386423925 1103.113523663249 1100.487803940994 1100.051100084542 1096.248534364455 324.6070930598658 1097.34449858901 292.9992222563336
1811 0.005 9.055 20 1095.146775939215 1065.974831344682 1066.162387806624 1103.113218967932 1100.490297585467 1100.059992258129 1096.25125057819 324.6080649325394 1097.344449988588 292.9992221514846
1812 0.005 9.06 20 1095.148136136444 1065.974855703025 1066.162410538403 1103.11430663741 1100.488745650249 1100.052764176668 1096.249277375511 324.6089148849803 1097.342565514915 292.9992219674043
1813 0.005 9.065 20 1095.147504834343 1065.974872962063 1066.162426692932 1103.114993509081 1100.4920351047 1100.062662642673 1096.252577743471 324.609673442218 1097.343029662361 292.9992218979266
1814 0.005 9.07 20 1095.148490097861 1065.974910478427 1066.16246290306 1103.115075932904 1100.488871637302 1100.052056541747 1096.249957958533 324.6106190138602 1097.340473368612 292.9992217094437
1815 0.005 9.075000000000001 20 1095.146645725832 1065.974915916996 1066.162473374073 1103.113920309621 1100.49113916344 1100.060806872653 1096.251792023224 324.6117025930167 1097.342417294117 292.999221693696
1816 0.005 9.08 20 1095.147502674631 1065.974938970082 1066.16249503995 1103.114687853101 1100.489531213886 1100.054241383736 1096.250612882232 324.6127606740926 1097.339239451633 292.9992219056901
1817 0.005 9.085000000000001 20 1095.144713109365 1065.974915027794 1066.162482647679 1103.112824465127 1100.490943127154 1100.059888334668 1096.250852507217 324.6137194950048 1097.331903661486 292.9992221311859
1818 0.005 9.09 20 1095.147896116708 1065.974957773585 1066.162515498641 1103.117928162372 1100.492912674908 1100.055869039037 1096.251934987406 324.6149620377805 1097.32915735565 292.9992224864933
1819 0.005 9.095000000000001 20 1095.145185259317 1065.974942683685 1066.162513207423 1103.113160202057 1100.492681159247 1100.061404056493 1096.251020763716 324.6160930104907 1097.327371406455 292.9992223503142
1820 0.005 9.1 20 1095.146120876327 1065.97495060271 1066.162518458779 1103.114911275328 1100.490716163257 1100.053704793043 1096.249144496282 324.616921769504 1097.330416547958 292.999222128752
1821 0.005 9.105 20 1095.146007867714 1065.974939183737 1066.162508694539 1103.114388794834 1100.493155782089 1100.061915265848 1096.251271490257 324.617728185154 1097.332590504026 292.9992220426524
1822 0.005 9.109999999999999 20 1095.146194602766 1065.974952849195 1066.162519171284 1103.115113606994 1100.489645902361 1100.051993777916 1096.249672017064 324.6187066301791 1097.3338901096 292.9992219117209
1823 0.005 9.115 20 1095.144631191672 1065.974914619184 1066.162487572599 1103.112207686899 1100.48932889796 1100.059717218856 1096.250449094419 324.6196983585363 1097.339461677849 292.9992218812134
1824 0.005 9.120000000000001 20 1095.144915105636 1065.974904081157 1066.162473913263 1103.112912405894 1100.487155647568 1100.052311581105 1096.249217575288 324.6206804163019 1097.33827789972 292.9992221675062
1825 0.005 9.125 20 1095.143822348136 1065.974861643319 1066.16243555215 1103.110563122053 1100.487768808929 1100.057912556779 1096.250388743345 324.6216612620833 1097.337338082352 292.9992220870739
1826 0.005 9.130000000000001 20 1095.145970293474 1065.974868296966 1066.162432059084 1103.114089592452 1100.487702245437 1100.05290590296 1096.250472267837 324.622604731165 1097.337936996647 292.9992222477685
1827 0.005 9.135 20 1095.144226201243 1065.974841631244 1066.162409573954 1103.111228770938 1100.488665701205 1100.05866536131 1096.250594932895 324.6234550025544 1097.338167932612 292.9992223361728
1828 0.005 9.140000000000001 20 1095.148217886028 1065.974865529224 1066.162421461081 1103.114328940538 1100.488643924491 1100.05306824983 1096.250413114166 324.6244080292382 1097.343166332418 292.9992223654221
1829 0.005 9.145 20 1095.147070754475 1065.974868848256 1066.16242520115 1103.113497826047 1100.490393487047 1100.060606090885 1096.251036461908 324.6251936857086 1097.345279572849 292.999222206405
1830 0.005 9.15 20 1095.148992598785 1065.974909490337 1066.162460789599 1103.115420059784 1100.488787425305 1100.052601094465 1096.249853939411 324.6262256037668 1097.343380153359 292.9992220568104
1831 0.005 9.154999999999999 20 1095.146303456492 1065.97491036807 1066.162467833144 1103.113034597333 1100.490357146729 1100.059794581959 1096.251018096335 324.6269904510929 1097.342735797742 292.999221797656
1832 0.005 9.16 20 1095.148780769965 1065.974947200602 1066.162499072266 1103.115138833106 1100.489440826207 1100.053497490146 1096.250823339111 324.6277064312019 1097.341790509391 292.9992218417316
1833 0.005 9.165000000000001 20 1095.146542310079 1065.974950933379 1066.162508626795 1103.113542021907 1100.490727806573 1100.060457068939 1096.251395250238 324.6286546550539 1097.341987476842 292.999221903963
1834 0.005 9.17 20 1095.148405909974 1065.974988202265 1066.162541746237 1103.115400216907 1100.49019873903 1100.054728223122 1096.250905148593 324.629685031896 1097.340899534934 292.9992221466989
1835 0.005 9.175000000000001 20 1095.144504987288 1065.974970377505 1066.162536282787 1103.112076545406 1100.489812912317 1100.059352815959 1096.251302230277 324.6307202198657 1097.336517460372 292.9992222063186
1836 0.005 9.18 20 1095.147736349631 1065.975002658749 1066.162560377437 1103.1165227093 1100.491534208415 1100.055339376582 1096.251837241252 324.6316937349024 1097.330218734019 292.9992225373658
1837 0.005 9.185 20 1095.145782818463 1065.974999511209 1066.162566424362 1103.114513345866 1100.493497464038 1100.062502430066 1096.251417290957 324.6328135259451 1097.327199862963 292.9992222812076
1838 0.005 9.19 20 1095.14647099022 1065.975010988561 1066.162576304709 1103.114672404443 1100.490781161721 1100.05376981782 1096.249911971454 324.6338378505512 1097.32973622629 292.9992222513088
1839 0.005 9.195 20 1095.145534483705 1065.974993955783 1066.162564939681 1103.113531253447 1100.492065328268 1100.059985856821 1096.250576513953 324.6346247945572 1097.330980487008 292.9992220132662
1840 0.005 9.200000000000001 20 1095.147788919592 1065.975046309417 1066.162606105651 1103.119028984721 1100.49251582241 1100.055866945506 1096.250847038702 324.6354754590331 1097.331130097563 292.9992221209293
1841 0.005 9.205 20 1095.143881917779 1065.975018364727 1066.16259144984 1103.111591354359 1100.489857596943 1100.05870345355 1096.251087227646 324.6363704150658 1097.330734539272 292.9992219668165
1842 0.005 9.210000000000001 20 1095.145061879874 1065.975005229762 1066.162574139911 1103.112710325602 1100.486939454045 1100.051494116541 1096.24987907466 324.6373460876899 1097.339452870599 292.9992220716632
1843 0.005 9.215 20 1095.14470347367 1065.974961810123 1066.162532898071 1103.111529283488 1100.488454639925 1100.059246286989 1096.250561795978 324.6382912099122 1097.340471921177 292.999222057605
1844 0.005 9.220000000000001 20 1095.145631946342 1065.974961166909 1066.162525682651 1103.113496569719 1100.486944470172 1100.05210933179 1096.249156040134 324.6392234693363 1097.339123194355 292.9992221475571
1845 0.005 9.225 20 1095.143517071626 1065.974910236553 1066.162483068637 1103.110021669631 1100.487188305244 1100.057777106797 1096.249154967574 324.640082102778 1097.33899920249 292.9992221601164
1846 0.005 9.23 20 1095.146641176561 1065.974921869155 1066.1624822386 1103.114462505484 1100.488401447572 1100.053373085525 1096.250669454106 324.6410515152621 1097.340455471912 292.9992223193426
1847 0.005 9.234999999999999 20 1095.145732916965 1065.974920152573 1066.16248031124 1103.112258341228 1100.488981467299 1100.058610427623 1096.250542458035 324.6418597221858 1097.340789269171 292.9992221734665
1848 0.005 9.24 20 1095.147789195107 1065.974943195368 1066.162497675565 1103.113888844193 1100.488089813503 1100.051909456575 1096.249450245647 324.6427570316236 1097.342728648854 292.999222193463
1849 0.005 9.245000000000001 20 1095.146188304655 1065.974938030705 1066.162497054416 1103.112555630249 1100.489711732888 1100.059396832757 1096.250760451755 324.6436803326625 1097.342593177388 292.9992218863466
1850 0.005 9.25 20 1095.1491012602 1065.974988829264 1066.162538629709 1103.116514040745 1100.490240993541 1100.054637117997 1096.251510797331 324.6443732897819 1097.341078893557 292.9992218544097
1851 0.005 9.255000000000001 20 1095.145963847471 1065.974991341305 1066.162550217799 1103.11247071191 1100.490030354692 1100.059459692271 1096.251526667391 324.6450744922516 1097.339577878435 292.9992220389373
1852 0.005 9.26 20 1095.148451440286 1065.97503001053 1066.162583619335 1103.115319763504 1100.489692852108 1100.053914462246 1096.250817344804 324.6459937497928 1097.339011721473 292.9992222937408
1853 0.005 9.265000000000001 20 1095.14561271157 1065.975029166986 1066.162590001251 1103.112848193431 1100.490687866782 1100.060710208008 1096.251810115296 324.6469100743224 1097.339144132539 292.999222275131
1854 0.005 9.27 20 1095.146405140193 1065.975032191913 1066.162592771302 1103.113134210237 1100.487872221484 1100.05147770939 1096.249481912942 324.6479275294303 1097.336694745374 292.9992222148442
1855 0.005 9.275 20 1095.145929524108 1065.975024982726 1066.162587866211 1103.114674710126 1100.493138888586 1100.061716285728 1096.251693674132 324.6488914640753 1097.33120011209 292.9992221517262
1856 0.005 9.279999999999999 20 1095.1481537997 1065.975067163671 1066.162624827183 1103.117631933682 1100.49262832269 1100.056327685505 1096.25053807049 324.6500836484087 1097.330105082214 292.9992221903391
1857 0.005 9.285 20 1095.145064267464 1065.975061473047 1066.162629856674 1103.113719539511 1100.492482864039 1100.060008735239 1096.250544223437 324.6509636071377 1097.328133841467 292.9992219338235
1858 0.005 9.290000000000001 20 1095.147702779008 1065.975106737774 1066.162666514119 1103.118039319772 1100.491958205078 1100.054766793444 1096.250915652207 324.6517230667371 1097.330143819977 292.9992219003707
1859 0.005 9.295 20 1095.144700452234 1065.975092140368 1066.162662098621 1103.112860368445 1100.492112454461 1100.060736333851 1096.251504653018 324.6525482032269 1097.328507609324 292.9992219192187
1860 0.005 9.300000000000001 20 1095.145252505949 1065.975090420133 1066.162659248498 1103.113821713183 1100.488456487009 1100.052169123004 1096.249525092818 324.6534742574169 1097.333594072408 292.999221979104
1861 0.005 9.305 20 1095.144503170112 1065.975047649449 1066.162620485089 1103.111602372482 1100.488356245783 1100.05836794963 1096.250126077151 324.6543950358336 1097.341297458529 292.9992221620394
1862 0.005 9.31 20 1095.14621276486 1065.975062947081 1066.162624933502 1103.115443043853 1100.488613152186 1100.053753299916 1096.250741342014 324.6553009359278 1097.337491801707 292.9992224648658
1863 0.005 9.315 20 1095.143127863593 1065.975013036869 1066.162588279958 1103.10958087497 1100.487027499047 1100.05761475225 1096.2496383238 324.6562473505671 1097.335898043018 292.9992222448465
1864 0.005 9.32 20 1095.145037713215 1065.974997836023 1066.162564933734 1103.112361363806 1100.486623561053 1100.051525914657 1096.249028463337 324.6571114214703 1097.338360185486 292.9992222224622
1865 0.005 9.325000000000001 20 1095.14453350983 1065.974963375234 1066.162532403143 1103.111061400015 1100.488651368566 1100.059339852384 1096.250211166316 324.6579737017108 1097.340066771397 292.9992220307662
1866 0.005 9.33 20 1095.147119407518 1065.97497106895 1066.162529676544 1103.112914945593 1100.487321184139 1100.050737753402 1096.248859935665 324.6588182317059 1097.343355249511 292.9992219123554
1867 0.005 9.335000000000001 20 1095.147253166589 1065.974976044742 1066.162531043108 1103.113664223564 1100.490655387263 1100.060787769922 1096.251200827332 324.6596154960846 1097.34508678163 292.999221909
1868 0.005 9.34 20 1095.148795775304 1065.975015149749 1066.162565247934 1103.115202996609 1100.488552109772 1100.051755789281 1096.249687260073 324.6604544413532 1097.343114243381 292.9992219306811
1869 0.005 9.345000000000001 20 1095.146691531768 1065.975016845524 1066.162571874939 1103.113219958723 1100.490416523895 1100.060055359768 1096.251374129449 324.6610900406808 1097.343192395271 292.9992220038367
1870 0.005 9.35 20 1095.148117059389 1065.975042560594 1066.162596563631 1103.114325539607 1100.488815749281 1100.052770133944 1096.249479564966 324.661770279735 1097.341501896279 292.9992221854823
1871 0.005 9.355 20 1095.146841854079 1065.97505007923 1066.16260504498 1103.114143314246 1100.491498315349 1100.061719438027 1096.252336527213 324.6626833256853 1097.342518314139 292.9992222312397
1872 0.005 9.359999999999999 20 1095.147742994209 1065.9750745279 1066.162629316515 1103.114131302673 1100.488256046256 1100.051037407306 1096.249729320353 324.6636324542196 1097.340222642117 292.9992220881011
1873 0.005 9.365 20 1095.145406253705 1065.975065040986 1066.162625482378 1103.11372781416 1100.491181183425 1100.060612635394 1096.25160459137 324.6645736215585 1097.337790812475 292.9992220013448
1874 0.005 9.370000000000001 20 1095.147148679875 1065.975080926964 1066.162642235968 1103.115257935397 1100.49121511567 1100.054267398633 1096.249489083915 324.6654924069207 1097.329221243247 292.9992220702857
1875 0.005 9.375 20 1095.145089431841 1065.975068247762 1066.162637686014 1103.113296719862 1100.492283429924 1100.060146800676 1096.250886799868 324.6666601996868 1097.327689272648 292.9992218695928
1876 0.005 9.380000000000001 20 1095.148265558608 1065.975107249546 1066.162666175066 1103.117517005424 1100.492912746176 1100.056306200803 1096.251491982315 324.6675213384504 1097.32907200256 292.9992220489123
1877 0.005 9.385 20 1095.144573986938 1065.975091208584 1066.162663455178 1103.113151825802 1100.49236351068 1100.061504358181 1096.250613579808 324.6681993643553 1097.327783482758 292.9992219508559
1878 0.005 9.390000000000001 20 1095.146118620761 1065.975097505837 1066.162665149423 1103.114523531346 1100.490031739133 1100.053382617092 1096.249470730584 324.6689766817963 1097.331790848662 292.9992222221769
1879 0.005 9.395 20 1095.144329562743 1065.975056669172 1066.162631416471 1103.111479212047 1100.489136029532 1100.058700747211 1096.249895841133 324.6697514333979 1097.336003128462 292.9992222602141
1880 0.005 9.4 20 1095.145287250319 1065.97505865933 1066.162624671753 1103.114328527034 1100.487959292606 1100.052904419837 1096.250479082328 324.6707034804734 1097.338778134756 292.9992224806099
1881 0.005 9.404999999999999 20 1095.143772518772 1065.975013696195 1066.162586856682 1103.110633214109 1100.488455390595 1100.0598972483 1096.250697127351 324.6716017161768 1097.336907613007 292.9992222343507
1882 0.005 9.41 20 1095.144894394522 1065.975000502413 1066.162566279856 1103.112442921666 1100.486474059923 1100.050742187603 1096.249210053544 324.6724859141082 1097.337751303118 292.9992220916851
1883 0.005 9.415000000000001 20 1095.144892754155 1065.974961739907 1066.162529685454 1103.111399639906 1100.487994137426 1100.058340143758 1096.249892948118 324.6733063353601 1097.34100932289 292.9992219414151
1884 0.005 9.42 20 1095.147948037152 1065.975000151252 1066.162554307787 1103.116385132729 1100.489487500335 1100.054299918555 1096.250912789966 324.6741543618642 1097.341183898574 292.9992219876144
1885 0.005 9.425000000000001 20 1095.145418722573 1065.974983972974 1066.162547493347 1103.111211329482 1100.489474411039 1100.060266235524 1096.250481491736 324.6748873231534 1097.341463159954 292.9992219112951
1886 0.005 9.43 20 1095.147741405598 1065.97500947795 1066.162566153442 1103.114252774533 1100.488548195085 1100.053816608783 1096.249321397466 324.6757124081571 1097.342577628558 292.9992219908303
1887 0.005 9.435 20 1095.147059969755 1065.97501380057 1066.162570335407 1103.113270183141 1100.489515601993 1100.057153979683 1096.250584476684 324.6763855959156 1097.343424472097 292.9992221033251
1888 0.005 9.44 20 1095.149017629734 1065.975068510447 1066.162617276747 1103.117063149407 1100.490032995426 1100.053815069788 1096.250343010952 324.6770528119898 1097.340568428487 292.9992222997096
1889 0.005 9.445 20 1095.145619019384 1065.97506581079 1066.162626063014 1103.112390615534 1100.490496805937 1100.061055534246 1096.251319676283 324.6777188283525 1097.33875418632 292.9992223217209
1890 0.005 9.450000000000001 20 1095.147872562419 1065.975093331739 1066.162648154703 1103.114202813126 1100.488681357029 1100.051842804316 1096.250452216727 324.6786365622453 1097.339639098214 292.9992221086844
1891 0.005 9.455 20 1095.146384508576 1065.975098169034 1066.162654545474 1103.11404663747 1100.491178050627 1100.060154432707 1096.251620221658 324.6794985947113 1097.341815148383 292.9992221066189
1892 0.005 9.460000000000001 20 1095.146434029655 1065.975113924636 1066.162673056719 1103.114427358025 1100.489233363049 1100.053372905377 1096.250295152315 324.6804177173839 1097.334219507236 292.9992220487823
1893 0.005 9.465 20 1095.145805570391 1065.975114831876 1066.162678756654 1103.114218389709 1100.492750239984 1100.060237301283 1096.251509498657 324.6814098561516 1097.327249249694 292.9992220426388
1894 0.005 9.470000000000001 20 1095.146913076315 1065.975134579162 1066.162697446414 1103.115540253279 1100.490988444563 1100.05365838153 1096.249697149684 324.6825066721063 1097.327166073861 292.9992222218071
1895 0.005 9.475 20 1095.144921796361 1065.97512799512 1066.162696623177 1103.11375916996 1100.49290799244 1100.061123369203 1096.251413488766 324.6832105344745 1097.326995659965 292.9992221487394
1896 0.005 9.48 20 1095.146569152827 1065.97513938445 1066.162704330194 1103.114850935852 1100.490547385567 1100.053455822233 1096.249706822333 324.6838867336541 1097.330971403241 292.9992222184426
1897 0.005 9.484999999999999 20 1095.145271028583 1065.975121684786 1066.162690691503 1103.113643037931 1100.491943387192 1100.060401778102 1096.250906488397 324.6845860426312 1097.333796348652 292.9992221755715
1898 0.005 9.49 20 1095.145929713614 1065.975131269596 1066.162695908067 1103.114758417629 1100.489474273633 1100.054571428414 1096.250569775738 324.6855066087931 1097.336623947214 292.9992223553881
1899 0.005 9.495000000000001 20 1095.143994958697 1065.975096198756 1066.162669037187 1103.111486143212 1100.488665693406 1100.059979705264 1096.250472107565 324.6863357360028 1097.338216293578 292.9992222922565
1900 0.005 9.5 20 1095.145364588458 1065.975088525875 1066.162653415694 1103.112798534956 1100.487348848806 1100.052833577388 1096.250313231034 324.6872077553484 1097.337509888599 292.9992223391954
1901 0.005 9.505000000000001 20 1095.144075632833 1065.975047904622 1066.16261890565 1103.110594314821 1100.487823369656 1100.058666907713 1096.250157910217 324.6880728521114 1097.337790153187 292.9992220278925
1902 0.005 9.51 20 1095.146145121908 1065.975054942857 1066.162614945075 1103.113827792488 1100.487873455216 1100.053022429603 1096.250349248652 324.6888870891149 1097.338685877399 292.9992220457729
1903 0.005 9.515000000000001 20 1095.145230535236 1065.975034478701 1066.162599733339 1103.111434781719 1100.489366140435 1100.060219127977 1096.250293214413 324.6896933254732 1097.340233487259 292.9992218861524
1904 0.005 9.52 20 1095.14779576669 1065.975056309081 1066.16261123274 1103.113753845439 1100.488261685423 1100.05203225539 1096.249337195604 324.6904545234673 1097.343748260412 292.9992219591228
1905 0.005 9.525 20 1095.147255628395 1065.975056475529 1066.162611724702 1103.112913604554 1100.489934666945 1100.059684602834 1096.25082530387 324.6911549949853 1097.345013828568 292.9992221366257
1906 0.005 9.529999999999999 20 1095.148739619036 1065.975098878229 1066.162648187052 1103.115714868263 1100.489989683148 1100.054760221634 1096.250638999119 324.6919078413934 1097.342893557365 292.9992222666206
1907 0.005 9.535 20 1095.146378464011 1065.975098969657 1066.162656078531 1103.113036994498 1100.490600827338 1100.061221572419 1096.251000334016 324.6925044590902 1097.341811220565 292.9992221993915
1908 0.005 9.540000000000001 20 1095.14796487599 1065.975126889529 1066.162680651538 1103.114295291055 1100.488353072897 1100.051558082218 1096.249367815993 324.6931813829587 1097.340968116518 292.9992220717492
1909 0.005 9.545 20 1095.146595137409 1065.975129125789 1066.162684954055 1103.113653600199 1100.490947203946 1100.060773020651 1096.251748753691 324.6940768746235 1097.342670087061 292.9992219349673
1910 0.005 9.550000000000001 20 1095.148053350714 1065.97516065274 1066.162713654467 1103.114979895396 1100.488933625533 1100.05264454016 1096.250223459819 324.6949704863362 1097.340631038481 292.9992218261983
1911 0.005 9.555 20 1095.144741435934 1065.975139676945 1066.162702426323 1103.112488221744 1100.490009498442 1100.059050921571 1096.250596054262 324.6957579164886 1097.33545707751 292.9992218166152
1912 0.005 9.56 20 1095.147989886929 1065.975176539766 1066.162733780384 1103.117413158581 1100.492105305973 1100.054866649289 1096.250525147293 324.6967279015229 1097.32878918914 292.9992220192647
1913 0.005 9.565 20 1095.144922377873 1065.975163186097 1066.162730629544 1103.113496289239 1100.493152400665 1100.062272391447 1096.251406231401 324.6977835544029 1097.327104363309 292.9992219469327
1914 0.005 9.57 20 1095.146760244359 1065.975175847293 1066.162740458554 1103.114819709327 1100.490253456411 1100.052000187748 1096.249804274281 324.6985168460116 1097.328949618552 292.999222036183
1915 0.005 9.575000000000001 20 1095.145808092162 1065.975173375629 1066.162738740921 1103.114990114106 1100.493180076823 1100.060567584477 1096.251259166169 324.6991127315242 1097.332071768719 292.9992221899098
1916 0.005 9.58 20 1095.147184478851 1065.975204261463 1066.162765539241 1103.116702766027 1100.491556724833 1100.054709170367 1096.250747631681 324.6998844792145 1097.332145036743 292.9992222861948
1917 0.005 9.585000000000001 20 1095.143443247934 1065.97516345812 1066.162738413215 1103.110850830117 1100.489035304241 1100.059282717166 1096.250465873431 324.7007312359898 1097.334426920845 292.9992221787206
1918 0.005 9.59 20 1095.145579631349 1065.975156529723 1066.162722203623 1103.11331086703 1100.487290500373 1100.052274423933 1096.250219422547 324.7015636852454 1097.339681014707 292.999222071236
1919 0.005 9.595000000000001 20 1095.144672052721 1065.975127320582 1066.162692698494 1103.111712983199 1100.488243085296 1100.059004597036 1096.251055888181 324.7022566781583 1097.339215444294 292.9992219104254
1920 0.005 9.6 20 1095.144686747791 1065.97510440204 1066.162669595693 1103.111543545499 1100.485505256938 1100.049160277583 1096.247937603292 324.7031233238121 1097.339396933136 292.9992217889696
1921 0.005 9.605 20 1095.14516755865 1065.975066416228 1066.162632356031 1103.111577755112 1100.48846977014 1100.059237798768 1096.250327666061 324.7038473030684 1097.341404501729 292.9992218746935
1922 0.005 9.609999999999999 20 1095.14647342936 1065.975072299048 1066.162630960765 1103.113060800059 1100.487106317911 1100.051029415519 1096.248368753869 324.7046702155075 1097.342333777204 292.9992221007685
1923 0.005 9.615 20 1095.147135903103 1065.975063846738 1066.162622433551 1103.112357205378 1100.489445457717 1100.059469651635 1096.25019108025 324.7054323462501 1097.344628176648 292.999222255622
1924 0.005 9.620000000000001 20 1095.148673192316 1065.975111412909 1066.162660839126 1103.116583173525 1100.490079949433 1100.05468657693 1096.250594297529 324.7062149279498 1097.342208191227 292.9992224367388
1925 0.005 9.625 20 1095.14643841327 1065.975117317069 1066.162674820219 1103.112881652056 1100.49051684634 1100.060383796653 1096.251273012449 324.7068612963095 1097.340296764865 292.9992222120164
1926 0.005 9.630000000000001 20 1095.148004473025 1065.975146368039 1066.162699121982 1103.114207359349 1100.488667000307 1100.052516341364 1096.250352103002 324.7073749336167 1097.341099130724 292.999222085725
1927 0.005 9.635 20 1095.146980054849 1065.97515057254 1066.162705835889 1103.113657919663 1100.490785277812 1100.060583544453 1096.251834643793 324.7080296876657 1097.34207749935 292.9992218683835
1928 0.005 9.640000000000001 20 1095.147807038821 1065.975182693318 1066.162736078928 1103.114761976267 1100.489072650292 1100.053020956553 1096.249987097859 324.7089008173039 1097.340321788281 292.9992218162518
1929 0.005 9.645 20 1095.145021182282 1065.975168200066 1066.162730391545 1103.111975862011 1100.489587632234 1100.058940551816 1096.250950603415 324.7097114833708 1097.338838003255 292.9992217623554
1930 0.005 9.65 20 1095.147680499788 1065.97520088097 1066.162756028698 1103.116448394429 1100.490898544556 1100.055270443866 1096.252123884396 324.7105653840821 1097.332641761688 292.9992219474806
1931 0.005 9.654999999999999 20 1095.145348666746 1065.975200132194 1066.162763271007 1103.114285729246 1100.493628790463 1100.062199285288 1096.251572827808 324.7115380641651 1097.326743264008 292.9992221750954
1932 0.005 9.66 20 1095.147747793591 1065.975220022714 1066.162780780153 1103.115592461138 1100.491555054921 1100.055010360738 1096.250545496113 324.7124976189432 1097.330189603796 292.999222308711
1933 0.005 9.665000000000001 20 1095.145760304015 1065.975215956416 1066.162780862017 1103.114896480511 1100.493319196688 1100.061490103956 1096.251555443338 324.7131227794213 1097.331876776731 292.9992222629342
1934 0.005 9.67 20 1095.147561544666 1065.975249072686 1066.16281046631 1103.116911911527 1100.492270570691 1100.055830601202 1096.250526422106 324.7137559078905 1097.33075915907 292.9992222485149
1935 0.005 9.675000000000001 20 1095.144717391069 1065.975234427822 1066.16280488343 1103.11313916758 1100.491354376086 1100.059898730019 1096.251021202318 324.7144270457792 1097.330873674849 292.9992220929781
1936 0.005 9.68 20 1095.146188002282 1065.975245531288 1066.162809937222 1103.114650374813 1100.488772839868 1100.053829916828 1096.25095800797 324.7152836593334 1097.336409413351 292.999222043401
1937 0.005 9.685 20 1095.14314829734 1065.975201255414 1066.162773556558 1103.109919500747 1100.487226154048 1100.056584375394 1096.250375696431 324.7160168746559 1097.336186216842 292.9992217844659
1938 0.005 9.69 20 1095.144260393108 1065.975172838337 1066.16274115389 1103.110781618601 1100.485220563668 1100.049566295784 1096.248333035622 324.7168509626785 1097.337821256768 292.9992219724606
1939 0.005 9.695 20 1095.144220645493 1065.975126112399 1066.162695956368 1103.110753199624 1100.487540915348 1100.057942986532 1096.249797050716 324.7176290340897 1097.339707799092 292.9992220595069
1940 0.005 9.700000000000001 20 1095.146374138714 1065.97514190276 1066.162698938008 1103.114724370368 1100.488127289846 1100.052920567885 1096.250923790466 324.7184026846086 1097.33921271384 292.9992223809423
1941 0.005 9.705 20 1095.145451226247 1065.975122973106 1066.162684758495 1103.111024742869 1100.488779046478 1100.057964111396 1096.250584105007 324.719070892259 1097.339852920987 292.9992223368613
1942 0.005 9.710000000000001 20 1095.147493498004 1065.975144854602 1066.162698617079 1103.113776950992 1100.487983015964 1100.051608858521 1096.248939973109 324.7197847772207 1097.343857521083 292.9992222789887
1943 0.005 9.715 20 1095.147607739585 1065.975148173389 1066.162701803018 1103.113686418505 1100.490748932285 1100.060766589891 1096.251305966172 324.720553617166 1097.344512408687 292.9992221322797
1944 0.005 9.720000000000001 20 1095.147546837715 1065.975172140267 1066.162724442379 1103.113819504804 1100.487875677113 1100.050927520767 1096.248914225132 324.7211625365294 1097.342240002839 292.9992218754716
1945 0.005 9.725 20 1095.147261184336 1065.975177103976 1066.162731170144 1103.113718976424 1100.490852780499 1100.060799436555 1096.251677076014 324.7216802771407 1097.342773056215 292.9992217350992
1946 0.005 9.73 20 1095.148337887654 1065.975217101545 1066.162766913752 1103.115177841522 1100.488799361333 1100.05221343899 1096.250226557334 324.7223588608626 1097.341182672071 292.9992218609431
1947 0.005 9.734999999999999 20 1095.146507893957 1065.975215900952 1066.162771518154 1103.113016858317 1100.490305190544 1100.059333496591 1096.251523711324 324.7231463068827 1097.342028634495 292.999221927011
1948 0.005 9.74 20 1095.147925594057 1065.975256087438 1066.162807378575 1103.116229527971 1100.490445630796 1100.055023903508 1096.251751157722 324.7240031485384 1097.338404529468 292.999222152011
1949 0.005 9.745000000000001 20 1095.144045647172 1065.975244732374 1066.162807218057 1103.112351677687 1100.489993146152 1100.058760356027 1096.251113149275 324.7248326353826 1097.329002518764 292.9992222862612
1950 0.005 9.75 20 1095.14700931331 1065.975256612719 1066.162817839081 1103.114875035639 1100.491106588515 1100.05404710912 1096.250115444588 324.7258058402299 1097.328451647466 292.9992225695123
1951 0.005 9.755000000000001 20 1095.145090170528 1065.975247829493 1066.162814995487 1103.113779348503 1100.492476670752 1100.06062095208 1096.250896278269 324.7266790135563 1097.328443297904 292.9992221931622
1952 0.005 9.76 20 1095.149185005977 1065.975301539166 1066.162856805688 1103.119091448708 1100.493648199674 1100.057382579954 1096.252031663197 324.7272794520653 1097.329835642008 292.9992222431114
1953 0.005 9.765000000000001 20 1095.143868129335 1065.975281438217 1066.162853181475 1103.112417891628 1100.491745923631 1100.06084755945 1096.250328760718 324.7278702658953 1097.328077373464 292.9992220491186
1954 0.005 9.77 20 1095.146879784296 1065.975288177432 1066.16285318061 1103.114568320688 1100.489574861029 1100.053739229577 1096.250319869077 324.7285834109308 1097.334491563496 292.999221997379
1955 0.005 9.775 20 1095.143945390669 1065.975246402323 1066.162817731365 1103.111704614951 1100.48881766128 1100.059453736973 1096.25038279582 324.7293368157831 1097.340182499075 292.999221931345
1956 0.005 9.779999999999999 20 1095.144998191987 1065.975229162539 1066.162796150799 1103.112105530056 1100.486549641011 1100.051626659274 1096.249215252775 324.7300984521107 1097.338601601577 292.9992221443335
1957 0.005 9.785 20 1095.14343124097 1065.975178561598 1066.162751231788 1103.110182658929 1100.487356555555 1100.058010946693 1096.249619477532 324.7308581928888 1097.338484271403 292.9992222118366
1958 0.005 9.790000000000001 20 1095.146554035991 1065.975193046769 1066.162751159166 1103.114905122295 1100.488257248086 1100.053446984263 1096.251123929766 324.7315770041931 1097.338724486064 292.9992223733711
1959 0.005 9.795 20 1095.143733094476 1065.975146547996 1066.162715931614 1103.109816376089 1100.48799868263 1100.059016709948 1096.250157738916 324.7323273346518 1097.338257336983 292.9992222297482
1960 0.005 9.800000000000001 20 1095.146848931903 1065.975161041537 1066.162719107183 1103.11367017459 1100.487995607556 1100.052905035566 1096.249363230168 324.7330060476227 1097.341298520675 292.9992221182975
1961 0.005 9.805 20 1095.147523884338 1065.975168036866 1066.16272127093 1103.112998878014 1100.489134086313 1100.055810169427 1096.250225968349 324.7335516757789 1097.344047520985 292.9992220921002
1962 0.005 9.81 20 1095.147994397071 1065.9752049436 1066.162753228346 1103.115088445209 1100.489398231074 1100.052721701608 1096.250577212357 324.7343349588098 1097.341106420055 292.9992220764231
1963 0.005 9.815 20 1095.145804040239 1065.975200358251 1066.162760549815 1103.112132176855 1100.49002059733 1100.060379181026 1096.250819443404 324.7349283425155 1097.339499923102 292.9992218392079
1964 0.005 9.82 20 1095.148412740003 1065.975237715827 1066.162787675697 1103.115094411864 1100.489200029774 1100.053096637044 1096.251192027249 324.73538023206 1097.34117125892 292.9992218230432
1965 0.005 9.825000000000001 20 1095.146915799883 1065.975247612624 1066.162799448749 1103.113085018018 1100.490075735773 1100.058695965873 1096.251933780202 324.7360561531788 1097.341163158772 292.999221855464
1966 0.005 9.83 20 1095.147165218927 1065.975266602329 1066.16282039965 1103.113920835147 1100.48852084116 1100.052191405101 1096.249066189227 324.7368675393562 1097.341158268169 292.9992219426953
1967 0.005 9.835000000000001 20 1095.146001270326 1065.975260826796 1066.16281808426 1103.113817293198 1100.49123174162 1100.062095486255 1096.2515292633 324.737681199842 1097.33977449583 292.9992221228302
1968 0.005 9.84 20 1095.146912609734 1065.975276906773 1066.162834044146 1103.115154956664 1100.489560400937 1100.051629988649 1096.249728420462 324.7384549122629 1097.331188319558 292.9992221635549
1969 0.005 9.845000000000001 20 1095.145608790282 1065.975272262844 1066.162832558713 1103.114417881784 1100.492939369658 1100.060419919088 1096.251595773383 324.7394424744023 1097.329940097545 292.9992221907343
1970 0.005 9.85 20 1095.148199616285 1065.975308517862 1066.162865719952 1103.117013286301 1100.492064073656 1100.055314525373 1096.250165076192 324.7402251166841 1097.331211996441 292.9992220379988
1971 0.005 9.855 20 1095.145115104178 1065.975294437061 1066.162860727883 1103.113426620154 1100.491893940318 1100.059409393791 1096.250748770426 324.7407129265216 1097.330635164555 292.9992218534645
1972 0.005 9.859999999999999 20 1095.147004030477 1065.975317699711 1066.162880168143 1103.116454043653 1100.49139929078 1100.054312108309 1096.250175893451 324.7413607531552 1097.330037709399 292.9992219840077
1973 0.005 9.865 20 1095.143767351551 1065.975295254126 1066.16286705393 1103.112525304904 1100.490859063188 1100.06027875062 1096.250857718499 324.7420267025273 1097.331189461125 292.9992218953366
1974 0.005 9.870000000000001 20 1095.14463008176 1065.975268827456 1066.162839293464 1103.111435882614 1100.486000977817 1100.050276532327 1096.248671163784 324.7428164386853 1097.338771345233 292.9992221564219
1975 0.005 9.875 20 1095.144149378723 1065.975223242745 1066.162793841746 1103.111263556593 1100.488026078878 1100.058317372422 1096.250117242456 324.7435468695092 1097.33979247332 292.9992222035031
1976 0.005 9.880000000000001 20 1095.146711577871 1065.975240528049 1066.1627987293 1103.115222956997 1100.488275258631 1100.053425319138 1096.250794589776 324.7442801358895 1097.338668047444 292.9992223133656
1977 0.005 9.885 20 1095.142959372564 1065.975186174369 1066.16275760281 1103.109541812266 1100.487690610998 1100.059182939777 1096.249947411642 324.7449106446928 1097.33718496431 292.999222169587
1978 0.005 9.890000000000001 20 1095.145462816239 1065.975176645489 1066.162741175518 1103.112481836837 1100.486929949411 1100.053066603468 1096.248541105649 324.7456558603714 1097.338875966413 292.999222072305
1979 0.005 9.895 20 1095.146932847127 1065.975175076647 1066.162732059517 1103.112826576442 1100.488953625648 1100.055262294476 1096.249894611053 324.7462941234126 1097.343109635818 292.9992220372421
1980 0.005 9.9 20 1095.1476710181 1065.97520518082 1066.162755539458 1103.114342467679 1100.488251971088 1100.051373225239 1096.249217101411 324.7469318461058 1097.341888590058 292.9992221617648
1981 0.005 9.904999999999999 20 1095.146700094577 1065.975205641689 1066.162763105499 1103.112659241883 1100.490284396094 1100.060426575731 1096.250933726204 324.7476644474978 1097.341209696031 292.9992219500642
1982 0.005 9.91 20 1095.148409879848 1065.97524262885 1066.162791329012 1103.1149993379 1100.489263382806 1100.053423194166 1096.251033677932 324.7481200144726 1097.342142433784 292.9992219046581
1983 0.005 9.915000000000001 20 1095.147391584064 1065.975249222043 1066.162802092325 1103.113548303081 1100.490850244848 1100.060257414018 1096.251626886394 324.7485831859956 1097.342259916036 292.9992219496209
1984 0.005 9.92 20 1095.14836758071 1065.975289819616 1066.162839058935 1103.115568895459 1100.489814864942 1100.053780049028 1096.250540289716 324.7492903154757 1097.341614379829 292.9992221594175
1985 0.005 9.925000000000001 20 1095.147286817668 1065.975299643078 1066.162852523208 1103.114544513157 1100.491791623546 1100.062397980743 1096.252440576603 324.7500065704555 1097.342847285921 292.9992221936974
1986 0.005 9.93 20 1095.14692639657 1065.975320065867 1066.162874257885 1103.114458478686 1100.488562938212 1100.051577932476 1096.250160521717 324.7507965634662 1097.336780372161 292.9992220818377
1987 0.005 9.935 20 1095.145790669706 1065.975310837729 1066.162871971332 1103.114246271276 1100.493054235288 1100.061938913515 1096.251359220753 324.7514724331336 1097.331183050215 292.99922207686
1988 0.005 9.94 20 1095.147584720505 1065.975338231305 1066.162897100327 1103.116236941184 1100.491347629468 1100.05381032297 1096.249945297363 324.752494603265 1097.330175710132 292.9992220289075
1989 0.005 9.945 20 1095.145593113088 1065.975329293259 1066.162893916641 1103.114032419282 1100.492480341347 1100.060006329674 1096.250890089489 324.753166359572 1097.330674964764 292.999221859505
1990 0.005 9.950000000000001 20 1095.14713657455 1065.975354856261 1066.162916299427 1103.116577540462 1100.491636131454 1100.054252424176 1096.25037240048 324.7537532601024 1097.329687923817 292.9992219432507
1991 0.005 9.955 20 1095.143917523988 1065.975334354513 1066.162904313573 1103.112382449391 1100.491609504775 1100.059625113896 1096.251300189539 324.7542880244189 1097.328148552509 292.999222089251
1992 0.005 9.960000000000001 20 1095.145952312412 1065.975329455636 1066.16289646881 1103.113333702136 1100.487956969296 1100.050678585381 1096.249595180695 324.7550273760496 1097.33364655491 292.9992220191949
1993 0.005 9.965 20 1095.143874935442 1065.975290347585 1066.162858682226 1103.111628942669 1100.48853259051 1100.057525302319 1096.25052782002 324.7556648571667 1097.340630035 292.9992220716119
1994 0.005 9.970000000000001 20 1095.146297922932 1065.975300718242 1066.162861690251 1103.114375949551 1100.48734311092 1100.052196093161 1096.249814437965 324.7564350063853 1097.337740177213 292.9992223232733
1995 0.005 9.975 20 1095.143602897936 1065.975256553739 1066.162826158065 1103.110210020837 1100.487534258171 1100.057802564491 1096.250152075216 324.7571927251373 1097.337560112599 292.9992222594887
1996 0.005 9.98 20 1095.145357016844 1065.975242701387 1066.162805470366 1103.112074858362 1100.48688443592 1100.051682986338 1096.249980340393 324.7578764144223 1097.337730394575 292.9992222208227
1997 0.005 9.984999999999999 20 1095.144822409023 1065.975215525112 1066.162781959778 1103.111443347311 1100.488867015766 1100.059723362163 1096.249933629932 324.7585369250974 1097.339765407509 292.9992219857896
1998 0.005 9.99 20 1095.148866640429 1065.975261791173 1066.162810657263 1103.116151874896 1100.489867602917 1100.054681373228 1096.251361739709 324.7591400285528 1097.34262982548 292.9992220000688
1999 0.005 9.995000000000001 20 1095.146361495026 1065.97526564319 1066.162820919359 1103.111975694236 1100.488740295943 1100.057800085242 1096.250543411391 324.7596718970567 1097.340927718728 292.9992219277112
2000 0.005 10 20 1095.148448785837 1065.975312317025 1066.162859144662 1103.11583864022 1100.488951996607 1100.052689870767 1096.250590766969 324.7603316966875 1097.342412261747 292.9992219878951
2001 0.005 10.005 20 1095.14732129126 1065.975315306751 1066.162868601689 1103.113421125696 1100.490689111543 1100.061093416467 1096.251295438719 324.7606841810202 1097.34290345336 292.9992220053592
2002 0.005 10.01 20 1095.148108515942 1065.975351940651 1066.16290185461 1103.114972156683 1100.488731479677 1100.052003741757 1096.249602600797 324.7612222692042 1097.341098042991 292.9992221727356
2003 0.005 10.015 20 1095.147353442382 1065.975358090105 1066.162911811364 1103.113874087965 1100.490911909357 1100.060448764493 1096.251453355791 324.7619892682004 1097.342508364203 292.9992221983826
2004 0.005 10.02 20 1095.148055661684 1065.975397355894 1066.162947842613 1103.115684973894 1100.490458231793 1100.055208878762 1096.251161269968 324.7627348809063 1097.340404104299 292.9992221263454
2005 0.005 10.025 20 1095.14501131308 1065.975384189461 1066.162946923542 1103.112624974326 1100.490184006843 1100.060096224204 1096.250909475427 324.7635035094337 1097.334817638673 292.9992219630669
[truncated: 198,363 more chars]
