# Supplementary material for: Thermocouple Sensor Response in Hot Airstream
Source: Sensors (Basel). 2025 Jul 26;25(15):4634. doi: 10.3390/s25154634 (PMC12349096; doi:10.3390/s25154634)
Supplement: Supplementary file 1 [file sensors-25-04634-s001.zip › report-file-tc_11bR78.out]

"report-file-tc"
"Time Step" "delta-time etc.."
("TimeStep" "delta-time" "flow-time" "iters-per-timestep" "t_1" "t_sensor" "t0" "t1" "t2" "t3" "ty_1" "ty_10" "ty1" "ty10")
0 0.005 0 0 292.9710004852078 292.9357644334505 292.9357486932106 293.0007736836453 293.0002362733501 293.0001091534525 292.9970900745291 292.8674751259594 292.9996344701777 293.000006951189
1 0.005 0.005 20 321.3638114831107 293.0569858341042 293.0016684752024 421.0193582847514 447.349372175427 469.8440589254225 387.6525941433983 292.8675798998858 405.0137126450988 293.0003545066111
2 0.005 0.01 20 404.0408610231153 293.4528788708514 293.2618256732987 680.1888888170486 737.8336919608382 781.6062017790288 540.165285546014 292.8676549135008 634.3106109064615 293.0043243132114
3 0.005 0.015 20 519.2594095994276 294.1672456334099 293.8105513243588 923.0568942354103 970.233627729387 998.8183663706855 644.6388790022553 292.8679629224368 855.7269813189749 293.0309488619477
4 0.005 0.02 20 600.6548600047824 295.0865135834724 294.6171079148662 1030.508303651737 1056.018900855115 1067.571491524147 679.2299670451084 292.8684511990368 961.8347073368399 293.1274861429818
5 0.005 0.025 20 633.2579257684569 296.1042541209522 295.5859276559197 1059.554020994519 1075.844123078426 1081.56272347615 682.7570534633878 292.8693774451208 993.5298002507751 293.3554843352958
6 0.005 0.03 20 641.1876141099049 297.1695873897792 296.6365622000542 1065.7020641832 1079.548556892327 1083.931583718338 678.5368691537735 292.8711396774801 1000.91850289659 293.7356837493152
7 0.005 0.035 20 641.4377378706133 298.2610990409284 297.7240780725934 1066.877047377698 1080.204440816755 1084.319391584894 673.7194831631623 292.8745591999518 1002.470538334016 294.2305514651927
8 0.005 0.04 20 640.1142807850749 299.369054450706 298.8284505626466 1067.103095358091 1080.336296940828 1084.3919601441 669.8032525220025 292.8808670143592 1002.773743571667 294.7730593922884
9 0.005 0.045 20 638.783048706033 300.4884808554994 299.9419237570652 1067.153081530471 1080.375249154578 1084.412828587779 666.8725512594277 292.8914873716296 1002.817978143119 295.3061725636346
10 0.005 0.05 20 637.687572892675 301.6165319633999 301.0617160264867 1067.165065775984 1080.395484332828 1084.424433085684 664.7277858476475 292.9077659358344 1002.810239281197 295.8040025944775
11 0.005 0.055 20 636.8082247805261 302.7514102802862 302.1867976356536 1067.164513456993 1080.411800020186 1084.434819471046 663.1581599778286 292.9305076125465 1002.788276157582 296.2618999121223
12 0.005 0.06 20 636.099136952747 303.8918883458117 303.3166791435125 1067.157785028957 1080.427149628473 1084.445106070718 661.9914951676949 292.9597668701668 1002.753961165894 296.6853876204889
13 0.005 0.065 20 635.5363078734052 305.0370848676098 304.4510130082919 1067.1475797347 1080.441546504213 1084.454960563617 661.1027795439149 292.9947855799586 1002.706094822154 297.0816229159035
14 0.005 0.07000000000000001 19 635.1340679578677 306.186384646778 305.5895063436707 1067.134624416783 1080.451585584746 1084.460547346671 660.4527689342725 293.034068194371 1002.650350868128 297.4538554115194
15 0.005 0.075 19 634.8571046386576 307.3392963784731 306.7318829419164 1067.12304014397 1080.463326992999 1084.469215128961 659.9330836322521 293.0757664849419 1002.591192271248 297.800178057559
16 0.005 0.08 18 634.7125141639624 308.4954646753136 307.8778921839194 1067.113325906602 1080.473646187557 1084.476629650492 659.5479325847454 293.1179386872959 1002.538164452281 298.1151422842061
17 0.005 0.08500000000000001 17 634.6898539483921 309.6546023289108 309.0273079094871 1067.10288648188 1080.479794446912 1084.479701688205 659.2674605559636 293.1588252630413 1002.490690123677 298.3922726669114
18 0.005 0.09 17 634.7569716902503 310.8164411045797 310.179907864796 1067.094300617119 1080.48760588029 1084.48553218072 659.042114741774 293.1971255876125 1002.448011458881 298.6263481284529
19 0.005 0.095 16 634.9149130079549 311.9807690517522 311.3354830080029 1067.087262689724 1080.494295072636 1084.490227777433 658.8913661183125 293.2318881097892 1002.415105905382 298.8144865572002
20 0.005 0.1 15 635.1534715122489 313.1473946598034 312.4938386423899 1067.079428771651 1080.497574969293 1084.491132749706 658.8024555437751 293.262594763665 1002.38897790086 298.9565500675188
21 0.005 0.105 14 635.4589958525878 314.316140952261 313.6547895777192 1067.071824481613 1080.500313747734 1084.492047546632 658.7648903959775 293.289111381365 1002.368501408752 299.0549880699402
22 0.005 0.11 14 635.8087537346131 315.4868153476131 314.81814182311 1067.064844679999 1080.503271860291 1084.493468521052 658.7468632981497 293.3116670299448 1002.351479289079 299.1146994344214
23 0.005 0.115 13 636.2052076473858 316.6592634369435 315.9837146738399 1067.061310580169 1080.509225322107 1084.498526300923 658.769127159639 293.3305839406878 1002.343727762053 299.1418403683815
24 0.005 0.12 13 636.6328322211489 317.83330781751 317.1513209489582 1067.056086339098 1080.511636487287 1084.499171813899 658.8034212427893 293.3463898215441 1002.337846098788 299.1431513085747
25 0.005 0.125 12 637.0910927868448 319.0088032406014 318.3207884860149 1067.05039392891 1080.513300115654 1084.499459951356 658.8692068667771 293.3595741588281 1002.334861411969 299.1252563197023
26 0.005 0.13 12 637.5709221856762 320.1855898060743 319.4919445516269 1067.045587157994 1080.515791017804 1084.500804617292 658.9425066510983 293.3707172212891 1002.334115002448 299.0944022578894
27 0.005 0.135 11 638.0688160233256 321.3635342787578 320.6646299679448 1067.043086039686 1080.520551611308 1084.504949194892 659.0411722479591 293.3802989231299 1002.339040798929 299.0559456002575
28 0.005 0.14 11 638.5834655413934 322.5424867872445 321.8386824141885 1067.039133230673 1080.522334818777 1084.505323563539 659.1442318889641 293.3888091852459 1002.344563639432 299.0143369737345
29 0.005 0.145 10 639.1045579028515 323.7223193314077 323.0139526007817 1067.034856351865 1080.523839618583 1084.50579671339 659.2680269698859 293.3966362319952 1002.351621644773 298.9729261619492
30 0.005 0.15 9 639.6338955100539 324.9029134432388 324.1903017014473 1067.032793598055 1080.527936116504 1084.509502574374 659.4119097733669 293.4041187527955 1002.362959470733 298.9341451906134
31 0.005 0.155 9 640.17870387535 326.0841386803194 325.3675876158867 1067.02953951386 1080.529478876716 1084.509882114491 659.5569534266654 293.4115527816118 1002.374370045917 298.8996994694569
32 0.005 0.16 8 640.7220850392143 327.2658788051554 326.545677841113 1067.025655010164 1080.530516402313 1084.510064087096 659.7184391198065 293.4191551496321 1002.386307994763 298.8704242066282
33 0.005 0.165 8 641.2781461823442 328.4480174264669 327.7244425648627 1067.022162883843 1080.532101708364 1084.51093948728 659.8799400845746 293.4271028395522 1002.398501035894 298.8467578303162
34 0.005 0.17 7 641.837468403452 329.6304551865348 328.9037630815517 1067.020873043551 1080.536290753473 1084.514955657889 660.0599683566905 293.4355039677633 1002.414736231191 298.8285337376913
35 0.005 0.175 7 642.4076131058519 330.81308264341 330.0835212130737 1067.018192191194 1080.53755449921 1084.515166325963 660.2382222747212 293.4444596066127 1002.430687241223 298.8154932748686
36 0.005 0.18 7 642.9804951968042 331.9957919303257 331.2636025847069 1067.016203499662 1080.540732605962 1084.518010000394 660.4131151340802 293.4540290877589 1002.446537706973 298.8071122917226
37 0.005 0.185 6 643.5599128995643 333.1784979430396 332.4438989430587 1067.014738200957 1080.543774499331 1084.520513575412 660.6095353061912 293.4642209517316 1002.464818165043 298.8026438147335
38 0.005 0.19 6 644.1402199761804 334.3611039482639 333.6243107078774 1067.012952693145 1080.546188082145 1084.522253523236 660.8013934306742 293.4750757019818 1002.483064071121 298.8015076266332
39 0.005 0.195 5 644.7294246722237 335.5435361972853 334.8047416448019 1067.00915788165 1080.545741564642 1084.520890426736 661.0160459623648 293.4865787231117 1002.500261755458 298.802968296039
40 0.005 0.2 5 645.3070263148416 336.7256961427451 335.9851026943592 1067.006888060797 1080.548411940129 1084.523339459431 661.223015474897 293.4987502318305 1002.5183495269 298.8065130345607
41 0.005 0.205 5 645.8936115040914 337.9075017250937 337.1652978063181 1067.003932673407 1080.548639221889 1084.522537926734 661.4291120132692 293.5115697580047 1002.536133862439 298.8115976370825
42 0.005 0.21 4 646.4849183469377 339.0889018990293 338.3452453969314 1067.000443251372 1080.548166426007 1084.521691955201 661.6554109240134 293.52502219848 1002.554222834005 298.8176314991338
43 0.005 0.215 4 647.0649459663548 340.2698037687065 339.5248755198562 1066.998328659123 1080.549534673634 1084.522582544445 661.8795241625621 293.5390896004033 1002.573932624166 298.8243117620478
44 0.005 0.22 4 647.6499934377473 341.4501275428418 340.7040975735471 1066.995665366687 1080.550869236667 1084.523339526075 662.1014231333191 293.5537611618391 1002.593160326137 298.8313153970998
45 0.005 0.225 4 648.2336481609157 342.629794819796 341.8828260012155 1066.99341662927 1080.552403955691 1084.524323490605 662.31887672858 293.5690209207966 1002.612750870897 298.838396876412
46 0.005 0.23 4 648.8234314568515 343.8087374470101 343.0609816340675 1066.991369614109 1080.554183252774 1084.52550853775 662.535207923691 293.5848536957629 1002.632669913387 298.8453236390738
47 0.005 0.235 3 649.4150451530209 344.9869369962919 344.2384967331338 1066.992006316833 1080.560053434407 1084.529849439929 662.772221568939 293.6012648184126 1002.658939346378 298.851741185393
48 0.005 0.24 3 649.999118374382 346.1642998222219 345.4153352714401 1066.989294727323 1080.559838814653 1084.528567926168 663.0125887518216 293.6182045122908 1002.680594348352 298.8577250028368
49 0.005 0.245 3 650.5780304287703 347.3407631910491 346.5914184108235 1066.989083939202 1080.563754399299 1084.53247351168 663.2487007812748 293.6356800427415 1002.704471733664 298.863283584044
50 0.005 0.25 3 651.1642145554921 348.516263508489 347.766669169125 1066.986122805454 1080.563240979005 1084.530852358973 663.4830966265945 293.6536855550676 1002.725934441875 298.8684052825728
51 0.005 0.255 3 651.7566345181692 349.6907510407278 348.9410309229498 1066.985853198483 1080.566667015622 1084.534301035636 663.7157853595807 293.6721811794491 1002.749037129838 298.8730496271532
52 0.005 0.26 3 652.3468553559136 350.8641535212006 350.1144292681896 1066.982694789491 1080.566241187472 1084.53280638754 663.9459794034613 293.6912181969157 1002.769727173925 298.877276304894
53 0.005 0.265 3 652.9347984346646 352.0364161730014 351.2868048240052 1066.981948218896 1080.569781799393 1084.536335643829 664.1735606333295 293.7107781581539 1002.791733606643 298.8811270443795
54 0.005 0.27 3 653.5233051571126 353.2074787610368 352.4580903632088 1066.978824638025 1080.56944754823 1084.534893721866 664.3978312330786 293.7308843205862 1002.812199388152 298.8846438211712
55 0.005 0.275 3 654.1135640684614 354.3772954261291 353.6282368584975 1066.978029630847 1080.572958797846 1084.538379776766 664.6211007502407 293.7514811275568 1002.834013529828 298.8878325796384
56 0.005 0.28 3 654.7042170351008 355.5458104936163 354.7971856670335 1066.974956959634 1080.572572921362 1084.536905215287 664.8420125700904 293.7725855327953 1002.854284410397 298.8907280995534
57 0.005 0.285 2 655.2890611999643 356.713128583597 355.9649077984335 1066.935686825496 1080.571659742121 1084.538118238969 665.1586889270168 293.7943886416041 1002.869465495591 298.8931622493337
58 0.005 0.29 2 655.8789629964297 357.8791212147697 357.1314679250528 1066.931677596084 1080.573031439549 1084.538843248024 665.4171083849492 293.8165749918143 1002.890283979788 298.8953852806932
59 0.005 0.295 2 656.460888864689 359.0437222556999 358.2967599071703 1066.930943872792 1080.574599949606 1084.540139441031 665.6722961622077 293.8392385437061 1002.914108695454 298.897455210738
60 0.005 0.3 2 657.0395938533146 360.2068849831888 359.4607107542711 1066.930153263156 1080.576073198946 1084.541109340848 665.9238982610493 293.8623988484221 1002.939435716774 298.8993543179589
61 0.005 0.305 2 657.6220364278017 361.3685688540421 360.6232668073854 1066.928945082014 1080.577459587198 1084.54194984476 666.1749608373049 293.8860625643662 1002.964281185682 298.9011017692266
62 0.005 0.31 2 658.2090969234874 362.528732850419 361.7843807414122 1066.927672961249 1080.578808217891 1084.542804083557 666.4261918607044 293.9102272096615 1002.988952194977 298.9027121016286
63 0.005 0.315 2 658.7971398334838 363.6873324106645 362.9440073469051 1066.926388265511 1080.58019523445 1084.543712511955 666.6753982244738 293.9349215523173 1003.013564401259 298.9041954657444
64 0.005 0.32 2 659.3841144967439 364.8443271018523 364.1021037810402 1066.925157261859 1080.581613876716 1084.544653740678 666.9230024868352 293.9601305132197 1003.038173800928 298.905565000685
65 0.005 0.325 2 659.9686581446015 365.9996809427093 365.2586423128561 1066.923868942139 1080.583072313637 1084.545610649217 667.167166103153 293.9857489781896 1003.062541046458 298.9068276415557
66 0.005 0.33 2 660.5543335314221 367.1533514016947 366.4135722937929 1066.922638959807 1080.584502707546 1084.546566613036 667.4106673436346 294.0119649337465 1003.086890969811 298.9079869485332
67 0.005 0.335 2 661.1410567620602 368.3053064847357 367.5668518098461 1066.921250384225 1080.585935212009 1084.547519568318 667.6532568643677 294.0387316028632 1003.111063732502 298.9090450339808
68 0.005 0.34 2 661.7280691176334 369.4555149769498 368.7184468493248 1066.919929990848 1080.587368452641 1084.548473444856 667.8948714422403 294.0660353075512 1003.135214213783 298.9100029873788
69 0.005 0.345 2 662.3149133422208 370.603944415153 369.8683239123401 1066.918627793818 1080.588816247701 1084.549434814094 668.1350389369126 294.0938748804842 1003.159360533852 298.9108642384305
70 0.005 0.35 2 662.9012623096384 371.7505629060651 371.0164499788417 1066.917623999171 1080.590257020243 1084.550382670938 668.3738319474176 294.1222503574291 1003.183654995136 298.9116313930935
71 0.005 0.355 2 663.4874298771028 372.8953408763021 372.1627934719242 1066.916174551759 1080.591718496123 1084.551344106319 668.6102779125592 294.1511648971067 1003.207611322585 298.9123108402057
72 0.005 0.36 2 664.073749952747 374.0382485427245 373.3073228297567 1066.914969926025 1080.593211375008 1084.552347021735 668.8467999867792 294.1806179829912 1003.231895475743 298.9129094363756
73 0.005 0.365 2 664.6591945108269 375.1792576205909 374.4500078161438 1066.913737046196 1080.594719101781 1084.553368921062 669.0815351840567 294.2106128296568 1003.25597939204 298.9134312430191
74 0.005 0.37 2 665.2438915111682 376.3183425074866 375.5908211193812 1066.912596493188 1080.596230224135 1084.554385135764 669.3155595595294 294.2411508046424 1003.280189044392 298.913883647688
75 0.005 0.375 2 665.828221506724 377.4554774188126 376.7297353256916 1066.911533323902 1080.597741855046 1084.555391429659 669.548287539487 294.2722334672965 1003.304359536813 298.9142765609801
76 0.005 0.38 2 666.4123389542038 378.5906355785194 377.8667222719735 1066.910238498063 1080.599215969946 1084.556371181037 669.7800032083544 294.3038626665223 1003.328533121983 298.9146181471482
77 0.005 0.385 2 666.9958382841305 379.7237941310518 379.0017570763865 1066.909088366583 1080.60068958262 1084.557340412124 670.0110246939086 294.336040248234 1003.352764884031 298.9149187750346
78 0.005 0.39 2 667.5786956719369 380.8549309154744 380.134815541674 1066.907701773892 1080.602160359881 1084.558298680653 670.2419776688746 294.368769167679 1003.377023714683 298.9151877977707
79 0.005 0.395 2 668.1606559171943 381.9840230650412 381.265873192726 1066.906710667823 1080.603625231156 1084.559263725969 670.4708806938562 294.4020491301148 1003.401183143646 298.9154352513071
80 0.005 0.4 2 668.7425788849011 383.1110511487886 382.3949080733217 1066.905608531897 1080.605180169749 1084.560335782936 670.6976194991612 294.4358804708785 1003.425743770746 298.915664847898
81 0.005 0.405 2 669.3229275508738 384.2359907648694 383.5218957069044 1066.904576727755 1080.606722952784 1084.56137114172 670.9251525045701 294.4702626331807 1003.450122441658 298.9158927963933
82 0.005 0.41 2 669.9026414461845 385.3588194909065 384.6468128125556 1066.903521934428 1080.60822425693 1084.562362388633 671.1518076506259 294.5051992168158 1003.474546898746 298.9161201895641
83 0.005 0.415 2 670.4812927960176 386.4795215070674 385.7696406337064 1066.902480478839 1080.609710237868 1084.563345220455 671.3780916368499 294.5406923162789 1003.499184444104 298.9163475049728
84 0.005 0.42 2 671.0613489336559 387.5980794049929 386.8903609237684 1066.901460522967 1080.611121081599 1084.564260616499 671.6039786970074 294.5767426725618 1003.523863745336 298.9165539200063
85 0.005 0.425 2 671.6371766231695 388.7144696830297 388.008951299161 1066.900312913375 1080.612802947983 1084.565429680847 671.8296669970816 294.6133566851021 1003.54817148396 298.9167981810756
86 0.005 0.43 2 672.2132283402614 389.8286784757601 389.1253940940057 1066.899492556329 1080.614307569213 1084.566448590195 672.0539046281273 294.650524735797 1003.57309501369 298.9170488444793
87 0.005 0.435 2 672.7897070345059 390.9406889281991 390.2396709738859 1066.898584000653 1080.615799193408 1084.567418859883 672.2777171294289 294.6882527621478 1003.597834268048 298.9173017130354
88 0.005 0.44 2 673.366739429943 392.0504877772384 391.3517668519816 1066.897695314794 1080.617240282438 1084.568366612019 672.5000191099679 294.726540040004 1003.622854794462 298.9175388414925
89 0.005 0.445 2 673.9390765614183 393.1580538141067 392.4616623210334 1066.896573776881 1080.618877167886 1084.569520743205 672.723256618768 294.7653899130606 1003.647576571575 298.9178129920758
90 0.005 0.45 2 674.5129172854254 394.2633778037363 393.5693439018692 1066.895895195526 1080.620261460887 1084.570443565815 672.9456068968631 294.8048005035318 1003.672918067233 298.9180747205773
91 0.005 0.455 2 675.085725553387 395.3664433558754 394.6747951441528 1066.894511862354 1080.621782433341 1084.57148647128 673.1686544590902 294.8447739966251 1003.697890444831 298.918343005988
92 0.005 0.46 2 675.6563245444114 396.4672360535093 395.778000807179 1066.893620346067 1080.623286942179 1084.572531812919 673.3908130804713 294.8853127373715 1003.723031200319 298.9186236075895
93 0.005 0.465 2 676.2264119960157 397.5657440490376 396.8789486301587 1066.892711951088 1080.624774747412 1084.573542793867 673.6126664086254 294.9264164328013 1003.748327728085 298.9189083730461
94 0.005 0.47 2 676.7963546826821 398.6619551522094 397.9776230537148 1066.892148214806 1080.626243524678 1084.574526964196 673.8355641468975 294.968093811945 1003.77404364687 298.9191937639474
95 0.005 0.475 2 677.3654056911844 399.7558496448125 399.0739983645236 1066.891138139926 1080.627740350139 1084.575547448005 674.0564180461612 295.0104282263665 1003.799391752363 298.9194804827175
96 0.005 0.48 2 677.9326964708492 400.8474280334032 400.1680740670947 1066.890279417589 1080.629221254618 1084.576552539182 674.2770317759487 295.0532673252329 1003.824883481016 298.9197691298104
97 0.005 0.485 2 678.4989272843693 401.9366764600979 401.2598437759453 1066.889501409002 1080.630692215785 1084.577548738794 674.4975005578523 295.0966511325579 1003.850503222615 298.9200579523983
98 0.005 0.49 2 679.0639299150339 403.0235825271529 402.3492948029708 1066.888701630621 1080.632151081938 1084.578540808876 674.7177615579396 295.1405968530503 1003.876181438854 298.9203461377589
99 0.005 0.495 2 679.6283658943759 404.1081367776832 403.4364154002031 1066.887876967776 1080.633612790426 1084.579532935486 674.938659163856 295.1851066391785 1003.901914459756 298.9206333741699
100 0.005 0.5 2 680.1917683253203 405.1903297662456 404.5211945504814 1066.886981448045 1080.635081238209 1084.58052540861 675.1598856105114 295.2301842741684 1003.927682479731 298.9209202177327
101 0.005 0.505 2 680.7535841280296 406.2701503045138 405.6036208615371 1066.886527404901 1080.636549485872 1084.581512424921 675.3804859496706 295.2758305448787 1003.953520742956 298.9212066807637
102 0.005 0.51 2 681.3144505058792 407.3475905989859 406.683684772045 1066.885896544571 1080.637997435992 1084.582493549498 675.6009082607031 295.3220456342241 1003.97971043076 298.9214927171487
103 0.005 0.515 2 681.8743551880095 408.4226407082775 407.7613765260659 1066.885072608808 1080.639473283426 1084.58349850082 675.8207055460933 295.3688308052469 1004.005752554605 298.9217792386867
104 0.005 0.52 2 682.4330127733806 409.495293337763 408.8366871803238 1066.884409487467 1080.640935229209 1084.584498904934 676.0408490692939 295.4161855277163 1004.031921678062 298.9220663393327
105 0.005 0.525 2 682.9907297721898 410.5655405420219 409.9096081548795 1066.88372995002 1080.642386560132 1084.585495731711 676.2606210590782 295.4641092788718 1004.058216778708 298.9223539827254
106 0.005 0.53 2 683.5474660297094 411.633375963259 410.9801317353804 1066.88306512635 1080.643836736814 1084.58649225161 676.480696196063 295.512602709607 1004.084544848592 298.9226427238521
107 0.005 0.535 2 684.1028938818098 412.6987935326579 412.0482530600607 1066.882391796421 1080.645296106312 1084.58749557398 676.7007624499339 295.5616660078379 1004.110918593245 298.9229328507258
108 0.005 0.54 2 684.6570274264971 413.761785851753 413.1139601916297 1066.881790557835 1080.646746851175 1084.588489140182 676.9208734593194 295.6112996095179 1004.137428602639 298.9232243319943
109 0.005 0.545 2 685.2101111099271 414.8223462201923 414.1772480554607 1066.881186052175 1080.648192477256 1084.589481348972 677.141186200715 295.6615025444107 1004.164009566775 298.9235175694982
110 0.005 0.55 2 685.7635514098074 415.8804706949366 415.2381105908528 1066.880685865982 1080.649601322994 1084.590433056992 677.3617134340293 295.7122752046993 1004.190513231878 298.9237952155948
111 0.005 0.555 2 686.313090225987 416.9361484924028 416.2965394048441 1066.88008286144 1080.651154112588 1084.591528559264 677.5827272915026 295.7636186656287 1004.216738776288 298.9241017132588
112 0.005 0.5600000000000001 2 686.8636808208707 417.9893791626951 417.3525307511729 1066.879728235671 1080.652508915963 1084.592446168554 677.8032128868746 295.8155290028354 1004.24386223135 298.9243910658934
113 0.005 0.5650000000000001 2 687.4118634693888 419.0401545357477 418.4060777563107 1066.879001079049 1080.654028009321 1084.593500766954 678.0244687065205 295.8680086775585 1004.270573634825 298.9247012499168
114 0.005 0.5700000000000001 2 687.9607787820837 420.0884733821079 419.4571771576426 1066.878678254131 1080.655373207777 1084.594406381865 678.2444611676152 295.9210575871786 1004.297684378198 298.9249931956764
115 0.005 0.5750000000000001 2 688.5066245902221 421.1343282900514 420.5058219416501 1066.877984576283 1080.65687955929 1084.595456575807 678.4662636517331 295.974676593431 1004.324487388278 298.9253073255581
116 0.005 0.58 2 689.0528314961093 422.1777187941463 421.5520097247967 1066.877693170586 1080.658207276743 1084.596354605489 678.6875558631189 296.0288615321787 1004.35175920469 298.925603734544
117 0.005 0.585 2 689.5963103268303 423.218637365706 422.5957343832143 1066.877045251378 1080.659718092719 1084.597403482928 678.9094566837271 296.0836156677349 1004.378726186228 298.9259222413677
118 0.005 0.59 2 690.1402347298919 424.2570840483753 423.6369937416363 1066.876760868437 1080.661048766868 1084.598302947389 679.1309337891221 296.1389335993812 1004.406114843762 298.9262231516095
119 0.005 0.595 2 690.6806897003937 425.2930517587086 424.6757820262287 1066.8761505621 1080.662554897703 1084.599350702912 679.3532288849983 296.194820320935 1004.433220320573 298.9265464379763
120 0.005 0.6 2 691.2223383327349 426.3265399542877 425.7120971571522 1066.875940619752 1080.663902248955 1084.600252118349 679.5755424083441 296.2512683540827 1004.460871421694 298.9268522612248
121 0.005 0.605 2 691.7612917125549 427.3575435874365 426.7459340641249 1066.875359214306 1080.665412282026 1084.601292316006 679.7984306503067 296.3082855519565 1004.488103352433 298.9271798509167
122 0.005 0.61 2 692.3008008151911 428.3860629056923 427.7772916330276 1066.875193278357 1080.666755067657 1084.602184629816 680.0209291952394 296.3658633698179 1004.515791738233 298.9274890827168
123 0.005 0.615 2 692.8383967491282 429.4120938110686 428.8061658393228 1066.874599877732 1080.668226080872 1084.603190102064 680.2444151593563 296.4240065167219 1004.543135207793 298.9278034148043
124 0.005 0.62 2 693.3729921928169 430.4356323754232 429.8325533148248 1066.874292784829 1080.669708375156 1084.604215727696 680.4675294548406 296.4827144620895 1004.570872549485 298.9281421849735
125 0.005 0.625 2 693.9096261552535 431.4566823856679 430.8564546016127 1066.874047359158 1080.671024076978 1084.605071411169 680.6910117721349 296.5419803817971 1004.598883440609 298.9284542069606
126 0.005 0.63 2 694.4442781061153 432.4752389759852 431.8778666593499 1066.873600712221 1080.672485916638 1084.606061970017 680.9152314689951 296.6018086290436 1004.626442840157 298.9287672711467
127 0.005 0.635 2 694.97544779399 433.4912989993981 432.8967866465422 1066.873450433516 1080.67399060568 1084.607113095976 681.1397377298564 296.6622016876134 1004.654239844009 298.929104056097
128 0.005 0.64 2 695.5085270941 434.5048664488091 433.9132150127688 1066.87333674917 1080.675313295251 1084.607976012659 681.3645577714112 296.723146824133 1004.682336661344 298.9294132740582
129 0.005 0.645 2 696.0398998698738 435.5159373822879 434.9271494546299 1066.872922742222 1080.67676522783 1084.608968771446 681.5903355093529 296.7846549964503 1004.71010735577 298.9297251219749
130 0.005 0.65 2 696.5677722836951 436.5245085052007 435.9385879447631 1066.872761070127 1080.678264210325 1084.610015231454 681.815653786503 296.8467233797627 1004.738009029521 298.9300610908816
131 0.005 0.655 2 697.0976381941633 437.5305846407269 436.9475318543404 1066.872758775589 1080.679584127586 1084.610871362717 682.0412719222539 296.9093436411497 1004.766293963326 298.930368816156
132 0.005 0.66 2 697.6251336789443 438.5341619357249 437.9539794788458 1066.872409094966 1080.68102971177 1084.61185333449 682.2675972652543 296.9725212761833 1004.79424319494 298.930676564879
133 0.005 0.665 2 698.1497153100663 439.5352393616777 438.9579293667717 1066.872319100602 1080.682501163738 1084.612884501408 682.4945284891395 297.0362566484536 1004.822401076029 298.9310079824859
134 0.005 0.67 2 698.6761334003215 440.5338202368379 439.9593828238656 1066.87236826712 1080.68378612395 1084.613729171039 682.7216618507734 297.100542191544 1004.850844735921 298.9313133259425
135 0.005 0.675 2 699.2005761616392 441.5299032969969 440.9583386610599 1066.872103004542 1080.685235898011 1084.614711966333 682.9489535700221 297.165381443441 1004.879000808942 298.9316208161745
136 0.005 0.68 2 699.7217317122462 442.5234863988013 441.954796182208 1066.872087798012 1080.686719723643 1084.615746900395 683.1765962785967 297.2307739056743 1004.907235874244 298.9319528338858
137 0.005 0.6850000000000001 2 700.2446604546196 443.5145751779971 442.9487578690623 1066.872119661246 1080.68802129173 1084.616589599678 683.4051199880518 297.2967131754608 1004.935852932108 298.9322591238401
138 0.005 0.6900000000000001 2 700.7653768012162 444.5031667070963 443.9402228959868 1066.871884040112 1080.689455986078 1084.61755816027 683.6344352880634 297.3632045726561 1004.964120583034 298.9325671763545
139 0.005 0.6950000000000001 2 701.2829284966417 445.4892606703103 444.9291907543494 1066.871933668948 1080.69092512109 1084.61857780813 683.8633558629995 297.4302460742559 1004.992644812299 298.9328993125338
140 0.005 0.7000000000000001 2 701.8023512178351 446.4728625024134 445.9156645642664 1066.872129627235 1080.692224365951 1084.619412576957 684.0925792261937 297.497828842766 1005.021463444168 298.9332056236751
141 0.005 0.705 2 702.3196467896624 447.4539700737935 446.8996438232575 1066.871899851816 1080.693637059763 1084.620374052907 684.3236878597495 297.5659591446554 1005.04990293251 298.9335135559721
142 0.005 0.71 2 702.8340239527771 448.4325829254082 447.881128283194 1066.871945480562 1080.695093159763 1084.621382713948 684.5543252032675 297.6346379772 1005.078501267176 298.9338450192209
143 0.005 0.715 2 703.3501389259952 449.4087076219809 448.8601212575097 1066.872156445115 1080.696385264284 1084.622210573917 684.7853058608118 297.7038524383281 1005.107464397527 298.9341503783277
144 0.005 0.72 2 703.8642850984053 450.3823425554439 449.8366231013715 1066.871959389432 1080.697811740376 1084.623171089138 685.0168088299492 297.7736122888338 1005.136094719557 298.9344571456828
145 0.005 0.725 2 704.3753484230705 451.3534884823494 450.8106345087146 1066.872135380999 1080.699260583875 1084.624172215945 685.2481376975038 297.8439141562221 1005.164919593924 298.934787559372
146 0.005 0.73 2 704.8879851905566 452.3221509858323 451.7821593471574 1066.872421497442 1080.700532758227 1084.624993774923 685.4799751056042 297.9147509881456 1005.194063181844 298.9350921745835
147 0.005 0.735 2 705.3986001768749 453.2883285467086 452.7511974479943 1066.872333671171 1080.701950091892 1084.625950918258 685.7128078873643 297.9861293887853 1005.22280751659 298.9353981353443
148 0.005 0.74 2 705.9064047216247 454.2520228174113 453.7177505740154 1066.872503146085 1080.703403019826 1084.626952909989 685.9453569790285 298.0580457506327 1005.251747888383 298.9357272032263
149 0.005 0.745 2 706.4159223451846 455.2132400422984 454.6818221406259 1066.87286208231 1080.704678097195 1084.627769259523 686.1787230620845 298.130491775477 1005.281048826441 298.9360301484797
150 0.005 0.75 2 706.9234740852381 456.1719803063399 455.6434139865746 1066.872880511022 1080.706087509109 1084.628713544196 686.4127259281215 298.2034729013382 1005.31012210404 298.9363345682926
151 0.005 0.755 2 707.4279984308572 457.1282436277215 456.6025272841529 1066.873098903977 1080.707522731562 1084.629700763056 686.6463138258309 298.2769904777009 1005.339241419717 298.936661850816
152 0.005 0.76 2 707.9340264732825 458.082036674752 457.5591660046609 1066.873486161779 1080.708793968731 1084.630513864124 686.8803199589564 298.3510329530924 1005.368688360563 298.9369636214418
153 0.005 0.765 2 708.4382107356208 459.0333599813833 458.5133317779849 1066.873556278777 1080.710193814873 1084.631454049176 687.1151093974117 298.4256057713346 1005.397832888128 298.9372665330874
154 0.005 0.77 2 708.9397555672881 459.9822139052591 459.4650257892636 1066.873830599231 1080.711626084229 1084.632438549025 687.3499502457777 298.5007118870382 1005.427107008638 298.937591934013
155 0.005 0.775 2 709.4425839916087 460.9286061495519 460.4142528228049 1066.874258472042 1080.712894505847 1084.633243122274 687.5851770812865 298.5763383430734 1005.456674497236 298.9378915294735
156 0.005 0.78 2 709.9435249402912 461.8725372859502 461.3610149806427 1066.874419381496 1080.71429360547 1084.634172319182 687.8211510290167 298.6524932254153 1005.485997359637 298.9381929103104
157 0.005 0.785 2 710.4415611564013 462.8140085686189 462.3053142970408 1066.874768688469 1080.715712907257 1084.635141461516 688.057114803451 298.7291744654711 1005.515457565129 298.938516836492
158 0.005 0.79 2 710.940920334735 463.7530281312883 463.2471560075296 1066.875288350851 1080.716965534902 1084.6359362067 688.2932761983647 298.8063737743766 1005.545187483565 298.9388150092801
159 0.005 0.795 2 711.4382627141865 464.6895965642437 464.1865423956357 1066.875431385439 1080.718344034443 1084.636860010285 688.5320482493713 298.8840963405868 1005.574665389348 298.9391144299757
160 0.005 0.8 2 711.9337099897105 465.6237166670531 465.1234761503998 1066.875789382905 1080.719727314069 1084.637794958615 688.7694523230688 298.962340918081 1005.604276560841 298.9394198714215
161 0.005 0.805 2 712.4285395239758 466.5553921123795 466.0579607079344 1066.876265013219 1080.721087548239 1084.638706913188 689.0066576029001 299.0411037881012 1005.633998165223 298.9397251123639
162 0.005 0.8100000000000001 2 712.9226792552146 467.484626586948 466.9899994568544 1066.876690994019 1080.722432461318 1084.639609652776 689.2443975417956 299.1203839088211 1005.663726727312 298.9400274137729
163 0.005 0.8150000000000001 2 713.4156753425882 468.4114239131644 467.9195959258802 1066.877120812017 1080.723786506705 1084.640544107914 689.4827788467655 299.2001802290966 1005.69345866821 298.9403280855753
164 0.005 0.8200000000000001 2 713.907321500191 469.3357876727279 468.8467536965861 1066.877614653328 1080.725145378844 1084.641479522963 689.7210835701376 299.2804923372282 1005.723250144516 298.9406275941971
165 0.005 0.8250000000000001 2 714.3978504707891 470.2577219632461 469.7714765894302 1066.878122218746 1080.72649758819 1084.64240938727 689.9594947215937 299.361320970199 1005.753180266779 298.9409257765422
166 0.005 0.8300000000000001 2 714.8873406690926 471.1772326616759 470.6937693479881 1066.878639434835 1080.7278487198 1084.643338178521 690.1984224508066 299.4426651529016 1005.783122955508 298.9412225345918
167 0.005 0.835 2 715.3758152737357 472.0943264040362 471.6136393105543 1066.879123912412 1080.729192326867 1084.64426356117 690.4374814357307 299.5245213267924 1005.813051677965 298.9415179482038
168 0.005 0.84 2 715.8633541064473 473.009014959428 472.5311122098161 1066.879680992234 1080.730539093095 1084.645187417462 690.6767208343239 299.606886533787 1005.842983323211 298.9418114158463
169 0.005 0.845 2 716.3496741015452 473.9213143470286 473.4462325733495 1066.880244213657 1080.731872192551 1084.646108924298 690.9164796626314 299.6897632245441 1005.87294371735 298.9421033404903
170 0.005 0.85 2 716.8345516937731 474.8312343158453 474.3589864683076 1066.88076774108 1080.733203397229 1084.647028645334 691.1567236372045 299.7731500193093 1005.90295020562 298.9423950357052
171 0.005 0.855 2 717.3185805965346 475.7387748340828 475.2693605327405 1066.881328905069 1080.73452853446 1084.647942637335 691.3969374359148 299.857046616583 1005.933044792048 298.9426833794303
172 0.005 0.86 2 717.8015964324383 476.64393393366 476.1773490499492 1066.8818613487 1080.735849105128 1084.648851382744 691.6372348877935 299.9414471717185 1005.96319562883 298.9429696241029
173 0.005 0.865 2 718.283309070012 477.546711951464 477.082951430167 1066.882495976914 1080.737172684058 1084.649763898644 691.8779764704875 300.0263462873633 1005.993413340081 298.9432554634296
174 0.005 0.87 2 718.7639888267046 478.4471108616613 477.9861693398138 1066.883118170999 1080.738482102715 1084.650669328957 692.1191187143662 300.1117400208695 1006.023653902226 298.9435390840366
175 0.005 0.875 2 719.2435845533186 479.3451329943364 478.8870051719871 1066.883755561139 1080.739788716901 1084.65157146948 692.3604526116926 300.1976176482521 1006.053939867127 298.9438211366573
176 0.005 0.88 2 719.7221184664744 480.2407812811782 479.785461773873 1066.884447118439 1080.741096056634 1084.652471722107 692.6019874880622 300.2839739846757 1006.084326095149 298.944101715874
177 0.005 0.885 2 720.1995408900408 481.1340584766667 480.6815418950163 1066.885113760832 1080.742398772351 1084.653369020475 692.8436009753349 300.3708125284972 1006.11468840362 298.9443807908135
178 0.005 0.89 2 720.6758835110329 482.0249682184606 481.5752489295015 1066.885796616056 1080.743687514852 1084.654257745817 693.0854316652152 300.45813422583 1006.145120978842 298.9446584686253
179 0.005 0.895 2 721.1512966142824 482.9135143147282 482.4665860672417 1066.886486547794 1080.744972092223 1084.655145650906 693.3276000202186 300.5459262247655 1006.175719766875 298.9449351171608
180 0.005 0.9 2 721.625324526727 483.7997004972859 483.3555572415137 1066.887215653166 1080.746250576321 1084.656027136122 693.5687625042424 300.63419209071 1006.206245941417 298.9452103111164
181 0.005 0.905 2 722.0981431078138 484.6835296754994 484.2421656302182 1066.887940224335 1080.747527470063 1084.656910453045 693.8109071207398 300.7229287150868 1006.236762115198 298.9454851936099
182 0.005 0.91 2 722.5700820740624 485.5650067366206 485.1264154395915 1066.888703019288 1080.74880221383 1084.657786294653 694.0537196367133 300.8121400192366 1006.267325440127 298.9457589612027
183 0.005 0.915 2 723.0406117921746 486.4441349118326 486.008310355999 1066.88949834767 1080.750064961298 1084.658655164053 694.2973544316816 300.9018170470958 1006.297948520785 298.9460320617777
184 0.005 0.92 2 723.5100388062035 487.320918261296 486.8878541283323 1066.89030315863 1080.7513331594 1084.65952523612 694.54059774921 300.9919603433241 1006.328580295607 298.946304919326
185 0.005 0.925 2 723.9783727098117 488.1953612750742 487.765050821338 1066.891130970125 1080.752590152212 1084.660389571078 694.7834960288101 301.0825692846726 1006.359297492618 298.9465783331106
186 0.005 0.93 2 724.4454247690985 489.0674682265434 488.6399048470786 1066.89194707697 1080.7538384261 1084.661250026721 695.0271947673759 301.1736429864058 1006.390025568923 298.9468518114658
187 0.005 0.9350000000000001 2 724.9115605614636 489.937243817032 489.5124204427355 1066.892804517317 1080.755087501052 1084.66210846601 695.2708949205504 301.2651788919547 1006.420791592835 298.9471252087268
188 0.005 0.9400000000000001 2 725.3766429496503 490.8046916941768 490.3826018657737 1066.893706631362 1080.756332607173 1084.662964042205 695.5148108153617 301.357173238846 1006.451599920417 298.9473994445403
189 0.005 0.9450000000000001 2 725.840769834791 491.6698168475382 491.2504533769143 1066.894592015567 1080.757571293462 1084.66381832346 695.7589774135365 301.4496249158408 1006.482407922889 298.9476739306203
190 0.005 0.9500000000000001 2 726.3035613061699 492.5326241643976 492.1159793436248 1066.89551288358 1080.758806709329 1084.664670593697 696.0037872566825 301.542533694141 1006.51325868206 298.9479486414392
191 0.005 0.9550000000000001 2 726.7652038082484 493.3931180545011 492.9791844437432 1066.896395529164 1080.760036065521 1084.665522935008 696.2483931145588 301.6358955118321 1006.544152069393 298.9482224580437
192 0.005 0.96 2 727.2256164256578 494.2513031491055 493.8400732320986 1066.897323442182 1080.761263186993 1084.666368991659 696.4930488183167 301.7297109170589 1006.575055560487 298.9484960770878
193 0.005 0.965 2 727.6850385988135 495.1071845459297 494.69865053621 1066.898290979188 1080.762487318642 1084.667213076331 696.7379662575817 301.8239765066 1006.606027762315 298.9487693459059
194 0.005 0.97 2 728.1431634212498 495.960767172493 495.5549213618388 1066.899432154228 1080.763720494089 1084.668053606715 696.983075909346 301.9186910388331 1006.63697021784 298.9490422449517
195 0.005 0.975 2 728.6000992991618 496.8120557748778 496.4088903213048 1066.90042727963 1080.764934709939 1084.668893690732 697.2284848430699 302.0138531590522 1006.668018483103 298.9493145136671
196 0.005 0.98 2 729.0561567650331 497.6610549963665 497.2605620073181 1066.901486582235 1080.766143628718 1084.669728916667 697.4741786362213 302.1094587120275 1006.699157223318 298.9495859319183
197 0.005 0.985 2 729.5110556144294 498.5077699176951 498.1099410244883 1066.902544808465 1080.767361440042 1084.670565930454 697.7201028424947 302.2055092017816 1006.73028489782 298.9498557087375
198 0.005 0.99 2 729.9646729989911 499.3522059126534 498.9570325543784 1066.902106203436 1080.76855528533 1084.671397890263 697.9660674285312 302.3019986222762 1006.761403750402 298.9501255725187
199 0.005 0.995 2 730.4171896199762 500.1943678959959 499.8018419000837 1066.902988851742 1080.769753116769 1084.672220874732 698.2120528784581 302.3989279302377 1006.792521254709 298.9503950216662
200 0.005 1 2 730.8685570428886 501.0342611741802 500.64437428333 1066.904045245343 1080.770946052035 1084.673043060157 698.4583073608693 302.4962880591859 1006.823658591158 298.9506628393655
201 0.005 1.005 2 731.3187493619275 501.8718905529411 501.484634700602 1066.905141480193 1080.772133057057 1084.673862704147 698.7041267181125 302.5940915695683 1006.854863018454 298.9509296568878
202 0.005 1.01 2 731.7678322260633 502.7072616362837 502.322628504601 1066.906245947353 1080.773313823683 1084.674677477385 698.9507416589381 302.6923260833183 1006.886136770175 298.95119555048
203 0.005 1.015 2 732.2156895006713 503.5403793078505 503.1583607494248 1066.907376177178 1080.774494055733 1084.675491732492 699.1975835623308 302.7909912913952 1006.917388479621 298.9514605135514
204 0.005 1.02 2 732.6626046093119 504.3712489536343 503.9918363833061 1066.908561240596 1080.775669589215 1084.676302625779 699.4424526276097 302.8900864169667 1006.948608620099 298.9517246041527
205 0.005 1.025 2 733.1082647433379 505.1998753916122 504.8230605605165 1066.909696409423 1080.776838386165 1084.677110723374 699.6891383021514 302.9896106328667 1006.980005768121 298.9519876777208
206 0.005 1.03 2 733.5528098885977 506.0262643345097 505.652038627905 1066.910826176311 1080.777995790611 1084.67791061214 699.9363221862359 303.0895574713293 1007.011339620868 298.9522498475772
207 0.005 1.035 2 733.9963032366579 506.8504219139973 506.4787764497172 1066.912011240051 1080.779152409653 1084.678709708373 700.1838721368262 303.1899272588781 1007.04271797104 298.9525110992101
208 0.005 1.04 2 734.4388055422261 507.6723526229542 507.3032787983998 1066.913167929054 1080.780308607939 1084.679509572491 700.431498453396 303.2907161134899 1007.074096254777 298.9527724947483
209 0.005 1.045 2 734.8801234302146 508.4920619087864 508.125551056308 1066.914379086913 1080.781464961272 1084.680310172065 700.6793135806921 303.3919257975493 1007.105517565313 298.9530334885874
210 0.005 1.05 2 735.3203191519711 509.3095552647827 508.945598490977 1066.915598597333 1080.782618351164 1084.681105645183 700.9272005011829 303.4935527814982 1007.136962683735 298.9532935926276
211 0.005 1.055 2 735.7595608820956 510.1248375302103 509.7634264281063 1066.916796495997 1080.783783534148 1084.681904603126 701.1749899970416 303.5955942609502 1007.168304871193 298.9535526246826
212 0.005 1.06 2 736.1976443488435 510.9379144345145 510.5790401922652 1066.918062439389 1080.784935299734 1084.682708836404 701.4230414399238 303.6980458343194 1007.199760842463 298.9538107032078
213 0.005 1.065 2 736.6344814290799 511.7487919300932 511.392445835177 1066.919367766628 1080.786102914169 1084.683513793032 701.6713814629148 303.8009093703482 1007.231235898923 298.9540679378499
214 0.005 1.07 2 737.0702567129475 512.5574759573982 512.2036489158763 1066.920636374051 1080.787233914093 1084.684317571019 701.9198509046985 303.9041834661741 1007.262769179522 298.9543242815358
215 0.005 1.075 2 737.5050500125268 513.3639715062715 513.012654599542 1066.921930328162 1080.788378590404 1084.685116687348 702.1684353318235 304.0078640392655 1007.294331064304 298.954579547256
216 0.005 1.08 2 737.9387140617869 514.1682840812462 513.8194685194447 1066.923249033345 1080.789520137212 1084.685913285589 702.4169857280256 304.1119428026375 1007.325921844906 298.9548336782921
217 0.005 1.085 2 738.3713342712459 514.9704195497832 514.6240963545278 1066.924604288315 1080.790661779915 1084.68670791944 702.6662774774911 304.216425791961 1007.357551676454 298.9550868446814
218 0.005 1.09 2 738.8029364061623 515.7703839935435 515.4265439248236 1066.925923965353 1080.791795058898 1084.68750161169 702.9152179136794 304.3213091433994 1007.389159524552 298.955338839374
219 0.005 1.095 2 739.2334327958607 516.5681822093702 516.2268165485278 1066.927268482229 1080.792921958952 1084.688288167227 703.1642524644844 304.4265955258113 1007.420801617707 298.9555901113141
220 0.005 1.1 2 739.6628969619807 517.3638200000571 517.0249199398343 1066.928596908896 1080.794027559716 1084.689068649501 703.4134737283803 304.5322787753249 1007.452465791291 298.9558405165602
221 0.005 1.105 2 740.09121900036 518.1573030884678 517.8208598386138 1066.929923481827 1080.795151390297 1084.689850860645 703.6627188247033 304.6383524333341 1007.484138791506 298.9560903981891
222 0.005 1.11 2 740.5184086105685 518.9486361381004 518.6146412571633 1066.931332951823 1080.796267558609 1084.690629758915 703.9121828695268 304.7448173875913 1007.515834646658 298.9563406327707
223 0.005 1.115 2 740.9450606565716 519.737827086773 519.4062710088915 1066.932747598087 1080.797303473624 1084.691334440733 704.1614518716577 304.8516659342131 1007.547590974562 298.956579284589
224 0.005 1.12 2 741.3701756376043 520.5248795663459 520.1957537742538 1066.93406775572 1080.798450665854 1084.692148527074 704.4108912304372 304.9589080330016 1007.579282110877 298.9568233232995
225 0.005 1.125 2 741.7938380605516 521.3097998689941 520.9830957163302 1066.935541004156 1080.799578984489 1084.692950383097 704.6607305183394 305.0665366735475 1007.61107360426 298.957073080831
226 0.005 1.13 2 742.2171876456273 522.0925942737832 521.7683025010846 1066.937063361028 1080.800602541235 1084.693641539435 704.9105237379453 305.1745395962734 1007.642895024758 298.9573115579432
227 0.005 1.135 2 742.6393232756958 522.8732671773479 522.5513790698691 1066.938438358618 1080.80172996982 1084.69444145007 705.1605623863903 305.2829284911812 1007.674660883922 298.9575543226082
228 0.005 1.14 2 743.060363364143 523.6518242244973 523.3323309562131 1066.939911365531 1080.802840127689 1084.695230777925 705.4104934387245 305.3917005033767 1007.706464664342 298.9578021257655
229 0.005 1.145 2 743.4806105437831 524.4282725954274 524.1111647509553 1066.941425601114 1080.803855357203 1084.695918760087 705.6603512984796 305.5008392979949 1007.738300909569 298.9580389523456
230 0.005 1.15 2 743.8993691483597 525.2026169247663 524.8878858124081 1066.942868783204 1080.80496903167 1084.696711376099 705.9107694336004 305.6103601361914 1007.770158982407 298.958280489274
231 0.005 1.155 2 744.3167508505541 525.9748627833432 525.6624997158925 1066.94436668886 1080.806072054583 1084.697494831823 706.1611952736308 305.7202566407346 1007.802023975337 298.9585275066082
232 0.005 1.16 2 744.7338326844114 526.7450171279644 526.4350128950775 1066.945897885368 1080.807073984111 1084.698173602281 706.4115782707887 305.8305183297545 1007.83387294634 298.9587638376362
233 0.005 1.165 2 745.1493503680246 527.5130840884499 527.2054300058262 1066.947356628473 1080.808186389197 1084.698960039436 706.6615729851932 305.9411508249921 1007.865677938054 298.959004723074
234 0.005 1.17 2 745.5636509192201 528.279069545536 527.9737567002323 1066.948898360223 1080.809279467094 1084.699739524087 706.9119502586917 306.0521534114087 1007.897572585296 298.9592514214808
235 0.005 1.175 2 745.9775545549555 529.0429797660887 528.7399992137675 1066.950454014342 1080.810276406999 1084.700410890782 707.1625082292255 306.1635140493648 1007.929458748142 298.9594878334614
236 0.005 1.18 2 746.3897654108846 529.8048198895087 529.5041629415675 1066.952051991758 1080.811368722359 1084.701185314046 707.4133289933791 306.2752393056613 1007.961369467346 298.9597296705567
237 0.005 1.185 2 746.8008018718374 530.5645961108374 530.2662537422757 1066.95360585995 1080.812449538585 1084.701951623129 707.6639846426077 306.3873298294014 1007.993326089549 298.9599773926612
238 0.005 1.19 2 747.2115795884263 531.3223157936816 531.0262783915965 1066.955242199965 1080.813432506249 1084.702611970703 707.9145868240313 306.4997694615552 1008.025276574725 298.9602146550546
239 0.005 1.195 2 747.6209993419167 532.0779830201648 531.7842419315983 1066.95676478033 1080.814522613602 1084.703381532874 708.1655789007671 306.6125700364411 1008.057158247158 298.9604561258672
240 0.005 1.2 2 748.0291599556202 532.8316035865005 532.5401501943529 1066.958366283394 1080.815584812971 1084.704137023093 708.4162254066473 306.7257294416584 1008.089098869668 298.9607029536261
241 0.005 1.205 2 748.436760314042 533.5831841098327 533.2940092383383 1066.96002532628 1080.816554061668 1084.704790824863 708.667186461331 306.839231304793 1008.121078281238 298.9609386566145
242 0.005 1.21 2 748.8430996300848 534.3327288542347 534.045823809165 1066.96160093712 1080.817630653198 1084.705551967511 708.9183532329812 306.9530900018241 1008.15300506991 298.9611790791806
243 0.005 1.215 2 749.2481197077461 535.0802444751572 534.7956004344481 1066.963273955901 1080.818688495031 1084.706301704816 709.1693102360213 307.0673003839142 1008.185001650495 298.9614245673835
244 0.005 1.22 2 749.6528786668677 535.825737881743 535.5433455998154 1066.964984996886 1080.819650725553 1084.706949373865 709.4203790236702 307.1818457685685 1008.216998863953 298.9616585130454
245 0.005 1.225 2 750.0561120990199 536.5692130131688 536.2890632889054 1066.966583846476 1080.820716054301 1084.707701875698 709.6715469696182 307.2967400485707 1008.248946897922 298.9618957311998
246 0.005 1.23 2 750.4580067240053 537.3106763743511 537.0327611325836 1066.968269885539 1080.821758397543 1084.708440126585 709.9226765837296 307.4119821027742 1008.280930101588 298.9621367931794
247 0.005 1.235 2 750.8596426616084 538.0501345437792 537.7744450172453 1066.970000844975 1080.822708947034 1084.709078819376 710.1738110194267 307.527553156082 1008.312927911419 298.962366114806
248 0.005 1.24 2 751.2599337502767 538.787591868653 538.5141195119288 1066.971655055828 1080.823763014292 1084.709822067379 710.4253872349847 307.6434701120729 1008.344897801387 298.9625985975262
249 0.005 1.245 2 751.6591812047368 539.5230544300532 539.25179055056 1066.973403687729 1080.824793586541 1084.710550061229 710.6768025550529 307.7597259455418 1008.376939394685 298.9628347804605
250 0.005 1.25 2 752.0578277723845 540.2565282625051 539.9874638640606 1066.975239245428 1080.825739536992 1084.711181979991 710.9281093448191 307.8763066438835 1008.408777163105 298.9630591100923
251 0.005 1.255 2 752.4552222532276 540.988019036848 540.7211451509446 1066.976941707775 1080.826791925036 1084.711918935681 711.1787154049634 307.9932238699521 1008.440881931579 298.9632868121136
252 0.005 1.26 2 752.8513520826328 541.7175319388804 541.4528400198725 1066.978745557746 1080.827809700845 1084.712638691563 711.4304138706741 308.1104737522411 1008.472958580843 298.963518740495
253 0.005 1.265 2 753.2472413528534 542.4450743830237 542.1825552702225 1066.980530390106 1080.828731468146 1084.713258127881 711.6817883886713 308.2280416469545 1008.505007539178 298.9637391545622
254 0.005 1.27 2 753.6417305466243 543.17065127398 542.9102962899346 1066.982253069931 1080.829762901159 1084.713986332653 711.9331603785082 308.3459417552436 1008.537027313265 298.9639632727722
255 0.005 1.275 2 754.0348517114978 543.8942677375152 543.6360685999817 1066.98406462179 1080.830771832968 1084.714700061812 712.1844711611254 308.464170570736 1008.569111939881 298.9641919425192
256 0.005 1.28 2 754.4274952493575 544.6159299752031 544.3598780340869 1066.985862659993 1080.83168026511 1084.71531214115 712.4359741454211 308.5827099713065 1008.601143609113 298.9644099613725
257 0.005 1.285 2 754.8190229395393 545.3356438928595 545.0817304686658 1066.987615707866 1080.832700040006 1084.716031366501 712.6876664722237 308.7015711287021 1008.633141288521 298.9646320017921
258 0.005 1.29 2 755.2093300161383 546.0534148713571 545.801631568592 1066.989487394308 1080.833697623512 1084.71673538659 712.9388804952058 308.8207484530056 1008.665242017815 298.9648591204808
259 0.005 1.295 2 755.5992512818329 546.7692493773001 546.5195874663632 1066.991364274018 1080.834608072408 1084.717344503703 713.1901746361268 308.9402364810435 1008.697314065907 298.965075775679
260 0.005 1.3 2 755.9878217310983 547.4831517781414 547.2356032029738 1066.993140019991 1080.835617938713 1084.718059999723 713.441353112205 309.0600439575841 1008.729333810172 298.9652966644757
261 0.005 1.305 2 756.3752611328973 548.1951292230646 547.9496852273782 1066.995019293705 1080.83660580427 1084.718768105477 713.6927527880705 309.1801694075558 1008.761502788552 298.9655227158129
262 0.005 1.31 2 756.7622623453718 548.9051876355202 548.6618396693564 1066.996913896089 1080.837507786448 1084.719380907167 713.9444267373001 309.3005890383907 1008.793551282589 298.9657386565147
263 0.005 1.315 2 757.1479897714527 549.6133314682161 549.3720712027088 1066.998740498181 1080.838512230063 1084.720097775632 714.1959773397157 309.4213273421993 1008.825583471844 298.9659589998907
264 0.005 1.32 2 757.5324826156854 550.3195664137539 550.080385435943 1067.000640047689 1080.839497157775 1084.720801293777 714.4471231807011 309.5423783084707 1008.857676375014 298.9661843480866
265 0.005 1.325 2 757.9166336396054 551.0238990556555 550.7867886685021 1067.002593078896 1080.840387438515 1084.721404867031 714.6984462144509 309.663722798477 1008.889757332041 298.9663997774362
266 0.005 1.33 2 758.2995450912767 551.7263339184523 551.4912859257712 1067.004414668992 1080.841381918145 1084.722116224301 714.9499506499851 309.785377219278 1008.921777189558 298.9666196595626
267 0.005 1.335 2 758.6814425661443 552.4268767326519 552.1938828842121 1067.00637025035 1080.842356263651 1084.72281176975 715.2011276393662 309.9073360516518 1008.95387276736 298.9668447170839
268 0.005 1.34 2 759.0628595908299 553.1255343333728 552.8945858330844 1067.008270595791 1080.843216196877 1084.723407217761 715.4524255983538 310.0295798478539 1008.985938417657 298.9670599149467
269 0.005 1.345 2 759.4428623766735 553.8223114049505 553.5933999082315 1067.010093839076 1080.844203632297 1084.724109944188 715.7035967959041 310.1521273448265 1009.017954826219 298.9672794224315
270 0.005 1.35 2 759.8219408190384 554.517212988051 554.2903304379447 1067.012103447773 1080.845163670644 1084.72479653681 715.9546177218208 310.2749735885707 1009.050038783916 298.9675029663397
271 0.005 1.355 2 760.2004612637357 555.210245479177 554.9853836627318 1067.014094339458 1080.846047866612 1084.725402114491 716.2056620109702 310.3981008436235 1009.082100342576 298.9677164006727
272 0.005 1.36 2 760.5775751848213 555.9014136855069 555.678564704093 1067.01601736845 1080.847042049716 1084.726129913124 716.4568711229047 310.5215243514149 1009.114126685777 298.9679342951609
273 0.005 1.365 2 760.9536234373662 556.5907239383854 556.3698795310178 1067.018009106189 1080.848013753909 1084.726846737702 716.7078784384345 310.6452389881374 1009.14621258582 298.9681561782992
274 0.005 1.37 2 761.3288745886503 557.2781814201288 557.0593335347327 1067.020009092145 1080.848966052416 1084.727535061527 716.9587460494365 310.7692406203349 1009.178273295707 298.9683782493973
275 0.005 1.375 2 761.7036096305869 557.9637925209988 557.746932688123 1067.022052390175 1080.849832245687 1084.728141953589 717.2096491357813 310.8935177237816 1009.210344793705 298.9685896466394
276 0.005 1.38 2 762.0770112727402 558.6475617666442 558.432682020483 1067.024007518308 1080.850812622979 1084.728863001076 717.4606218679445 311.0180853288381 1009.242341343802 298.9688051877811
277 0.005 1.385 2 762.4492003304543 559.329494732124 559.1165871070882 1067.026063544105 1080.851770853052 1084.729567520725 717.7114323118944 311.1429396479834 1009.274405849688 298.9690256516704
278 0.005 1.39 2 762.8207882651434 560.0095974987253 559.7986537577148 1067.028085379946 1080.852707726742 1084.730245145154 717.9619589449625 311.268068847337 1009.306438492446 298.9692460352184
279 0.005 1.395 2 763.1919481223039 560.6878764303689 560.4788881665515 1067.030154599095 1080.853558917626 1084.730841902266 718.2128228333121 311.3934650039975 1009.338392558557 298.9694546958627
280 0.005 1.4 2 763.5617960576764 561.3643360632088 561.1572952801338 1067.032108873174 1080.854518606854 1084.731550128979 718.4638672330314 311.5191459739943 1009.370358098684 298.9696672501778
281 0.005 1.405 2 763.9304337009072 562.0389815713846 561.833880490665 1067.034198653258 1080.855459791386 1084.732243377833 718.71451562692 311.6451092032847 1009.402352784836 298.9698845518479
282 0.005 1.41 2 764.2983474514274 562.7118192918221 562.5086496461873 1067.036265541861 1080.856383771272 1084.732910882026 718.9651796523784 311.7713428286003 1009.43438245704 298.9701016374493
283 0.005 1.415 2 764.6658448130588 563.3828549752734 563.1816086742165 1067.03835195021 1080.857221573412 1084.733497002054 719.2154369996905 311.8978316110325 1009.466364792048 298.9703070471453
284 0.005 1.42 2 765.0319680616536 564.0520932810244 563.8527626257277 1067.040367301693 1080.858169279786 1084.734195836008 719.4660743541888 312.0246014648739 1009.498322537147 298.9705159284714
285 0.005 1.425 2 765.3969193318045 564.7195397322032 564.5221168925461 1067.042480888009 1080.859098562354 1084.734880579545 719.7163726295091 312.151640666087 1009.530326714885 298.9707292809293
286 0.005 1.43 2 765.7611992386695 565.3851998760359 565.1896768585901 1067.044577360809 1080.860012992659 1084.735539409263 719.9665768924925 312.2789419943194 1009.562260840483 298.970942288251
287 0.005 1.435 2 766.1249458726518 566.0490797252968 565.8554484701427 1067.046684216423 1080.860835237356 1084.736115007074 720.2167427974981 312.406489885249 1009.594211259807 298.9711433820494
288 0.005 1.44 2 766.4873640538905 566.7111837864697 566.5194367193491 1067.048735305831 1080.861770868618 1084.736805073982 720.4667538139463 312.5343109679179 1009.626135959924 298.9713481948548
289 0.005 1.445 2 766.8487019318658 567.3715175701604 567.1816470142893 1067.050869529847 1080.862683487506 1084.737479371438 720.7168175459101 312.6623965723317 1009.658114746323 298.9715576215284
290 0.005 1.45 2 767.2094245160391 568.0300869188087 567.8420847728681 1067.052991503102 1080.863571700913 1084.738123481406 720.9669581732246 312.7907356708014 1009.690095548219 298.9717673006562
291 0.005 1.455 2 767.5696349784523 568.6868979239949 568.5007562279643 1067.055112498174 1080.864379148388 1084.73869053955 721.2169533888014 312.9193190648658 1009.722028272159 298.971966069311
292 0.005 1.46 2 767.9286010727774 569.341954770514 569.1576661818571 1067.057196078827 1080.865303954196 1084.739372087517 721.4668887875961 313.0481655914469 1009.753928073748 298.9721686780326
293 0.005 1.465 2 768.2863938239046 569.9952627035178 569.8128197787079 1067.0593642979 1080.866204610686 1084.740036061778 721.7160257462521 313.1772705605987 1009.785874912813 298.9723763790379
294 0.005 1.47 2 768.6435324091261 570.6468276822731 570.4662227173176 1067.061575516209 1080.867085498458 1084.740670873836 721.9654202627228 313.306624544271 1009.817835346137 298.9725845013976
295 0.005 1.475 2 768.9998795870157 571.2966548068615 571.1178802292017 1067.063723292367 1080.86795403206 1084.741299551753 722.2149592759451 313.4362256191417 1009.849759153408 298.9727909876528
296 0.005 1.48 2 769.3554039494281 571.9447497860701 571.7677978294945 1067.065880150442 1080.868823356865 1084.741930137359 722.4646896992432 313.5660755975046 1009.881648668823 298.972996420708
297 0.005 1.485 2 769.710050357778 572.5911178823907 572.4159808450038 1067.06804761824 1080.869686561452 1084.74255651733 722.7138643972262 313.6961682530541 1009.913546157803 298.9732016417275
298 0.005 1.49 2 770.0637757644437 573.2357641352806 573.062434612207 1067.070228025061 1080.870548279015 1084.74318208858 722.9631022315458 313.8265039955099 1009.945437831954 298.9734064613867
299 0.005 1.495 2 770.4165887918265 573.8786936690913 573.7071643508583 1067.072409925526 1080.87141089884 1084.743805795425 723.2124945578355 313.9570783971988 1009.97731060401 298.9736110946949
300 0.005 1.5 2 770.7685043397026 574.5199119786166 574.3501753951485 1067.074611530133 1080.872269946422 1084.744427960587 723.4615212435809 314.0878896574765 1010.009197457232 298.9738154828234
301 0.005 1.505 2 771.119556315265 575.1594247488758 574.9914732872489 1067.07684714799 1080.873128515433 1084.74504640578 723.7104131181454 314.2189428752501 1010.041072432279 298.9740194908869
302 0.005 1.51 2 771.4695928286211 575.797237333554 575.6310635249937 1067.079054713983 1080.873983789251 1084.745664680184 723.9590699735696 314.350233955853 1010.072922099812 298.9742233205242
303 0.005 1.515 2 771.8189250339648 576.4333544319412 576.2689508605365 1067.081276639958 1080.874837911772 1084.746281018495 724.2076918347279 314.4817604417921 1010.10474505697 298.9744265971665
304 0.005 1.52 2 772.1673386612308 577.0677808909441 576.9051403187137 1067.083505476214 1080.875686398903 1084.746892611197 724.4563930200861 314.6135181377009 1010.136568059461 298.9746290802058
305 0.005 1.525 2 772.5149472720425 577.7005222904392 577.5396374100862 1067.08574778298 1080.87653314458 1084.747504382548 724.7049094802367 314.745506773971 1010.168382309096 298.9748306393751
306 0.005 1.53 2 772.861720984806 578.3315840717703 578.1724475680203 1067.088026266286 1080.877382675893 1084.74811579956 724.9532079340366 314.8777257577689 1010.200204442304 298.975031110653
307 0.005 1.535 2 773.2076140067534 578.9609713076518 578.8035759281679 1067.090287127003 1080.87822999017 1084.748734790542 725.2013499431372 315.010174427312 1010.23199316275 298.9752303440445
308 0.005 1.54 2 773.5526264158439 579.5886889803047 579.433027546928 1067.092541613304 1080.879075601079 1084.749356528556 725.449494378627 315.1428494141267 1010.263750955839 298.9754276289482
309 0.005 1.545 2 773.8967774536206 580.214742379913 580.0608076908406 1067.09483746888 1080.879915044796 1084.749974100768 725.6974546009397 315.2757472464481 1010.29551199843 298.9756234029467
310 0.005 1.55 2 774.2400864320604 580.8391368163126 580.686921552567 1067.09713024486 1080.880757305873 1084.750592810124 725.9453539056437 315.4088675246984 1010.327273930273 298.9758181670158
311 0.005 1.555 2 774.5825922330147 581.4618771707316 581.3113742349237 1067.099475192448 1080.881601518195 1084.751210897735 726.192911332711 315.5422088783428 1010.359047358838 298.9760118805428
312 0.005 1.56 2 774.9244877185546 582.0829685493582 581.9341706404566 1067.10176331836 1080.882430754614 1084.751823601632 726.4405570028414 315.6757747602275 1010.390735459817 298.9762050505869
313 0.005 1.565 2 775.2653117761786 582.7024162191816 582.5553161722771 1067.104051126327 1080.883260322049 1084.752434699996 726.6879746378182 315.8095528114161 1010.422432068239 298.9763976808313
314 0.005 1.57 2 775.6053015377432 583.3202252916087 583.174816302954 1067.106343731988 1080.884092341945 1084.753041567034 726.9350380157997 315.9435454297451 1010.454113183787 298.9765900826001
315 0.005 1.575 2 775.9444651470336 583.9364006325666 583.7926758514421 1067.108624528934 1080.88491438404 1084.753646532785 727.1820818989316 316.0777563341132 1010.485828022346 298.976782307553
316 0.005 1.58 2 776.2828014689738 584.5509476717506 584.4088999396455 1067.110954631687 1080.885741017846 1084.754251067433 727.4283804048772 316.2121805724665 1010.517488622742 298.9769748635312
317 0.005 1.585 2 776.6202544167371 585.1638714402897 585.0234935569442 1067.113277452782 1080.886564324889 1084.754855191186 727.6749546447817 316.3468171764534 1010.549125041789 298.9771682837671
318 0.005 1.59 2 776.9569082417059 585.7751768304146 585.6364617903272 1067.115643547971 1080.887383019746 1084.755456265983 727.9216862654105 316.4816655974471 1010.580772012727 298.977362431039
319 0.005 1.595 2 777.2927751574554 586.384868548906 586.247809587477 1067.117994104641 1080.888200537518 1084.756055387297 728.168883144994 316.616724690622 1010.612389710504 298.9775570213778
320 0.005 1.6 2 777.627772530083 586.9929516448256 586.857541961139 1067.120370052281 1080.889014241285 1084.756652767187 728.4153505427054 316.7519908745512 1010.643995360658 298.9777520977855
321 0.005 1.605 2 777.9619465656878 587.5994313397284 587.4656640603065 1067.122732663467 1080.889822976766 1084.757247157556 728.6616075104187 316.8874798968083 1010.675579304254 298.9779475860539
322 0.005 1.61 2 778.2953007854132 588.2043127587931 588.0721809850018 1067.125096683484 1080.89063281044 1084.757842584611 728.9075430933345 317.0231611968186 1010.707155041377 298.9781446682039
323 0.005 1.615 2 778.6278180550769 588.8076003513804 588.6770973099669 1067.127408724025 1080.891431890015 1084.758430905198 729.1535973021356 317.1590412069867 1010.738629562767 298.9783415267723
324 0.005 1.62 2 778.9595058202897 589.4092996732168 589.2804182951568 1067.129829040089 1080.892236816436 1084.759020584187 729.3998797325937 317.295120020687 1010.770179190507 298.9785379746374
325 0.005 1.625 2 779.2904028053607 590.0094152447117 589.882148796816 1067.132211424438 1080.893035591687 1084.759607364333 729.6457310317226 317.431398661649 1010.8017004381 298.9787337420311
326 0.005 1.63 2 779.6204763138883 590.6079521368545 590.482293881755 1067.13459462161 1080.893823072855 1084.760185978897 729.8913100605155 317.5678733481946 1010.83320416331 298.9789287083206
327 0.005 1.635 2 779.9498267299672 591.2049156892059 591.080858735218 1067.13705902543 1080.894619186701 1084.76076665129 730.1367829961824 317.7045384028565 1010.864756249231 298.9791226119308
328 0.005 1.64 2 780.2783605976971 591.8003102308513 591.6778481540478 1067.139465520216 1080.895411322435 1084.76134766076 730.381865606929 317.8414027805229 1010.89623558801 298.9793155737709
329 0.005 1.645 2 780.6061722848859 592.3941411511455 592.2732672314721 1067.141876922236 1080.896197791058 1084.761924172829 730.6268712487872 317.9784613952444 1010.927680649772 298.9795071895987
330 0.005 1.65 2 780.9330980356508 592.9864129755465 592.8671206166026 1067.144302131813 1080.896980523561 1084.762498650488 730.8716763934958 318.1157131677796 1010.959168096165 298.9796973489101
331 0.005 1.655 2 781.259197669998 593.5771303644051 593.4594130984216 1067.146727629843 1080.897759692299 1084.763071307083 731.1161977357742 318.2531587816392 1010.990573327889 298.9798861489637
332 0.005 1.66 2 781.5845042109343 594.1662982518505 594.0501495572415 1067.14915128726 1080.898537853323 1084.763642873379 731.36061150969 318.3907883755071 1011.021970449617 298.980073640536
333 0.005 1.665 2 781.9090532345397 594.7539217097446 594.6393349230333 1067.151568979201 1080.899321139112 1084.764205331686 731.6049801319662 318.5285965634567 1011.05332677884 298.9802599437178
334 0.005 1.67 2 782.232749308802 595.3400047925534 595.2269736152975 1067.154033135236 1080.900102000519 1084.764773160735 731.8496069597636 318.6665969052266 1011.084666502249 298.9804451200629
335 0.005 1.675 2 782.5557405184068 595.924552728887 595.8130706772855 1067.156514029129 1080.900860577195 1084.765345493015 732.0933625494005 318.8047831113706 1011.11606173893 298.9806291515674
336 0.005 1.68 2 782.8779009675777 596.5075703364035 596.3976309295006 1067.158958171671 1080.901629639938 1084.765911957091 732.3369633188241 318.9431496834587 1011.147392853333 298.9808125126249
337 0.005 1.685 2 783.1992209852688 597.0890626110794 596.9806592593774 1067.161356541668 1080.902393728995 1084.766471417686 732.5805109131123 319.0817025888618 1011.178699185073 298.9809953078789
338 0.005 1.69 2 783.5197841037318 597.6690339467897 597.5621603667745 1067.163820303035 1080.9031550326 1084.767030798615 732.823892882151 319.2204338411283 1011.209985264342 298.9811778293566
339 0.005 1.695 2 783.8395606454999 598.2474892668859 598.1421390931912 1067.166299112632 1080.903913686587 1084.767587296796 733.0671766834838 319.3593437310173 1011.241259781832 298.9813601653156
340 0.005 1.7 2 784.1586163456817 598.8244332891536 598.7206001836749 1067.168756636968 1080.904669022359 1084.768142804092 733.310264078826 319.4984324574281 1011.272497345828 298.9815424295873
341 0.005 1.705 2 784.4768290619295 599.3998704533699 599.2975481418256 1067.171230722013 1080.905423424429 1084.76869716828 733.5531490175185 319.6376963417233 1011.303723829909 298.9817246590966
342 0.005 1.71 2 784.7942558951421 599.973805979922 599.872988017378 1067.173701295544 1080.90617301272 1084.769248468247 733.7958235492182 319.777132512791 1011.334916650905 298.9819069449628
343 0.005 1.715 2 785.1108528674571 600.5462440231883 600.4469243367246 1067.176192460568 1080.906922364857 1084.769797823248 734.0382306783458 319.9167415979184 1011.366110350372 298.9820892905735
344 0.005 1.72 2 785.4267703561084 601.1171895421057 601.0193618271019 1067.178683392761 1080.907667621122 1084.770346278449 734.2804704246244 320.056517573842 1011.397279464296 298.9822718789593
345 0.005 1.725 2 785.7419142210595 601.6866472860838 601.5903053081902 1067.181174700964 1080.90840992303 1084.770891223506 734.5224859248966 320.1964686075541 1011.428430095209 298.9824544679399
346 0.005 1.73 2 786.0562484693215 602.2546216170902 602.1597592929961 1067.183665306343 1080.909152648157 1084.771436328435 734.7642768092294 320.3365852331693 1011.459541898141 298.9826369125687
347 0.005 1.735 2 786.3699262035043 602.8211172817071 602.727728357774 1067.186173144629 1080.909889210189 1084.771976438398 735.0059147935397 320.476870933448 1011.490648150305 298.9828191747064
348 0.005 1.74 2 786.6826987610989 603.386138882989 603.2942172288122 1067.188842857217 1080.910619118069 1084.772517626615 735.2473982306499 320.6173238061509 1011.521832308837 298.9830010133959
349 0.005 1.745 2 786.9946944455766 603.9496911731724 603.8592306539678 1067.191354231705 1080.911357613118 1084.773060523956 735.4887066941805 320.7579423001022 1011.552905491593 298.9831820732093
350 0.005 1.75 2 787.3059450211221 604.5117784433369 604.4227730579981 1067.193852468289 1080.912091805174 1084.773599727693 735.7298359483681 320.8987213032061 1011.583899264607 298.9833624594287
351 0.005 1.755 2 787.6164467851543 605.0724051232884 604.9848489169898 1067.196375961472 1080.91282778114 1084.774140475123 735.9707414074147 321.0396585129793 1011.614886639995 298.983542150181
352 0.005 1.76 2 787.9261598251032 605.6315758974074 605.5454628062648 1067.198911520728 1080.913559941686 1084.774677534065 736.211432177136 321.1807548674145 1011.645869671918 298.9837213214573
353 0.005 1.765 2 788.2351136541311 606.1892951752449 606.1046193099446 1067.201447929906 1080.914287397872 1084.775212089308 736.4518593168505 321.3220128913568 1011.676836260214 298.9838997742361
354 0.005 1.77 2 788.5430826671457 606.7455674101186 606.662322968055 1067.204011478525 1080.91500417473 1084.775740800158 736.6921670565085 321.4634283892107 1011.707801914769 298.9840774728196
355 0.005 1.775 2 788.8505286835796 607.3003972444936 607.2185783327435 1067.206464541202 1080.915730791899 1084.776279088379 736.9322548988912 321.6049968029145 1011.738675177539 298.9842547894218
356 0.005 1.78 2 789.1572567720325 607.8537892787633 607.7733898541998 1067.209032627105 1080.91646446392 1084.776818551024 737.1721402384389 321.7467202405229 1011.769570811859 298.9844314422023
357 0.005 1.785 2 789.4632187860591 608.4057478999905 608.3267620374513 1067.211592890872 1080.917189982815 1084.777353533171 737.4118190270721 321.888598992517 1011.800447408915 298.9846075858127
358 0.005 1.79 2 789.7683747739395 608.9562780250377 608.8786997306049 1067.214154585619 1080.917910797766 1084.777884617705 737.6513976564022 322.0306288374733 1011.831290397009 298.9847831863067
359 0.005 1.795 2 790.0727644936475 609.5053836156391 609.429207186715 1067.216736039792 1080.918632177759 1084.778415468654 737.8907183226712 322.1728136242611 1011.862124439923 298.9849584282969
360 0.005 1.8 2 790.3764292759299 610.0530691041018 609.9782887484114 1067.219301059475 1080.919349237551 1084.778943587881 738.129828836788 322.3151435616268 1011.892956799194 298.9851333334231
361 0.005 1.805 2 790.679384613103 610.5993389896477 610.5259488879789 1067.22187271743 1080.920064732764 1084.779470786198 738.3686821019207 322.4576206938726 1011.923772137288 298.9853079516508
362 0.005 1.81 2 790.9815197950434 611.1441972583547 611.0721918964524 1067.224460778496 1080.920775236148 1084.779994421788 738.6072679858617 322.600244778914 1011.954575797252 298.9854823121195
363 0.005 1.815 2 791.2831412728906 611.6876484490908 611.6170220724846 1067.227026818471 1080.921485034738 1084.780519457744 738.8457072353494 322.7430127189585 1011.985311430593 298.9856565671733
364 0.005 1.82 2 791.5839096152807 612.2296970480861 612.1604439487958 1067.229597598928 1080.922195116224 1084.781040589999 739.0839305855133 322.8859167595161 1012.015858645678 298.9858306845876
365 0.005 1.825 2 791.8839077529295 612.7703473186385 612.7024617538754 1067.232250738272 1080.922899327597 1084.781557496816 739.3220760690089 323.028965311155 1012.046458683349 298.9860045076197
366 0.005 1.83 2 792.1832311975802 613.3096034591094 613.2430798156767 1067.234834102405 1080.923603599939 1084.782076622544 739.5598779001253 323.1721594766781 1012.077215801859 298.9861785084475
367 0.005 1.835 2 792.4819266215703 613.8474701320898 613.7823026767823 1067.23743134626 1080.924302570597 1084.782593716686 739.797516190111 323.3154954560324 1012.107858072565 298.9863521958458
368 0.005 1.84 2 792.7798901336391 614.3839517576697 614.3201348475886 1067.240037314081 1080.925003052286 1084.783108675762 740.0348532538665 323.4589689293035 1012.138500784097 298.9865256746748
369 0.005 1.845 2 793.0771447465451 614.9190523041201 614.8565803739232 1067.242558737482 1080.925699942639 1084.783621384939 740.2715315813934 323.6025803184025 1012.169079514613 298.9866989891968
370 0.005 1.85 2 793.3736759620735 615.452776248405 615.3916437425348 1067.245219068799 1080.926396230702 1084.784131831323 740.5081823055062 323.7463281531441 1012.199657357302 298.9868719836322
371 0.005 1.855 2 793.6694976590644 615.9851278814386 615.9253291953676 1067.247833519216 1080.927091318071 1084.784644849688 740.7448619844948 323.8902072860315 1012.23018521627 298.9870445385218
372 0.005 1.86 2 793.9646283179651 616.5161117804013 616.4576412982003 1067.250402309706 1080.927777368289 1084.785152659071 740.9814700449571 324.0342199386388 1012.260717894389 298.9872171482558
373 0.005 1.865 2 794.2589991829326 617.045731596568 616.9885839883451 1067.253012011493 1080.928464167651 1084.785659370861 741.2176917242633 324.178366027236 1012.291205402361 298.987389483331
374 0.005 1.87 2 794.5526163854287 617.5739918151761 617.518161603278 1067.255640477284 1080.929150981689 1084.786164356602 741.4536336666571 324.3226450458491 1012.321677012844 298.9875614307355
375 0.005 1.875 2 794.8455050519131 618.1008966001326 618.0463783833943 1067.258282527206 1080.92983351855 1084.786666507448 741.689420845693 324.4670552777949 1012.352134830744 298.9877328839312
376 0.005 1.88 2 795.1377023502172 618.6264501983829 618.5732386246301 1067.260901996407 1080.930514875929 1084.787167494704 741.9247899566357 324.6116023208357 1012.382560305095 298.9879037046972
377 0.005 1.885 2 795.4292745599842 619.1506568389806 619.0987466303701 1067.263530115074 1080.931194767727 1084.787667255828 742.1599783077959 324.7562676841626 1012.412877436403 298.9880739284141
378 0.005 1.89 2 795.720079534674 619.6735208518542 619.6229066477553 1067.266182378392 1080.931869338255 1084.788162982491 742.394910423708 324.9010602313215 1012.443292609377 298.9882428649884
379 0.005 1.895 2 796.010193600728 620.1950461756561 620.1457226319587 1067.268824617339 1080.932541225463 1084.788657249361 742.6297084290926 325.0459748952647 1012.473649223719 298.9884108255249
380 0.005 1.9 2 796.2995809058701 620.7152368680397 620.6671986693005 1067.27146579012 1080.933211698048 1084.789151606942 742.8643009022644 325.1910144738589 1012.503972395265 298.9885779300814
381 0.005 1.905 2 796.5883148338274 621.2340971674956 621.187338969871 1067.27408384905 1080.933877346755 1084.789646383822 743.0986645567851 325.33617407872 1012.534260504648 298.9887445450756
382 0.005 1.91 2 796.8762156921163 621.7516309759085 621.7061476189015 1067.276710897406 1080.934544961948 1084.790138852162 743.3327491660615 325.4814564482778 1012.564484415617 298.9889106255152
383 0.005 1.915 2 797.1635064311752 622.2678425202429 622.223628686956 1067.279382998703 1080.93521263964 1084.790631424213 743.5665670669872 325.6268630369282 1012.594734755523 298.9890761807349
384 0.005 1.92 2 797.450141673541 622.7827360751853 622.7397864715196 1067.282050731743 1080.935877374701 1084.791123284577 743.8001700370808 325.7723857909133 1012.624962845611 298.9892421597708
385 0.005 1.925 2 797.736095604252 623.2963153044063 623.2546249230559 1067.28470930865 1080.936538140286 1084.791612037036 744.0334954307467 325.9180210733085 1012.65515095486 298.9894080019185
386 0.005 1.93 2 798.0213764075585 623.8085844519479 623.7681482282936 1067.287373832298 1080.937193817506 1084.792096351584 744.2667659994297 326.0637801150675 1012.685311847089 298.9895726882915
387 0.005 1.935 2 798.3059487770438 624.319547743311 624.2803605368347 1067.290026002769 1080.93785218047 1084.79258268417 744.4995659012681 326.2096521942611 1012.715430717691 298.9897369319894
388 0.005 1.94 2 798.5898039061334 624.8292090698327 624.79126583656 1067.292689554677 1080.93850686234 1084.793066748889 744.732131552738 326.3556362906351 1012.745527518418 298.9899013419445
389 0.005 1.945 2 798.8729675407059 625.3375724379351 625.3008680865979 1067.295358237252 1080.939158125275 1084.79354912795 744.9644888385443 326.5017370319565 1012.77559020906 298.9900657085324
390 0.005 1.95 2 799.1554979251074 625.8446416862803 625.8091711602779 1067.298018830098 1080.939809180255 1084.794031776371 745.1966670385484 326.647948859597 1012.80562698815 298.9902302184662
391 0.005 1.955 2 799.4373584957981 626.3504208229818 626.316179141464 1067.300678454927 1080.940458848732 1084.794511928532 745.4285108885242 326.7942783627099 1012.835645701939 298.9903946213199
392 0.005 1.96 2 799.7184862278347 626.854914063702 626.8218960919633 1067.303351053014 1080.941104159202 1084.79498915451 745.6602042955733 326.9407108675184 1012.865612919158 298.9905590529017
393 0.005 1.965 2 799.9989225518932 627.3581255598273 627.3263262309724 1067.306027202227 1080.941746552545 1084.795464480088 745.8916236864191 327.087251667407 1012.89556152662 298.9907233798012
394 0.005 1.97 2 800.2787051426989 627.8600590127767 627.8294734283696 1067.308704267714 1080.942389051334 1084.795938438946 746.1226671826981 327.2339013645503 1012.925488645572 298.9908872262131
395 0.005 1.975 2 800.5578049075917 628.36071843083 628.3313416681569 1067.311393556206 1080.943030539766 1084.796412099171 746.3534649902936 327.3806571830405 1012.955390001265 298.9910509369058
396 0.005 1.98 2 800.8362531352381 628.8601077828758 628.8319348885252 1067.314091093399 1080.943673558785 1084.796885404144 746.5842253308958 327.5275148838285 1012.985257824266 298.9912143837473
397 0.005 1.985 2 801.1139871708903 629.3582307143355 629.3312568242915 1067.316779409225 1080.944313305521 1084.797357097808 746.8146287018576 327.6744732003805 1013.015107987056 298.9913771590982
398 0.005 1.99 2 801.3910865297694 629.8550913848439 629.8293115912963 1067.319472883428 1080.944951535124 1084.79782695947 747.0447938406909 327.8215410980375 1013.044917014924 298.9915394929263
399 0.005 1.995 2 801.6674499263167 630.3506937995957 630.3261031792554 1067.322166312434 1080.945584983932 1084.798293431155 747.2748077516992 327.9687074533197 1013.074781693035 298.9917014115468
400 0.005 2 2 801.9431459130708 630.8450415911415 630.8216354087532 1067.324877289375 1080.946224587219 1084.798759821539 747.5043560367822 328.1159738429756 1013.104498408973 298.9918628100594
401 0.005 2.005 2 802.2182003238311 631.3381386762223 631.3159121210696 1067.327560578417 1080.946862548681 1084.799228088594 747.7337640204919 328.2633370790732 1013.134276672709 298.9920238325205
402 0.005 2.01 2 802.492591270877 631.8299888587754 631.8089370274472 1067.330266218112 1080.947496039869 1084.799693862555 747.9629132009831 328.4108008140036 1013.163955545207 298.9921851768652
403 0.005 2.015 2 802.7663415821027 632.3205960441172 632.3007141561999 1067.332985966967 1080.948127268388 1084.80015691094 748.191821912803 328.5583588553519 1013.193626119552 298.992345641122
404 0.005 2.02 2 803.0394815086958 632.8099636980163 632.7912470070657 1067.335721426707 1080.948761829061 1084.800622049621 748.4204749806717 328.706014560922 1013.223306927503 298.9925055648168
405 0.005 2.025 2 803.312005868814 633.2980959913666 633.2805396735092 1067.338428034242 1080.949393526249 1084.801085912188 748.6488960688282 328.8537769534522 1013.252899766927 298.9926652641411
406 0.005 2.03 2 803.5838155837731 633.784996563879 633.7685959480076 1067.341145764792 1080.95002116717 1084.801546756523 748.8770392192115 329.0016246458108 1013.282475814917 298.9928247373613
407 0.005 2.035 2 803.8549448827421 634.2706692761694 634.2554196959308 1067.343864041135 1080.950644724244 1084.802004577909 749.1049444667483 329.1495571003188 1013.312022478373 298.9929835150629
408 0.005 2.04 2 804.1254400962131 634.7551179491857 634.7410147278906 1067.346584256193 1080.951267964246 1084.802462566832 749.3325931629869 329.2975846228882 1013.341535746616 298.9931418836364
409 0.005 2.045 2 804.3952175898229 635.2383463077633 635.2253848288319 1067.34930728013 1080.951887922226 1084.802918181879 749.5599739022414 329.4457050365868 1013.37101831591 298.9932997207933
410 0.005 2.05 2 804.6643632164028 635.7203579289999 635.7085336373731 1067.352019761515 1080.952505836568 1084.803373226367 749.7870968713709 329.5939154046044 1013.400470222128 298.9934571242447
411 0.005 2.055 2 804.9328745961376 636.2011567455322 636.1904649777225 1067.354743844041 1080.953121394801 1084.80382484619 750.0139755666154 329.7422128175328 1013.429895159086 298.9936140920232
412 0.005 2.06 2 805.200700417422 636.6807464434086 636.6711825268791 1067.357456960189 1080.953732743992 1084.804275247257 750.2406336173922 329.8905942741299 1013.459285914089 298.9937706695681
413 0.005 2.065 2 805.4678950162415 637.1591308656034 637.1506902797623 1067.360104195757 1080.95434132633 1084.804723680641 750.467046359044 330.0390667246716 1013.488646138735 298.9939267937016
414 0.005 2.07 2 805.7343826686723 637.6363134376945 637.6289917549158 1067.362815231909 1080.954946900916 1084.805169792993 750.6932141315922 330.1876261583706 1013.518003850662 298.9940824436633
415 0.005 2.075 2 806.0002863065442 638.1122979133886 638.1060905839032 1067.365577542431 1080.955555653246 1084.805618084478 750.9189140572022 330.336268551972 1013.547314143572 298.9942376866189
416 0.005 2.08 2 806.265594938496 638.587087806232 638.5819903609857 1067.368409024238 1080.956162053847 1084.806063977239 751.1444000093321 330.4849950436578 1013.576573983208 298.9943925251712
417 0.005 2.085 2 806.5302611788122 639.0606868106747 639.0566947872812 1067.371149697068 1080.95676612051 1084.806507406937 751.3696488196559 330.6338036596441 1013.605808491079 298.9945469004026
418 0.005 2.09 2 806.7942758693816 639.533098513231 639.530207520812 1067.373876236235 1080.957368723213 1084.806950187051 751.5946435483527 330.782691004727 1013.635021475067 298.9947007850387
419 0.005 2.095 2 807.0577046844121 640.0043265759085 640.0025321426385 1067.37661375442 1080.957970769186 1084.807392092253 751.819337480181 330.9316580953003 1013.664204680969 298.9948542751279
420 0.005 2.1 2 807.3205002826801 640.4743747485011 640.4736724240253 1067.379355279423 1080.958570909889 1084.80783241904 752.0438067401341 331.0807062545308 1013.69335374858 298.9950073678363
421 0.005 2.105 2 807.5826810873609 640.9432466685894 640.9436321045087 1067.382106447636 1080.959168523847 1084.808270299426 752.2679931552685 331.2298326944136 1013.722482133959 298.9951600265968
422 0.005 2.11 2 807.8442095449694 641.4109459653249 641.4124147675395 1067.384845058116 1080.959762655016 1084.808706855644 752.4919382892336 331.3790302502034 1013.751563750344 298.9953124122944
423 0.005 2.115 2 808.1050427723246 641.8774761301394 641.8800239294969 1067.387592215434 1080.960356450359 1084.809142664646 752.7156274684195 331.5283051745876 1013.780620944181 298.9954645125006
424 0.005 2.12 2 808.3652898305227 642.3428406719212 642.3464631797766 1067.39033903215 1080.960947953686 1084.809576348377 752.9390367379477 331.6776639288167 1013.80963809563 298.9956162899147
425 0.005 2.125 2 808.6249532753012 642.807043223279 642.811736065031 1067.393087887407 1080.96153988576 1084.810009747624 753.1622583557737 331.8270940300517 1013.838617608232 298.995767896498
426 0.005 2.13 2 808.8839760877652 643.2700872572229 643.2758462159743 1067.395845388756 1080.962130215572 1084.810441024013 753.3851495634924 331.9765965387622 1013.867573705648 298.9959192102517
427 0.005 2.135 2 809.1423950124139 643.7319765395093 643.738797203929 1067.398593464499 1080.962714470295 1084.810869814073 753.6077796605908 332.1261708748449 1013.896491005353 298.9960702965291
428 0.005 2.14 2 809.4002549378348 644.192714620376 644.2005927283576 1067.40135950203 1080.963302229204 1084.8112995349 753.8301308295106 332.2758174935072 1013.925391147322 298.9962220771955
429 0.005 2.145 2 809.6575286672434 644.6523047983184 644.6612360974684 1067.404112103032 1080.963886050338 1084.811727316006 754.0522027951025 332.4255389507096 1013.954257278289 298.9963739201702
430 0.005 2.15 2 809.9141229741736 645.1107506337704 645.1207308996189 1067.406857609607 1080.964465864859 1084.812152773808 754.2740957059793 332.5753263381267 1013.98307743645 298.9965250483313
431 0.005 2.155 2 810.1700962332513 645.5680554422315 645.5790806077071 1067.40961917035 1080.965049949952 1084.812579745621 754.4956530755126 332.7251797692567 1014.011880956496 298.996675906016
432 0.005 2.16 2 810.4254388336129 646.0242226006621 646.0362885745136 1067.412382353526 1080.965626379912 1084.813001604479 754.7169043516635 332.8750982932126 1014.040650499609 298.9968267428901
433 0.005 2.165 2 810.6802250705801 646.4792558216842 646.4923583555665 1067.415144593537 1080.966201728664 1084.813422947858 754.9379161072929 333.0250772142493 1014.069385905275 298.9969774724867
434 0.005 2.17 2 810.9343646741269 646.9331585461098 646.9472934883696 1067.417917338177 1080.966776484892 1084.813843077776 755.1586123935163 333.1751270039644 1014.09807438402 298.9971281148867
435 0.005 2.175 2 811.1878839326445 647.3859341629086 647.4010974226621 1067.420680482287 1080.967350812689 1084.814262966487 755.3790583899365 333.3252426296526 1014.126748140533 298.9972787618354
436 0.005 2.18 2 811.4408114117565 647.8375861290316 647.8537735343274 1067.423458945667 1080.967925367865 1084.814682159781 755.5992340425021 333.4754224163166 1014.15539751356 298.9974291350789
437 0.005 2.185 2 811.6931115712549 648.28811761629 648.3053250924743 1067.426262837226 1080.96850135181 1084.815100313771 755.8191050919081 333.6256636738566 1014.184012207386 298.9975786240601
438 0.005 2.19 2 811.9448072680234 648.7375321890245 648.7557557096119 1067.429034141189 1080.969068869605 1084.815515740535 756.0387122998238 333.7759646602699 1014.212609617815 298.9977283336268
439 0.005 2.195 2 812.1959205130444 649.1858332297959 649.2050687573902 1067.431804965644 1080.969637883074 1084.815931675255 756.2580387214689 333.9263299467823 1014.241151994079 298.9978780932182
440 0.005 2.2 2 812.4464365024595 649.6330239929641 649.6532675585273 1067.43457611177 1080.970204323 1084.816345888332 756.4770736287052 334.0767541681147 1014.269660352015 298.9980275275429
441 0.005 2.205 2 812.6963671946091 650.0791078941249 650.1003554805893 1067.437354429642 1080.970769001528 1084.81675758844 756.6958318247677 334.227236498835 1014.298138222699 298.9981764670542
442 0.005 2.21 2 812.9456460037461 650.5240881307585 650.546335755881 1067.440128681005 1080.971332034474 1084.817168959923 756.9144404849457 334.3777773471537 1014.326575118239 298.9983251998542
443 0.005 2.215 2 813.194384871979 650.9679680392419 650.9912118499029 1067.442872953746 1080.971891427763 1084.817577605821 757.1326733330536 334.5283786561896 1014.354959840793 298.998473684316
444 0.005 2.22 2 813.4424506165799 651.4107511735911 651.4349870956142 1067.445652573515 1080.972449906801 1084.817985863758 757.3506170358745 334.6790333892073 1014.383332475388 298.9986217841693
445 0.005 2.225 2 813.6900135534945 651.8524407497499 651.8776647642995 1067.448423571029 1080.973000409043 1084.818389038709 757.5682737193986 334.8297421795812 1014.411664954895 298.9987695127033
446 0.005 2.23 2 813.9369060774918 652.2930405836934 652.31924865903 1067.451191050511 1080.973556918127 1084.818795550602 757.7856516506928 334.9805058604322 1014.43997665242 298.998916818651
447 0.005 2.235 2 814.1832274168409 652.732552711603 652.7597413958333 1067.453976701391 1080.97411076787 1084.819200274847 758.0027793801722 335.1313234420169 1014.468248790503 298.9990633834389
448 0.005 2.24 2 814.4291534595932 653.1709809572432 653.1991463107154 1067.456753330753 1080.974661946436 1084.81960318397 758.2196241469341 335.282191816024 1014.496492427338 298.9992080803734
449 0.005 2.245 2 814.6743849141806 653.608328638434 653.6374668041353 1067.459527649737 1080.97521003011 1084.820004049781 758.4361906912127 335.4331123148515 1014.524701448545 298.9993516952804
450 0.005 2.25 2 814.918995987035 654.0445991618527 654.0747061998474 1067.462312861853 1080.97575768723 1084.820403953634 758.6524971520548 335.584084071729 1014.552898690509 298.9994944585866
451 0.005 2.255 2 815.1629599057842 654.4797958339132 654.51086786757 1067.465092894538 1080.97630455181 1084.820804354759 758.8685134892652 335.7351083132797 1014.581052559482 298.999636391907
452 0.005 2.26 2 815.4064090822186 654.9139218022668 654.9459550240502 1067.467867617156 1080.976848841454 1084.821202413366 759.0842456853093 335.8861785762205 1014.609158712856 298.9997775350918
453 0.005 2.265 2 815.6492987467731 655.346979646922 655.3799706196295 1067.470635910072 1080.977390037759 1084.821598279422 759.2996894759302 336.0372943204979 1014.637232830363 298.9999177101435
454 0.005 2.27 2 815.8915983765219 655.7789733310948 655.812918088059 1067.473428221449 1080.977935684785 1084.821995641237 759.5146420836573 336.1884583510113 1014.665287250919 299.000057180008
455 0.005 2.275 2 816.1333254364735 656.2099062217368 656.2448009046469 1067.47622982172 1080.978472780348 1084.822388265483 759.7292934091719 336.3396719157969 1014.693294195864 299.0001957924386
456 0.005 2.28 2 816.3741681413169 656.639781639557 656.6756224289574 1067.479001187698 1080.979008613921 1084.822780570195 759.9438475885747 336.4909298962895 1014.721274463917 299.0003338287338
457 0.005 2.285 2 816.6146122158367 657.0686024310343 657.1053855994961 1067.481771796368 1080.97954233411 1084.823171680923 760.1581840886906 336.6422355950683 1014.749206105471 299.000471353964
458 0.005 2.29 2 816.8545560331714 657.4963718824196 657.5340935778713 1067.484554967789 1080.980074522312 1084.823560821866 760.3722253071767 336.7935826311699 1014.777111653108 299.0006085149512
459 0.005 2.295 2 817.0939423911601 657.9230929790175 657.9617495931521 1067.487354004217 1080.980613367829 1084.823953119416 760.5859192733187 336.9449734686548 1014.8049973326 299.0007457915576
460 0.005 2.3 2 817.3327856726642 658.348768942941 658.3883567838167 1067.49013729537 1080.98114380208 1084.824341594954 760.7993893230562 337.0964060908553 1014.832836343802 299.0008828093715
461 0.005 2.305 2 817.571070945882 658.7734028689586 658.8139182652855 1067.492953991395 1080.981670375898 1084.82472683841 761.0125838957869 337.2478787718095 1014.860640644905 299.0010197734464
462 0.005 2.31 2 817.8087965114145 659.1969979774135 659.2384372119964 1067.49572171388 1080.982194594723 1084.825113166658 761.2255603162826 337.39939241441 1014.888407616361 299.0011569002302
463 0.005 2.315 2 818.0459842615562 659.6195576236316 659.6619169255749 1067.498500711528 1080.982722517065 1084.825497837399 761.4381153748257 337.5509452804459 1014.916145834807 299.001294648583
464 0.005 2.32 2 818.2825736599608 660.0410844984708 660.0843602966025 1067.50128493039 1080.983247276793 1084.825881326359 761.6504431267997 337.7025400211027 1014.943841100098 299.0014329181459
465 0.005 2.325 2 818.5186112004561 660.4615816702799 660.5057704724455 1067.504071262923 1080.983768611469 1084.826262333504 761.8624792256968 337.8541720154166 1014.971504702281 299.001571798906
466 0.005 2.33 2 818.7540943444598 660.8810523702635 660.9261505803448 1067.506857837905 1080.984290940364 1084.826643951828 762.0743019431878 338.0058415478986 1014.999131859111 299.0017112649592
467 0.005 2.335 2 818.9890421386081 661.2994997366424 661.345503757178 1067.50965276253 1080.984811438597 1084.827024280245 762.2857910940621 338.1575453475532 1015.026729119345 299.0018510574119
468 0.005 2.34 2 819.2234405481403 661.7169266739994 661.7638329985247 1067.51243681341 1080.985332019049 1084.82740551376 762.4969952873896 338.3092812304711 1015.054284966644 299.0019911621198
469 0.005 2.345 2 819.4573384270067 662.1333362895563 662.181141392466 1067.515226406507 1080.985851467399 1084.827785232697 762.7078970617981 338.4610524281815 1015.081808192023 299.0021313859419
470 0.005 2.35 2 819.6906443932422 662.5487316025317 662.5974319700521 1067.51800935686 1080.986369725085 1084.828164604955 762.9185866278953 338.6128581774613 1015.109298874465 299.0022717811054
471 0.005 2.355 2 819.9233888129247 662.9631155980461 663.012707768874 1067.520797021037 1080.98688633917 1084.828541369197 763.128960993072 338.7646953441924 1015.136755744797 299.0024120535148
472 0.005 2.36 2 820.1555979600848 663.3764915633693 663.426972008383 1067.523589155687 1080.987405120581 1084.82892081045 763.3390883575636 338.9165665396655 1015.164178997681 299.0025521490098
473 0.005 2.365 2 820.3872188577312 663.7888622239232 663.8402275255419 1067.526376811674 1080.98792243126 1084.829298974159 763.5488845877029 339.068466756273 1015.191567681143 299.0026920386615
474 0.005 2.37 2 820.6183102252033 664.2002306376215 664.252477344322 1067.529168429543 1080.988439496101 1084.829676209661 763.7584078063937 339.2203966852462 1015.218924636093 299.0028314679933
475 0.005 2.375 2 820.8488731006004 664.6105997064395 664.6637244132595 1067.531958937239 1080.988956025516 1084.830053221689 763.9675624907636 339.3723555284622 1015.246240583851 299.0029705177727
476 0.005 2.38 2 821.0788825871695 665.019972499166 665.0739717834748 1067.53474758828 1080.98946910366 1084.830427759436 764.1764818175624 339.5243461840503 1015.27352347057 299.0031092053867
477 0.005 2.385 2 821.3083578922407 665.4283518339745 665.4832223523244 1067.53752548074 1080.989981220198 1084.83080221113 764.3851194721584 339.6763676293954 1015.300755366105 299.0032474489194
478 0.005 2.39 2 821.5372863445991 665.8357406104362 665.8914790673036 1067.540315547357 1080.990490327696 1084.831173806981 764.5934678601125 339.8284156123963 1015.327969505639 299.00338512655
479 0.005 2.395 2 821.7656698616164 666.2421418663856 666.2987448941178 1067.543100637758 1080.990999274704 1084.831545072396 764.8015293696575 339.9804897533108 1015.355149817147 299.0035222568076
480 0.005 2.4 2 821.9935513329025 666.6475585864744 666.7050227818551 1067.545891282353 1080.991510659915 1084.831918835411 765.0092751418815 340.1325895780714 1015.382295334585 299.003658664425
481 0.005 2.405 2 822.2208855554759 667.0519936274857 667.1103155977549 1067.548672011254 1080.992019778809 1084.832290926878 765.2167507274951 340.2847152860985 1015.409397194975 299.0037946717725
482 0.005 2.41 2 822.4477347259968 667.455450580766 667.5146266093221 1067.551371970399 1080.992512177753 1084.832658760077 765.4239086644225 340.4368658320727 1015.436519890725 299.0039300589021
483 0.005 2.415 2 822.6741003658827 667.8579315250624 667.9179584109871 1067.554128825589 1080.99302162002 1084.833027294123 765.6307924917668 340.5890397267478 1015.463547441315 299.0040648363471
484 0.005 2.42 2 822.8999734562263 668.2594394033961 668.3203139589573 1067.556920614681 1080.993526961586 1084.833394274722 765.8374259875478 340.7412357333218 1015.490551504079 299.0041991809513
485 0.005 2.425 2 823.1252157998993 668.6599771389076 668.7216961724862 1067.559715108029 1080.994032186968 1084.833761326128 766.0437509704982 340.8934545819773 1015.517533140041 299.0043329270149
486 0.005 2.43 2 823.3499201872116 669.0595477552881 669.122107926692 1067.562500773569 1080.99453296342 1084.834125178643 766.2497789373112 341.0456931120131 1015.544479554622 299.0044666954307
487 0.005 2.435 2 823.5741047272923 669.4581545243125 669.5215517470269 1067.565290856345 1080.995032913596 1084.834488225877 766.4555277972747 341.1979536769511 1015.571384840399 299.0046000544766
488 0.005 2.44 2 823.7977504244507 669.8557992162708 669.9200311626045 1067.568085000206 1080.995532753653 1084.834851292895 766.6609824682889 341.3502298466923 1015.598259907434 299.0047328745753
489 0.005 2.445 2 824.0208333211981 670.2524851362823 670.3175487733639 1067.570871489829 1080.996030361009 1084.835213619425 766.8662073631024 341.50252740757 1015.62509290203 299.0048653492267
490 0.005 2.45 2 824.2434078203671 670.6482152191879 670.7141072705408 1067.573660816457 1080.996528212951 1084.835575643298 767.0711010655169 341.654842124995 1015.651903185141 299.0049974504926
491 0.005 2.455 2 824.4654810587791 671.0429924711013 671.1097096189517 1067.576452678182 1080.997021975116 1084.835934141957 767.2757399207482 341.8071757412816 1015.678678187358 299.0051290567505
492 0.005 2.46 2 824.6870500361384 671.4368194971086 671.5043586004622 1067.579239876223 1080.997516671694 1084.836293534777 767.4802605284699 341.9595290094615 1015.705420350527 299.0052602903677
493 0.005 2.465 2 824.9081255510603 671.8296991192108 671.8980568622968 1067.582031758424 1080.998010754309 1084.836651554592 767.6843487040459 342.1118978788729 1015.732127311388 299.0053913120481
494 0.005 2.47 2 825.1287261122292 672.2216340968004 672.2908064551497 1067.584817777631 1080.998500813486 1084.837007107149 767.8880500342742 342.2642819044052 1015.758791397922 299.0055217727909
495 0.005 2.475 2 825.3488260684843 672.6126266440347 672.6826081132585 1067.587610338936 1080.998991077518 1084.837362434009 768.0914680673674 342.4166823166213 1015.785399483573 299.0056520480953
496 0.005 2.48 2 825.5683589231927 673.0026790318726 673.0734615038067 1067.59040457807 1080.999479419424 1084.837715823691 768.2945799235915 342.5691036159967 1015.812002854744 299.0057818869079
497 0.005 2.485 2 825.7874029925771 673.3917932366217 673.4633735902303 1067.593192409091 1080.999968401221 1084.838069952664 768.4974535398406 342.7215322986108 1015.838567498065 299.0059114649782
498 0.005 2.49 2 826.0059523542585 673.7799718850739 673.8523498283745 1067.595986699449 1081.000440727699 1084.838419867558 768.7000334935612 342.873970110092 1015.865110404035 299.0060408946396
499 0.005 2.495 2 826.2239877336722 674.1672184539954 674.2403932003284 1067.59878102049 1081.00092573047 1084.838770510845 768.9022902010134 343.0264208743888 1015.891610483407 299.0061699886015
500 0.005 2.5 2 826.4414897026843 674.5535365898377 674.6275063641132 1067.601570393735 1081.001408521965 1084.839120488179 769.1040518711915 343.178882072902 1015.918069368636 299.0062991527947
501 0.005 2.505 2 826.658489488286 674.9389295827399 675.0136920347471 1067.604360037201 1081.001891613533 1084.839470088592 769.3057360291267 343.3313559193996 1015.944495062427 299.0064279486843
502 0.005 2.51 2 826.874982271114 675.3234005238207 675.3989529634584 1067.607146304314 1081.002373811451 1084.839819768217 769.5071377717856 343.4838407280729 1015.970881298687 299.0065565691602
503 0.005 2.515 2 827.0909757565191 675.7069523363026 675.7832919488501 1067.60993212565 1081.002860192513 1084.840166177357 769.7082503459079 343.6363322057251 1015.997227079995 299.0066850280852
504 0.005 2.52 2 827.3064683040022 676.0895878406353 676.166711731483 1067.612725659952 1081.003339170432 1084.840513343065 769.9090619098708 343.7888301829831 1016.023551229733 299.0068132820848
505 0.005 2.525 2 827.5214605665365 676.4713098028044 676.5492150582061 1067.615513035963 1081.003815581892 1084.840858100639 770.1095263494718 343.9413360612532 1016.049839712287 299.0069413933903
506 0.005 2.53 2 827.7359722467908 676.8521210998728 676.9308046847757 1067.618300863506 1081.004290919773 1084.841202118146 770.3098033404376 344.0938496366602 1016.076094878836 299.0070692702781
507 0.005 2.535 2 827.9499617201715 677.2320245276715 677.3114833815682 1067.62108055068 1081.004765864742 1084.841546333148 770.5097813146347 344.2463689537331 1016.102310119202 299.0071970853914
508 0.005 2.54 2 828.1634303959239 677.6110228250833 677.6912539442568 1067.623861528497 1081.005235339602 1084.841887102516 770.7094441704345 344.3988948998197 1016.128500787733 299.0073247245795
509 0.005 2.545 2 828.376442343689 677.9891185676145 678.0701189916779 1067.626646574082 1081.005706683284 1084.842227964642 770.9088127711751 344.5514260983104 1016.154652024078 299.0074519691863
510 0.005 2.55 2 828.5889684789917 678.3663143935394 678.4480812022043 1067.629427544362 1081.006174852392 1084.842567337715 771.1078713129849 344.7039594351745 1016.180773067352 299.007578802926
511 0.005 2.555 2 828.8010152863606 678.7426129947826 678.8251432927871 1067.632211723364 1081.006643923436 1084.842906597543 771.306648719884 344.856497459341 1016.206846655659 299.0077052440656
512 0.005 2.56 2 829.0125894558347 679.1180171529847 679.2013079878457 1067.635000399223 1081.007111792831 1084.843245064838 771.5051454429787 345.0090381421803 1016.232878546726 299.0078312753388
513 0.005 2.565 2 829.2236351191871 679.492529412144 679.5765779359024 1067.637785338111 1081.007578636376 1084.843582770794 771.7033399142051 345.16157749481 1016.258889818534 299.0079571277122
514 0.005 2.57 2 829.4341796219104 679.8661520705426 679.950955484485 1067.640533332444 1081.00801033409 1084.843882303808 771.9012440175615 345.3141205737103 1016.284827452743 299.0080821385493
515 0.005 2.575 2 829.6442740242337 680.2388881729352 680.3244435050693 1067.643292325977 1081.008453352152 1084.844196827252 772.0988430576127 345.466665185124 1016.310728897763 299.0082073260129
516 0.005 2.58 2 829.8538806938267 680.6107401663563 680.6970445942958 1067.64606932612 1081.008915267378 1084.844534426656 772.296146936145 345.6192099337447 1016.336609965666 299.0083322240137
517 0.005 2.585 2 830.0630182062654 680.981710716488 681.0687613857176 1067.648866876276 1081.009389741962 1084.844883832752 772.493183800903 345.7717526642676 1016.362480291794 299.0084567672009
518 0.005 2.59 2 830.2716454345294 681.3518024641905 681.4395964893672 1067.651686620431 1081.009834183042 1084.84519436003 772.6899295993539 345.9242951078741 1016.38832867736 299.0085805952097
519 0.005 2.595 2 830.4797953608145 681.7210177000875 681.8095523437701 1067.654444539064 1081.010281810678 1084.845516648384 772.8863541537884 346.0768373470856 1016.414101297082 299.0087047276111
520 0.005 2.6 2 830.6874447582012 682.0893587381219 682.1786312207005 1067.657179394138 1081.01075313025 1084.845863215837 773.0825062208025 346.2293769206888 1016.439821974233 299.0088289314608
521 0.005 2.605 2 830.894712287482 682.4568288266945 682.5468361050064 1067.659944518239 1081.011190632036 1084.846174177481 773.2784077448526 346.3819127125298 1016.465510793077 299.0089526692578
522 0.005 2.61 2 831.1014554742683 682.8234304416012 682.9141696975602 1067.662712004951 1081.011641613632 1084.846500458232 773.4740378288545 346.5344466242669 1016.491177835978 299.0090773850346
523 0.005 2.615 2 831.3077158688623 683.1891660900149 683.2806345908981 1067.665504844357 1081.012107873129 1084.846845421102 773.6693588811538 346.6869786833619 1016.516842452891 299.0092025130918
524 0.005 2.62 2 831.5134998872481 683.5540380262648 683.6462331883865 1067.668274753107 1081.012612100155 1084.847234253008 773.8642860439265 346.8395146542505 1016.54250380241 299.0093272966975
525 0.005 2.625 2 831.7187519572833 683.9180489449052 684.0109680457119 1067.671061011237 1081.013065412483 1084.847558493331 774.0589422124383 346.9920380807611 1016.568096082097 299.0094519472738
526 0.005 2.63 2 831.9236026544351 684.2812014602068 684.3748417559904 1067.673830060731 1081.01350461559 1084.847870077303 774.2533609313315 347.1445528869972 1016.593654606444 299.0095775655245
527 0.005 2.635 2 832.1279763396898 684.6434980685947 684.7378568884578 1067.67660042438 1081.013950956499 1084.848192723477 774.4474854262448 347.297060831484 1016.619169878181 299.0097027142653
528 0.005 2.64 2 832.3318352715388 685.0049413102282 685.1000160005823 1067.679404170827 1081.014434439527 1084.848559680221 774.6413695477524 347.4495597201674 1016.644700213747 299.0098269587027
529 0.005 2.645 2 832.5352893514389 685.3655336368829 685.4613215149625 1067.68217569634 1081.014872025582 1084.848868136968 774.8349399266305 347.6020510475504 1016.670164004066 299.0099502848439
530 0.005 2.65 2 832.738286890958 685.7252775273905 685.8217758645718 1067.684924133293 1081.015295613598 1084.849164961146 775.0281252751232 347.7545334294499 1016.695565596644 299.0100732820157
531 0.005 2.655 2 832.9408142129691 686.0841754478463 686.1813815812718 1067.687686779078 1081.015732931208 1084.849478558746 775.2210694204583 347.9070101802951 1016.720937445419 299.0101955072967
532 0.005 2.66 2 833.1428238091518 686.4422298576519 686.5401411510625 1067.690478576312 1081.016213397947 1084.849843280364 775.4137602802632 348.0594782950689 1016.746303654377 299.0103164384348
533 0.005 2.665 2 833.3442769512051 686.7994432172428 686.8980570121014 1067.693266013384 1081.016647645549 1084.850147886927 775.6061694760714 348.2119330722775 1016.77162427335 299.0104360472308
534 0.005 2.67 2 833.5453855211757 687.1558179618295 687.2551316484069 1067.696003591006 1081.017074725752 1084.850443557686 775.7983044014175 348.3643711111919 1016.796884772153 299.0105555910283
535 0.005 2.675 2 833.7460704545011 687.5113566110897 687.6113675241148 1067.698782066684 1081.017543615776 1084.850796236919 775.9900770912187 348.5167999982402 1016.822135361143 299.0106741913727
536 0.005 2.68 2 833.9462817277905 687.8660615242812 687.9667670856155 1067.701545776342 1081.017972491273 1084.851097960997 776.1816124849558 348.6692161267478 1016.847340813887 299.0107919246439
537 0.005 2.685 2 834.146023672043 688.2199350727112 688.3213327618606 1067.704295369492 1081.018390945613 1084.851390306619 776.3728789102863 348.8216217221821 1016.872498676563 299.010909799001
538 0.005 2.69 2 834.3453281675439 688.5729797427193 688.6750669745592 1067.707074722612 1081.018855844713 1084.851740085955 776.5638724721971 348.9740123807608 1016.897640652351 299.0110272096584
539 0.005 2.695 1 834.5386191787059 688.9239798482018 689.0269766931918 1067.757132601019 1081.021285604075 1084.851894132402 776.8259613048581 349.1251545204954 1016.959325844171 299.0110708850852
540 0.005 2.7 2 834.7447182588076 689.2753993802037 689.3789867657854 1067.712596972061 1081.022133179024 1084.855061471255 776.9702320732789 349.278300124872 1016.954485981092 299.0111747916476
541 0.005 2.705 1 834.9360530669848 689.6247626647436 689.7292276950852 1067.762583486935 1081.02463090726 1084.855168350605 777.2246186451401 349.4296660385657 1017.013847309738 299.0112617968309
542 0.005 2.71 1 835.1331735574254 689.9732805644778 690.078538877219 1067.772141066459 1081.021363097714 1084.853877883935 777.4585944567257 349.5811831865057 1017.054143773426 299.0113250664294
543 0.005 2.715 1 835.330579728557 690.3209775067744 690.4270044644658 1067.769713727083 1081.019323391046 1084.852775750848 777.6781092438217 349.7327621826025 1017.082301542966 299.0113754694602
544 0.005 2.72 1 835.5278705327717 690.6678683090661 690.7746427718807 1067.768130930243 1081.020172668599 1084.853394105008 777.8884626430125 349.8844082875954 1017.107999918071 299.0114440625231
545 0.005 2.725 1 835.7247159697937 691.0139537647135 691.1214597316856 1067.768660426619 1081.02114950447 1084.853840677797 778.0933150324742 350.0361032572804 1017.132897805499 299.011538706082
546 0.005 2.73 1 835.9210330130343 691.359237290427 691.4674613294552 1067.771007861194 1081.022129255845 1084.854450459166 778.2940147014342 350.1878583880041 1017.158696458418 299.0116697886397
547 0.005 2.735 1 836.1160677824944 691.7037216502042 691.8126513709017 1067.773380126566 1081.022034156175 1084.854229535839 778.4925175558944 350.3396678211215 1017.183583294945 299.0118340682195
548 0.005 2.74 1 836.310402904931 692.0474114002733 692.1570360677049 1067.7765375487 1081.022739064875 1084.854964699954 778.6893707607985 350.4915067684249 1017.209496975211 299.0120442166127
549 0.005 2.745 1 836.5036865239864 692.3903046712929 692.5006161895145 1067.779345620675 1081.022818124425 1084.855015297384 778.8849398424031 350.6433577331121 1017.235003628863 299.0122958589794
550 0.005 2.75 1 836.6968580401928 692.7324096430151 692.8433995675219 1067.782810400177 1081.023868313888 1084.856024204616 779.0799374046438 350.7952155511434 1017.261455238084 299.0125993319203
551 0.005 2.755 1 836.8893361230124 693.0737245887517 693.185386859475 1067.785398101764 1081.023778743876 1084.855779045382 779.274238381186 350.947053682052 1017.286578289402 299.0129438367434
552 0.005 2.76 1 837.0818030092295 693.4142565325724 693.5265841835693 1067.788460867027 1081.024371611921 1084.856257474392 779.4680936903987 351.0988700431243 1017.312419488684 299.0133409783762
553 0.005 2.765 1 837.2737329772075 693.7540046491139 693.8669924352486 1067.790772889569 1081.024116042353 1084.855908080137 779.6618008692971 351.2506570390494 1017.337051616836 299.013779516355
554 0.005 2.77 1 837.4658076689278 694.0929759792773 694.2066177105445 1067.793758067458 1081.024775314932 1084.856509128797 779.8551012192773 351.4024013989379 1017.362634196426 299.0142690934159
555 0.005 2.775 1 837.6572088701888 694.4311670488606 694.5454591331951 1067.79580248429 1081.024303348234 1084.855915039808 780.047926085155 351.5541140026953 1017.386783437155 299.0147931197575
556 0.005 2.78 1 837.8486773751828 694.7685861357653 694.8835230908115 1067.798821565217 1081.02511542467 1084.856711102539 780.2404449105505 351.7057810444315 1017.412242857426 299.0153639473922
557 0.005 2.785 1 838.0393306932426 695.1052296954863 695.2208089302712 1067.80132599081 1081.025184240617 1084.856707085676 780.4321296132093 351.8574208598969 1017.436724650138 299.0159631110647
558 0.005 2.79 1 838.2300201057208 695.4411080624016 695.5573240019799 1067.804686449124 1081.026234620416 1084.857676355128 780.6237418521195 352.009029877322 1017.462469047502 299.0165992892889
559 0.005 2.795 1 838.4200200327583 695.7762152731374 695.8930659489297 1067.807200285741 1081.026171006939 1084.857464972564 780.8149572367444 352.1606116984168 1017.486967219066 299.017250947504
560 0.005 2.8 1 838.609933291195 696.110558519965 696.2280402611756 1067.810388577575 1081.027003998644 1084.858199974368 781.0057442058554 352.3121864996978 1017.512523486233 299.0179245951828
561 0.005 2.805 1 838.7989907113011 696.4441357288295 696.5622457768466 1067.812708849088 1081.026814662862 1084.857879532721 781.1961038959895 352.46372201907 1017.536694646671 299.018598553512
562 0.005 2.81 1 838.9878142167245 696.7769524322067 696.8956879947543 1067.815795742417 1081.027620404801 1084.858612502091 781.3860409271447 352.615248573389 1017.562019567853 299.0192793617779
563 0.005 2.815 1 839.1760055783094 697.1090090847053 697.2283672886782 1067.818100333035 1081.027454179587 1084.858334525613 781.5757062624185 352.7667455416362 1017.586080986069 299.0199456208993
564 0.005 2.82 1 839.3641487444221 697.4403111606998 697.5602886215904 1067.821172306231 1081.028298618039 1084.859111867989 781.7648031802829 352.9182064228739 1017.611256062472 299.0206039415207
565 0.005 2.825 1 839.5515521060753 697.7708580565768 697.8914520681961 1067.823507808454 1081.028171991973 1084.858868420517 781.9534841510796 353.0696379500241 1017.635206048862 299.0212332750916
566 0.005 2.83 1 839.7388511538468 698.100657144849 698.2218637457846 1067.826440997299 1081.029007180139 1084.859643238379 782.1418765633167 353.2210144012024 1017.660148506858 299.0218405135928
567 0.005 2.835 1 839.9254891733054 698.4297059477318 698.5515226080504 1067.82873053313 1081.028897528516 1084.859414021232 782.3297704548497 353.3723769575815 1017.68391019707 299.0224057267914
568 0.005 2.84 1 840.112120783874 698.7580095922954 698.8804333880588 1067.831813280394 1081.029749804673 1084.860191932854 782.51730140701 353.5237490411726 1017.708838599661 299.0229366886858
569 0.005 2.845 1 840.2980522191192 699.0855657418584 699.2085950873968 1067.834220594392 1081.029650172762 1084.859963655198 782.7043347453885 353.6750775806486 1017.732612631129 299.0234150732836
570 0.005 2.85 1 840.4839303801268 699.4123823307661 699.5360136858529 1067.837343117541 1081.030496154447 1084.860734330012 782.8910956598256 353.8263660418178 1017.757488514643 299.023850304317
571 0.005 2.855 1 840.6690935464802 699.7384559927444 699.8626881548204 1067.839320174852 1081.0303807722 1084.860502244065 783.0772463107111 353.977615230497 1017.781097911908 299.0242261528491
572 0.005 2.86 1 840.8542722386459 700.0637938597763 700.1886234664644 1067.842342110474 1081.031227123048 1084.861269190944 783.2632023771241 354.128808856984 1017.805822214464 299.0245539947807
573 0.005 2.865 1 841.0388517672908 700.3883944376179 700.5138192475649 1067.844699853196 1081.031126942631 1084.861043947054 783.448533541575 354.2799733564044 1017.829444123909 299.0248200852395
574 0.005 2.87 1 841.2234031753621 700.7122628634257 700.8382800837314 1067.847782600213 1081.031958852727 1084.861802405509 783.6337429623646 354.4311022742342 1017.854137983238 299.0250378082833
575 0.005 2.875 1 841.4072122428406 701.0353983880995 701.1620058090704 1067.850116273612 1081.031845538564 1084.861572297999 783.8184744832911 354.5821940275419 1017.877619606791 299.0251955344045
576 0.005 2.88 1 841.5908998691889 701.3578053855792 701.4850004397374 1067.853191251478 1081.03268754107 1084.862336548937 784.0028675248399 354.7332549240745 1017.902199751783 299.0253087137996
577 0.005 2.885 1 841.7737888999978 701.6794821705163 701.8072632992515 1067.855555831253 1081.032585982098 1084.862109418972 784.1868280582198 354.8842791166859 1017.925597478842 299.0253676154231
578 0.005 2.89 1 841.9565966115302 702.0004345463562 702.1287990700678 1067.858643036821 1081.033425072743 1084.862868351036 784.3705101814031 355.0352662961618 1017.950111621143 299.0253890940672
579 0.005 2.895 1 842.1385695818799 702.3206609889443 702.4496072761174 1067.860914805873 1081.033314474957 1084.86263983038 784.5536772902689 355.1862184699243 1017.973449977871 299.0253647520591
580 0.005 2.9 1 842.320479008762 702.6401643913624 702.769690860521 1067.863973480538 1081.034193469443 1084.863407802259 784.736520012702 355.3371303790007 1017.997843360231 299.0253125181134
581 0.005 2.905 1 842.5017171939834 702.9589473717641 703.0890514289271 1067.866311277575 1081.034055543316 1084.863165466227 784.9190000215112 355.4880132050384 1018.021132552079 299.0252247287324
582 0.005 2.91 1 842.6829709766761 703.2770130403369 703.4076922247451 1067.869418745389 1081.034923533128 1084.863929952783 785.1010539705829 355.6388378605668 1018.045443152581 299.0251194720539
583 0.005 2.915 1 842.8635290356295 703.5943609719785 703.7256133874221 1067.871761609664 1081.034843088954 1084.863749897649 785.2827335645435 355.7896312579142 1018.068590038256 299.0249893107452
584 0.005 2.92 1 843.0439805120676 703.9109955388592 704.0428189142795 1067.874830975258 1081.035656328682 1084.864449526814 785.4641187555743 355.9403835094632 1018.092828065717 299.0248522820195
585 0.005 2.925 1 843.223721901967 704.2269172222907 704.3593094874204 1067.877129127033 1081.035554059079 1084.864252629977 785.6451423459959 356.0910969809569 1018.115880443825 299.0247005443873
586 0.005 2.93 1 843.4033272109258 704.5421274829058 704.675087200459 1067.880185920544 1081.036362713123 1084.864951553182 785.8258066155076 356.2417707339945 1018.140072024833 299.0245514562139
587 0.005 2.935 1 843.5822370199993 704.8566284138026 704.9901534722118 1067.882508990483 1081.036262614435 1084.864756541695 786.0060921636775 356.3924118631509 1018.163076798351 299.0243965404507
588 0.005 2.94 1 843.7610881407765 705.1704248715441 705.3045124925019 1067.885562359203 1081.037064171795 1084.865451585153 786.1861840895052 356.5430338230074 1018.187159329273 299.0242522618391
589 0.005 2.945 1 843.9394281503045 705.4835117297438 705.6181618693132 1067.887872061919 1081.036961209649 1084.865256949139 786.3657245612308 356.6936014724455 1018.210074910881 299.024109377568
590 0.005 2.95 1 844.1176234629855 705.7958995938559 705.9311083645865 1067.890930378238 1081.037765015401 1084.86595265104 786.5450108326986 356.844126090699 1018.234074771487 299.0239832082727
591 0.005 2.955 1 844.2950807902566 706.1075833621974 706.2433500289515 1067.893233806781 1081.037659026065 1084.865755320619 786.7238763565485 356.9946004783855 1018.256901100828 299.0238636687369
592 0.005 2.96 1 844.4723760874004 706.4185704005826 706.5548922413452 1067.896218292428 1081.038457781602 1084.866450029564 786.9024333671273 357.1450312472264 1018.280803660226 299.0237650674498
593 0.005 2.965 1 844.6490048557088 706.7288580349758 706.8657337077733 1067.898509924578 1081.038355729596 1084.866253732413 787.080715939726 357.2954141350388 1018.303551951237 299.0236762005433
594 0.005 2.97 1 844.8255366430169 707.0384521231883 707.1758788078046 1067.901572366369 1081.039155561588 1084.866945240299 787.2584223752154 357.4457626656188 1018.327395871208 299.0236105959322
595 0.005 2.975 1 845.0012465555843 707.347348409813 707.4853256690177 1067.903851912595 1081.039041657397 1084.866745061038 787.435773902426 357.5960597681849 1018.350043779021 299.0235561763741
596 0.005 2.98 1 845.1772106983989 707.6555556846744 707.7940802732107 1067.906855785861 1081.039833161751 1084.867435510674 787.6128925504474 357.7462964032925 1018.373759298705 299.0235256891602
597 0.005 2.985 1 845.3524243752388 707.9630703429476 708.102141330629 1067.909074797159 1081.039700363057 1084.867229463978 787.7895896748616 357.8965008343787 1018.396332788639 299.0235063760476
598 0.005 2.99 1 845.5274829080718 708.2698983157833 708.4095131827619 1067.912121619651 1081.040516981747 1084.867929671747 787.9660327523943 358.0466652786162 1018.419979970183 299.0235103220691
599 0.005 2.995 1 845.7018560868257 708.5760396850883 708.7161964147905 1067.914385671991 1081.040390463491 1084.867722810733 788.141836732026 358.1967895370604 1018.442512284415 299.0235243166867
600 0.005 3 1 845.8760248399328 708.8814968678548 709.0221936327214 1067.917432837829 1081.04120415457 1084.868421263257 788.3175187118362 358.3468686607895 1018.466069600543 299.0235600012924
601 0.005 3.005 1 846.0495662072437 709.1862792138406 709.3275125209285 1067.919675669951 1081.041073570897 1084.8682129795 788.4928594074341 358.4968820326558 1018.488508147236 299.023603826696
602 0.005 3.01 1 846.2230440074748 709.4903829579637 709.6321507793232 1067.922721269502 1081.041884622659 1084.868909826498 788.6679528500707 358.646833930663 1018.512014744689 299.0236671996036
603 0.005 3.015 1 846.3958719825864 709.7938058942439 709.936107300219 1067.92495837209 1081.041750418681 1084.868699473875 788.8426638903977 358.7967470835167 1018.534382187374 299.0237363590178
604 0.005 3.02 1 846.5686357976144 710.0965516772739 710.2393850958462 1067.928006544463 1081.042563422279 1084.869397877306 789.0171060237467 358.9466072305212 1018.557814068479 299.0238226518459
605 0.005 3.025 1 846.7407637250972 710.398620892958 710.5419847933927 1067.93023783671 1081.04242423313 1084.869184106259 789.1911629816361 359.0964278587861 1018.580107083595 299.0239122729873
606 0.005 3.03 1 846.9128465725183 710.7000362293646 710.8439179665615 1067.933288352108 1081.043234981866 1084.869880886174 789.3651570870024 359.2462142392808 1018.603469381053 299.0240165396169
607 0.005 3.035 1 847.0842236524113 711.0007785803464 711.1451789166998 1067.935605143183 1081.043092448732 1084.869664044702 789.5386908113926 359.3959568436285 1018.625879930964 299.024121751708
608 0.005 3.04 1 847.2555469087208 711.3008548435657 711.4457724778332 1067.938603929506 1081.043891205988 1084.87035919702 789.7126906508663 359.5456475663257 1018.649178570589 299.0242392583748
609 0.005 3.045 1 847.4261901567374 711.6002633293555 711.7456978259863 1067.940785357037 1081.043756683815 1084.870149108926 789.8858400834795 359.6952857630847 1018.671294262281 299.0243555532174
610 0.005 3.05 1 847.5967263111097 711.8990081349224 712.0449582699666 1067.943813464974 1081.044579836972 1084.870853429442 790.0584329049025 359.8448741033229 1018.694489341552 299.0244821045222
611 0.005 3.055 1 847.7665958905828 712.1970885777661 712.3435534990698 1067.946015672927 1081.044434246346 1084.87063377677 790.2305893285322 359.9944038930622 1018.716537693838 299.0246055128338
612 0.005 3.06 1 847.9363443728721 712.4945097661162 712.6414874663758 1067.949014332864 1081.045236570531 1084.871328022679 790.4025050358049 360.1438838741977 1018.739636618205 299.0247374997012
613 0.005 3.065 1 848.1054597181422 712.7912698671079 712.9387595123812 1067.951223621323 1081.045094528494 1084.871111390456 790.57399495186 360.2933168142059 1018.761626187788 299.0248647375566
614 0.005 3.07 1 848.2745191013745 713.0873726942057 713.2353728530708 1067.9542381329 1081.045902817859 1084.871808711159 790.745204230613 360.4426976421653 1018.784685583753 299.0249990538107
615 0.005 3.075 1 848.4429203667466 713.3828180493894 713.5313274991759 1067.956446781681 1081.045761093018 1084.871592799115 790.9160212700309 360.5920203667425 1018.806614754582 299.0251273294281
616 0.005 3.08 1 848.6112038099379 713.6776100909433 713.8266271572874 1067.95946492382 1081.046570767068 1084.872289440249 791.0865857882601 360.7412950322216 1018.82960750134 299.0252615934535
617 0.005 3.085 1 848.7788332922499 713.9717474996452 714.1212711715298 1067.961670690149 1081.046425395956 1084.872070374212 791.2567566377867 360.890516628062 1018.851472494219 299.0253887694732
618 0.005 3.09 1 848.946409972091 714.2652331032813 714.4152623229621 1067.964671295416 1081.047239390889 1084.872771939607 791.4265926254151 361.0396712854219 1018.874421814138 299.025521168148
619 0.005 3.095 1 849.1133743648403 714.5580702698479 714.7086028167978 1067.96688614421 1081.047098190486 1084.872553614671 791.5960745862888 361.1887792293732 1018.896323711948 299.0256459019744
620 0.005 3.1 1 849.2802283444274 714.8502616938055 715.0012952845511 1067.969891962498 1081.047905757486 1084.873248488931 791.7652764813864 361.3378336095349 1018.919217038208 299.0257752045345
621 0.005 3.105 1 849.4464591749002 715.1418042688625 715.293338373275 1067.972079929315 1081.047758225286 1084.873028104091 791.9341484666894 361.4868369346896 1018.9409467944 299.0258964787397
622 0.005 3.11 1 849.6125896731264 715.4327029709189 715.5847357785393 1067.975076386235 1081.048564435021 1084.87372438005 792.1028081160933 361.6357808808433 1018.963730573186 299.026022044792
623 0.005 3.115 1 849.777958810226 715.7229571995957 715.8754872693725 1067.97736933767 1081.048428814254 1084.873508178029 792.2710786214899 361.78466784119 1018.98541557205 299.0261393718959
624 0.005 3.12 1 849.9432725291855 716.0125699942631 716.1655958211201 1067.980374718033 1081.049230973869 1084.874199792622 792.4390604492235 361.9335093316287 1019.008165610697 299.0262607760943
625 0.005 3.125 1 850.1079489936052 716.3015403344249 716.4550608888524 1067.982518812836 1081.049077077589 1084.873976733919 792.6066128100937 362.0822950785607 1019.029752163106 299.0263738579548
626 0.005 3.13 1 850.2726638761339 716.5898743974514 716.7438876816638 1067.985493220011 1081.049882345026 1084.874671453337 792.77389436764 362.231024050855 1019.052423069216 299.0264910292119
627 0.005 3.135 1 850.43673049496 716.8775700560484 717.0320749521887 1067.987672532314 1081.049735241886 1084.874449265312 792.9407877803069 362.3796930850983 1019.073948604419 299.0265999182219
628 0.005 3.14 1 850.600676833021 717.1646319062405 717.3196263170396 1067.990638450706 1081.050532647906 1084.875139324844 793.1075026454311 362.528305578695 1019.096507314827 299.0267131080915
629 0.005 3.145 1 850.7639900458242 717.4510587245345 717.6065414794647 1067.992806557338 1081.050382186663 1084.874916806116 793.2738686017939 362.6768469169772 1019.117942683786 299.0268181365489
630 0.005 3.15 1 850.9272308755346 717.7368538331423 717.8928234462251 1067.995774238812 1081.05118313329 1084.875609663464 793.4399361486611 362.825336630853 1019.140441643286 299.0269275222163
631 0.005 3.155 1 851.0898310876224 718.0220168752293 718.1784721462091 1067.997942072396 1081.051032019565 1084.875384453954 793.6056575929722 362.9737714209245 1019.161809389575 299.0270289426344
632 0.005 3.16 1 851.2524221282524 718.3065551746776 718.4634930469877 1068.000893026474 1081.051826623025 1084.876072718202 793.7713101390955 363.1221225638988 1019.184227460542 299.0271349924538
633 0.005 3.165 1 851.4143293108748 718.5904645499913 718.7478842520568 1068.00303911929 1081.051671494543 1084.875846729661 793.9365259960089 363.2704266564054 1019.205509079822 299.0272333530452
634 0.005 3.17 1 851.5759654957652 718.873745925872 719.0316469886426 1068.006036128834 1081.05248117962 1084.876542471772 794.1014127480402 363.4186820713381 1019.227891182223 299.0273363258154
635 0.005 3.175 1 851.7370085014751 719.1564016280672 719.3147826283752 1068.008222742172 1081.052328427737 1084.87631549901 794.2659678135965 363.566904123755 1019.249152632395 299.0274318091974
636 0.005 3.18 1 851.8980327448867 719.4384346982689 719.5972946249461 1068.011104603634 1081.053097058202 1084.8769947102 794.4302165260227 363.715059929271 1019.271494249904 299.0275322980287
637 0.005 3.185 1 852.0584764218261 719.7198455696594 719.8791827785668 1068.013287247027 1081.052971577323 1084.876781485905 794.5942023445584 363.8631579751763 1019.292715079991 299.0276253601689
638 0.005 3.19 1 852.2188810808956 720.0006383764354 720.1604506558983 1068.016276250429 1081.053777294544 1084.877471078185 794.7580213864718 364.0111935960354 1019.314980974087 299.0277235906432
639 0.005 3.195 1 852.3786600702116 720.2808120296896 720.4410980646776 1068.018419186369 1081.053615888037 1084.877239881393 794.9215258496897 364.1591648858827 1019.336083780077 299.0278145980532
640 0.005 3.2 1 852.5384150552914 720.5603708465364 720.7211285212687 1068.021364265667 1081.054410059618 1084.87792805611 795.084725563819 364.30707664821 1019.358244122176 299.027911021048
641 0.005 3.205 1 852.6974995414604 720.8393132107581 721.0005415076587 1068.023499970513 1081.054254638736 1084.877701701394 795.2474289166665 364.4549170130113 1019.379268066757 299.0280004295462
642 0.005 3.21 1 852.8565198655473 721.1176441230671 721.2793409728263 1068.026453674736 1081.05505048797 1084.878389397703 795.4099429261363 364.602694238324 1019.401374139654 299.0280953998262
643 0.005 3.215 1 853.0149016247508 721.3953618166676 721.5575261897552 1068.028578869924 1081.05488842805 1084.87815902799 795.5720879900974 364.7504155369799 1019.42233524637 299.0281834458221
644 0.005 3.22 1 853.1732089035795 721.6724708244961 721.835100854098 1068.03151917392 1081.055681165497 1084.878844833178 795.7340214061983 364.8980738457325 1019.444367785513 299.0282771680971
645 0.005 3.225 1 853.3308895951731 721.9489693530999 722.1120641380015 1068.033641926246 1081.055520667494 1084.878614818837 795.8955761658544 365.0456683684893 1019.465265736643 299.02836431649
646 0.005 3.23 1 853.4885063874774 722.2248627546261 722.3884201818113 1068.036582911797 1081.056315665259 1084.879302206255 796.0569426756115 365.1932020916543 1019.48724038707 299.0284573624074
647 0.005 3.235 1 853.6455088939373 722.5001497252958 722.6641685344913 1068.038683139788 1081.05614576767 1084.879065624042 796.2179250665583 365.3406765363443 1019.508062901641 299.0285438405432
648 0.005 3.24 1 853.8024160272545 722.7748352341886 722.9393133046997 1068.041622471539 1081.056940552149 1084.879753130135 796.3786888154762 365.488093632952 1019.529991342342 299.0286363655119
649 0.005 3.245 1 853.9587275638283 723.0489169411901 723.2138532821973 1068.043725238015 1081.056774490555 1084.879518827971 796.5390249844212 365.6354465517209 1019.55075586951 299.0287224615282
650 0.005 3.25 1 854.1149335669031 723.322399590763 723.4877922851659 1068.046662567825 1081.057571460451 1084.880207393515 796.6991621051984 365.782733455108 1019.572601141465 299.0288146179662
651 0.005 3.255 1 854.2704881791477 723.5952811039464 723.7611294251413 1068.048780495433 1081.057405507223 1084.879971449296 796.8589263341861 365.9299510576765 1019.593307831461 299.0289004414635
652 0.005 3.26 1 854.4260279510008 723.8675677847647 724.0338693281523 1068.051709235051 1081.058193231671 1084.880655076538 797.0185552819499 366.0771143847198 1019.615078748069 299.0289924098404
653 0.005 3.265 1 854.5810004638237 724.139256231831 724.3060099094397 1068.053820846646 1081.058024097704 1084.880419221932 797.1778437294163 366.2242081520698 1019.63571583119 299.0290780263457
654 0.005 3.27 1 854.7359337264495 724.4103515133856 724.5775555488739 1068.056734825989 1081.058813369518 1084.881104479502 797.3368892113544 366.3712352846985 1019.657421689995 299.0291698436965
655 0.005 3.275 1 854.8902390638176 724.6808522719012 724.8485056775507 1068.058832612666 1081.058646406315 1084.880870726055 797.4955333330633 366.5181952145522 1019.67798380733 299.0292553253956
656 0.005 3.28 1 855.0445042841358 724.9507636544311 725.1188643209135 1068.061735934784 1081.059432993136 1084.881553861163 797.6539928867795 366.6650990566649 1019.699624190974 299.029347094413
657 0.005 3.285 1 855.1981243699186 725.2200849935026 725.3886314073417 1068.063828246585 1081.059266136569 1084.881319799895 797.8121399991387 366.8119302743731 1019.720127954233 299.029432589471
658 0.005 3.29 1 855.3516913757093 725.4888184855014 725.6578095156656 1068.066740282993 1081.060057895095 1084.882006488686 797.9707763438959 366.9586874983938 1019.741714363424 299.0295243346467
659 0.005 3.295 1 855.5046497695736 725.7569642940098 725.9263986341468 1068.068832655 1081.059889612183 1084.881771794792 798.1287439098056 367.1053791249893 1019.762157513947 299.0296098573953
660 0.005 3.3 1 855.6575808368084 726.0245262843315 726.1944021323109 1068.07173213242 1081.060673328883 1084.882452997844 798.2863300104556 367.2519992653975 1019.783671043382 299.0297015236482
661 0.005 3.305 1 855.8098884311044 726.2915032031653 726.4618195425197 1068.073818128149 1081.060505171341 1084.882218524585 798.4434677773672 367.398550463604 1019.804045295842 299.0297870272162
662 0.005 3.31 1 855.9621470161779 726.5578990169673 726.7286542406754 1068.076728467145 1081.061294615083 1084.88290297032 798.6003326317222 367.5450364305449 1019.825506266978 299.0298787637546
663 0.005 3.315 1 856.1137780340632 726.8237125639746 726.9949056792068 1068.07881270174 1081.061124008015 1084.882666045874 798.756812345935 367.6914556545877 1019.845815380646 299.0299641992363
664 0.005 3.32 1 856.2653596007029 727.0889474589363 727.2605769838325 1068.081726149384 1081.061914596295 1084.883351707166 798.9130816434988 367.8378069222068 1019.86721222061 299.0300557865312
665 0.005 3.325 1 856.4163170012088 727.3536022420158 727.5256674030378 1068.083808196922 1081.061741344247 1084.883113349103 799.0689885099412 367.9840807711096 1019.887461594692 299.0301410391001
666 0.005 3.33 1 856.5672983454832 727.6176813571204 727.790180289112 1068.086683069409 1081.062520576137 1084.883792931128 799.2247115460113 368.1302818453482 1019.908768117657 299.0302324547995
667 0.005 3.335 1 856.7177023688816 727.8811843953015 728.0541158970552 1068.088744687962 1081.062347286722 1084.883554601533 799.380070463742 368.2764191883091 1019.928949717438 299.030317488547
668 0.005 3.34 1 856.8680464062862 728.1441163224116 728.3174782314219 1068.091648736466 1081.063139426004 1084.884239775684 799.5352031648064 368.4224893970053 1019.950227738605 299.0304085876551
669 0.005 3.345 1 857.0177441558723 728.4064755874217 728.5802666561256 1068.093733935152 1081.062963700501 1084.884000960895 799.689977732798 368.5684914278938 1019.97032871541 299.0304932645543
670 0.005 3.35 1 857.1673946952225 728.6682655357558 728.842484267125 1068.096629225129 1081.063744094763 1084.884681047502 799.8445405105988 368.714423431436 1019.991531188671 299.0305840529219
671 0.005 3.355 1 857.3164027540104 728.9294838411407 729.1041297765241 1068.098689715067 1081.063567664062 1084.884441983495 799.9987267980182 368.8602844283517 1020.011583678228 299.0306683331939
672 0.005 3.36 1 857.4653745517541 729.1901359259349 729.3652072178007 1068.101558122459 1081.064346026477 1084.885119430153 800.1525911452237 369.0060844734463 1020.03271808497 299.0307586508291
673 0.005 3.365 1 857.6137298496617 729.4502202211949 729.625715909669 1068.103614285315 1081.064172228705 1084.884881462093 800.3061632601884 369.1518109406957 1020.052707964424 299.0308425524397
674 0.005 3.37 1 857.7620857838099 729.7097421502128 729.8856601398955 1068.106508046216 1081.064954894893 1084.885559551193 800.4596687675601 369.2974631496302 1020.073789922238 299.0309323440889
675 0.005 3.375 1 857.9098428973122 729.9686988358422 730.1450384271209 1068.108536694217 1081.064766001034 1084.885313612115 800.6128549631753 369.4430367125853 1020.093704105707 299.0310157439101
676 0.005 3.38 1 858.0575419020089 730.2270951748532 730.4038545536512 1068.111393692978 1081.065546722795 1084.885992793676 800.7657874807509 369.5885150262482 1020.114704388149 299.0311051321344
677 0.005 3.385 1 858.2046324504191 730.4849306057498 730.6621083903785 1068.113450593575 1081.065375869745 1084.885754145241 800.9183948742841 369.733938205633 1020.134571458374 299.0311880077151
678 0.005 3.39 1 858.3516968542766 730.7422082570902 730.9198029394004 1068.116295802619 1081.066146944514 1084.886426807206 801.0708109142579 369.8792935399204 1020.155512050511 299.0312770093328
679 0.005 3.395 1 858.4981458571266 730.9989275291817 731.1769379061479 1068.118328237914 1081.065969077943 1084.886185982239 801.2228621113262 370.0245784799808 1020.175305419714 299.0313594321843
680 0.005 3.4 1 858.6445525924386 731.2550905335348 731.4335155536794 1068.121165209531 1081.06674323301 1084.88686012445 801.3747462477749 370.1697918074482 1020.196159049753 299.0314479084287
681 0.005 3.405 1 858.7903700095151 731.5106981974045 731.6895364316705 1068.123197434525 1081.066561395581 1084.886615501365 801.5262676572883 370.31493093793 1020.215887728529 299.0315299283359
682 0.005 3.41 1 858.9362064240953 731.76575442094 731.9450040723369 1068.12606503371 1081.067339894891 1084.887290109507 801.6775100083945 370.4599990827952 1020.236718091338 299.0316179793472
683 0.005 3.415 1 859.081421168626 732.0202574977839 732.1999176171519 1068.128088671295 1081.067155522668 1084.887045878012 801.8284462255148 370.6049927775852 1020.256387152338 299.0316996025995
684 0.005 3.42 1 859.2265959586772 732.2742118441648 732.4542807941392 1068.130956068498 1081.067930958053 1084.887719046261 801.9792166417897 370.7499221774933 1020.277154282843 299.031787162042
685 0.005 3.425 1 859.3711268327111 732.5276154484621 732.7080924640895 1068.132988135011 1081.067750345189 1084.887475641792 802.1296237332206 370.8947744465634 1020.29676861873 299.0318683565611
686 0.005 3.43 1 859.5156359235935 732.7804723927291 732.961355943435 1068.135841378939 1081.068526431954 1084.88814913832 802.2798983018993 371.0395508271232 1020.317466167497 299.0319556068432
687 0.005 3.435 1 859.6595537153715 733.0327810966506 733.2140704358569 1068.137883244033 1081.068353225042 1084.887908774275 802.429837519711 371.1842534471151 1020.337026100747 299.0320365194708
688 0.005 3.44 1 859.8034152255574 733.2845463228219 733.4662396648092 1068.140721296356 1081.069123653358 1084.88857970775 802.5795772721179 371.3288672549305 1020.357653478764 299.0321235137713
689 0.005 3.445 1 859.9467252371484 733.5357665444718 733.7178629302873 1068.142715533831 1081.068931034771 1084.888329531928 802.7289962748931 371.4734251949259 1020.377110368545 299.0322041798431
690 0.005 3.45 1 860.0899332068128 733.7864459972385 733.9689441757885 1068.14552688701 1081.069700064741 1084.888999731194 802.8781718796978 371.6179026752493 1020.397347352136 299.0322909785797
691 0.005 3.455 1 860.2325285508766 734.0365822502613 734.2194816189635 1068.147543109854 1081.069517449819 1084.888754599717 803.0270233625614 371.7623051420772 1020.416642989133 299.0323714466028
692 0.005 3.46 1 860.3751656858415 734.2861808856783 734.4694794423797 1068.150375396744 1081.070288339653 1084.889425540156 803.1756853025213 371.9066311569482 1020.437108208951 299.0324580488763
693 0.005 3.465 1 860.5172135070683 734.5352399478973 734.7189367519561 1068.15237803024 1081.070099902266 1084.889176579216 803.3240237674961 372.0508781820523 1020.456450365257 299.0325383179074
694 0.005 3.47 1 860.6592543546515 734.783763451681 734.9678569075895 1068.155196526553 1081.070869243728 1084.889846732333 803.4721672649242 372.1950516983158 1020.476889557799 299.0326246212865
695 0.005 3.475 1 860.8006181654059 735.0317505060599 735.2162396637202 1068.157192065177 1081.070683648186 1084.889599924039 803.6199799792114 372.3391414270699 1020.496191991685 299.0327045995263
696 0.005 3.48 1 860.9419712156705 735.279204723934 735.4640880450189 1068.160002388483 1081.071450952021 1084.89026795744 803.767596593001 372.4831557618988 1020.516580129202 299.0327906820017
697 0.005 3.485 1 861.0827562607191 735.5261252450342 735.7114015920135 1068.161991507868 1081.071256950374 1084.890015418997 803.9148870795498 372.627090514675 1020.535823161471 299.032870333078
698 0.005 3.49 1 861.2235563571907 735.7725164043094 735.9581839157131 1068.164793193637 1081.072021269428 1084.890682659865 804.0619874439226 372.7709471691516 1020.556139171162 299.0329561324744
699 0.005 3.495 1 861.3637800127091 736.0183766928554 736.204434322306 1068.166777232003 1081.071831925558 1084.890432857974 804.2087659864383 372.9147081077725 1020.575303945838 299.0330355847329
700 0.005 3.5 1 861.5040012902689 736.2637096843863 736.4501559465356 1068.169571528309 1081.072593629688 1084.89109768398 804.3553526072798 373.0584014874833 1020.59554304578 299.0331210801482
701 0.005 3.505 1 861.6436261018948 736.5085123106151 736.695347075427 1068.171555361935 1081.072404589769 1084.890848043135 804.501605445321 373.2020028023215 1020.61464298585 299.0332002324842
702 0.005 3.51 1 861.7832529591009 736.7527904436091 736.940011894411 1068.174352764147 1081.073167124406 1084.89151297816 804.6476679186212 373.3455453608822 1020.634827723251 299.0332855587703
703 0.005 3.515 1 861.9223010861139 736.9965435985615 737.1841502901121 1068.176346510025 1081.072975712848 1084.891261053056 804.7934189784171 373.4890101393132 1020.653910675723 299.0333645044944
704 0.005 3.52 1 862.0613142694675 737.2397693559284 737.4277621924525 1068.179118101541 1081.073732219067 1084.891924014258 804.9389243456751 373.6323854894063 1020.674045948872 299.0334495885614
705 0.005 3.525 1 862.1996855278929 737.4824704846733 737.6708484160505 1068.181090702176 1081.073540458977 1084.89167163058 805.0840820843963 373.7756842727928 1020.693061490285 299.0335283499505
706 0.005 3.53 1 862.3380902410117 737.7246531631298 737.9134136773896 1068.183874274837 1081.074301574093 1084.892335589549 805.2291548754523 373.9188993517471 1020.71313667165 299.0336132332284
707 0.005 3.535 1 862.4759271598251 737.9663141255998 738.1554565605251 1068.18584345033 1081.07410967988 1084.89208386675 805.3738934932981 374.0620397159084 1020.732059084845 299.0336917347885
708 0.005 3.54 1 862.6137843392466 738.2074586514757 738.3969809249124 1068.188485553119 1081.074861539785 1084.892747211946 805.5183815932432 374.2051052201353 1020.752035383048 299.0337763487894
709 0.005 3.545 1 862.7510379775663 738.448084853987 738.6379860112011 1068.190422629433 1081.074673217635 1084.892496148808 805.6625860343603 374.3480907761985 1020.770870612619 299.0338546166873
710 0.005 3.55 1 862.8882784503766 738.6881971337748 738.8784753761546 1068.193204243628 1081.075434798082 1084.893158501197 805.8066233244349 374.4910061495827 1020.790799281318 299.0339389808569
711 0.005 3.555 1 863.0249345563587 738.9277937443776 739.1184481992975 1068.195171749983 1081.075238713955 1084.892903744481 805.9503515496432 374.6338360438704 1020.809592659881 299.0340170494139
712 0.005 3.56 1 863.161597991018 739.1668790493569 739.3579079832342 1068.19795297805 1081.075996972475 1084.893565537382 806.0939213618374 374.7765675683198 1020.829469932691 299.0341011541622
713 0.005 3.565 1 863.2976855966012 739.4054515167396 739.5968540111518 1068.199882563828 1081.075795653345 1084.893309393772 806.2369464855082 374.9192206440106 1020.848201384436 299.0341789684523
714 0.005 3.57 1 863.4337643193845 739.6435148739143 739.8352894752733 1068.202644221344 1081.076553298149 1084.893970510032 806.3797870760588 375.0617985121792 1020.868015164403 299.0342628231761
715 0.005 3.575 1 863.5692657499549 739.8810681298628 740.0732137996644 1068.204571081515 1081.076351849997 1084.893713323774 806.5223659635151 375.2042954000699 1020.886676458251 299.034340323591
716 0.005 3.58 1 863.7047607122116 740.1181144285051 740.3106300142796 1068.207337875932 1081.077113435393 1084.894378712472 806.6647949496121 375.3467123690484 1020.906444144802 299.0344238859778
717 0.005 3.585 1 863.8396685222098 740.3546512974909 740.5475365793595 1068.209278075478 1081.0769168489 1084.894125899264 806.8069675617855 375.4890434433254 1020.925058635919 299.0345010916888
718 0.005 3.59 1 863.9746092808989 740.5906865787924 740.7839388187673 1068.212048699095 1081.077678273105 1084.894793057465 806.9491017826966 375.6312924686863 1020.944763662697 299.0345843407069
719 0.005 3.595 1 864.1089711181446 740.8262163540372 741.0198349850913 1068.213978189925 1081.077474748366 1084.894537141073 807.0908847477119 375.7734508572813 1020.963311591196 299.0346612784614
720 0.005 3.6 1 864.2433352290665 741.0612455444239 741.2552287934647 1068.216719174008 1081.078229282118 1084.895202367159 807.2325348573023 375.9155571827297 1020.982934772297 299.0347442833939
721 0.005 3.605 1 864.3771821405786 741.2957712920751 741.4901184928091 1068.218629894845 1081.07802935666 1084.894948484501 807.3738245669489 376.0575688611455 1021.001410774314 299.0348208003428
722 0.005 3.61 1 864.5109888690624 741.5297980121557 741.7245077947046 1068.221389205313 1081.07878930532 1084.895615201924 807.5149885381287 376.1994926873142 1021.02097254097 299.0349035461539
723 0.005 3.615 1 864.6442027925934 741.7633243974118 741.9583959880867 1068.223317378138 1081.078584714071 1084.895357869738 807.6558272178573 376.3413361879536 1021.039386641675 299.0349798594743
724 0.005 3.62 1 864.7774122167741 741.9963545617375 742.1917864640853 1068.226054458273 1081.079341545067 1084.89602460525 807.7964630528086 376.4830958552209 1021.058890632313 299.0350623332923
725 0.005 3.625 1 864.9100226261515 742.2288868692198 742.4246783720448 1068.227985817952 1081.079143582499 1084.895771105904 807.9367224357968 376.6247680274024 1021.077257906285 299.0351384085346
726 0.005 3.63 1 865.0426345369814 742.4609261119388 742.6570754189862 1068.230710528078 1081.079897062022 1084.896435458628 808.0768296868052 376.7663561242186 1021.096701945546 299.0352206590851
727 0.005 3.635 1 865.1746630305058 742.6924698713607 742.8889763958988 1068.232619790829 1081.079697053252 1084.896181655314 808.2166110268466 376.9078596546256 1021.114999096719 299.03529649766
728 0.005 3.64 1 865.3067432987082 742.9235241543907 743.120385724895 1068.235333576176 1081.080451505993 1084.896845753985 808.3563316694559 377.0492771712255 1021.134380216938 299.0353784958614
729 0.005 3.645 1 865.4382611562727 743.1540856916803 743.3513017693182 1068.237239472539 1081.080250008499 1084.896589403676 808.4957184084743 377.1906022480725 1021.152623311982 299.0354541216741
730 0.005 3.65 1 865.5698152233748 743.3841590819062 743.5817280437728 1068.23996001774 1081.08100688785 1084.897254816484 808.6348660541425 377.3318358749785 1021.171947714357 299.0355358509963
731 0.005 3.655 1 865.7007815320871 743.6137426215034 743.8116635877558 1068.241871316791 1081.080802121835 1084.896996066365 808.7736981932503 377.472986923136 1021.190128704307 299.035611156661
732 0.005 3.66 1 865.8317412175431 743.8428403588262 744.0411118554543 1068.244594306089 1081.081557482969 1084.897660531854 808.9123625751326 377.6140594431444 1021.209396108517 299.0356926264414
733 0.005 3.665 1 865.9621253600402 744.0714494053485 744.2700712543942 1068.24649790698 1081.081353908176 1084.897402884376 809.0506971097039 377.7550319751579 1021.227518474292 299.0357676928148
734 0.005 3.67 1 866.0924527585429 744.2995740668457 744.4985450926785 1068.249211894985 1081.082106861924 1084.898065557991 809.1888202368191 377.8959259738838 1021.246728378476 299.0358488531665
735 0.005 3.675 1 866.2222423772446 744.5272137907 744.7265330033488 1068.25110789671 1081.081900038798 1084.897805189314 809.3266881821049 378.0367369446177 1021.264789163436 299.035923574868
736 0.005 3.68 1 866.3520541273652 744.7543725059464 744.9540383054161 1068.253798153553 1081.082649907647 1084.898466810806 809.4642981258363 378.1774649714131 1021.28392825587 299.0360044278218
737 0.005 3.685 1 866.4813523067668 744.981048648668 745.1810602159871 1068.255677699686 1081.082438242932 1084.898204000643 809.6017614450187 378.318106215528 1021.301924963989 299.0360789033574
738 0.005 3.69 1 866.6106785670332 745.2072470181083 745.4076025128115 1068.258401466549 1081.08319492786 1084.8988680199 809.7390282066686 378.4586666497349 1021.32101990887 299.0361595084873
739 0.005 3.695 1 866.7394179299706 745.4329644716466 745.6336634594579 1068.26028909451 1081.082984129035 1084.898605696421 809.8759224342291 378.5991304249475 1021.338961009501 299.0362336687565
740 0.005 3.7 1 866.8681734553833 745.6582081378551 745.8592482457909 1068.263016841626 1081.083740623917 1084.899268860159 810.0126801986069 378.7395160562244 1021.35800713866 299.0363140287938
741 0.005 3.705 1 866.9963769173581 745.8829736716625 746.0843546137631 1068.264881713421 1081.083524844932 1084.899004089633 810.1491609539711 378.8798089452238 1021.375882505838 299.0363879762216
742 0.005 3.71 1 867.1246011139336 746.1072660238051 746.3089861752776 1068.267565409439 1081.084274556845 1084.899664624968 810.2854531384465 379.0200049617803 1021.394838403427 299.0364680673439
743 0.005 3.715 1 867.2522601367625 746.3310828508146 746.5331417028098 1068.26943624055 1081.084066275395 1084.899403459938 810.4214369217395 379.1601397499621 1021.412653975731 299.036541651943
744 0.005 3.72 1 867.3799328657298 746.5544284087439 746.756824532489 1068.272123140815 1081.084815021367 1084.900062816302 810.557243647326 379.3001824574878 1021.431535497979 299.0366214057152
745 0.005 3.725 1 867.5070461451953 746.7773008434032 746.9800336432061 1068.273989720499 1081.084602298493 1084.89979828368 810.6927514902937 379.4401373851362 1021.449248111811 299.0366947271702
746 0.005 3.73 1 867.6342452285108 746.9997059326312 747.2027734495738 1068.276658851746 1081.085344483429 1084.900454247158 810.8280602872254 379.5799878001088 1021.468041618181 299.0367742100049
747 0.005 3.735 1 867.7608662560058 747.2216408301118 747.4250423900917 1068.278516299631 1081.08513223522 1084.900190974701 810.9630780399763 379.7197513777258 1021.48568671955 299.0368472230187
748 0.005 3.74 1 867.8871790882907 747.4431090496658 747.6468432801371 1068.281193649079 1081.085878739869 1084.900848808362 811.0979080527941 379.8594523274616 1021.504428881245 299.0369264018975
749 0.005 3.745 1 868.0130527261325 747.6641086094878 747.8681750697145 1068.283061221384 1081.085665339744 1084.900583022701 811.2324531553878 379.9990479611488 1021.522040845171 299.0369990804813
750 0.005 3.75 1 868.1390488275994 747.8846446199221 748.0890415941797 1068.285734077845 1081.086407703071 1084.901237821791 811.3668435082425 380.1385517956968 1021.540720828221 299.0370779774074
751 0.005 3.755 1 868.264454971289 748.1047145945516 748.3094416133073 1068.287586783634 1081.086192313367 1084.900972112774 811.5008948646573 380.2779631901519 1021.558253985595 299.0371503816159
752 0.005 3.76 1 868.3898983804307 748.3243237297819 748.5293790495283 1068.290287767421 1081.086942870016 1084.901631530155 811.6348105865297 380.4172816111738 1021.576867081172 299.0372289956838
753 0.005 3.765 1 868.514841824731 748.5434693596782 748.7488527454683 1068.292140400368 1081.086725296909 1084.901363845891 811.768451597081 380.5565132945965 1021.594336035701 299.0373011834898
754 0.005 3.77 1 868.6398248455337 748.7621561140973 748.9678658977793 1068.294796694401 1081.087464306321 1084.902017246648 811.9018677090403 380.6956679825551 1021.612890670851 299.0373795139034
755 0.005 3.775 1 868.7642634907504 748.9803817009918 749.1864173192993 1068.296631502314 1081.087245840813 1084.901749610595 812.0350473603307 380.8347266269824 1021.630302859561 299.037451323234
756 0.005 3.78 1 868.8888440550041 749.1981491198185 749.404509401646 1068.299303552992 1081.087990690928 1084.902405347914 812.1680612145341 380.9736929026607 1021.649145140333 299.0375292569526
757 0.005 3.785 1 869.0128447201957 749.415459050509 749.6221427371901 1068.301132272359 1081.087769692232 1084.902135306596 812.3007910942124 381.1125673578779 1021.666626802141 299.0376008182997
758 0.005 3.79 1 869.1368350522168 749.632315198528 749.8393205766904 1068.303772864519 1081.088507403437 1084.902786787317 812.4333415739039 381.2513487166178 1021.685090042414 299.0376784425443
759 0.005 3.795 1 869.2602693191092 749.8487120230482 750.0560398824753 1068.305605078444 1081.088286916505 1084.902516476749 812.5655688658982 381.3900383127348 1021.702382884032 299.0377496306833
760 0.005 3.8 1 869.3836634159125 750.0646556895632 750.2723045912118 1068.30824097284 1081.089022609415 1084.90316735936 812.697576042041 381.528645282977 1021.720738479584 299.0378270287569
761 0.005 3.805 1 869.5065263826035 750.2801448166957 750.4881140744623 1068.310068819956 1081.088805119736 1084.902899594052 812.8293487788101 381.6671550883796 1021.73797031859 299.0378979595006
762 0.005 3.81 1 869.629434076075 750.4951835952363 750.7034717051021 1068.312703611252 1081.089539745096 1084.903548506576 812.9609734138847 381.8055729946607 1021.756285471315 299.0379750739205
763 0.005 3.815 1 869.7518462699074 750.70977140848 750.9183772961975 1068.314463286417 1081.089317168508 1084.903280024201 813.0923548840277 381.9439020275498 1021.773434414995 299.0380457323155
764 0.005 3.82 1 869.8743304076529 750.923913316425 751.1328347888633 1068.317088600305 1081.090057016867 1084.903932626063 813.2235037047329 382.0821425995709 1021.791703882036 299.0381225957784
765 0.005 3.825 1 869.9962355667659 751.137605779659 751.3468423802135 1068.318910385783 1081.08983809535 1084.903662918848 813.3543927871403 382.2202926533827 1021.808839128117 299.0381930023022
766 0.005 3.83 1 870.1181660335492 751.3508519594027 751.5604027115805 1068.32154187615 1081.09057396864 1084.904313215837 813.4851648129322 382.3583504709043 1021.827050958515 299.0382695305816
767 0.005 3.835 1 870.2395636476618 751.5636499276936 751.7735146113048 1068.323375375227 1081.090352936665 1084.904040570528 813.6156322068454 382.496299354309 1021.844124241191 299.0383396022571
768 0.005 3.84 1 870.3610497674608 751.776005288226 751.9861821402553 1068.326014121965 1081.091085251126 1084.904686869317 813.7459345557617 382.6341613523443 1021.862298814805 299.0384159028758
769 0.005 3.845 1 870.4820117834664 751.9879155691065 752.1984040174248 1068.327796127728 1081.090855739175 1084.904412111447 813.8759234111396 382.7719340818538 1021.879293521968 299.0384856927656
770 0.005 3.85 1 870.6030102344159 752.1993862037644 752.4101842394462 1068.330385727608 1081.091580689379 1084.905055876221 814.005829687557 382.9096107437038 1021.897378299456 299.0385617387189
771 0.005 3.855 1 870.7234168047011 752.410414184675 752.6215212984512 1068.332178169519 1081.091358730651 1084.904784957447 814.1353507489657 383.0471983527263 1021.914322651873 299.0386313216551
772 0.005 3.86 1 870.8438406944439 752.6210019657808 752.8324173766101 1068.334791735787 1081.0920929121 1084.905432707702 814.264761200097 383.1846909967784 1021.93236032021 299.038707017388
773 0.005 3.865 1 870.9637051606428 752.8311489462805 753.0428720288662 1068.336586304188 1081.091867908172 1084.90515916105 814.3938821714603 383.322092112905 1021.949260633319 299.0387762710475
774 0.005 3.87 1 871.0836129211109 753.0408591002677 753.2528885044533 1068.339197875743 1081.092599342299 1084.905804687962 814.522848846177 383.4594038995313 1021.967257511996 299.0388517803462
775 0.005 3.875 1 871.2030013889539 753.2501312980921 753.4624662039313 1068.341000033573 1081.092378961435 1084.905534253886 814.65155376584 383.5966321877796 1021.984115985168 299.0389207909228
776 0.005 3.88 1 871.3224248392416 753.4589687726433 753.6716079800321 1068.343609455466 1081.093110454653 1084.906180669668 814.7802216744593 383.7337666173775 1022.002061075227 299.0389960419772
777 0.005 3.885 1 871.4412791852275 753.6673695218979 753.880312625237 1068.345392378563 1081.092884565131 1084.90590778659 814.9085859997218 383.870789711368 1022.018846192231 299.0390648479852
778 0.005 3.89 1 871.5601861450688 753.8753379811279 754.0885835560755 1068.3479954647 1081.0936186151 1084.906557754981 815.0367491024657 384.007724848259 1022.036727571186 299.0391397825459
779 0.005 3.895 1 871.6785471491414 754.0828727366438 754.2964199905825 1068.349778514377 1081.09339095723 1084.906283863701 815.164635105771 384.1445689975239 1022.053453831195 299.0392083659765
780 0.005 3.9 1 871.7969653593798 754.2899765787893 754.503824335804 1068.35236041815 1081.094121978474 1084.906931868367 815.2923290580186 384.2813205228549 1022.071472324918 299.0392832147612
781 0.005 3.905 1 871.914740902403 754.4966452759459 754.7107938852765 1068.354108066962 1081.093891169426 1084.906658084652 815.4196674283938 384.4179805292245 1022.088167991655 299.0393515964849
782 0.005 3.91 1 872.0326244972321 754.7028859229152 754.9173336546052 1068.356674469512 1081.094619728817 1084.907305072649 815.5470514236785 384.5545446147767 1022.105936607493 299.0394262571421
783 0.005 3.915 1 872.1499828281025 754.9086966359429 755.1234427760952 1068.358441300377 1081.094393651059 1084.907031904864 815.6740547541821 384.6910166037918 1022.122546322375 299.0394944845368
784 0.005 3.92 1 872.2674324660147 755.1140800601457 755.3291236718752 1068.361052890855 1081.095125633771 1084.90767884852 815.8008815950179 384.8273982806218 1022.140257801732 299.0395689198334
785 0.005 3.925 1 872.3842732790383 755.3190372030436 755.5343767886344 1068.362817495439 1081.094889451946 1084.90739932869 815.9274176708439 384.9636820882884 1022.156774155001 299.0396370416919
786 0.005 3.93 1 872.5011937524908 755.5235698230016 755.7392044465266 1068.365387808942 1081.095612326419 1084.90804242155 816.0537782568503 385.0998700449614 1022.174411061537 299.0397112851726
787 0.005 3.935 1 872.6175664388753 755.7276780763008 755.943606546161 1068.367129710503 1081.095377912203 1084.907764863354 816.1798539942041 385.2359629567564 1022.190905257911 299.0397790537974
788 0.005 3.94 1 872.7340113619539 755.9313645139046 756.1475857401301 1068.369683993941 1081.096108522756 1084.908413212943 816.3057755435005 385.3719635091514 1022.208501842444 299.0398528556922
789 0.005 3.945 1 872.8499205681926 756.1346257802014 756.3511399764143 1068.371442985531 1081.095883621843 1084.908139770409 816.4314141295559 385.5078707544262 1022.224952468086 299.0399201996401
790 0.005 3.95 1 872.9659007277886 756.3374681968253 756.5542735473653 1068.374024103109 1081.096614193031 1084.908786879877 816.5569074194788 385.6436873326533 1022.242500208748 299.0399935072031
791 0.005 3.955 1 873.0813382820044 756.5398884861979 756.756984757897 1068.375771272076 1081.096379273552 1084.908508893498 816.6821084727756 385.7794099875903 1022.258888945789 299.0400603127661
792 0.005 3.96 1 873.1968512299189 756.741892172465 756.9592775811271 1068.378321123055 1081.097100145427 1084.909151785929 816.8072088128047 385.9150329304928 1022.276343872714 299.0401330566717
793 0.005 3.965 1 873.3118325452588 756.9434784801877 757.1611517040363 1068.380056834051 1081.09686510712 1084.908873072068 816.9320281801481 386.0505572266633 1022.292660931304 299.0401992678313
794 0.005 3.97 1 873.4268787388053 757.1446489395296 757.3626091962151 1068.382618225111 1081.097591883762 1084.909518527022 817.0566714227741 386.18598339922 1022.310096561466 299.0402714441931
795 0.005 3.975 1 873.541372669642 757.3454025005575 757.5636491758045 1068.384354816943 1081.097357911729 1084.909239629441 817.1810333630898 386.3213218354292 1022.326372132287 299.0403371334873
796 0.005 3.98 1 873.6559515041835 757.5457431312471 757.7642749972283 1068.386945680436 1081.098089194517 1084.909885782074 817.3052457798402 386.4565569229496 1022.343773870073 299.0404088447282
797 0.005 3.985 1 873.7700253040028 757.7456688285628 757.9644853702813 1068.388672920695 1081.097848506699 1084.909603539684 817.4291875368972 386.5916847231298 1022.359999844839 299.0404740980656
798 0.005 3.99 1 873.8841628294342 757.945182705179 758.164283099391 1068.391225868246 1081.098572646159 1084.910247124287 817.5529514748521 386.7267287535266 1022.377328372796 299.0405454651565
799 0.005 3.995 1 873.9977317917813 758.1442833563899 758.3636670601023 1068.392944612206 1081.098333855515 1084.909965359655 817.6764489210786 386.861672383101 1022.393491937389 299.0406104436386
800 0.005 4 1 874.1113371918666 758.3429744622478 758.562640362047 1068.39549521501 1081.099058067378 1084.910608356866 817.7997813016077 386.9965303248474 1022.410771486496 299.0406816726052
801 0.005 4.005 1 874.2244948524394 758.541255281955 758.7612024771248 1068.397219142171 1081.098820907771 1084.910327411882 817.9228883137279 387.1313096328911 1022.426900426724 299.0407466227678
802 0.005 4.01 1 874.3376991200194 758.7391295483071 758.9593566182257 1068.399762867542 1081.099543820315 1084.910969848212 818.045835426137 387.2659827981734 1022.444126579746 299.0408178121671
803 0.005 4.015 1 874.4503391964819 758.9365947282262 759.1571012546634 1068.401467453693 1081.099299280532 1084.910684326187 818.1685001660355 387.4005515931146 1022.460181354879 299.0408827994616
804 0.005 4.02 1 874.5630492476865 759.1336538654011 759.3544390688929 1068.404002662034 1081.100021089843 1084.911325899208 818.291016058585 387.5350095494807 1022.47734771501 299.040954078342
805 0.005 4.025 1 874.6752133956053 759.3303071724047 759.5513698978613 1068.405704445033 1081.099777372842 1084.911040660808 818.4132687337595 387.6693739413503 1022.493344670278 299.0410191849313
806 0.005 4.03 1 874.787444557337 759.5265585657028 759.7478973276628 1068.408222452076 1081.100499386252 1084.911682994329 818.5353765185225 387.8036436253554 1022.51045408579 299.0410905531
807 0.005 4.035 1 874.8991279603709 759.7224045854742 759.944019164101 1068.409917690699 1081.100255770757 1084.911396811271 818.6572049821941 387.9378117430207 1022.526392955562 299.0411558326442
808 0.005 4.04 1 875.0109088059797 759.9178495596758 760.1397388045083 1068.412453273775 1081.100978591497 1084.91203779606 818.7787303622669 388.0718844436849 1022.543455373381 299.0412273713552
809 0.005 4.045 1 875.1221434008253 760.1128902446865 760.3350541902971 1068.414144274751 1081.100730960373 1084.91174936861 818.9000611742208 388.2058586161981 1022.559341127926 299.0412926645639
810 0.005 4.05 1 875.2334761646481 760.3075323654454 760.5299694799331 1068.41666989412 1081.10145119574 1084.912389601257 819.0212923576055 388.3397378902529 1022.576349447924 299.0413642394404
811 0.005 4.055 1 875.3442584340017 760.5017732856771 760.7244831047196 1068.418352651893 1081.101202943096 1084.912100465235 819.1422701790146 388.4735223295255 1022.592181412133 299.0414296167863
812 0.005 4.06 1 875.4551633390637 760.6956183011498 760.9185991341557 1068.420877490562 1081.101924081095 1084.912740803082 819.2631382703732 388.607207888612 1022.609143211473 299.0415011874621
813 0.005 4.065 1 875.5654970448243 760.8890633723147 761.1123152118465 1068.422559627804 1081.101676797836 1084.912452183276 819.3837146489329 388.7407942831115 1022.624926068836 299.0415665199246
814 0.005 4.07 1 875.6759253097003 761.082113367856 761.3056349584598 1068.425076900462 1081.102396306275 1084.913091417073 819.5043036545043 388.8742813126006 1022.641829672974 299.0416380103193
815 0.005 4.075 1 875.7858043736369 761.2747659174057 761.4985568575656 1068.426745011076 1081.102148191424 1084.912803087741 819.6244553554825 389.0076668660288 1022.657554794406 299.0417032683085
816 0.005 4.08 1 875.8957774431002 761.4670249966825 761.6910841902047 1068.429258052766 1081.102869967233 1084.913443430001 819.7444653714991 389.1409549254993 1022.674403249344 299.0417746282767
817 0.005 4.085 1 876.0051617553839 761.6588880018593 761.8832151852444 1068.43093482663 1081.102622482745 1084.913153629896 819.8638235744894 389.2741432832074 1022.690075345654 299.0418396490981
818 0.005 4.09 1 876.1146554390148 761.850358276335 762.0749527621451 1068.433445244613 1081.103340838263 1084.913791864517 819.9832390579609 389.407230177505 1022.706873215574 299.0419108409835
819 0.005 4.095 1 876.2236205415168 762.0414355905405 762.2662965078468 1068.435100293035 1081.103080154166 1084.913493648001 820.1024750737791 389.5402186234519 1022.722482224242 299.0419756189617
820 0.005 4.1 1 876.3326975142787 762.2321242958926 762.4572500502109 1068.43760086539 1081.10379678568 1084.914131210671 820.2216367693035 389.6731061061958 1022.739216510115 299.0420464744283
821 0.005 4.105 1 876.441229400197 762.4224210156958 762.6478113793386 1068.439256752549 1081.103538666124 1084.913833924133 820.3405528249287 389.8058932449989 1022.754774921618 299.0421109113936
822 0.005 4.11 1 876.5498719956197 762.6123304687211 762.8379841028229 1068.441752927612 1081.104253200506 1084.914469623123 820.4593562230968 389.9385894307877 1022.771457790563 299.042181370951
823 0.005 4.115 1 876.6579486258963 762.8018505989127 763.0277668974363 1068.443408391991 1081.103998033039 1084.914175463424 820.5779057435271 390.0711771226602 1022.786958578981 299.0422453029615
824 0.005 4.12 1 876.7661353194674 762.9909842764642 763.2171624820274 1068.44590435236 1081.104716074198 1084.914813958527 820.6963162450043 390.2037111625779 1022.803591101752 299.0423152090072
825 0.005 4.125 1 876.8738036062151 763.179731184168 763.4061703273688 1068.4475528944 1081.104459724392 1084.914518576832 820.8144704608653 390.3361263368939 1022.819049658707 299.0423786169791
826 0.005 4.13 1 876.9815601769576 763.3680943725714 763.594793450588 1068.449996256194 1081.105167869278 1084.915150755991 820.9325141127405 390.4684408454476 1022.835604461297 299.0424480292311
827 0.005 4.135 1 877.0887833101983 763.556071754719 763.7830303182494 1068.451632021969 1081.104913406709 1084.914856678403 821.0502789458243 390.6006452355619 1022.850997897797 299.0425109093214
828 0.005 4.14 1 877.1960627014796 763.7436663010697 763.9708837129313 1068.454126555733 1081.105631170471 1084.915493761704 821.1678650317637 390.7327453331656 1022.867533517733 299.0425797754826
829 0.005 4.145 1 877.3028270824092 763.9308758476432 764.1583519532933 1068.455775637655 1081.105376093269 1084.915198537467 821.2851918034709 390.8647477729546 1022.882899880343 299.0426420649456
830 0.005 4.15 1 877.4097107557446 764.1177064927845 764.3454394637921 1068.458260391713 1081.106090182102 1084.915833846514 821.4024087131052 390.9966420497063 1022.899383180088 299.0427103500111
831 0.005 4.155 1 877.5160581039307 764.3041548954169 764.532144355964 1068.459894696392 1081.10583067519 1084.915536264509 821.5193577903591 391.1284292260579 1022.914687584037 299.042772236881
832 0.005 4.16 1 877.6225080209014 764.4902243178126 764.7184694611339 1068.462367106588 1081.106542703208 1084.91617004771 821.6361709411123 391.2601074555038 1022.931111356704 299.0428401155591
833 0.005 4.165 1 877.7284168972873 764.6759142253132 764.9044141506832 1068.463993937647 1081.106283717319 1084.915873244674 821.7526865607869 391.3916917289133 1022.946362125519 299.0429015241791
834 0.005 4.17 1 877.8344399214378 764.8612281452747 765.0899816249378 1068.46646380196 1081.106996335912 1084.916507104637 821.8690785990623 391.5231817384899 1022.962740075566 299.0429690725895
835 0.005 4.175 1 877.939925869023 765.0461625813684 765.2751696491774 1068.468083312785 1081.106735441271 1084.916208785145 821.9852034696085 391.65454145474 1022.977941822555 299.0430302087871
836 0.005 4.18 1 878.045620719379 765.2307236172516 765.4599823281071 1068.470530339965 1081.107440216637 1084.916838007875 822.1013161142158 391.7858213427201 1022.994228162117 299.0430974340175
837 0.005 4.185 1 878.1507583978031 765.4149079413071 765.6444180537283 1068.472139572907 1081.107176558197 1084.916537945389 822.2171058332204 391.9170027080493 1023.009372304238 299.0431582186563
838 0.005 4.19 1 878.2560090775612 765.5987202061639 765.82848050262 1068.4745551268 1081.107881700742 1084.917169049412 822.3327468791773 392.0480865623389 1023.025605635314 299.0432251542534
839 0.005 4.195 1 878.3606973867165 765.7821572178494 766.0121675653182 1068.476159683854 1081.107621812664 1084.916871059117 822.4481111159998 392.179066534399 1023.040681820247 299.0432856907831
840 0.005 4.2 1 878.4654752856844 765.9652230290401 766.1954824161867 1068.478619232622 1081.108332965593 1084.917503035723 822.563351372654 392.3099453110387 1023.056896614862 299.0433523233959
841 0.005 4.205 1 878.5697111154365 766.1479151859222 766.3784234628388 1068.480244904079 1081.108075298006 1084.917204669026 822.678330217619 392.44072715102 1023.071950111427 299.0434125984258
842 0.005 4.21 1 878.6742853151761 766.3302383936959 766.5609942312201 1068.482702228404 1081.108782624962 1084.917834820403 822.7931471153273 392.5714036327757 1023.088143810045 299.0434790891689
843 0.005 4.215 1 878.7782301610167 766.512191169884 766.7431938486701 1068.4843096038 1081.108519629139 1084.917534827662 822.9077261401073 392.7019765434032 1023.103155532328 299.0435392281308
844 0.005 4.22 1 878.8821943447593 766.6937774681936 766.9250256047408 1068.486731823212 1081.109215836343 1084.918158969914 823.0221774642495 392.8324484286615 1023.119266209711 299.0436056073626
845 0.005 4.225 1 878.9856069112149 766.8749941854196 767.1064876301143 1068.488330733401 1081.108955222468 1084.917860097871 823.1363673008893 392.9628094901846 1023.134217582626 299.0436657192846
846 0.005 4.23 1 879.0890929664205 767.0558461868392 767.2875835399691 1068.490733724927 1081.109658331128 1084.918488059053 823.2504105352049 393.0930765419406 1023.150275690409 299.0437321123076
847 0.005 4.235 1 879.1920631831375 767.2363313880946 767.4683120728397 1068.492325553303 1081.10939567099 1084.918185987789 823.3642168921563 393.2232351964266 1023.165179254553 299.0437922308647
848 0.005 4.24 1 879.2951375521403 767.4164530980227 767.6486761041601 1068.494756209205 1081.110097275809 1084.918811449089 823.4778992524119 393.3532951763118 1023.181200830657 299.0438585446323
849 0.005 4.245 1 879.3976941932157 767.5962074941627 767.8286732082825 1068.496349053074 1081.109831799252 1084.918509454274 823.5913025442347 393.4832519993372 1023.196062734877 299.0439185482214
850 0.005 4.25 1 879.5003511990936 767.7755991575824 768.0083066959211 1068.498771191031 1081.110534240072 1084.919138251304 823.704606341983 393.6131056425034 1023.212027028741 299.0439846887588
851 0.005 4.255 1 879.6024961329406 767.9546265678662 768.1875754937937 1068.50036047717 1081.110271755229 1084.918838766084 823.817644790961 393.7428604450251 1023.226828262811 299.0440446566699
852 0.005 4.26 1 879.7047499800551 768.1332937083282 768.3664828686194 1068.502788169335 1081.110977024885 1084.919467384543 823.9305543630073 393.8725041632106 1023.242749209371 299.0441106219495
853 0.005 4.265 1 879.806516355266 768.3115953186153 768.5450257177465 1068.504379543187 1081.110711961496 1084.919164239085 824.0433099710027 394.0020416402413 1023.257507587279 299.0441703585029
854 0.005 4.27 1 879.9085148312993 768.4895352139681 768.7232062012431 1068.506822991684 1081.111418884043 1084.919792357318 824.1557905118887 394.1314788143438 1023.273421130532 299.0442362455989
855 0.005 4.275 1 880.0098979331607 768.6671138645661 768.9010246739318 1068.50840367734 1081.111150911054 1084.919488337764 824.2680132101763 394.2607966251795 1023.28813863246 299.0442957495962
856 0.005 4.28 1 880.1113483795473 768.8443353759759 769.0784846290318 1068.510816573842 1081.111856119605 1084.920118052606 824.3801314829071 394.3900228022766 1023.303956774896 299.044361376198
857 0.005 4.285 1 880.2122850765165 769.0211972333283 769.2555844722623 1068.512346843848 1081.111572420127 1084.919806391318 824.4919986835057 394.5191512542357 1023.318601198146 299.0444207288287
858 0.005 4.29 1 880.3133071445424 769.197704193121 769.4323279438905 1068.514745312727 1081.112277324283 1084.920434459262 824.6038091295401 394.6481787874264 1023.334358344995 299.0444862705823
859 0.005 4.295 1 880.4138224662983 769.3738539206729 769.6087136700304 1068.51632017684 1081.112011780078 1084.920129822456 824.7153508431454 394.7771091779965 1023.348971430172 299.0445454822487
860 0.005 4.3 1 880.5144377820166 769.549649949763 769.784744659444 1068.518720365226 1081.112710098659 1084.920752793565 824.8267595582209 394.9059345889151 1023.364707767456 299.0446108053783
861 0.005 4.305 1 880.6145421357591 769.7250903231226 769.9604195433628 1068.520293566631 1081.112444221428 1084.920449545873 824.937884843496 395.0346551099675 1023.379287425359 299.0446697849044
862 0.005 4.31 1 880.7147600682541 769.9001792857762 770.1357417055139 1068.522696184473 1081.113143234442 1084.921073347552 825.048890799323 395.1632720324307 1023.39496535806 299.0447349266682
863 0.005 4.315 1 880.8144715902881 770.0749138466857 770.3107093244975 1068.524259854826 1081.11287425297 1084.920768707897 825.1596349396779 395.2917841591717 1023.409486662215 299.0447936778256
864 0.005 4.32 1 880.9128168514684 770.248939230533 770.4851382884407 1068.526327480849 1081.113547042282 1084.921390559536 825.2670972892522 395.4204112025248 1023.424782267283 299.0448585793775
865 0.005 4.325 1 881.0111105064983 770.4225749183285 770.6591365868986 1068.527915479171 1081.1133162231 1084.921094739012 825.3753956246146 395.5488943303808 1023.439213842246 299.0449171164819
866 0.005 4.33 1 881.1097905412158 770.5958328952195 770.8327343960367 1068.53037585861 1081.114016101697 1084.921709802663 825.4840704771099 395.6772535353924 1023.454813599543 299.0449816077902
867 0.005 4.335 1 881.2081361399573 770.7687144878915 771.0059395699531 1068.531957075966 1081.113728321693 1084.921393975143 825.5927596319824 395.8054983765124 1023.469226617754 299.0450394188513
868 0.005 4.34 1 881.3066970404395 770.9412262696101 771.1787614182404 1068.534346443676 1081.11442187779 1084.922018247674 825.70145107725 395.9336428156759 1023.484730252847 299.0451030220536
869 0.005 4.345 1 881.4047924327615 771.1133682305061 771.3512029013215 1068.535887443327 1081.11414430685 1084.921707484393 825.8100073414779 396.061677118765 1023.499052523468 299.0451599590107
870 0.005 4.350000000000001 1 881.5030652995969 771.2851456925433 771.5232704980475 1068.538258694029 1081.11484117525 1084.922329478441 825.9185315651396 396.1896067906469 1023.514479936579 299.045222655792
871 0.005 4.355 1 881.6008273272446 771.4565581182245 771.6949657469926 1068.539791466293 1081.114563664643 1084.922017256241 826.0268536148459 396.3174265914183 1023.528756387232 299.0452786364694
872 0.005 4.36 1 881.6987086360957 771.6276105064341 771.8662941056383 1068.542158829028 1081.115259441147 1084.922638468081 826.1350690240175 396.445142029652 1023.544142115434 299.0453404820508
873 0.005 4.365 1 881.7960766634226 771.798301913306 772.0372561505127 1068.543680886261 1081.114980549659 1084.922325885678 826.243055040422 396.5727304060943 1023.558365008299 299.0453956311957
874 0.005 4.37 1 881.89355899667 771.9686373354223 772.2078568513472 1068.546043186471 1081.115676067734 1084.92294737786 826.3509461578128 396.7002162199013 1023.573698392789 299.045456620605
875 0.005 4.375 1 881.9905236299053 772.1386155138274 772.3780962856391 1068.547556452277 1081.115397056763 1084.922635897317 826.4585922787056 396.8276045200308 1023.587872067987 299.0455111042487
876 0.005 4.38 1 882.0875596379129 772.3082410257379 772.5479789006753 1068.549892996808 1081.116085523279 1084.923256136424 826.5660574557229 396.9548904874661 1023.603145326068 299.0455715583648
877 0.005 4.385 1 882.1840796220456 772.4775127114148 772.717504501913 1068.551403116137 1081.115810854599 1084.922950219205 826.6733574088618 397.0820700903072 1023.617266980875 299.0456255625978
878 0.005 4.39 1 882.282164605708 772.6467833370431 772.8868584022648 1068.554071441219 1081.116529927991 1084.92357103675 826.7836350210406 397.2089368398317 1023.632817448828 299.0456857294791
879 0.005 4.395 1 882.3793154453957 772.8157409195143 773.0559359745096 1068.555547339841 1081.116211669681 1084.923249994127 826.8926346158948 397.3357384562692 1023.646924661091 299.045739672614
880 0.005 4.4 1 882.4762593055716 772.9843828627743 773.2247154300588 1068.557821375809 1081.116901838143 1084.923876010307 827.0010529448041 397.462452733039 1023.662082939445 299.0457999788906
881 0.005 4.405 1 882.5725676567143 773.1527034035221 773.3931867652252 1068.559309069654 1081.116643113825 1084.923575456443 827.1089832951444 397.5890719599344 1023.676124110574 299.0458543602307
882 0.005 4.41 1 882.6689223229727 773.3207042753688 773.5613478639267 1068.561649406613 1081.117340521444 1084.924192582934 827.216650604469 397.7155910916269 1023.691293595709 299.0459153507379
883 0.005 4.415 1 882.7647417650384 773.4883807773393 773.7291930761116 1068.56316762756 1081.117068809653 1084.923885049375 827.323960505746 397.8420113475557 1023.705324071707 299.0459705081257
884 0.005 4.42 1 882.8606330133299 773.6557362347759 773.8967229765904 1068.565512468118 1081.117757021095 1084.924501146487 827.4311259211851 397.9683358345268 1023.72045265245 299.0460324024862
885 0.005 4.425 1 882.9560189284699 773.8227675032314 774.0639338615528 1068.567031693658 1081.117478614975 1084.924191349938 827.5380393249594 398.0945482943717 1023.734437102429 299.0460884952763
886 0.005 4.43 1 883.0516146174356 773.9894783775187 774.2308275485689 1068.569375598859 1081.1181652001 1084.924806059745 827.6448006319164 398.2206562708884 1023.749546812277 299.0461513263301
887 0.005 4.435 1 883.1466730973723 774.1558652429426 774.3974007969985 1068.570876103298 1081.117886240457 1084.924495315719 827.751310970851 398.3466421413541 1023.763484023086 299.0462083345299
888 0.005 4.44 1 883.2418295500203 774.3219312867416 774.5636554298052 1068.573215446407 1081.118571789521 1084.925108277815 827.8577047389203 398.4725251685974 1023.778522638032 299.0462720063632
889 0.005 4.445 1 883.3364853256596 774.4876739900332 774.7295890142393 1068.574710860441 1081.118290154417 1084.924795576882 827.9638564322912 398.5983083337539 1023.792408425207 299.0463298599843
890 0.005 4.45 1 883.431256698399 774.6530954261771 774.8952029924619 1068.577028626026 1081.11897104772 1084.925406491353 828.0698765067135 398.7240154906499 1023.807393540344 299.0463942133647
891 0.005 4.455 1 883.5255479962432 774.8181937867329 775.0604954680725 1068.578520320227 1081.118691654711 1084.925094362119 828.1756456528014 398.8496032306822 1023.821235750092 299.0464525637993
892 0.005 4.46 1 883.6199598226809 774.9829720887316 775.2254686239494 1068.580841813062 1081.119374507341 1084.92570524533 828.2812872271234 398.9750728147803 1023.836180639335 299.0465174505734
893 0.005 4.465 1 883.7138997686609 775.1474274801858 775.3901202065535 1068.582321858094 1081.119090756263 1084.925392018243 828.3867153122052 399.1004334878402 1023.84997483456 299.0465762244473
894 0.005 4.47 1 883.8079513274732 775.3115636704143 775.5544528122456 1068.584635094673 1081.119773096952 1084.926003132785 828.4920108367398 399.2256917703399 1023.864873113199 299.0466413744568
895 0.005 4.475000000000001 1 883.9000885269053 775.4750319330376 775.718282702563 1068.585801631312 1081.119463040131 1084.925685552684 828.5940306977028 399.3510675961436 1023.878309793701 299.0467002536987
896 0.005 4.48 1 883.9928382106416 775.6381458584785 775.8817190685913 1068.588155276219 1081.120183492691 1084.926309020987 828.6970070225415 399.4762859154503 1023.893186265047 299.046765301712
897 0.005 4.485 1 884.085356585276 775.8009104637187 776.0447861080543 1068.589674937155 1081.119889959892 1084.925985383258 828.8001728183218 399.6013846382289 1023.90689629779 299.0468238020251
898 0.005 4.49 1 884.1781506447924 775.9633327747184 776.2074955129635 1068.592005881472 1081.120560632872 1084.926591154162 828.9034646721803 399.7263749890298 1023.921680569709 299.0468882051448
899 0.005 4.495 1 884.2705165431064 776.1254126264944 776.3698510363045 1068.593457137998 1081.12026223902 1084.926271415233 829.0066149410512 399.851251908567 1023.935279471469 299.0469458526288
900 0.005 4.5 1 884.3630596646814 776.2871555335435 776.5318596831954 1068.595761068431 1081.120947022994 1084.926883784672 829.1097508910899 399.9760201866488 1023.94999925792 299.047009143394
901 0.005 4.505 1 884.4551273623977 776.4485606500588 776.6935229543784 1068.597214130916 1081.12065825643 1084.926565591945 829.2126961312462 400.1006747488623 1023.963562769017 299.0470655991668
902 0.005 4.51 1 884.5473444956274 776.609633037456 776.854846429697 1068.599514990625 1081.121341351115 1084.927174974555 829.3155771367094 400.2252214493092 1023.978248476922 299.0471275469632
903 0.005 4.515 1 884.6390702528849 776.7703714166558 777.0158305731576 1068.600960133264 1081.121048921829 1084.926854952237 829.4182434817327 400.3496821585142 1023.991768759227 299.0471825743669
904 0.005 4.52 1 884.7309138083374 776.9307807358133 777.1764803317341 1068.603265440257 1081.121739435634 1084.927470863236 829.5208260758908 400.474026744226 1024.006418322117 299.0472432232883
905 0.005 4.525 1 884.8222625362456 777.0908592843514 777.3367954216528 1068.604694229716 1081.121438853356 1084.927145514962 829.6231767422739 400.5982648404307 1024.019892837222 299.047296905796
906 0.005 4.53 1 884.9137535025866 777.2506120707984 777.4967805683492 1068.60699641901 1081.12213044216 1084.927761596629 829.7254618825019 400.7223960800372 1024.034492185437 299.0473561694518
907 0.005 4.535 1 885.0047470207936 777.4100371845765 777.6564350932554 1068.608425784369 1081.121831315915 1084.927437446144 829.8275108324851 400.8464212718166 1024.047920000412 299.0474085414639
908 0.005 4.54 1 885.0958739596407 777.5691394810329 777.8157633951366 1068.610724889591 1081.122521239675 1084.928052385992 829.9294860308781 400.9703420195678 1024.062472145116 299.0474665940071
909 0.005 4.545 1 885.1864859510382 777.7279167726604 777.9747644254795 1068.612140951155 1081.122218469761 1084.927726515577 830.0311979240454 401.0941566309741 1024.075845063907 299.0475178972832
910 0.005 4.55 1 885.2772451546376 777.8863739685053 778.133442487008 1068.614433761174 1081.122909772861 1084.928342862738 830.1328473905274 401.2178676609577 1024.090351536458 299.0475750066213
911 0.005 4.555 1 885.3675055209209 778.044508895681 778.2917964317884 1068.615846508662 1081.122607078455 1084.928017003281 830.2342454609749 401.3414743821892 1024.103683385955 299.0476254630278
912 0.005 4.56 1 885.4579113560667 778.20232628461 778.4498303571485 1068.618134569196 1081.123297757809 1084.928632826259 830.3355697011119 401.4649813711508 1024.118143876005 299.0476818437524
913 0.005 4.565 1 885.5478668877086 778.3598237066635 778.6075428042996 1068.619531209379 1081.122990612727 1084.928304471839 830.4366856293233 401.5883812155512 1024.13140839296 299.04773168296
914 0.005 4.57 1 885.6380117938105 778.5170060703392 778.7649379456022 1068.621819545448 1081.123682661001 1084.928921237746 830.5377092358722 401.7116786384258 1024.145820276736 299.0477876417795
915 0.005 4.575 1 885.7276156987454 778.6738710550486 778.9220144173474 1068.623228098858 1081.123379517926 1084.928595174498 830.6384671403473 401.8348743022585 1024.1590622362 299.0478371370107
916 0.005 4.58 1 885.8173364096547 778.8304230593793 779.0787759922034 1068.625510318428 1081.124069688074 1084.929211373626 830.7391951934247 401.9579632183293 1024.173452215757 299.047892814552
917 0.005 4.585 1 885.9065976861922 778.986660648442 779.2352218197842 1068.626908465584 1081.123763639008 1084.928883187458 830.8396874211084 402.0809448112352 1024.186648989572 299.0479422773986
918 0.005 4.59 1 885.9959713410619 779.1425874530001 779.3913551541863 1068.629178009962 1081.124450956322 1084.929497247726 830.9400666650509 402.2038227401548 1024.200965874497 299.0479979788455
919 0.005 4.595 1 886.0848411684367 779.2982012387889 779.547174528706 1068.630573934052 1081.124147420905 1084.929171173748 831.0401843781127 402.3265929711606 1024.214113897937 299.0480475143505
920 0.005 4.600000000000001 1 886.1738506681502 779.4535063844136 779.7026836037207 1068.632842449188 1081.124835237535 1084.929785615944 831.1402168559154 402.4492610050361 1024.228391121194 299.0481035541799
921 0.005 4.605 1 886.2623801425899 779.6085006146923 779.8578808750241 1068.634228664944 1081.124527161309 1084.929457173489 831.2399985920429 402.5718265713988 1024.241493114219 299.0481534705332
922 0.005 4.61 1 886.3510457577474 779.7631882975631 780.0127700257055 1068.6364980248 1081.125218478493 1084.930074291334 831.3397004976271 402.6942861512833 1024.255730903678 299.0482099664812
923 0.005 4.615 1 886.4392070761928 779.9175669036956 780.16734940138 1068.637887107467 1081.124914317086 1084.929747693709 831.4391454860921 402.8166393697946 1024.26879583516 299.048260435662
924 0.005 4.62 1 886.5275058408737 780.0716406471302 780.3216224788634 1068.640159944398 1081.125604679337 1084.930363081952 831.5385058507221 402.9388881481444 1024.282994257548 299.048317479931
925 0.005 4.625 1 886.6153140307032 780.2254072606162 780.4755877373069 1068.641542014882 1081.12529541312 1084.930032904093 831.6376254881113 403.0610344818453 1024.296013095112 299.048368525572
926 0.005 4.63 1 886.7032742718754 780.3788710919478 780.6292487660138 1068.643798486936 1081.125982842716 1084.930647720578 831.7366737026604 403.1830695701865 1024.31016223864 299.0484261799576
927 0.005 4.635 1 886.7907371972236 780.5320296891392 780.7826039196699 1068.64517336326 1081.125674287998 1084.93031865042 831.8354743044415 403.3049997152052 1024.323135909615 299.0484778914013
928 0.005 4.64 1 886.878355589621 780.6848873403713 780.9356567188744 1068.647416570612 1081.1263600422 1084.930931926888 831.9341989073952 403.4268257877879 1024.337238369644 299.0485361457009
929 0.005 4.645 1 886.96550354601 780.8374415419927 781.0884054727098 1068.648791932061 1081.126055169357 1084.930604033783 832.032743912603 403.5485452414312 1024.350174140354 299.048588380195
930 0.005 4.65 1 887.0528105009364 780.9896965349043 781.2408537160802 1068.651057025155 1081.126745328042 1084.931218271694 832.1311761652325 403.67016581873 1024.364256478389 299.0486471230979
931 0.005 4.655 1 887.1396184387036 781.1416497954948 781.3929997221848 1068.652426126407 1081.126433913277 1084.930887086378 832.2293527299557 403.7916886819687 1024.377146779585 299.0486997419475
932 0.005 4.66 1 887.2265804503002 781.2933055018838 781.5448469297397 1068.654670036465 1081.12711908139 1084.931500279342 832.3274385608454 403.9130977433293 1024.391167816924 299.0487587746103
933 0.005 4.665 1 887.3131044995367 781.4446618676005 781.6963941232278 1068.656040263072 1081.1268087637 1084.931168984281 832.4252976795858 404.0343998567414 1024.40402305988 299.0488115977888
934 0.005 4.67 1 887.3996528153002 781.5957220074166 781.847644016404 1068.658259398407 1081.127489954309 1084.931780065263 832.5230419989769 404.155581437111 1024.417964954772 299.0488707961359
935 0.005 4.675 1 887.4857487199464 781.7464837308801 781.998595042574 1068.659614290429 1081.127180440999 1084.931449176649 832.6205421616606 404.2766638902519 1024.430760201006 299.04892365435
936 0.005 4.68 1 887.5720219481925 781.8969513152239 782.1492507169509 1068.661852526686 1081.127865075734 1084.932060739365 832.7179724897356 404.3976449439941 1024.444699422204 299.0489827720039
937 0.005 4.685 1 887.6578158336044 782.047122134342 782.2996092135126 1068.663206203417 1081.127552562762 1084.931728354585 832.8151620206486 404.5185212515621 1024.457457434702 299.0490354757777
938 0.005 4.69 1 887.7437697739332 782.1970005551036 782.4496740412976 1068.665433092133 1081.12823431998 1084.932338914431 832.9122671360157 404.6392947056633 1024.471349834587 299.0490943604026
939 0.005 4.695 1 887.8292308994598 782.3465837758164 782.5994433092544 1068.666778461449 1081.127921388627 1084.932006347755 833.0091265587004 404.7599594911341 1024.484061865538 299.0491467800916
940 0.005 4.7 1 887.914855539284 782.4958759815588 782.7489204421424 1068.66899041101 1081.128601777452 1084.93261633107 833.1058951975202 404.8805223142664 1024.497906558237 299.0492053104668
941 0.005 4.705 1 887.9999819581791 782.6448744877385 782.8981035553336 1068.670327669883 1081.128287457354 1084.932282154248 833.2024235749918 405.0009936620147 1024.510571517996 299.0492573307351
942 0.005 4.71 1 888.0852705220115 782.793583592129 783.0469961321702 1068.672549290691 1081.128968930682 1084.932891551061 833.2988875975425 405.1213589245642 1024.524375418552 299.049315388506
943 0.005 4.715 1 888.1700529353593 782.9420004541998 783.1955961602425 1068.673875861676 1081.128651838245 1084.932556886515 833.39507896444 405.2416153739913 1024.536989618696 299.0493669542641
944 0.005 4.72 1 888.2550067278517 783.0901295357219 783.343907256732 1068.676097147433 1081.1293359977 1084.933168098659 833.4912169873468 405.3617648141167 1024.55075418858 299.0494245713347
945 0.005 4.725000000000001 1 888.3394704794016 783.2379680033566 783.4919274378793 1068.677427966206 1081.129017898061 1084.932831424578 833.5871115287152 405.4818013695441 1024.56333621628 299.0494756797434
946 0.005 4.73 1 888.4241021421402 783.3855201566994 783.6396602082407 1068.679643062654 1081.129699084272 1084.933440988877 833.6829422212244 405.6017336240162 1024.577057173997 299.0495327861711
947 0.005 4.735 1 888.5082894495972 783.5327836880041 783.7871039275982 1068.680998166708 1081.129392824027 1084.933110791545 833.7785434644036 405.7215644250313 1024.589630970088 299.0495833905458
948 0.005 4.74 1 888.5926072554604 783.6797622552749 783.9342616856043 1068.683196463518 1081.130064919393 1084.933714373407 833.8740546166954 405.841288435706 1024.603306801107 299.0496399597947
949 0.005 4.745 1 888.6764504829815 783.8264535172073 784.0811318325394 1068.684528214879 1081.129754001419 1084.933382793576 833.9693349548251 405.9609045650469 1024.615815278595 299.049690030184
950 0.005 4.75 1 888.7604285693469 783.9728610082377 784.227717215917 1068.686700214518 1081.130419185788 1084.933982809742 834.0645172535257 406.0804189404496 1024.629425909522 299.0497461494622
951 0.005 4.755 1 888.8439314733822 784.1189812484326 784.3740154274426 1068.688024278959 1081.130113628258 1084.933653210962 834.1594862892148 406.1998253515077 1024.641894270779 299.0497958836742
952 0.005 4.76 1 888.9275738464539 784.2648192266527 784.520030238005 1068.690208929436 1081.130783328519 1084.934254629049 834.2543655952908 406.3191281677989 1024.655471162789 299.0498516476063
953 0.005 4.765 1 889.0107544211841 784.4103727811935 784.6657602653104 1068.69153636697 1081.130471689918 1084.933922608559 834.3490156262212 406.4383235925143 1024.667894903597 299.0499009508467
954 0.005 4.77 1 889.0940836695082 784.5556455320054 784.8112084568064 1068.693718322512 1081.131142153517 1084.934525272376 834.4435784240408 406.557412302562 1024.681433894753 299.049956360093
955 0.005 4.775 1 889.1769497449784 784.7006352751558 784.9563733345461 1068.695040685316 1081.130829953481 1084.934192435377 834.5379129852089 406.6763953667823 1024.693817825999 299.050005436353
956 0.005 4.78 1 889.2599616275048 784.8453456363699 785.1012578215838 1068.697216916437 1081.131498689278 1084.93479339642 834.6321616246016 406.7952730674421 1024.707316078342 299.0500605057693
957 0.005 4.785 1 889.3424654497852 784.9897746727821 785.2458606144669 1068.698531314566 1081.131185202766 1084.934459904877 834.7261807325995 406.9140443647915 1024.719660907612 299.0501092330328
958 0.005 4.79 1 889.4251290818912 785.1339257668606 785.3901845061163 1068.700702584612 1081.13185402665 1084.935060600771 834.8201138229945 407.0327113034761 1024.733120524778 299.0501640844628
959 0.005 4.795 1 889.5073515426077 785.2777969523116 785.5342285187799 1068.701913483975 1081.131540511972 1084.934726621247 834.9137937175292 407.1512706007545 1024.745392540397 299.0502126229139
960 0.005 4.8 1 889.5897365237264 785.421391685308 785.6779950657905 1068.704121010348 1081.132216112447 1084.935329289729 835.0074152748323 407.2697262670009 1024.758799831709 299.0502672873617
961 0.005 4.805 1 889.6716571451384 785.5647074921492 785.82148239653 1068.705460798913 1081.131899538178 1084.934993155977 835.1008101801399 407.3880746428741 1024.771046710175 299.0503156098956
962 0.005 4.81 1 889.7537449987911 785.7077482539152 785.964693661206 1068.707640053881 1081.132563982151 1084.935592051161 835.1941199185068 407.5063266684458 1024.784425658395 299.0503701365797
963 0.005 4.815 1 889.8365892058607 785.850819402351 786.107789508069 1068.709229320508 1081.132270229449 1084.935258904875 835.289862988877 407.6242291229566 1024.796918251638 299.0504183389127
964 0.005 4.82 1 889.9192494039496 785.9936502818164 786.2506783104233 1068.711347201741 1081.132895723598 1084.935845601571 835.3846152330082 407.7420744935899 1024.810264005391 299.0504727358865
965 0.005 4.825 1 890.001195053675 786.1362301447073 786.3933345187231 1068.712593393389 1081.132584867608 1084.935520569196 835.4787363145023 407.8598293919279 1024.822427528034 299.0505209789204
966 0.005 4.83 1 890.0819109386409 786.2782515808543 786.5355899118555 1068.714442268114 1081.133241581881 1084.936124586352 835.569903512043 407.9777362667241 1024.835458022423 299.0505756262497
967 0.005 4.835 1 890.1624666237615 786.4199862822734 786.6775344209829 1068.715771212585 1081.132972563417 1084.935801847837 835.6616213603485 408.095492765863 1024.847597926706 299.0506241631992
968 0.005 4.84 1 890.2433797715162 786.5614431562127 786.8191903225891 1068.717993162509 1081.133640686172 1084.936392899194 835.7535933469692 408.2131272573524 1024.860913599029 299.0506790197575
969 0.005 4.845 1 890.3239116207836 786.7026211260073 786.9605607372357 1068.71930292257 1081.133303275723 1084.936045486766 835.8454956281346 408.3306439107412 1024.8730277109 299.0507275487345
970 0.005 4.850000000000001 1 890.4046699316807 786.8435249778436 787.1016514615296 1068.721459909068 1081.133963953492 1084.936646466204 835.9374128568646 408.4480482011337 1024.886259557664 299.0507822902212
971 0.005 4.855 1 890.4849952790282 786.9841526358393 787.2424622796506 1068.722735235006 1081.13363943812 1084.936306631509 836.0291479052478 408.5653419231279 1024.898312932813 299.0508307425533
972 0.005 4.86 1 890.5655115147582 787.12450856923 787.3829976284559 1068.724883604137 1081.134307880877 1084.936906240559 836.1208384449791 408.6825310903093 1024.911504889306 299.0508853783666
973 0.005 4.865 1 890.6455751219579 787.2645905641257 787.5232566160249 1068.726178916716 1081.133987401938 1084.936564347907 836.2125222406661 408.7996094185924 1024.923530197837 299.0509334759951
974 0.005 4.87 1 890.7257862194496 787.404402369153 787.6632427571925 1068.728271551908 1081.134652333 1084.93716381095 836.3040415755049 408.9165820662308 1024.936634715603 299.0509876889001
975 0.005 4.875 1 890.8055600448048 787.5439418992374 787.8029549665627 1068.729539133749 1081.134331215152 1084.936822821161 836.3953116359027 409.0334475190938 1024.948601683869 299.0510353921347
976 0.005 4.88 1 890.8854985557421 787.683213323447 787.9423969593565 1068.73168273306 1081.134996090732 1084.937419930058 836.4865109472069 409.1502064267282 1024.961697057704 299.0510891846428
977 0.005 4.885 1 890.9649739472025 787.8222140579612 788.0815671022833 1068.732951603524 1081.134669590503 1084.937077210736 836.5774586048913 409.2668646661489 1024.973633149696 299.0511365138075
978 0.005 4.89 1 891.0445918110978 787.9609485388769 788.2204692312316 1068.735082167731 1081.135335248501 1084.937676274843 836.6683213041737 409.3834151991485 1024.986701160881 299.0511899036358
979 0.005 4.895 1 891.1237558977999 788.0994137289066 788.3591012838282 1068.736324274711 1081.135006953432 1084.937333452119 836.7589284078215 409.4998476047224 1024.998600113714 299.0512368502912
980 0.005 4.9 1 891.2030659139323 788.2376140922587 788.4974668930421 1068.738437852824 1081.13567231074 1084.937931784406 836.8494724333381 409.6161746724066 1025.011599556745 299.0512899122547
981 0.005 4.905 1 891.28192800037 788.3755466370459 788.6355641171964 1068.739699493592 1081.135347878877 1084.937588937277 836.9397859694899 409.7323967978395 1025.023460782573 299.0513364774348
982 0.005 4.91 1 891.3609511369009 788.5132159362362 788.7733966991028 1068.741828293435 1081.136014975064 1084.938188957879 837.0300210130522 409.8485207519048 1025.036453786618 299.0513891828209
983 0.005 4.915 1 891.4395193285343 788.6506191104411 788.9109626740118 1068.743090684643 1081.135687751523 1084.937844331623 837.1200229839678 409.9645369148092 1025.048285479439 299.0514354623194
984 0.005 4.92 1 891.5182561033753 788.7877601773412 789.0482653209356 1068.745210486615 1081.136351447964 1084.938442059662 837.2099567270947 410.0804407465955 1025.061238309598 299.0514878814041
985 0.005 4.925 1 891.596525062135 788.9246363843897 789.1853027425358 1068.746460808865 1081.136024024051 1084.938098096493 837.2996751448754 410.1962408067927 1025.073021196692 299.0515338899145
986 0.005 4.93 1 891.6749769049285 789.0612518816721 789.3220783003578 1068.748576846317 1081.13668790019 1084.938695292984 837.3893238747385 410.311933302321 1025.085934723291 299.0515860500102
987 0.005 4.935 1 891.7529520731175 789.1976037031344 789.4585900081353 1068.749870222926 1081.136359605792 1084.938350233422 837.4787710206616 410.4275261075378 1025.097675679439 299.0516318877063
988 0.005 4.94 1 891.8310971523284 789.333696201014 789.5948412607166 1068.751980517995 1081.137020679477 1084.938945984335 837.5681370070707 410.5430103858666 1025.110552230763 299.0516838574156
989 0.005 4.945 1 891.9087754796042 789.4695266494505 789.7308301420833 1068.753209605079 1081.136690579487 1084.938600406583 837.6572671179055 410.6583876598211 1025.122260409977 299.0517295451662
990 0.005 4.95 1 891.9866396419785 789.605099118192 789.8665599657801 1068.755308307087 1081.137352472611 1084.939195869585 837.7463411656785 410.7736598036392 1025.135096267383 299.0517813953847
991 0.005 4.955 1 892.0640347417906 789.7404108497064 790.002028811563 1068.756545175668 1081.137023627298 1084.938849803604 837.8352306285362 410.8888264742877 1025.146767621153 299.0518269700025
992 0.005 4.96 1 892.1415953648052 789.875465672043 790.1372397822377 1068.758630745592 1081.137680108089 1084.93944289189 837.9240049229038 411.0038741117525 1025.159547791408 299.0518787101223
993 0.005 4.965 1 892.2186961786537 790.0102610791666 790.2721910840417 1068.759865152288 1081.137351068725 1084.939096811143 838.0125517772063 411.1188201029158 1025.171177076872 299.0519241649697
994 0.005 4.97 1 892.2959118160547 790.1448005291695 790.4068857114314 1068.761966835964 1081.138013813299 1084.939692595687 838.101013779533 411.2336609945177 1025.1839028242 299.0519758176756
995 0.005 4.975000000000001 1 892.3727091961267 790.2790819378623 790.5413219738839 1068.763198463361 1081.137681127477 1084.939344742419 838.1892572566807 411.3483974662552 1025.195494564686 299.052021150375
996 0.005 4.98 1 892.4496889578082 790.4131093742778 790.6755031875957 1068.765288513171 1081.138339208173 1084.939938278327 838.2774329435687 411.4630347022153 1025.208214465241 299.0520727659425
997 0.005 4.985 1 892.5262275108528 790.5468798046197 790.8094272051381 1068.76650181905 1081.138005239612 1084.939590275929 838.3653859863555 411.5775640905518 1025.219760372475 299.052118013946
998 0.005 4.99 1 892.6029319347184 790.6803972591429 790.9430973176158 1068.76858498792 1081.138664836543 1084.940184428677 838.4532668554333 411.6919872770605 1025.232433957455 299.0521695820864
999 0.005 4.995 1 892.6791680046243 790.8136587710366 791.0765112593613 1068.769802929434 1081.138333860106 1084.939835754624 838.5409605867081 411.8063030295328 1025.243953953431 299.0522148483553
1000 0.005 5 1 892.7555487044361 790.946668120954 791.2096722504928 1068.77187451427 1081.138989108492 1084.940427796091 838.6285769991709 411.920518274447 1025.256580366618 299.0522664051869
1001 0.005 5.005 1 892.8315006021691 791.0794229880082 791.3425785810591 1068.773088304516 1081.138655021019 1084.940078848664 838.7159627261135 412.0346295381091 1025.268059556923 299.0523116819401
1002 0.005 5.01 1 892.9076220120824 791.2119273368232 791.4752334673151 1068.775166366514 1081.139313849937 1084.940672950836 838.8032749189169 412.1486322564151 1025.28065569708 299.0523632395056
1003 0.005 5.015 1 892.9832693410002 791.3441783758956 791.6076349474981 1068.776390268592 1081.138980296465 1084.940322634955 838.8903675898435 412.2625271307325 1025.292099323798 299.0524085022316
1004 0.005 5.02 1 893.0602575733062 791.476472223696 791.7399412547741 1068.778716081119 1081.139651273883 1084.940912535006 838.9798703036817 412.3760608375587 1025.304911017109 299.052459956538
1005 0.005 5.025 1 893.136456122676 791.6085447038273 791.8720586810581 1068.779907241651 1081.139289168555 1084.940557534159 839.0683297127896 412.4895410094082 1025.31634917656 299.0525050595623
1006 0.005 5.03 1 893.2125813762875 791.7403928837133 792.0039682262449 1068.781904548958 1081.13993662172 1084.941151193311 839.1563196813099 412.6029411355688 1025.328843643439 299.0525564839163
1007 0.005 5.035 1 893.2881415098813 791.8720112097103 792.1356605506357 1068.783101859339 1081.13962478737 1084.940814547653 839.2438986492247 412.7162471690337 1025.340227625708 299.05260178413
1008 0.005 5.04 1 893.3626211977993 792.0031083401117 792.266977512472 1068.784895849717 1081.140261868584 1084.941402693391 839.3288027978851 412.8296967054972 1025.352472525417 299.0526535147208
1009 0.005 5.045 1 893.4369488061276 792.1339423972645 792.398006883471 1068.786134292624 1081.139966642194 1084.941064605596 839.4142336916344 412.9430010522651 1025.363804808841 299.0526991007096
1010 0.005 5.05 1 893.5116756006936 792.2645228660002 792.5287710332655 1068.788259752629 1081.140621031373 1084.941647895793 839.4999420842182 413.0561801669226 1025.376307707751 299.0527510596156
1011 0.005 5.055 1 893.5860727312117 792.3948486895017 792.6592732453421 1068.789485655709 1081.14027145622 1084.941290788962 839.5856076695364 413.1692378134277 1025.387629701558 299.0527966593796
1012 0.005 5.06 1 893.6607186295505 792.5249244468108 792.7895193112799 1068.791555483989 1081.14091755089 1084.941879689682 839.6712924913104 413.2821800995744 1025.400055248095 299.0528485021987
1013 0.005 5.065 1 893.7349554975258 792.654748341429 792.9195093200211 1068.792753536384 1081.140579860552 1084.941528835492 839.7568206749775 413.3950200215057 1025.411317873586 299.0528939216462
1014 0.005 5.07 1 893.8093916698966 792.7843247748591 793.0492477887802 1068.79481135118 1081.141233994637 1084.942118365278 839.8423567992372 413.5077508936156 1025.423697456192 299.0529454048527
1015 0.005 5.075 1 893.8833914932256 792.9136513329308 793.178733716578 1068.795993305071 1081.140892772394 1084.9417630874 839.9276311798812 413.6203776868383 1025.434915021893 299.0529904446174
1016 0.005 5.08 1 893.9575596011662 793.042732402841 793.30797120305 1068.798035675942 1081.141544853896 1084.942351848404 840.0128555647218 413.7328970909772 1025.447251686468 299.0530414532944
1017 0.005 5.085 1 894.0312836702207 793.1715652443874 793.4369587130983 1068.79921655786 1081.14120606467 1084.941998379814 840.0978774271672 413.8453096759882 1025.458432022805 299.0530859377629
1018 0.005 5.09 1 894.1051917392019 793.3001540463779 793.5656999321711 1068.801258058175 1081.141857562668 1084.942586531185 840.1828473337328 413.957624016918 1025.47073260386 299.0531364834702
1019 0.005 5.095 1 894.1786452456747 793.4284961329056 793.694193234267 1068.802435615138 1081.141518834607 1084.942233783386 840.2676041082144 414.06982617084 1025.481875433983 299.0531804859512
1020 0.005 5.100000000000001 1 894.2522736372107 793.5565956382981 793.8224421429086 1068.804472342377 1081.142170328373 1084.942822564281 840.3522910308138 414.1819197851021 1025.494139406848 299.0532305216406
1021 0.005 5.105 1 894.3254492130811 793.6844499501076 793.9504449657385 1068.805646420888 1081.141831466115 1084.942469841158 840.4367699849997 414.2938960765516 1025.50524658603 299.0532740698769
1022 0.005 5.11 1 894.3988157978476 793.8120632560201 794.078205210082 1068.807687044718 1081.142485264726 1084.943059588872 840.5211966791255 414.4057703422219 1025.517482449941 299.0533237398258
1023 0.005 5.115 1 894.4717234972085 793.9394327280542 794.2057210095918 1068.808861985302 1081.142146783263 1084.942706040293 840.6054066061907 414.5175388606542 1025.528556401552 299.0533669530633
1024 0.005 5.12 1 894.5448091039426 794.0665624494191 794.3329957172159 1068.810890684765 1081.142795774519 1084.943293160118 840.6895603831872 414.629204898705 1025.540747768453 299.0534162502784
1025 0.005 5.125 1 894.6174368014123 794.1934494000564 794.4600273185615 1068.812054893207 1081.142455914048 1084.942939900038 840.7735267469703 414.74076422014 1025.551778175297 299.0534591415006
1026 0.005 5.13 1 894.6902496009054 794.3200978889015 794.5868192287135 1068.814082610932 1081.143106897156 1084.943527781702 840.8573943044923 414.8522266674246 1025.563932771659 299.053508273979
1027 0.005 5.135 1 894.762616021781 794.4465052663508 794.7133696005418 1068.81524018129 1081.142764740755 1084.943172333803 840.9410423285452 414.9635799748348 1025.574928079235 299.0535510560802
1028 0.005 5.14 1 894.8351597162965 794.5726755185345 794.8396817034857 1068.817260446031 1081.143413901247 1084.94375932923 841.0246326132807 415.0748274976323 1025.587044926046 299.0536000493191
1029 0.005 5.145 1 894.9072527385545 794.6986058933242 794.9657536211862 1068.818418925616 1081.143072738425 1084.943404381486 841.1080128816739 415.1859676982096 1025.598004827187 299.053642644249
1030 0.005 5.15 1 894.979527919028 794.8243005364679 795.0915887146592 1068.820424877548 1081.143718964705 1084.943989469582 841.1913319370054 415.2970035448249 1025.610082819408 299.0536914640418
1031 0.005 5.155 1 895.0513621992501 794.9497566159115 795.2171849852144 1068.82157735986 1081.143376149247 1084.943632879715 841.2744380470295 415.4079299216028 1025.621005827052 299.0537339673056
1032 0.005 5.16 1 895.123373816272 795.0749780018938 795.3425455784463 1068.823588984202 1081.144023169146 1084.944218525357 841.3574827546471 415.5187523846375 1025.633046538908 299.0537827021167
1033 0.005 5.165 1 895.1949324849791 795.1999620249909 795.4676685843108 1068.824739885949 1081.143680790046 1084.943862647379 841.4403221093376 415.6294684080837 1025.643932302932 299.0538251283065
1034 0.005 5.17 1 895.2666719499244 795.3247125036576 795.592557119856 1068.826745936959 1081.144325146616 1084.944445816389 841.5230988682674 415.7400821495958 1025.655935769562 299.0538738071038
1035 0.005 5.175 1 895.3379593707801 795.4492267036838 795.7172092292805 1068.827896556469 1081.14398417759 1084.944090837093 841.6056552887063 415.8505913965065 1025.666786439521 299.053916186156
1036 0.005 5.18 1 895.4094328296026 795.5735085189204 795.8416280460567 1068.829900679461 1081.144629461643 1084.944674574015 841.688157415507 415.96099769352 1025.678755812226 299.0539648199274
1037 0.005 5.185 1 895.4804613151043 795.697555188857 795.9658115893849 1068.831040430463 1081.144284235218 1084.94431683631 841.770450156277 416.0712966913924 1025.689569466252 299.0540071607035
1038 0.005 5.19 1 895.5516765666321 795.821370667961 796.0897630123169 1068.833033284216 1081.144926179149 1084.944898997391 841.8526920574706 416.1814894791553 1025.701498600194 299.0540557198509
1039 0.005 5.195 1 895.6224229580986 795.9449521093179 796.2134803197195 1068.834176925175 1081.144587646584 1084.944545435931 841.9347216426221 416.2915772270507 1025.712282958425 299.0540980487372
1040 0.005 5.2 1 895.6933631210145 796.0683033982706 796.3369666040367 1068.836168640525 1081.145229622239 1084.945126866799 842.0166893856533 416.401552110339 1025.724179529895 299.0541466684259
1041 0.005 5.205 1 895.7638185499358 796.1914216857384 796.4602198143791 1068.837293563784 1081.144882362607 1084.944768238466 842.0984248489656 416.5114249063661 1025.734904650206 299.0541889917283
1042 0.005 5.21 1 895.8344866134463 796.3143110453901 796.5832432123182 1068.839285947175 1081.1455282562 1084.945352665022 842.1801186169349 416.6211950006432 1025.746765645554 299.0542376349218
1043 0.005 5.215 1 895.9047161897122 796.4369685885629 796.7060346897629 1068.840410416924 1081.145180717058 1084.944992811497 842.261643782429 416.7308641936653 1025.757470618398 299.0542799620859
1044 0.005 5.22 1 895.9751427076076 796.5593981274072 796.8285973295867 1068.842405297745 1081.145825415426 1084.945575341912 842.3432563806801 416.8404290775591 1025.769301065013 299.0543285099953
1045 0.005 5.225000000000001 1 896.0451271719736 796.6815968959772 796.9509291383001 1068.843526901911 1081.145475584474 1084.945213927267 842.4245542415835 416.9498842571579 1025.779970479424 299.0543708321593
1046 0.005 5.23 1 896.1153218645528 796.8035694579869 797.073033705551 1068.845507507289 1081.146119233302 1084.945797148739 842.505766974509 417.0592354921196 1025.791760776874 299.0544193424859
1047 0.005 5.235 1 896.1850453012862 796.9253121120538 797.1949084519281 1068.846613162635 1081.145768066037 1084.945435984274 842.5867253796795 417.1685086530574 1025.802381609073 299.0544615366315
1048 0.005 5.24 1 896.2549732588417 797.0468292064286 797.31655676376 1068.848594924086 1081.146413526888 1084.946019974974 842.667629032885 417.2776585263021 1025.814137321133 299.0545099961498
1049 0.005 5.245 1 896.324450940313 797.1681176260657 797.437976402036 1068.849707205143 1081.1460627703 1084.945657120281 842.7483101657756 417.3866957044442 1025.824734718359 299.0545521220496
1050 0.005 5.25 1 896.3941151742497 797.2891812177405 797.5591704491554 1068.851687986971 1081.14670512392 1084.946238413209 842.8289803572158 417.4956282238189 1025.836455998177 299.0546003702231
1051 0.005 5.255 1 896.4633307443972 797.4100169999438 797.6801367586289 1068.852806881899 1081.146356647551 1084.945878028241 842.9094100150872 417.604452668342 1025.847023225145 299.0546423557373
1052 0.005 5.26 1 896.5327388499667 797.5306292762649 797.8008787451234 1068.854783835567 1081.147000895144 1084.946461297133 842.9897764489375 417.7131753343331 1025.858727146841 299.0546904882805
1053 0.005 5.265 1 896.6016944070176 797.6510149265112 797.9213940815042 1068.855886446749 1081.146649208954 1084.946099020487 843.0699274565887 417.8217887675669 1025.86925592544 299.0547323468618
1054 0.005 5.27 1 896.6708591831558 797.7711781210617 798.0416861003575 1068.857860384279 1081.147292924376 1084.946680702248 843.1500337768393 417.9303022801873 1025.880914138233 299.0547803857651
1055 0.005 5.275 1 896.7395648202028 797.891115754009 798.1617525586869 1068.858962735692 1081.146940507625 1084.946317387473 843.2299162182454 418.0387124220529 1025.891411536131 299.0548220114925
1056 0.005 5.28 1 896.8084644025613 798.010831789911 798.2815966351134 1068.860923555854 1081.147580993218 1084.946898161545 843.3097497103223 418.1470189446783 1025.90302620549 299.0548698645349
1057 0.005 5.285 1 896.8769202828786 798.130323288833 798.4012161497114 1068.862018862272 1081.147228993063 1084.946534929965 843.3893731378677 418.2552308887208 1025.913482142495 299.0549113695696
1058 0.005 5.29 1 896.9455598370286 798.2495941832198 798.5206142677674 1068.863968651978 1081.147866810609 1084.947114299759 843.4689366208876 418.3633362859785 1025.925055288682 299.0549590059217
1059 0.005 5.295 1 897.0137602277308 798.3686415319617 798.6397888320594 1068.865059590419 1081.147515200491 1084.946751392077 843.5482918621468 418.4713492339746 1025.935475546104 299.0550003212006
1060 0.005 5.3 1 897.082159311916 798.4874693864447 798.7587430899118 1068.867013087463 1081.148154997165 1084.947330822653 843.627600096891 418.5792493145532 1025.947020832603 299.0550477682934
1061 0.005 5.305 1 897.1501157672058 798.6060746907958 798.8774748081445 1068.868101422259 1081.147802091531 1084.94696699101 843.7066948396265 418.6870392898587 1025.957408257003 299.0550888399331
1062 0.005 5.31 1 897.2182699391462 798.7244614869592 798.9959872163372 1068.870053243169 1081.148441954466 1084.947547316657 843.7857389867834 418.7947221107513 1025.968919461737 299.0551360899061
1063 0.005 5.315 1 897.2861423550331 798.8426270883147 799.114278279705 1068.871136618153 1081.148086945933 1084.947181837255 843.8646097811202 418.9022980877007 1025.979274766517 299.0551769745407
1064 0.005 5.32 1 897.3541324596757 798.9605751621734 799.2323510774127 1068.873081197285 1081.148724975222 1084.947760851495 843.9434046592801 419.0097709429277 1025.990745759205 299.0552239779518
1065 0.005 5.325 1 897.4216423976735 799.0783026653869 799.3502033572587 1068.874159604744 1081.148369971123 1084.947395292319 844.0219811072382 419.1171368182538 1026.001059508712 299.0552646439709
1066 0.005 5.33 1 897.4893251583799 799.1958137762767 799.4678384483615 1068.876101366027 1081.149008879966 1084.947975078138 844.1005048267559 419.2243986014026 1026.012500759612 299.0553113785642
1067 0.005 5.335 1 897.5565659754966 799.3131053723336 799.5852540467279 1068.877173742655 1081.148652119978 1084.947608537821 844.1788182389031 419.3315507990147 1026.022785242041 299.0553518173057
1068 0.005 5.34 1 897.6239902202377 799.4301814085081 799.7024533251991 1068.879111544172 1081.149290167424 1084.948187651584 844.2570803933449 419.4385992601452 1026.034193691227 299.0553983951875
1069 0.005 5.345 1 897.6909702373556 799.5470388573519 799.8194340637449 1068.880182612128 1081.148934004157 1084.947820771119 844.3351353064986 419.5455429898806 1026.044443495826 299.0554386577508
1070 0.005 5.350000000000001 1 897.7581422052929 799.6636817174722 799.9361994414857 1068.882116096734 1081.149569951121 1084.948398155712 844.4131411405745 419.652382928828 1026.055816484344 299.0554850042828
1071 0.005 5.355 1 897.8248740486126 799.7801069564063 800.0527472408965 1068.883181229123 1081.149213821703 1084.948032192416 844.4909403928159 419.7591182154147 1026.066031482669 299.0555250322209
1072 0.005 5.36 1 897.8918139380129 799.896318779331 800.1690808846755 1068.885101303366 1081.149847045326 1084.948609085559 844.5686793243954 419.8657495010681 1026.07736767632 299.0555712006228
1073 0.005 5.365 1 897.9583139658828 800.0123142585146 800.2851981993857 1068.886157145176 1081.14949162895 1084.948242876182 844.6462181738598 419.9722826974452 1026.087549509773 299.0556110830805
1074 0.005 5.37 1 898.0250100799278 800.1280970838882 800.4011021110551 1068.888078254814 1081.15012781453 1084.948819996756 844.723708211378 420.078709698533 1026.098854721271 299.0556571061088
1075 0.005 5.375 1 898.0912741338265 800.2436642719438 800.5167904129288 1068.88913613202 1081.14977106011 1084.948453497091 844.8010229115548 420.1850325011916 1026.109003969955 299.0556968376442
1076 0.005 5.38 1 898.1577279450072 800.3590197071882 800.632266217771 1068.891057898764 1081.150406308347 1084.949030610662 844.8782718729778 420.2912751763103 1026.120276069233 299.0557427541794
1077 0.005 5.385 1 898.2237412282269 800.4741603461144 800.7475272972464 1068.892114412666 1081.150048583643 1084.94866294008 844.9553083712498 420.3973876070539 1026.130390967001 299.055782313408
1078 0.005 5.39 1 898.2899510860962 800.5890901832558 800.8625768255073 1068.894031588787 1081.150682465072 1084.949238743132 845.0322933439754 420.5033979275087 1026.141628325696 299.055828105577
1079 0.005 5.395 1 898.3557233302035 800.7038062448692 800.9774125947152 1068.895085274732 1081.150324728725 1084.948871117702 845.1090737660144 420.6093004183674 1026.151710481453 299.0558675733094
1080 0.005 5.4 1 898.4216905295568 800.8183124127108 801.092037737279 1068.896997967259 1081.150958499575 1084.949447785081 845.1858038245783 420.7151004951772 1026.162915687163 299.055913192782
1081 0.005 5.405 1 898.4872083134205 800.9326055145059 801.2064499371744 1068.898041567877 1081.15059905079 1084.949079185622 845.2623231340993 420.820796568657 1026.172959056371 299.0559525992039
1082 0.005 5.41 1 898.5529275814964 801.0466896872447 801.3206524230767 1068.899950659465 1081.151232493611 1084.949654405386 845.3387997147228 420.9263902663524 1026.184129238317 299.0559981831656
1083 0.005 5.415 1 898.6182117477173 801.1605619001605 801.4346429833435 1068.900987297266 1081.150869949021 1084.949283775844 845.4150690129162 421.0318793777079 1026.19413886345 299.0560374707232
1084 0.005 5.42 1 898.6836961838054 801.2742260976603 801.548424772383 1068.902890942085 1081.151502699572 1084.949859204065 845.4912941784989 421.1372654447086 1026.205277567561 299.0560829526183
1085 0.005 5.425 1 898.7487459823748 801.3876793943078 801.661995730572 1068.903950767602 1081.15115017214 1084.949493592339 845.5673191472597 421.2425445535049 1026.215282898997 299.0561220552931
1086 0.005 5.43 1 898.8139728676001 801.5009252387126 801.7753585510404 1068.905843117921 1081.151775279255 1084.950063937463 845.643312911008 421.3477175014473 1026.226384023862 299.0561673789273
1087 0.005 5.435 1 898.8787880804948 801.6139612613122 801.888511543357 1068.906889597102 1081.151419891597 1084.949697563506 845.7191100578769 421.4527768637582 1026.236344143746 299.0562064522119
1088 0.005 5.44 1 898.9437857496499 801.7267908149975 802.0014573554836 1068.908767208342 1081.152042435768 1084.950266712224 845.7948381543736 421.5577406166681 1026.247404183992 299.0562516741727
1089 0.005 5.445 1 899.0083747264317 801.839411484706 802.1141942811179 1068.909809588373 1081.151689744017 1084.949902035642 845.870363332898 421.6626016558079 1026.257330290725 299.0562906689544
1090 0.005 5.45 1 899.0731441592568 801.951826544914 802.226724922521 1068.911689739315 1081.152313324207 1084.950470963233 845.9458233023727 421.7673673597097 1026.268358535033 299.0563357568425
1091 0.005 5.455 1 899.1375096433492 802.0640336639755 802.3390475975147 1068.912731527093 1081.151960118068 1084.950106028895 846.0211096508308 421.8720153035455 1026.27825225636 299.0563746066383
1092 0.005 5.46 1 899.2020507858842 802.1760361075377 802.4511649150414 1068.914608717326 1081.152582833701 1084.950674641622 846.0963272857958 421.9765624277701 1026.289250332003 299.0564196607637
1093 0.005 5.465 1 899.2661798540155 802.2878315056432 802.5630751850508 1068.915651550638 1081.152230493072 1084.950309539968 846.171367500843 422.0810099409843 1026.299115143729 299.0564583688188
1094 0.005 5.47 1 899.3314978895481 802.3996842355449 802.6749213937458 1068.917742545416 1081.152866769937 1084.950877022298 846.2485072172293 422.1851162519822 1026.310299149341 299.0565032235682
1095 0.005 5.475000000000001 1 899.3960990333198 802.5113577922416 802.786617245015 1068.918750528067 1081.15248152066 1084.950501579331 846.3247510684562 422.2891678218612 1026.320151907376 299.0565418606333
1096 0.005 5.48 1 899.4606792789897 802.622849014242 802.8981456130211 1068.920567774244 1081.153101521541 1084.951074948861 846.4005981996828 422.3931383965289 1026.331069205391 299.0565867824673
1097 0.005 5.485 1 899.5247393310279 802.7341535728175 803.0094983801329 1068.92158210859 1081.152760637342 1084.950716776076 846.4761030400756 422.4970197130995 1026.340877522307 299.0566255700525
1098 0.005 5.49 1 899.5889056643762 802.8452722774778 803.1206735330551 1068.923425953115 1081.153376930404 1084.951277606996 846.5514269102905 422.6008047024331 1026.351775449683 299.0566707303082
1099 0.005 5.495 1 899.6526490784387 802.9562016540445 803.2316664368115 1068.924472291616 1081.153037761209 1084.950922580847 846.6265158956485 422.7044875321522 1026.361584438686 299.0567097664518
1100 0.005 5.5 1 899.7165465289361 803.0669437823375 803.3424771834834 1068.926327031279 1081.153645948904 1084.951479904161 846.7014899511055 422.8080728161582 1026.372471811382 299.0567552884458
1101 0.005 5.505 1 899.7799603338782 803.177495207818 803.4531022263044 1068.927386200239 1081.153304148098 1084.951124444362 846.7762491451047 422.9115577580583 1026.382259396952 299.05679471901
1102 0.005 5.51 1 899.8435837610111 803.2878588236466 803.5635425874591 1068.929234452215 1081.153910633484 1084.951681257918 846.8509235602887 423.01494196288 1026.393125567971 299.0568405595782
1103 0.005 5.515 1 899.9068372760302 803.3980304728265 803.6737946785303 1068.930266104599 1081.153566634313 1084.951324354636 846.9253964765637 423.1182254161526 1026.402879340892 299.0568803017152
1104 0.005 5.52 1 899.9702683566549 803.5080132127639 803.7838600161201 1068.932107740892 1081.154174205791 1084.951880716676 846.99978584309 423.2214072477934 1026.413703763625 299.0569263794515
1105 0.005 5.525 1 900.0333011116344 803.6178027671294 803.8937351755384 1068.933141731986 1081.153831954927 1084.951524065089 847.0739207358723 423.3244856878726 1026.423421116572 299.0569663205339
1106 0.005 5.53 1 900.0965119669111 803.7274025071055 804.0034220198758 1068.934985493262 1081.154438073914 1084.952078181969 847.1479971500466 423.4274621694536 1026.434215329531 299.0570124506012
1107 0.005 5.535 1 900.1593324550362 803.8368093153255 804.1129179732834 1068.936016912718 1081.154091593603 1084.951718632974 847.2218966508725 423.5303383435269 1026.44390361031 299.0570523514711
1108 0.005 5.54 1 900.2223257176039 803.9460258723331 804.2222247395127 1068.937856919353 1081.15469711663 1084.952273983964 847.2957355997969 423.6331117577366 1026.454668862287 299.0570983598748
1109 0.005 5.545 1 900.2849291557756 804.0550497493405 804.3313402247683 1068.938883554745 1081.154351385896 1084.951915756026 847.3693957383641 423.7357779101457 1026.46432751815 299.0571380681536
1110 0.005 5.55 1 900.3477069139785 804.1638831909589 804.4402660532837 1068.940716882874 1081.154956687246 1084.952470793563 847.4429836703463 423.8383516543161 1026.47506230818 299.057183902409
1111 0.005 5.555 1 900.410090580308 804.2725234688598 804.5489999972895 1068.941737881529 1081.154610195794 1084.952111025349 847.5163877974475 423.9408212568307 1026.484690387534 299.0572232462287
1112 0.005 5.56 1 900.4726479503455 804.3809734555136 804.657544064839 1068.943567038224 1081.155214885956 1084.952665278785 847.5897208995477 424.0431872096869 1026.495394986374 299.0572687460751
1113 0.005 5.565 1 900.5338029998925 804.4889729325499 804.7657564882794 1068.944353541856 1081.154846628624 1084.95230219597 847.6607397258705 424.1456909486292 1026.504761519323 299.0573078224145
1114 0.005 5.57 1 900.5954633570346 804.5967565808678 804.8737250657643 1068.946220251262 1081.1554907032 1084.952871307106 847.7324094406774 424.2480403889012 1026.515426796632 299.0573528423887
1115 0.005 5.575 1 900.6569067660337 804.7043270362127 804.9814663330193 1068.947272789226 1081.155138666707 1084.952502549428 847.8042035873685 424.3502661960856 1026.524999425032 299.0573913535327
1116 0.005 5.58 1 900.718648909001 804.8116899315752 805.0889891765479 1068.949124983985 1081.155737397691 1084.953053788364 847.8761152132139 424.4523746275668 1026.535646162192 299.057435694477
1117 0.005 5.585 1 900.7800335065989 804.9188439734191 805.1962953965187 1068.950121122759 1081.155375893588 1084.952688172196 847.9479307777294 424.554356950407 1026.545147212388 299.0574732452931
1118 0.005 5.59 1 900.8416400985908 805.0257938061145 805.3033904655678 1068.951944393177 1081.155985163183 1084.953246677246 848.0197556948946 424.6562426466676 1026.555736273251 299.0575166080608
1119 0.005 5.595 1 900.9028604996213 805.1325374988423 805.4102743458382 1068.952943230575 1081.155631474673 1084.952881787232 848.0914317084226 424.7580308591441 1026.565215402499 299.0575532557459
1120 0.005 5.600000000000001 1 900.9642823257935 805.2390794661572 805.5169516501156 1068.954755855917 1081.156238286087 1084.953436527522 848.1630844508209 424.8597183170756 1026.575775828494 299.0575956231997
1121 0.005 5.605 1 901.0252969845048 805.3454177345953 805.6234218615697 1068.955735622324 1081.155882421214 1084.9530706366 848.234570025181 424.9613011340653 1026.585203354449 299.0576312961401
1122 0.005 5.61 1 901.0865028457789 805.4515564366582 805.7296889256554 1068.957550410002 1081.156492104262 1084.953627770802 848.3060238415708 425.0627879662897 1026.595725761186 299.057672795493
1123 0.005 5.615 1 901.1472837957506 805.5574940280962 805.8357523495944 1068.958527561875 1081.156135509656 1084.953261928509 848.3773091275225 425.1641704613466 1026.605115464888 299.0577076146488
1124 0.005 5.62 1 901.2082557260275 805.6632339244895 805.9416153757502 1068.960342849154 1081.156744634678 1084.95381836548 848.4485699166997 425.2654508190822 1026.615607174707 299.0577483401742
1125 0.005 5.625 1 901.2688170856021 805.7687738891221 806.0472767872059 1068.961321053829 1081.156388203116 1084.953452844997 848.5196499932529 425.3666262276207 1026.624972200559 299.057782550076
1126 0.005 5.63 1 901.3295697532228 805.8741178253364 806.1527399865093 1068.963130387573 1081.156998168294 1084.954011354939 848.5906865705515 425.4677011716466 1026.635433690175 299.0578227609736
1127 0.005 5.635 1 901.3899348877962 805.9792637185974 806.2580038199495 1068.964100700443 1081.156640392235 1084.953644260836 848.6615484127578 425.5686757829334 1026.644741421329 299.057856542658
1128 0.005 5.64 1 901.4504830004597 806.0842151694912 806.3630714204213 1068.965903457009 1081.157247506882 1084.954199711535 848.7323618867348 425.6695489658294 1026.655160097338 299.0578964176189
1129 0.005 5.645 1 901.5106145718418 806.1889698137447 806.4679412887236 1068.966871702858 1081.156890192661 1084.953833243419 848.8029913081313 425.7703190626639 1026.664456615434 299.0579299691323
1130 0.005 5.65 1 901.5709342624718 806.2935313699338 806.5726165564972 1068.968673251762 1081.157498361867 1084.954389510761 848.8735722099151 425.8709972953887 1026.674852765875 299.0579696912572
1131 0.005 5.655 1 901.6308422255477 806.3978975227504 806.6770956844815 1068.969639164091 1081.157140197213 1084.954022221784 848.9439752263306 425.9715735732041 1026.684121578923 299.0580032126483
1132 0.005 5.66 1 901.6909419268562 806.5020719909401 806.7813817625544 1068.971435793157 1081.157745947823 1084.954576420479 849.0143384182575 426.0720364168105 1026.694485528586 299.0580430223257
1133 0.005 5.665 1 901.7506447147049 806.6060523024177 806.885473157789 1068.972397998725 1081.157387844434 1084.95420923062 849.0845158599078 426.172398906827 1026.703725343095 299.0580766407398
1134 0.005 5.67 1 901.8105345899643 806.7098421823895 806.9893728897364 1068.974190751489 1081.157993324724 1084.954763376958 849.1546574941432 426.2726619538893 1026.714057269078 299.058116622659
1135 0.005 5.675 1 901.8700154800905 806.8134393151917 807.0930793758429 1068.975148359303 1081.157633345295 1084.954394549354 849.2246408113299 426.3728237526852 1026.723260714049 299.0581505131096
1136 0.005 5.68 1 901.9296786932308 806.9168472723419 807.1965954953343 1068.976926757766 1081.158237059869 1084.954948438104 849.2946199573825 426.472884584122 1026.733558147667 299.0581907560722
1137 0.005 5.685 1 901.9889347814469 807.0200634738206 807.2999195541594 1068.977879162889 1081.157878642382 1084.954580897445 849.3643894356268 426.5728430857301 1026.742731076332 299.0582250225044
1138 0.005 5.69 1 902.0483787335344 807.1230914818177 807.4030544272341 1068.979663917921 1081.158483015035 1084.955133872961 849.4341114656273 426.6727057356047 1026.752998674223 299.058265727203
1139 0.005 5.695 1 902.1074189903427 807.2259288767783 807.5059984231723 1068.980614884253 1081.158122577479 1084.954764732413 849.503645927382 426.7724655286389 1026.762140158203 299.0583003349787
1140 0.005 5.7 1 902.1666573900594 807.3285793035396 807.608754468022 1068.98239829377 1081.15872728737 1084.955318228438 849.573135267983 426.8721262820821 1026.772379951175 299.0583414564247
1141 0.005 5.705 1 902.2255678879345 807.4310403343633 807.7113208690133 1068.983343723895 1081.158366907813 1084.954949332008 849.6424493314629 426.9716842135865 1026.781502225416 299.0583765919961
1142 0.005 5.71 1 902.2846470227062 807.5333154822841 807.8137004589183 1068.985120916381 1081.158969138853 1084.955501005175 849.7117160400561 427.0711407249181 1026.791714944135 299.0584181030823
1143 0.005 5.715 1 902.3432965282896 807.6354021767257 807.915891426849 1068.98606326237 1081.158608226518 1084.955131993687 849.7807986490554 427.1704884020079 1026.800795890158 299.0584536506898
1144 0.005 5.72 1 902.4021298960944 807.737303971292 808.0178966185856 1068.987838566814 1081.159212951759 1084.955685840209 849.8498380208579 427.2697397287607 1026.810974615655 299.0584956035244
1145 0.005 5.725000000000001 1 902.4605484688367 807.8390182797627 808.1197141972066 1068.988781304568 1081.158853581441 1084.955317116997 849.9186971676137 427.3688858991143 1026.82002760434 299.0585315025881
1146 0.005 5.73 1 902.5191628861569 807.9405486965571 808.2213470358847 1068.990554415509 1081.159457858737 1084.955870321236 849.9875161565789 427.4679346816831 1026.830177648895 299.0585737970009
1147 0.005 5.735 1 902.5773681559805 808.0418926003304 808.3227932593155 1068.991488327498 1081.159094944628 1084.95549957446 850.0561532976459 427.566883817511 1026.839198195244 299.0586100066917
1148 0.005 5.74 1 902.6357678700747 808.1430535447822 808.4240557063783 1068.993255390164 1081.159697618542 1084.956051365165 850.1247508867934 427.6657433721073 1026.849315557461 299.0586525835211
1149 0.005 5.745 1 902.6937619042676 808.244028923977 808.5251325142616 1068.994184466732 1081.159333791109 1084.955679876826 850.1931699507578 427.7644971322678 1026.858303678243 299.0586889452669
1150 0.005 5.75 1 902.7520292805709 808.3448222354031 808.6260264820584 1068.995947294133 1081.159936258797 1084.956232043759 850.2615480078383 427.8631436764144 1026.868395743427 299.0587316137759
1151 0.005 5.755 1 902.8098495607856 808.4454309203123 808.726735753423 1068.996872788743 1081.159572626662 1084.955860469081 850.3297451614324 427.9616971226677 1026.877353019545 299.0587681118613
1152 0.005 5.76 1 902.8678549303111 808.5458585231721 808.8272631461598 1068.998626808885 1081.160174740319 1084.956412638047 850.3978843072397 428.06015175044 1026.887407299374 299.0588108485402
1153 0.005 5.765 1 902.9254391192982 808.6461023509668 808.9276067373236 1068.999543667397 1081.159808970596 1084.956039659471 850.4658438218966 428.1585022975983 1026.896330902283 299.0588472524335
1154 0.005 5.77 1 902.9832129539977 808.7461659045802 809.0277692931813 1069.001286817768 1081.160403046682 1084.956585461925 850.5337657134424 428.2567635115097 1026.906345720995 299.0588898610304
1155 0.005 5.775 1 903.0405878709356 808.8460466656261 809.1277490137114 1069.002212494131 1081.160049612194 1084.956222771461 850.6015178413281 428.3549185003926 1026.915244979039 299.0589261288275
1156 0.005 5.78 1 903.0981676267203 808.9457481124118 809.2275486976697 1069.003967993188 1081.160644475853 1084.956767042917 850.6692350648424 428.4529785939985 1026.925247816556 299.058968461274
1157 0.005 5.785 1 903.1553444647228 809.0452676490305 809.3271664458515 1069.004891668078 1081.160288428707 1084.956402392266 850.7367760564375 428.550940051476 1026.934122131915 299.0590044831135
1158 0.005 5.79 1 903.2127148059423 809.1446086883719 809.4266049804208 1069.006632926025 1081.160878926778 1084.956944474325 850.8042740551907 428.6488023650804 1026.944088085994 299.0590465168451
1159 0.005 5.795 1 903.2696856951676 809.2437686592411 809.5258624390218 1069.007550889829 1081.160523720235 1084.956580326445 850.8716164081723 428.7465623709066 1026.952930154217 299.0590821920426
1160 0.005 5.8 1 903.3268428826517 809.3427504788955 809.6249411793432 1069.009290934477 1081.161114547342 1084.957121753549 850.9388958447606 428.8442183503385 1026.962891341913 299.059123865146
1161 0.005 5.805 1 903.383605827958 809.4415520209735 809.72383961579 1069.010204790945 1081.160758719385 1084.956757499291 851.0060015214943 428.9417702554343 1026.971705232539 299.0591591314821
1162 0.005 5.81 1 903.4405682584066 809.5401768286046 809.8225605481348 1069.011939890759 1081.161349529821 1084.957299540383 851.0730677986124 429.0392255955983 1026.981609431231 299.0592004594262
1163 0.005 5.815 1 903.497127728015 809.6386221698565 809.9211020493768 1069.012849905112 1081.160994259793 1084.95693540611 851.1399569454193 429.136582184538 1026.990389873937 299.0592354207149
1164 0.005 5.82 1 903.5538877478434 809.7368915397968 810.0194668712086 1069.014582420994 1081.161585216918 1084.957477136497 851.2068065630315 429.2338435573979 1027.00026637611 299.0592763967285
1165 0.005 5.825 1 903.6102514890198 809.8349822447839 810.1176531006861 1069.015495117368 1081.16122871041 1084.95711114271 851.2734642674823 429.331001401986 1027.009022612618 299.0593110317405
1166 0.005 5.83 1 903.6668147147051 809.9328978140379 810.2156634632416 1069.01722205406 1081.161816032429 1084.957650402174 851.3400927319097 429.4280618976771 1027.018869959298 299.0593517408773
1167 0.005 5.835 1 903.7229980338998 810.0306357607492 810.3134961958133 1069.018151330639 1081.16146921761 1084.957290592183 851.4065619791526 429.5250245364182 1027.027619623453 299.0593860198832
1168 0.005 5.84 1 903.7793716892869 810.1281992778898 810.4111538605379 1069.019871895054 1081.162052275555 1084.957826914108 851.4729845478591 429.6218721551639 1027.037438748803 299.059426449475
1169 0.005 5.845 1 903.8353442726169 810.2255858208722 810.5086345840016 1069.020775577856 1081.161698270143 1084.9574638901 851.5392322115756 429.7186173924804 1027.046138648435 299.0594605404559
1170 0.005 5.850000000000001 1 903.8915133169878 810.3227987928279 810.6059410597219 1069.022491469548 1081.162283564873 1084.958001333587 851.6054413369123 429.8152672733361 1027.055925213586 299.0595006943212
1171 0.005 5.855 1 903.9472787981083 810.4198357110753 810.7030714441958 1069.023144179373 1081.161930189195 1084.957638521233 851.671483967307 429.9118220571382 1027.064595195768 299.0595345274788
1172 0.005 5.86 1 904.0032432039883 810.5166998807358 810.8000284094537 1069.024762016586 1081.162513539129 1084.958174346234 851.7374801344205 430.0082812290925 1027.074351214317 299.0595745377674
1173 0.005 5.865 1 904.0588113866577 810.6133888658912 810.896810175892 1069.025615124775 1081.162159085469 1084.957810830784 851.8033065827103 430.1046455026391 1027.082983663907 299.059608206132
1174 0.005 5.87 1 904.114579514315 810.7099058334426 810.993419303084 1069.027310176911 1081.16274305832 1084.958347458077 851.8690895286456 430.2008992254109 1027.09270620255 299.0596480793836
1175 0.005 5.875 1 904.1699617472893 810.8062482626349 811.0898539535501 1069.028202716644 1081.162387909151 1084.957982457319 851.9346982209814 430.297059128579 1027.101322637116 299.0596816564639
1176 0.005 5.88 1 904.2255402410242 810.9024195027392 811.1861167537692 1069.029906502633 1081.162970603712 1084.958519095828 852.0002669338587 430.3931231783085 1027.11102003499 299.0597213572661
1177 0.005 5.885 1 904.2807242306396 810.9984170974083 811.2822059228844 1069.030794137929 1081.162614664133 1084.958154175354 852.0656592612338 430.4890892003626 1027.119601735466 299.059754805991
1178 0.005 5.89 1 904.3361050026818 811.0942442301937 811.3781240167071 1069.032497020342 1081.163198138004 1084.958690428557 852.1310144039383 430.5849767160042 1027.129271704747 299.0597944172293
1179 0.005 5.895 1 904.3910948111082 811.1898982761162 811.473869131284 1069.033381965988 1081.162840856348 1084.958324337009 852.1961982040204 430.6807649208266 1027.137828557592 299.0598277032126
1180 0.005 5.9 1 904.4462780989293 811.28538252728 811.5694438535673 1069.035079125866 1081.163422535027 1084.958859423542 852.2613410297295 430.77644418114 1027.147468844762 299.0598672309019
1181 0.005 5.905 1 904.5010581369115 811.3806943257713 811.6648462532221 1069.035960129285 1081.163065331948 1084.958493317434 852.3263292517508 430.8720226645977 1027.15599142971 299.0599004673477
1182 0.005 5.91 1 904.556046063156 811.475837115059 811.7600790145162 1069.037657647524 1081.163648959264 1084.959030096124 852.391272231423 430.9675021401793 1027.165605908066 299.0599398639609
1183 0.005 5.915 1 904.6106449834061 811.5708083543562 811.8551402830176 1069.038537263831 1081.163291517378 1084.95866371778 852.4560413168529 431.0628823453735 1027.174106906428 299.0599729590478
1184 0.005 5.92 1 904.6654441393977 811.6656113489096 811.9500326779015 1069.04022822911 1081.163872877831 1084.959199044895 852.5207689359314 431.1581643275037 1027.183690909887 299.0600122669066
1185 0.005 5.925 1 904.7198532881283 811.7602435320176 812.0447543305274 1069.041106249437 1081.163516613474 1084.958833698357 852.585331542757 431.2533447440557 1027.192163331294 299.0600451971345
1186 0.005 5.93 1 904.7744553430905 811.8547082603385 812.1393078858052 1069.042797230495 1081.164098430521 1084.959368844014 852.6498403880099 431.3484287201175 1027.201722038168 299.0600843684017
1187 0.005 5.935 1 904.8286679243623 811.94900290228 812.2336914393619 1069.04366874749 1081.163739455906 1084.959001201456 852.7141861034409 431.4434185141254 1027.210165644833 299.0601172166021
1188 0.005 5.94 1 904.883081688536 812.0431307826824 812.3279076100796 1069.045353384174 1081.164321079642 1084.959536837639 852.7784955625168 431.5383086893509 1027.219694211259 299.0601561931286
1189 0.005 5.945 1 904.9371008906552 812.137089365948 812.4219545331704 1069.046220622965 1081.163962385119 1084.959169608218 852.8426399674159 431.6331016646784 1027.228108637268 299.0601888884494
1190 0.005 5.95 1 904.9913228652116 812.2308819269939 812.5158348227886 1069.047902042098 1081.16454278499 1084.959703733757 852.906745369512 431.7277558859277 1027.237609419051 299.0602278222638
1191 0.005 5.955 1 905.0451559929633 812.3245058662533 812.6095465812596 1069.048765912273 1081.164182746042 1084.959335252176 852.9706815434831 431.8223293581549 1027.24599556 299.0602604118268
1192 0.005 5.96 1 905.0991883986986 812.4179644352271 812.7030923927101 1069.050444165096 1081.164763248364 1084.959869763541 853.0345771555122 431.9168176020345 1027.255467479125 299.0602991851003
1193 0.005 5.965 1 905.1528327590537 812.5112550848538 812.7964703706699 1069.051305204304 1081.164403842007 1084.959502160166 853.0983041794398 432.0112115992732 1027.263826185925 299.0603316590098
1194 0.005 5.97 1 905.2067857151017 812.6043811280908 812.8896831354492 1069.052979493575 1081.164983946837 1084.960036537118 853.1619945287488 432.1055108161767 1027.273271161225 299.0603702830841
1195 0.005 5.975000000000001 1 905.260279500578 812.6973398832461 812.9827287142467 1069.053832746985 1081.164622849102 1084.959667612888 853.2255144664244 432.1997132168253 1027.281600865699 299.0604026374625
1196 0.005 5.98 1 905.3139591656441 812.7901347404803 813.0756097867005 1069.055501502832 1081.165201456363 1084.960200476427 853.2889933082216 432.2938158473295 1027.29101790445 299.0604411682138
1197 0.005 5.985 1 905.3672429090797 812.8827631215665 813.1683244649221 1069.05635586697 1081.164841305191 1084.959832043885 853.3523089284396 432.3878229590254 1027.299323901202 299.0604734017224
1198 0.005 5.99 1 905.4207174178088 812.9752283104175 813.2608753522431 1069.058023633939 1081.165419927623 1084.960365010835 853.4155852201472 432.4817361567091 1027.308716012807 299.0605118253218
1199 0.005 5.995 1 905.4738014442372 813.0675276932001 813.3532605423883 1069.058874955363 1081.165060152886 1084.959997485269 853.478696640793 432.5755405121258 1027.316995452328 299.0605439843316
1200 0.005 6 1 905.5270880762052 813.1596646094558 813.4454826515876 1069.060538997122 1081.165638803106 1084.960530420687 853.5417742110521 432.6692525098426 1027.326359562117 299.0605822947178
1201 0.005 6.005 1 905.5800535230326 813.2516367985658 813.5375400477891 1069.061377991318 1081.165275601611 1084.960160193823 853.604682080716 432.7628678698622 1027.33460283375 299.0606143699376
1202 0.005 6.01 1 905.6331900514658 813.3434471106141 813.6294350495615 1069.063038300576 1081.165854213967 1084.960693105759 853.6675527180755 432.8563825603592 1027.343938753155 299.0606526159656
1203 0.005 6.015000000000001 1 905.6859267737443 813.4350929722161 813.7211657289848 1069.063882808383 1081.165493226407 1084.960324201156 853.7302580448998 432.9498022698683 1027.352161742826 299.060684645047
1204 0.005 6.02 1 905.7388515055741 813.5265776493297 813.8127346448561 1069.065532862865 1081.166068148366 1084.960855175478 853.7929225297321 433.0431272749628 1027.361465108879 299.0607228258347
1205 0.005 6.025 1 905.7913858762904 813.6178985819811 813.9041399278783 1069.066371571368 1081.165706555779 1084.960485883055 853.8554246671247 433.1363526092761 1027.369659409815 299.0607547342951
1206 0.005 6.03 1 905.8441205207805 813.7090590860888 813.9953841831374 1069.068024817497 1081.166283441975 1084.961016997957 853.9178932580576 433.2294780010475 1027.378940591263 299.0607928527932
1207 0.005 6.035 1 905.8964672245703 813.800056538884 814.0864654985716 1069.068861347148 1081.165920607935 1084.96064671069 853.9801969334965 433.3225088587672 1027.387108562942 299.0608246825745
1208 0.005 6.04 1 905.9490167873344 813.8908942511404 814.1773864783967 1069.070510869867 1081.166497082978 1084.961178227001 854.042466211162 433.4154448721225 1027.396362782124 299.0608626928839
1209 0.005 6.045 1 906.0011798808267 813.9815695695683 814.2681451899396 1069.071343879467 1081.16613432541 1084.96080797504 854.1045703447847 433.5082827326235 1027.404503843247 299.0608944746496
1210 0.005 6.05 1 906.0535405141406 814.0720858237531 814.358744236122 1069.072991669466 1081.166711153255 1084.961339595725 854.166643420732 433.6010257788668 1027.413732564548 299.0609323414556
1211 0.005 6.055 1 906.105518524792 814.1624403987784 814.449181711718 1069.073821403483 1081.166347918947 1084.960969221112 854.2285499641392 433.6936967635449 1027.421847343128 299.0609640198997
1212 0.005 6.06 1 906.157700869089 814.2526365802041 814.539460211834 1069.075463667943 1081.166923429693 1084.961499773373 854.2904215148752 433.7862607466413 1027.431047926884 299.061001897184
1213 0.005 6.065 1 906.2094991005429 814.3426717471448 814.6295778094282 1069.076289031739 1081.166559377961 1084.961128471143 854.3521280213254 433.8787236238404 1027.439134783767 299.0610334804128
1214 0.005 6.07 1 906.2615017036611 814.4325492256808 814.719537118279 1069.077928331504 1081.167135463437 1084.961659922003 854.4138007563902 433.9710876047278 1027.448308173711 299.061071261412
1215 0.005 6.075 1 906.313120250723 814.5222663500535 814.8093361990174 1069.078752108544 1081.166772355151 1084.961289311136 854.4753096025374 434.063351417405 1027.456369069763 299.0611027809275
1216 0.005 6.08 1 906.3649429825668 814.611826437643 814.8989776531754 1069.080387487298 1081.167346330909 1084.961818535307 854.5367845190442 434.1555205950845 1027.465515362505 299.0611405047403
1217 0.005 6.085 1 906.4163804475024 814.7012268085389 814.9884595303686 1069.081208153261 1081.166982554019 1084.961447681726 854.5980849218023 434.2475929236448 1027.473550504845 299.0611719652172
1218 0.005 6.09 1 906.4680226306731 814.7904707874324 815.0777844314268 1069.082841595541 1081.167557419502 1084.961978302014 854.6593552602227 434.3395689206093 1027.482670890683 299.0612095757713
1219 0.005 6.095 1 906.5192753707844 814.8795557122972 815.1669504026004 1069.08364281171 1081.167172773876 1084.961583195434 854.7204630178913 434.4314481076591 1027.490662504401 299.0612406488478
1220 0.005 6.100000000000001 1 906.5707314090672 814.9684848865026 815.2559600402969 1069.085250580529 1081.167723783009 1084.962086790086 854.7815382473734 434.5232288220782 1027.499731478269 299.0612779923878
1221 0.005 6.105 1 906.6218041597385 815.0572556674506 815.344811411566 1069.086045793523 1081.167343534452 1084.96169944887 854.8424520941624 434.6149158667807 1027.507688143223 299.0613091865038
1222 0.005 6.11 1 906.6730965362063 815.1458714352242 815.4335071589967 1069.087670294431 1081.167928050437 1084.962246112127 854.9033374874446 434.70651009574 1027.516741944509 299.0613463151274
1223 0.005 6.115 1 906.7240073104801 815.2343295342845 815.5220453588987 1069.08849613337 1081.167588318204 1084.961905074851 854.9640609101505 434.7980074478897 1027.524703701115 299.0613772999196
1224 0.005 6.12 1 906.7751340935793 815.3226333218762 815.6104286565671 1069.090151683148 1081.168187700131 1084.962460753408 855.024779139985 434.8894091271999 1027.533767132198 299.061414570211
1225 0.005 6.125 1 906.8258671978584 815.4107799941542 815.6986550396649 1069.090961629464 1081.167814507275 1084.962077813689 855.0853724293937 434.9807181252653 1027.541697153476 299.0614454121253
1226 0.005 6.13 1 906.8768000954832 815.4987728644566 815.7867270535411 1069.092569564652 1081.168372619089 1084.962588522564 855.1458979611077 435.0719306936921 1027.550701143575 299.061482499334
1227 0.005 6.135 1 906.9281859000801 815.5868292538142 815.8747628396687 1069.093543580559 1081.168008252309 1084.962202871449 855.2080301689303 435.162823074807 1027.558779703642 299.0615135321906
1228 0.005 6.140000000000001 1 906.9795094430438 815.674754985023 815.9626912522168 1069.095117786556 1081.168545881874 1084.96271686637 855.2695362334997 435.2536700187995 1027.567766856158 299.0615510142014
1229 0.005 6.145 1 907.029466889398 815.7623219521078 816.0503735758538 1069.095699300129 1081.168170859674 1084.962352534872 855.3288397504579 435.3446557529151 1027.575443976827 299.0615824582876
1230 0.005 6.15 1 907.0797991976532 815.8497296565154 816.1378813345383 1069.097335182688 1081.168799515302 1084.962919472962 855.388544251855 435.4355144479965 1027.584402331093 299.0616200836248
1231 0.005 6.155 1 907.1298518906672 815.9369785894071 816.2252250313659 1069.098199750434 1081.168466527701 1084.962573865665 855.4482659398884 435.5262630040531 1027.592308685825 299.0616516489738
1232 0.005 6.16 1 907.1801908526639 816.0240731076323 816.3124103114864 1069.099851852013 1081.169053085279 1084.963120672052 855.5080504711686 435.6169122245805 1027.601292016836 299.0616896209161
1233 0.005 6.165 1 907.230177384502 816.1110109489935 816.3994366377376 1069.100649269074 1081.168672430146 1084.962733871168 855.567716044763 435.7074614214943 1027.609128677896 299.0617211429557
1234 0.005 6.17 1 907.28039245689 816.197795730967 816.4863075028611 1069.102247605915 1081.169226806442 1084.963240800516 855.6273783536834 435.7979122419172 1027.618038728334 299.0617590605884
1235 0.005 6.175 1 907.3302327488261 816.284424989539 816.5730215697496 1069.103023149337 1081.168842853078 1084.962848171395 855.6868928283507 435.8882687911176 1027.62582829835 299.0617907766291
1236 0.005 6.18 1 907.380284370616 816.3709021636434 816.6595818690034 1069.104621979923 1081.169420422884 1084.963385740316 855.7463835422052 435.978516402802 1027.634709337109 299.0618285120787
1237 0.005 6.185 1 907.429977475072 816.4572248053161 816.7459868510239 1069.105418181073 1081.169070255141 1084.963033207413 855.8057265034347 436.0686716739477 1027.642495889583 299.0618599817103
1238 0.005 6.19 1 907.4798773426969 816.5433963159212 816.8322393770846 1069.107026860712 1081.169657241142 1084.963577991771 855.8650659146606 436.1587356285202 1027.65137367209 299.0618975279899
1239 0.005 6.195 1 907.5293909188096 816.629414095116 816.9183377120239 1069.10780534206 1081.169278522412 1084.963188325019 855.9242395081721 436.2487046699364 1027.659121253411 299.0619284141627
1240 0.005 6.2 1 907.5791099036197 816.7152815023654 817.0042846059496 1069.109387755689 1081.16982847844 1084.963689819146 855.9833785979114 436.3385822313114 1027.667944487609 299.0619653301916
1241 0.005 6.205 1 907.62844660697 816.8009959060499 817.0900782527248 1069.110150765384 1081.169441426705 1084.963295141266 856.042356226343 436.4283648897749 1027.675649436388 299.0619957252624
1242 0.005 6.21 1 907.6779920635149 816.8865607028897 817.1757213740054 1069.111740931787 1081.170017886722 1084.963833026963 856.1013033044979 436.5180588738671 1027.684450336656 299.0620318677974
1243 0.005 6.215 1 907.7271641897031 816.9719733615603 817.2612121827169 1069.112529988942 1081.16966854445 1084.963481964612 856.1600934734088 436.6076589722354 1027.692157995253 299.0620615115
1244 0.005 6.22 1 907.7765473540263 817.0572371730093 817.3465533393337 1069.11413633591 1081.170257667744 1084.964029115027 856.218853313633 436.6971468816673 1027.700958670001 299.0620971355775
1245 0.005 6.225000000000001 1 907.825536133333 817.1423494522061 817.4317429247179 1069.114902131406 1081.169877180619 1084.963639212706 856.2774542001298 436.7865467172151 1027.708627179445 299.0621259169689
1246 0.005 6.23 1 907.8747337646481 817.2273135801209 817.516783600475 1069.116474716634 1081.170428169224 1084.964142264591 856.3360233006689 436.875855603974 1027.717373687468 299.0621607830557
1247 0.005 6.235 1 907.9235549595649 817.3121269239385 817.6016734810861 1069.117229970821 1081.170042130837 1084.963748533217 856.3944350088335 436.965072044231 1027.725004824898 299.0621893002023
1248 0.005 6.24 1 907.9725742790507 817.3967925137956 817.6864150434021 1069.118798784575 1081.170615960637 1084.96428637107 856.4528081901308 437.0541986848121 1027.733717513085 299.0622235879248
1249 0.005 6.245 1 908.0212240558158 817.4813079717359 817.7710064694817 1069.119569829807 1081.170263658005 1084.963933943843 856.5110279431098 437.1432303905476 1027.741338424626 299.062251763812
1250 0.005 6.25 1 908.0700927640891 817.5656766113208 817.8554504218223 1069.121171624343 1081.170855095723 1084.964481712027 856.5692233875022 437.2321687162208 1027.750065191843 299.062286069401
1251 0.005 6.255 1 908.1185729975449 817.6498957127695 817.9397449086457 1069.121924502133 1081.170469048672 1084.964087727818 856.6272543735402 437.3210101174452 1027.757654741185 299.0623139619745
1252 0.005 6.26 1 908.1672677110422 817.7339686480002 818.0238925798143 1069.123493380777 1081.171023026939 1084.964593151363 856.6852621369982 437.4097593066607 1027.766329327461 299.0623482137296
1253 0.005 6.265000000000001 1 908.2154659032228 817.8178924546958 818.1078913283109 1069.124240020541 1081.170632429363 1084.964195615764 856.7430945167639 437.4984167608332 1027.773884815059 299.0623764033288
1254 0.005 6.27 1 908.2639342967402 817.9016707670373 818.1917439142798 1069.125818100673 1081.171211744611 1084.964735952926 856.8009157074483 437.5869805656785 1027.782537983587 299.0624107004642
1255 0.005 6.275 1 908.312841020613 817.9855133874433 818.2755646819749 1069.126745187504 1081.170851739056 1084.964359892127 856.8602931239257 437.6752396400146 1027.790253729689 299.062438795802
1256 0.005 6.28 1 908.3617283906782 818.0692326736756 818.3592845346717 1069.128283416883 1081.171388846247 1084.964871078942 856.9190874821855 437.7634478296302 1027.798891282444 299.0624735351893
1257 0.005 6.285 1 908.4101082172951 818.1528212784581 818.4428860493241 1069.129000550059 1081.171014469792 1084.964494345004 856.9774792437734 437.8515810106506 1027.80639925243 299.0625023297924
1258 0.005 6.29 1 908.4586224582143 818.2362818052233 818.5263671711018 1069.130557233642 1081.1716036391 1084.965042107589 857.0357136935816 437.9396324589842 1027.815009806959 299.0625375273851
1259 0.005 6.295 1 908.5059262832887 818.3193948579878 818.6096044683437 1069.131139841245 1081.171228378796 1084.964669576789 857.0920039901205 438.0277998586134 1027.822347613935 299.0625666224786
1260 0.005 6.3 1 908.5536659812437 818.4023552971706 818.6926710411502 1069.132739168383 1081.171823944904 1084.965200033893 857.1487669008621 438.1158398076087 1027.830943308468 299.0626024231236
1261 0.005 6.305 1 908.6011568615517 818.4851638683954 818.7755783581633 1069.133519735351 1081.171441928773 1084.964808527904 857.2055832260655 438.2037712161613 1027.838441093812 299.0626323007721
1262 0.005 6.31 1 908.6489442170662 818.5678252223402 818.8583328050674 1069.135112484489 1081.17201995871 1084.965352192521 857.2624924828173 438.2916007281248 1027.847025699443 299.0626684248252
1263 0.005 6.315 1 908.6964566885518 818.6503372182273 818.9409342379488 1069.135842790057 1081.171638215021 1084.964972670143 857.3193196896055 438.3793317142112 1027.854465544745 299.0626983491659
1264 0.005 6.32 1 908.7441750680777 818.732703622974 819.0233866689269 1069.137400748422 1081.172204403676 1084.965493740814 857.3761446598548 438.4669698364569 1027.862996380845 299.0627346294909
1265 0.005 6.325 1 908.7915109541917 818.8149220826006 819.1056890680214 1069.138132030877 1081.171821118448 1084.965104054009 857.4328289986158 438.5545120072157 1027.870409402971 299.0627648747393
1266 0.005 6.33 1 908.8390646158709 818.896996223405 819.1878447855235 1069.139696894297 1081.172402500656 1084.965645302848 857.4895013552413 438.6419640769516 1027.878924402054 299.0628011288984
1267 0.005 6.335 1 908.886246966358 818.9789236772434 819.2698524590035 1069.140431124178 1081.172024347756 1084.965263494582 857.5460294052621 438.7293148884748 1027.886321272631 299.0628308841505
1268 0.005 6.34 1 908.9336463351791 819.0607078452523 819.3517150993526 1069.141983120206 1081.172587821666 1084.965781525995 857.6025288660825 438.8165771944271 1027.894808023973 299.0628669799563
1269 0.005 6.345 1 908.9806645253278 819.1423461950739 819.4334310845202 1069.142707842181 1081.172204312169 1084.965393014995 857.6588767330892 438.9037461496099 1027.902172618642 299.0628967272997
1270 0.005 6.350000000000001 1 909.0278983308751 819.2238421588212 819.5150033183335 1069.144265344454 1081.1727851869 1084.965934587475 857.7152084610155 438.9908229875569 1027.910636929765 299.0629323904658
1271 0.005 6.355 1 909.0747534721802 819.3051931478516 819.5964300573215 1069.144991603761 1081.172406915231 1084.965552829122 857.7713895604377 439.0778085326101 1027.917981555517 299.0629614218732
1272 0.005 6.36 1 909.1218233246055 819.3864025991685 819.6777141210214 1069.146537513683 1081.172970969969 1084.96607127981 857.8275497417436 439.1647016160739 1027.926417010407 299.0629966889719
1273 0.005 6.365 1 909.1685066046351 819.467467870322 819.7588536753235 1069.147240273928 1081.172565896347 1084.965657421469 857.8835552770086 439.2515017055935 1027.933716859456 299.0630253619223
1274 0.005 6.37 1 909.2154044674144 819.5483923677573 819.8398514908718 1069.148770990332 1081.173123968556 1084.966173640657 857.9395391459134 439.3382247066301 1027.942110221279 299.0630598787428
1275 0.005 6.375 1 909.2619277525669 819.6291734800808 819.9207057191384 1069.149489710088 1081.172751070055 1084.965800513252 857.9953707267331 439.424847080805 1027.949398864052 299.0630881737501
1276 0.005 6.38 1 909.3094267235232 819.7100217568294 820.0015326256253 1069.151197686905 1081.173353882528 1084.966358064317 858.0528403004636 439.5111546461665 1027.957952124485 299.0631223501056
1277 0.005 6.385 1 909.3563368330848 819.7907486841546 820.0822604789349 1069.151916782531 1081.172971499877 1084.965986603606 858.1096358518133 439.5974150993221 1027.965259055661 299.0631500751764
1278 0.005 6.390000000000001 1 909.4033018432373 819.8713526935746 820.1628765018423 1069.153418738606 1081.173535967661 1084.966511595494 858.1661501845075 439.6836038014876 1027.973615794815 299.063184123517
1279 0.005 6.395 1 909.4490437480962 819.9516213356118 820.2432593137511 1069.153943651429 1081.173131908422 1084.966104276513 858.2207256011917 439.7699253996904 1027.980688629142 299.0632117301427
1280 0.005 6.4 1 909.495199895006 820.031743494649 820.3234792103381 1069.155498119315 1081.173720972571 1084.966629511979 858.2757357665436 439.8561197259742 1027.989023998283 299.0632455950371
1281 0.005 6.405 1 909.541087790337 820.1117199089813 820.403546963988 1069.156235414262 1081.173342006072 1084.966246778329 858.3307752320783 439.9422047633388 1027.996263275774 299.0632733629671
1282 0.005 6.41 1 909.5872803429548 820.1915552595941 820.4834687293933 1069.157807130481 1081.173929940035 1084.966801225822 858.3859024328367 440.0281915143042 1028.004612873482 299.0633073442172
1283 0.005 6.415 1 909.6331252072658 820.2712471377922 820.5632440891785 1069.158526924191 1081.173553097459 1084.966426679255 858.4409340052937 440.1140799913579 1028.011822785613 299.0633349543389
1284 0.005 6.42 1 909.6792190666421 820.3507994469321 820.6428768918976 1069.160065850548 1081.174121154344 1084.966950152676 858.4959764273933 440.1998752474059 1028.020127289422 299.0633691041178
1285 0.005 6.425 1 909.7249353602996 820.4302095666553 820.7223658055335 1069.160746847857 1081.173712251074 1084.966533222851 858.550877719382 440.2855771147096 1028.027283939412 299.0633968319626
1286 0.005 6.43 1 909.7708852730374 820.5094812518789 820.8017141733401 1069.162263888823 1081.174269836034 1084.967047058901 858.6057728928899 440.3711875787776 1028.035540968089 299.0634307454471
1287 0.005 6.435 1 909.816470637868 820.5886117998035 820.8809203639381 1069.16295831677 1081.173889918296 1084.966667249897 858.6605190287376 440.456709181638 1028.042685294285 299.0634586843384
1288 0.005 6.44 1 909.8622864872602 820.6676048845854 820.9599875012883 1069.164503091589 1081.174484323744 1084.967223880902 858.7152553560976 440.5421381086512 1028.050946533171 299.0634927009742
1289 0.005 6.445 1 909.9077184272722 820.7464577688814 821.0389137668816 1069.165206508702 1081.174109648686 1084.966847565855 858.7698404922953 440.6274714381445 1028.058080814675 299.0635203469845
1290 0.005 6.45 1 909.9533725292239 820.8251739615605 821.1177021031452 1069.166735464416 1081.174676913456 1084.967368355096 858.8244095670475 440.7127120406175 1028.066312889531 299.0635543546413
1291 0.005 6.455 1 909.998643360245 820.9037507169727 821.1963506082492 1069.16741248139 1081.17426737163 1084.966950403485 858.878825694785 440.7978591293498 1028.073400163431 299.0635820177584
1292 0.005 6.46 1 910.044138320486 820.9821916354056 821.2748621948862 1069.16892513788 1081.174825445436 1084.967465567077 858.9332286405207 440.882919695676 1028.081589268677 299.0636156648594
1293 0.005 6.465 1 910.0892475327846 821.0604939284401 821.3532349111906 1069.169609472953 1081.174444970403 1084.967086301426 858.9874861631644 440.9678895255763 1028.088659198816 299.0636432847376
1294 0.005 6.47 1 910.1345924987629 821.1386613411545 821.4314717775085 1069.171155661388 1081.175041469886 1084.967643685514 859.041717975161 441.0527693510438 1028.096865906082 299.0636769686962
1295 0.005 6.475000000000001 1 910.1795511100808 821.2166908574371 821.5095706246791 1069.171848957467 1081.174665297496 1084.9672664286 859.0957943026337 441.1375586687571 1028.103931286081 299.0637042505788
1296 0.005 6.48 1 910.2247396785442 821.2945859974436 821.5875342770804 1069.173370786428 1081.175233107462 1084.967788011053 859.1498602845171 441.2222587677475 1028.112095926817 299.0637378458507
1297 0.005 6.485 1 910.2695323855646 821.3723439380211 821.6653606651189 1069.174029939205 1081.174819881895 1084.967367910258 859.203765885248 441.3068687760935 1028.119105845271 299.0637649874558
1298 0.005 6.49 1 910.3145546504434 821.4499682094055 821.7430526102326 1069.175530408104 1081.175377122263 1084.967882389876 859.2576585020711 441.3913880076826 1028.127219593199 299.0637982685169
1299 0.005 6.495 1 910.3591957677809 821.52745593597 821.8206080363045 1069.176206261458 1081.1749974918 1084.967503825667 859.311393372431 441.4758158991614 1028.13421779543 299.0638253398053
1300 0.005 6.5 1 910.4040752929868 821.6048109082706 821.8980298625792 1069.177736495964 1081.175592063835 1084.968060435694 859.3651211230925 441.5601537500484 1028.142339710934 299.0638585707388
1301 0.005 6.505 1 910.4485720318876 821.6820300383666 821.9753159128365 1069.178419413297 1081.175214501172 1084.967681748909 859.4186908589197 441.644403708124 1028.149328677777 299.0638853548715
1302 0.005 6.51 1 910.4933011903969 821.7591168665916 822.052468979057 1069.179931399291 1081.175780549351 1084.968201671551 859.47224798019 441.7285626922436 1028.157418667096 299.063918513209
1303 0.005 6.515000000000001 1 910.5376374355186 821.8360684731543 822.1294869155497 1069.180582452206 1081.175367797352 1084.967782173635 859.5256465281627 441.8126307679288 1028.164356590469 299.0639453029474
1304 0.005 6.52 1 910.5822028720341 821.9128883808304 822.2063724980508 1069.182076267693 1081.175924390118 1084.968295527415 859.5790282379251 441.8966122118604 1028.1724013252 299.0639781578594
1305 0.005 6.525 1 910.6263759968599 821.9895736807118 822.283123572238 1069.182724071849 1081.175520926663 1084.967890057986 859.632253775442 441.980501712232 1028.179310945937 299.0640047287902
1306 0.005 6.53 1 910.6707884186491 822.066127925564 822.3597429397824 1069.184223362852 1081.176091418911 1084.968420062246 859.6854711309961 442.0643011033979 1028.187338092535 299.0640374903101
1307 0.005 6.535 1 910.7148187856473 822.1425482100623 822.4362284708322 1069.184880488725 1081.175699263278 1084.968026723876 859.7385333647549 442.1480105475624 1028.19423316079 299.0640639502395
1308 0.005 6.54 1 910.759809923891 822.2190358751378 822.5126916811785 1069.186525800601 1081.176266808668 1084.968539907144 859.793161278705 442.2314274302835 1028.202393615174 299.064096945102
1309 0.005 6.545 1 910.804209852078 822.2954104141029 822.5890632534913 1069.187161002757 1081.175839023374 1084.968120116126 859.8471410110681 442.314794602629 1028.209281397679 299.0641236434396
1310 0.005 6.55 1 910.8486805556996 822.3716702274248 822.665330925328 1069.18859730958 1081.176392034233 1084.968640422483 859.9008567065561 442.3980878199881 1028.217228163729 299.0641566209275
1311 0.005 6.555 1 910.8927190985214 822.4478111215026 822.7414880259892 1069.189258474851 1081.176032048036 1084.968277149604 859.9543099787867 442.4813024734237 1028.224101018032 299.0641837634265
1312 0.005 6.56 1 910.9369335466597 822.5238353625426 822.8175341611576 1069.19076154095 1081.176630727664 1084.968838917896 860.0076614389552 442.5644360783689 1028.232088202952 299.0642172659255
1313 0.005 6.565 1 910.9807681792578 822.5997388565212 822.893464930723 1069.191453729452 1081.176270099165 1084.968473593398 860.060825833986 442.6474833750044 1028.23897728953 299.0642446982441
1314 0.005 6.57 1 911.0248041792071 822.6755239308037 822.9692809463473 1069.192957011995 1081.176851207486 1084.969016886547 860.1139296942451 442.7304442181301 1028.246955104806 299.0642785493707
1315 0.005 6.575 1 911.0684723429431 822.7511871382806 823.0449788195427 1069.193637216893 1081.176474110981 1084.968634261968 860.1668717692825 442.8133181724675 1028.25382179095 299.0643063701232
1316 0.005 6.58 1 911.1123475438164 822.8267305917941 823.1205594999269 1069.195128042246 1081.17704401844 1084.969164601316 860.2197643088376 442.8961078037372 1028.261773669112 299.0643408257991
1317 0.005 6.585 1 911.1558727650469 822.9021513536696 823.1960201940852 1069.195815353888 1081.17666009196 1084.968772463549 860.2725113744945 442.9788077792934 1028.268650506371 299.064369280075
1318 0.005 6.59 1 911.1996133091948 822.9774522164394 823.2713624981711 1069.19729913351 1081.177222369079 1084.969296218295 860.3252171843583 443.0614188303509 1028.276582864587 299.0644043241614
1319 0.005 6.595 1 911.2429910446017 823.05262977528 823.3465835935278 1069.197958233108 1081.17683293219 1084.968901109978 860.377771254448 443.1439414831134 1028.283401128913 299.0644333134753
1320 0.005 6.600000000000001 1 911.2865809368894 823.1276867022733 823.42168514573 1069.199432137694 1081.177393927577 1084.969423255684 860.4302866137915 443.2263769613968 1028.291299593094 299.0644687411867
1321 0.005 6.605 1 911.3298114523091 823.2026198831065 823.4966645924349 1069.200086298762 1081.177002656391 1084.969026332782 860.4826548579023 443.3087240870039 1028.298092174674 299.0644979869718
1322 0.005 6.61 1 911.3732568482598 823.2774320312525 823.5715237342035 1069.201546327742 1081.177545557224 1084.96952591697 860.5349874023215 443.3909803879928 1028.305959589039 299.0645337369719
1323 0.005 6.615 1 911.4163383226696 823.352120207136 823.6462601875725 1069.202177079521 1081.177130963687 1084.969103700521 860.5871741777404 443.4731317665488 1028.312707644027 299.0645630168782
1324 0.005 6.62 1 911.459633594282 823.4266872629137 823.720875928243 1069.203625382923 1081.177675039532 1084.969609915198 860.639327792725 443.5552090860602 1028.320533244946 299.0645982312906
1325 0.005 6.625 1 911.5025708909086 823.5011301120352 823.7953685785176 1069.204262621694 1081.177278183015 1084.969209290776 860.6913372545851 443.6371994021975 1028.327259305133 299.0646267452494
1326 0.005 6.63 1 911.5457258298511 823.5754515917299 823.8697401318574 1069.205723643212 1081.177840167634 1084.969735374101 860.743314007321 443.7191041906061 1028.335074699394 299.0646610584032
1327 0.005 6.635 1 911.5885232706772 823.6496484767495 823.9439880947359 1069.206370541827 1081.177454195213 1084.96934683742 860.7951489573771 443.8009217593208 1028.341790051536 299.0646885871556
1328 0.005 6.640000000000001 1 911.6315377683221 823.7237239072716 824.0181147228452 1069.207837869958 1081.178023737357 1084.969880419936 860.8469536894509 443.8826515645176 1028.349592544113 299.0647218105802
1329 0.005 6.645 1 911.6741950019895 823.7976750649854 824.0921178629432 1069.208488662921 1081.177642098325 1084.969494788371 860.898614695973 443.9642945096407 1028.35629436458 299.0647482290003
1330 0.005 6.65 1 911.7170691657853 823.871504838389 824.1659996178543 1069.209955990938 1081.178213417068 1084.970028659574 860.9502448682947 444.0458486618757 1028.364077280034 299.0647803575578
1331 0.005 6.655 1 911.7595886337137 823.9452104250993 824.2397578793823 1069.210607157133 1081.177832555931 1084.969643095917 861.0017326021094 444.1273154576351 1028.370764158337 299.0648059033561
1332 0.005 6.66 1 911.802276105852 824.0187949386035 824.3133949820126 1069.21206930783 1081.178401733142 1084.970175196303 861.053186323765 444.2086950572545 1028.378527643517 299.064837395943
1333 0.005 6.665 1 911.8446231980399 824.0922552872636 824.3869085879984 1069.21271789344 1081.178019230309 1084.969787437266 861.1045014924688 444.289987071746 1028.38519663646 299.0648623615268
1334 0.005 6.67 1 911.8872088994206 824.1655940356642 824.4603005853961 1069.21417875792 1081.178584872599 1084.970315560674 861.1557929141343 444.3711919493961 1028.392948713161 299.0648934571469
1335 0.005 6.675 1 911.9294391378977 824.2388087158014 824.5335690766592 1069.214823197239 1081.178197897382 1084.969923732059 861.2069413762518 444.4523101609029 1028.399596032481 299.0649183696849
1336 0.005 6.68 1 911.9718888169909 824.3119023504745 824.6067163168807 1069.216283024027 1081.178761685371 1084.970449757744 861.2580598219483 444.5333413100041 1028.407325617523 299.0649496372369
1337 0.005 6.685 1 912.0139821877275 824.3848721410047 824.6797402360702 1069.216921179304 1081.178373487653 1084.970056798559 861.3090382297665 444.6142854484184 1028.413951401306 299.0649747371071
1338 0.005 6.69 1 912.0562917006124 824.4577208506034 824.7526429350904 1069.218373625749 1081.178935478919 1084.970581343816 861.359985278955 444.6951425658995 1028.421658266236 299.0650062753303
1339 0.005 6.695 1 912.0982441231683 824.5304458828689 824.8254224354951 1069.219005774091 1081.178546136893 1084.970187304586 861.4107940223106 444.7759125261115 1028.428260295701 299.0650318025886
1340 0.005 6.7 1 912.1404146926068 824.6030502942351 824.8980810267037 1069.220455116719 1081.179107554939 1084.970711035032 861.4615757529227 444.8565962815816 1028.435945224157 299.0650636453312
1341 0.005 6.705 1 912.1822271071865 824.6755313787887 824.9706167125819 1069.221083186046 1081.178716348917 1084.970315480375 861.512219841462 444.93719272757 1028.44252541094 299.0650893313064
1342 0.005 6.71 1 912.2241878660733 824.7478919762997 825.0430316761144 1069.222525436383 1081.179276571117 1084.970838655824 861.5628274541534 445.0177025279963 1028.450179173077 299.0651213316544
1343 0.005 6.715 1 912.2658282206201 824.820129183226 825.1153237701585 1069.223150715781 1081.178886384159 1084.970444117298 861.613300224031 445.0981257117061 1028.456737141544 299.0651470477996
1344 0.005 6.72 1 912.3077039488599 824.8922462387538 825.1874953714395 1069.22459381948 1081.179446950282 1084.970966906137 861.6637490380458 445.1784623755701 1028.464377430085 299.0651788925232
1345 0.005 6.725000000000001 1 912.3485122638569 824.9640490309176 825.2594382241045 1069.225050265673 1081.179040032579 1084.970568679137 861.7125483773893 445.2589094422009 1028.470742177815 299.0652042798886
1346 0.005 6.73 1 912.3897824054256 825.0357134609658 825.3312217989265 1069.226524538959 1081.179629971886 1084.97110232547 861.7618210812971 445.3392342936405 1028.47835595141 299.0652356415666
1347 0.005 6.735 1 912.4308093962961 825.1072404767157 825.4028575644339 1069.227163735279 1081.179230567474 1084.970696903374 861.8111597980575 445.4194545732465 1028.484865607895 299.0652603573616
1348 0.005 6.74 1 912.4721544866164 825.1786352823789 825.4743528472831 1069.228625945758 1081.179789285887 1084.971219328123 861.8606113559759 445.4995780169036 1028.492466625327 299.0652908994934
1349 0.005 6.745 1 912.5131561726281 825.2498960460678 825.5457083193215 1069.229225750502 1081.179383940103 1084.970816459787 861.9099797082237 445.579609050166 1028.498924278716 299.0653146760947
1350 0.005 6.75 1 912.5544218279078 825.3210271503892 825.6169287915916 1069.230669161208 1081.179949655521 1084.971343017486 861.9593858923768 445.6595486494837 1028.506485655744 299.0653442767913
1351 0.005 6.755 1 912.5953192789141 825.3920264396783 825.6880137344569 1069.231265839606 1081.179551012654 1084.970942459075 862.0086715521666 445.7393970278416 1028.512918442685 299.0653671692503
1352 0.005 6.76 1 912.6364620411238 825.4628980127742 825.7589671607859 1069.232703279211 1081.180115346306 1084.971466821894 862.057970393607 445.8191604107807 1028.520454822885 299.0653958915516
1353 0.005 6.765000000000001 1 912.677229788706 825.5336395369321 825.8297880244673 1069.233296533032 1081.179715836328 1084.971066070674 862.1071368598672 445.8988359949936 1028.526864553541 299.0654180576627
1354 0.005 6.77 1 912.7182370977159 825.6042549610519 825.9004799482252 1069.234732327875 1081.180281128512 1084.971591765427 862.1563097020917 445.9784271528546 1028.534378459304 299.0654462146568
1355 0.005 6.775 1 912.7588639267327 825.6747418413433 825.9710415762319 1069.235321585412 1081.179879817881 1084.971189293057 862.2053445137342 446.0579306789504 1028.540764330698 299.065467916829
1356 0.005 6.78 1 912.7996890977656 825.7451040898275 826.0414763595849 1069.236758263484 1081.180446661939 1084.97171627807 862.2543792132288 446.1373479225491 1028.548256489338 299.065495817927
1357 0.005 6.785 1 912.8401548238039 825.8153391272585 826.1117826997365 1069.237347685946 1081.180047923898 1084.971316516069 862.3032886849031 446.2166782678173 1028.554622640725 299.0655174210672
1358 0.005 6.79 1 912.8808689955175 825.8854507413165 826.181963814865 1069.23877587127 1081.180612257064 1084.97184187837 862.3521937414802 446.2959307047013 1028.562090039683 299.0655454415982
1359 0.005 6.795 1 912.9212071918615 825.9554363390783 826.2520180289473 1069.239361360153 1081.180213753591 1084.971442123649 862.4009543000707 446.3750935923369 1028.568432618714 299.065567379043
1360 0.005 6.8 1 912.9617876149254 826.0252996670778 826.3219484652953 1069.240787900534 1081.180778415302 1084.971967251937 862.4497114645761 446.45417075442 1028.575878175179 299.0655957791086
1361 0.005 6.805 1 913.0019966764231 826.095038090088 826.3917533416657 1069.241369221911 1081.18037827793 1084.971566104638 862.4983328784708 446.5331619913677 1028.582196689033 299.0656181504944
1362 0.005 6.81 1 913.0424446980008 826.1646552994789 826.4614357067483 1069.242793873936 1081.180943038146 1084.972091448765 862.5469470556549 446.612067036695 1028.589619405818 299.0656470635752
1363 0.005 6.815 1 913.0825108147895 826.2341485841221 826.5309936913857 1069.243372818918 1081.18054108095 1084.971688439998 862.5954150102094 446.6908889895882 1028.595916306145 299.0656700492086
1364 0.005 6.82 1 913.1228179494574 826.3035216086058 826.6004302712789 1069.244792816583 1081.181104182498 1084.972212848017 862.6438806967332 446.7696130741236 1028.603316181835 299.0656994941377
1365 0.005 6.825 1 913.1627448146676 826.3727716775718 826.6697435419725 1069.245364579926 1081.180701716342 1084.971810287492 862.6922087354351 446.8482557428026 1028.609588936826 299.0657229771758
1366 0.005 6.83 1 913.2029145716708 826.4419024186781 826.7389364442338 1069.246781084868 1081.181265183469 1084.972334781304 862.7405306371675 446.9268154900051 1028.616966113781 299.0657529647217
1367 0.005 6.835 1 913.2427044784263 826.5109110600898 826.8080070116062 1069.247352615699 1081.180863299128 1084.971932461494 862.7887154840566 447.0052911090364 1028.623216374118 299.0657770030801
1368 0.005 6.84 1 913.2827377889314 826.5798012059529 826.8769581342518 1069.248766738276 1081.181426266726 1084.972456786252 862.8368940350035 447.0836952424688 1028.630571335801 299.0658074365373
1369 0.005 6.845 1 913.3223939802596 826.6485700708091 826.945787826742 1069.249336558603 1081.181023333279 1084.972053013369 862.8849287259054 447.1620057457009 1028.636801792078 299.0658318618096
1370 0.005 6.850000000000001 1 913.3622919239596 826.7172212231968 827.0144989275212 1069.250748764352 1081.181586642463 1084.972577650198 862.9329591248411 447.2402227872645 1028.644135873481 299.065862602109
1371 0.005 6.855 1 913.4018128694731 826.7857518679915 827.083089428652 1069.251316253264 1081.181184389986 1084.972174809372 862.9808470924447 447.3183566007064 1028.650345168571 299.0658872664267
1372 0.005 6.86 1 913.4415796334536 826.8541655914548 827.151562168225 1069.252727357817 1081.181747824055 1084.972699041933 863.0287348985383 447.3964079018089 1028.657660083801 299.0659182349037
1373 0.005 6.865 1 913.480968282402 826.9224595410226 827.2199150903048 1069.253292363684 1081.181344961279 1084.972295691027 863.0764780761417 447.4743742107705 1028.663849746531 299.0659430358443
1374 0.005 6.87 1 913.5205981991542 826.9906372422485 827.2881509816988 1069.254696853689 1081.181907086499 1084.972819606816 863.1242174205651 447.5522524834898 1028.671140284975 299.0659741720394
1375 0.005 6.875 1 913.5598511726861 827.0586958643722 827.356267786168 1069.255258976997 1081.181504745293 1084.972416417001 863.171813434662 447.6300493422154 1028.677307466361 299.0659991448222
1376 0.005 6.88 1 913.5993345443205 827.1266388211177 827.424268228947 1069.256661548133 1081.182067264324 1084.972940378458 863.2194025686623 447.7077636437464 1028.684577110865 299.0660302569849
1377 0.005 6.885 1 913.6384483261373 827.1944633862531 827.4921502777562 1069.257220871161 1081.181664097851 1084.972536541285 863.2668515410891 447.7853902841766 1028.690723898504 299.0660552091404
1378 0.005 6.890000000000001 1 913.6778089764663 827.2621730094855 827.5599166823584 1069.258621021758 1081.182225600055 1084.973059871859 863.3143038786111 447.8629293645007 1028.697972176385 299.0660863655805
1379 0.005 6.895 1 913.7167957959493 827.3297648908946 827.6275653701642 1069.259177677903 1081.181821716813 1084.972655355572 863.3616117505743 447.9403855744125 1028.70409753604 299.0661112747412
1380 0.005 6.9 1 913.75602540758 827.3972424755066 827.6950990731789 1069.260573226756 1081.182381871967 1084.973177472428 863.4089141000226 448.0177592492394 1028.711324269227 299.0661423186248
1381 0.005 6.905 1 913.7948865526157 827.4646029741151 827.7625157280851 1069.261126663788 1081.181978060368 1084.972773444409 863.4560759453555 448.0950470404867 1028.717427583003 299.0661671272683
1382 0.005 6.91 1 913.8339881588735 827.5318498112765 827.8298180511682 1069.262520737486 1081.18253941599 1084.973296797103 863.5032324762591 448.1722534869153 1028.724634661797 299.0661980966242
1383 0.005 6.915 1 913.8727144696998 827.5989801055994 827.8970039254532 1069.263071920556 1081.182135847711 1084.972892830806 863.5502457199946 448.2493800613182 1028.730719158204 299.0662227399125
1384 0.005 6.92 1 913.9116801290425 827.6659972812757 827.9640760449437 1069.264460695437 1081.18269616646 1084.973415463331 863.5972519916287 448.3264242617224 1028.737904298291 299.0662535207218
1385 0.005 6.925 1 913.9502728240341 827.7328984945335 828.0310323030293 1069.265008893917 1081.182292268588 1084.973010996618 863.6441177577797 448.4033784508685 1028.743967319005 299.066278056455
1386 0.005 6.93 1 913.9891109611209 827.799687204669 828.0978754226696 1069.266397530019 1081.182852223162 1084.973532841376 863.690981606117 448.4802501629154 1028.751132877349 299.0663087255953
1387 0.005 6.935 1 914.0275750271691 827.8663604979554 828.1646032483292 1069.266946325079 1081.182449199809 1084.973128940858 863.7377033179007 448.5570405272988 1028.757178328254 299.0663330389016
1388 0.005 6.94 1 914.0662840041277 827.9329218586496 828.2312185134112 1069.26833304877 1081.183009405918 1084.973651197654 863.78442261231 448.6337471378032 1028.764324529137 299.0663635086598
1389 0.005 6.945 1 914.1046165391338 827.9993684088716 828.2977190861296 1069.268875484846 1081.182604433813 1084.973246350557 863.8310004946896 448.7103661907434 1028.770346974232 299.0663875953331
1390 0.005 6.95 1 914.1431922724282 828.0657036887718 828.3641077313489 1069.270223539257 1081.183161865022 1084.973767730447 863.877565846303 448.7869063157406 1028.777467792167 299.0664178747077
1391 0.005 6.955 1 914.1813953910047 828.1319247822673 828.4303823269566 1069.270743883928 1081.182759017506 1084.97336429445 863.9239904250044 448.8633601737313 1028.783465412766 299.0664418385908
1392 0.005 6.96 1 914.2198464141719 828.1980348156821 828.4965453300116 1069.27211982012 1081.183320857604 1084.973886677343 863.9704190608949 448.9397319473727 1028.790569533201 299.0664719060194
1393 0.005 6.965 1 914.2579242466653 828.2640310758312 828.5625947074369 1069.272657726864 1081.182915753982 1084.973481388361 864.0167068167816 449.0160330434246 1028.796551831606 299.0664956011165
1394 0.005 6.97 1 914.2962474518412 828.3299170249833 828.6285331665036 1069.274035924361 1081.183473610376 1084.974001652742 864.0629925823464 449.0922460409278 1028.803635666391 299.0665254752085
1395 0.005 6.975000000000001 1 914.3341962926897 828.3956897092979 828.6943585272664 1069.274569521526 1081.183067279684 1084.973595870834 864.1091361467672 449.1683728659729 1028.809595301089 299.0665490356742
1396 0.005 6.98 1 914.372391740575 828.4613525887434 828.760073494683 1069.275945442997 1081.183626842622 1084.974117812615 864.155278198574 449.2444142298524 1028.816659179437 299.0665787051621
1397 0.005 6.985 1 914.4102158977438 828.5269027216052 828.825675887331 1069.276481266107 1081.183223111648 1084.973713311003 864.2012878699215 449.3203646245657 1028.82260304699 299.0666020816496
1398 0.005 6.99 1 914.4482848980174 828.5923435698231 828.8911684037374 1069.277853400475 1081.18378113896 1084.974234136617 864.2472899723281 449.3962587156602 1028.829646990864 299.0666315792877
1399 0.005 6.995 1 914.4859808525699 828.657672186677 828.9565488658606 1069.278381818751 1081.183375108739 1084.973828392745 864.2931491457684 449.4720596011272 1028.835567480531 299.0666547917606
1400 0.005 7 1 914.5239237045 828.7228920092763 829.021819956635 1069.279751149772 1081.183933586883 1084.974349402014 864.3390059917502 449.5477754433453 1028.84259146825 299.0666841261863
1401 0.005 7.005 1 914.5614940247092 828.7880000931876 829.0869794951875 1069.280277040981 1081.183527162796 1084.973943060774 864.3847213339953 449.623404897947 1028.848493119218 299.0667072332297
1402 0.005 7.01 1 914.5993109921181 828.8529998741122 829.152030161069 1069.281643762055 1081.184085377799 1084.974464047263 864.4304352325958 449.698950028937 1028.855497029238 299.0667364693006
1403 0.005 7.015000000000001 1 914.6367549308474 828.9178884096742 829.2169697684183 1069.282166829051 1081.183678971482 1084.974058137955 864.4760085381428 449.7744114715464 1028.861377873034 299.0667594579263
1404 0.005 7.02 1 914.6744461280284 828.9826691411591 829.2818010000634 1069.283531892049 1081.184237820746 1084.974579169251 864.5215650948816 449.849785690394 1028.868362004141 299.0667886335226
1405 0.005 7.025 1 914.7117649376484 829.0473391038406 829.3465216652877 1069.284052328534 1081.183830209643 1084.974171596485 864.5669878975376 449.9250788003293 1028.874222504479 299.0668114843015
1406 0.005 7.03 1 914.7493312593218 829.1119017236178 829.4111344275285 1069.285413359902 1081.184387060165 1084.974691271654 864.6124132285082 450.0002922380561 1028.881186637222 299.0668405927954
1407 0.005 7.035 1 914.7865260251893 829.17635406036 829.4756371027163 1069.285931064165 1081.183980140368 1084.974285271641 864.6577002583605 450.0754306901537 1028.887027986797 299.0668633727284
1408 0.005 7.04 1 914.8239679563349 829.2406994960839 829.5400323404692 1069.287289308846 1081.18453740115 1084.974805541309 864.7029873605487 450.1504848035993 1028.893971874849 299.0668923654531
1409 0.005 7.045 1 914.8610380821715 829.3049350956161 829.6043179480642 1069.287803936709 1081.184129774984 1084.974398364471 864.7481349836436 450.225455019605 1028.899792680618 299.0669150595323
1410 0.005 7.05 1 914.8983549224838 829.369064213245 829.6684965584558 1069.289158240039 1081.184686833392 1084.97491836713 864.7932558170107 450.3003370117981 1028.906717352045 299.0669439785565
1411 0.005 7.055 1 914.935301633916 829.4330839467939 829.7325659901446 1069.289670982377 1081.18427938047 1084.974511291215 864.8382482036347 450.3751386032474 1028.912520800993 299.0669665755071
1412 0.005 7.06 1 914.9724972917542 829.4969977134931 829.7965289080129 1069.291025034695 1081.184836752087 1084.97503146506 864.8832468227496 450.449860041851 1028.919427184641 299.0669954648455
1413 0.005 7.065 1 915.0093213223593 829.5608025519207 829.8603831084815 1069.291534919421 1081.184428754105 1084.974624143447 864.9281092203199 450.5244994469913 1028.925209182451 299.0670180149237
1414 0.005 7.07 1 915.0463951118484 829.6245019232711 829.9241312762678 1069.292884584977 1081.184983799483 1084.975142138903 864.9729700394657 450.5990575182009 1028.93209404682 299.067046829937
1415 0.005 7.075 1 915.0837288852128 829.6882651646082 829.9878668260931 1069.293535738146 1081.184587347348 1084.974735942036 865.0190481738986 450.6733632515811 1028.938005958331 299.0670693266983
1416 0.005 7.08 1 915.1211052814233 829.7519403810161 830.0515323261994 1069.294853576172 1081.185117851187 1084.975246077223 865.0646876553851 450.7476162179839 1028.944876957728 299.067098103209
1417 0.005 7.085 1 915.1580136385719 829.8155217615301 830.1151136904967 1069.295336757512 1081.184714499168 1084.974845925414 865.1100141504326 450.8218052655534 1028.950620777616 299.0671206376844
1418 0.005 7.09 1 915.1950918954251 829.8790102834325 830.1786088109511 1069.296666381726 1081.185274687941 1084.975367176847 865.15521799218 450.8959218119612 1028.957475678429 299.067149527519
1419 0.005 7.095 1 915.2317759817322 829.9424014588692 830.2420126086682 1069.297177672048 1081.184874928258 1084.974963181586 865.2002273012062 450.9699644896828 1028.963227007962 299.067172278999
1420 0.005 7.100000000000001 1 915.2686730928256 830.0056979212453 830.3053256437137 1069.29851766209 1081.18542808927 1084.975479985815 865.2451834895612 451.0439271511601 1028.970070568442 299.0672013155769
1421 0.005 7.105 1 915.3052080494419 830.0688961347475 830.3685443216254 1069.299032287081 1081.185023841424 1084.975074807828 865.2899838994762 451.1178101320004 1028.975808986323 299.0672243315867
1422 0.005 7.11 1 915.341969931912 830.1319989297292 830.4316699976901 1069.300369512526 1081.185575685162 1084.975592106937 865.3347547043728 451.1916151096532 1028.98263591879 299.0672536301588
1423 0.005 7.115 1 915.3783809853738 830.1950032146178 830.4946998079572 1069.300880556788 1081.185172235861 1084.975188334485 865.3793889027264 451.2653414865621 1028.988356199859 299.0672768198256
1424 0.005 7.12 1 915.4150214671739 830.2579111601517 830.5576350028404 1069.302213763171 1081.185723194527 1084.975704110648 865.4239947048471 451.3389847440058 1028.995163917951 299.0673063948263
1425 0.005 7.125 1 915.4513109369622 830.3207192290367 830.6204725859156 1069.302720363827 1081.185318048948 1084.975298321969 865.4684624273947 451.4125489545553 1029.000864167438 299.0673297428479
1426 0.005 7.13 1 915.4878358357298 830.3834305264094 830.6832144355303 1069.304051857087 1081.185869380582 1084.975814645969 865.5129097402255 451.4860325704432 1029.007654521501 299.0673593813829
1427 0.005 7.135 1 915.5240121343802 830.4460417499182 830.745857883197 1069.304556977284 1081.185464220818 1084.975408868105 865.5572247423137 451.559436349297 1029.013336880827 299.0673828204432
1428 0.005 7.140000000000001 1 915.5604233481141 830.508555102915 830.8084044197016 1069.305885578043 1081.186014555117 1084.97592431613 865.6015149635094 451.63275963134 1029.020109134209 299.0674124528737
1429 0.005 7.145 1 915.5958571052249 830.5707968301022 830.8707562360852 1069.306237274268 1081.18559334603 1084.975514547402 865.6443295800146 451.7061789310642 1029.025620471798 299.0674358309763
1430 0.005 7.15 1 915.6317352831162 830.6329244578002 830.9329760858064 1069.307597709244 1081.186172386086 1084.976041361965 865.6875678948525 451.7794822223221 1029.032374482676 299.0674653815576
1431 0.005 7.155 1 915.6673577622357 830.694938145273 830.9950735078016 1069.308110875951 1081.185757977906 1084.975626115138 865.7308520757982 451.8526883292505 1029.038014205443 299.0674884699545
1432 0.005 7.16 1 915.7033021587609 830.7568427800645 831.0570550835131 1069.309460520364 1081.186309688263 1084.976143347474 865.7742436662352 451.9258054428691 1029.044756968803 299.0675176032781
1433 0.005 7.165 1 915.7389110077419 830.8186361495613 831.1189208531706 1069.309943463027 1081.185892121185 1084.975731416346 865.8175547853957 451.9988372895064 1029.05035708875 299.0675402768999
1434 0.005 7.17 1 915.7747900127365 830.8803222747754 831.1806750892523 1069.311273578587 1081.186447817313 1084.976250134124 865.8609024769894 452.0717870250317 1029.057065090087 299.0675689368727
1435 0.005 7.175 1 915.8103060172606 830.9418986516702 831.2423167840502 1069.311747868624 1081.186033922927 1084.975839089606 865.9041321202392 452.1446537370981 1029.062640403744 299.0675910328276
1436 0.005 7.18 1 915.8460798588357 831.0033691468183 831.3038495874307 1069.313074989267 1081.186590839062 1084.976357697153 865.9473800592901 452.2174389364848 1029.069329164286 299.0676191487713
1437 0.005 7.185 1 915.8814834714761 831.0647311075879 831.365272050711 1069.313544696437 1081.186175403667 1084.975945162138 865.9904998127671 452.2901423691723 1029.074882592359 299.067640679851
1438 0.005 7.19 1 915.9171438566302 831.1259883556585 831.4265875616261 1069.314870962072 1081.186732990411 1084.976464962906 866.033634524898 452.3627641406288 1029.081552152347 299.067668308327
1439 0.005 7.195 1 915.9524313565701 831.1871381393051 831.4877944166034 1069.315342109263 1081.186319913784 1084.97605495049 866.0766367078672 452.4353061968128 1029.087089418094 299.0676893536376
1440 0.005 7.2 1 915.9879740972596 831.2481842032678 831.5488958118639 1069.316667689131 1081.186878236471 1084.976575015456 866.1196507969681 452.5077691306507 1029.093741631942 299.0677164649662
1441 0.005 7.205 1 916.023142740741 831.3091237361408 831.6098898883066 1069.317135626757 1081.186463136135 1084.976162936771 866.1625299686714 452.58015496174 1029.099260179449 299.0677370736432
1442 0.005 7.21 1 916.058566197668 831.3699603932045 831.6707797016669 1069.318457774141 1081.187020928862 1084.976683242116 866.2054191147031 452.6524596883837 1029.10589303334 299.067763783402
1443 0.005 7.215 1 916.0936154329145 831.4306913801647 831.7315633156149 1069.318922757667 1081.186605488052 1084.976270449505 866.2481724710996 452.7246826034842 1029.111391740621 299.0677840605586
1444 0.005 7.22 1 916.1289211468239 831.4913203300172 831.792243709509 1069.320242106668 1081.187163328646 1084.976790763619 866.2909351993662 452.796827008272 1029.11800567762 299.0678104015789
1445 0.005 7.225000000000001 1 916.1638534793293 831.5518443664648 831.8528188643999 1069.320704636227 1081.186747898579 1084.976378213878 866.3335621615886 452.8688924877781 1029.123485284119 299.0678304336595
1446 0.005 7.23 1 916.1990418258703 831.6122671099436 831.9132917038006 1069.322021717488 1081.187304884804 1084.97689744846 866.3761988249763 452.9408788742193 1029.130079552093 299.0678566332335
1447 0.005 7.235 1 916.2338569411404 831.6725856461652 831.973660145924 1069.322481475168 1081.186888978552 1084.976484591998 866.4186993857454 453.0127852954022 1029.135539758735 299.067876544967
1448 0.005 7.24 1 916.2689293816446 831.7328035793121 832.0339270721829 1069.323795677164 1081.187445686176 1084.977003752824 866.4612097250953 453.08461302853 1029.142114425464 299.0679026529598
1449 0.005 7.245 1 916.3036308403217 831.7929180157847 832.0940903932573 1069.324255522967 1081.187030381609 1084.976591291104 866.5035882515515 453.1563611510967 1029.147556934742 299.0679225174217
1450 0.005 7.25 1 916.3385964909627 831.8529325494438 832.1541529796406 1069.325571862366 1081.187586931165 1084.977109494662 866.5459783329867 453.2280260671675 1029.154117751045 299.0679485920769
1451 0.005 7.255 1 916.3731828703383 831.912844170108 832.21411262343 1069.326022946831 1081.187168207528 1084.976694870599 866.5882270266015 453.2996138476118 1029.159538419674 299.0679684636705
1452 0.005 7.26 1 916.408026583337 831.9726564465343 832.2739721625367 1069.327332074815 1081.187725981742 1084.977215384645 866.6304848631809 453.371124477353 1029.166075511865 299.0679946895352
1453 0.005 7.265000000000001 1 916.4424972586614 832.032366393266 832.3337294066434 1069.327783591549 1081.187308845431 1084.976801298969 866.6726060843849 453.4425560497112 1029.171478182288 299.0680146632301
1454 0.005 7.27 1 916.4772258811427 832.0919775709573 832.3933871595901 1069.329090491581 1081.187864965985 1084.977320073329 866.7147361121652 453.5139096268905 1029.177996765045 299.0680410227232
1455 0.005 7.275 1 916.5115819331098 832.1514869797137 832.4529432191187 1069.329540327884 1081.187448658751 1084.976907286043 866.7567293463792 453.5851851854325 1029.183379837799 299.0680611875957
1456 0.005 7.28 1 916.5461986845631 832.2108981756704 832.5124003761206 1069.33084461821 1081.188003799689 1084.977424852875 866.7987325509043 453.6563825657946 1029.18987722561 299.0680877124609
1457 0.005 7.285 1 916.5804359265898 832.2702081099656 832.5717563903905 1069.3312913889 1081.187586307753 1084.977010427731 866.8405953877274 453.7275023874689 1029.195237227711 299.068108158041
1458 0.005 7.29 1 916.6149335995262 832.3294203439873 832.6310140446742 1069.332592242983 1081.188140866914 1084.977527966151 866.8824686668294 453.7985426233284 1029.201714571097 299.0681349159787
1459 0.005 7.295 1 916.6490559417637 832.3885318546203 832.6901711080147 1069.33303655795 1081.18772302946 1084.977113785108 866.9242038365385 453.8695011394627 1029.207060440766 299.0681555799086
1460 0.005 7.3 1 916.6834393700834 832.4475461702667 832.7492303381542 1069.334336381046 1081.188279322733 1084.977632802354 866.9659507836237 453.9403834265995 1029.21352634418 299.0681826101359
1461 0.005 7.305 1 916.7174403668417 832.5064601463471 832.8081894426348 1069.334775286157 1081.187860551052 1084.977218207728 867.0075542979847 454.0111866601662 1029.218855277692 299.0682035590488
1462 0.005 7.31 1 916.7517068321519 832.5652774013553 832.8670511931526 1069.336072461824 1081.188416483792 1084.977736733525 867.0491715852245 454.0819161514723 1029.225304830365 299.0682308055074
1463 0.005 7.315 1 916.7856068911763 832.6239949083196 832.9258133640169 1069.336512692868 1081.187998498545 1084.977321958884 867.0906515620303 454.1525658063291 1029.23061953062 299.0682519217195
1464 0.005 7.32 1 916.8197671468822 832.682616144248 832.9844786666407 1069.337806778011 1081.188553699099 1084.977840232613 867.1321422765164 454.2231360411317 1029.237047795099 299.0682794099388
1465 0.005 7.325 1 916.8535642281813 832.7411381082995 833.0430448695671 1069.338242202783 1081.188135217421 1084.97742557999 867.173497127182 454.2936283866874 1029.242345241886 299.0683007053205
1466 0.005 7.33 1 916.8876067692693 832.7995641505294 833.1015145923166 1069.339527004218 1081.188686473737 1084.977941100334 867.214857740146 454.3640429318247 1029.24874656573 299.0683282917569
1467 0.005 7.335 1 916.9212978460954 832.8578916185169 833.1598858823296 1069.33997624357 1081.188275198009 1084.977530597551 867.2560961967279 454.4343797312265 1029.254033803088 299.068349663188
1468 0.005 7.34 1 916.9552265326247 832.916123487774 833.2181610457523 1069.341252162514 1081.188822290773 1084.978043648551 867.2973266828636 454.5046392844337 1029.260414095438 299.0683773406028
1469 0.005 7.345 1 916.9888029050323 832.9742572178769 833.276338220893 1069.341695860727 1081.188410100313 1084.977632863072 867.3384333575959 454.5748192493141 1029.265683661659 299.0683987812699
1470 0.005 7.350000000000001 1 917.0226188334315 833.0322957981089 833.334419728185 1069.342970313816 1081.188958235478 1084.97814665357 867.3795363024143 454.6449212695381 1029.27204630423 299.068426477806
1471 0.005 7.355 1 917.0560859039233 833.0902366901809 833.3924037035495 1069.343411970433 1081.188544829621 1084.977734388972 867.4205201636258 454.7149462754391 1029.277297073907 299.0684478287241
1472 0.005 7.36 1 917.0897854622191 833.1480831829184 833.4502926763348 1069.34468207578 1081.189092677212 1084.97824835551 867.4614993429917 454.7848931445258 1029.283638325366 299.0684754464094
1473 0.005 7.365 1 917.1231394277344 833.2058324274218 833.5080845972257 1069.345121189162 1081.188679893965 1084.97783663194 867.5023584151008 454.8547633405534 1029.288870939155 299.0684967725734
1474 0.005 7.37 1 917.1567363697219 833.2634873894772 833.5657817454069 1069.346390121768 1081.189226260821 1084.978348625674 867.5432115629515 454.9245571515361 1029.295199108124 299.068524281042
1475 0.005 7.375 1 917.189978462061 833.3210456406848 833.6233823544653 1069.346826911522 1081.188815711165 1084.977938700405 867.5839495642761 454.9942739920868 1029.300413264483 299.0685454538415
1476 0.005 7.38 1 917.2234633460383 833.3785100472572 833.6808886399124 1069.34809881935 1081.189363675413 1084.978452069784 867.6246812628619 455.0639159847862 1029.306723937427 299.0685727450232
1477 0.005 7.385 1 917.2566003811174 833.4358780478552 833.7382987051109 1069.34853665167 1081.188951174101 1084.978040991962 867.6652919239935 455.1334798825056 1029.311924018676 299.0685937501449
1478 0.005 7.390000000000001 1 917.2899790920123 833.4931525985289 833.7956148325852 1069.349801713756 1081.189497451341 1084.9785532998 867.7058959765268 455.2029665538817 1029.318218508084 299.0686208362455
1479 0.005 7.395 1 917.3230092255366 833.5503311394784 833.8528351416396 1069.35023431174 1081.189084708495 1084.978141969008 867.7463766381064 455.2723760228503 1029.323400969977 299.068641558932
1480 0.005 7.4 1 917.3562803387189 833.607416622854 833.9099619127196 1069.351495437754 1081.189630909763 1084.97865440584 867.7868525763207 455.3417087214754 1029.329675832223 299.0686684868821
1481 0.005 7.405 1 917.3892030609796 833.6644064805937 833.9669932554748 1069.351926850142 1081.189218177607 1084.978242583046 867.8272106275987 455.4109660406427 1029.334839894701 299.0686890380663
1482 0.005 7.41 1 917.4223670247484 833.7213036776595 834.0239314561228 1069.353186637787 1081.189764220845 1084.978754556703 867.8675637492481 455.4801459693907 1029.341097639886 299.0687157797769
1483 0.005 7.415 1 917.4551872534553 833.7781057064823 834.0807746589159 1069.353613832002 1081.189349742316 1084.978341766604 867.9077981634541 455.5492489551804 1029.346243182289 299.0687361223723
1484 0.005 7.42 1 917.4882481473809 833.8348154227186 834.1375250877184 1069.354872374666 1081.189895968879 1084.97885416925 867.9480293271863 455.6182806332372 1029.352483644758 299.0687626318222
1485 0.005 7.425 1 917.5209592863152 833.8914303186011 834.1941808946356 1069.355298481679 1081.189482906794 1084.978442725796 867.9881414170833 455.6872351832534 1029.357613375661 299.0687828332971
1486 0.005 7.43 1 917.5539059006062 833.9479533422879 834.2507443562841 1069.356553337449 1081.190028316726 1084.978954248832 868.0282480486184 455.7561114762479 1029.363833243046 299.068809187598
1487 0.005 7.435 1 917.5865057311474 834.0043819341286 834.3072135844742 1069.356977148007 1081.189614929393 1084.978542408276 868.0682364607171 455.8249099743474 1029.368944755371 299.0688292224859
1488 0.005 7.44 1 917.6193481387249 834.0607190447538 834.3635908621255 1069.358229783229 1081.19016003774 1084.979053689205 868.1082204020151 455.893628789292 1029.375151354911 299.0688554868294
1489 0.005 7.445 1 917.6518427837023 834.1169620990055 834.419874290692 1069.358650894146 1081.189746520247 1084.978641795902 868.1480856739106 455.9622720450623 1029.380245839091 299.0688754496882
1490 0.005 7.45 1 917.6845789750774 834.1731140375171 834.4760661375207 1069.359900282006 1081.190290955213 1084.979152652324 868.187946290532 456.0308402800608 1029.386433719806 299.0689015703489
1491 0.005 7.455 1 917.7169691250006 834.2291723084439 834.5321645328195 1069.360323602646 1081.189876605892 1084.97873975637 868.2276933750721 456.0993321918659 1029.39151218183 299.06892135144
1492 0.005 7.46 1 917.7495911081633 834.2851403057858 834.5881721486268 1069.361555789962 1081.190421343943 1084.979252171938 868.2674261134025 456.1677483397772 1029.397690169418 299.0689474670235
1493 0.005 7.465 1 917.7818701013014 834.3410150156769 834.6440867151229 1069.361973823738 1081.190007980753 1084.978839403191 868.3070448097931 456.2360924324829 1029.402755092485 299.068967237057
1494 0.005 7.47 1 917.8143922528856 834.3967993183707 834.6999104258886 1069.363221912163 1081.1905532867 1084.979351081374 868.3466594359859 456.3043579198204 1029.408909385048 299.0689932760648
1495 0.005 7.475000000000001 1 917.8465701910643 834.4524907041457 834.7556414359909 1069.363639211026 1081.190139240814 1084.978938849629 868.3861577470564 456.3725405301249 1029.413955697715 299.0690129941759
1496 0.005 7.48 1 917.8789896130072 834.5080920488012 834.811281951335 1069.36488200692 1081.190683066425 1084.979449083993 868.4256516779025 456.440649700061 1029.420091935744 299.0690389206096
1497 0.005 7.485 1 917.9110634748096 834.5636008998814 834.8668301609209 1069.365292504282 1081.190267366599 1084.97903540592 868.4650281208868 456.5086847434996 1029.425118251313 299.0690585191094
1498 0.005 7.49 1 917.9433803235186 834.6190200470696 834.9222882417514 1069.36653182903 1081.190811502525 1084.979546137411 868.5043969398823 456.5766449385292 1029.431236926332 299.069084390789
1499 0.005 7.495 1 917.9753505649069 834.6743470126398 834.9776543547557 1069.366941664526 1081.19039641676 1084.979132729052 868.5436508128652 456.6445265526507 1029.436247257113 299.069103986747
1500 0.005 7.5 1 918.0075619042456 834.7295846562338 835.0329306994932 1069.368178466229 1081.190940168942 1084.979643688756 868.5829012347172 456.7123339093964 1029.442348498763 299.0691297681511
1501 0.005 7.505 1 918.0394276437603 834.7847304730765 835.0881154351865 1069.368585271106 1081.190524536499 1084.979229886727 868.6220359248214 456.7800667904433 1029.447341080413 299.0691493315527
1502 0.005 7.51 1 918.071535604686 834.8397873357084 835.1432107677603 1069.36982073492 1081.191068575474 1084.979740464271 868.6611670445468 456.8477238500952 1029.453425632681 299.0691751330926
1503 0.005 7.515000000000001 1 918.1032995322867 834.8947527119309 835.1982148512036 1069.37022942236 1081.190654842388 1084.979327990289 868.7001831104485 456.9153010733136 1029.458405113855 299.0691946169796
1504 0.005 7.52 1 918.1353047033871 834.9496294775145 835.2531298761579 1069.37146200422 1081.191197305386 1084.979837403373 868.7391947695124 456.9828066803301 1029.464473465083 299.0692203736405
1505 0.005 7.525 1 918.1669627977496 835.0044151147035 835.3079539970312 1069.371864088008 1081.190781344275 1084.979423862525 868.7780894645966 457.0502381597892 1029.469433270311 299.0692397510331
1506 0.005 7.53 1 918.1988644461746 835.0591124925415 835.3626894133095 1069.37309554183 1081.191325110324 1084.979934215383 868.8169816221733 457.1175950754394 1029.475485404623 299.0692654433419
1507 0.005 7.535 1 918.2304213548981 835.113719102187 835.4173342836415 1069.373496170575 1081.190909095997 1084.979520091907 868.8557572784456 457.184863250991 1029.480429129271 299.0692848206435
1508 0.005 7.54 1 918.2622200188355 835.1682378048886 835.4718908030027 1069.374723546359 1081.191451099985 1084.980029043106 868.8945295703616 457.2520636497835 1029.486463356055 299.0693104154839
1509 0.005 7.545 1 918.2936742282717 835.222666068262 835.5263571096338 1069.375121971114 1081.191035074551 1084.979615338303 868.9331888995803 457.3191903099643 1029.491388473206 299.0693297470365
1510 0.005 7.55 1 918.3253718465533 835.27700680663 835.5807354372881 1069.376348731828 1081.191579113734 1084.980126380583 868.9718438372098 457.3862448304054 1029.497407093524 299.0693552608014
1511 0.005 7.555 1 918.3567246380908 835.3312574784862 835.6350239227846 1069.376744016203 1081.191161696696 1084.979710648397 869.0103825147432 457.4532261687195 1029.502316937133 299.0693745487584
1512 0.005 7.56 1 918.3883194844935 835.3854209421781 835.6892247645071 1069.377967127828 1081.19170403123 1084.980220341242 869.0489176090222 457.5201342637199 1029.508318074255 299.0694000366425
1513 0.005 7.565 1 918.4195700473813 835.439494713734 835.7433361282884 1069.378362632304 1081.191287288323 1084.979805471858 869.0873409976371 457.5869682027834 1029.513212576709 299.0694192733327
1514 0.005 7.57 1 918.4510637471456 835.4934816344671 835.7973602006625 1069.379584946583 1081.191830520739 1084.98031610957 869.1257607015925 457.6537284480158 1029.519198163697 299.0694446470352
1515 0.005 7.575 1 918.4822128029423 835.5473791736467 835.8512951185415 1069.379976460546 1081.191414064368 1084.979901594559 869.1640635556413 457.7204143615108 1029.524075936853 299.0694637505331
1516 0.005 7.58 1 918.5136066975172 835.6011901004301 835.9051429936375 1069.381182917646 1081.191953589359 1084.980409722552 869.2023602828956 457.787026710145 1029.530034615024 299.0694891428537
1517 0.005 7.585 1 918.5446541305874 835.6549119534839 835.9589020248649 1069.381568047815 1081.191536815141 1084.979994965863 869.240542448444 457.8535616891712 1029.534891659731 299.0695081545043
1518 0.005 7.59 1 918.5759413838107 835.7085474596387 836.012574311882 1069.382786154607 1081.192079476351 1084.980504616986 869.2787208816291 457.9200238812417 1029.540843156138 299.0695334338481
1519 0.005 7.595 1 918.6068788432843 835.7620941918399 836.0661580429331 1069.383165519519 1081.191658730865 1084.98008760012 869.3167804556055 457.9864120851326 1029.545682440162 299.0695524293753
1520 0.005 7.600000000000001 1 918.6380715095839 835.8155551047392 836.1196555201336 1069.384386872616 1081.192204567177 1084.98059940509 869.3548447116037 458.0527274373248 1029.551623269682 299.0695776450732
1521 0.005 7.605 1 918.6689111748959 835.8689275638561 836.1730647787165 1069.384766328671 1081.191785026459 1084.980183188491 869.392787707918 458.1189693329466 1029.55644725015 299.0695965708574
1522 0.005 7.61 1 918.7000069826457 835.9222145819895 836.2263881436827 1069.385985143635 1081.192329712537 1084.980694050754 869.4307298653738 458.1851379492754 1029.562370760678 299.0696217244287
1523 0.005 7.615 1 918.7307484785439 835.9754134322873 836.2796236077796 1069.38636243089 1081.191908781718 1084.980276377171 869.4685520379874 458.2512319726633 1029.567179072854 299.06964058919
1524 0.005 7.62 1 918.7617444591111 836.0285271360481 836.3327734904184 1069.387579169661 1081.192451845347 1084.980785610105 869.5063709180739 458.3172534071271 1029.573086991123 299.0696657061108
1525 0.005 7.625 1 918.7923868989836 836.0815530626228 836.3858358200503 1069.38795240268 1081.19203035879 1084.980368274374 869.5440738316445 458.3832007952729 1029.577878554804 299.0696844643146
1526 0.005 7.63 1 918.823284821157 836.1344941869837 836.4388129122303 1069.389163812176 1081.192573730934 1084.980878362634 869.5817818315593 458.4490640388005 1029.583770476104 299.0697095208724
1527 0.005 7.635 1 918.8543656860975 836.1874968278581 836.4917860351954 1069.389653667553 1081.192162854741 1084.980462397672 869.6205296234277 458.514698178256 1029.588668961796 299.0697282375876
1528 0.005 7.640000000000001 1 918.8855264645078 836.2404297017358 836.544704825014 1069.390841188711 1081.192685129363 1084.980964339491 869.6589207474133 458.5802988698764 1029.594546797865 299.069753217445
1529 0.005 7.645 1 918.916245998982 836.29328705673 836.5975566615836 1069.391194667256 1081.192268911301 1084.98055343435 869.6970326736658 458.6458432373824 1029.599308088188 299.0697719623443
1530 0.005 7.65 1 918.9471538084008 836.3460704579458 836.6503401419924 1069.392385562029 1081.19281382855 1084.981064080024 869.7350502963167 458.7113207801366 1029.605166116073 299.0697970629589
1531 0.005 7.655 1 918.977691904382 836.3987761802563 836.7030509686622 1069.39276176976 1081.192401182461 1084.980650547356 869.7729011395026 458.7767293397624 1029.60993337227 299.0698159836787
1532 0.005 7.66 1 919.0084595665173 836.4514063745577 836.7556896598652 1069.39396552926 1081.192941121902 1084.981157473727 869.8107150126184 458.8420669863436 1029.615790487494 299.069841244576
1533 0.005 7.665 1 919.0388770771548 836.5039577932388 836.8082529631711 1069.394343651272 1081.192524393879 1084.980743365661 869.8483923997603 458.9073342804543 1029.620545752313 299.0698603675975
1534 0.005 7.67 1 919.0695355514229 836.5564330023384 836.8607421399444 1069.395544909893 1081.193063380474 1084.981250886275 869.8860516372702 458.9725302522793 1029.626387836209 299.06988593135
1535 0.005 7.675 1 919.0998501388568 836.6088286088717 836.913154213539 1069.395920021071 1081.192646149756 1084.980835963036 869.9235843673077 459.037653246009 1029.631128061396 299.0699052249065
1536 0.005 7.68 1 919.1304101054811 836.661147156929 836.9654906500781 1069.397119451691 1081.193186276984 1084.981344569712 869.9611043091269 459.1027039968392 1029.636955734091 299.0699309152656
1537 0.005 7.685 1 919.1606289817768 836.7133854714805 837.0177487602369 1069.39749209395 1081.192768596434 1084.98092891334 869.9985017415249 459.1676815997654 1029.641681291246 299.0699503843397
1538 0.005 7.69 1 919.1910947143184 836.7655460749293 837.0699301331834 1069.398688506188 1081.193307206451 1084.981435899476 870.0358895666895 459.2325869992739 1029.647493765288 299.0699761952479
1539 0.005 7.695 1 919.2212222501659 836.8176264745783 837.122032598648 1069.399058468576 1081.192888698846 1084.981019411318 870.0731611463619 459.2974202434376 1029.652203533468 299.0699957303391
1540 0.005 7.7 1 919.2516025216357 836.8696289109116 837.1740577448141 1069.400252186352 1081.193426437471 1084.981525516174 870.1104243254906 459.3621808578132 1029.658000448191 299.0700215241966
1541 0.005 7.705 1 919.281639834979 836.921550365868 837.2260031457462 1069.400620203471 1081.193008809191 1084.981110213892 870.1475676110923 459.4268693730796 1029.662695554071 299.0700410251218
1542 0.005 7.71 1 919.3119226159358 836.9733936170048 837.2778707101793 1069.401812419233 1081.193546558189 1084.981616223004 870.1847049615998 459.4914858910188 1029.668478234366 299.0700667846677
1543 0.005 7.715 1 919.3418705291415 837.0251553930649 837.329657839982 1069.402186453838 1081.193127083317 1084.981199318814 870.221724158829 459.556028403037 1029.673288244171 299.0700862070864
1544 0.005 7.72 1 919.3720645170264 837.0768387097638 837.381366728983 1069.403373075403 1081.193665550633 1084.981706646272 870.2587375839888 459.6204995106094 1029.679113917227 299.0701118102073
1545 0.005 7.725000000000001 1 919.4019133364186 837.1284403984012 837.4329949563601 1069.403733412779 1081.193246467747 1084.981289639733 870.2956330654154 459.6848985580296 1029.683801948458 299.0701310411105
1546 0.005 7.73 1 919.4320075226207 837.1799634391487 837.484544614986 1069.404921040302 1081.193785636277 1084.981797369214 870.3325235326997 459.749228314195 1029.689559706967 299.0701564897719
1547 0.005 7.735 1 919.4617603129529 837.2314049703331 837.5360135191565 1069.405282753366 1081.193366453199 1084.981380610566 870.3692979357959 459.8134864051028 1029.694211177836 299.070175539268
1548 0.005 7.74 1 919.4917584710292 837.2827677733844 837.5874036974233 1069.406469083519 1081.193904536609 1084.981887392763 870.4060676025725 459.8776716638031 1029.699946794351 299.0702007420119
1549 0.005 7.745 1 919.5214169251506 837.3340489909905 837.6387129747274 1069.406829466828 1081.193485669851 1084.981470803609 870.4427222232562 459.9417849151753 1029.704584552549 299.0702195799386
1550 0.005 7.75 1 919.5513232968486 837.3852516845145 837.6899435896768 1069.408014487459 1081.194023967623 1084.981977577927 870.4793732921192 460.005823315337 1029.710309508358 299.0702445450322
1551 0.005 7.755 1 919.5808866716384 837.4363727266333 837.741093219242 1069.408374105278 1081.19360503413 1084.981560798238 870.5159097045711 460.0697904023291 1029.714932106557 299.070263158439
1552 0.005 7.76 1 919.6106968424174 837.4874150168145 837.7921639760818 1069.409556794121 1081.194143015211 1084.982067675149 870.5524428185471 460.1336866236236 1029.720641106398 299.070287882138
1553 0.005 7.765000000000001 1 919.6401671072983 837.5383757752541 837.8431537608241 1069.409912819365 1081.193724044466 1084.981651179911 870.5888625296637 460.1975119001322 1029.725250937995 299.0703061725788
1554 0.005 7.77 1 919.6698805843055 837.5892577354031 837.8940646220644 1069.411091860195 1081.194260460536 1084.982156160089 870.6252766514957 460.261265547607 1029.730942634258 299.0703305737826
1555 0.005 7.775 1 919.6992564813459 837.6400581104796 837.9448944474997 1069.411444909916 1081.193840691968 1084.981739076132 870.6615784232583 460.3249475667342 1029.735535255455 299.0703485654552
1556 0.005 7.78 1 919.7288804898287 837.6907798228988 837.9956454047165 1069.412622163146 1081.194378488274 1084.98224592773 870.6978755626178 460.3885587735585 1029.74121203269 299.0703727213278
1557 0.005 7.785 1 919.7581645463047 837.7414199499499 838.0463153180592 1069.412973588672 1081.19395919931 1084.981829107709 870.7340598858124 460.4520989391672 1029.745789183475 299.0703904538123
1558 0.005 7.79 1 919.7876953591438 837.7919819283919 838.0969066616663 1069.41414864664 1081.194496735858 1084.982335452015 870.7702463703928 460.5155688388933 1029.751449787437 299.0704143084263
1559 0.005 7.795 1 919.8168869704992 837.8424624683715 838.147417118704 1069.414497997108 1081.194077067845 1084.981918389543 870.8063195240521 460.578967374767 1029.756012147013 299.0704318075524
1560 0.005 7.8 1 919.8463264526204 837.8928646587229 838.1978489383683 1069.415671147655 1081.194613628212 1084.982423753924 870.8423919801963 460.6422952013415 1029.761659042483 299.0704554382715
1561 0.005 7.805000000000001 1 919.8754284216623 837.943185049576 838.2481996668939 1069.416022771411 1081.194194751475 1084.982006954247 870.8783504714163 460.7055520308222 1029.766210442019 299.0704726595815
1562 0.005 7.81 1 919.9047786050611 837.9934272577439 838.2984718145643 1069.417194770918 1081.194729872287 1084.982511198807 870.9143102804385 460.7687376879708 1029.771844525806 299.0704961399346
1563 0.005 7.815 1 919.9337855719126 838.0435882067188 838.3486631901359 1069.417537949825 1081.194308457632 1084.982093038499 870.9501547523154 460.8318526836981 1029.776375561344 299.0705132334877
1564 0.005 7.82 1 919.9630402563329 838.0936709423308 838.3987760422821 1069.41870630841 1081.194845154639 1084.982598977784 870.9859991391868 460.8948975120719 1029.781991064231 299.0705365692353
1565 0.005 7.825 1 919.9919545654251 838.1436726780039 838.4488083083531 1069.419049368644 1081.194425261014 1084.982181601608 871.0217308955889 460.957873475451 1029.786509016933 299.0705535547045
1566 0.005 7.83 1 920.0211167398239 838.1935963077759 838.498762170944 1069.420215687088 1081.194960974206 1084.982686400114 871.0574624148242 461.0207826236124 1029.792110028673 299.0705767730983
1567 0.005 7.835 1 920.0499388681847 838.2434390645599 838.5486355755249 1069.420556999949 1081.194541350297 1084.982269499648 871.0930814953482 461.0836176520722 1029.796612534741 299.070593734415
1568 0.005 7.84 1 920.0790099270421 838.2932039630259 838.5984307776286 1069.421721589064 1081.195077016724 1084.982774380236 871.1286977541429 461.1463828100785 1029.802199463709 299.0706169184028
1569 0.005 7.845 1 920.1077424605628 838.3428885468425 838.6481459179096 1069.422060772773 1081.194656547105 1084.982356695836 871.1642069092802 461.2090770231596 1029.806686804717 299.0706338355671
1570 0.005 7.850000000000001 1 920.1367228324561 838.3924954877803 838.6977831165692 1069.423238536308 1081.195195644666 1084.982862178719 871.1997129371453 461.2717073333171 1029.81226813072 299.070657069942
1571 0.005 7.855 1 920.1653615291821 838.4420216031704 838.7473400414948 1069.423581132427 1081.194774343025 1084.982443220404 871.2351059302291 461.3342644238049 1029.816744785137 299.0706739843194
1572 0.005 7.86 1 920.1942493323227 838.4914703840277 838.7968191848437 1069.424743938725 1081.19531021596 1084.982948918338 871.2705031075084 461.3967496393718 1029.822304506979 299.0706971977387
1573 0.005 7.865 1 920.2227986723431 838.5408388580398 838.8462184194897 1069.425079889621 1081.194889008848 1084.982530511074 871.3057895408116 461.4591636008702 1029.826764310808 299.0707142282452
1574 0.005 7.87 1 920.2515961401666 838.5901300238353 838.8955399914046 1069.42623815905 1081.195424236726 1084.98303503401 871.341077878023 461.5215065444517 1029.832306043129 299.0707375493207
1575 0.005 7.875 1 920.2800533033673 838.6393408420921 838.9447816919646 1069.426570622092 1081.195003387741 1084.982617090215 871.3762532110119 461.5837789133443 1029.836748956327 299.070754619687
1576 0.005 7.88 1 920.308249699455 838.6883307100175 838.99386489407 1069.427622371067 1081.195535948806 1084.983125433141 871.4103259811004 461.646134646399 1029.842165164909 299.0707779837427
1577 0.005 7.885 1 920.3362502934308 838.7372265397328 839.0428392380679 1069.427949926639 1081.195121897216 1084.9827062696 871.4446235547202 461.7083881576714 1029.846564916477 299.0707950871312
1578 0.005 7.890000000000001 1 920.3646205445672 838.786034679443 839.0917175432234 1069.429142436868 1081.19566507631 1084.983212053209 871.4791001661132 461.7705584636552 1029.852094353851 299.0708184767632
1579 0.005 7.895 1 920.3926722883152 838.8347532731755 839.1405008953965 1069.429462499372 1081.195228117109 1084.982784280157 871.5135331359326 461.8326506050177 1029.856485643076 299.0708355153137
1580 0.005 7.9 1 920.4210279754241 838.8833866621422 839.1891941069783 1069.430626756644 1081.195766958871 1084.983292332524 871.5480387511054 461.8946690879828 1029.86197793464 299.0708586916273
1581 0.005 7.905 1 920.4490345464819 838.9319324111963 839.2377964160067 1069.430932906039 1081.19533537113 1084.982868327679 871.5824478939126 461.9566146849245 1029.866342448162 299.0708755496053
1582 0.005 7.91 1 920.4773231729129 838.9803945238435 839.2863116714425 1069.432099499433 1081.195879275716 1084.983377945215 871.6169109658135 462.0184894672626 1029.871817641515 299.0708984964278
1583 0.005 7.915 1 920.5052550862921 839.0287704431663 839.3347386080961 1069.432405299664 1081.195447853177 1084.982952645357 871.6512586356856 462.0802930076345 1029.876168421424 299.070915115193
1584 0.005 7.92 1 920.5334613274874 839.0770640277618 839.3830806909588 1069.433562259193 1081.195989105478 1084.983460469732 871.6856396658835 462.1420271939743 1029.881625931341 299.0709379173903
1585 0.005 7.925 1 920.5613031994133 839.125272561217 839.4313363135948 1069.433864181975 1081.195557617294 1084.983035378987 871.7198999033526 462.2036902263968 1029.885958200963 299.0709543305998
1586 0.005 7.930000000000001 1 920.5894186141395 839.1733998528093 839.4795087365505 1069.435020522425 1081.196099627273 1084.983544057897 871.7541929577942 462.2652826110563 1029.891401076211 299.0709768685956
1587 0.005 7.935 1 920.6171756114569 839.2214431242732 839.5275961796355 1069.435322021257 1081.19567012486 1084.983120739509 871.7883655554092 462.3268059818184 1029.895719367042 299.0709930959262
1588 0.005 7.94 1 920.645201788009 839.2694061149566 839.5756017593994 1069.43647644204 1081.196211201346 1084.98362824099 871.8225680479429 462.3882595271189 1029.901147220769 299.0710155149931
1589 0.005 7.945 1 920.6733736944204 839.3174260787669 839.6236022044294 1069.436892146499 1081.19579125523 1084.983206202146 871.8577371447293 462.4494914122809 1029.905570273533 299.0710316153631
1590 0.005 7.95 1 920.7016415547382 839.3653804667896 839.6715505289794 1069.438013412102 1081.196308103931 1084.983704542102 871.8925809945475 462.5106847946381 1029.910978975804 299.0710540182953
1591 0.005 7.955 1 920.7294749059673 839.4132636785147 839.7194349889447 1069.438304319327 1081.195887374586 1084.983289602506 871.9271648651184 462.5718250804476 1029.915276516244 299.0710701023878
1592 0.005 7.96 1 920.7575032831353 839.4610775547478 839.7672546914254 1069.439431247229 1081.196426247461 1084.98379555377 871.9616721741702 462.632905524596 1029.920666046388 299.0710926449679
1593 0.005 7.965 1 920.7851687332594 839.5088189308881 839.8150059161268 1069.439744347887 1081.196007929057 1084.983377734039 871.9960257738813 462.6939210575651 1029.924968089121 299.0711089955992
1594 0.005 7.97 1 920.8130675427373 839.5564901710918 839.862689574974 1069.440880754443 1081.196541079228 1084.983880071174 872.0303563514686 462.7548722533255 1029.93035439016 299.0711317648417
1595 0.005 7.975000000000001 1 920.8406188874133 839.6040879821813 839.9103025731569 1069.441192459356 1081.196117648132 1084.983460148491 872.0645583035133 462.8157572407454 1029.934642966758 299.07114845188
1596 0.005 7.98 1 920.8684143596462 839.6516149773813 839.9578463444958 1069.442325682098 1081.196649722426 1084.983963285649 872.0987520972621 462.876577005442 1029.940013351703 299.0711715857287
1597 0.005 7.985 1 920.8953532492754 839.6989279985296 840.0052392477738 1069.442515084543 1081.196215981489 1084.983542708446 872.1317360798769 462.9374761949707 1029.944164290214 299.0711885173425
1598 0.005 7.99 1 920.9227216828815 839.746156463306 840.0525337592908 1069.443677933333 1081.196773554064 1084.98405520253 872.1650770784149 462.9982783479995 1029.94952536204 299.0712119071932
1599 0.005 7.995 1 920.949826257191 839.7932999071952 840.0997370156808 1069.443994501867 1081.196342015798 1084.983626778568 872.1984390799041 463.058996365632 1029.953778360405 299.0712291116178
1600 0.005 8 1 920.9772590435733 839.8403627998139 840.1468546177745 1069.445148266562 1081.196876446564 1084.984130958583 872.231906507989 463.1196397385791 1029.959130183907 299.0712525696934
1601 0.005 8.005000000000001 1 921.0043558136284 839.8873426797593 840.1938859917494 1069.445436064147 1081.196439940484 1084.983703849185 872.2652906404828 463.1802101490755 1029.963346861012 299.0712697936993
1602 0.005 8.01 1 921.0317443217757 839.9342435052715 840.2408350252797 1069.446575405954 1081.196979207404 1084.984211108315 872.2987146288857 463.2407107498796 1029.968670994864 299.0712931980135
1603 0.005 8.015000000000001 1 921.0587780792777 839.9810625915461 840.2877003517435 1069.446858684158 1081.196546594144 1084.983784944214 872.3320360064434 463.3011401412279 1029.972869981326 299.0713103351061
1604 0.005 8.02 1 921.086093545189 840.0278037366796 840.3344853847644 1069.447996187861 1081.197086412658 1084.984291384364 872.3654009872399 463.3615017880261 1029.978179962495 299.0713336399112
1605 0.005 8.025 1 921.1130515402214 840.0744642806636 840.3811885182723 1069.448275282965 1081.196652024785 1084.983864056156 872.3986580622541 463.4217941611611 1029.982363814516 299.0713505968317
1606 0.005 8.029999999999999 1 921.1402836473409 840.1210477678834 840.4278128334062 1069.449409558279 1081.197191489586 1084.984370756734 872.4319444374222 463.4820189878538 1029.987657031643 299.0713737535012
1607 0.005 8.035 1 921.1671519165374 840.1675513443319 840.4743564406189 1069.449689315701 1081.196758531083 1084.98394487211 872.4651077552072 463.5421741606611 1029.991826888314 299.071390558314
1608 0.005 8.040000000000001 1 921.1942956179901 840.213978669811 840.5208223758556 1069.450823937125 1081.19729954377 1084.984453173553 872.4983030316538 463.6022621552245 1029.997108848677 299.0714135489237
1609 0.005 8.045 1 921.2210753312031 840.2603268181574 840.5672086272195 1069.45110215614 1081.196867654967 1084.984028088076 872.5313753486937 463.662281890074 1030.001264514099 299.0714301353407
1610 0.005 8.050000000000001 1 921.2481308353543 840.3065994325643 840.6135181624259 1069.452233625308 1081.197407351769 1084.98453473445 872.5644763116727 463.7222350425866 1030.006530906276 299.0714529666237
1611 0.005 8.055 1 921.2748215417001 840.3527935994691 840.6597489447503 1069.452504629844 1081.196975966243 1084.984110889977 872.5974443187361 463.7821199013579 1030.010679748992 299.0714693885485
1612 0.005 8.06 1 921.3017883577207 840.3989128231018 840.705903785817 1069.453633928174 1081.197517336124 1084.984618717155 872.6304459728152 463.8419378273063 1030.01593360335 299.071492100178
1613 0.005 8.065 1 921.3283905363569 840.4449541611051 840.7519805751142 1069.453907593775 1081.197083898418 1084.984191833674 872.6633419708759 463.9016898386526 1030.020061438149 299.0715084345486
1614 0.005 8.07 1 921.3552691245428 840.4909211559725 840.7979821311956 1069.45503739952 1081.197624734975 1084.984699615581 872.6962606836022 463.9613745392918 1030.025299151345 299.0715309893749
1615 0.005 8.074999999999999 1 921.3817851626925 840.5368108372777 840.8439063074812 1069.455309168018 1081.197189861842 1084.984271973652 872.7290528469271 464.0209890918219 1030.029412452606 299.0715472200658
1616 0.005 8.08 1 921.4085784085985 840.5826267234323 840.8897558802487 1069.456435482087 1081.197729336764 1084.984778668203 872.7618725933229 464.0805378212675 1030.034633497786 299.0715696539305
1617 0.005 8.085000000000001 1 921.4350097111991 840.628365836842 840.9355286809795 1069.456705943623 1081.197295925358 1084.984352869891 872.7945701713155 464.1400189312392 1030.038732437949 299.0715857994314
1618 0.005 8.09 1 921.4617188693611 840.6740316780935 840.9812274562602 1069.457830104855 1081.197835233262 1084.984859254005 872.8272954107937 464.1994286116473 1030.043939975978 299.071608057299
1619 0.005 8.095000000000001 1 921.4880653485733 840.7196212342952 841.0268500063323 1069.458097427678 1081.197401200664 1084.984432418172 872.8598964041328 464.2587743592772 1030.048022662491 299.0716239984789
1620 0.005 8.1 1 921.5146893862047 840.7651379548756 841.0723990397407 1069.459218004726 1081.197938888336 1084.98493736003 872.8925251752104 464.3180499430641 1030.053214423734 299.0716461365524
1621 0.005 8.105 1 921.5409507095827 840.8105788726032 841.1178723536291 1069.459482097923 1081.197503785245 1084.984509875873 872.9250302105847 464.3772613080372 1030.057281713916 299.0716619338064
1622 0.005 8.109999999999999 1 921.5674904986602 840.8559474779449 841.1632726752786 1069.460602071297 1081.198042865034 1084.98501618067 872.9575646294512 464.4364077628096 1030.062460298921 299.0716839167299
1623 0.005 8.115 1 921.5936679172146 840.9012407006379 841.2085977550072 1069.460865642169 1081.197608622344 1084.984589443616 872.9899746593138 464.4954879352672 1030.066515683185 299.071699610032
1624 0.005 8.120000000000001 1 921.6201230522922 840.9464620252928 841.2538502940484 1069.461984060664 1081.198148251478 1084.985096353958 873.0224134066359 464.5545026753749 1030.071680805384 299.0717215597905
1625 0.005 8.125 1 921.6462112537856 840.9916083528982 841.2990280021781 1069.4622420956 1081.197713283842 1084.98466899717 873.0547243097418 464.6134508302663 1030.075719072737 299.0717371749062
1626 0.005 8.130000000000001 1 921.6725797668656 841.0366831973627 841.3441336060528 1069.463357936871 1081.198252651451 1084.985175681961 873.0870657529721 464.6723331111983 1030.080869143744 299.071759108102
1627 0.005 8.135 1 921.6990788980728 841.0818165368108 841.3892396331117 1069.463735520428 1081.197829947482 1084.98475089455 873.1203219944076 464.7310005245866 1030.085016268358 299.0717747260583
1628 0.005 8.140000000000001 1 921.7256875619515 841.1268919788747 841.4343011580727 1069.464821804808 1081.198344873234 1084.985247291861 873.1532719524689 464.7896332133275 1030.09015040846 299.0717966606896
1629 0.005 8.145 1 921.7518694703673 841.1719038314001 841.4793066368886 1069.46507363169 1081.19791854843 1084.984828136622 873.1859694480597 464.8482134656957 1030.094173009237 299.0718123390352
1630 0.005 8.15 1 921.7782556756399 841.2168542937492 841.5242553689582 1069.466162721059 1081.198453679285 1084.985331305743 873.2185984385474 464.9067354643918 1030.099287584138 299.0718344684213
1631 0.005 8.154999999999999 1 921.8042851264896 841.26173954097 841.5691432852449 1069.466436340823 1081.19803070226 1084.98491013558 873.2510721510226 464.9651958908402 1030.103318778509 299.0718504207389
1632 0.005 8.16 1 921.8305504699669 841.3065614385901 841.6139708583729 1069.467534777747 1081.198561463274 1084.985410579228 873.2835220057311 465.0235923015718 1030.108432500148 299.0718728578392
1633 0.005 8.165000000000001 1 921.8564718054312 841.3513169889061 841.6587350561418 1069.467809383346 1081.19813592199 1084.984989388932 873.3158457116132 465.0819245183529 1030.112451103533 299.0718890655343
1634 0.005 8.17 1 921.8826420846918 841.3960087623493 841.7034372392417 1069.468905819396 1081.198665483943 1084.985490238835 873.3481636449254 465.1401953749913 1030.117551161262 299.0719117485542
1635 0.005 8.175000000000001 1 921.9084783716744 841.4406334167988 841.7480745276257 1069.469177048604 1081.198239622941 1084.985068608767 873.3803624524928 465.1983987996581 1030.121555229128 299.0719282365707
1636 0.005 8.18 1 921.9345664920899 841.4851937209444 841.7926485842971 1069.470271812286 1081.19876937659 1084.985569093093 873.4125624704918 465.2565375811125 1030.126643772342 299.0719511948402
1637 0.005 8.185 1 921.9598266040729 841.5295537203347 841.8370817760499 1069.470424780051 1081.198330363884 1084.985143664861 873.4436163049899 465.3147526167811 1030.130516802012 299.0719679305515
1638 0.005 8.19 1 921.9855155106862 841.5738362720135 841.8814242466757 1069.471546623398 1081.198882770573 1084.98565270013 873.4750135293197 465.3728729496772 1030.135595354958 299.0719910049368
1639 0.005 8.195 1 922.0114247047865 841.6181727564415 841.9257570921404 1069.471935016393 1081.198457962487 1084.985223388662 873.5074527008345 465.4307704198121 1030.139684560863 299.0720077432964
1640 0.005 8.199999999999999 1 922.0374976799708 841.6624482209429 841.9700379261812 1069.473020559521 1081.198966603972 1084.985716492762 873.5396639979879 465.4886257504721 1030.144752785537 299.0720307252403
1641 0.005 8.205 1 922.0631700827666 841.7066577677937 842.0142570096837 1069.47326243724 1081.198535050793 1084.985294943187 873.5716650418261 465.546424988758 1030.148699766016 299.0720474029953
1642 0.005 8.210000000000001 1 922.0890594220524 841.750803799514 842.0584146785611 1069.474336818703 1081.199068014482 1084.985797792423 873.6036195356198 465.6041632872214 1030.153735586399 299.0720702893639
1643 0.005 8.215 1 922.114599505001 841.7948829307376 842.1025077390992 1069.474599326439 1081.198644599673 1084.985375398939 873.6354400962076 465.6618395417384 1030.157687016734 299.0720868693109
1644 0.005 8.220000000000001 1 922.1399143506973 841.8387659018427 842.1464631823067 1069.475588816118 1081.19917040393 1084.985876731969 873.6662350894684 465.7195953463456 1030.162621699023 299.0721096393152
1645 0.005 8.225 1 922.1650121577604 841.8825684832708 842.1903259804469 1069.47584572225 1081.198748801699 1084.985453184886 873.6972160064577 465.7772563901133 1030.166536036383 299.0721260488477
1646 0.005 8.23 1 922.1904783628756 841.9262965612538 842.2341076280131 1069.476965353085 1081.199286191409 1084.985956141702 873.7283617241225 465.8348409684011 1030.171575735022 299.072148524367
1647 0.005 8.234999999999999 1 922.2156332320307 841.9699479310081 842.2778085334006 1069.477221302766 1081.198847367638 1084.985526933992 873.7594591611274 465.8923530753996 1030.175487449415 299.0721646479287
1648 0.005 8.24 1 922.2410922344209 842.0135266166153 842.3214329589267 1069.478319971382 1081.19938217613 1084.986031682458 873.7906261011588 465.9497972559768 1030.180498555138 299.0721868206704
1649 0.005 8.245000000000001 1 922.2662119223021 842.0570297024287 842.3649795130406 1069.478536987117 1081.198942998178 1084.985601293155 873.8216979059965 466.0071754257159 1030.184373670965 299.0722025777267
1650 0.005 8.25 1 922.2916163109184 842.1004612728456 842.408451917084 1069.479625026977 1081.199479865416 1084.986105908613 873.8528125841896 466.064487359808 1030.189360379867 299.0722243265901
1651 0.005 8.255000000000001 1 922.3166617567217 842.1438185049453 842.4518485307595 1069.47986225641 1081.199043312698 1084.98567652863 873.8838165734618 466.1217283896747 1030.193229156968 299.0722395515119
1652 0.005 8.26 1 922.3419904101914 842.1871051304315 842.495172600018 1069.480956032678 1081.199581062787 1084.98618216935 873.9148581407752 466.1789069197716 1030.198209196007 299.0722608520459
1653 0.005 8.265000000000001 1 922.366960536941 842.2303182109276 842.5384222249331 1069.481191756354 1081.199143472023 1084.985752316956 873.9457842562973 466.2360380424032 1030.202066382522 299.0722756895057
1654 0.005 8.27 1 922.392210551757 842.2734614310299 842.5816004813104 1069.482281149842 1081.199678922786 1084.986255888622 873.976744706977 466.293097967766 1030.207031480886 299.0722966333018
1655 0.005 8.275 1 922.4171064272007 842.3165319019415 842.6247054010095 1069.482518175341 1081.199243105577 1084.985827517984 874.0075928691847 466.3500907368614 1030.210877766238 299.0723110763677
1656 0.005 8.279999999999999 1 922.4422795090393 842.3595331903409 842.667739923845 1069.483607354983 1081.199780459773 1084.986332929281 874.0384714272707 466.4070267335315 1030.215830638097 299.0723316483753
1657 0.005 8.285 1 922.4670917674287 842.4024622963069 842.7107019305377 1069.48383841695 1081.199342266734 1084.985902556492 874.069231657038 466.4638911043302 1030.219660752716 299.0723458103616
1658 0.005 8.290000000000001 1 922.4921815940028 842.4453228064961 842.7535943171591 1069.484924139299 1081.199879405465 1084.986408117327 874.1000215164012 466.5206888828108 1030.224599584503 299.0723660666311
1659 0.005 8.295 1 922.5169122852898 842.488111703876 842.7964149128185 1069.485153985956 1081.199442344644 1084.98597896554 874.1306934909916 466.5774130868547 1030.228416314239 299.0723800442351
1660 0.005 8.300000000000001 1 922.5419212853652 842.5308325812291 842.8391665844043 1069.486236521908 1081.199977994509 1084.986482889317 874.1613947450644 466.6340752279815 1030.233340113626 299.0724002815625
1661 0.005 8.305 1 922.5665716557155 842.5734823733537 842.8818471062567 1069.48646354008 1081.19953988263 1084.986052924064 874.1919786937123 466.6906719359394 1030.237142501833 299.0724141368873
1662 0.005 8.31 1 922.5915013701067 842.6160645884736 842.924459269834 1069.487546058716 1081.200076846258 1084.986558128987 874.2225928283922 466.7472048948994 1030.242054458667 299.0724342354782
1663 0.005 8.315 1 922.6160772767329 842.6585762499113 842.9670008736681 1069.48777360899 1081.199638395629 1084.986127462953 874.2530912127803 466.8036736138272 1030.245843358205 299.0724480592625
1664 0.005 8.32 1 922.6409324903157 842.7010208374337 843.0094746786049 1069.488853197338 1081.200173662315 1084.986631119965 874.2836191231009 466.8600791895105 1030.250741255563 299.0724681323416
1665 0.005 8.324999999999999 1 922.665428186319 842.7433952725381 843.0518784032618 1069.489075186819 1081.199733612582 1084.986199052732 874.3140286645364 466.916420442971 1030.254515560797 299.0724821234327
1666 0.005 8.33 1 922.6902026346748 842.7857030699482 843.0942148108605 1069.490153179018 1081.200270374561 1084.986704576772 874.344468631863 466.972698648963 1030.259399127625 299.0725023469856
1667 0.005 8.335000000000001 1 922.7146208991212 842.8279411397622 843.1364816077941 1069.490374547991 1081.19983186105 1084.986274280485 874.3747897886267 467.0289119905281 1030.26316121494 299.0725163327771
1668 0.005 8.34 1 922.7393185646162 842.8701129858931 843.1786815344096 1069.491451043067 1081.20036792627 1084.986778812064 874.4051414674817 467.085062545099 1030.268032658937 299.0725366616762
1669 0.005 8.345000000000001 1 922.7636589298407 842.9122155469626 843.2208123103253 1069.491672376828 1081.199929230151 1084.986347701217 874.4353749419886 467.1411481589636 1030.271783491105 299.0725508311502
1670 0.005 8.35 1 922.7882793178362 842.9542522609411 843.2628766377513 1069.49274785779 1081.200465793371 1084.986852983605 874.4656388082523 467.1971714115762 1030.276642391066 299.0725713149672
1671 0.005 8.355 1 922.8130049868143 842.9963455800059 843.3049429283485 1069.493072545095 1081.200037548466 1084.986424338145 874.4967598836153 467.2529848593686 1030.280490290595 299.0725856409127
1672 0.005 8.359999999999999 1 922.8378496325257 843.0383857805361 843.3469687096461 1069.494115342721 1081.20054899942 1084.986917816244 874.5275938504237 467.3087629953869 1030.285331364756 299.0726063867973
1673 0.005 8.365 1 922.8622777079761 843.0803674152259 843.3889430103127 1069.494327632818 1081.200119225493 1084.986495579865 874.5581913175151 467.3644919875708 1030.2890651108 299.0726209759329
1674 0.005 8.370000000000001 1 922.886912236875 843.1222923641535 843.4308651089608 1069.495374263792 1081.200650168223 1084.986996102993 874.5887230679972 467.4201665619674 1030.293887343649 299.0726420497168
1675 0.005 8.375 1 922.9111922169689 843.1641570442389 843.4727310719918 1069.495607257574 1081.200223708383 1084.986571742727 874.6191108685431 467.4757827063347 1030.297626530793 299.072656993445
1676 0.005 8.380000000000001 1 922.9357184565141 843.205963776508 843.5145417667208 1069.49666597704 1081.200751100614 1084.987070562938 874.6494837400966 467.5313392673804 1030.302452368711 299.0726784074643
1677 0.005 8.385 1 922.9599032887717 843.2477093402558 843.5562940963686 1069.496898619723 1081.200321429996 1084.986645846487 874.6797366101961 467.5868343305544 1030.306181546425 299.0726937058034
1678 0.005 8.390000000000001 1 922.9843402135521 843.2893962781512 843.5979894585478 1069.497954705398 1081.200849190682 1084.987145874106 874.7099849636262 467.642267712365 1030.310994707583 299.0727154119285
1679 0.005 8.395 1 923.0079747118588 843.330895760142 843.6395539636392 1069.498075438296 1081.200407395749 1084.986718013877 874.7391447590788 467.6977844495447 1030.314597573989 299.0727310929942
1680 0.005 8.4 1 923.0320316531112 843.3723241198744 843.681035190024 1069.499158521781 1081.200957002704 1084.987225781183 874.7686277956788 467.753210326811 1030.319402038178 299.0727530913568
1681 0.005 8.404999999999999 1 923.0558179865535 843.4136804165103 843.7224390681697 1069.499391990198 1081.200517183119 1084.986791406179 874.7981198899591 467.8085599709262 1030.323099285712 299.0727689359461
1682 0.005 8.41 1 923.0799342896689 843.4549689930686 843.7637708227921 1069.500469206588 1081.201047488932 1084.987292488964 874.8277140855643 467.8638408326728 1030.327897139036 299.0727909911426
1683 0.005 8.415000000000001 1 923.103718327814 843.4961871376581 843.8050295131817 1069.500678424569 1081.200604302064 1084.986860235755 874.8572270666189 467.9190545614089 1030.331560639424 299.0728067285724
1684 0.005 8.42 1 923.1277997331561 843.5373387056367 843.8462188289569 1069.501739601977 1081.201136881236 1084.98736233955 874.8867952247963 467.9742040874277 1030.336330975548 299.0728286863185
1685 0.005 8.425000000000001 1 923.1515321140381 843.5784207979726 843.8873371267075 1069.501942566684 1081.200695760458 1084.986929816361 874.9162573799073 468.0292886545245 1030.339975925816 299.0728442476172
1686 0.005 8.43 1 923.1755533272286 843.619437145253 843.928387689474 1069.503003047761 1081.201230971558 1084.987433406046 874.9457620161704 468.0843124656629 1030.344733431974 299.0728659172487
1687 0.005 8.435 1 923.1992194919602 843.6603847579585 843.9693685972572 1069.503206703521 1081.200791071808 1084.98700165707 874.9751543482056 468.1392719982211 1030.348368480362 299.0728811680295
1688 0.005 8.44 1 923.2231769932253 843.701267330849 844.0102829359237 1069.504264848563 1081.20132454847 1084.987503829283 875.0045877423314 468.1941671435004 1030.353112689184 299.0729024967796
1689 0.005 8.445 1 923.2467734307502 843.7420817792332 844.0511286194635 1069.504466327082 1081.200884281909 1084.987072326562 875.033902990785 468.2489998915865 1030.356734537569 299.0729173242152
1690 0.005 8.449999999999999 1 923.2706509485657 843.7828317339997 844.0919086059597 1069.505523852367 1081.201418867682 1084.987575757505 875.0632528567903 468.3037717705948 1030.361468368958 299.0729382978332
1691 0.005 8.455 1 923.2941690881429 843.8235141202484 844.1326207332921 1069.505724663683 1081.200979707299 1084.987145312223 875.0924856135292 468.3584799614789 1030.365079615039 299.0729528602083
1692 0.005 8.460000000000001 1 923.3179732765631 843.8641325120803 844.1732678895037 1069.506784000915 1081.201515403925 1084.987648803898 875.1217462275625 468.4131274254194 1030.369804710466 299.072973485242
1693 0.005 8.465 1 923.3414166678167 843.9046838111874 844.2138478256813 1069.506982406233 1081.20107444876 1084.987216232085 875.1508918271371 468.4677119970569 1030.373402647233 299.072987714983
1694 0.005 8.470000000000001 1 923.3651544446908 843.9451716627616 844.2543634350363 1069.508036447433 1081.201608344978 1084.987719157167 875.1800732001287 468.522234503121 1030.378113039073 299.0730081014138
1695 0.005 8.475 1 923.3885278593242 843.9855928986411 844.2948124127787 1069.508232630205 1081.201167325902 1084.98728681179 875.2091372641784 468.5766948315913 1030.38169799424 299.0730220450207
1696 0.005 8.48 1 923.4121827936003 844.0259510685053 844.335197563242 1069.509288885396 1081.201703283936 1084.987790974667 875.2382401819514 468.6310932869687 1030.386394849862 299.0730422074591
1697 0.005 8.484999999999999 1 923.4354805074481 844.0662430575205 844.3755165901099 1069.509486550798 1081.201263181733 1084.987359074656 875.2672246620903 468.6854295994766 1030.389969683176 299.0730559331629
1698 0.005 8.49 1 923.4590566175132 844.1064723505804 844.4157722301104 1069.510535142623 1081.201795956508 1084.987861200577 875.2962415792994 468.7397058088311 1030.394651489857 299.0730758869842
1699 0.005 8.495000000000001 1 923.4822777180858 844.1466358541692 844.4559621922803 1069.510728848154 1081.201355453284 1084.987429221612 875.3251416381537 468.7939183121049 1030.398211894141 299.0730894513226
1700 0.005 8.5 1 923.5057797754189 844.1867370613288 844.4960892094251 1069.511776288663 1081.201889217667 1084.987932310832 875.3540751608579 468.8480711111815 1030.40288050654 299.073109244445
1701 0.005 8.505000000000001 1 923.5289514589722 844.2267730316397 844.5361510737138 1069.511970160673 1081.201448878718 1084.987500137348 875.3829050647328 468.9021609297716 1030.406427593208 299.0731226885039
1702 0.005 8.51 1 923.5523947288843 844.2667470714541 844.5761504237755 1069.513015434046 1081.201981379659 1084.988001924601 875.411760187357 468.9561907447722 1030.411083272599 299.0731423672117
1703 0.005 8.515000000000001 1 923.5754771107763 844.3066560525971 844.6160849051898 1069.513205171949 1081.20153968231 1084.987568994913 875.440496149427 469.0101585008553 1030.414617923091 299.0731556832973
1704 0.005 8.52 1 923.5988370921328 844.3465034423249 844.6559572200744 1069.514247481446 1081.202071590213 1084.988070238194 875.4692632503114 469.0640665547002 1030.419260984783 299.0731753012996
1705 0.005 8.525 1 923.621841476908 844.3862861114173 844.6957650280539 1069.514435650691 1081.201629976895 1084.987637059208 875.4979136943468 469.117912440338 1030.422782792405 299.07318866063
1706 0.005 8.529999999999999 1 923.6451258149234 844.4260075158934 844.7355110122554 1069.515477099668 1081.202162594537 1084.988139122705 875.5265963856287 469.1716984201247 1030.427413342002 299.0732082755906
1707 0.005 8.535 1 923.6680573306588 844.4656645125222 844.77519279585 1069.515658882322 1081.201720545727 1084.987706443209 875.5552416990633 469.2254221682739 1030.430921520569 299.0732216383469
1708 0.005 8.540000000000001 1 923.6912687269593 844.5052605511343 844.8148130906969 1069.516697825113 1081.202253110911 1084.988208007431 875.5838799824476 469.2790880301897 1030.435540006866 299.0732412730472
1709 0.005 8.545 1 923.7141269632907 844.5447925040374 844.8543695383192 1069.516884149322 1081.201812563063 1084.987775893779 875.6123822418207 469.3326938401061 1030.439039071495 299.073254737832
1710 0.005 8.550000000000001 1 923.7372663203139 844.5842638092015 844.8938648163644 1069.51792324288 1081.202344959779 1084.988277795134 875.6409058672937 469.386237649872 1030.443648510619 299.073274498978
1711 0.005 8.555 1 923.7600532860819 844.6236713236055 844.9332965509016 1069.518107025661 1081.201902790746 1084.98784442234 875.6693092026611 469.4397169743224 1030.447135512901 299.0732880434659
1712 0.005 8.56 1 923.783107219581 844.6630184734639 844.9726674079865 1069.51914375433 1081.202434731284 1084.988345824067 875.6977356352244 469.493137215773 1030.451730416389 299.0733079167486
1713 0.005 8.565 1 923.805818569046 844.7023017690445 845.011974740832 1069.519321360164 1081.201992587962 1084.987912899341 875.726048180072 469.5464979136587 1030.455201260517 299.0733215403137
1714 0.005 8.57 1 923.8288146017061 844.7415249952612 845.0512214712616 1069.520356502505 1081.202525628952 1084.988415458419 875.754395284664 469.5998006903769 1030.459784839601 299.0733414883419
1715 0.005 8.575000000000001 1 923.8514565723646 844.780684971757 845.0904052119791 1069.520536217098 1081.202084098413 1084.987982355977 875.7826268663325 469.6530406273461 1030.463247194223 299.0733552583087
1716 0.005 8.58 1 923.8743804305972 844.819785149767 845.1295286531949 1069.521569851068 1081.202615634701 1084.988483094524 875.8108863173703 469.7062207339953 1030.467818861137 299.0733753496783
1717 0.005 8.585000000000001 1 923.8969509009646 844.8588223576677 845.1685893922579 1069.521747267002 1081.202172758786 1084.98804904723 875.8390328571809 469.7593383806531 1030.471268282454 299.0733892275429
1718 0.005 8.59 1 923.9198061704411 844.8978000657222 845.2075901270379 1069.522780003617 1081.202705321122 1084.988551274077 875.8672139510522 469.8124007245876 1030.475828766242 299.0734093342123
1719 0.005 8.595000000000001 1 923.9423072473386 844.9367150686647 845.2465284419683 1069.522955489424 1081.202262629319 1084.988117604515 875.8952794415225 469.8653984101094 1030.479266457198 299.0734231951059
1720 0.005 8.6 1 923.9650923262755 844.9755708320887 845.2854070219461 1069.523985555772 1081.202793932684 1084.988618378923 875.9233783994558 469.9183365297017 1030.483813998139 299.0734433589205
1721 0.005 8.605 1 923.9875227594389 845.0143641485962 845.3242234482772 1069.524159107478 1081.202351082137 1084.988184419179 875.9513609013738 469.9712134552767 1030.487239209151 299.073457360088
1722 0.005 8.609999999999999 1 924.0102381680916 845.0530984885345 845.3629804052 1069.525189349647 1081.202884093332 1084.988686856994 875.9793773836485 470.0240311966932 1030.491777327103 299.0734775341308
1723 0.005 8.615 1 924.032599624141 845.0917706421337 845.4016754725702 1069.525362330812 1081.202441752471 1084.988253412718 876.0072780957355 470.0767880227061 1030.495192282985 299.0734914464782
1724 0.005 8.620000000000001 1 924.0552452920723 845.1303840676936 845.4403113244865 1069.526389372482 1081.202972901339 1084.988754314611 876.0352120773555 470.129486520923 1030.499717168717 299.0735116513893
1725 0.005 8.625 1 924.0775380908832 845.1689355426985 845.4788855351513 1069.526560178012 1081.202530160411 1084.988320458913 876.0630304480525 470.1821241437842 1030.503120349846 299.0735255496432
1726 0.005 8.630000000000001 1 924.1001156741289 845.2074285521512 845.5174007931188 1069.527585953245 1081.203061416241 1084.988821363217 876.0908828411206 470.2347027002047 1030.50763361579 299.0735456745911
1727 0.005 8.635 1 924.1223361904207 845.245859864685 845.5558546605326 1069.527755230551 1081.202618523776 1084.988387387911 876.1186194663052 470.2872221141072 1030.511024129904 299.0735595417046
1728 0.005 8.640000000000001 1 924.1448420879896 845.2842329419099 845.5942498134583 1069.528778967615 1081.203149735358 1084.988888221761 876.1463895379525 470.3396822209077 1030.515525703612 299.0735796047471
1729 0.005 8.645 1 924.1669957840496 845.3225445690116 845.6325838283573 1069.528946253648 1081.202706658102 1084.988454143151 876.1740441519185 470.3920817671398 1030.518904986261 299.0735933305789
1730 0.005 8.65 1 924.1894076840091 845.3607980890367 845.6708592912851 1069.529968635559 1081.203237748583 1084.988954808958 876.2017229979441 470.4444226530728 1030.523395350493 299.0736132832259
1731 0.005 8.654999999999999 1 924.2114792655041 845.3989903990583 845.7090738448477 1069.530135249258 1081.202795301277 1084.98852154252 876.2292926828427 470.496705179632 1030.526763711368 299.0736269578831
1732 0.005 8.66 1 924.2338427795123 845.4371249398301 845.7472301542267 1069.531155705587 1081.203325567923 1084.989021068415 876.2568982541837 470.5489281902498 1030.531242004581 299.0736468461045
1733 0.005 8.665000000000001 1 924.2558565273554 845.4751985072484 845.7853257999103 1069.531319161795 1081.202881788476 1084.98858673539 876.2843889859582 470.6010905114167 1030.534598911254 299.0736603417748
1734 0.005 8.67 1 924.2781561728009 845.5132145020503 845.8233634192136 1069.532337176358 1081.203412679188 1084.989087471204 876.3119129004469 470.6531942934932 1030.539064597736 299.0736801631368
1735 0.005 8.675000000000001 1 924.300103509618 845.5511697607272 845.8613406116032 1069.532500203971 1081.202970066665 1084.988653785324 876.3393223067042 470.7052379637623 1030.542409923224 299.0736936432698
1736 0.005 8.68 1 924.3223366483094 845.5890677140861 845.8992600283697 1069.533517758832 1081.203500883727 1084.989154040806 876.3667661222827 470.7572230633228 1030.546864623301 299.0737132659508
1737 0.005 8.685 1 924.3442175613947 845.6269051744105 845.9371192604103 1069.533680373448 1081.203058201053 1084.988720383413 876.3940957882838 470.8091481130099 1030.550199124996 299.0737265899569
1738 0.005 8.69 1 924.3663835509401 845.664685563402 845.9749209518865 1069.534695175691 1081.203587606011 1084.989219800969 876.4214591989363 470.8610147512625 1030.554642290482 299.0737461947555
1739 0.005 8.695 1 924.3881959154272 845.702405671139 846.0126626840063 1069.534854049652 1081.203143992801 1084.988785523291 876.4487070257546 470.9128216951057 1030.557965089791 299.0737594392089
1740 0.005 8.700000000000001 1 924.4102938565231 845.7400689295441 846.0503471028096 1069.535867718553 1081.203674966486 1084.989286183765 876.4759892697469 470.9645707838706 1030.562397438979 299.0737789150224
1741 0.005 8.705 1 924.4320386314884 845.7776721172858 846.0879717783588 1069.536024646527 1081.203230883883 1084.98885112272 876.5031565854064 471.0162616140666 1030.565706544063 299.0737921267044
1742 0.005 8.710000000000001 1 924.4540687810279 845.8152186788683 846.125539364832 1069.537035897519 1081.203760201893 1084.98935045914 876.5303583580595 471.0678940723455 1030.570126011855 299.0738115602364
1743 0.005 8.715 1 924.4757465894041 845.8527054122646 846.1630474426236 1069.537192641902 1081.203317313391 1084.988916927884 876.5574456273374 471.1194666379291 1030.573426128538 299.0738246369174
1744 0.005 8.720000000000001 1 924.4977104650155 845.8901357434546 846.2004986594411 1069.538203956822 1081.203848363247 1084.989417590564 876.5845677528554 471.170981479866 1030.577836493887 299.0738440075604
1745 0.005 8.725 1 924.5193214693553 845.9275064638239 846.2378905893312 1069.538358480468 1081.203403680938 1084.988981966434 876.6115753857507 471.2224367471647 1030.581124869263 299.0738570898059
1746 0.005 8.73 1 924.5412183232751 845.9648210004102 846.275225875949 1069.539366876522 1081.203933312739 1084.989481826846 876.6386176626446 471.2738333255767 1030.585522695626 299.0738763806265
1747 0.005 8.734999999999999 1 924.5627630064864 846.0020761352657 846.3125020913315 1069.539519247328 1081.203489324645 1084.989047206022 876.6655447675876 471.3251707340895 1030.588799329193 299.0738893273242
1748 0.005 8.74 1 924.5845932618241 846.0392753005351 846.349721882495 1069.540526847876 1081.20401960051 1084.989547300158 876.6925070271992 471.376451179031 1030.593185898457 299.073908615197
1749 0.005 8.745000000000001 1 924.6060708880118 846.0764153049631 846.3868828286179 1069.540677732004 1081.20357448399 1084.989111383455 876.7193553722589 471.4276725639624 1030.59645157823 299.0739215811694
1750 0.005 8.75 1 924.6278341312845 846.1134995562577 846.4239875682825 1069.54168184208 1081.204103273921 1084.989610322612 876.7462385356515 471.4788408675927 1030.600825290778 299.0739407699571
1751 0.005 8.755000000000001 1 924.6492449820122 846.1505248509611 846.4610336787948 1069.541831064145 1081.203658890763 1084.989175504463 876.7730075478453 471.5299519849385 1030.604078414091 299.0739537040668
1752 0.005 8.76 1 924.6709426252218 846.18749460105 846.4980237932423 1069.542835018821 1081.204188765097 1084.989675677703 876.7998119371736 471.5810030959551 1030.608442602315 299.0739728799629
1753 0.005 8.765000000000001 1 924.6922871863047 846.2244055830595 846.5349554797708 1069.542983486421 1081.203744847016 1084.989240999864 876.8265019845057 471.6319946313524 1030.611685937303 299.0739858057501
1754 0.005 8.77 1 924.7139175339868 846.2612612495518 846.5718313910794 1069.543986196757 1081.204274503437 1084.989740394406 876.853223490735 471.682928380978 1030.616039158106 299.0740049595479
1755 0.005 8.775 1 924.7351963026003 846.2980583777473 846.608649093282 1069.544133135795 1081.203829607656 1084.989304754386 876.8798332032328 471.7338029614704 1030.619271152529 299.0740178172819
1756 0.005 8.779999999999999 1 924.7567611844202 846.3348003768714 846.645411219169 1069.545133266305 1081.204358572385 1084.989804298445 876.9064784232771 471.7846203795377 1030.623612318078 299.0740369158667
1757 0.005 8.785 1 924.7779745563455 846.3714840504529 846.6821153494352 1069.545278658853 1081.203914237609 1084.989369193024 876.9330105485967 471.8353789192736 1030.626833932248 299.0740497412996
1758 0.005 8.790000000000001 1 924.7994742408504 846.4081128311811 846.7187641327122 1069.546276226879 1081.204442790403 1084.989867994202 876.9595809786636 471.8860794191478 1030.631164212238 299.0740688293338
1759 0.005 8.795 1 924.8206233450933 846.4446835292928 846.7553551471547 1069.54642032731 1081.203998269785 1084.989432797848 876.9860371584401 471.9367245608482 1030.634374693861 299.0740816642777
1760 0.005 8.800000000000001 1 924.8420616191252 846.4811995480065 846.7918910241208 1069.547412184532 1081.204527226143 1084.989932397804 877.0125316174161 471.9873119730743 1030.638691447153 299.0741007321682
1761 0.005 8.805 1 924.8631480934748 846.5176576404274 846.82836931666 1069.547550745786 1081.204081914668 1084.989496650356 877.0389083326015 472.0378406221307 1030.641889604599 299.0741135422077
1762 0.005 8.81 1 924.8845192467645 846.5540612314243 846.864792666648 1069.548546176247 1081.204611126004 1084.989995698163 877.0653200470997 472.0883118091542 1030.646198124983 299.0741325453512
1763 0.005 8.815 1 924.9055387837376 846.5904071176328 846.9011586466786 1069.548685993175 1081.204164775069 1084.989558490139 877.0916181102489 472.1387254208472 1030.649386521748 299.0741452100306
1764 0.005 8.82 1 924.9268444988219 846.6266987130723 846.9374698889211 1069.549680923068 1081.204694638361 1084.990058877024 877.1179521910682 472.1890818818894 1030.653684101491 299.0741641309213
1765 0.005 8.825000000000001 1 924.9482029596344 846.6630439712932 846.9737868469668 1069.549913407492 1081.204257885079 1084.989624141964 877.1450329087322 472.2392492752928 1030.656959240917 299.0741768479508
1766 0.005 8.83 1 924.969707478145 846.699346071654 847.0100718175834 1069.550879749237 1081.204765481082 1084.990114174674 877.171867915179 472.2893862718783 1030.661242359836 299.0741958024822
1767 0.005 8.835000000000001 1 924.9908107210786 846.7355996971812 847.0463147308817 1069.551013321441 1081.204327914235 1084.98968569118 877.1984891001241 472.3394764458497 1030.664417549824 299.07420850829
1768 0.005 8.84 1 925.012136124119 846.7718068729049 847.0825151903423 1069.55198396639 1081.204853136706 1084.990182294754 877.2250616739757 472.3895178948965 1030.668686460651 299.0742274917006
1769 0.005 8.845000000000001 1 925.0331477105923 846.8079637411222 847.118669150346 1069.552134373593 1081.204418573648 1084.989752342319 877.2514994833143 472.4395063998047 1030.671871133491 299.07424034723
1770 0.005 8.85 1 925.0543961404188 846.8440729613957 847.1547778212272 1069.553112396297 1081.204939612561 1084.990246182953 877.277929926141 472.4894348993269 1030.67613402821 299.0742595039698
1771 0.005 8.855 1 925.0753073667378 846.8801308270191 847.1908379016888 1069.553265710405 1081.204502719848 1084.989815731664 877.3042454970523 472.5393180853401 1030.679308763786 299.0742724793139
1772 0.005 8.859999999999999 1 925.0964695845156 846.9161403129441 847.2268510511544 1069.554241332838 1081.205021554577 1084.990308467841 877.3305660315643 472.5891449054198 1030.683566978869 299.0742918062301
1773 0.005 8.865 1 925.1173021343586 846.9520981526068 847.2628144825974 1069.554391727828 1081.204584838448 1084.989878152479 877.356782437179 472.6389145595759 1030.686732000539 299.0743049845435
1774 0.005 8.870000000000001 1 925.1383938115357 846.9880070556244 847.2987299123301 1069.555366064047 1081.20510445593 1084.990371514013 877.3830080952896 472.6886279204841 1030.690979762027 299.0743244843743
1775 0.005 8.875 1 925.1591608290672 847.0238638357592 847.3345947225664 1069.555514375342 1081.204666688453 1084.989940357845 877.4091323326177 472.7382847320516 1030.694133616759 299.0743377375777
1776 0.005 8.880000000000001 1 925.1801901058669 847.05967128892 847.3704107818575 1069.556487297403 1081.205186393658 1084.990433804177 877.4352683890372 472.787886159028 1030.698371768533 299.0743572771315
1777 0.005 8.885 1 925.2008921286612 847.0954262438433 847.4061755624118 1069.556634963458 1081.204749065401 1084.990002878827 877.461304312453 472.837431029123 1030.701516125508 299.0743706255319
1778 0.005 8.890000000000001 1 925.2218586216113 847.1311315565623 847.4418910351814 1069.557606050505 1081.205267984181 1084.990495525399 877.4873539299941 472.886920202312 1030.705743713154 299.0743902221695
1779 0.005 8.895 1 925.242503322071 847.166784061113 847.4775547285994 1069.557751432082 1081.20482930301 1084.990063383872 877.513304920015 472.9363528502064 1030.708878201458 299.0744034579671
1780 0.005 8.9 1 925.2634112824898 847.2023866460617 847.5131686772983 1069.55872089033 1081.205348358285 1084.990556237151 877.5392698625191 472.9857298327654 1030.713095312643 299.0744229664042
1781 0.005 8.904999999999999 1 925.283996455485 847.2379362245556 847.5487304912161 1069.558865920407 1081.204911919192 1084.990126492022 877.5651364374313 473.0350485065947 1030.716219623604 299.0744361815135
1782 0.005 8.91 1 925.3048433471367 847.2734356319661 847.584242212198 1069.559834732743 1081.205431035147 1084.990619060155 877.5910196740112 473.0843124563624 1030.720427247833 299.0744556478891
1783 0.005 8.915000000000001 1 925.3253673324098 847.3088818818165 847.6197015308082 1069.559978292205 1081.204993697199 1084.990188121641 877.6168050779424 473.1335190590493 1030.723541897244 299.0744687119175
1784 0.005 8.92 1 925.3461538500962 847.3442780694974 847.6551106764867 1069.560944919438 1081.205512041723 1084.99068016314 877.6426059323505 473.1826706687274 1030.727739399898 299.0744879942953
1785 0.005 8.925000000000001 1 925.3666164475268 847.3796209868203 847.6904672603252 1069.561085972818 1081.205073841076 1084.990248659347 877.6683093277798 473.2317667259745 1030.730843845196 299.0745008957781
1786 0.005 8.93 1 925.3873408674028 847.4149135341787 847.7257733930028 1069.562051495794 1081.205593639171 1084.990742482622 877.694027372971 473.2808078005808 1030.735031678357 299.0745200527902
1787 0.005 8.935 1 925.4077420482704 847.4501527712195 847.7610268298776 1069.562191802778 1081.20515585462 1084.990310982856 877.7196492755336 473.3297940993687 1030.738127273379 299.0745327938309
1788 0.005 8.94 1 925.4284049458712 847.4853416667673 847.7962297560321 1069.563154920252 1081.205674429346 1084.990803653903 877.745286339254 473.3787247858923 1030.742303805762 299.0745516572277
1789 0.005 8.945 1 925.4487448484253 847.5204771549531 847.8313798759093 1069.563292874255 1081.205235810905 1084.990371691714 877.770827538526 473.42759989172 1030.745388188358 299.074564258233
1790 0.005 8.950000000000001 1 925.4693466385321 847.5555621351137 847.8664793292033 1069.564255023983 1081.20575444686 1084.990864430059 877.7963842742357 473.4764198910393 1030.749555911608 299.0745829617902
1791 0.005 8.955 1 925.4896237433761 847.5905936801544 847.9015259017411 1069.564393507013 1081.205316685194 1084.990433059969 877.8218541540177 473.5251844467438 1030.752630619983 299.0745952682942
1792 0.005 8.960000000000001 1 925.510163754916 847.625574605072 847.9365216987779 1069.565355639932 1081.205835536887 1084.990925572563 877.847336406188 473.5738939820199 1030.756789020219 299.0746137703271
1793 0.005 8.965 1 925.530381461309 847.6605020613727 847.9714645444186 1069.565491437404 1081.205397031718 1084.990493599586 877.8727224163638 473.6225494784382 1030.759853343912 299.074625892727
1794 0.005 8.970000000000001 1 925.5508593372003 847.6953790243936 848.0063566482138 1069.566449426991 1081.205915989514 1084.990987159127 877.898122079127 473.6711498089296 1030.763998922513 299.0746442079421
1795 0.005 8.975 1 925.5710186853711 847.7302025237153 848.0411957928687 1069.566585063304 1081.205477019427 1084.990554429881 877.9234287723211 473.7196945363386 1030.767054785275 299.074656157248
1796 0.005 8.98 1 925.5910637887803 847.7648672878797 848.0759226283576 1069.567467574912 1081.205994556189 1084.991049997692 877.9479301159432 473.7683147766913 1030.77111209532 299.0746742597346
1797 0.005 8.984999999999999 1 925.6108848915462 847.7994680170053 848.1105746201217 1069.567596458838 1081.205559351117 1084.990616441209 877.9725800567908 473.8168491912974 1030.774136014483 299.0746860396288
1798 0.005 8.99 1 925.6310573121575 847.8340102620816 848.1451619429367 1069.568581364255 1081.206085714399 1084.991111703329 877.9973773748078 473.8653186673549 1030.778274949567 299.0747039266654
1799 0.005 8.995000000000001 1 925.6509302472416 847.8684917665983 848.1796846968479 1069.568706620228 1081.205634504217 1084.990671742051 878.0221323549589 473.9137223659019 1030.781294366018 299.074715402581
1800 0.005 9 1 925.6711016277986 847.9029165247557 848.2141470524314 1069.569671420928 1081.206157655984 1084.991168665 878.0469561569522 473.9620699832219 1030.785408157197 299.0747330273356
1801 0.005 9.005000000000001 1 925.690944336014 847.937281845259 848.2485477219884 1069.569786047399 1081.205710371612 1084.990731305343 878.071697967969 474.0103604700508 1030.788407881726 299.0747442794588
1802 0.005 9.01 1 925.7110724881072 847.9715915264158 848.2828902141732 1069.570748532693 1081.206236891471 1084.991229270404 878.0964877404207 474.0585962975597 1030.792509813754 299.0747616589311
1803 0.005 9.015000000000001 1 925.7308593756865 848.0058429863616 848.3171730129071 1069.570864489072 1081.205790067289 1084.990790991706 878.1211858014374 474.1067757510419 1030.795499200131 299.0747725679373
1804 0.005 9.02 1 925.7509284344895 848.040039659897 848.3513991615854 1069.571823570659 1081.206313593167 1084.991286061631 878.1459233288255 474.1549005725493 1030.799588825901 299.0747896415268
1805 0.005 9.025 1 925.7706593498682 848.0741786493134 848.3855667430287 1069.571934858081 1081.205866140938 1084.990848492951 878.1705626719227 474.202969511002 1030.802566942637 299.0748004124456
1806 0.005 9.029999999999999 1 925.7906746256781 848.1082635920326 848.4196788128422 1069.572896255426 1081.206392308832 1084.991346108683 878.1952419678206 474.2509867969437 1030.806650829833 299.0748173645304
1807 0.005 9.035 1 925.8103483477734 848.1422915390585 848.4537333328929 1069.573006152231 1081.205943634727 1084.990906895293 878.2198201787037 474.2989472590154 1030.809618524111 299.0748279752617
1808 0.005 9.040000000000001 1 925.8302972368868 848.1762660361911 848.4877332131279 1069.573963062436 1081.206469586509 1084.99140498089 878.2444343908145 474.3468366594354 1030.813686248969 299.0748447880669
1809 0.005 9.045 1 925.8499059242945 848.2101841365751 848.5216763632138 1069.574072278161 1081.206022896587 1084.990967362087 878.2689478030751 474.3946781628593 1030.816642609214 299.0748554021252
1810 0.005 9.050000000000001 1 925.8697914005261 848.2440493407382 848.5555656181614 1069.575028375056 1081.20654930726 1084.99146567331 878.293496394767 474.442468477173 1030.820700220477 299.0748722826672
1811 0.005 9.055 1 925.8893373755053 848.2778586782078 848.5893988229768 1069.575137119363 1081.206102439489 1084.991027970951 878.3179436076682 474.4902060060608 1030.823646685911 299.0748829601112
1812 0.005 9.06 1 925.909160492223 848.3116156283115 848.6231787673495 1069.57609094953 1081.206626787424 1084.991524060641 878.3424257071389 474.5378917108063 1030.827693380318 299.0748999073954
1813 0.005 9.065 1 925.9286450904326 848.3453172027879 848.6569032593637 1069.57619861687 1081.206180041294 1084.991086618085 878.3668083063551 474.5855232181347 1030.830628732324 299.0749106976693
1814 0.005 9.07 1 925.9484083533275 848.3789668566061 848.6905750483711 1069.577151161716 1081.206704335964 1084.991582827374 878.3912250705059 474.6331019124643 1030.83466455597 299.0749277895962
1815 0.005 9.075000000000001 1 925.9678322342758 848.412561571039 848.7241919057124 1069.577255229874 1081.2062562704 1084.991144536663 878.4155398443171 474.6806261236805 1030.837587947421 299.0749386880679
1816 0.005 9.08 1 925.9875338089565 848.4461047805688 848.7577565472506 1069.578204781731 1081.206779774549 1084.991640242683 878.4398888216742 474.7280964236041 1030.841611352839 299.074955924492
1817 0.005 9.085000000000001 1 926.0068925696172 848.479593361782 848.7912666195336 1069.578309069979 1081.206333227867 1084.991202955944 878.4641393254975 474.7755122418603 1030.844516019962 299.0749670723002
1818 0.005 9.09 1 926.0265295303841 848.5130308162561 848.8247249154924 1069.579260041339 1081.206857620587 1084.991699196369 878.4884318027048 474.8228754577739 1030.848529499912 299.0749844709659
1819 0.005 9.095000000000001 1 926.0458311953988 848.5464141274892 848.8581291696776 1069.579363874253 1081.206410404895 1084.99126149352 878.5126236339853 474.8701839828283 1030.851432972402 299.074995698872
1820 0.005 9.1 1 926.0654113098535 848.57974669087 848.8914820539607 1069.580308434138 1081.206932849355 1084.991756497443 878.5368456620154 474.9174396525063 1030.855436669875 299.0750132474764
1821 0.005 9.105 1 926.0846549591113 848.6130254589909 848.9247812871753 1069.580410531641 1081.206486545599 1084.991319230901 878.5609648368344 474.9646443149373 1030.858330586717 299.075024672622
1822 0.005 9.109999999999999 1 926.1041767553124 848.6462538133974 848.9580295199323 1069.581354020375 1081.207009128479 1084.991814182451 878.5851151181646 475.0117946815652 1030.86232463033 299.0750424378838
1823 0.005 9.115 1 926.1233606381224 848.6794286973836 848.9912244514594 1069.581454312888 1081.206562143548 1084.991376410675 878.6091633327271 475.0588897834692 1030.865207179614 299.0750540276256
1824 0.005 9.120000000000001 1 926.1428227234528 848.7125535009386 849.0243687356921 1069.582397432488 1081.207085389431 1084.991872060471 878.6332430660566 475.105932155021 1030.869191748798 299.0750719350865
1825 0.005 9.125 1 926.1619494097288 848.7456251831969 849.0574600825794 1069.582497864264 1081.206638332429 1084.991434098695 878.6572235264439 475.1529197990729 1030.872065522784 299.0750836133022
1826 0.005 9.130000000000001 1 926.1813506205254 848.7786470307299 849.0905010596082 1069.583437182879 1081.20716080936 1084.991929684546 878.68123352902 475.1998549309969 1030.876037143691 299.0751016098334
1827 0.005 9.135 1 926.2004179861938 848.8116160661049 849.1234894292687 1069.583536997748 1081.206714622959 1084.991492168937 878.7051449812452 475.246735662461 1030.878902309426 299.0751134006003
1828 0.005 9.140000000000001 1 926.2197604179855 848.8445355516441 849.156427731361 1069.584474897296 1081.207236718802 1084.991987046416 878.7290859984381 475.2935635883242 1030.882864339265 299.0751315170682
1829 0.005 9.145 1 926.2387679157932 848.877402496563 849.1893137149567 1069.584571840032 1081.206789453661 1084.991549048266 878.7529281537034 475.340337528172 1030.885717436061 299.0751434331777
1830 0.005 9.15 1 926.2580502296333 848.910220017549 849.222149796859 1069.585509177412 1081.207311353454 1084.992043547112 878.7768024874241 475.3870593479944 1030.88966295107 299.0751616382621
1831 0.005 9.154999999999999 1 926.2770029488895 848.9429852696624 849.2549338190806 1069.585605933151 1081.20686404663 1084.991604799591 878.8005776565846 475.4337272251419 1030.892505392711 299.0751735537272
1832 0.005 9.16 1 926.2962321004625 848.9757015175567 849.2876683377967 1069.58654034958 1081.20738540635 1084.992099601734 878.8243821952448 475.4803432433608 1030.896446556728 299.0751917817824
1833 0.005 9.165000000000001 1 926.3151238372868 849.0083657111574 849.320351054659 1069.586633036836 1081.206938285558 1084.991661882151 878.8480879191997 475.5269085711425 1030.899276945046 299.0752037114542
1834 0.005 9.17 1 926.3342925994527 849.0409811669733 849.3529845312243 1069.587568071217 1081.20746145797 1084.99215766714 878.8718243040729 475.5734205191129 1030.903209963972 299.0752219070757
1835 0.005 9.175000000000001 1 926.3531266883662 849.0735448613817 849.3855664994375 1069.587661494667 1081.207013968038 1084.991719157735 878.8954619034298 475.619878176775 1030.906032839039 299.0752338599521
1836 0.005 9.18 1 926.3722370025255 849.1060600534589 849.4180994852211 1069.58859364122 1081.20753517464 1084.992213685721 878.9191299605881 475.6662836073062 1030.909954726081 299.0752520333782
1837 0.005 9.185 1 926.3910192810849 849.1385237557662 849.4505812235793 1069.588685620528 1081.207087916015 1084.991775266553 878.9427001689553 475.7126352591364 1030.912768950319 299.0752638321085
1838 0.005 9.19 1 926.4100755331475 849.1709391901563 849.4830142319628 1069.589617781136 1081.20760997086 1084.992270178304 878.9662979391031 475.7589379515981 1030.916683078931 299.0752818652625
1839 0.005 9.195 1 926.4288031045432 849.2033033886973 849.5153962575336 1069.589708018357 1081.207162012637 1084.991831340745 878.989801398634 475.8051859045263 1030.919486438144 299.0752935702695
1840 0.005 9.200000000000001 1 926.4478025054608 849.235619543741 849.5477297846678 1069.590637417056 1081.207683913303 1084.992326635053 879.0133344924689 475.851381432543 1030.923388611993 299.0753114906482
1841 0.005 9.205 1 926.4664673639571 849.2678846307241 849.5800125235468 1069.590726337276 1081.207236409452 1084.991888335313 879.0367698133616 475.8975232659096 1030.926182252766 299.0753230612897
1842 0.005 9.210000000000001 1 926.4854072031436 849.300101901055 849.6122469896364 1069.591654865213 1081.207757985129 1084.992382734809 879.060235218608 475.9436152501307 1030.930075837152 299.0753408337111
1843 0.005 9.215 1 926.5040133358149 849.3322683277668 849.6444308904564 1069.591741939091 1081.207309751211 1084.991943738525 879.0836029374943 475.9896509320698 1030.932859215957 299.0753523298072
1844 0.005 9.220000000000001 1 926.5228965489961 849.3643871796685 849.6765667596344 1069.592670334271 1081.207832142929 1084.992439049061 879.1070027240139 476.0356356905199 1030.936743753037 299.0753700437213
1845 0.005 9.225 1 926.541446199297 849.3964554062968 849.7086522883337 1069.592756173402 1081.207383388537 1084.991999378039 879.1303037341903 476.0815675299377 1030.939517934859 299.0753813487697
1846 0.005 9.23 1 926.5602714234955 849.4284762454006 849.7406899834507 1069.593681683101 1081.207904894261 1084.992494098807 879.1536346888259 476.1274511715592 1030.94339183154 299.0753988976034
1847 0.005 9.234999999999999 1 926.578764173634 849.4604466694886 849.7726775496568 1069.593766568321 1081.207456773728 1084.992055156222 879.1768680451648 476.1732806981263 1030.946156904782 299.0754100824543
1848 0.005 9.24 1 926.5975327905344 849.4923699131174 849.8046174937352 1069.59468959836 1081.207976589712 1084.99254819859 879.2001317091397 476.2190584970616 1030.950020340698 299.0754274747324
1849 0.005 9.245000000000001 1 926.6159685311181 849.5242429397034 849.836507512122 1069.594771974115 1081.207528192067 1084.99210933406 879.2232976516875 476.2647829174644 1030.952774697896 299.0754385832897
1850 0.005 9.25 1 926.6346789808309 849.5560689832639 849.8683501114867 1069.595693724937 1081.208049500769 1084.992603984136 879.24649202777 476.3104561842365 1030.956628953071 299.0754558520331
1851 0.005 9.255000000000001 1 926.6530591245781 849.5878450116484 849.9001429911241 1069.595775203945 1081.207601267737 1084.992164838926 879.2695783319508 476.3560764241719 1030.959373738883 299.0754668357466
1852 0.005 9.26 1 926.6717152226648 849.6195742555984 849.9318886488162 1069.59669529875 1081.20812132152 1084.992658163839 879.2926999166989 476.4016450878354 1030.963217357783 299.0754840999897
1853 0.005 9.265000000000001 1 926.6900395557712 849.6512536796471 849.9635847855009 1069.596775302932 1081.207672801184 1084.992219198823 879.3157267369749 476.4471612971152 1030.965951822783 299.0754949914565
1854 0.005 9.27 1 926.7086430543161 849.6828865448593 849.9952339231301 1069.597698517177 1081.208195572522 1084.992714732835 879.3387889068846 476.4926260298475 1030.969790100418 299.0755120875478
1855 0.005 9.275 1 926.7269154681758 849.7144698009974 850.0268337487147 1069.597779217509 1081.20774644154 1084.992274738404 879.3617546160559 476.5380358755466 1030.972517979618 299.0755229142072
1856 0.005 9.279999999999999 1 926.7454612695341 849.7460066747249 850.0583867573158 1069.598696648808 1081.208267514529 1084.992769360461 879.3847502093862 476.5833963640907 1030.976343166863 299.0755399412301
1857 0.005 9.285 1 926.7636767691921 849.7774941308331 850.0898906495586 1069.598775798069 1081.207819538896 1084.992330456404 879.407649979291 476.6287053447069 1030.979061269383 299.0755506359476
1858 0.005 9.290000000000001 1 926.7821662244907 849.808935371798 850.1213479031851 1069.599691209645 1081.208339375762 1084.992823830621 879.4305793885303 476.6739639917581 1030.982876307059 299.0755676363505
1859 0.005 9.295 1 926.8003255587914 849.8403273834016 850.1527562266986 1069.599768220063 1081.20789071226 1084.992384466444 879.4534130867355 476.719170732059 1030.985583816186 299.0755783070993
1860 0.005 9.300000000000001 1 926.8187596674326 849.8716733793581 850.1841181060588 1069.600682787004 1081.208411131745 1084.992878563843 879.476276594656 476.7643271701311 1030.989390132357 299.0755952790785
1861 0.005 9.305 1 926.8368640488233 849.902970334573 850.2154312522847 1069.600759402442 1081.207962851044 1084.992439264313 879.4990445698194 476.8094307966346 1030.99208954991 299.0756059878681
1862 0.005 9.31 1 926.8552431665578 849.9342214581491 850.2466981393917 1069.601672813742 1081.208483217128 1084.992933230176 879.5218422239415 476.8544847881375 1030.995885834494 299.075622896539
1863 0.005 9.315 1 926.8732925851638 849.9654237209851 850.2779164723036 1069.601746744033 1081.208033417047 1084.992492692791 879.5445442857597 476.899486870454 1030.998574289467 299.0756335771019
1864 0.005 9.32 1 926.8916170016131 849.9965803335893 850.3090887340979 1069.602659306203 1081.208554640896 1084.992987631039 879.5672763523482 476.9444385800231 1031.002361674288 299.0756504937316
1865 0.005 9.325000000000001 1 926.9096120333977 850.027688268862 850.3402126259526 1069.602732361317 1081.208105076352 1084.992547092998 879.5899128223534 476.9893382879441 1031.005041159822 299.0756610941207
1866 0.005 9.33 1 926.9278819888528 850.0587507282647 850.3712906252322 1069.603642998389 1081.208625237648 1084.993040784326 879.6125791746516 477.0341881744874 1031.008818953473 299.0756779353476
1867 0.005 9.335000000000001 1 926.9458224449684 850.0897646871725 850.4023204305122 1069.603713903905 1081.208174745093 1084.992599753134 879.6351500882323 477.0789863621814 1031.011488521791 299.0756885883757
1868 0.005 9.34 1 926.9640379158046 850.1207333605361 850.4333045278652 1069.60462302364 1081.208695273303 1084.993094444501 879.6577512440092 477.1237336903126 1031.015256599161 299.0757054693963
1869 0.005 9.345000000000001 1 926.9819232828119 850.1516537105191 850.4642406136359 1069.604693698701 1081.20824655209 1084.992654934712 879.6802568453854 477.1684297889557 1031.017917673812 299.0757160055084
1870 0.005 9.35 1 927.00008429873 850.1825289436172 850.4951311663378 1069.605600877196 1081.208765568491 1084.993147518454 879.7027927194409 477.2130750776314 1031.02167616531 299.075732807665
1871 0.005 9.355 1 927.0179165061821 850.2133560308123 850.5259738812058 1069.605670689832 1081.208317468754 1084.992708811772 879.7252334117875 477.257668997652 1031.024328421695 299.0757433764905
1872 0.005 9.359999999999999 1 927.0360243722547 850.244138177304 850.556771243764 1069.60657796288 1081.208837902534 1084.993202677182 879.7477044897817 477.3022133891865 1031.028078526716 299.0757602613954
1873 0.005 9.365 1 927.0538033353429 850.2748723524131 850.5875209412695 1069.60664606165 1081.208387884101 1084.992761883492 879.7700803656614 477.3467066954146 1031.03072243799 299.0757707984785
1874 0.005 9.370000000000001 1 927.0718573622021 850.3055617502106 850.6182254560215 1069.607550459929 1081.208906780638 1084.993254635911 879.7924864903284 477.3911501041667 1031.034462078426 299.0757875910035
1875 0.005 9.375 1 927.0895820662799 850.3362033458519 850.6488824788817 1069.607616464728 1081.208456896622 1084.992814290146 879.8147976112351 477.4355424726227 1031.037095402777 299.0757981082874
1876 0.005 9.380000000000001 1 927.1075847973382 850.3668002499764 850.6794944097431 1069.608528155114 1081.208977010833 1084.993308081353 879.8371399977812 477.4798848739798 1031.040830869259 299.0758148935072
1877 0.005 9.385 1 927.1252544468308 850.3973495405247 850.7100590133953 1069.608589597469 1081.208526432264 1084.992867600657 879.8593844039486 477.524175574389 1031.043454358653 299.0758254021139
1878 0.005 9.390000000000001 1 927.1432029804135 850.4278544223907 850.7405787964569 1069.609490568612 1081.209046190783 1084.993360801937 879.8816619574168 477.5684163283923 1031.047177643625 299.0758421612338
1879 0.005 9.395 1 927.1608207027635 850.4583118363457 850.771051430164 1069.609551200803 1081.208595570574 1084.992919736571 879.9038434598933 477.6126064634269 1031.04978993205 299.0758526471463
1880 0.005 9.4 1 927.1787157702472 850.4887250071724 850.8014794043553 1069.610452372892 1081.209115343761 1084.993413460413 879.9260566920827 477.6567477314477 1031.053502941053 299.0758693452261
1881 0.005 9.404999999999999 1 927.1962796755795 850.5190908786091 850.8318603989342 1069.61051343002 1081.208664827732 1084.992972559106 879.9481740696789 477.7008380295753 1031.056107579695 299.0758798357899
1882 0.005 9.41 1 927.2141218550501 850.5494126706224 850.8621969024055 1069.611413780967 1081.209184132039 1084.993465727721 879.9703238412719 477.7448775345646 1031.059811489278 299.0758965154819
1883 0.005 9.415000000000001 1 927.2316333685358 850.5796873290828 850.8924865937723 1069.611474708018 1081.208734734181 1084.993026089923 879.9923775843886 477.788867114786 1031.062407274716 299.0759069434191
1884 0.005 9.42 1 927.2494232032091 850.6099180763808 850.9227319620564 1069.612375044402 1081.209254669798 1084.993519643247 880.0144639558345 477.8328079954881 1031.066103903876 299.0759236351902
1885 0.005 9.425000000000001 1 927.2668820695421 850.6401018536432 850.9529306797454 1069.612433560466 1081.208803699048 1084.993078117821 880.0364540048694 477.8766982285484 1031.068691107359 299.0759340034629
1886 0.005 9.43 1 927.2846195222049 850.670241882549 850.9830852391838 1069.613331901825 1081.209323257482 1084.99357153296 880.0584765828031 477.9205395610319 1031.072378053731 299.0759506252684
1887 0.005 9.435 1 927.3020257984371 850.7003351013201 851.0131933130688 1069.613388524132 1081.208871809668 1084.993129888139 880.0804030734877 477.964330308517 1031.074955439212 299.0759610012507
1888 0.005 9.44 1 927.3197102167737 850.7303847294696 851.0432573831489 1069.614285934809 1081.209391937419 1084.993623709211 880.1023625175661 478.0080723290271 1031.078633248731 299.075977631312
1889 0.005 9.445 1 927.3370643009112 850.7603877128776 851.0732751357359 1069.614341799128 1081.208940357423 1084.993181703619 880.1242267876102 478.051763826882 1031.081202198072 299.0759879214313
1890 0.005 9.450000000000001 1 927.3546971456524 850.7903472688513 851.1032490476123 1069.615236765577 1081.209459115558 1084.9936746933 880.1461233571125 478.0954120049424 1031.084870532359 299.0760044468412
1891 0.005 9.455 1 927.3719993810342 850.8202603419578 851.1331767999227 1069.615292146812 1081.209009720285 1084.993235157725 880.1679239711134 478.1390072289101 1031.08743107751 299.0760147070808
1892 0.005 9.460000000000001 1 927.389580321683 850.8501301487308 851.1630608778509 1069.616187095669 1081.209529158586 1084.993728162734 880.1897570700479 478.1825526925172 1031.091091419617 299.0760311806058
1893 0.005 9.465 1 927.4068303473987 850.8799536265273 851.1928989503399 1069.616239668235 1081.209076887881 1084.993285469135 880.2114945290348 478.2260471760941 1031.093641793536 299.076041437023
1894 0.005 9.470000000000001 1 927.4243593655879 850.9097339965779 851.2226935087723 1069.617132840527 1081.20959662553 1084.993779289069 880.2332646727277 478.2694928411143 1031.097297331309 299.0760579224028
1895 0.005 9.475 1 927.4415581984505 850.939468202759 851.2524422249011 1069.617185566043 1081.209145547803 1084.993337601939 880.2549395119438 478.312888008727 1031.09984487696 299.0760681169
1896 0.005 9.48 1 927.4590355961802 850.9691594536595 851.2821475804058 1069.618076372136 1081.209663796833 1084.993829952118 880.2766469605525 478.3562347810691 1031.103490884703 299.0760845739319
1897 0.005 9.484999999999999 1 927.4761822450263 850.9988046918063 851.3118072476614 1069.618127140485 1081.209212892521 1084.993388951639 880.2982590243142 478.3995313750535 1031.106025939223 299.0760947706766
1898 0.005 9.49 1 927.4936084406921 851.0284071376747 851.3414237176354 1069.619018316451 1081.209732468017 1084.993882345525 880.3199043082835 478.4427797369762 1031.109663423 299.0761111844201
1899 0.005 9.495000000000001 1 927.5107042253607 851.0579637256623 851.3709946555149 1069.61906806205 1081.209281240019 1084.993440828318 880.3414539627676 478.4859784083494 1031.112190146009 299.0761213274649
1900 0.005 9.5 1 927.5280789811605 851.0874776752182 851.4005225488387 1069.619956650006 1081.209799146287 1084.993932864013 880.36303683013 478.5291287706166 1031.115818500985 299.076137700672
1901 0.005 9.505000000000001 1 927.545123489838 851.1169459122241 851.4300050616727 1069.620004641372 1081.209348152051 1084.993491959551 880.3845241930837 478.5722302535988 1031.118335748362 299.0761478126753
1902 0.005 9.51 1 927.5624469493113 851.146371663843 851.4594446804122 1069.620892485852 1081.209866771697 1084.993984400424 880.4060447975648 478.6152832453436 1031.121955007029 299.0761641777587
1903 0.005 9.515000000000001 1 927.5794402637326 851.1757518765019 851.4888390839169 1069.620939127982 1081.209414903851 1084.993542249671 880.4274703332464 478.6582860453852 1031.124464059313 299.0761742162296
1904 0.005 9.52 1 927.5967147490965 851.205089761179 851.5181907552808 1069.621826704061 1081.209933415123 1084.994034663418 880.4489302954809 478.7012413318147 1031.128075815369 299.0761905049269
1905 0.005 9.525 1 927.6136573414681 851.2343822384843 851.5474973522654 1069.621871540545 1081.209481812266 1084.993593389431 880.4702939079938 478.7441466189591 1031.130574954667 299.076200558164
1906 0.005 9.529999999999999 1 927.6308802114914 851.2636325468568 851.5767613703404 1069.622757807181 1081.21000111003 1084.994086577898 880.4916916843844 478.7870037268174 1031.134177804847 299.076216782706
1907 0.005 9.535 1 927.6477712792823 851.2928375979931 851.6059804639524 1069.622801247777 1081.209548932488 1084.993644237229 880.512993461541 478.8298110891014 1031.136668222255 299.0762267745069
1908 0.005 9.540000000000001 1 927.6649428800658 851.3220006277613 851.6351571242525 1069.623685385996 1081.210067152632 1084.994136355008 880.5343293854843 478.8725707368368 1031.140261314613 299.0762429699839
1909 0.005 9.545 1 927.6817839527647 851.3511185554518 851.664289019793 1069.623728658961 1081.209616124325 1084.993695478951 880.5555701381002 478.9152802615679 1031.142743760993 299.0762529571518
1910 0.005 9.550000000000001 1 927.6989049994293 851.3801946164447 851.6933786373875 1069.624611844513 1081.210134450771 1084.994187733669 880.5768447596951 478.9579425014085 1031.146328037221 299.0762691009639
1911 0.005 9.555 1 927.7156962618067 851.4092257294354 851.722423640713 1069.624653219322 1081.209682053821 1084.993745422855 880.5980243812123 479.0005555098004 1031.14880225304 299.0762789825146
1912 0.005 9.56 1 927.7327673665486 851.4382151207681 851.7514265143201 1069.625535003045 1081.210200093216 1084.994237804693 880.6192383825028 479.0431211463149 1031.152378931669 299.0762950767166
1913 0.005 9.565 1 927.7495080400718 851.4671597116796 851.7803849209846 1069.625575219372 1081.209748508045 1084.993796188855 880.6403572367058 479.0856396262213 1031.154843879284 299.0763049313421
1914 0.005 9.57 1 927.7665289764661 851.4960627307424 851.8093013487737 1069.626454880692 1081.21026565329 1084.994287433318 880.661510102281 479.1281098927593 1031.158410231749 299.0763210119231
1915 0.005 9.575000000000001 1 927.7832198632034 851.5249210895523 851.8381734561725 1069.626494317675 1081.20981435946 1084.993846211427 880.6825678591425 479.1705307649232 1031.160866723583 299.0763308942389
1916 0.005 9.58 1 927.800190960742 851.5537380435319 851.8670037403106 1069.627372817989 1081.210331314567 1084.994337114952 880.7036600388545 479.2129043101129 1031.164424919739 299.0763469379852
1917 0.005 9.585000000000001 1 927.8168316603794 851.5825104971176 851.8957898568718 1069.627409380483 1081.209878158159 1084.993894054781 880.7246572082902 479.2552286430014 1031.166871759373 299.0763567632503
1918 0.005 9.59 1 927.833752758624 851.6112416779976 851.9245342956588 1069.62828681103 1081.21039598753 1084.994386295406 880.7456888245323 479.2975055515162 1031.170421115461 299.0763727813141
1919 0.005 9.595000000000001 1 927.8503443464405 851.6399285104255 851.9532347197836 1069.628324208104 1081.209945020261 1084.993945403996 880.7666257667034 479.3397335246804 1031.172861107992 299.0763826264484
1920 0.005 9.6 1 927.8672232269712 851.6685742223568 851.981893634157 1069.629204176677 1081.210462805826 1084.994437118953 880.78759563075 479.3819142932535 1031.176409320807 299.0763986508464
1921 0.005 9.605 1 927.8837689260298 851.6971757080938 852.0105086522591 1069.629238494751 1081.210010221203 1084.993995041291 880.8084710182759 479.4240462832263 1031.178840748951 299.076408414001
1922 0.005 9.609999999999999 1 927.9005939300398 851.7257362306749 852.0390822985189 1069.630114605698 1081.210527722159 1084.994486538224 880.8293817640495 479.4661312962318 1031.182374290323 299.0764243661685
1923 0.005 9.615 1 927.9170869346193 851.7542526644791 852.0676121970541 1069.63014662204 1081.210074750491 1084.99404396201 880.8501973815416 479.5081674328471 1031.184794919744 299.076434184696
1924 0.005 9.620000000000001 1 927.9338610348957 851.7827282844144 852.0961008686295 1069.631022011245 1081.210592470627 1084.994535547765 880.8710486373668 479.5501560815189 1031.18832050157 299.0764501793325
1925 0.005 9.625 1 927.9503036181889 851.8111599792367 852.1245459441318 1069.631052446192 1081.210139168092 1084.99409264145 880.8918096351944 479.5920964980699 1031.190731692797 299.0764599436935
1926 0.005 9.630000000000001 1 927.9670281400216 851.8395510128179 852.1529499513045 1069.631926144224 1081.210656210535 1084.994583693562 880.9126046208079 479.6339903033386 1031.194248178467 299.0764758873925
1927 0.005 9.635 1 927.9834222389343 851.8678982632762 852.1813105077781 1069.631955442336 1081.21020256653 1084.994140529581 880.933303471596 479.6758359729548 1031.196651996354 299.0764856140738
1928 0.005 9.640000000000001 1 928.0000980838469 851.896204991869 852.209630139744 1069.632828584041 1081.210720888472 1084.994633177705 880.95403683938 479.717634933805 1031.200160079237 299.0765015382316
1929 0.005 9.645 1 928.0164429178924 851.9244680780363 852.2379064617309 1069.632857197316 1081.210267964445 1084.994190502027 880.9746748617836 479.7593856122685 1031.202554917457 299.0765112513972
1930 0.005 9.65 1 928.033069944299 851.9526907833055 852.266142000579 1069.633729172958 1081.210785604392 1084.994682075748 880.9953481036063 479.80109199422 1031.206054937333 299.0765271346923
1931 0.005 9.654999999999999 1 928.0493669004884 851.9808699863067 852.2943343801574 1069.633757979093 1081.210332950998 1084.994239636121 881.0159265418357 479.8427491122531 1031.208443042516 299.0765368074971
1932 0.005 9.66 1 928.0662510798986 852.0090985760247 852.3225370859477 1069.634685326201 1081.21084894904 1084.994727328787 881.037213698305 479.8842520542652 1031.211997047639 299.0765526704812
1933 0.005 9.665000000000001 1 928.0827295682416 852.0372928439559 852.3507151098484 1069.634715977812 1081.210392633262 1084.994285660673 881.0582120844801 479.925728823481 1031.214394855368 299.0765622504662
1934 0.005 9.67 1 928.0994134133555 852.0654538308763 852.3788643351484 1069.635560972522 1081.21090430008 1084.994776191861 881.0791376446014 479.967167933248 1031.217867065294 299.0765781473169
1935 0.005 9.675000000000001 1 928.1157520720858 852.0935778891017 852.4069804830714 1069.635592759669 1081.210460901309 1084.994339018833 881.0999289005256 480.0085664430912 1031.220252014491 299.0765877850006
1936 0.005 9.68 1 928.1323386358143 852.1216673832271 852.4350644456498 1069.636451455331 1081.210974090552 1084.994826508017 881.1207112673411 480.0499207142327 1031.223728695356 299.076603788624
1937 0.005 9.685 1 928.1486035428231 852.1497190837816 852.4631131391754 1069.636489800549 1081.210528019373 1084.994388223514 881.1413926292623 480.091229840343 1031.226113218236 299.0766135417124
1938 0.005 9.69 1 928.1651285197305 852.1777354502556 852.4911279656319 1069.637348984329 1081.211039424667 1084.994876274309 881.1620821168722 480.132493436046 1031.229584355668 299.0766296278647
1939 0.005 9.695 1 928.1813372417591 852.2057133007152 852.5191061391739 1069.637384729097 1081.210591758436 1084.994437137356 881.1826790290193 480.1737107382209 1031.231960251847 299.0766395174065
1940 0.005 9.700000000000001 1 928.1975035327331 852.2335654959545 852.5469980806967 1069.638183811013 1081.211102985409 1084.99492784557 881.2026180868376 480.2149898837612 1031.235360707747 299.0766557251953
1941 0.005 9.705 1 928.2134342933022 852.2613699185216 852.5748343588709 1069.638214954544 1081.210659348385 1084.994488198097 881.2226645523483 480.2561996767392 1031.237711247058 299.0766657217277
1942 0.005 9.710000000000001 1 928.2297075406919 852.2891314243225 852.6026234032518 1069.639095780886 1081.211176293292 1084.994977034721 881.2428366498959 480.2973524268414 1031.241178411454 299.0766819711894
1943 0.005 9.715 1 928.245685056027 852.3168474870038 852.6303646184712 1069.639123313266 1081.210718959182 1084.994531752964 881.2629622960508 480.338453477368 1031.243526445547 299.0766918996183
1944 0.005 9.720000000000001 1 928.2619609165567 852.344521681582 852.6580615269708 1069.639987764247 1081.211233503244 1084.995022096044 881.2831475955338 480.3795062008471 1031.246972615363 299.0767080283102
1945 0.005 9.725 1 928.2779171089105 852.3721511670527 852.6857124638965 1069.640005978402 1081.210778506382 1084.99457847734 881.3032567055543 480.420509763193 1031.249303540043 299.076717840873
1946 0.005 9.73 1 928.2941616959183 852.3997394188517 852.7133204850599 1069.640868004394 1081.211295783775 1084.99506987328 881.3234133648606 480.4614665617755 1031.252739530408 299.0767338317231
1947 0.005 9.734999999999999 1 928.3100747382382 852.4272834583671 852.740883605577 1069.640885758005 1081.210841323335 1084.994625569649 881.3434793908325 480.502375368506 1031.25506243327 299.0767434767734
1948 0.005 9.74 1 928.3262730315391 852.454786712836 852.7684046845559 1069.641745891103 1081.21135742306 1084.995116012516 881.3635894450384 480.5432381780333 1031.258490124326 299.076759260881
1949 0.005 9.745000000000001 1 928.3421449263406 852.4822462219387 852.7958816379438 1069.641763149003 1081.210903874386 1084.994673231407 881.3836106386063 480.5840534790306 1031.260806544092 299.0767687195957
1950 0.005 9.75 1 928.358300385596 852.5096653301413 852.8233172067337 1069.642622710835 1081.2114202135 1084.995164133414 881.4036719168213 480.6248231205126 1031.264226554685 299.0767842923918
1951 0.005 9.755000000000001 1 928.3741261496584 852.5370410130628 852.8507091965304 1069.642638295131 1081.210966328716 1084.994721015795 881.4236424365318 480.6655454728624 1031.266534360768 299.076793526999
1952 0.005 9.76 1 928.390232605273 852.5643766102291 852.8780602935474 1069.643497777577 1081.211483723376 1084.995212696236 881.4436534327859 480.7062223290567 1031.269946203548 299.0768089007217
1953 0.005 9.765000000000001 1 928.4060095597736 852.5916690876613 852.9053682581014 1069.643512672904 1081.211029488291 1084.994768631166 881.4635705340221 480.7468520456754 1031.272245781798 299.0768178886319
1954 0.005 9.77 1 928.422069548163 852.618921784705 852.9326357397696 1069.644370385547 1081.211546196281 1084.995259702659 881.483524864395 480.7874363741353 1031.275650545522 299.0768331601437
1955 0.005 9.775 1 928.4377990026933 852.6461316362413 852.9598604589673 1069.644383404273 1081.211092015671 1084.994816513887 881.503384773375 480.8279737708191 1031.277941171827 299.076842044381
1956 0.005 9.779999999999999 1 928.4538106440532 852.6733019741085 852.9870450402002 1069.645239203801 1081.211608482973 1084.995307233053 881.5232819815913 480.8684654625179 1031.281335579345 299.0768571675625
1957 0.005 9.785 1 928.4694928888586 852.7004297265909 853.0141871853373 1069.64525191121 1081.211154786073 1084.994863873784 881.5430868452698 480.9089104788246 1031.283618472627 299.0768659450103
1958 0.005 9.790000000000001 1 928.4857527550776 852.7276047289037 853.0413387385546 1069.64616026881 1081.2116703857 1084.995351231479 881.5635794846488 480.9492062295973 1031.287065309711 299.0768810394017
1959 0.005 9.795 1 928.5016183498958 852.7547464150565 853.0684660370046 1069.646171350764 1081.21121075673 1084.994907101682 881.5837989111966 480.9894770771544 1031.289355796893 299.0768897567428
1960 0.005 9.800000000000001 1 928.5176884830045 852.7818556379061 853.0955650789019 1069.647000176442 1081.211720850053 1084.995396105007 881.6039475699492 481.0297124799569 1031.292721601573 299.0769047207565
1961 0.005 9.805 1 928.5334129789213 852.8089287469661 853.1226316618465 1069.647015224697 1081.211275244626 1084.994957450005 881.623964345734 481.0699075376489 1031.294999364367 299.0769134532799
1962 0.005 9.81 1 928.5493869765018 852.8359682436824 853.1496668060512 1069.647858993622 1081.211788106168 1084.995445446442 881.64397509112 481.1100570736245 1031.298370957402 299.0769284551895
1963 0.005 9.815 1 928.5650395215631 852.8629708153403 853.1766674290976 1069.647881302672 1081.211340506295 1084.995005693589 881.6638864310625 481.1501648175772 1031.300649789615 299.0769372467785
1964 0.005 9.82 1 928.580953590299 852.8899390981153 853.2036350697115 1069.648724975523 1081.211849999606 1084.995492011081 881.6838087101434 481.1902288582755 1031.304015835201 299.0769524416385
1965 0.005 9.825000000000001 1 928.5965523095164 852.9168698358151 853.2305669379596 1069.648745112628 1081.211401335198 1084.995052174223 881.7036402597956 481.2302453475239 1031.306287290767 299.076961419065
1966 0.005 9.83 1 928.6124165445697 852.9437658939786 853.2574648831527 1069.64958752582 1081.211911529975 1084.995539313497 881.7234892603941 481.2702180701896 1031.309645503688 299.0769767924164
1967 0.005 9.835000000000001 1 928.6279677162701 852.9706241160774 853.2843263153892 1069.649604842761 1081.211462253573 1084.995098709528 881.7432488295785 481.3101467893577 1031.311908751868 299.0769859320298
1968 0.005 9.84 1 928.6434913955871 852.9973607016757 853.3111036376189 1069.65038920532 1081.211972165926 1084.99558810818 881.7623810049777 481.3501348837557 1031.315198945157 299.0770014430107
1969 0.005 9.845000000000001 1 928.6587774097721 853.0240506994314 853.3378264666197 1069.650402819227 1081.211526167729 1084.995146528698 881.7816176675435 481.3900563592455 1031.317437072851 299.0770107202119
1970 0.005 9.85 1 928.6744056122212 853.0506989651939 853.3645031150145 1069.651266975721 1081.212042075471 1084.995634783567 881.8009800239482 481.429924687246 1031.320791502889 299.0770262550828
1971 0.005 9.855 1 928.6897361749581 853.077302993087 853.3911330172338 1069.65127626654 1081.211582708626 1084.995188274737 881.8202971300794 481.4697419636342 1031.323025672408 299.0770355440436
1972 0.005 9.859999999999999 1 928.7053683733227 853.1038664032155 853.4177197418952 1069.652126127895 1081.212097566958 1084.995679359608 881.8396784248815 481.5095119555556 1031.326362609397 299.0770510965725
1973 0.005 9.865 1 928.7206798293518 853.1303863742896 853.4442616606908 1069.652127364735 1081.211640749297 1084.995234028905 881.8589833676874 481.549234296363 1031.328582767626 299.077060310144
1974 0.005 9.870000000000001 1 928.7362807976309 853.1568664162139 853.4707618664422 1069.652973148052 1081.212156440669 1084.995724098608 881.8783367317975 481.5889118475167 1031.331908669229 299.0770757479776
1975 0.005 9.875 1 928.7515555107282 853.18330359879 853.4972184334068 1069.652973694283 1081.211700944937 1084.995279408078 881.8976050198129 481.6285424290817 1031.334119960413 299.0770848273415
1976 0.005 9.880000000000001 1 928.7671154102868 853.2097013450363 853.523634240612 1069.653818794282 1081.212216434897 1084.995769203082 881.9169171296249 481.668129748029 1031.337437240674 299.0771001857344
1977 0.005 9.885 1 928.7823474211158 853.2360566980714 853.5500072235122 1069.653818532041 1081.211760019906 1084.995323654329 881.9361407335257 481.7076704754584 1031.339641333223 299.0771091888522
1978 0.005 9.890000000000001 1 928.7981489688658 853.2624577887549 853.5763884632705 1069.654716204436 1081.212275721885 1084.995811693043 881.9560391902472 481.7470626146003 1031.343009018864 299.0771243494468
1979 0.005 9.895 1 928.8135513621608 853.2888252864891 853.6027447182794 1069.654719957413 1081.211817207759 1084.99536796803 881.975664662396 481.7864312456546 1031.345224302756 299.0771332205495
1980 0.005 9.9 1 928.8291643350293 853.315160543566 853.6290724602666 1069.655539971275 1081.212327920283 1084.995857735132 881.9952272461449 481.8257645063846 1031.348515293422 299.0771482983991
1981 0.005 9.904999999999999 1 928.8444337502438 853.3414599708943 853.6553676598053 1069.655544916158 1081.211882220601 1084.995419152127 882.0146618714247 481.8650581413945 1031.350718324425 299.0771570860148
1982 0.005 9.91 1 928.8599525688192 853.3677260333739 853.6816314050695 1069.656376696148 1081.212393649635 1084.995905800702 882.034092116533 481.9043116560817 1031.354013553422 299.0771721788808
1983 0.005 9.915000000000001 1 928.8751557402104 853.3939557066966 853.7078608435464 1069.656390010971 1081.211945709527 1084.995465297989 882.0534281606155 481.9435217719578 1031.356218501735 299.0771809965593
1984 0.005 9.92 1 928.89061863577 853.4201516182115 853.7340575912148 1069.65722212956 1081.212454085422 1084.99595061854 882.0727763720491 481.9826888275539 1031.359507266479 299.0771961331553
1985 0.005 9.925000000000001 1 928.9057668021341 853.4463104106798 853.7602188619753 1069.657231356022 1081.212005302473 1084.995510803021 882.0920355562758 482.0218121085668 1031.361701980156 299.0772050173225
1986 0.005 9.93 1 928.9211790574439 853.4724350591417 853.786346580208 1069.658062010297 1081.212514591448 1084.995997243909 882.1113126840808 482.0608919779914 1031.364982782835 299.0772202498524
1987 0.005 9.935 1 928.9362793392036 853.4985224634041 853.8124382420992 1069.658069428706 1081.212065043002 1084.995556439963 882.130505134618 482.0999276637224 1031.367168909514 299.0772291737752
1988 0.005 9.94 1 928.951647364888 853.5245754199118 853.8384957975092 1069.658899337319 1081.212574245334 1084.996042378972 882.1497182123712 482.138918879611 1031.370442692087 299.0772444424756
1989 0.005 9.945 1 928.96670532512 853.5505908888467 853.8645168271395 1069.658905601486 1081.212123829213 1084.995600811998 882.1688483743053 482.1778658548807 1031.372622397228 299.0772533760654
1990 0.005 9.950000000000001 1 928.9820306234482 853.5765717100567 853.8905033612674 1069.65973326392 1081.212632510889 1084.996086859471 882.1880002240374 482.2167697199632 1031.375887995222 299.0772686148191
1991 0.005 9.955 1 928.9970462543799 853.6025149569826 853.9164530925502 1069.659739324 1081.21218333988 1084.995646094633 882.2070709104709 482.2556296891643 1031.378059945058 299.0772775666621
1992 0.005 9.960000000000001 1 929.0123295112397 853.6284234247859 853.9423680771467 1069.660566059858 1081.212691558198 1084.996131552763 882.2261642410032 482.2944461329264 1031.38131810895 299.0772927486605
1993 0.005 9.965 1 929.0273018956514 853.6542940905546 853.9682459723826 1069.660569900434 1081.212241188168 1084.995690166657 882.2451753974769 482.3332186000512 1031.383482417395 299.0773016613303
1994 0.005 9.970000000000001 1 929.0425420822185 853.6801298596482 853.9940889011622 1069.661394975555 1081.212748551992 1084.996174557548 882.2642095986694 482.3719474205009 1031.386733720628 299.0773168542756
1995 0.005 9.975 1 929.057471617906 853.7059277692779 854.0198945884891 1069.661397436467 1081.212298179139 1084.995733083055 882.2831624600688 482.4106323681306 1031.388890578792 299.0773257490243
1996 0.005 9.98 1 929.0726683074386 853.7316907049263 854.0456651726925 1069.662221519556 1081.212806142216 1084.996218426937 882.3021384640701 482.4492741014138 1031.392134756116 299.0773408952476
1997 0.005 9.984999999999999 1 929.0875539972171 853.7574156978897 854.0713983848904 1069.662223934595 1081.212357373995 1084.99577853329 882.3210332661006 482.4878719173942 1031.394284620111 299.0773497250022
1998 0.005 9.99 1 929.1027101332811 853.7831056505423 854.097096386795 1069.663048274837 1081.212865800199 1084.996263996321 882.3399521498695 482.526425888874 1031.397522367582 299.0773648280366
1999 0.005 9.995000000000001 1 929.1175537053549 853.8087575812729 854.1227569068456 1069.663049731484 1081.212416222584 1084.995823175444 882.3587893638803 482.5649351667907 1031.399665829367 299.0773736166875
2000 0.005 10 1 929.1326643791759 853.8343744703831 854.14838216263 1069.663872552485 1081.212924934032 1084.996309216286 882.3776503129241 482.6034016108192 1031.40289604316 299.0773886380796
2001 0.005 10.005 1 929.1474647001648 853.8599533888604 854.1739699256732 1069.663872527906 1081.212474918893 1084.995867794376 882.3964311009129 482.6418248215343 1031.405032650012 299.0773974496569
2002 0.005 10.01 1 929.1625320599995 853.8854972669918 854.1995223997985 1069.664693807817 1081.212983117143 1084.996353190099 882.4152358730422 482.6802050716566 1031.408254278698 299.0774124673705
2003 0.005 10.015 1 929.1772883743655 853.9110032828273 854.2250374311059 1069.664692918557 1081.212533390332 1084.995912429974 882.4339612159001 482.7185418287989 1031.410382811378 299.0774211863435
2004 0.005 10.02 1 929.1923130624572 853.9364742594375 854.2505171735575 1069.665513444487 1081.213041625012 1084.996397945832 882.4527107214701 482.756835552212 1031.413598750895 299.0774361048104
2005 0.005 10.025 1 929.2070270494344 853.9619072127801 854.2759593732125 1069.665510806843 1081.212590805469 1084.99595584678 882.4713796404286 482.7950855688757 1031.415719212871 299.0774447372981
2006 0.005 10.03 1 929.222008730839 853.9873051358859 854.3013662608128 1069.666329807659 1081.213098955238 1084.996441423686 882.4900732512334 482.8332936136192 1031.418926531151 299.0774596499479
2007 0.005 10.035 1 929.2366803160813 854.0126650917642 854.3267356238241 1069.666327436689 1081.212649682292 1084.99600083291 882.5086872147698 482.8714579289535 1031.421041162213 299.0774682325442
2008 0.005 10.04 1 929.2516197172536 854.0379900361049 854.3520696858175 1069.667145681371 1081.213157519854 1084.996485951364 882.5273258887977 482.9095792997595 1031.424241070801 299.0774830156403
2009 0.005 10.045 1 929.266248583486 854.063277037434 854.3773662356388 1069.667141478146 1081.212707257097 1084.996044703217 882.5458849288866 482.9476572742474 1031.42634836036 299.0774914790883
2010 0.005 10.05 1 929.2811451708205 854.0885290609086 854.4026275048666 1069.667958214462 1081.213214623432 1084.996529258765 882.5644688891898 482.9856924832579 1031.42954059008 299.0775061956966
2011 0.005 10.055 1 929.2957312961668 854.1137431791067 854.4278512892704 1069.667952381619 1081.212763773052 1084.996087445945 882.5829732292817 483.0236846551859 1031.431639439678 299.0775145998801
2012 0.005 10.06 1 929.3105855602621 854.1389223719362 854.4530398341368 1069.668768520989 1081.213272019618 1084.99657327733 882.6015027711361 483.0616340711744 1031.43482609532 299.0775292348399
2013 0.005 10.065 1 929.3251290247923 854.1640637118029 854.4781909343982 1069.66876122367 1081.212820753874 1084.99613087949 882.6199529108743 483.0995404186473 1031.436917308595 299.0775375396556
2014 0.005 10.07 1 929.3399400987231 854.189170167067 854.5033068315681 1069.669575442139 1081.213328024202 1084.996615594565 882.6384281548252 483.1374041861725 1031.440094502188 299.0775520276486
2015 0.005 10.075 1 929.3544408522711 854.2142388218516 854.5283853295406 1069.669567888076 1081.212877732069 1084.99617439115 882.65682415657 483.1752251264455 1031.442178858588 299.0775601898821
2016 0.005 10.08 1 929.3692086938344 854.2392727451364 854.5534287378985 1069.670383181442 1081.213385288859 1084.996659175899 882.6752461055964 483.2130035832714 1031.445350796752 299.0775746357812
[truncated: 195,122 more chars]
