# Supplementary material for: Thermocouple Sensor Response in Hot Airstream
Source: Sensors (Basel). 2025 Jul 26;25(15):4634. doi: 10.3390/s25154634 (PMC12349096; doi:10.3390/s25154634)
Supplement: Supplementary file 1 [file sensors-25-04634-s001.zip › report-file-tc_11bR80.out]

"report-file-tc"
"Time Step" "delta-time etc.."
("TimeStep" "delta-time" "flow-time" "iters-per-timestep" "t_1" "t_sensor" "t0" "t1" "t2" "t3" "ty_1" "ty_10" "ty1" "ty10")
0 0.005 0 0 292.9999999999998 292.9999999999999 292.9999999999998 292.9999999999998 292.9999999999998 292.9999999999998 292.9999999999998 292.9999999999998 292.9999999999998 292.9999999999998
1 0.005 0.005 20 293.5338210386241 293.0031845808414 293.0019099644691 305.4979821802038 321.6544308295236 355.1483653305877 294.7393737203029 293.0037276525324 298.4132158893112 293.0167667429122
2 0.005 0.01 20 298.5540697196064 293.0316813282515 293.0203173300598 391.6368219722966 478.0400956994815 603.4534722482189 306.4269401832242 293.0397696072775 343.1834256804768 293.2351959954203
3 0.005 0.015 20 319.6103281082694 293.1580761911889 293.1075315890001 623.0526023271532 787.0129728317203 920.6805431040616 340.7160954713985 293.1969303416838 487.6276522315505 294.36970978343
4 0.005 0.02 20 371.8539066918921 293.4773708821548 293.3489623082925 878.4265885637998 993.7438182808003 1041.934706549232 391.2904109856069 293.5788870478168 705.7031662108352 296.9518144470447
5 0.005 0.025 20 447.7454944437641 293.9853973177735 293.7795096363584 989.6337487485067 1042.099731474138 1059.720519391923 434.2980283783919 294.1970588638683 848.2274869967883 299.6734816158431
6 0.005 0.03 20 512.0345061523773 294.6236082338564 294.3673644323985 1017.307617886085 1046.813987687857 1060.394306440701 466.8855777147344 294.9289579329144 900.8324019606338 300.7358063784808
7 0.005 0.035 20 547.7831442353844 295.3496536238088 295.0654002881241 1023.349534679532 1045.769621860219 1059.511506873193 493.9961721912276 295.591715820195 922.9008531287417 300.0964943266069
8 0.005 0.04 20 562.726121463906 296.1366904726517 295.8370660856292 1023.829762880953 1043.745074639167 1058.104696657022 517.756311176276 296.039321121681 934.7908052815405 298.7388854790941
9 0.005 0.045 20 567.3922516344327 296.9663659823864 296.6581446591202 1021.788038589977 1040.679878522522 1055.929417865435 537.8140177009126 296.2203924010369 940.0889780438058 297.3422557427319
10 0.005 0.05 20 567.9110473561516 297.8260603240674 297.512446722715 1018.484718271522 1037.035111028148 1053.393931058339 554.1426405187401 296.1611760237898 941.110296265512 296.1820617565214
11 0.005 0.055 20 567.3258220013006 298.7075680110549 298.3892782462055 1014.918779026954 1033.489082326832 1050.967362284773 567.2418691881211 295.9284394344387 939.6532134671903 295.3016254631796
12 0.005 0.06 20 567.1551462783337 299.6059059205742 299.2820515513964 1011.934893148273 1030.759812255078 1049.152413932534 577.7572679917422 295.5964203386956 936.9760805180938 294.6595638872561
13 0.005 0.065 20 567.9321743771615 300.5177879637997 300.1868712869414 1009.542768716555 1028.651579576545 1047.515061688973 586.1380600426666 295.2274971954434 933.9148141458069 294.1999096169243
14 0.005 0.07000000000000001 20 569.6482041483044 301.4410486376502 301.1015254119267 1007.780999783718 1027.172353977667 1046.429987541465 592.7275393331555 294.8659134000224 931.245350219757 293.8735565544901
15 0.005 0.075 20 572.033884509182 302.3741152296419 302.0247261826707 1006.562214600742 1026.116881055953 1045.70899628366 597.8475484701811 294.5382141859242 929.3028687015474 293.6418437075928
16 0.005 0.08 20 574.7827732253719 303.315799415136 302.9556957951755 1005.866234348822 1025.504862608926 1045.355768660775 601.8132002641854 294.2570257565923 928.3302329323768 293.4763911346577
17 0.005 0.08500000000000001 20 577.6380123213405 304.2651227125045 303.8939027137906 1005.565673915676 1025.220797220719 1045.213425981395 604.8901353957826 294.0253072063301 928.2518661370933 293.3584455188136
18 0.005 0.09 20 580.3733696478113 305.2212039352312 304.838867943784 1005.517554497159 1025.171914343971 1045.214843680707 607.3095386988116 293.8403126115466 928.5476553604582 293.2749505469849
19 0.005 0.095 20 582.8098878828606 306.1832051324341 305.7900711333162 1005.574247853599 1025.216960141792 1045.250544556137 609.2227894087051 293.6962368595506 928.863801799309 293.2165213081379
20 0.005 0.1 20 584.8676539201614 307.1503311385693 306.7469300248263 1005.634249254255 1025.258552441264 1045.271979178584 610.7285087496642 293.5862187972083 929.0773365277802 293.1763734569279
21 0.005 0.105 20 586.5440059269503 308.1218499196394 307.7088274848554 1005.665364444508 1025.272946246978 1045.274851958497 611.9052174045119 293.5034802522129 929.1895352811636 293.1497962219377
22 0.005 0.11 19 587.8716017222973 309.0970824393791 308.6751364708386 1005.66763491383 1025.263717706073 1045.262972281995 612.7972657837735 293.4420388990363 929.2337379060547 293.1334098508947
23 0.005 0.115 18 588.9337098613754 310.0754566045541 309.6452739202578 1005.666919411111 1025.259438356949 1045.259754325983 613.4858972402388 293.3969112623666 929.2498695903104 293.1246984950971
24 0.005 0.12 18 589.81920111248 311.0565089364468 310.6187354997609 1005.675539014462 1025.268030502777 1045.263841250515 614.040790794404 293.364118183167 929.2624811657346 293.1217472375158
25 0.005 0.125 17 590.5717012957723 312.0398283748065 311.5950769071074 1005.683947055931 1025.27590984089 1045.265447825616 614.4822978715641 293.3406068722785 929.2732272509303 293.1229594848969
26 0.005 0.13 17 591.2276890475376 313.0250563040341 312.5739037455331 1005.687140607611 1025.278508753098 1045.264017958073 614.8419743739014 293.3240709623854 929.2814513188405 293.1270940964603
27 0.005 0.135 17 591.8128717546645 314.0118818430537 313.5548668745697 1005.68669028484 1025.277731998635 1045.261807190685 615.1376831129506 293.3128002897137 929.2915615236334 293.1332034270467
28 0.005 0.14 16 592.3471392710081 315.0000367679475 314.5376587925139 1005.68461574657 1025.275663875039 1045.259745652868 615.3872846747544 293.3055278758933 929.3069860502134 293.1405232506111
29 0.005 0.145 16 592.8446104670386 315.9892808297767 315.5220071117009 1005.682374917405 1025.273593110895 1045.258084347231 615.6009126054527 293.3013124465665 929.3283358343856 293.1484088845895
30 0.005 0.15 16 593.3172371123134 316.9794001937165 316.5076674178453 1005.680388958521 1025.271930234056 1045.256851916832 615.7874707771438 293.2994580833459 929.3540856953048 293.1563708388463
31 0.005 0.155 16 593.7726361160918 317.9702012354524 317.4944183842154 1005.678713184121 1025.270689607013 1045.255899992446 615.9534578816294 293.2994363833422 929.3826229494192 293.1640325571908
32 0.005 0.16 15 594.2203010001775 318.961514675234 318.4820609735895 1005.677205467344 1025.269783672087 1045.255107906019 616.1117078010801 293.3008411001452 929.4122587977778 293.1711341268976
33 0.005 0.165 15 594.6593647272033 319.9531759940774 319.470410176541 1005.676120011689 1025.269440486237 1045.254683978007 616.2573474186488 293.3033547290568 929.4423209886164 293.1775136629323
34 0.005 0.17 14 595.0976632646585 320.9450436993249 320.4592979369561 1005.675212394958 1025.269397234753 1045.254339968385 616.4022955925741 293.3067261697416 929.4721642016052 293.1830697838877
35 0.005 0.175 14 595.5335427412606 321.9369770385459 321.4485659226248 1005.674419390597 1025.269614559067 1045.2540646523 616.5389677388816 293.3107512802162 929.5011507155219 293.187751834238
36 0.005 0.18 14 595.9682079648347 322.9288456266872 322.4380650337994 1005.673745067446 1025.270092914683 1045.253854983991 616.6691623978795 293.3152689600469 929.528816030876 293.1915645691255
37 0.005 0.185 13 596.4069312129383 323.9205388230419 323.4276611923825 1005.67310543148 1025.270648183876 1045.253596000454 616.8047357635802 293.3201481976981 929.5552875805727 293.1945530776661
38 0.005 0.19 12 596.848050597443 324.9119518013534 324.417232026298 1005.672667794512 1025.271452020104 1045.253467675685 616.9458701170851 293.3252847338734 929.5803562825924 293.1967854803307
39 0.005 0.195 12 597.2915961352204 325.9029767166082 325.4066584516785 1005.672302360997 1025.272439243883 1045.253410450499 617.0827698128296 293.3305991568522 929.6039669008406 293.1983445692764
40 0.005 0.2 12 597.7371603262791 326.8935137227558 326.3958269847786 1005.671976747654 1025.273505732572 1045.253348030259 617.215621263828 293.3360349671141 929.6265725316558 293.1993253306851
41 0.005 0.205 11 598.1816665986366 327.8834763804969 327.3846347719293 1005.671857579636 1025.274724259721 1045.253418153654 617.3556030931439 293.3415499911131 929.6484905352568 293.1998260894017
42 0.005 0.21 11 598.6313052880648 328.8727765316136 328.3729830222882 1005.671557393245 1025.275871612105 1045.253316524599 617.4934553423241 293.3471176974099 929.6693772802886 293.1999385019493
43 0.005 0.215 10 599.0771551787212 329.8613355792953 329.3607808145848 1005.671378439365 1025.27705493486 1045.253235370134 617.6384788329511 293.3527216681464 929.689838750438 293.1997516020363
44 0.005 0.22 10 599.5300658151616 330.8490770555922 330.3479409148717 1005.6712449414 1025.278340334555 1045.253234080216 617.7822411188996 293.3583555978529 929.7096111094185 293.1993401747847
45 0.005 0.225 9 599.9823291807569 331.8359324894628 331.3343833124979 1005.671339872474 1025.27976701226 1045.253359885582 617.9348751758665 293.3640195705589 929.7293712831024 293.1987706470235
46 0.005 0.23 9 600.4442880363949 332.8218369374703 332.3200326498059 1005.671188629793 1025.280991808235 1045.253289425906 618.0863501025985 293.3697203740697 929.74864669183 293.1980979272402
47 0.005 0.235 9 600.9064842781909 333.8067193267448 333.3048138165106 1005.671122712448 1025.282314079085 1045.253306378716 618.2340009223772 293.3754688989077 929.7677779233588 293.1973666248422
48 0.005 0.24 8 601.3711870356839 334.7905246239902 334.2886583048625 1005.67113365518 1025.283693011191 1045.253401102907 618.3938185703029 293.381276191823 929.7872182718255 293.1966111729856
49 0.005 0.245 8 601.8403323314831 335.773196805999 335.2715033361072 1005.671116895675 1025.28497175283 1045.253397918965 618.5508368280858 293.3871566146701 929.8062567258632 293.1958597396234
50 0.005 0.25 8 602.3087213081674 336.7546741850825 336.2532845524618 1005.671061340681 1025.286292167605 1045.253417116756 618.7044493598669 293.3931250248674 929.8252254892591 293.1951316017494
51 0.005 0.255 7 602.786571371021 337.7349190102924 337.2339467565866 1005.670800938902 1025.287425177532 1045.25328854818 618.8736490406513 293.3991939378757 929.8441728721712 293.1944399117995
52 0.005 0.26 7 603.2554192339825 338.713874634566 338.213436530736 1005.670782201665 1025.288685023712 1045.2533420793 619.036562135787 293.4053776955253 929.86314983719 293.1937944158989
53 0.005 0.265 7 603.7286470795527 339.691493101327 339.1916995745989 1005.670646780698 1025.289840703203 1045.253262216732 619.1978384157891 293.4116898114258 929.8819144641417 293.1932002473026
54 0.005 0.27 6 604.2062920562477 340.6677417214611 340.1686892505177 1005.670361857919 1025.2909782613 1045.253205736987 619.3743188872179 293.418140562332 929.9008690829727 293.1926588131445
55 0.005 0.275 6 604.6769166011956 341.6425703703707 341.1443603037881 1005.670416612599 1025.292171062922 1045.253181618489 619.5454233166406 293.4247414824657 929.9203492156673 293.1921717116119
56 0.005 0.28 6 605.1519078233435 342.6159345201914 342.1186631315343 1005.670208710267 1025.293373366179 1045.253168197509 619.7147446704521 293.4315029106182 929.9396714828089 293.1917370969124
57 0.005 0.285 6 605.6251988511179 343.5877932289822 343.0915518184446 1005.670467816156 1025.294626111476 1045.25319465025 619.8808614366706 293.4384340401043 929.9592386475979 293.1913531401949
58 0.005 0.29 5 606.1048900420631 344.5581328409871 344.0629932398859 1005.670162492335 1025.295729812258 1045.253436087901 620.0650104221202 293.4455418272697 929.9786406394136 293.1910147577942
59 0.005 0.295 5 606.5766381056452 345.5269032794224 345.0329506822073 1005.670135777337 1025.296789029995 1045.253294058685 620.2442996871243 293.452832636151 929.9986392171432 293.190718244853
60 0.005 0.3 5 607.0513713947458 346.4940719683981 346.0013843319336 1005.670376892479 1025.298010349375 1045.253388800546 620.4214235588123 293.4603135108235 930.0185789045455 293.1904603972835
61 0.005 0.305 5 607.5276964421853 347.4596049138152 346.9682558588412 1005.670602051287 1025.299083662428 1045.253279505299 620.5971452041459 293.4679899641602 930.0385301732653 293.1902366691321
62 0.005 0.31 5 608.0011691656269 348.4234660825356 347.933527685383 1005.670810988101 1025.300242028997 1045.253320464486 620.7685569776221 293.4758670379086 930.058447454875 293.1900433157334
63 0.005 0.315 4 608.4788844802337 349.3856581228703 348.8971788469154 1005.67155723206 1025.300932478149 1045.253232072079 620.9591192382627 293.4839508875261 930.0789883480999 293.1898756504041
64 0.005 0.32 5 608.9489444619227 350.3460999613127 349.8591687605892 1005.670976154697 1025.302353643541 1045.253195903272 621.1274682255603 293.4922385267215 930.0987577281768 293.1897324846512
65 0.005 0.325 4 609.4278938898198 351.3048192650074 350.8194721160147 1005.671660790186 1025.302901777042 1045.252980146352 621.3132917165838 293.5007421903632 930.1189574456904 293.1896076374515
66 0.005 0.33 4 609.9039536753554 352.2617634908481 351.7780641767861 1005.671653766814 1025.303964647974 1045.252915321021 621.5009038968452 293.5094586468695 930.1394347993672 293.1894999727742
67 0.005 0.335 4 610.3760677307581 353.2169108123458 352.7349154403493 1005.671951660839 1025.305103375033 1045.252942932503 621.6830586374321 293.518392229061 930.1600767489397 293.1894076191867
68 0.005 0.34 4 610.8513801391716 354.1702374618226 353.6899977949849 1005.672147335789 1025.306220306519 1045.252970432492 621.8649800049653 293.5275462036101 930.1804800215232 293.189328148266
69 0.005 0.345 4 611.3247660840335 355.1217177652425 354.6432844271738 1005.672532037649 1025.307355896815 1045.252999669611 622.0442329819584 293.5369231934579 930.2010427645408 293.1892602315713
70 0.005 0.35 4 611.7985075031929 356.0713274032893 355.5947485922604 1005.672525724971 1025.308443959801 1045.252979440286 622.2225350019368 293.5465257764248 930.2214061392917 293.189202007973
71 0.005 0.355 4 612.2739033344457 357.019047150325 356.5443673943033 1005.672906099636 1025.309552089265 1045.252985654411 622.3985760161802 293.5563562627714 930.2418855850021 293.1891513249551
72 0.005 0.36 4 612.7458377842877 357.964852961737 357.4921167497099 1005.673082032054 1025.310641832482 1045.252970402824 622.5731159033846 293.5664171491713 930.2621834244449 293.1891072563987
73 0.005 0.365 4 613.2162947110112 358.9087225514902 358.4379730183988 1005.673272023919 1025.311727964535 1045.252939504101 622.7456036970001 293.5767106128233 930.2824170416893 293.1890694864534
74 0.005 0.37 3 613.6889238397669 359.8506758283914 359.3819339615956 1005.673668594237 1025.314757038445 1045.252963573625 622.9424416601543 293.5872498550747 930.304019738312 293.1890358016375
75 0.005 0.375 4 614.1569079206483 360.7906512681346 360.3239753120706 1005.67413787002 1025.314108686581 1045.253102153573 623.1139421405186 293.5980073300416 930.3244471598766 293.1890087119786
76 0.005 0.38 3 614.6261437670688 361.728672021988 361.2640795241347 1005.674183755704 1025.316868432918 1045.252940443235 623.3068877893477 293.609019172401 930.3460037308234 293.1889851430978
77 0.005 0.385 3 615.1004499613457 362.6647173262742 362.2022407563315 1005.674278185859 1025.317969808804 1045.252966477539 623.5037845757397 293.620266485448 930.3670275651257 293.1889651539691
78 0.005 0.39 3 615.5668261504221 363.5987688838364 363.1384427560923 1005.674737134804 1025.31895929341 1045.252930019733 623.6941869339112 293.6317538469907 930.3884218105119 293.1889493961048
79 0.005 0.395 3 616.0333239559706 364.530811889964 364.0726667635143 1005.675063413618 1025.320011046301 1045.252971627832 623.8850187067515 293.6434847675306 930.409723353633 293.18893762939
80 0.005 0.4 3 616.5026103637875 365.4608322153592 365.0048965703613 1005.675305443109 1025.320984759844 1045.252932625575 624.0753133452513 293.655462301403 930.4311386114227 293.188929638584
81 0.005 0.405 3 616.9709747025822 366.3888156962638 365.9351163797681 1005.675670663081 1025.322049500034 1045.25297192882 624.2638104684636 293.6676881529224 930.4525866320744 293.188924874773
82 0.005 0.41 3 617.4383812311187 367.3147487376507 366.8633115849803 1005.675901178938 1025.323025348074 1045.252931691324 624.4507369443792 293.6801645799279 930.4739091725766 293.1889228643955
83 0.005 0.415 3 617.9053006810249 368.2386191523245 367.7894686381779 1005.676265747338 1025.324090352298 1045.252965877397 624.6363503851322 293.6928937357873 930.4952574983384 293.188923291415
84 0.005 0.42 3 618.3717501500417 369.1604148538685 368.7135744808882 1005.676518087018 1025.32506440955 1045.252916334335 624.8208274613972 293.7058779224866 930.5165057731043 293.1889257765783
85 0.005 0.425 3 618.8374310109352 370.0801246910843 369.6356168235286 1005.676884794558 1025.326124263722 1045.252945104948 625.0042907076042 293.7191191062473 930.5377583564137 293.1889299890166
86 0.005 0.43 3 619.3024910733868 370.9977380998158 370.5555840522246 1005.677150162246 1025.327113903992 1045.252894535317 625.1866290005752 293.7326192197334 930.5589786397563 293.1889354386402
87 0.005 0.435 2 619.7606121072955 371.9133089620788 371.4735058056988 1005.651820376145 1025.323769471604 1045.25413148359 625.4421775486622 293.7464383095352 930.5743032813306 293.1889396535024
88 0.005 0.44 2 620.2238403043646 372.8268091116373 372.3893839143005 1005.651136437303 1025.325096545504 1045.25400200359 625.6555788882431 293.7604994258749 930.5943877853716 293.188944879199
89 0.005 0.445 2 620.6831080402238 373.7382194183564 373.3032012841135 1005.652150057267 1025.32602328639 1045.254005812849 625.8666178381388 293.7748099080674 930.6170002321716 293.1889532271925
90 0.005 0.45 2 621.1405320100807 374.6475319795297 374.2149374973204 1005.653126738903 1025.327076340294 1045.254084618268 626.074830828629 293.7893789291595 930.6401613672505 293.1889641138015
91 0.005 0.455 2 621.6007270229094 375.5547416978224 375.124581347683 1005.653962125555 1025.328098548765 1045.254139281118 626.2820316949549 293.804210967723 930.6628086974138 293.188976203484
92 0.005 0.46 2 622.0622987409783 376.4598387061432 376.0321228586072 1005.654438105149 1025.329076602499 1045.254182945842 626.4897130794865 293.8193106951604 930.6852457239017 293.1889897721103
93 0.005 0.465 2 622.5227839416909 377.3628130967529 376.9375530246399 1005.65502297761 1025.330063390412 1045.254200441224 626.6958797981621 293.8346799895389 930.7077614956211 293.1890052893013
94 0.005 0.47 2 622.9818669016769 378.2636568893631 377.8408638458346 1005.655693636283 1025.331049149471 1045.254208533143 626.9005498327219 293.8503224322007 930.7304298721541 293.1890225334628
95 0.005 0.475 2 623.4403693021869 379.1623639694728 378.7420481930072 1005.65631258651 1025.33201296072 1045.254201865711 627.1040563982918 293.8662386523156 930.7529621975933 293.1890411250401
96 0.005 0.48 2 623.8985243075701 380.0589288640791 379.6411000358882 1005.656909678151 1025.332972970467 1045.254187673467 627.30664873782 293.8824310322005 930.7754452029561 293.1890606904151
97 0.005 0.485 2 624.3578515236021 380.9533470505068 380.5380142879805 1005.657542333433 1025.333892281812 1045.254155030883 627.5081406568906 293.8989029903376 930.7977945061409 293.1890803619755
98 0.005 0.49 2 624.8140196443529 381.8456090784833 381.4327831867968 1005.657926456417 1025.334862513313 1045.254126259574 627.7092644086562 293.9156556026113 930.8201029928529 293.189101106857
99 0.005 0.495 2 625.2705974840692 382.7357117689638 382.3254019027557 1005.658692553858 1025.335791911821 1045.254082320688 627.9079374322013 293.9326887975676 930.842488974146 293.1891217992736
100 0.005 0.5 2 625.7266428150803 383.6236511026913 383.215865309135 1005.65915272871 1025.336732863442 1045.254058780029 628.1065772128803 293.9500047748036 930.8647192524727 293.189142169036
101 0.005 0.505 2 626.1814057148664 384.5094214429959 384.1041682300871 1005.659679952232 1025.337679482172 1045.254027674761 628.3039982544476 293.967605759935 930.8870578139401 293.1891623220216
102 0.005 0.51 2 626.6354104551682 385.3930191353533 384.9903061948219 1005.660299645448 1025.338625204714 1045.253998896126 628.5004197430021 293.9854930870011 930.9092077719325 293.1891818457737
103 0.005 0.515 2 627.0891400252419 386.2744422742805 385.8742762022944 1005.66090538039 1025.339571755038 1045.253985447037 628.6963299424879 294.0036682881433 930.931503910782 293.1892002612245
104 0.005 0.52 2 627.5415330450497 387.1536855325324 386.7560734579549 1005.661532081529 1025.340529294885 1045.253968793662 628.8911394785406 294.0221330657416 930.9537504266425 293.1892174281908
105 0.005 0.525 2 627.993047104429 388.0307470066601 387.6356947946828 1005.662195697849 1025.341486919069 1045.253953494889 629.0853210805126 294.0408884267009 930.9759671014452 293.1892331533037
106 0.005 0.53 2 628.444011722861 388.9056237106758 388.5131369192486 1005.662840197267 1025.342447792205 1045.253942420917 629.2781012051533 294.059938416185 930.9981477346145 293.1892471965836
107 0.005 0.535 2 628.8941493068764 389.7783146559187 389.3883981072718 1005.663513519792 1025.343400379797 1045.253928314181 629.4708310116025 294.079280091867 931.0202989909855 293.1892595118981
108 0.005 0.54 2 629.3425351585811 390.648815425246 390.2614742666894 1005.664120560035 1025.344412642186 1045.253927766713 629.6628422225996 294.0989160263053 931.0425389512477 293.1892704464341
109 0.005 0.545 2 629.7916708085908 391.5171297525877 391.1323670034289 1005.664910061244 1025.345377231017 1045.253910530777 629.8539121884148 294.1188461685975 931.0646620895925 293.1892792029092
110 0.005 0.55 2 630.2391521772479 392.3832516366523 392.0010716810598 1005.665457781174 1025.346395783022 1045.253910456174 630.0445490271701 294.1390736788667 931.0867678468453 293.18928598939
111 0.005 0.555 2 630.6849246136212 393.2471802638677 392.8675866528952 1005.666188550658 1025.347393280403 1045.253897747069 630.2347951827006 294.1595998866816 931.1089405000409 293.1892915307392
112 0.005 0.5600000000000001 2 631.1300733046635 394.1089142665259 393.7319100431515 1005.666943020798 1025.348398302718 1045.253891876503 630.4245072512625 294.18042523708 931.1311276026896 293.1892958542755
113 0.005 0.5650000000000001 2 631.5746781934606 394.9684537329133 394.5940411823916 1005.667698256322 1025.349412115538 1045.2538845844 630.6135057581148 294.2015512182135 931.1533026335055 293.1892989755399
114 0.005 0.5700000000000001 2 632.0183902273559 395.8257977430395 395.45397879289 1005.668412740858 1025.350403431468 1045.253879565672 630.8018010690957 294.2229784576813 931.1754855116685 293.1893011229119
115 0.005 0.5750000000000001 2 632.4601869629212 396.6809444473118 396.3117211159834 1005.669105756976 1025.351423454672 1045.253879757054 630.989869675817 294.2447076203272 931.1977638948193 293.1893028963887
116 0.005 0.58 2 632.9026353622365 397.5338967952605 397.1672692498678 1005.669936338663 1025.352376740166 1045.253864145205 631.1774876819054 294.2667397246177 931.2200384410258 293.1893038544258
117 0.005 0.585 2 633.3436218676064 398.3846525589611 398.0206223207728 1005.670485926505 1025.353360490437 1045.253866822894 631.3647853878147 294.2890773159236 931.2421906183931 293.1893043061172
118 0.005 0.59 2 633.7817371457933 399.2332102899411 398.8717789785056 1005.671253824364 1025.354345873921 1045.253851990081 631.5515126273846 294.3117208012009 931.2646457116913 293.1893054077053
119 0.005 0.595 2 634.2214400053631 400.0795750321662 399.7207413047626 1005.672071843636 1025.355296868006 1045.253844018287 631.7378232705912 294.3346699399895 931.2869252783549 293.1893063377051
120 0.005 0.6 2 634.6594060350392 400.9237445643902 400.5675085154313 1005.672733077788 1025.356292391732 1045.253840285369 631.9240112668255 294.3579264910193 931.309180745559 293.1893072307497
121 0.005 0.605 2 635.0953651907223 401.7657196931859 401.4120810801805 1005.673530935636 1025.357270737351 1045.253824554843 632.1098086326658 294.3814909766617 931.3315868184529 293.1893088199476
122 0.005 0.61 2 635.5306600684891 402.6055016015372 402.2544592799719 1005.674332843324 1025.35825509904 1045.253818290635 632.2951200194822 294.4053648132713 931.3540371394275 293.1893110696737
123 0.005 0.615 2 635.9652786005582 403.4430906903103 403.0946439128042 1005.675106860356 1025.359229385144 1045.253810354185 632.4800207798924 294.4295484331626 931.3764138348594 293.1893138641934
124 0.005 0.62 2 636.3988746365587 404.2784893536655 403.9326365381637 1005.675915504502 1025.360212337832 1045.253797916145 632.6649473447726 294.4540423293602 931.3989127485981 293.1893172031258
125 0.005 0.625 2 636.8313167195151 405.1116986805295 404.768438287537 1005.676729658252 1025.361180774342 1045.253790161984 632.8494415578842 294.4788468740945 931.4213257760614 293.1893211220341
126 0.005 0.63 2 637.2620634943886 405.9427166926195 405.6020475893018 1005.67746900699 1025.362170535073 1045.253792611023 633.0336802408849 294.5039645575299 931.4437876704059 293.1893258985387
127 0.005 0.635 2 637.6934527968973 406.7715503442358 406.4334695997418 1005.678372370105 1025.363125226665 1045.253779533085 633.2177389685438 294.5293942513576 931.4662139194342 293.1893308255389
128 0.005 0.64 2 638.1222078630855 407.598198460624 407.2627043530399 1005.67912625077 1025.364137691483 1045.253769795106 633.4016468938662 294.5551387417576 931.488636940506 293.1893363483432
129 0.005 0.645 2 638.5513118648385 408.422665644193 408.0897547636441 1005.680026668341 1025.365074845254 1045.253753998186 633.5840986769787 294.5811954256858 931.5110524269734 293.189342070881
130 0.005 0.65 2 638.9782606568973 409.2449513108283 408.9146215402325 1005.680757523402 1025.366086161223 1045.253749099078 633.7672905071782 294.607567209756 931.5335361123136 293.1893483289879
131 0.005 0.655 2 639.4053998100836 410.0650601493165 409.7373079415567 1005.681674378542 1025.367027711638 1045.253738275229 633.9502216465271 294.634253602269 931.5559733203349 293.1893546647314
132 0.005 0.66 2 639.8310492079773 410.882993185819 410.5578153247666 1005.682493228535 1025.36800544008 1045.253730286688 634.1338552011154 294.6612557047703 931.5784595579782 293.1893610199538
133 0.005 0.665 2 640.2543642890696 411.698751964844 411.3761455526027 1005.683331125582 1025.36897889292 1045.253713397268 634.3168643937724 294.6885748916687 931.6010227871484 293.1893681186581
134 0.005 0.67 2 640.6789633267206 412.5123421222962 412.1923023320218 1005.684248489323 1025.369909635104 1045.253703563721 634.4997240554724 294.7162104214005 931.6234829454972 293.189374946395
135 0.005 0.675 2 641.1016772967548 413.3237642067277 413.0062874217297 1005.685001405533 1025.370891785195 1045.253703219911 634.682639230345 294.7441629987125 931.6459429048356 293.1893815941547
136 0.005 0.68 2 641.5226887681431 414.1330212293431 413.8181035961546 1005.685888525493 1025.371851079275 1045.253690360366 634.8653715637654 294.7724337230512 931.6684979982798 293.1893885334823
137 0.005 0.6850000000000001 2 641.9431794727682 414.9401162176418 414.6277532761986 1005.686761517259 1025.372814022985 1045.253684928649 635.0478845805876 294.8010223827777 931.6910462254962 293.1893955685474
138 0.005 0.6900000000000001 2 642.362805641456 415.745053008374 415.4352398483991 1005.687619472777 1025.373797587342 1045.253680100604 635.2305392393073 294.8299296426823 931.7135807507476 293.1894025537936
139 0.005 0.6950000000000001 2 642.7813928793327 416.5478347845482 416.2405665729563 1005.688518379387 1025.37481368157 1045.25366651385 635.4129598876286 294.8591557828119 931.7361115857826 293.1894095123292
140 0.005 0.7000000000000001 2 643.1988699344184 417.3484648015308 417.0437365685008 1005.689421642409 1025.375840543688 1045.25365522498 635.5953580830505 294.8887013265172 931.7586767447322 293.1894164601594
141 0.005 0.705 2 643.6153864414129 418.1469467016971 417.8447532679907 1005.690363940608 1025.376883523752 1045.253646355816 635.7777878189861 294.9185661942348 931.7812172118839 293.1894233719303
142 0.005 0.71 2 644.0309056402746 418.9432830286202 418.6436195879887 1005.691263509068 1025.377912689836 1045.253640227794 635.9601854987845 294.9487506159298 931.8037481405671 293.1894302667595
143 0.005 0.715 2 644.4454381976662 419.7374776155172 419.440338779178 1005.69214836123 1025.378934746683 1045.253633002236 636.1425440097134 294.9792551531138 931.8262857893901 293.1894371762907
144 0.005 0.72 2 644.8588845760493 420.529534083121 420.2349145256806 1005.693069491294 1025.37996119178 1045.253622891484 636.3246633652536 295.0100801667709 931.8488337602724 293.1894440936508
145 0.005 0.725 2 645.2711902238874 421.319456609699 421.0273507048655 1005.69398940883 1025.380978931576 1045.253613104206 636.5075452156605 295.0412254916204 931.8713620412063 293.1894510048142
146 0.005 0.73 2 645.6826949258102 422.1072500831428 421.8176500763175 1005.694878741505 1025.381992673492 1045.253601036709 636.6900141628922 295.072691476998 931.8939111372748 293.1894579198198
147 0.005 0.735 2 646.0929798649599 422.8929147608898 422.6058207253467 1005.695820606547 1025.383003124944 1045.253594533315 636.8723426149531 295.10447831671 931.9164879943637 293.189464879176
148 0.005 0.74 2 646.5023011290143 423.6764561524316 423.3918609876501 1005.696690726172 1025.384006756069 1045.253586587442 637.0546229709853 295.136586096932 931.9390436974762 293.1894718864751
149 0.005 0.745 2 646.9108033243407 424.4578786957887 424.1757756166361 1005.697629187545 1025.385012680159 1045.253576547848 637.2370567425321 295.1690148707418 931.9616585519422 293.189478922734
150 0.005 0.75 2 647.3182694740451 425.2371869222303 424.9575698923492 1005.69855910454 1025.386029454936 1045.253569261311 637.4194359370605 295.2017644081891 931.9842717364407 293.1894859960356
151 0.005 0.755 2 647.7249109993252 426.0143863855567 425.7372439309624 1005.699529340389 1025.38704382321 1045.253560030051 637.6044574395952 295.2348354045404 932.0068547817046 293.1894931249445
152 0.005 0.76 2 648.1297763896055 426.7894778890338 426.514806123589 1005.700445283771 1025.388071230801 1045.253557657527 637.7876158053301 295.2682284830836 932.0295129442328 293.1895005422472
153 0.005 0.765 2 648.5350694870413 427.5624681456972 427.290260682649 1005.701461333218 1025.389045709586 1045.253547431812 637.9698994892034 295.3019418966274 932.052093175276 293.189507680474
154 0.005 0.77 2 648.9380451938162 428.3333587580601 428.0636100823555 1005.702346968082 1025.390075840114 1045.253541902325 638.1522072323011 295.335976436935 932.0747103700919 293.1895150030439
155 0.005 0.775 2 649.3404469067104 429.1021557861603 428.8348591869718 1005.703396795193 1025.391059915847 1045.253522308407 638.3343777931323 295.3703323392364 932.0973821587077 293.1895224980328
156 0.005 0.78 2 649.7428867537431 429.8688655980925 429.6040134161106 1005.704395594917 1025.39203485989 1045.253516850232 638.5172512594854 295.4050084930628 932.1199486742215 293.1895294550282
157 0.005 0.785 2 650.1426013098402 430.6334895012231 430.3710756355829 1005.705328441861 1025.393058918631 1045.253507629795 638.7001745879503 295.4400081979102 932.1426270873106 293.1895367625469
158 0.005 0.79 2 650.5419542114795 431.3960337649333 431.1360511929661 1005.706370700434 1025.394034026175 1045.253493294691 638.8822725432885 295.475328013142 932.1652591858871 293.1895443019976
159 0.005 0.795 2 650.9416405522784 432.1565044001572 431.8989454147708 1005.707372168504 1025.395005286359 1045.253491053571 639.0648323711149 295.5109676469306 932.1878295292986 293.1895512994478
160 0.005 0.8 2 651.3383155946292 432.9149025976056 432.6597615722398 1005.708289829774 1025.396026195341 1045.25348613531 639.2477899045621 295.5469300708164 932.2104975524064 293.1895586221843
161 0.005 0.805 2 651.7351542194684 433.6712364690019 433.4185056929062 1005.709406395436 1025.396982526653 1045.253473935004 639.4305040116633 295.5832126080738 932.2331364249072 293.1895659065262
162 0.005 0.8100000000000001 2 652.1300870049831 434.4255082386418 434.1751811145156 1005.710273747542 1025.397984924436 1045.253470154749 639.6134890203804 295.6198163500299 932.2557700278013 293.1895733699062
163 0.005 0.8150000000000001 2 652.5250689338267 435.1777246623045 434.9297935011858 1005.71139512358 1025.398928403409 1045.253455842636 639.7964673054281 295.6567391910801 932.278383877123 293.1895806230073
164 0.005 0.8200000000000001 2 652.9181150889586 435.9278886853679 435.682346758598 1005.712359183927 1025.399936645894 1045.253454638367 639.9796923850298 295.6939835739385 932.3010342952861 293.1895880477966
165 0.005 0.8250000000000001 2 653.3113340549986 436.6760074814428 436.4328466599245 1005.713432260527 1025.400875610781 1045.253441024078 640.1627746897478 295.7315468744898 932.3236368176464 293.1895952862493
166 0.005 0.8300000000000001 2 653.7025096998842 437.4220834505508 437.1812969661041 1005.714415499445 1025.401876723012 1045.253433323797 640.3464517127726 295.7694312704328 932.346286040308 293.189602682913
167 0.005 0.835 2 654.0938972112847 438.1661242505577 437.9277036523751 1005.715527575707 1025.402812128963 1045.253421134012 640.5292032463308 295.8076337472369 932.368872715522 293.1896099492536
168 0.005 0.84 2 654.483910264892 438.9081330198386 438.6720708939661 1005.716521872428 1025.403789612467 1045.253419070657 640.7125596825507 295.8461559416073 932.3914787083476 293.1896171212348
169 0.005 0.845 2 654.872093952387 439.6481140880358 439.4144033379027 1005.717613587103 1025.404773752547 1045.253409360945 640.8958429181743 295.8849983192231 932.4141841561673 293.1896247872946
170 0.005 0.85 2 655.2610004107869 440.386074925719 440.1547071123269 1005.71875071053 1025.405701350398 1045.253399408499 641.0793061553436 295.9241577640474 932.4367768512382 293.1896321515589
171 0.005 0.855 2 655.6481038152765 441.1220192224673 440.8929869290272 1005.719765928378 1025.406675207749 1045.253398083636 641.2631407173353 295.963635684567 932.4593295772195 293.1896392875037
172 0.005 0.86 2 656.0332220317533 441.8559507045405 441.6292469280567 1005.720869478932 1025.407637899468 1045.253380276836 641.446810900036 296.0034332670609 932.4821170319932 293.1896470170073
173 0.005 0.865 2 656.4191582531073 442.5878776124972 442.363493582882 1005.721957037807 1025.408544748897 1045.253373556224 641.6307852147593 296.0435468667093 932.5046946566382 293.1896544500617
174 0.005 0.87 2 656.8034591528024 443.3178029238321 443.0957311769967 1005.722977168305 1025.409495841392 1045.253368419963 641.8149716887617 296.0839784267656 932.527287936349 293.1896617142352
175 0.005 0.875 2 657.1858597156729 444.0457312022232 443.8259644718375 1005.724078788807 1025.410455460099 1045.253355135234 641.9987954632597 296.1247279995099 932.5499481964814 293.1896695395746
176 0.005 0.88 2 657.5689229154117 444.7716699460426 444.5541994576436 1005.725312823383 1025.411389732316 1045.253348700553 642.1829621436284 296.1657922213169 932.5724976198338 293.1896770480529
177 0.005 0.885 2 657.9505446755282 445.4956223644093 445.2804406977589 1005.726450928069 1025.41236387625 1045.25333807822 642.3674337445841 296.207173624839 932.5950521096219 293.1896843609789
178 0.005 0.89 2 658.3301986753837 446.2175931360907 446.0046929424489 1005.727584850485 1025.413317413506 1045.253324337885 642.5517886670307 296.2488721566496 932.6177168558211 293.1896922339727
179 0.005 0.895 2 658.7106293887949 446.9375899784475 446.7269624362249 1005.728764494016 1025.414227785229 1045.253316966353 642.7362331722694 296.2908841803783 932.6403206457278 293.1896997786605
180 0.005 0.9 2 659.0894944537268 447.6556165586953 447.4472539990915 1005.729758560603 1025.415175078037 1045.253314251963 642.9210640493247 296.3332116986733 932.6628368801593 293.1897071384494
181 0.005 0.905 2 659.4664396587265 448.371677162994 448.1655721839536 1005.73090947418 1025.416123586 1045.253302638897 643.1057577936973 296.3758552199477 932.6854737657889 293.1897150819427
182 0.005 0.91 2 659.8442509906945 449.0857799205793 448.8819235412848 1005.732080427622 1025.417021375333 1045.253296624617 643.290869605879 296.4188098102065 932.708019638264 293.1897227388932
183 0.005 0.915 2 660.2203545151827 449.7979280355407 449.5963125250349 1005.733119871462 1025.417968317425 1045.253298507877 643.4759195419969 296.4620777031631 932.7306418545861 293.1897302150502
184 0.005 0.92 2 660.5949437116088 450.5081263670375 450.3087440730062 1005.734292685854 1025.418912850517 1045.253286340277 643.6607758035027 296.5056599086798 932.7532171851199 293.1897379291294
185 0.005 0.925 2 660.9690315974889 451.2163810878803 451.0192237262147 1005.735444936243 1025.419872412002 1045.253283021005 643.8459400533409 296.5495545264159 932.775794154545 293.1897456722273
186 0.005 0.93 2 661.342258188056 451.9226976893596 451.7277572282986 1005.736578435188 1025.420822793651 1045.253273361399 644.0313391104557 296.5937609578494 932.798355081611 293.1897533360029
187 0.005 0.9350000000000001 2 661.7146127804169 452.6270813997937 452.4343498651416 1005.7377201963 1025.421772508093 1045.25326726701 644.2170445659372 296.638279582073 932.82089039445 293.1897609569871
188 0.005 0.9400000000000001 2 662.0861247409109 453.3295377693948 453.1390069766705 1005.738837864121 1025.422715270414 1045.253257529476 644.4026487389548 296.6831076448128 932.8434207067178 293.1897685483003
189 0.005 0.9450000000000001 2 662.4568194904812 454.0300718879134 453.8417337142618 1005.739958239576 1025.423654737009 1045.253250942636 644.588415274316 296.7282466942002 932.8659102962457 293.1897761141459
190 0.005 0.9500000000000001 2 662.8266118943285 454.7286896966021 454.5425357914632 1005.741119841257 1025.424600535107 1045.253244178498 644.7746482925569 296.7736951435794 932.8884208888098 293.1897836436698
191 0.005 0.9550000000000001 2 663.1962089940175 455.4253963573551 455.2414184714765 1005.742282283764 1025.425537451411 1045.253235523566 644.9604823011637 296.8194526618301 932.9109268480239 293.1897911382652
192 0.005 0.96 2 663.5644694508813 456.1201970757497 455.9383872485348 1005.743440195628 1025.426471407653 1045.25322717904 645.1467279136652 296.865519007131 932.9334251659211 293.1897985839929
193 0.005 0.965 2 663.9317172024661 456.8130975349126 456.6334475559484 1005.744617311183 1025.427404986767 1045.253217565872 645.3330127442938 296.9118932007456 932.9559068505674 293.1898059779462
194 0.005 0.97 2 664.2981018422522 457.5041028934537 457.3266046857701 1005.745760908515 1025.42832726602 1045.253208699461 645.5195643994319 296.9585744975158 932.9783869982955 293.1898133132603
195 0.005 0.975 2 664.6637853995514 458.1932190230884 458.0178644248776 1005.746955611358 1025.429246935562 1045.253196877926 645.7058396400321 297.0055621551819 933.0008962266147 293.1898205807198
196 0.005 0.98 2 665.0283560341253 458.8804506973171 458.7072317394044 1005.748126620077 1025.430166653701 1045.25318914579 645.8926232534715 297.0528564166311 933.0233612743928 293.1898278321398
197 0.005 0.985 2 665.3923362330102 459.5658040640132 459.3947124038995 1005.749310445054 1025.431088267864 1045.253183969128 646.0792755984426 297.1004560816121 933.0458138922868 293.1898350398591
198 0.005 0.99 2 665.7553097440632 460.249284152388 460.0803117991596 1005.750500609322 1025.432004849647 1045.253175205853 646.2661233374798 297.1483605917682 933.0682776423408 293.1898421808088
199 0.005 0.995 2 666.1174476757288 460.9308964518726 460.7640352466011 1005.751685788523 1025.432919463838 1045.253164895202 646.4532324262311 297.1965694889564 933.0907233956426 293.1898492854969
200 0.005 1 2 666.4787235030307 461.61064627387 461.4458881674333 1005.752892109788 1025.433840007076 1045.253156845494 646.6404584823975 297.2450812264447 933.1131649534863 293.1898563839401
201 0.005 1.005 2 666.8391553670272 462.288539264459 462.1258759247772 1005.754062431876 1025.434760634321 1045.253151808853 646.8278207601547 297.2938951587102 933.1355911781102 293.1898634534027
202 0.005 1.01 2 667.1990972403379 462.9645808347586 462.8040041243628 1005.755236312432 1025.435675172594 1045.253142216117 647.0151942463175 297.3430120493437 933.1580254033296 293.1898704873231
203 0.005 1.015 2 667.557891449676 463.6387765578361 463.4802783243136 1005.756359618301 1025.436575866319 1045.253137201068 647.2027365092696 297.3924301656823 933.1804575870366 293.1898775125241
204 0.005 1.02 2 667.9159966752964 464.3111317141377 464.1547040608138 1005.75751308069 1025.437489608618 1045.253133033988 647.3904478377995 297.4421488009737 933.2028386987375 293.1898844999678
205 0.005 1.025 2 668.2732548002178 464.9816514479963 464.8272867345019 1005.758720736346 1025.438405452597 1045.253127923552 647.5782381027371 297.4921674834435 933.2252411830198 293.1898914688593
206 0.005 1.03 2 668.6296473183647 465.650341243251 465.4980315226174 1005.759945108031 1025.439324454771 1045.253123801438 647.766211198457 297.542485500833 933.2476391002484 293.1898984627414
207 0.005 1.035 2 668.9852361849233 466.3172064926135 466.1669438800652 1005.761191000727 1025.440240615085 1045.253119249118 647.9541983685315 297.5931029725881 933.2700375428149 293.1899054581572
208 0.005 1.04 2 669.3400208954074 466.9822529482106 466.8340292400849 1005.762413241266 1025.441146510747 1045.253113815349 648.1422724711914 297.6440181648653 933.2924091691261 293.1899124412385
209 0.005 1.045 2 669.6939397220117 467.6454861673346 467.4992934483712 1005.763663839721 1025.442057180932 1045.253108842068 648.3305803800192 297.6952306288622 933.314783350317 293.1899194202319
210 0.005 1.05 2 670.0470689210997 468.3069107719425 468.1627413022372 1005.764886674969 1025.442965061929 1045.253104518599 648.5189749346946 297.7467400334564 933.3371368993687 293.1899264015781
211 0.005 1.055 2 670.3994946676685 468.9665330258746 468.8243787425269 1005.766152931756 1025.443866920451 1045.253099651264 648.7073778435447 297.7985450678665 933.3595131589622 293.189933372872
212 0.005 1.06 2 670.7510529828329 469.6243583595019 469.4842111211716 1005.767347593775 1025.444767984669 1045.25309598765 648.8959306069288 297.8506455564996 933.3818579044326 293.1899403336149
213 0.005 1.065 2 671.1016317793974 470.2803924789125 470.1422442839747 1005.768612342559 1025.445662409626 1045.253090685456 649.0846993873375 297.9030403851049 933.4041691292563 293.1899472912073
214 0.005 1.07 2 671.4513646146562 470.9346406830946 470.7984835716132 1005.769883694088 1025.446549368915 1045.253082420991 649.2736260599928 297.955728528613 933.4264857503069 293.1899541701243
215 0.005 1.075 2 671.8003593107072 471.587107845424 471.4529346062055 1005.771137388264 1025.447433401477 1045.253074801981 649.4623438223928 298.0087099765073 933.4487894512403 293.1899610122727
216 0.005 1.08 2 672.1485441473135 472.2377986753841 472.1056067442948 1005.772394625704 1025.448316458146 1045.253068760524 649.6511659173802 298.0619838011335 933.4710934527094 293.1899678564983
217 0.005 1.085 2 672.4959616763579 472.8867197302592 472.7565176187773 1005.773653456506 1025.449197162801 1045.253063827927 649.8402714773697 298.1155497631092 933.4933814049053 293.189974708792
218 0.005 1.09 2 672.8426093252003 473.5338792731249 473.4056807033344 1005.77490752201 1025.450080087441 1045.253062242473 650.0294971831996 298.1694071141311 933.5156481104327 293.1899816153259
219 0.005 1.095 2 673.1885513748497 474.1792823435481 474.05307721164 1005.776179845499 1025.450954434688 1045.253057634327 650.2185892872583 298.2235542869798 933.5378857453398 293.1899885034831
220 0.005 1.1 2 673.5336704672874 474.8229335777057 474.6987102456624 1005.777444932993 1025.451825429462 1045.253053937875 650.4079107478295 298.2779912956063 933.560111170903 293.1899953445042
221 0.005 1.105 2 673.8779179784349 475.4648360359893 475.3425832134723 1005.778711274384 1025.452693928586 1045.253049975137 650.5975225484365 298.3327171397438 933.5823447293344 293.1900021759577
222 0.005 1.11 2 674.2214252940325 476.1049931625871 475.9847004142067 1005.77997127594 1025.453564524039 1045.253052538728 650.7869909817107 298.3877315780935 933.6045432300621 293.1900089874512
223 0.005 1.115 2 674.5640498512937 476.7434090818867 476.6250668472116 1005.78126166422 1025.454441286015 1045.253058335622 650.9764856571732 298.4430325200586 933.6267336735153 293.1900157774838
224 0.005 1.12 2 674.9059720209898 477.3800888872005 477.2636880820019 1005.782529441437 1025.455295553857 1045.253058108625 651.1661713803717 298.4986213023924 933.6489142376404 293.1900225408381
225 0.005 1.125 2 675.2470273640772 478.015037941007 477.9005698087169 1005.783803413519 1025.456138993466 1045.25305626613 651.3560934982512 298.5544980367448 933.6711200951489 293.1900292863718
226 0.005 1.13 2 675.5873929004604 478.6482597885354 478.5357161186203 1005.785175466504 1025.457000967971 1045.253057177897 651.545970273488 298.6106609756323 933.6931865065917 293.1900360065081
227 0.005 1.135 2 675.9268522883413 479.279760633567 479.1691334728121 1005.786408925538 1025.457867386081 1045.253057125463 651.7358782962441 298.6671091225847 933.7153628133628 293.1900427101643
228 0.005 1.14 2 676.2655371130902 479.9095450331595 479.8008267165085 1005.787741183745 1025.45872767939 1045.25305575434 651.9257567426179 298.7238428218232 933.7375260239153 293.1900493478428
229 0.005 1.145 2 676.6034279167875 480.5376180775544 480.4308010569868 1005.788939226034 1025.45957107777 1045.253052165748 652.1157064013044 298.780860797394 933.7596661264108 293.1900559471319
230 0.005 1.15 2 676.940412321557 481.1639853308276 481.0590616605652 1005.790332130388 1025.4604537399 1045.253050809617 652.3058488341098 298.8381611730214 933.7817092162544 293.1900625474986
231 0.005 1.155 2 677.2765318497818 481.788651010869 481.6856132822122 1005.791672779147 1025.461314738138 1045.253051860048 652.4958619054621 298.8957443561478 933.8038073378616 293.1900691383283
232 0.005 1.16 2 677.6120933523678 482.4116206683386 482.3104610804897 1005.79300651903 1025.462175226319 1045.253050212712 652.6854832982212 298.9536105552621 933.8258432720389 293.1900757115704
233 0.005 1.165 2 677.9467039468915 483.0328991163082 482.9336100876766 1005.794304012095 1025.463017341566 1045.253051621674 652.8754800358007 299.0117579546779 933.8479492940363 293.1900822675004
234 0.005 1.17 2 678.2805117429764 483.6524916736911 483.5550655005578 1005.795637402464 1025.463867816681 1045.253048659054 653.0655929246448 299.0701871913719 933.8699978299933 293.1900888199467
235 0.005 1.175 2 678.6134808758515 484.2704033593437 484.1748324060487 1005.796979203957 1025.464713911515 1045.253047033173 653.2557698120471 299.1288973997451 933.8920285137268 293.1900953546684
236 0.005 1.18 2 678.9456351313142 484.8866386023824 484.7929157515444 1005.798650898466 1025.465562969798 1045.25304834141 653.4458100363552 299.1878897912111 933.9140429555335 293.1901018811516
237 0.005 1.185 2 679.2770974051817 485.5012028473948 485.4093205405961 1005.799950042121 1025.466421386213 1045.253045702262 653.6360679852107 299.2471603190457 933.9360426384876 293.1901083942819
238 0.005 1.19 2 679.6077734850842 486.1141006395201 486.0240518577728 1005.801274145638 1025.467253128408 1045.253047341262 653.8262402294872 299.3067076762127 933.9580639581143 293.190114933987
239 0.005 1.195 2 679.9375896053765 486.7253378750697 486.6371149735135 1005.802587310533 1025.468084351746 1045.253045362183 654.0165278254253 299.3665336491189 933.9800730269276 293.1901214742895
240 0.005 1.2 2 680.2667829383665 487.3349200198007 487.248515116789 1005.803976227345 1025.468927670325 1045.253048055947 654.2068990566117 299.4266363369587 934.0020661949228 293.1901279896554
241 0.005 1.205 2 680.5951465893157 487.9428515194612 487.8582570711696 1005.805333541447 1025.46976036467 1045.253045499554 654.3972148315606 299.4870177944433 934.0240240669458 293.190134479671
242 0.005 1.21 2 680.9227128881136 488.5491377329716 488.4663463000303 1005.80675145348 1025.470602380411 1045.253045123645 654.5874355029381 299.5476744826596 934.0459819791034 293.190140951171
243 0.005 1.215 2 681.2494002905963 489.1537835903177 489.0727877578884 1005.808123453634 1025.47142861794 1045.25304180127 654.7777090284591 299.60860395786 934.0679124263547 293.1901474108283
244 0.005 1.22 2 681.5753367362863 489.7567943227161 489.6775866163969 1005.809488024471 1025.472251251267 1045.253041368261 654.9680837839624 299.6698080200698 934.0898292434591 293.1901538501916
245 0.005 1.225 2 681.9004450459836 490.3581746899858 490.2807476943715 1005.810863092551 1025.473078489799 1045.253042026029 655.1583624089729 299.7312867883742 934.1117324595709 293.190160274609
246 0.005 1.23 2 682.2248003658241 490.9579300130771 490.8822762126096 1005.812263277266 1025.473898821951 1045.253038917637 655.3485810246391 299.7930379931468 934.1336473662914 293.1901666713962
247 0.005 1.235 2 682.5482942171835 491.5560653993652 491.4821772822679 1005.813600762172 1025.474725207223 1045.25304018761 655.5387903919255 299.855057899744 934.1554785465994 293.190173076601
248 0.005 1.24 2 682.8710857748742 492.1525856039739 492.0804559030091 1005.815000948362 1025.47553868515 1045.25303811973 655.7289445088103 299.9173528624457 934.1773325869495 293.1901794620644
249 0.005 1.245 2 683.1930379272659 492.7474958233847 492.67711722833 1005.816395545031 1025.476356812035 1045.253034562134 655.9191780413682 299.9799174770249 934.1991732463115 293.1901858229326
250 0.005 1.25 2 683.5142370871959 493.3408009705126 493.2721661854399 1005.817804849844 1025.477180777278 1045.253034319848 656.1093485495541 300.0427450129094 934.2210197581476 293.1901921556715
251 0.005 1.255 2 683.8345077255893 493.9325062516579 493.865607986404 1005.819176656983 1025.477994442051 1045.253034732653 656.2995591427625 300.1058338058399 934.2428376109838 293.1901984600215
252 0.005 1.26 2 684.1540528869882 494.5226166751904 494.4574475433316 1005.820577922286 1025.478817302416 1045.253036419353 656.489593546534 300.169184767854 934.2646496453256 293.1902047293223
253 0.005 1.265 2 684.472858712296 495.1111372658548 495.0476899359607 1005.821983651503 1025.479633027042 1045.253033673423 656.6796478408761 300.2327950032476 934.2864630543075 293.1902109688
254 0.005 1.27 2 684.7908621239147 495.6980730414818 495.6363400607377 1005.82337482742 1025.48044018708 1045.253033172998 656.8696633020495 300.2966567857098 934.3082872093787 293.1902171684278
255 0.005 1.275 2 685.1081440597987 496.2834291969312 496.2234032985337 1005.824695257306 1025.481245035591 1045.253031246342 657.0595966319905 300.3607729945799 934.3300575018271 293.1902233300427
256 0.005 1.28 2 685.4244887060411 496.867210255363 496.8088842486473 1005.826114052691 1025.482054946419 1045.253032420978 657.2494575689088 300.4251436975586 934.3517760476586 293.190229469579
257 0.005 1.285 2 685.7401265865202 497.4494216735134 497.3927881107829 1005.82750456489 1025.482851434752 1045.253030224089 657.4394560337473 300.4897673957645 934.3735233016915 293.1902355697312
258 0.005 1.29 2 686.054962006646 498.0300683044846 497.9751200608574 1005.828912763791 1025.483656901122 1045.253027905901 657.6292850249441 300.5546448007015 934.3952262079589 293.1902416460912
259 0.005 1.295 2 686.3690405318101 498.6091552207666 498.5558851893433 1005.830331524395 1025.484453062985 1045.253027160756 657.8191513558313 300.6197741409349 934.4169021000558 293.1902477249968
260 0.005 1.3 2 686.6825217907274 499.1866872948598 499.1350881833694 1005.83174145538 1025.485246826496 1045.253028070692 658.0085656725824 300.6851535484465 934.4385771945275 293.1902537948322
261 0.005 1.305 2 686.9951504200963 499.7626695949814 499.7127340895785 1005.833159672508 1025.486040246823 1045.253027493885 658.1979760329847 300.7507820041063 934.4602445970875 293.1902598500788
262 0.005 1.31 2 687.3069365124721 500.3371069005668 500.2888278067539 1005.83458953951 1025.486830806567 1045.253026489536 658.3875049215694 300.816662269887 934.481890868553 293.1902658826083
263 0.005 1.315 2 687.6179732019432 500.9100042163116 500.8633744396981 1005.8360161934 1025.487615744579 1045.253024589464 658.5770827840864 300.8827882855654 934.5035319901001 293.1902719033695
264 0.005 1.32 2 687.9283591243338 501.4813657667529 501.4363784345628 1005.837438779485 1025.488399765208 1045.253026466533 658.7664016130025 300.9491623175594 934.5251706765202 293.1902779220286
265 0.005 1.325 2 688.2377417269889 502.0511972865361 502.0078451973795 1005.838874753079 1025.48917806055 1045.253024149926 658.9559509235273 301.0157808183777 934.5467903048527 293.1902839339373
266 0.005 1.33 2 688.5464573832056 502.6195036326426 502.5777796926316 1005.840306832665 1025.489957243733 1045.253023982347 659.1454114058553 301.0826436307408 934.5683806214122 293.1902899241329
267 0.005 1.335 2 688.8544339998434 503.1862896082616 503.1461867691121 1005.841733699743 1025.490736566287 1045.253025418271 659.334725627684 301.1497507651166 934.5899430597589 293.1902958960679
268 0.005 1.34 2 689.1616067333972 503.7515599105515 503.7130711528024 1005.843172854267 1025.491509783916 1045.253025132705 659.5240154927051 301.2171022222524 934.6114986481913 293.1903018624454
269 0.005 1.345 2 689.4680485137941 504.3153195342973 504.2784378398631 1005.844612183714 1025.492282290488 1045.253025244267 659.7132829429227 301.2846959074296 934.6330381365902 293.1903078391376
270 0.005 1.35 2 689.7737647457478 504.8775735105548 504.842291723293 1005.846050791262 1025.493049303485 1045.253024423448 659.9029654575855 301.3525312444984 934.6545649903895 293.1903138326407
271 0.005 1.355 2 690.0786952911106 505.4383268164768 505.4046379421316 1005.84748066776 1025.493807244312 1045.253021174855 660.0921440587929 301.4206052786403 934.676063336353 293.1903198180004
272 0.005 1.36 2 690.3828698817691 505.9975838681285 505.9654811052847 1005.848909700523 1025.494567185982 1045.253023132788 660.2812088596182 301.488920507065 934.6975525817749 293.1903257976783
273 0.005 1.365 2 690.6863006173896 506.5553495664358 506.5248260140737 1005.850351715498 1025.495325580585 1045.253023366741 660.470196043159 301.5574754033812 934.7190263123227 293.1903317641426
274 0.005 1.37 2 690.9889897060003 507.111628703057 507.0826774373966 1005.851789717158 1025.496077585073 1045.253022053072 660.6591306340889 301.6262685355642 934.7404615395166 293.1903376830388
275 0.005 1.375 2 691.2909412722246 507.6664261713663 507.6390402883304 1005.853228701678 1025.496826562983 1045.253016406972 660.8478386312124 301.6952987308346 934.7618892272595 293.1903435959534
276 0.005 1.38 2 691.5921839032675 508.2197468293789 508.1939194104683 1005.854655622075 1025.497566013762 1045.253016044382 661.0366572950174 301.7645641371605 934.7832990434838 293.1903495189878
277 0.005 1.385 2 691.8925917691681 508.7715953290231 508.747319653324 1005.856102965722 1025.498310941111 1045.253014688908 661.2254796852792 301.8340656791855 934.8047004870175 293.1903554372458
278 0.005 1.39 2 692.1922612233349 509.3219756764558 509.2992452831987 1005.857547059673 1025.499055145215 1045.253012491203 661.4140800677268 301.9038018197379 934.8260916029717 293.1903613569063
279 0.005 1.395 2 692.4912364849432 509.8708934150126 509.8497014607889 1005.858999442218 1025.499796943049 1045.253012291804 661.6026068329389 301.9737723258499 934.8474640129731 293.190367271683
280 0.005 1.4 2 692.7894637377535 510.4183532221288 510.3986929190752 1005.860443815803 1025.500533489985 1045.253011350699 661.7911632465288 302.0439751529346 934.8688140776289 293.1903731714459
281 0.005 1.405 2 693.0869512059575 510.9643595502886 510.9462240609099 1005.861895565282 1025.501268803247 1045.253010028119 661.9796432006887 302.1144095106585 934.8901424565237 293.1903790541132
282 0.005 1.41 2 693.3837235443179 511.5089174631319 511.4923000369095 1005.863358370732 1025.502009025305 1045.253012234969 662.1680378003596 302.1850740185366 934.9114163022103 293.1903849448686
283 0.005 1.415 2 693.6797765551571 512.0520315823567 512.0369254701714 1005.864833104963 1025.502745724218 1045.253012682539 662.3563791691453 302.255968160913 934.932709026001 293.1903908347111
284 0.005 1.42 2 693.9750842368878 512.5937067340235 512.5801052890182 1005.866292915833 1025.503473922862 1045.253012414761 662.5445726063417 302.3270916890114 934.9539870403693 293.1903966956134
285 0.005 1.425 2 694.2696956737627 513.1339483366139 513.1218445880766 1005.867714339767 1025.504194516146 1045.25301075826 662.7328288140213 302.3984445031202 934.9752151959545 293.1904025924758
286 0.005 1.43 2 694.563688751277 513.672759954613 513.6621475159033 1005.869185202208 1025.504913734154 1045.253011003896 662.920904643892 302.4700243386323 934.9964814909046 293.1904084637489
287 0.005 1.435 2 694.8567695646225 514.210146059766 514.2010186750869 1005.87067737549 1025.505648401399 1045.253014586745 663.1088222350218 302.5418292168223 935.0177427489638 293.1904143726885
288 0.005 1.44 2 695.1492155387468 514.7461112041236 514.7384625851723 1005.872117265888 1025.506360215235 1045.253014318703 663.2967731806071 302.6138594725058 935.0389417390513 293.1904202521196
289 0.005 1.445 2 695.440992889408 515.2806605391859 515.2744840233612 1005.873528030032 1025.507072877026 1045.253015938691 663.4846298739724 302.6861131823651 935.0601013225476 293.1904261251889
290 0.005 1.45 2 695.7320666165596 515.8137989192012 515.8090877917952 1005.874989876399 1025.50778095676 1045.253011792133 663.6724385553097 302.7585891356372 935.0812600880422 293.1904319677357
291 0.005 1.455 2 696.0223377007943 516.3455306362323 516.3422784139943 1005.876445938492 1025.508490557992 1045.25301174992 663.8602073351083 302.8312868252558 935.1023472442073 293.1904377611667
292 0.005 1.46 2 696.3118559989272 516.8758600433777 516.8740605454378 1005.877951181306 1025.509217115605 1045.253016713752 664.0477251081653 302.9042062574995 935.1235092687624 293.1904435243979
293 0.005 1.465 2 696.6006748202655 517.4047915768583 517.4044382525324 1005.879419918714 1025.509920216057 1045.253016948319 664.235326458803 302.9773453352256 935.1445994462408 293.1904492378544
294 0.005 1.47 2 696.8888538975149 517.9323299971094 517.9334165615144 1005.880887121471 1025.510624206269 1045.253016579767 664.4228230577788 303.0507030925894 935.1656640968885 293.1904549015399
295 0.005 1.475 2 697.1763497847329 518.4584798964479 518.461000054778 1005.882358975049 1025.511325875507 1045.253015592326 664.6101768402301 303.1242789077021 935.1867173086363 293.190460520268
296 0.005 1.48 2 697.4631087983972 518.9832456018972 518.9871929576248 1005.883820612003 1025.512019530513 1045.253013114723 664.7974183903997 303.1980721157303 935.2077552353915 293.190466080902
297 0.005 1.485 2 697.7492207370664 519.5066319814898 519.512000150712 1005.885306313606 1025.512719434639 1045.25301405539 664.9845963089494 303.2720812095329 935.2287924781111 293.1904715906177
298 0.005 1.49 2 698.0345430242014 520.0286432089988 520.0354259636011 1005.886778000385 1025.51341116932 1045.25301368118 665.1716203569606 303.3463057716616 935.249808839424 293.1904770530781
299 0.005 1.495 2 698.3191697117377 520.5492839755985 520.5574751382277 1005.888233266454 1025.514090717963 1045.253007633829 665.3585996409579 303.4207442183647 935.2708082447559 293.1904824651377
300 0.005 1.5 2 698.6031653087521 521.0685586397806 521.0781520073047 1005.889716285338 1025.514781378386 1045.253010450411 665.5454585118641 303.4953962293644 935.2918007582596 293.1904878477242
301 0.005 1.505 2 698.8864665755183 521.5864716464358 521.5974610214621 1005.891194720689 1025.515474939609 1045.253011836616 665.7321996112282 303.5702607356514 935.3127646850326 293.1904931985465
302 0.005 1.51 2 699.169088063453 522.103027421681 522.1154066410978 1005.892681789498 1025.51615846511 1045.253010848088 665.918863543487 303.6453370187903 935.3337323073678 293.1904985446254
303 0.005 1.515 2 699.4510139301455 522.6182303601416 522.6319932812521 1005.894168233194 1025.516840657311 1045.253012850139 666.1054248246796 303.7206229616788 935.3546833259757 293.190503876485
304 0.005 1.52 2 699.7322444700989 523.132084863409 523.1472253442487 1005.895662607344 1025.517525461436 1045.253012702962 666.291896596809 303.7961185104565 935.3756191601227 293.190509177245
305 0.005 1.525 2 700.0128663714077 523.6445952316349 523.6611073007377 1005.897171866329 1025.518207247522 1045.253010610307 666.4781223465171 303.8718222785053 935.3965348431838 293.1905144532649
306 0.005 1.53 2 700.2927309017697 524.15576582467 524.1736433773308 1005.898661335067 1025.518882088042 1045.253010663494 666.6643903533956 303.9477335338888 935.4174282675772 293.1905197512537
307 0.005 1.535 2 700.5718738732862 524.6656009978072 524.6848380162297 1005.900160073936 1025.519553777427 1045.253009751236 666.8505806129278 304.0238515726416 935.4383073512582 293.1905250653596
308 0.005 1.54 2 700.8503526424618 525.174105395127 525.1946958494136 1005.901681551865 1025.520229085443 1045.253012805961 667.0366195488974 304.1001748330821 935.4591666495694 293.1905303871337
309 0.005 1.545 2 701.1282062862433 525.6812831791889 525.7032210839501 1005.903169900332 1025.520895319924 1045.253014504081 667.2226072094119 304.1767027156043 935.4800059832709 293.1905357221854
310 0.005 1.55 2 701.4053556827912 526.187138679551 526.2104181556331 1005.904662114033 1025.521557890941 1045.253012748293 667.4084513119362 304.2534345030851 935.5008236545435 293.1905410824031
311 0.005 1.555 2 701.6818464391172 526.6916759773302 526.716291216616 1005.906157246767 1025.522218152681 1045.253012024732 667.5940096225734 304.3303693828604 935.5216175481332 293.1905464741267
312 0.005 1.56 2 701.9576380830164 527.1948995218779 527.2208445871611 1005.907700698263 1025.522884453145 1045.253010923316 667.7796655444783 304.407506913712 935.5423524767482 293.1905518969454
313 0.005 1.565 2 702.2328116351132 527.6968135496726 527.724082626217 1005.909240087178 1025.523550350105 1045.253010247995 667.9653297543146 304.4848446201757 935.5630955335336 293.1905573386653
314 0.005 1.57 2 702.5073208802098 528.1974222678418 528.2260095122909 1005.910724052084 1025.52420261918 1045.253010820737 668.1511874265015 304.5623792984628 935.5838243685288 293.1905628135074
315 0.005 1.575 2 702.7811566706348 528.6967299921142 528.7266294848371 1005.91223134419 1025.524857563433 1045.25301182103 668.3368378054241 304.6401131616258 935.6045408917388 293.190568313436
316 0.005 1.58 2 703.0543407999901 529.1947408760999 529.2259468674602 1005.913722281216 1025.525504495005 1045.253010487937 668.5221465023026 304.7180461349993 935.6252320812713 293.1905738365824
317 0.005 1.585 2 703.3269793439915 529.6914595378263 529.7239662261532 1005.915210045215 1025.526152672789 1045.25300990585 668.7072888244805 304.7961765551715 935.6458862858792 293.1905793792528
318 0.005 1.59 2 703.5988166618181 530.1868895089599 530.2206915023104 1005.916710668503 1025.526796502402 1045.25300616086 668.8921508384879 304.8745036696109 935.6665346518622 293.1905849379331
319 0.005 1.595 2 703.8700471509428 530.6810352406612 530.7161268003491 1005.918192634225 1025.527437776511 1045.25300612593 669.0770704241384 304.9530267069658 935.6871562594162 293.1905905194441
320 0.005 1.6 2 704.1405723019182 531.173900659533 531.210276193032 1005.919708495963 1025.528092539095 1045.253008520348 669.26187793406 305.0317432674958 935.7077662506354 293.1905961073867
321 0.005 1.605 2 704.4104144036791 531.6654898469845 531.7031439682934 1005.921207829473 1025.52873242877 1045.253006941012 669.4465685357042 305.1106537527269 935.7283656573733 293.1906016927309
322 0.005 1.61 2 704.6796133090494 532.1558074162823 532.1947343364883 1005.9227036093 1025.529365902422 1045.253005491101 669.6311682410712 305.1897564431112 935.7489306044948 293.1906072665864
323 0.005 1.615 2 704.9482105699972 532.6448573511818 532.6850513861789 1005.924203871794 1025.530003406537 1045.25300456233 669.8155695151897 305.2690497243874 935.7694761804665 293.1906128424999
324 0.005 1.62 2 705.2161834249432 533.1326437484915 533.1740993461543 1005.925704478401 1025.53063857098 1045.253003494343 669.9989771035871 305.3485319679487 935.7900166962487 293.190618405437
325 0.005 1.625 2 705.4834599800957 533.6191706851138 533.6618821721123 1005.927213027064 1025.531268966517 1045.25300302696 670.1830345582126 305.4282036716648 935.8105122344882 293.1906239503282
326 0.005 1.63 2 705.7501212642704 534.1044419987082 534.1484039791441 1005.928716261105 1025.531901276979 1045.253004029082 670.3670695287788 305.5080654461699 935.8309937391714 293.1906294737448
327 0.005 1.635 2 706.0161629472854 534.5884619960816 534.6336688754927 1005.930213848675 1025.53252657369 1045.253002468795 670.5509901265394 305.5881126974524 935.8514476958896 293.1906349562597
328 0.005 1.64 2 706.28155354935 535.0712346473852 535.1176809162775 1005.931716964237 1025.533150143575 1045.253000922991 670.7347613084854 305.6683472020798 935.8718769560974 293.190640419605
329 0.005 1.645 2 706.5463648550856 535.5527643778984 535.6004444925504 1005.933207039134 1025.533768411319 1045.253000606354 670.9184882886765 305.7487683380815 935.8922766593553 293.1906458615846
330 0.005 1.65 2 706.8104260097415 536.0330553665414 536.0819639922393 1005.934752288211 1025.534395277686 1045.252997663066 671.1020862035185 305.8293738400588 935.9126648745038 293.1906512800279
331 0.005 1.655 2 707.073953143889 536.5121108602708 536.5622429487036 1005.936242986099 1025.535017970843 1045.252999840367 671.2854508246188 305.9101620227562 935.933032060728 293.1906566746758
332 0.005 1.66 2 707.336772326536 536.9899349900056 537.0412851690572 1005.937771399469 1025.535644007628 1045.252997180414 671.4686808549918 305.9911331297338 935.9533820479882 293.1906620394789
333 0.005 1.665 2 707.5989368331897 537.4665315530871 537.519094477763 1005.939298740599 1025.536272280413 1045.253000501324 671.651766121885 306.0722865806014 935.9737236456577 293.1906673878262
334 0.005 1.67 2 707.8603683470245 537.9419048917445 537.9956750613956 1005.940792805002 1025.536897368161 1045.252999369072 671.8347878616789 306.1536205880382 935.9940520860306 293.1906727241985
335 0.005 1.675 2 708.1212594089926 538.4160589683603 538.471030914749 1005.942308758369 1025.5375152968 1045.252998831548 672.017621373994 306.2351345128088 936.0143445732333 293.1906780394127
336 0.005 1.68 2 708.3815862528693 538.8889975697438 538.9451661249616 1005.943824809154 1025.538139269162 1045.252997399328 672.2003913805758 306.3168275952443 936.0346155740999 293.1906833290029
337 0.005 1.685 2 708.6412234351935 539.3607246230792 539.4180846285304 1005.945352674203 1025.538768880132 1045.252999204894 672.3830097337213 306.3986989214545 936.0548680897044 293.1906885978281
338 0.005 1.69 2 708.9002891468086 539.8312438466461 539.8897902303778 1005.946886572538 1025.539397735924 1045.25300000228 672.5654442366979 306.4807476559363 936.0751226732283 293.190693835558
339 0.005 1.695 2 709.1587474280691 540.3005593462195 540.3602869083456 1005.948400455158 1025.5400186466 1045.252999342205 672.7477988196141 306.5629732283039 936.0953209304023 293.1906990511723
340 0.005 1.7 2 709.4165260032347 540.7686748304687 540.8295783722263 1005.949920227879 1025.540642845994 1045.252999775994 672.93004112132 306.6453741533587 936.1154930823716 293.1907042488805
341 0.005 1.705 2 709.6737397689442 541.2355943296861 541.2976686982825 1005.951417775925 1025.541260006458 1045.252996638587 673.1123084093369 306.7279489160248 936.135650183619 293.190709427056
342 0.005 1.71 2 709.9303921034035 541.7013219890072 541.7645618776625 1005.952891250091 1025.541865553748 1045.252997868464 673.2942020077591 306.8106916918529 936.1557867481325 293.1907145900685
343 0.005 1.715 2 710.186412513332 542.1658613970922 542.230261779281 1005.954416791978 1025.542490670011 1045.252999915963 673.4759851109234 306.8936272402719 936.1758940494101 293.1907197410243
344 0.005 1.72 2 710.4418391379143 542.6292163836198 542.6947722806866 1005.955949002582 1025.543107882599 1045.252999849873 673.6576071758595 306.9767228983512 936.1959837252061 293.190724877292
345 0.005 1.725 2 710.6965977670053 543.0913906191657 543.1580969897811 1005.957479569009 1025.543721550165 1045.252999478843 673.8391069390003 307.0599842607443 936.2160597955592 293.1907299980547
346 0.005 1.73 2 710.9507950773752 543.5523881350604 543.6202399726452 1005.958998834478 1025.544332162682 1045.252999252616 674.0204125708881 307.1434142532264 936.2361093211915 293.1907351269302
347 0.005 1.735 2 711.2043909701434 544.0122126920726 544.0812050031051 1005.960534920953 1025.544943322388 1045.252999005289 674.2016206701987 307.2270156331558 936.2561521720987 293.1907402509937
348 0.005 1.74 2 711.4573373380007 544.4708679593037 544.5409959090383 1005.962060654809 1025.54555272223 1045.252999777174 674.3826571539914 307.310784012046 936.2761591861799 293.1907453817101
349 0.005 1.745 2 711.7096919748844 544.9283577856168 544.9996163650335 1005.963592089091 1025.546161883922 1045.253001930185 674.5635697299447 307.3947180251006 936.2961468504014 293.1907505105334
350 0.005 1.75 2 711.9614680617283 545.3846856974188 545.4570699314115 1005.965116956317 1025.546762994958 1045.253000225585 674.744330894908 307.4788181656599 936.3161106498759 293.1907556435554
351 0.005 1.755 2 712.212683929894 545.8398574210144 545.913362572059 1005.966653563881 1025.547363591147 1045.253000011097 674.9249918346268 307.563084196771 936.3360502227109 293.1907607626294
352 0.005 1.76 2 712.4632931770465 546.293874313378 546.3684955356034 1005.968184546483 1025.547965410533 1045.253001419017 675.1054549208686 307.6475166235432 936.3559710885213 293.1907658938705
353 0.005 1.765 2 712.713303540212 546.7467400241786 546.8224725602695 1005.969687249438 1025.548563040112 1045.253005516683 675.2857266824699 307.7321156444936 936.375854384666 293.1907710292555
354 0.005 1.77 2 712.9627263133414 547.1984586709175 547.275297667784 1005.971220523609 1025.549162492554 1045.253007459281 675.4658986931701 307.8168761403847 936.3957276088687 293.1907761533234
355 0.005 1.775 2 713.2115185600168 547.6490338997409 547.7269745444597 1005.972752265471 1025.549757433621 1045.253007484717 675.6459063518494 307.901799877625 936.4155805831201 293.1907812747624
356 0.005 1.78 2 713.4597334714167 548.0984692897547 548.1775069274422 1005.974277732363 1025.550349294367 1045.253007686144 675.8257131524472 307.9868836058408 936.4354133727043 293.1907863916245
357 0.005 1.785 2 713.7073736827973 548.5467686716189 548.626898511924 1005.975805457877 1025.550938818211 1045.25300912299 676.0054013402982 308.0721265521192 936.455214740819 293.190791497566
358 0.005 1.79 2 713.954431136857 548.9939356278908 549.0751529256895 1005.977332296137 1025.551529098736 1045.253012030054 676.1849526081777 308.1575277624821 936.4749943474727 293.1907966051305
359 0.005 1.795 2 714.2009030917362 549.4399740094444 549.522273919772 1005.978876875068 1025.552118394508 1045.253014549662 676.3645184770179 308.243089301342 936.4947587306749 293.1908017113042
360 0.005 1.8 2 714.4468015796572 549.8848876905658 549.9682653604584 1005.980553598217 1025.552723495776 1045.253013546951 676.5439077987161 308.328809743039 936.5144871220401 293.1908068100728
361 0.005 1.805 2 714.6921209695171 550.3286799569936 550.4131307654754 1005.982094613885 1025.553306135746 1045.253013915534 676.7229347292379 308.4146850603466 936.5342060821723 293.1908118884232
362 0.005 1.81 2 714.9368476184164 550.7713543280764 550.8568736892938 1005.983631011453 1025.553891238638 1045.253016325073 676.9018383247998 308.5007158322243 936.5539025527271 293.1908169588576
363 0.005 1.815 2 715.1810198883077 551.212914320345 551.2994976131696 1005.985163571143 1025.554472803071 1045.253018723261 677.0806468127502 308.5868999144288 936.5735719436849 293.1908220203459
364 0.005 1.82 2 715.4245706374514 551.6533633008687 551.7410060742505 1005.986701852427 1025.555056784843 1045.253021667391 677.2590598109983 308.6732390402554 936.5932125640218 293.1908270682611
365 0.005 1.825 2 715.6675505198168 552.0927049038734 552.1814026386199 1005.988223388425 1025.555629428758 1045.253021633721 677.4373732128569 308.7597305245407 936.6128331044297 293.1908321013082
366 0.005 1.83 2 715.9099620915259 552.530942759246 552.6206908310527 1005.989758752899 1025.556205302909 1045.253024419903 677.6157016792664 308.8463749971642 936.6324306023159 293.1908371204703
367 0.005 1.835 2 716.1518092399347 552.9680801543882 553.058874201512 1005.991287586866 1025.556777622676 1045.253026153905 677.7939729975794 308.9331710396127 936.6519994921454 293.1908421220376
368 0.005 1.84 2 716.3930980321032 553.4041209774094 553.4959564418456 1005.992820937368 1025.557348416869 1045.253026626903 677.9719249476514 309.020117867954 936.6715518381816 293.1908471072262
369 0.005 1.845 2 716.6338381423124 553.8390685785899 553.9319409567213 1005.994352830975 1025.557918315172 1045.253028917038 678.1497111498712 309.1072155091127 936.691079504982 293.1908520765658
370 0.005 1.85 2 716.8739715894575 554.272926229422 554.3668310835434 1005.995882816453 1025.558484413931 1045.253029075117 678.3273064245013 309.1944601125606 936.7105791977871 293.190857036167
371 0.005 1.855 2 717.1135373890099 554.7056977746289 554.8006305972602 1005.997421441883 1025.559052621172 1045.253031753745 678.5050645516196 309.281857343125 936.7300595139426 293.1908619869087
372 0.005 1.86 2 717.3525330450391 555.1373861024442 555.2333426172434 1005.999039699883 1025.559645569575 1045.253033217069 678.6823823409669 309.3693992292235 936.7495200384044 293.190866919736
373 0.005 1.865 2 717.590999068588 555.5679949195173 555.6649706360051 1006.000622593938 1025.560207110062 1045.253034795288 678.8595150800953 309.457086172658 936.7689711070681 293.1908718429246
374 0.005 1.87 2 717.8288983300528 555.9975277492197 556.0955182340483 1006.002164438293 1025.560771769189 1045.253036986128 679.0364991336763 309.5449183134792 936.7883981099072 293.1908767642111
375 0.005 1.875 2 718.0662240128323 556.4259878576412 556.5249887213743 1006.00369235607 1025.561334728551 1045.253039301822 679.213244373542 309.632894454258 936.8077830733229 293.1908816874848
376 0.005 1.88 2 718.3030100247418 556.8533788425756 556.9533856772767 1006.005228374384 1025.561890454266 1045.253039916493 679.3900411212767 309.7210144487928 936.8271703183125 293.1908866025412
377 0.005 1.885 2 718.5393737563926 557.2797043121725 557.3807127522648 1006.00677175871 1025.56244261732 1045.25304320178 679.5665482322814 309.8092711073861 936.8464885543107 293.1908913139371
378 0.005 1.89 2 718.774763034153 557.7049668502151 557.8069728299317 1006.008290247343 1025.563012292505 1045.25304526952 679.742844970866 309.8976850352352 936.8658558064898 293.1908962456728
379 0.005 1.895 2 719.0098612015383 558.1291704905021 558.2321696249862 1006.009847606524 1025.563565175913 1045.253047812844 679.9186266099902 309.9862331511905 936.8851551919964 293.19090126165
380 0.005 1.9 2 719.2447165519307 558.5523189281448 558.6563068002895 1006.011357841061 1025.564112980143 1045.253052085936 680.0945240954525 310.0749120852566 936.9043780445852 293.1909059127258
381 0.005 1.905 2 719.4784802544365 558.9744144064472 559.0793871337021 1006.012926075247 1025.564684852453 1045.253054059724 680.2703375864108 310.1637489364166 936.9235932072025 293.1909107510326
382 0.005 1.91 2 719.7119117523202 559.3954608924886 559.501414135304 1006.014489074223 1025.565228706398 1045.253053930446 680.4458702949645 310.2527153481318 936.9428163005356 293.1909157033484
383 0.005 1.915 2 719.9451468560767 559.8154620586317 559.9223913890901 1006.016031438137 1025.565768887704 1045.253058002001 680.6213590706656 310.3418099841854 936.9619913708156 293.1909203235111
384 0.005 1.92 2 720.1772981261541 560.2344202589323 560.3423217371468 1006.017548115251 1025.566326712385 1045.253059328382 680.7966514997571 310.4310590875938 936.9812190505758 293.1909251228336
385 0.005 1.925 2 720.4091508758723 560.6523395319266 560.7612089555457 1006.019104598126 1025.566864837333 1045.25305855094 680.9716840971697 310.5204371913605 937.00037681733 293.1909300249119
386 0.005 1.93 2 720.6407653992569 561.0692230708081 561.1790561959371 1006.020640838971 1025.567397511961 1045.25306099239 681.1466520606479 310.6099406233932 937.0194751703617 293.1909345528249
387 0.005 1.935 2 720.871302734692 561.4850736394339 561.5958665943708 1006.022154584767 1025.567946141478 1045.253061425733 681.3214371140353 310.6995931612883 937.038621783166 293.1909392398549
388 0.005 1.94 2 721.1015560873232 561.8998950400377 562.0116436361546 1006.023708513009 1025.568478582027 1045.253060719404 681.4959734044393 310.7893714015245 937.057701737449 293.1909440397005
389 0.005 1.945 2 721.3315588814659 562.3136906853408 562.426390642021 1006.025248798756 1025.569009007386 1045.253064654462 681.670441901403 310.879275650955 937.0767305453905 293.1909485086683
390 0.005 1.95 2 721.5604660849153 562.7264630912588 562.840110533088 1006.026767103239 1025.569558920668 1045.253068175307 681.8446972694674 310.9693286762216 937.0958170099927 293.1909531675308
391 0.005 1.955 2 721.7891468591882 563.1382160776853 563.2528068225324 1006.028339049458 1025.570088694613 1045.253065834324 682.0187521057712 311.0595055985956 937.1148327547802 293.1909579357733
392 0.005 1.96 2 722.0175781027133 563.54895335675 563.6644830464617 1006.029738499109 1025.570605627847 1045.253069131485 682.1926883484251 311.1498033472208 937.1338116048179 293.1909623579367
393 0.005 1.965 2 722.2449274630911 563.9586767342695 564.0751418917311 1006.031315696649 1025.571143415727 1045.253072567997 682.3664240360509 311.2402477667976 937.1528006775053 293.1909669598761
394 0.005 1.97 2 722.471980140162 564.367390119002 564.4847867015482 1006.032853524374 1025.571663489084 1045.25306885356 682.5398738205273 311.3308134324035 937.1717538297828 293.1909716925931
395 0.005 1.975 2 722.6987906883015 564.7750968940099 564.8934208040281 1006.034395301913 1025.572182657129 1045.253072531983 682.7132607190258 311.4214972394364 937.1906269181419 293.1909760997304
396 0.005 1.98 2 722.9245393657018 565.1817994230961 565.3010469363905 1006.035930899084 1025.572724119844 1045.253075900662 682.886461417386 311.5123262411776 937.2095907862148 293.1909806892077
397 0.005 1.985 2 723.1499814596888 565.587501432565 565.7076685887616 1006.037479734641 1025.573237495192 1045.253072192923 683.0593849612809 311.6032747109911 937.228471902726 293.1909854175474
398 0.005 1.99 2 723.3752335662165 565.9922063933205 566.1132890956969 1006.039020926155 1025.573751442474 1045.253075555986 683.2322624375691 311.6943397266048 937.2472979785227 293.1909898239011
399 0.005 1.995 2 723.5994517844078 566.3959164803856 566.5179110346181 1006.040536555934 1025.574281620827 1045.253079354383 683.4049691173093 311.785547164077 937.2661777064657 293.1909944245438
400 0.005 2 2 723.8234099614277 566.7986354785463 566.9215379055114 1006.042104499908 1025.574796596145 1045.253076527877 683.5772568422728 311.8768703525747 937.2849849979331 293.1909991615507
401 0.005 2.005 2 724.0471096895037 567.2003666455947 567.3241729471479 1006.043621903348 1025.575306057041 1045.253082876578 683.7495560740597 311.9683060391473 937.3037409836353 293.1910035922832
402 0.005 2.01 2 724.2697810558437 567.6011121802156 567.7258188051022 1006.045140564916 1025.575834574049 1045.253084155856 683.9216744393503 312.0598800280042 937.3225503938853 293.1910082301744
403 0.005 2.015 2 724.4921564428344 568.0008757936859 568.1264788399817 1006.046699571545 1025.57634530042 1045.253084573145 684.0935295478303 312.1515693875712 937.3412840969221 293.1910130027223
404 0.005 2.02 2 724.7143290417065 568.3996606565223 568.5261561449053 1006.048235970395 1025.576850659274 1045.253089285129 684.2653192132885 312.2433705461634 937.3599682464048 293.1910174644318
405 0.005 2.025 2 724.9354854141028 568.7974691422452 568.9248535468558 1006.049758773702 1025.577376578274 1045.253092418226 684.4368771914529 312.335310888365 937.3787194874482 293.1910221288924
406 0.005 2.03 2 725.1563430405083 569.1943047952443 569.3225743032058 1006.051313714633 1025.577879638756 1045.2530900194 684.6081863311612 312.4273618879516 937.3973843178688 293.1910269183653
407 0.005 2.035 2 725.3769908096672 569.5901708771596 569.7193215524464 1006.05285363117 1025.578381231695 1045.25309434459 684.7794233950293 312.5195220473047 937.4159938916969 293.1910313923934
408 0.005 2.04 2 725.5966297238746 569.9850696147843 570.1150979666869 1006.054370951758 1025.578898216138 1045.253095721352 684.9504270477404 312.6118151571998 937.4346595211052 293.1910360593284
409 0.005 2.045 2 725.8159468552932 570.3790045097884 570.5099068523934 1006.055927188841 1025.579398001278 1045.253095897073 685.1211762780713 312.7042192360477 937.4532515697 293.1910408601626
410 0.005 2.05 2 726.0350571264969 570.7719789431094 570.9037513695853 1006.057472532401 1025.579893688923 1045.253098612956 685.2919510219284 312.7967299381617 937.4717997275521 293.191045343068
411 0.005 2.055 2 726.2531475715663 571.163994993978 571.2966341369363 1006.058987759349 1025.580407357829 1045.253103498311 685.4624451220931 312.8893755058573 937.4904002414378 293.1910500140752
412 0.005 2.06 2 726.4709301585134 571.5550561850476 571.6885583932775 1006.060543818609 1025.58090226012 1045.25310029818 685.6327145994854 312.9821278575657 937.5089257581139 293.1910548094931
413 0.005 2.065 2 726.688536859024 571.9451656913427 572.0795271861782 1006.062080776853 1025.581394086641 1045.253104665537 685.802980961203 313.0749856872828 937.5274079642502 293.1910592796782
414 0.005 2.07 2 726.9050805057364 572.3343256860377 572.4695432143553 1006.063596100125 1025.581901371087 1045.253106152213 685.9728889517538 313.1679740807605 937.545934903343 293.1910639296657
415 0.005 2.075 2 727.1213683025485 572.7225397349961 572.8586096245839 1006.065150680413 1025.582390631651 1045.25310422345 686.1425228958725 313.2610667155429 937.5643854990028 293.1910686872678
416 0.005 2.08 2 727.3374560457362 573.1098110449381 573.2467295435567 1006.066695988799 1025.582882300966 1045.253110155591 686.3120851738463 313.3542610581126 937.5827946497469 293.1910731174837
417 0.005 2.085 2 727.5525443965097 573.496141668318 573.6339054876207 1006.068214931345 1025.58338782548 1045.253111005346 686.4813395919225 313.4475862200097 937.6012432658461 293.1910777223533
418 0.005 2.09 1 727.7574733768384 573.8803630819705 574.0190931925987 1006.111989296346 1025.587422336825 1045.252259569611 686.7496692944167 313.5413702621212 937.6608927790953 293.1910793380822
419 0.005 2.095 2 727.9826123438153 574.2648539396429 574.4044254011571 1006.069213528383 1025.585030587296 1045.25348659803 686.8520510405896 313.6350496781089 937.6419457691301 293.191084182389
420 0.005 2.1 1 728.18559214436 574.6472160140687 574.78773669271 1006.113018040517 1025.588825347429 1045.252395095145 687.1107279902737 313.729085146993 937.6980582636022 293.1910884642746
421 0.005 2.105 2 728.4097612411655 575.0298537589142 575.1711881104391 1006.072656487694 1025.586002061342 1045.253438764334 687.2038476031775 313.8229349563328 937.6793446170317 293.1910969915945
422 0.005 2.11 1 728.6123420996579 575.4103731700004 575.5526357241251 1006.116408876175 1025.589744573252 1045.25251830237 687.4605384190631 313.9170854180839 937.7350818015476 293.191103314568
423 0.005 2.115 1 728.8221665204256 575.7899549282371 575.9331267523339 1006.118832377483 1025.584598002207 1045.250930388994 687.6874597612353 314.0112606333009 937.7674223021287 293.1911088387226
424 0.005 2.12 1 729.0345981044057 576.1686260896772 576.3127022592715 1006.112995022172 1025.583217980956 1045.251454488329 687.8949674529732 314.1055958487538 937.7882750257689 293.1911134639506
425 0.005 2.125 1 729.2476236290726 576.5463893798352 576.6913594764749 1006.109831592983 1025.584619628892 1045.252118781193 688.0904515210599 314.2000586283863 937.8060339349098 293.1911188798018
426 0.005 2.13 1 729.4596593468382 576.923247148932 577.0690989005618 1006.110262794795 1025.586446061526 1045.252455357969 688.2786003320658 314.2946354588443 937.8238918412133 293.191125801954
427 0.005 2.135 1 729.6706771458156 577.2992009749762 577.4459220486456 1006.112247212141 1025.587386868757 1045.252291984002 688.4623336732852 314.3893155569868 937.8424477871662 293.191134233988
428 0.005 2.14 1 729.8808158138625 577.6742571736085 577.8218341995716 1006.114526931299 1025.587893779315 1045.252289166874 688.643499114997 314.4840873695916 937.8611190858093 293.1911442015212
429 0.005 2.145 1 730.0903285752661 578.0484172339224 578.1968389361706 1006.116361962222 1025.588049589112 1045.25216829064 688.8231354769094 314.5789426467769 937.8796358915461 293.1911556497079
430 0.005 2.15 1 730.2995334944782 578.4216857685752 578.5709411518512 1006.118102815881 1025.588419772963 1045.252298384017 689.0019236189472 314.6738764511855 937.8981592473724 293.1911686012459
431 0.005 2.155 1 730.5084166217015 578.7940651879169 578.9441447047566 1006.119520517908 1025.58865619109 1045.252193359868 689.180032844595 314.7688907123186 937.9165057089149 293.1911830002061
432 0.005 2.16 1 730.7169836586124 579.1655603777119 579.3164548532608 1006.121051933743 1025.5891309261 1045.252314019715 689.3578522464617 314.8639856702819 937.934845244847 293.1911987968583
433 0.005 2.165 1 730.9253236773962 579.5361743865611 579.687875537505 1006.122462492232 1025.589465663551 1045.252220828394 689.5352632875314 314.9591645862885 937.9531301891942 293.1912158755909
434 0.005 2.17 1 731.1332975005962 579.9059083977952 580.0584094960788 1006.124068643257 1025.589982144415 1045.252343155979 689.7123293743344 315.0544275347056 937.9714604095251 293.1912341019101
435 0.005 2.175 1 731.3410372851948 580.2747669634643 580.4280609155228 1006.125563849271 1025.590311038 1045.252238815573 689.8890841604224 315.149776734567 937.9896981188328 293.1912532834319
436 0.005 2.18 1 731.5483751975445 580.6427518082281 580.7968327167132 1006.127126934116 1025.59078808868 1045.252357730638 690.06532559938 315.2452134590253 938.0079090179621 293.1912732363772
437 0.005 2.185 1 731.755084305511 581.0098624016183 581.164725834207 1006.128594708978 1025.591077682042 1045.25222736063 690.2409941381145 315.3407370266003 938.0259704814016 293.1912937579386
438 0.005 2.19 1 731.9613635811509 581.3761062459917 581.5317460769043 1006.130163779143 1025.591539598536 1045.252325107645 690.4163091185313 315.4363511490519 938.0440750483561 293.1913146669182
439 0.005 2.195 1 732.1672289040599 581.7414847703607 581.8978962593762 1006.131654951677 1025.591865134795 1045.252218792481 690.5913465749223 315.5320676394205 938.0621746152642 293.1913357668718
440 0.005 2.2 1 732.3727522371254 582.1060015154137 582.263179640208 1006.133230683829 1025.592360022506 1045.252325524049 690.7660599650675 315.627868286976 938.0803380203618 293.191356885264
441 0.005 2.205 1 732.5778083969135 582.4696579056811 582.627598751331 1006.134694985858 1025.59268215217 1045.252209815879 690.9396402395645 315.723755741815 938.0984110097359 293.1913778719603
442 0.005 2.21 1 732.7824687059751 582.8324576832212 582.9911568098448 1006.136256143004 1025.593158741605 1045.252302827958 691.1132526931232 315.8197199883757 938.1164902472117 293.1913985880823
443 0.005 2.215 1 732.9866580996046 583.1944031965139 583.3538565060625 1006.137686441367 1025.593459164779 1045.252180909524 691.2866025381691 315.9157714219032 938.1344316973676 293.1914188996539
444 0.005 2.22 1 733.1903887201347 583.5554960887115 583.715700157969 1006.13921960991 1025.593929756739 1045.252274057093 691.4594501735585 316.0119116586444 938.1523728938253 293.1914386957627
445 0.005 2.225 1 733.3936941162266 583.9157399883579 584.0766907054315 1006.140638593275 1025.59422710404 1045.252150541 691.6321312789818 316.1081417683434 938.1701979516804 293.1914578693155
446 0.005 2.23 1 733.5965474480827 584.2751377430352 584.4368310891881 1006.142174324517 1025.594698742216 1045.252246822055 691.8044023891753 316.2044752433928 938.188035377873 293.1914763391582
447 0.005 2.235 1 733.7988533859611 584.6336914683297 584.796123854101 1006.143544253861 1025.59495860185 1045.252093397709 691.9761402515758 316.300885953179 938.205702173812 293.1914940312244
448 0.005 2.24 1 734.0008006086645 584.9914042566115 585.1545720037725 1006.14510920688 1025.595417082681 1045.252172485893 692.1476610726002 316.397377958313 938.2234674279293 293.1915108731249
449 0.005 2.245 1 734.2023296050716 585.3482780776112 585.512177855732 1006.14648642228 1025.595682743737 1045.25201684206 692.3188422194905 316.4939534082561 938.2411243763111 293.1915267925157
450 0.005 2.25 1 734.4035135805143 585.7043158648454 585.8689442508357 1006.148040502582 1025.596149629784 1045.252110154467 692.489670657355 316.5906165890258 938.2588575825704 293.1915417534559
451 0.005 2.255 1 734.6043381664932 586.0595203585228 586.2248738797347 1006.149347227733 1025.59642223209 1045.251982954865 692.6600012084408 316.687359412916 938.2763954971726 293.1915557075071
452 0.005 2.26 1 734.8047558729394 586.4138937513471 586.5799692214121 1006.150938929604 1025.59692948681 1045.252105464701 692.8300101623554 316.7841850250431 938.2940870253025 293.1915686275302
453 0.005 2.265 1 735.0046777654185 586.7674376423693 586.9342319842747 1006.152333543212 1025.597234888952 1045.25199304756 692.9996546902885 316.8810878457235 938.311657558602 293.1915804854046
454 0.005 2.27 1 735.2041228801543 587.1201551085584 587.2876651651276 1006.15387056897 1025.597720166141 1045.252118263485 693.1689480124641 316.9780731872517 938.329210472161 293.1915912897394
455 0.005 2.275 1 735.4031987913806 587.4720482029308 587.6402710775362 1006.155387265508 1025.598087713527 1045.252061021333 693.3378954138607 317.075137420097 938.3467524828274 293.1916010026677
456 0.005 2.28 1 735.6019890164381 587.8231203676451 587.9920527822482 1006.156889486708 1025.59861906531 1045.252216595669 693.5064494448924 317.1722848324921 938.363994763068 293.1916096463306
457 0.005 2.285 1 735.8001588954071 588.1733733789069 588.3430121559095 1006.15831970305 1025.598950399571 1045.252105607833 693.6745577050714 317.2695066173653 938.381226637186 293.1916172472375
458 0.005 2.29 1 735.9978831185505 588.522809841794 588.6931518756601 1006.159900484312 1025.599442687535 1045.252208480898 693.8423876275367 317.3668083135655 938.3985934172808 293.191623847553
459 0.005 2.295 1 736.1950638828789 588.8714318136523 589.042474142386 1006.161376725195 1025.599784929985 1045.252119304657 694.0098513217833 317.4641932376982 938.4159432103826 293.1916294456577
460 0.005 2.3 1 736.3919563783481 589.2192427350901 589.3909822577814 1006.162959160011 1025.600302277573 1045.252241707948 694.1771975994694 317.561650742498 938.4334187643118 293.1916341089757
461 0.005 2.305 1 736.5882485372977 589.566242435914 589.7386767934759 1006.164383653675 1025.60062102252 1045.252121801568 694.3439714081588 317.6591815007102 938.450691847078 293.1916378954476
462 0.005 2.31 1 736.7841993152415 589.9124349352822 590.0855611622563 1006.165929336444 1025.60109859079 1045.252219000942 694.5104160746173 317.7567880846142 938.4680371342939 293.1916408790634
463 0.005 2.315 1 736.9798051299805 590.2578227120069 590.4316379681497 1006.167311425941 1025.601394011162 1045.252099338509 694.6762615385533 317.8544698840774 938.485261146101 293.191643110163
464 0.005 2.32 1 737.1749833723923 590.6024078804581 590.7769093136404 1006.168870129474 1025.601889108198 1045.252211027937 694.8418937185201 317.9522267277737 938.5025388767791 293.1916446642607
465 0.005 2.325 1 737.3696990702367 590.9461929532581 591.1213775870381 1006.170300855389 1025.602207847893 1045.252100857566 695.0072385015937 318.0500560501221 938.5197249461537 293.1916456040329
466 0.005 2.33 1 737.5640876520425 591.2891807767845 591.4650455789779 1006.17185895267 1025.602695300862 1045.252215868305 695.1722415969992 318.1479513173015 938.5369672983095 293.1916460146531
467 0.005 2.335 1 737.7581314205453 591.6313756794596 591.8079177695333 1006.173285405826 1025.603019137481 1045.252115859206 695.3369096344821 318.2459197556013 938.5541996111622 293.1916459645582
468 0.005 2.34 1 737.9516554288288 591.9727826478016 592.1499965400774 1006.174862852361 1025.6035234822 1045.252238253066 695.5013782938288 318.3439709821071 938.5714239985347 293.1916455406875
469 0.005 2.345 1 738.1447169554017 592.3133990496951 592.4912825293422 1006.176302093544 1025.603843280253 1045.252131323226 695.6655425747851 318.4420947357247 938.5885331862982 293.1916448109893
470 0.005 2.35 1 738.3373815773589 592.6532274594822 592.8317784070076 1006.177880058526 1025.604341535884 1045.252252233279 695.8293645774751 318.5402937539396 938.60563908189 293.1916438601754
471 0.005 2.355 1 738.529596195874 592.9922699601133 593.17148579819 1006.179297311175 1025.604652801458 1045.252143535151 695.9929137797501 318.6385632078878 938.6226737781203 293.1916427523298
472 0.005 2.36 1 738.7213947845908 593.3305286097478 593.5104069766143 1006.180870574051 1025.605156074711 1045.25226810393 696.1561199843558 318.7368674232196 938.6397696338612 293.191641566448
473 0.005 2.365 1 738.9126820493485 593.6680060036997 593.8485441485682 1006.182309042603 1025.605477140442 1045.252163027891 696.3190225767244 318.8352627102898 938.6567615429682 293.1916403591043
474 0.005 2.37 1 739.1035771918066 594.0047043536512 594.1858996661118 1006.183811172049 1025.605973271206 1045.252284401271 696.4817251752648 318.9337358389182 938.673692960583 293.1916392010648
475 0.005 2.375 1 739.294029434066 594.3406256740824 594.5224754878685 1006.185253951655 1025.606293246758 1045.252176814645 696.6440500399368 319.032277957609 938.6905903212761 293.1916381392145
476 0.005 2.38 1 739.4840947814154 594.6757723905362 594.858274012802 1006.186821127935 1025.606779399663 1045.252291134056 696.8060262214925 319.1308895343561 938.7075631243378 293.1916372326966
477 0.005 2.385 1 739.6736981562951 595.0101464897189 595.1932974648538 1006.188252776854 1025.607090559046 1045.252183035058 696.9676199522166 319.2295659148526 938.7244414955526 293.1916365159773
478 0.005 2.39 1 739.8628893065676 595.3437494228626 595.5275473974302 1006.18975604141 1025.607558463839 1045.252294087506 697.1288965732253 319.3283065971839 938.7413033391076 293.1916360351735
479 0.005 2.395 1 740.0516753999397 595.6765830312505 595.8610259004778 1006.191177557032 1025.607870803263 1045.252187320008 697.2897826818107 319.4271105938479 938.7581114419442 293.191635812119
480 0.005 2.4 1 740.2400938213844 596.0086506948583 596.1937357504864 1006.192735166188 1025.608358271546 1045.252304935247 697.4506258778105 319.5259750447348 938.7749777392363 293.1916358798307
481 0.005 2.405 1 740.4279970892526 596.3399545118242 596.5256790697686 1006.194163910676 1025.608666445675 1045.252193945954 697.6110695581391 319.624906394137 938.7917431304573 293.1916362466912
482 0.005 2.41 1 740.6155324249379 596.6704967712279 596.8568582937949 1006.195720624797 1025.609147475388 1045.252307626869 697.771183975501 319.7239027000651 938.8085676178151 293.191636933378
483 0.005 2.415 1 740.8026434975615 597.0002790354089 597.1872752264458 1006.197130378759 1025.60944782954 1045.252197464555 697.9308750147746 319.8229613396027 938.8252866105368 293.1916379365728
484 0.005 2.42 1 740.9893172690996 597.3293034022379 597.5169320303279 1006.19867210927 1025.609932251085 1045.252318364108 698.090291890176 319.9220834497888 938.842045682521 293.1916392662336
485 0.005 2.425 1 741.1755728966418 597.6575723499806 597.8458308430255 1006.200074734189 1025.610233353478 1045.252209246784 698.2494007512378 320.0212675338249 938.8587053206024 293.1916409095165
486 0.005 2.43 1 741.3614562904843 597.9850873465969 598.1739735949463 1006.20169698074 1025.610730858441 1045.252326076444 698.4082753899106 320.1205125734527 938.8756006106629 293.1916428673117
487 0.005 2.435 1 741.5468799373766 598.3118514414117 598.5013628438772 1006.203125496546 1025.61103095358 1045.252216061947 698.5667436027182 320.2198154306298 938.8922595880066 293.1916451184983
488 0.005 2.44 1 741.7319403882755 598.637866322926 598.8280005323788 1006.204671677236 1025.611504246305 1045.25233021011 698.7249095793685 320.3191797585853 938.9089298092078 293.1916476566943
489 0.005 2.445 1 741.916560225921 598.9631337348929 599.1538884938172 1006.20607728676 1025.611801147273 1045.252220757418 698.8827868129672 320.4186074268704 938.9254889384769 293.1916504557351
490 0.005 2.45 1 742.1007925080971 599.2876560923551 599.4790290231095 1006.207621209083 1025.612276609708 1045.252335470734 699.0403704227855 320.5180878587704 938.9420973750648 293.1916535055828
491 0.005 2.455 1 742.28458477091 599.6114350711497 599.8034239703481 1006.209035666088 1025.612575977511 1045.252226485898 699.197680433011 320.6176280874799 938.9586145823647 293.1916567760163
492 0.005 2.46 1 742.4680009039619 599.9344728602382 600.1270754386316 1006.21055574934 1025.613045885905 1045.252342123559 699.3546790765031 320.7172244352045 938.9751655024148 293.1916602540882
493 0.005 2.465 1 742.650904212533 600.2567706732025 600.4499849266882 1006.211956276797 1025.613344237421 1045.252234013383 699.511374699714 320.8168600012861 938.9916018293347 293.1916639072728
494 0.005 2.47 1 742.8334547931163 600.578331436882 600.7721550234457 1006.213505436912 1025.613820793683 1045.252350688711 699.6678040884022 320.9165585337776 939.0081168540058 293.1916677218966
495 0.005 2.475 1 743.0155987125391 600.89915709927 601.093587685402 1006.214911999501 1025.614113894832 1045.252239793693 699.8239374166693 321.0163175744877 939.0245394674632 293.1916716657803
496 0.005 2.48 1 743.1973562333815 601.2192498654834 601.4142851304225 1006.21645579968 1025.614588021658 1045.252355904268 699.9798235970163 321.1161351470226 939.0410144210606 293.1916757254276
497 0.005 2.485 1 743.378792868263 601.5386124477109 601.7342497254396 1006.217864361821 1025.614883830735 1045.252247803831 700.1354285209773 321.2160085251356 939.0573916064307 293.1916798699546
498 0.005 2.49 1 743.5598031497589 601.8572464085962 602.0534834118173 1006.219402832971 1025.61535317686 1045.25236310452 700.2907678803028 321.3159375602302 939.0738113944401 293.1916840878764
499 0.005 2.495 1 743.7403468522405 602.1751534116886 602.3719879794562 1006.220796777089 1025.615641895179 1045.252253071955 700.4457904771364 321.4159171945919 939.0901288753979 293.1916883512324
500 0.005 2.5 1 743.9205074751346 602.4923360596047 602.6897657702583 1006.222329706997 1025.616109844325 1045.252367278949 700.6003482797131 321.5159510178015 939.1064995105796 293.1916926524768
501 0.005 2.505 1 744.1002375609405 602.808796067606 603.006818656922 1006.223722766108 1025.616397444039 1045.252255823573 700.7547490781916 321.6160348495987 939.1227727854413 293.1916969669888
502 0.005 2.51 1 744.2795911360645 603.1245355759522 603.3231488346869 1006.22525189553 1025.616863078287 1045.252371483853 700.9089056533492 321.7161725154521 939.1390962780831 293.1917012901893
503 0.005 2.515 1 744.4585143227667 603.4395563437931 603.6387580808374 1006.226648987949 1025.617156084884 1045.252264033326 701.0628050753847 321.8163619604892 939.1553258330978 293.1917056007667
504 0.005 2.52 1 744.6370645811369 603.7538598440188 603.95364820596 1006.228180599445 1025.617624849255 1045.252380635851 701.2165423654999 321.9166017073881 939.1716059834067 293.1917098975587
505 0.005 2.525 1 744.8150832604542 604.0674484749901 604.2678209086748 1006.229570795465 1025.61791624284 1045.252272602218 701.3699642165438 322.016895329285 939.18776071262 293.1917141629195
506 0.005 2.53 1 744.9927931851486 604.3803234560366 604.5812782371845 1006.231100072352 1025.618379447513 1045.252387883569 701.5231066988928 322.1172323595443 939.2039844844566 293.1917183980593
507 0.005 2.535 1 745.1700920912147 604.6924875461141 604.8940223525678 1006.232501594014 1025.618668885567 1045.252280376691 701.6759661540368 322.2176230904008 939.220120857985 293.1917225883728
508 0.005 2.54 1 745.3469816239699 605.0039444909036 605.2060565995154 1006.233909860304 1025.619137185754 1045.252399925808 701.8287706243431 322.3180665740348 939.2362950487581 293.1917267393108
509 0.005 2.545 1 745.5234254769955 605.3146944702798 605.5173819073365 1006.235267067277 1025.619433254479 1045.252292885817 701.9811600195266 322.4185565039046 939.2523792463372 293.191730839486
510 0.005 2.55 1 745.6995096555256 605.6247404422309 605.8280007289826 1006.236811779032 1025.619894286455 1045.252404730347 702.1332104661216 322.5190920588997 939.2685465530151 293.1917348964648
511 0.005 2.555 1 745.8751965511847 605.9340823794261 606.1379140357811 1006.238200580951 1025.620171497211 1045.252293682531 702.2849727807787 322.619674605231 939.2845970306757 293.1917389006483
512 0.005 2.56 1 746.0505336686294 606.2427237057699 606.4471243612784 1006.239724364606 1025.620631237189 1045.252411431205 702.4364985000371 322.720274149831 939.3006922240768 293.1917428616296
513 0.005 2.565 1 746.2254657781496 606.5506650533617 606.75563299253 1006.241110663892 1025.620912503854 1045.252301303473 702.5877780980206 322.8209271207751 939.3166855611828 293.1917467720311
514 0.005 2.57 1 746.4000980186999 606.8579096337147 607.0634421360287 1006.242645406264 1025.62137688199 1045.252419576769 702.7388163082918 322.9216342116734 939.33288546848 293.1917506435186
515 0.005 2.575 1 746.5742973533409 607.1644590397467 607.3705539033398 1006.244012249747 1025.621655776177 1045.252310273477 702.8895483427355 323.0223900199209 939.3488545655638 293.1917544706711
516 0.005 2.58 1 746.7482068662952 607.4703153494759 607.6769704487215 1006.245534506133 1025.622120428301 1045.252429603755 703.0399296895455 323.1231936697942 939.3648443090713 293.1917582660258
517 0.005 2.585 1 746.921703341883 607.7754802485208 607.9826935601585 1006.246907849519 1025.622397707674 1045.252319034272 703.1900902635091 323.2240468432521 939.380728774723 293.1917620246844
518 0.005 2.59 1 747.0948810848329 608.0799546665498 608.2877242049772 1006.248406303191 1025.622849926465 1045.252433923835 703.339812706169 323.3249547274253 939.3966697208464 293.1917657606455
519 0.005 2.595 1 747.2675735746171 608.3837418656045 608.5920653591933 1006.249789728576 1025.62313328346 1045.252326431666 703.4894220509935 323.4258574629507 939.4125198716321 293.1917694694333
520 0.005 2.6 1 747.4398749828475 608.6868435527215 608.8957189725936 1006.251310560576 1025.623591170445 1045.25244179812 703.6388475920971 323.526821638312 939.4284281177994 293.1917731648201
521 0.005 2.605 1 747.6117451753875 608.9892610119846 609.1986865826765 1006.252694710395 1025.623870941666 1045.252333356437 703.7880063887634 323.6278448737038 939.4442426888829 293.1917768411665
522 0.005 2.61 1 747.7832458113588 609.2909971359136 609.5009705654847 1006.254215022833 1025.62432692303 1045.252450095488 703.936953499811 323.7289137770155 939.4601116624564 293.1917805109159
523 0.005 2.615 1 747.9543275931376 609.5920530668138 609.8025724730929 1006.255592356688 1025.624602045565 1045.252340737424 704.0856344271267 323.8300218701426 939.4758817088051 293.1917841680768
524 0.005 2.62 1 748.125051392282 609.8924307916271 610.1034942525433 1006.257106690084 1025.625056459435 1045.252457518489 704.2340902286419 323.9311714913068 939.4917044797198 293.1917878243436
525 0.005 2.625 1 748.2953596433002 610.1921321839706 610.4037376654653 1006.258486512079 1025.625333596241 1045.252349545428 704.3825245528949 324.032361900207 939.5074311605333 293.1917914724277
526 0.005 2.63 1 748.4653222448254 610.4911594257676 610.7033048281168 1006.25998844471 1025.62578200942 1045.252464736034 704.5306078026057 324.1335920151332 939.5232074710223 293.1917951242591
527 0.005 2.635 1 748.6348833412779 610.7895144547743 611.002197639556 1006.261364929179 1025.626058777316 1045.252357265562 704.6779811476341 324.234861122666 939.5388906112901 293.1917987713289
528 0.005 2.64 1 748.8040950271017 611.0871988708629 611.300417924811 1006.262878139391 1025.6265086135 1045.252471297716 704.825292684704 324.3361691039909 939.5546239661987 293.1918024243292
529 0.005 2.645 1 748.9729113514228 611.3842142271127 611.5979672828125 1006.264244436063 1025.62677484007 1045.252358155688 704.9724144493347 324.4375159565944 939.5702569653768 293.1918060749344
530 0.005 2.65 1 749.1414501771084 611.6805633341227 611.8948481269788 1006.265745188175 1025.627218957066 1045.252473239771 705.1193751299561 324.5389014089438 939.5859429396521 293.191809733712
531 0.005 2.655 1 749.3095920266402 611.9762470748535 612.1910617152279 1006.267102430782 1025.627492017391 1045.252368357518 705.2660188339939 324.6403153232328 939.6015267042097 293.1918133919856
532 0.005 2.66 1 749.4780482648544 612.2712671922776 612.4866099878401 1006.26860304909 1025.627939058181 1045.252482152731 705.4124936944917 324.7417699105685 939.6171362321332 293.1918170597178
533 0.005 2.665 1 749.6454264477934 612.565799078973 612.7816179650347 1006.269715285009 1025.628061562498 1045.252311907025 705.5588211335181 324.8429392294466 939.6324624755931 293.1918207275585
534 0.005 2.67 1 749.8124312260385 612.8596780720839 613.0759806633239 1006.271162785805 1025.628506186155 1045.252434496839 705.7050389222439 324.9442091271405 939.647997304296 293.1918244048709
535 0.005 2.675 1 749.9790838838477 613.1529051243367 613.3696959347283 1006.272522690146 1025.628782679544 1045.25232795625 705.8509819352782 325.0455452809052 939.6634897940727 293.1918280800567
536 0.005 2.68 1 750.1453160935137 613.4454811457656 613.66276355405 1006.274054266688 1025.62925258944 1045.252448958913 705.9967386425681 325.1469662602383 939.6790640089671 293.1918317592977
537 0.005 2.685 1 750.3112055508832 613.7374072140509 613.9551835311222 1006.275419275134 1025.62951062177 1045.252335571149 706.1422740425786 325.2484200299485 939.6945261560088 293.1918354301591
538 0.005 2.69 1 750.4768000106237 614.0286850696463 614.246956715387 1006.276922294594 1025.629950768043 1045.252450462669 706.2876055180703 325.3499075348444 939.7100396370774 293.191839100551
539 0.005 2.695 1 750.6418906479786 614.3193159275208 614.5380841359521 1006.278302706233 1025.630223797448 1045.252346549199 706.4327113507164 325.4514329691397 939.7251939785035 293.1918427610383
540 0.005 2.7 1 750.8066122197203 614.6093015636751 614.8285664387347 1006.279847181431 1025.630672183064 1045.252464024863 706.5775882779589 325.5529979015431 939.7406016157948 293.1918464221158
541 0.005 2.705 1 750.9710351154739 614.8986443302191 615.1184054332392 1006.28119597143 1025.630925550429 1045.252354188726 706.7222012973828 325.6545983642315 939.7559739286585 293.1918500743867
542 0.005 2.71 1 751.1351458849297 615.1873450759242 615.4076021350537 1006.282698123264 1025.631373076252 1045.252473556301 706.8665986001881 325.7562415909253 939.7714391193532 293.1918537281865
543 0.005 2.715 1 751.2988931517234 615.4754048510802 615.696157548158 1006.284049835802 1025.631635760621 1045.25236363178 707.0107114148927 325.8579131134216 939.7868010882246 293.1918573743298
544 0.005 2.72 1 751.4623082242538 615.7628254527259 615.9840731150753 1006.285538246954 1025.632077034668 1045.252480827081 707.1545952335056 325.95960925317 939.8022047268574 293.1918610232876
545 0.005 2.725 1 751.6255181177052 616.0494426077212 616.271232081979 1006.287128389201 1025.632478545746 1045.25243179401 707.2980891985426 326.0616401125452 939.8177073059785 293.1918646679839
546 0.005 2.73 1 751.7882834900315 616.3354146128817 616.5577369305635 1006.28874824715 1025.632920132691 1045.252539866762 707.4411430541548 326.1636457424617 939.8329896222806 293.1918683193467
547 0.005 2.735 1 751.9503900846197 616.6209110546845 616.8437113338445 1006.289915880696 1025.633032028522 1045.252368863339 707.584072134871 326.265349135473 939.8480251344394 293.1918719703447
548 0.005 2.74 1 752.112231109497 616.9057760780097 617.1290569531014 1006.291311556434 1025.633455062468 1045.252489989614 707.7268535313164 326.3671356536989 939.8632755912221 293.1918756336308
549 0.005 2.745 1 752.2737227635129 617.1900105081855 617.4137729407245 1006.292601764617 1025.633706434857 1045.252377879673 707.8694556546316 326.468973165745 939.8784653869355 293.191879299868
550 0.005 2.75 1 752.4350583721115 617.4734522128597 617.6977433831585 1006.294332756695 1025.634292088276 1045.25255571713 708.0119182089685 326.5711460909809 939.8939425438691 293.1918829757893
551 0.005 2.755 1 752.5962645688089 617.7562618705359 617.9810721225579 1006.295713715969 1025.634538934257 1045.252435188038 708.1544037421803 326.6732790155349 939.9091813808673 293.1918866475556
552 0.005 2.76 1 752.7569406996604 618.0384401538183 618.2637629530731 1006.297184273695 1025.634954790558 1045.252546126253 708.2964342324682 326.7754276627066 939.9243909147516 293.1918903228424
553 0.005 2.765 1 752.9171292801199 618.3199887046835 618.5458188057081 1006.298507532009 1025.635203330829 1045.252439848961 708.4380469683675 326.8775878119481 939.9394908048993 293.1918939920518
554 0.005 2.77 1 753.0764368738853 618.6009098121879 618.8272425394331 1006.299986654181 1025.635643682625 1045.252562228145 708.579396512093 326.9797682128284 939.9546982637873 293.1918976648836
555 0.005 2.775 1 753.2356127720709 618.8812056773505 619.1080368567281 1006.301319352468 1025.635892810656 1045.25244933685 708.720383411997 327.0819755845297 939.9697732717374 293.1919013308308
556 0.005 2.78 1 753.3945483288207 619.1608777184116 619.3882038649901 1006.302787253182 1025.636320422286 1045.252564559185 708.8612557768023 327.1841891293809 939.9848828512809 293.1919049975371
557 0.005 2.785 1 753.5530920105489 619.4400897720985 619.6678614051067 1006.303885685869 1025.636423889768 1045.252392176171 709.0019138738869 327.2861318207172 939.9996948194354 293.1919086521008
558 0.005 2.79 1 753.711387076764 619.7186885991187 619.9469112932597 1006.305330997342 1025.636854897453 1045.252516171498 709.142510648698 327.3881589949726 940.0147067816883 293.191912301574
559 0.005 2.795 1 753.8693232048779 619.9966750020991 620.2253520652495 1006.306692196754 1025.637118570542 1045.252408919191 709.2828964574782 327.4902313050507 940.0296711893484 293.1919159317958
560 0.005 2.8 1 754.0270270667503 620.2740501163837 620.5031835312267 1006.308172264282 1025.637541278514 1045.252519798569 709.4230594962592 327.5923472088992 940.0447128032671 293.1919195471846
561 0.005 2.805 1 754.1843741338424 620.5508146956942 620.7804057397642 1006.309500731926 1025.637780018553 1045.252405303426 709.563081266907 327.6944985199289 940.0596627645054 293.1919231344128
562 0.005 2.81 1 754.3411778383173 620.826970235231 621.057019790636 1006.310980039367 1025.638207802225 1045.252522247275 709.7028542873176 327.7966766438551 940.0747056321705 293.1919267009669
563 0.005 2.815 1 754.4977429035163 621.1025182010055 621.3330266036711 1006.312300849418 1025.638451459813 1045.252412329176 709.8423883015104 327.8988931827534 940.0896098674947 293.1919302377204
564 0.005 2.82 1 754.6540408250394 621.3774602966024 621.6084274492952 1006.313764253101 1025.638875736965 1045.252527755359 709.9816978013303 328.0011470330504 940.1045550263932 293.1919337547627
565 0.005 2.825 1 754.8100414254202 621.6517975300345 621.8832232265449 1006.31513024641 1025.639130226145 1045.252419372749 710.1209973914117 328.1034140382836 940.1194074995465 293.1919372446484
566 0.005 2.83 1 754.965733794069 621.9255319948361 622.1574156186306 1006.31658451958 1025.639548725674 1045.252535034826 710.2599976078059 328.2057080965022 940.1343053903665 293.1919407188118
567 0.005 2.835 1 755.1209893023309 622.1986645121077 622.4310054260467 1006.317889077939 1025.639785680142 1045.252423253427 710.3987303356699 328.3080136792502 940.1490936977291 293.1919441703665
568 0.005 2.84 1 755.2759540676502 622.4711972086852 622.70399451794 1006.319362485874 1025.640214473724 1045.252541227928 710.5372543047697 328.4103442194556 940.1639555318606 293.1919476104807
569 0.005 2.845 1 755.4307150410912 622.7431304194382 622.9763831349238 1006.3206964648 1025.640477586598 1045.252436801329 710.6755376737628 328.5126965148439 940.1786846659869 293.1919510317278
570 0.005 2.85 1 755.5851214565129 623.0144668708938 623.2481737404862 1006.322173272135 1025.640897620675 1045.252549804498 710.8135849907128 328.6150857176216 940.1934986024855 293.1919544454657
571 0.005 2.855 1 755.7391289164169 623.2852077476942 623.5193676299375 1006.323501553655 1025.6411375987 1045.25244110514 710.9513614936475 328.7174824076357 940.2082193016007 293.1919578434676
572 0.005 2.86 1 755.8927864466312 623.5553551286181 623.7899667739021 1006.324952806187 1025.641553511953 1045.252556651124 711.0889074679453 328.8198963501627 940.2229997314923 293.1919612366387
573 0.005 2.865 1 756.0461487836811 623.8249093757192 624.059971560162 1006.326359492365 1025.641802528504 1045.252447022581 711.2262944749414 328.9223312206091 940.2375447833992 293.1919646168353
574 0.005 2.87 1 756.1990453103888 624.0938730255903 624.3293841732351 1006.327847102123 1025.642217683052 1045.252562422273 711.363468753219 329.0247624671071 940.2522452671133 293.1919679943542
575 0.005 2.875 1 756.3516000961923 624.3622472008676 624.5982060027374 1006.329151602479 1025.642449946725 1045.252450354383 711.5003884301373 329.1272295563214 940.2668776561736 293.1919713599665
576 0.005 2.88 1 756.5038800689381 624.6300340171424 624.8664390614416 1006.33059833598 1025.6428644709 1045.252565515617 711.6370911710832 329.229717674321 940.2815706429967 293.1919747238662
577 0.005 2.885 1 756.6558172594309 624.8972344690093 625.1340844028293 1006.33189154871 1025.643100199061 1045.252455677413 711.7735500864922 329.3322281197089 940.2961585171086 293.1919780770604
578 0.005 2.89 1 756.8074298924585 625.1638502838333 625.401143743785 1006.333336113133 1025.643522624843 1045.252573961756 711.9098075333106 329.4347523389976 940.3108044289302 293.191981428571
579 0.005 2.895 1 756.9587181036751 625.4298826940252 625.6676183218914 1006.33464269873 1025.643759832344 1045.252460888857 712.0458486137379 329.5372936184989 940.3253936859002 293.1919847693237
580 0.005 2.9 1 757.1097267163145 625.6953329880959 625.9335093860811 1006.336088449606 1025.644185834854 1045.252580883949 712.1816550042889 329.6399191440805 940.3400380295673 293.1919881084088
581 0.005 2.905 1 757.2603630173694 625.9602028249112 626.1988185802071 1006.337384090233 1025.644419527963 1045.252469456154 712.3172190238092 329.7425158275002 940.3545676045015 293.1919914364806
582 0.005 2.91 1 757.4107268823494 626.2244949141723 626.4635484314192 1006.338806089534 1025.644835124152 1045.25258681755 712.4525335927964 329.8451267351486 940.3691563273392 293.1919947625183
583 0.005 2.915 1 757.5607261364036 626.4882097534647 626.7276995720803 1006.340109515792 1025.645072598287 1045.25247557226 712.5876563369839 329.9477462964684 940.3836413094291 293.1919980775561
584 0.005 2.92 1 757.7104183831591 626.7513487943862 626.9912735068 1006.341567513681 1025.645493804886 1045.25259483982 712.7226255815673 330.0503879345539 940.3981858282876 293.1920013910675
585 0.005 2.925 1 757.8596774009519 627.0139134847516 627.254271659894 1006.342875833823 1025.645725867845 1045.252483522184 712.8573622981686 330.1530331592862 940.412634581277 293.192004693698
586 0.005 2.93 1 758.0087969332735 627.2757590172162 627.5165904706922 1006.344518792345 1025.646259538928 1045.252652241785 712.9917998790592 330.2559719756925 940.4273088005729 293.1920079956413
587 0.005 2.935 1 758.1575051463328 627.5370276938432 627.7783230175003 1006.345864345091 1025.646496772812 1045.252538256758 713.1259442976093 330.3588682580818 940.4417785659201 293.1920112867001
588 0.005 2.94 1 758.3058623374287 627.7977226493296 628.0394745345585 1006.347311860227 1025.64690230269 1045.252654246821 713.2599288245366 330.461749466835 940.4562500862437 293.1920145781186
589 0.005 2.945 1 758.4537654191338 628.0578442370628 628.3000474528251 1006.348602036851 1025.647133857869 1045.252546380769 713.3936203581486 330.564622649023 940.4705958809391 293.1920178633537
590 0.005 2.95 1 758.6012356585817 628.317539967265 628.5601484913823 1006.349785826834 1025.647412952514 1045.252606988191 713.5271959578557 330.6672270120634 940.4848031401909 293.1920211528171
591 0.005 2.955 1 758.7485069553616 628.5766736431676 628.8196905910545 1006.351029634732 1025.647644874186 1045.25250362404 713.6606924713827 330.7699028382326 940.4990518746682 293.1920244374971
592 0.005 2.96 1 758.8955385261961 628.8352454883209 629.0786724778628 1006.352475679487 1025.648069980532 1045.252622805967 713.7939800144419 330.872589390719 940.5134093529396 293.1920277239132
593 0.005 2.965 1 759.0422026987693 629.0932559742953 629.3370940065229 1006.353725723524 1025.648278778669 1045.252502377786 713.9269466370795 330.9752947045524 940.5276292468681 293.1920309983327
594 0.005 2.97 1 759.1886374858818 629.3507070394046 629.5949562741212 1006.355113106665 1025.648677018783 1045.252617052256 714.0598021024277 331.0780195648926 940.5418839463414 293.1920342661195
595 0.005 2.975 1 759.3347480861349 629.6075999666185 629.8522603433157 1006.356393771536 1025.648904266456 1045.252506995375 714.1924175292113 331.1807640093605 940.5560839984332 293.1920375153748
596 0.005 2.98 1 759.480573124412 629.8639361858709 630.109007401462 1006.357819267303 1025.649312013162 1045.25262421335 714.3247814237737 331.283521565595 940.570355490903 293.1920407542773
597 0.005 2.985 1 759.6261848390086 630.1197172908393 630.36519882417 1006.35914021408 1025.649545718432 1045.252515356978 714.4569414851071 331.3862906425325 940.5845823144955 293.1920439731963
598 0.005 2.99 1 759.7714975618258 630.374944969284 630.6208359677449 1006.360564773221 1025.649946496495 1045.252630725499 714.5889423270504 331.4890701476736 940.5988295456639 293.1920471809133
599 0.005 2.995 1 759.9164316676148 630.6296200135995 630.8759196988773 1006.361841775376 1025.650169618793 1045.25252061792 714.7207645783353 331.5918615068223 940.6129673692324 293.1920503691261
600 0.005 3 1 760.0616535910093 630.8837431681363 631.1304506964605 1006.363253442403 1025.650570315073 1045.252636765837 714.852413995394 331.6946616134488 940.6275975482735 293.1920535475554
601 0.005 3.005 1 760.2062688528104 631.1373161323352 631.3844303555328 1006.364522494984 1025.650793391657 1045.2525271906 714.9838578376398 331.7974585029999 940.6417102268342 293.1920567091256
602 0.005 3.01 1 760.3505406125988 631.3903413723601 631.6378611540285 1006.365968510039 1025.65121385508 1045.252649144122 715.1151055315157 331.9002594304367 940.6558483527729 293.1920598658577
603 0.005 3.015 1 760.4943262244093 631.6428196630678 631.8907439423809 1006.367269222053 1025.651448984751 1045.252542130351 715.2460840735904 332.0030774908122 940.6698836354371 293.1920630103837
604 0.005 3.02 1 760.6377563985849 631.8947526109343 632.1430801637204 1006.368697355574 1025.651858431397 1045.252658968563 715.376907785624 332.1059051294937 940.6839816045839 293.1920661544833
605 0.005 3.025 1 760.7807931249423 632.1461413189544 632.394871012677 1006.369975503214 1025.652083672641 1045.252548967913 715.5075473525576 332.2087449901479 940.6979885446723 293.1920692901194
606 0.005 3.03 1 760.9235250039098 632.3969873996084 632.6461180284382 1006.37139410529 1025.652490275633 1045.252665418336 715.6379924463675 332.311591810178 940.7120538665225 293.1920724276587
607 0.005 3.035 1 761.0659169502128 632.6472920552067 632.8968224003057 1006.372665404668 1025.652712264382 1045.252554039224 715.7682178716942 332.4144429153888 940.726020236214 293.19207555784
608 0.005 3.04 1 761.2080276516831 632.897056986051 633.1469857346116 1006.374079437317 1025.653114424908 1045.252668495713 715.8982553073623 332.5172998514853 940.740045391134 293.1920786897203
609 0.005 3.045 1 761.3497224416511 633.1462824770538 633.3966086061779 1006.37532396938 1025.653330544567 1045.252556684035 716.0280210842303 332.6201604624894 940.753947492184 293.1920818129857
610 0.005 3.05 1 761.4912433133824 633.3949712626484 633.6456933092911 1006.376756498556 1025.653748164417 1045.252680360719 716.1576576068221 332.7230266463874 940.7679460470556 293.1920849362597
611 0.005 3.055 1 761.632442590133 633.6431243287191 633.8942410207558 1006.378043454786 1025.653977662483 1045.252573442836 716.2870925610313 332.8258963677196 940.7818380353724 293.1920880492024
612 0.005 3.06 1 761.7733492751776 633.8907435159748 634.1422533083565 1006.37945818145 1025.654378559974 1045.252688589983 716.4163471065621 332.9287617539284 940.7957760994947 293.1920911606858
613 0.005 3.065 1 761.9139523515603 634.137829729318 634.3897313455676 1006.380725782846 1025.654597251753 1045.252577962908 716.545370004486 333.0316346158777 940.8096138118393 293.1920942604589
614 0.005 3.07 1 762.0542866801027 634.3843845794739 634.63667668951 1006.382135381734 1025.654999139535 1045.25269546628 716.6742133960679 333.1345201475938 940.8235100158387 293.1920973579646
615 0.005 3.075 1 762.1942091186861 634.6304095744678 634.8830907525818 1006.383406653545 1025.655231954229 1045.252590448397 716.8028823422806 333.2374002061644 940.837279366555 293.1921004445483
616 0.005 3.08 1 762.3338769504373 634.8759058495244 635.1289747530018 1006.384845347313 1025.655636614776 1045.252704802778 716.9313933794347 333.3402846542925 940.8511407416755 293.192103530081
617 0.005 3.085 1 762.4732460815981 635.1208747747514 635.3743300790516 1006.386125087684 1025.655853849566 1045.252594475056 717.0596786871047 333.4431726898384 940.8649106568989 293.1921066058147
618 0.005 3.09 1 762.6124182352453 635.365318496396 635.6191586668981 1006.387559977846 1025.656251858464 1045.252711015034 717.1877536163465 333.5460755985714 940.8788165998442 293.1921096815447
619 0.005 3.095 1 762.7512222560385 635.6092375378832 635.8634613505686 1006.388818357591 1025.656462252989 1045.252598799994 717.3155844186848 333.6489780019983 940.8925299325826 293.1921127485296
620 0.005 3.1 1 762.8897714957442 635.852633401688 636.1072395841218 1006.390208277509 1025.656857573884 1045.252716239962 717.4432177756717 333.7518679330554 940.9062771625132 293.1921158175813
621 0.005 3.105 1 763.0279818388586 636.0955072929628 636.3504945807164 1006.391453686007 1025.657069520988 1045.252605127016 717.5706363920698 333.8547629204889 940.9199204482792 293.1921188796065
622 0.005 3.11 1 763.1659352979299 636.3378606483951 636.5932278237942 1006.392859050236 1025.657466461132 1045.252719210302 717.697843269339 333.9576569949543 940.9336339635553 293.1921219445576
623 0.005 3.115 1 763.3035618604065 636.5796947240972 636.8354405345696 1006.394113839698 1025.657679592604 1045.252608777121 717.8248330924461 334.0605512022032 940.9472437097184 293.1921250028171
624 0.005 3.12 1 763.440948961668 636.821011314539 637.0771343234125 1006.39550694157 1025.658070324625 1045.252722966944 717.9517125123207 334.1634446088134 940.960906877926 293.192128063886
625 0.005 3.125 1 763.5779436879981 637.0618113676134 637.3183103139371 1006.396757748344 1025.658282117702 1045.252613176341 718.0783574858036 334.2663366775574 940.9744666252849 293.1921311180638
626 0.005 3.13 1 763.7147065046256 637.3020965488856 637.5589700830507 1006.39814633466 1025.658673959341 1045.252730296524 718.2048361454704 334.3692369377732 940.9880870064297 293.1921341738646
627 0.005 3.135 1 763.8512737494299 637.5418687126826 637.7991153311648 1006.399394448191 1025.658881908264 1045.2526181155 718.3311173207135 334.4721179735757 941.0016249631 293.1921372209297
628 0.005 3.14 1 763.9876445418548 637.7811289222922 638.0387471486399 1006.4007750985 1025.659270523157 1045.252733321845 718.4572767944632 334.5750005136268 941.0151970382517 293.1921402677113
629 0.005 3.145 1 764.1236343915504 638.0198778555634 638.2778666071971 1006.402010037435 1025.659478311061 1045.252624266185 718.5831301909658 334.6778762419522 941.0286668211206 293.1921433039451
630 0.005 3.15 1 764.2595144050675 638.2579899530417 638.5163832480175 1006.403616558628 1025.659993370285 1045.25279323889 718.7088086506088 334.7809948379054 941.0423911330345 293.1921463397333
631 0.005 3.155 1 764.3947872492294 638.49571616315 638.7544706996432 1006.404693769137 1025.66007740905 1045.252623646769 718.8342137169951 334.8838222387912 941.0556999150022 293.1921493648583
632 0.005 3.16 1 764.5297760685622 638.7329360129887 638.9920527187383 1006.406032111318 1025.660453323254 1045.252741299875 718.9601823522588 334.9866723824368 941.0691438288984 293.1921523908896
633 0.005 3.165 1 764.6644860418472 638.9696507560485 639.2291293007455 1006.407271339878 1025.660667376727 1045.252634415614 719.0856468143814 335.0895303009642 941.0825406992977 293.1921554089303
634 0.005 3.17 1 764.7989508588441 639.2058617265693 639.4657014875124 1006.408656818604 1025.661059513822 1045.252751667149 719.2108006301177 335.192383349037 941.0960020297044 293.1921584271138
635 0.005 3.175 1 764.933114020624 639.4415699883961 639.7017701745585 1006.409896523671 1025.661263868916 1045.25263943309 719.3356545074231 335.2952337457075 941.1093625068812 293.1921614347132
636 0.005 3.18 1 765.0670312517698 639.6767771022328 639.937336773172 1006.411275835212 1025.661649960012 1045.252756062454 719.4602813391267 335.3980814859428 941.1227808812855 293.1921644404196
637 0.005 3.185 1 765.2006418231879 639.9114840179569 640.1724022808849 1006.412509508601 1025.66185271978 1045.252645042537 719.5846625702234 335.5009281285335 941.1361019661283 293.1921674340972
638 0.005 3.19 1 765.3339971069227 640.1456923785734 640.4069682233256 1006.413887714258 1025.662239752992 1045.252762591655 719.7088012765904 335.6037493450257 941.1494897409033 293.1921704250665
639 0.005 3.195 1 765.4670307121767 640.3794026544805 640.6410352638343 1006.415121205873 1025.662443932692 1045.252652513492 719.8327322643606 335.7065787210874 941.1627711758682 293.1921734024349
640 0.005 3.2 1 765.5998322422332 640.6126168380806 640.874605069745 1006.416489466709 1025.662828739704 1045.252768947067 719.9564768894073 335.8094002583242 941.1761119550703 293.1921763748585
641 0.005 3.205 1 765.7323472538411 640.8453358002797 641.1076784805099 1006.41773589459 1025.663039269434 1045.252661972969 720.0800333848364 335.9122146957383 941.1893631509085 293.1921793317919
642 0.005 3.21 1 765.8646202194304 641.0775616916558 641.3402574240591 1006.419100942227 1025.663419116236 1045.252777223669 720.2034050940207 336.0150295604245 941.2026606638759 293.1921822827169
643 0.005 3.215 1 765.9965721401497 641.3092951745284 641.5723428462557 1006.420330485779 1025.663620517153 1045.252667580447 720.3265699238153 336.1178414083832 941.2158606850672 293.192185218349
644 0.005 3.22 1 766.128275446162 641.5405377804225 641.803936213327 1006.421703641733 1025.66400217047 1045.252783205464 720.4495794027337 336.2206435491235 941.2291216312816 293.19218814817
645 0.005 3.225 1 766.2596710620362 641.7712905390831 642.0350385694525 1006.422928838453 1025.664199255304 1045.252672408119 720.5723880688415 336.3234403862352 941.2422828737784 293.1921910630736
646 0.005 3.23 1 766.3908403700325 642.0015551030604 642.2656514204945 1006.424267372668 1025.664565804688 1045.252783818198 720.6950562239693 336.4262285538144 941.2554915015694 293.1921939733201
647 0.005 3.235 1 766.5218972459518 642.2312117033526 642.4956885053293 1006.425728061482 1025.664897471428 1045.25272824466 720.8175138172226 336.5292484663684 941.2688142750943 293.1921968702356
648 0.005 3.24 1 766.6518659068163 642.4603785120539 642.7252279813562 1006.427131508843 1025.665274468666 1045.252839137456 720.9396874284298 336.6322096294188 941.2819757550315 293.1921997642568
649 0.005 3.245 1 766.7816715062703 642.6890559662188 642.9542727555273 1006.428340133212 1025.665458393878 1045.252724704157 721.0615875826292 336.7351339539289 941.2950425201428 293.1922026484127
650 0.005 3.25 1 766.9114252208615 642.9172469667621 643.1828262701166 1006.429689598426 1025.665833690427 1045.252842783106 721.1833065799131 336.838035082238 941.3081773119712 293.1922055353739
651 0.005 3.255 1 767.0410369770659 643.1449524390174 643.4108904884754 1006.430920482327 1025.666038079619 1045.252735117527 721.3048531846856 336.9409153122421 941.3212367805324 293.1922084184728
652 0.005 3.26 1 767.1704220849522 643.3721750210782 643.6384679565414 1006.432277639356 1025.66641406701 1045.252851699705 721.4262560188763 337.0437807405199 941.3343334785268 293.1922113082447
653 0.005 3.265 1 767.2995103177565 643.5989154574344 643.8655602902043 1006.43348526897 1025.66660442953 1045.25273952888 721.5474514745131 337.1466166623073 941.3473249717362 293.1922141944628
654 0.005 3.27 1 767.4281790139705 643.8252939863925 644.0922554470397 1006.434629916091 1025.666863556454 1045.252807629347 721.6684494444919 337.2492122341981 941.3601978610737 293.192217084998
655 0.005 3.275 1 767.5566712236395 644.0511974651438 644.3184794098372 1006.435796357466 1025.667055041292 1045.25270247367 721.7893615373911 337.351842830993 941.3730979638125 293.1922199691002
656 0.005 3.28 1 767.6850224471319 644.2766270884674 644.5442315525831 1006.437146780974 1025.667435592616 1045.252819380673 721.910227588716 337.4544916057403 941.3861070620243 293.1922228528956
657 0.005 3.285 1 767.8131088972148 644.5015831902501 644.7695116737317 1006.438349077657 1025.667626312966 1045.252706185138 722.0308943106676 337.5571340562329 941.3990182343024 293.1922257229071
658 0.005 3.29 1 767.9409877662282 644.7260673896899 644.9943205788268 1006.439703073659 1025.667993900223 1045.252819028161 722.1513781278608 337.6597659219138 941.4119931790794 293.1922285850015
659 0.005 3.295 1 768.068553648947 644.9500805780958 645.2186587882576 1006.440922736601 1025.668183681539 1045.252707285311 722.2716714008807 337.7623913149417 941.4248712891361 293.1922314271347
660 0.005 3.3 1 768.1960121398153 645.1736228445736 645.4425264522761 1006.442217864119 1025.668534021694 1045.252817581323 722.3917870876987 337.8650168990151 941.4377756274117 293.1922342577547
661 0.005 3.305 1 768.323148543558 645.3966961663901 645.665924967084 1006.443410912468 1025.668727415225 1045.252712519836 722.5116792576329 337.9676403620734 941.450588428957 293.1922370676061
662 0.005 3.31 1 768.4500287555603 645.6193019483351 645.8888555745913 1006.444758491606 1025.669103068688 1045.252831134405 722.6313944311544 338.0702461225492 941.4634796281294 293.192239866429
663 0.005 3.315 1 768.5765763396208 645.8414411133643 646.1113190899891 1006.445961242772 1025.669291328597 1045.252719673565 722.750897960341 338.1728402680325 941.4762790144388 293.1922426456929
664 0.005 3.32 1 768.7030743107803 646.063000135397 646.3332332507147 1006.447459801782 1025.669770227501 1045.252882059146 722.8702371639949 338.2756122599899 941.4893010894767 293.1922454161161
665 0.005 3.325 1 768.829020947909 646.284206216805 646.5547559232413 1006.448491532308 1025.669848920343 1045.252721190846 722.989284212888 338.3781140721298 941.5019403603386 293.1922481691363
666 0.005 3.33 1 768.9547698217169 646.5049495826577 646.7758173686678 1006.449801544941 1025.670210178425 1045.252841593353 723.1082430557027 338.4806297449927 941.5147143473099 293.1922509172356
667 0.005 3.335 1 769.0802692558443 646.7252316770165 646.9964175778596 1006.450997803964 1025.670404060618 1045.252735523759 723.2269863750168 338.5831418111277 941.5274323852476 293.192253654349
668 0.005 3.34 1 769.2054757894292 646.9450530354683 647.216556910094 1006.452351233148 1025.670776738658 1045.252852220087 723.3455882803328 338.6856507910213 941.5402194324267 293.1922563903817
669 0.005 3.345 1 769.3304287542048 647.1644150924711 647.4362364722641 1006.453551333009 1025.670960449147 1045.25274078216 723.4640003908382 338.7881460929917 941.5529059438005 293.1922591166564
670 0.005 3.35 1 769.4552218716303 647.3833192488472 647.655457537231 1006.454898001604 1025.671327049162 1045.252856885255 723.5822814434996 338.8906297134319 941.5656577125798 293.1922618426992
671 0.005 3.355 1 769.5797239853498 647.6017664101788 647.8742210444643 1006.456081985678 1025.671507255855 1045.252746781209 723.7003262621847 338.993109034447 941.5783020210517 293.1922645602025
672 0.005 3.36 1 769.7039918458648 647.8197578280615 648.0925279645587 1006.457404244348 1025.671871969542 1045.252865016 723.8182145293167 339.0955552103784 941.5909970247019 293.1922672790352
673 0.005 3.365 1 769.828376521352 648.0372946724109 648.3103792935121 1006.458576311963 1025.672048606963 1045.252752971301 723.9359002656196 339.1979892407075 941.6035866298362 293.1922699904536
674 0.005 3.37 1 769.9523655905211 648.2543780446198 648.5277763094084 1006.459902260173 1025.672411525396 1045.252869976541 724.0534202969984 339.3004107132805 941.6162360145659 293.1922727042179
675 0.005 3.375 1 770.0759882359537 648.4710089013197 648.7447199425073 1006.461088734916 1025.672596550341 1045.252759204835 724.1707653160069 339.4028143319231 941.6287975730986 293.1922754113772
676 0.005 3.38 1 770.1993210949018 648.6871887238854 648.9612116443642 1006.462409030891 1025.672961970287 1045.252876721808 724.2878972618266 339.5051961450657 941.6414183999258 293.1922781214378
677 0.005 3.385 1 770.3223320984562 648.9029179520337 649.1772519006369 1006.463549379453 1025.673151200459 1045.252767858813 724.4047830301234 339.6075628618464 941.6539536297319 293.1922808256913
678 0.005 3.39 1 770.4450453381166 649.1181984348146 649.3928421046663 1006.464902682108 1025.673527489419 1045.252884446377 724.5215947253897 339.7099170003749 941.6665310611916 293.1922835337461
679 0.005 3.395 1 770.567471838602 649.3330307066916 649.6079832971558 1006.466081073429 1025.673707091693 1045.252772107412 724.6381920079635 339.8122509438627 941.6790106162331 293.1922862366504
680 0.005 3.4 1 770.6897079926879 649.5474165273919 649.8226769126119 1006.467401230199 1025.674072156586 1045.252887603226 724.7546364515313 339.9145647008939 941.6915630305494 293.1922889435766
681 0.005 3.405 1 770.8116127043243 649.76135680195 650.0369239676138 1006.468579158341 1025.674249390282 1045.252776951839 724.8709125318144 340.016857573694 941.7040037476729 293.1922916449114
682 0.005 3.41 1 770.9333174238844 649.9748529204302 650.2507257269667 1006.469863979676 1025.674601630029 1045.252888725171 724.98699942601 340.1191537684958 941.7165034184331 293.1922943501509
683 0.005 3.415 1 771.0547470176821 650.1879055829181 650.4640831438945 1006.471026220431 1025.674787265421 1045.252780171142 725.1029572674864 340.2214193071724 941.7289142245479 293.1922970500193
684 0.005 3.42 1 771.1761377380119 650.4004094748601 650.6769196511181 1006.472567771152 1025.675269861755 1045.252942031012 725.2187961338979 340.3238728695869 941.741566666156 293.1922997541222
685 0.005 3.425 1 771.2971819341221 650.6124685307939 650.8893047176606 1006.473777127459 1025.675447626774 1045.252824637591 725.3343446632989 340.4262410985161 941.7539954254611 293.1923024529812
686 0.005 3.43 1 771.4179449160187 650.8240844325214 651.1012418108604 1006.475108770098 1025.675801601842 1045.252938944394 725.4497120002355 340.5285765719576 941.7664342989067 293.1923051578195
687 0.005 3.435 1 771.5382297773687 651.035365185848 651.3128109275806 1006.476055760338 1025.675857714646 1045.252777828244 725.5648135674795 340.6306735900258 941.7785936449284 293.1923078613189
688 0.005 3.44 1 771.6583588181804 651.2462096319787 651.5239458896095 1006.477304440121 1025.676220010529 1045.252902179242 725.6798151610246 340.7327866474032 941.7909286633759 293.1923105751154
689 0.005 3.445 1 771.778257555453 651.4566181342684 651.7346459043796 1006.478459837695 1025.676410276724 1045.252793233825 725.7946055315168 340.8348945192719 941.8032016805611 293.1923132883251
690 0.005 3.45 1 771.8979712320127 651.666592356169 651.9449117793662 1006.479791967431 1025.676781237577 1045.252909306106 725.9093448957424 340.9369888032665 941.8155666852814 293.192316006981
691 0.005 3.455 1 772.017434508602 651.8761326314025 652.1547439176377 1006.480963209525 1025.676954954725 1045.252793687543 726.02386146383 341.0390654876308 941.8278249456416 293.1923187188818
692 0.005 3.46 1 772.1367014149652 652.0852401589493 652.3641432207748 1006.482268540787 1025.677310267986 1045.252908351278 726.1382231848542 341.1411282826742 941.8401385551089 293.1923214309999
693 0.005 3.465 1 772.2557022133611 652.2939158051371 652.5731103718286 1006.483427650183 1025.677486534808 1045.252798842539 726.2523864765581 341.2431701357372 941.8523538606877 293.1923241323137
694 0.005 3.47 1 772.3745288187712 652.5021607256365 652.781646283456 1006.484870023543 1025.677848548781 1045.252912835665 726.3663504680849 341.3451921785577 941.8647503868602 293.1923268312125
695 0.005 3.475 1 772.49307827814 652.7099760639478 652.9897520660841 1006.486032866764 1025.678022405068 1045.252802962046 726.4801307952267 341.4471978859343 941.8769978168127 293.1923295170817
696 0.005 3.48 1 772.6114114387336 652.9173631657652 653.1974288624875 1006.487313969297 1025.67837839581 1045.252919326273 726.593761851145 341.5491781863247 941.8892665339355 293.1923321987496
697 0.005 3.485 1 772.7296340951079 653.1242135626331 653.4045991917014 1006.48861374455 1025.678652492315 1045.252851746023 726.7071095942829 341.6513315089788 941.9015632101406 293.1923348669422
698 0.005 3.49 1 772.8475509975973 653.330632944754 653.6113320267149 1006.48994365303 1025.679015842305 1045.25296419725 726.8202305128183 341.7534191848134 941.9138137089959 293.1923375312298
699 0.005 3.495 1 772.965139825735 653.5366225909725 653.8176305431593 1006.491090977486 1025.679181599295 1045.25285152768 726.9331407566776 341.8554648754965 941.9259205950389 293.1923401841865
700 0.005 3.5 1 773.0824354249744 653.7421835193576 654.0234965334768 1006.492361400727 1025.679533947941 1045.252969212877 727.0458507594416 341.9574738284782 941.9380595035107 293.1923428378067
701 0.005 3.505 1 773.1994552940072 653.9473176405298 654.2289324015754 1006.493514361227 1025.679711651213 1045.252860028458 727.1583886324834 342.0594421743994 941.9501164183257 293.1923454843246
702 0.005 3.51 1 773.3162608371422 654.1520264471258 654.43393993526 1006.49479867149 1025.680067451754 1045.252978497274 727.2708151083328 342.1613728792661 941.9622207698645 293.1923481338811
703 0.005 3.515 1 773.432795654476 654.3563112905794 654.638520884067 1006.495947080263 1025.680239100925 1045.25286546152 727.3830436528617 342.2632805733989 941.9742415880082 293.1923507760856
704 0.005 3.52 1 773.549039395047 654.5601747314649 654.8426777356756 1006.497268709147 1025.680601341081 1045.25298266108 727.4950842461241 342.3651631693077 941.9864007678104 293.1923534197015
705 0.005 3.525 1 773.6650566016294 654.7636168980843 655.0464112618139 1006.498411651033 1025.680767700957 1045.252870551728 727.6069869517094 342.4670267630207 941.9984091644848 293.1923560535952
706 0.005 3.53 1 773.780916929124 654.9666394477553 655.2497231995376 1006.499714664539 1025.681123995793 1045.252989395384 727.7187479150053 342.5688572988184 942.0104711008333 293.1923586861744
707 0.005 3.535 1 773.8965492088723 655.16924323431 655.4526146771461 1006.500835916045 1025.681290004489 1045.252877534752 727.8303368592121 342.6706635558596 942.022402822069 293.1923613065982
708 0.005 3.54 1 774.0119511143722 655.3714298558996 655.6550871746574 1006.502111221479 1025.681643502885 1045.252994831624 727.941697027258 342.7724383398466 942.0343925354606 293.1923639231698
709 0.005 3.545 1 774.1269260008065 655.5733058381286 655.857217600003 1006.503057539204 1025.681705668082 1045.252837978434 728.0529015431607 342.8739993637769 942.0461302983501 293.1923665243658
710 0.005 3.55 1 774.2417838840947 655.7747711064733 656.0589415031656 1006.504299012734 1025.682053296573 1045.252956578138 728.1640654521138 342.9755692056357 942.0580451949355 293.1923691185856
711 0.005 3.555 1 774.3564765298989 655.9758261152763 656.2602575449845 1006.505440814997 1025.682230696645 1045.252849297757 728.275074619486 343.0771258503551 942.0699165502569 293.1923716936402
712 0.005 3.56 1 774.4710029610917 656.1764718458243 656.4611658757141 1006.506725241341 1025.682579038289 1045.252963922031 728.3859606947498 343.1786650901793 942.0818514389398 293.1923742557315
713 0.005 3.565 1 774.5852836601648 656.3767087408223 656.6616665987767 1006.507864752784 1025.682744503509 1045.25285286235 728.4966647687384 343.2801802154014 942.0936906052096 293.1923767935345
714 0.005 3.57 1 774.6993792239958 656.5765380242959 656.8617604271445 1006.509153626064 1025.683089328172 1045.252966858124 728.607263694559 343.381671021268 942.1055925728581 293.1923793164689
715 0.005 3.575 1 774.813221370508 656.7759602677978 657.0614476821122 1006.5102847904 1025.683251285572 1045.25285449866 728.7176577653552 343.4831391687108 942.1173959364926 293.1923818157451
716 0.005 3.58 1 774.9268628898383 656.9749767357595 657.260729195325 1006.51155837643 1025.683600230381 1045.252972926321 728.8278934869554 343.5845958271376 942.129259646163 293.1923843020598
717 0.005 3.585 1 775.0402622725351 657.173589712425 657.4596069069369 1006.512664404159 1025.68376768845 1045.252867692492 728.9379150384209 343.6860214715975 942.1410118698556 293.1923867682341
718 0.005 3.59 1 775.1534591714091 657.3717985716331 657.6580804901903 1006.513933487858 1025.684117297179 1045.252983192268 729.0477834758079 343.7874166289958 942.1528412114587 293.1923892264733
719 0.005 3.595 1 775.2663989235643 657.5696041742763 657.8561505399929 1006.515065335188 1025.684284208732 1045.252873401148 729.1574699886881 343.8887834809348 942.1645793888778 293.1923916697849
720 0.005 3.6 1 775.3791436001537 657.7670077400614 658.0538181285012 1006.516337759618 1025.684628830426 1045.252988871412 729.2670109631616 343.990103863465 942.1763801127245 293.1923941105368
721 0.005 3.605 1 775.4916145583383 657.9640095318414 658.2510837146965 1006.517462089127 1025.684791701384 1045.252879842457 729.3766005978972 344.0914066828323 942.1880790330945 293.1923965417902
722 0.005 3.61 1 775.6038956091143 658.1606110632849 658.44794848341 1006.518740843127 1025.685140161685 1045.252997944408 729.48593532702 344.1926823944647 942.1998494128977 293.1923989757214
723 0.005 3.615 1 775.7160885904983 658.3567113896996 658.6443400892207 1006.520056339268 1025.685405333806 1045.252929767387 729.59500800401 344.2941109211437 942.2116864548657 293.1924014052697
724 0.005 3.62 1 775.8280005784509 658.5524090050262 658.8403229845674 1006.521360161678 1025.68574749899 1045.253041067252 729.7038041042982 344.3954749426926 942.2234700535171 293.192403841825
725 0.005 3.625 1 775.9395957208854 658.7477051624761 659.0359001490385 1006.522483540772 1025.685903552553 1045.252929992641 729.8123609020655 344.4967915022971 942.2351049455867 293.1924062789592
726 0.005 3.63 1 776.0510265168634 658.9426013808741 659.2310738429268 1006.523740439556 1025.686241877097 1045.253044171933 729.9207778918653 344.5980732275737 942.2467891295015 293.1924087296477
727 0.005 3.635 1 776.1621557405225 659.1370987560748 659.425845697691 1006.524857789402 1025.686405831481 1045.25293615947 730.0289761404407 344.6993135572776 942.2583742271794 293.192411186572
728 0.005 3.64 1 776.2729570792612 659.3312997115228 659.6202901417695 1006.525939734355 1025.68665096553 1045.253011813154 730.1369937125746 344.8003400077135 942.2698732301344 293.1924136600097
729 0.005 3.645 1 776.3835683890142 659.5251084398076 659.8143453655973 1006.527035592387 1025.686813562168 1045.252904560834 730.2449736902021 344.9013680702988 942.2813810191112 293.1924161396956
730 0.005 3.65 1 776.4940805556766 659.7185258750922 660.0080107865836 1006.528299068862 1025.687157694861 1045.253019818878 730.3527979207043 345.0023813774677 942.2929871344301 293.1924186318068
731 0.005 3.655 1 776.6043511135972 659.9115524389961 660.2012863370093 1006.529421509007 1025.687314721364 1045.252907055563 730.460467883237 345.1033701357138 942.3045008674575 293.1924211226644
732 0.005 3.66 1 776.7144308971056 660.1041890900893 660.3941725966141 1006.530678123743 1025.687651394242 1045.253022349335 730.5680013234597 345.2043287996094 942.316071785703 293.1924236183426
733 0.005 3.665 1 776.824248363593 660.2964363366593 660.5866697968626 1006.531784405513 1025.687802754518 1045.252907397873 730.6753366173078 345.3052626991218 942.3275425059294 293.1924261068715
734 0.005 3.67 1 776.9339570978478 660.4882943955863 660.7787779952131 1006.533049108981 1025.688143905091 1045.253024850272 730.7825800894637 345.4061697347935 942.3390923858678 293.1924285959561
735 0.005 3.675 1 777.0433558611883 660.6797655109729 660.9704990539228 1006.53418545158 1025.688309917987 1045.252917247574 730.8896553999135 345.5070597285336 942.3505298422409 293.1924310753953
736 0.005 3.68 1 777.1525663871772 660.8708505519133 661.1618337174421 1006.535453426695 1025.688651153398 1045.253031898609 730.9965651171 345.6079108910209 942.362046283162 293.1924335531171
737 0.005 3.685 1 777.261536113097 661.0615500701889 661.35278253206 1006.536567878497 1025.688809887951 1045.252922408635 731.1032783527476 345.7087102197955 942.3734672243052 293.1924360197591
738 0.005 3.69 1 777.370400483012 661.2518652332383 661.5433464955199 1006.537812428268 1025.689148917827 1045.253038342277 731.2099016788246 345.8094819756386 942.3849414924924 293.192438483809
739 0.005 3.695 1 777.4789895972139 661.4417965657078 661.7335262589326 1006.538918593895 1025.689307996045 1045.252926563667 731.316275667609 345.9102093409674 942.396321282529 293.1924409371016
740 0.005 3.7 1 777.5873684649811 661.6313454675038 661.9233228159329 1006.540163469841 1025.68964626489 1045.253042317099 731.4224325833254 346.0109065130906 942.4077588857111 293.1924433885257
741 0.005 3.705 1 777.695491261331 661.8205127194055 662.1127370434027 1006.541256155004 1025.689797017785 1045.252929252331 731.5284405522611 346.111579656868 942.4190872534958 293.1924458293302
742 0.005 3.71 1 777.8034255645262 662.0092992835963 662.3017699278405 1006.542505993964 1025.690136706193 1045.253044937549 731.6342987850825 346.2122234284058 942.4304881634949 293.1924482690437
743 0.005 3.715 1 777.9110594057945 662.1977058883654 662.4904223794263 1006.543627910607 1025.690296180516 1045.25293434654 731.7399971137165 346.3128326622526 942.4418004978442 293.1924506993598
744 0.005 3.72 1 778.0185550427868 662.3857337105832 662.6786953235662 1006.544878827739 1025.690633719648 1045.253050859514 731.8455235913276 346.4134089941073 942.4531744445213 293.1924531303543
745 0.005 3.725 1 778.1258175293023 662.5733831593948 662.8665892992702 1006.545980762453 1025.690788702356 1045.252940120092 731.950876373675 346.513951162264 942.4644451671081 293.1924555531738
746 0.005 3.73 1 778.2328494958616 662.7606488021478 663.0541044407321 1006.547219710997 1025.691130545307 1045.253059534246 732.0559378134233 346.6144629503669 942.4757735293899 293.1924579772552
747 0.005 3.735 1 778.3396573837975 662.9475347548383 663.2412391667771 1006.548320532596 1025.691286885523 1045.25294854123 732.1608793819944 346.7149400895132 942.4870040987867 293.1924603938307
748 0.005 3.74 1 778.4462945654362 663.13404305227 663.427995099149 1006.549563771155 1025.691623964155 1045.253064409879 732.2657105517234 346.8154130315453 942.4983009322199 293.1924628123251
749 0.005 3.745 1 778.5527028209272 663.3201744493909 663.614373160706 1006.550664779388 1025.691779688461 1045.252955189421 732.3703768047195 346.9158437144222 942.5095048818096 293.1924652234949
750 0.005 3.75 1 778.6591256391913 663.5058441361913 663.8003084851689 1006.552066148914 1025.692202111652 1045.253106960138 732.4750841525533 347.0164012224224 942.5209104427393 293.1924676368804
751 0.005 3.755 1 778.7652010735681 663.6911380107944 663.9858623992379 1006.553196546483 1025.692365801274 1045.252997527044 732.5794566850823 347.1168821592652 942.532127385841 293.1924700431181
752 0.005 3.76 1 778.8710403561519 663.8760576924282 664.1710379045849 1006.554434380579 1025.692690896032 1045.253107533935 732.6836313421551 347.2173114903484 942.5433832059468 293.1924724524804
753 0.005 3.765 1 778.9766100366875 664.0606040787735 664.3558367665588 1006.555519333564 1025.69284142659 1045.252998644369 732.7876077404935 347.3176847556139 942.554541561091 293.1924748579995
754 0.005 3.77 1 779.0819669221796 664.2447784387986 664.5402606558448 1006.556717405787 1025.693171335036 1045.253115468961 732.8918424551474 347.4180128414563 942.5656926716083 293.1924772698325
755 0.005 3.775 1 779.1870803515649 664.4285815198589 664.7243109216369 1006.55780898216 1025.693330593695 1045.253007227459 732.9956476886429 347.518298529836 942.5767997161223 293.1924796795329
756 0.005 3.78 1 779.2919958184035 664.6120144249355 664.9079889746711 1006.559026824109 1025.693650755367 1045.253115711105 733.0991785873816 347.6185425715365 942.5879759692351 293.192482094771
757 0.005 3.785 1 779.3966897465874 664.7950781483735 665.0912960096808 1006.560076489241 1025.693784469251 1045.252999246415 733.2024695880582 347.7187461142586 942.5990459365731 293.1924845053073
758 0.005 3.79 1 779.5012068666562 664.9777739347736 665.2742333714149 1006.561294769486 1025.694116208386 1045.253117705366 733.3056548525559 347.8189093349086 942.6101873179033 293.1924869183381
759 0.005 3.795 1 779.6052986325448 665.1601870024055 665.4568669581014 1006.562208104291 1025.694176532832 1045.252969904139 733.4085039916547 347.918864884478 942.6210909645108 293.1924893230135
760 0.005 3.8 1 779.7093252851865 665.3422354479434 665.6391387765293 1006.563400875572 1025.69450949965 1045.253091680597 733.5113683362741 348.0188158702687 942.632165250594 293.1924917262068
761 0.005 3.805 1 779.8131666715105 665.5239193661255 665.821047888668 1006.56448680888 1025.694662353421 1045.252980649141 733.6141123027951 348.1187444604843 942.6431740957781 293.1924941160391
762 0.005 3.81 1 779.9170702966602 665.7051573229645 666.0025310164715 1006.565893078434 1025.695080348046 1045.253129120923 733.7168977619433 348.2188084234393 942.6544037387775 293.1924964987873
763 0.005 3.815 1 780.0206869697497 665.8860306907262 666.1836464004539 1006.567014626566 1025.695222600725 1045.253012908982 733.8193774706863 348.318805393583 942.6654337869486 293.1924988630266
764 0.005 3.82 1 780.1241148583563 666.0665424494184 666.3643971128301 1006.568228635544 1025.695535029168 1045.253124523965 733.9219481332779 348.4187193499978 942.6764873518367 293.1925012181314
765 0.005 3.825 1 780.2270651211111 666.2467754743166 666.544847892976 1006.569110532233 1025.695585742962 1045.252978565191 734.0240020613475 348.5184391323538 942.6872824665446 293.192503556867
766 0.005 3.83 1 780.3299642130462 666.4266484106139 666.7249412453107 1006.570274992151 1025.695915963961 1045.253100630712 734.1259964189921 348.6181556778711 942.6982762796108 293.1925058907585
767 0.005 3.835 1 780.4326741881457 666.6061624517951 666.9046769309492 1006.57136490457 1025.696078450227 1045.252993211386 734.2279303774606 348.7178484508825 942.7092765946069 293.1925082108273
768 0.005 3.84 1 780.5352292148463 666.7853187189321 667.0840555013228 1006.572591572871 1025.696405773379 1045.253106781958 734.3296833573676 348.817511657755 942.7203028665452 293.1925105256234
769 0.005 3.845 1 780.637571249777 666.9641177865686 667.2630773236285 1006.573656729267 1025.696543254833 1045.252993730179 734.4312439994428 348.9171419462187 942.7311880100959 293.1925128256495
770 0.005 3.85 1 780.7397328894946 667.1425609447703 667.4417433037839 1006.574869301727 1025.696867794443 1045.253111269715 734.5326335866533 349.0167372853406 942.7421328299556 293.1925151202512
771 0.005 3.855 1 780.8416769343112 667.3206488931793 667.6200539852103 1006.57594374976 1025.697010309588 1045.252999271312 734.6338476673469 349.1162956508996 942.7529787926636 293.1925174014239
772 0.005 3.86 1 780.9434526571873 667.4983826694358 667.7980102630441 1006.577159881202 1025.69733612592 1045.253116837943 734.7349317423356 349.2158161755283 942.7638909630615 293.1925196796632
773 0.005 3.865 1 781.0450444138918 667.6757628871644 667.9756127183832 1006.578225264476 1025.697476566678 1045.253005331806 734.8358342555871 349.3153014702816 942.7747051942567 293.1925219475106
774 0.005 3.87 1 781.1464478658073 667.8527908739542 668.152862453384 1006.579432053397 1025.697798120071 1045.25311973128 734.9365898811386 349.4147466210544 942.7855852705158 293.1925242146991
775 0.005 3.875 1 781.2476149440795 668.0294670242123 668.3297599566487 1006.580494059286 1025.697938380217 1045.253009257151 735.0371813639714 349.5141521957217 942.7963687739992 293.1925264734892
776 0.005 3.88 1 781.3487128601591 668.2057918458456 668.5063057704966 1006.581706894642 1025.69826188193 1045.25312617718 735.1376374520408 349.6135270263478 942.8072099961252 293.1925287341883
777 0.005 3.885 1 781.4494993496992 668.3817667062021 668.6825010006933 1006.582777402191 1025.698389862292 1045.25300913309 735.2377924431715 349.7128431932341 942.817910744394 293.1925309888868
778 0.005 3.89 1 781.550102450963 668.5573929415068 668.8583468169601 1006.583962604879 1025.698709366398 1045.253125673845 735.3379067061414 349.8121169608705 942.8287036331456 293.1925332473584
779 0.005 3.895 1 781.6504753714786 668.7326707760496 669.0338436819261 1006.585014494025 1025.698851232641 1045.253014718535 735.437858179559 349.911352102252 942.8394192619095 293.1925355005533
780 0.005 3.9 1 781.7506208238528 668.9076010188539 669.2089923176627 1006.586200892823 1025.699168771125 1045.253129318749 735.537701214276 350.010552403543 942.8501864612551 293.1925377576632
781 0.005 3.905 1 781.8505667639395 669.0821846022326 669.383793631482 1006.587260228007 1025.699308896549 1045.253017963932 735.6373717356453 350.1097118190003 942.8608779118764 293.1925400095564
782 0.005 3.91 1 781.9503659813303 669.256422726714 669.5582486976585 1006.588455011556 1025.699624465518 1045.253131868662 735.7369089277621 350.2088288743925 942.8716279982872 293.1925422656601
783 0.005 3.915 1 782.0497892002824 669.4303148653522 669.7323573685846 1006.589538759833 1025.699768281087 1045.253021639956 735.8362460351643 350.3079071165416 942.8822980393817 293.1925445171528
784 0.005 3.92 1 782.1491328749412 669.6038631993642 669.9061214340277 1006.590737867119 1025.700083149472 1045.253137945786 735.9354750595094 350.4069444907392 942.8930327321857 293.1925467728591
785 0.005 3.925 1 782.2482844881997 669.7770683985863 670.079541563475 1006.591779423497 1025.700217869192 1045.253028110472 736.0354527711611 350.5059408549401 942.9036568177607 293.1925490241009
786 0.005 3.93 1 782.3473057041883 669.9499316036131 670.2526188743454 1006.592970992488 1025.70053749945 1045.253145128655 736.1347444903784 350.6048953751811 942.9143448770864 293.1925512800498
787 0.005 3.935 1 782.446129879879 670.1224533576333 670.4253540697813 1006.594023152955 1025.700676197387 1045.253035925726 736.2336674956832 350.7038282283885 942.9249426014189 293.1925535319469
788 0.005 3.94 1 782.5447358345871 670.2946346068013 670.5977480983543 1006.595225196749 1025.700996774992 1045.25315307332 736.3323718802884 350.8027134608936 942.9356016402818 293.1925557888462
789 0.005 3.945 1 782.6433382525126 670.4663993444262 670.7697422786418 1006.596435758459 1025.701214954834 1045.253075197655 736.4310197957782 350.9017017528079 942.9462999500741 293.1925580421806
790 0.005 3.95 1 782.7417112091114 670.6378246061022 670.9413921857695 1006.597642529706 1025.701522755188 1045.253184410626 736.5293951611048 351.0006178190965 942.9569540344054 293.1925603016513
791 0.005 3.955 1 782.8396419322254 670.8089881036555 671.1127594074931 1006.59850176103 1025.701562296091 1045.253040417246 736.6273503060327 351.0993143401899 942.9673359100947 293.1925625589871
792 0.005 3.96 1 782.937461195958 670.9798146970488 671.2837909745572 1006.599648781052 1025.701880317607 1045.253162634131 736.7252835483969 351.1979902261992 942.9778758992719 293.1925648253548
793 0.005 3.965 1 783.0350985452516 671.1503049246978 671.4544866337101 1006.600709836172 1025.702029095029 1045.253056437331 736.8230972231029 351.296645398586 942.9883651039568 293.1925670914819
794 0.005 3.97 1 783.1326180203372 671.3204598575639 671.6248470528373 1006.601901992883 1025.702341633966 1045.253168131649 736.9208041943556 351.3952549850273 942.9989221152698 293.1925693638935
795 0.005 3.975 1 783.2301377259311 671.4902801153372 671.7948725494291 1006.602915191847 1025.702462067363 1045.253054188039 737.0183500801054 351.493833400198 943.0093442569062 293.1925716312194
796 0.005 3.98 1 783.327409338787 671.6597665855127 671.9645640439645 1006.604080233853 1025.702771321105 1045.253170639042 737.1157581941899 351.5923665542557 943.0198391232835 293.1925739008298
797 0.005 3.985 1 783.4244414240827 671.8289200036369 672.1339220116755 1006.605112574078 1025.702901294327 1045.253058874144 737.2130091652054 351.6908467923119 943.0302490688193 293.1925761624296
798 0.005 3.99 1 783.5214591250304 671.9976668076248 672.30288959902 1006.606438783495 1025.7032902541 1045.253205702029 737.3102752103443 351.7894324999288 943.0408569805747 293.1925784248604
799 0.005 3.995 1 783.6181393699476 672.1660807421501 672.471519801573 1006.607503072405 1025.70341323602 1045.253087409888 737.4072432461586 351.8879370848845 943.0512707785532 293.1925806782741
800 0.005 4 1 783.7145848420346 672.3341629909229 672.6398149808949 1006.608664554206 1025.703714847141 1045.253202862094 737.5040294853128 351.9863778852865 943.0617145516578 293.1925829328204
801 0.005 4.005 1 783.8108595103992 672.5019153608051 672.8077768480883 1006.609686647838 1025.703844922467 1045.253094494187 737.6006461684544 352.0847581503352 943.072070663657 293.1925851811627
802 0.005 4.01 1 783.9069351468642 672.6693390326188 672.9754066800836 1006.610854148548 1025.704156609198 1045.253211375506 737.697124963236 352.1830959287611 943.0824925757655 293.1925874341905
803 0.005 4.015 1 784.0027721722062 672.8364346321978 673.142705558207 1006.611889622889 1025.704287491324 1045.253101140779 737.7933907339878 352.2813856180421 943.092835670199 293.1925896832229
804 0.005 4.02 1 784.0984451056237 673.0032033039603 673.3096752722032 1006.613053233996 1025.70459307439 1045.253214470373 737.8895506647257 352.3796224347639 943.1032208090194 293.192591937485
805 0.005 4.025 1 784.193888072988 673.1696451581444 673.4763173376 1006.614070674752 1025.704715222771 1045.253101104223 737.9855482836178 352.4778210925886 943.1135063253348 293.1925941871057
806 0.005 4.03 1 784.2891737311605 673.3357612508427 673.6426331079281 1006.615249275635 1025.705024344499 1045.253217510117 738.081482507269 352.5759698256718 943.1238609268071 293.1925964402948
807 0.005 4.035 1 784.3842693023764 673.5015520717984 673.8086234270276 1006.616282918448 1025.705152847155 1045.253106668681 738.1772420957782 352.6740681030576 943.1341393307528 293.1925986863138
808 0.005 4.04 1 784.4792473116382 673.6670191954128 673.9742897027097 1006.617426867853 1025.705452166386 1045.253221405157 738.2728785354369 352.7721164350274 943.1444600012505 293.1926009332976
809 0.005 4.045 1 784.5739947003216 673.8321630568071 674.1396325403452 1006.618437162223 1025.705575579977 1045.253110431351 738.3683153868265 352.8701221822218 943.1546816645463 293.1926031706484
810 0.005 4.05 1 784.6685740749097 673.9969843969596 674.3046527778509 1006.619594239885 1025.705883251271 1045.253227665879 738.4636801090768 352.968076955623 943.1649677513615 293.1926054063948
811 0.005 4.055 1 784.7629537181687 674.1614848125747 674.4693515608527 1006.620607377263 1025.706004400645 1045.253115116589 738.5588537302789 353.065979017967 943.175159895114 293.1926076298073
812 0.005 4.06 1 784.8571582382455 674.325664374475 674.6337294489991 1006.621755624008 1025.706307229038 1045.253231179091 738.6538507576242 353.1638345958639 943.1854127738676 293.1926098487624
813 0.005 4.065 1 784.9511529044169 674.4895240708582 674.7977871324035 1006.622767223819 1025.706428765166 1045.253118881098 738.7486847432767 353.2616420227417 943.1955745139494 293.19261205323
814 0.005 4.07 1 785.0449947691218 674.6530649465114 674.9615255470131 1006.623918204368 1025.70672917892 1045.253233133045 738.8433892115939 353.3594016324437 943.2057996423716 293.1926142518566
815 0.005 4.075 1 785.1386322244387 674.816287592279 675.1249452847887 1006.624928051477 1025.706850851081 1045.253122228118 738.9379328474375 353.457115474248 943.2159310304326 293.1926164347962
816 0.005 4.08 1 785.2321155143374 674.9791929542705 675.2880472402898 1006.626075076867 1025.707152082418 1045.25323788987 739.0323474330593 353.5547795635036 943.2261214125368 293.1926186114604
817 0.005 4.085 1 785.3253970934178 675.1417819736236 675.4508321048216 1006.627105811017 1025.707274902987 1045.253125227367 739.126630378849 353.6523932134991 943.2362373643808 293.1926207729123
818 0.005 4.09 1 785.4184726547976 675.3040557782981 675.6133010370003 1006.628260539077 1025.7075773876 1045.25324326397 739.2207583584116 353.7499608064687 943.2464003336293 293.1926229287578
819 0.005 4.095 1 785.5113705448598 675.4660137995111 675.7754540884276 1006.629226090648 1025.707691606992 1045.25313182321 739.3159604108823 353.8474822267714 943.2564059463067 293.1926250699156
820 0.005 4.1 1 785.6041268463662 675.627657844571 675.9372923918741 1006.630357716457 1025.707993712853 1045.25324734908 739.4102080518957 353.9449534522155 943.266495078143 293.1926272062342
821 0.005 4.105 1 785.6967025209013 675.7889886208471 676.0988166376832 1006.631370447606 1025.70811832355 1045.25313766569 739.5040531761678 354.0423748100171 943.2765047399815 293.1926293295016
822 0.005 4.11 1 785.7891326774834 675.9500072345324 676.2600279434325 1006.632516689476 1025.708416699435 1045.25325184386 739.5976720564744 354.1397459163379 943.2865872010726 293.1926314497787
823 0.005 4.115 1 785.8813599147917 676.1107138641652 676.4209267473066 1006.633517235323 1025.70853272856 1045.253139674266 739.6910773570513 354.2370675059556 943.2965831491572 293.1926335583395
824 0.005 4.12 1 785.9734386893523 676.2711095929183 676.581514005595 1006.634653906797 1025.708828621812 1045.253254299579 739.7843428405591 354.33433714442 943.3066425219262 293.1926356653973
825 0.005 4.125 1 786.0653293492696 676.4311954967648 676.7417906610282 1006.635614661511 1025.70893220893 1045.253139480158 739.8774417968862 354.4315575898242 943.3165771746243 293.1926377622539
826 0.005 4.13 1 786.1570636742744 676.5909712870756 676.9017569904021 1006.636742030192 1025.709232360407 1045.253258763952 739.970404139905 354.5287029169469 943.3265904644118 293.1926398596752
827 0.005 4.135 1 786.2486333607491 676.7504399393177 677.0614147306086 1006.637745634007 1025.709353655303 1045.253147739072 740.0632429915566 354.6258103526922 943.3365363248914 293.1926419485903
828 0.005 4.14 1 786.3400414890428 676.9096007340822 677.2207641050647 1006.638881209232 1025.709650679126 1045.253263373436 740.1559406574942 354.7228719402838 943.3465374755957 293.1926440387022
829 0.005 4.145 1 786.4312413209894 677.0684544566465 677.3798057572166 1006.639870873804 1025.7097632461 1045.253149988016 740.2484494001486 354.8198907120519 943.356441419071 293.1926461209352
830 0.005 4.15 1 786.5222300065666 677.2270009627763 677.5385399902769 1006.641000486857 1025.710057056375 1045.253264487657 740.3408297357248 354.9168536255071 943.3664190333349 293.1926482044842
831 0.005 4.155 1 786.6130378491965 677.385240991415 677.6969674128449 1006.641981608896 1025.710167348872 1045.253151844969 740.4330397408613 355.0137740945148 943.3763102194126 293.1926502806469
832 0.005 4.16 1 786.7038139605345 677.5431773788708 677.8550899906035 1006.643122866262 1025.710465326043 1045.25326487422 740.5251731185301 355.1106433056219 943.3862627487869 293.1926523590682
833 0.005 4.165 1 786.7943805011965 677.7008098796493 678.0129079231723 1006.644098687536 1025.71056829174 1045.253151037575 740.6171492743289 355.2074611771612 943.3961124117337 293.1926544307727
834 0.005 4.17 1 786.8847640711914 677.8581397755331 678.1704222938811 1006.645208873477 1025.710857076581 1045.253265438884 740.7089453847607 355.3042285509636 943.4060277848247 293.1926565051191
835 0.005 4.175 1 786.9749617935001 678.0151671635658 678.327633694715 1006.646137803434 1025.710962738165 1045.253154423248 740.8005768235238 355.4009463262094 943.4158413410495 293.1926585732382
836 0.005 4.18 1 787.0649998275637 678.1718923854801 678.4845425272215 1006.64725584452 1025.711255763787 1045.253269832989 740.8920973721798 355.4976125120495 943.4257251891465 293.1926606443727
837 0.005 4.185 1 787.1548337083364 678.3283161157849 678.6411493770029 1006.648234094448 1025.711372791706 1045.253161862704 740.9834647219692 355.5942266765729 943.4354947874496 293.1926627093287
838 0.005 4.19 1 787.244516011743 678.4844395330618 678.7974552483831 1006.649353718848 1025.711661342443 1045.253274695767 741.0747074818944 355.6907899870755 943.4453465618246 293.1926647774411
839 0.005 4.195 1 787.3339998297491 678.6402628199866 678.9534605296437 1006.650331876591 1025.711771613732 1045.253163875189 741.1657944889095 355.7873014433904 943.455116399235 293.1926668395625
840 0.005 4.2 1 787.4233425453019 678.79578722433 679.1091662356756 1006.6514515349 1025.71206132099 1045.253278495172 741.2567664262892 355.8837638951827 943.4649622268641 293.1926689050486
841 0.005 4.205 1 787.512495062704 678.9510131063686 679.264572902876 1006.652430236678 1025.712172622296 1045.253168813088 741.3475833014504 355.9801723399468 943.4747224516115 293.1926709648788
842 0.005 4.21 1 787.6015369225962 679.1059416965965 679.4196815635152 1006.653579997706 1025.712473983116 1045.253287650168 741.4383083977818 356.076530426027 943.4845803007998 293.1926730283907
843 0.005 4.215 1 787.6903750610311 679.260573062301 679.5744925657284 1006.654570043351 1025.712585389763 1045.253175117704 741.5288733168481 356.172831630087 943.4943237347953 293.1926750862393
844 0.005 4.22 1 787.779064067288 679.414908610446 679.7290069631979 1006.655682335467 1025.712872306065 1045.253290056134 741.6193215488386 356.2690859065871 943.5041149951904 293.1926771482255
845 0.005 4.225 1 787.8675619972025 679.568948601602 679.8832252232671 1006.656646957448 1025.712979039293 1045.253178806221 741.7095939319433 356.3652887281712 943.5138105499607 293.1926792055672
846 0.005 4.23 1 787.9559143811421 679.7226938369751 680.037148155193 1006.657754752442 1025.713267748124 1045.253294969913 741.7997367596798 356.4614576122107 943.5235679009514 293.1926812683256
847 0.005 4.235 1 788.0440721755318 679.8761446546201 680.190776204193 1006.658722742801 1025.713376141378 1045.253184424292 741.8897234978327 356.5575657140881 943.533236182756 293.192683327401
848 0.005 4.24 1 788.1320861436695 680.0293020502052 680.3441102793255 1006.659836240052 1025.713664033866 1045.253299768189 741.9796384635603 356.653617782205 943.5429678393267 293.192685391691
849 0.005 4.245 1 788.2199174964118 680.1821667078281 680.4971509830589 1006.660801424774 1025.713770181533 1045.253188418387 742.0693871076273 356.749594227683 943.5526050843723 293.1926874518352
850 0.005 4.25 1 788.3076114406784 680.3347395278622 680.6498991734849 1006.661904295014 1025.714053193006 1045.253301133888 742.1590147426276 356.8455297835412 943.5623050119867 293.1926895166646
851 0.005 4.255 1 788.3951138374222 680.487020936125 680.8023553981993 1006.662866872126 1025.714159904187 1045.253191707046 742.2484757963929 356.9414151922811 943.5719127384485 293.1926915768802
852 0.005 4.26 1 788.4825135384397 680.6390127655862 680.9545213681271 1006.663972989953 1025.714444967435 1045.253307246262 742.3378176163034 357.0372480858652 943.5815813697931 293.1926936415894
853 0.005 4.265 1 788.5697067313353 680.7907144807333 681.1063967364937 1006.664874079777 1025.714518591544 1045.25318447016 742.4270261381433 357.1330344066228 943.5911368119791 293.1926957007722
854 0.005 4.27 1 788.6567567172636 680.9421269469096 681.2579823108962 1006.665961690075 1025.714803645623 1045.253302058083 742.5160850249971 357.228766298345 943.6007684770566 293.1926977629693
855 0.005 4.275 1 788.7436204627718 681.0932511799557 681.4092788876088 1006.666920858995 1025.714910992643 1045.253190461575 742.6049847157097 357.324443054299 943.6103173745374 293.1926998177168
856 0.005 4.28 1 788.8303385195347 681.2440878103265 681.5602872410849 1006.668025123917 1025.71519747955 1045.253306300998 742.6937575945292 357.4200732478472 943.6199313828405 293.1927018738224
857 0.005 4.285 1 788.9167658163676 681.3946367512688 681.7110077015922 1006.668983642619 1025.715298827145 1045.253192682854 742.7823372784094 357.5156478595313 943.6294635874692 293.192703921826
858 0.005 4.29 1 789.0031022888921 681.5448987068405 681.8614408128163 1006.670076142638 1025.715578317051 1045.2533074245 742.8708122700266 357.6111639680008 943.6390576316821 293.192705970654
859 0.005 4.295 1 789.0892745123164 681.6948742623331 682.0115871082403 1006.671027981118 1025.715681573296 1045.253197394153 742.9591393033236 357.7066271259939 943.6485526438273 293.1927080111979
860 0.005 4.3 1 789.1753246361557 681.8445652772873 682.1614479329913 1006.672124655662 1025.715975223404 1045.253316426813 743.0474448678108 357.8020330895916 943.6581127503238 293.1927100526931
861 0.005 4.305 1 789.2611620266077 681.9939712153979 682.311023320064 1006.673071649288 1025.716073044584 1045.253202562033 743.1355444292228 357.8973868684012 943.6675771661713 293.1927120858917
862 0.005 4.31 1 789.3469008040851 682.1430936788433 682.4603144459043 1006.674158854524 1025.716351098373 1045.253315883348 743.2235041120628 357.9926858001666 943.6771025228732 293.1927141202661
863 0.005 4.315 1 789.4324574293399 682.2919322448014 682.6093214235668 1006.675098502422 1025.716450700381 1045.253205642764 743.3112942915352 358.0879595249961 943.6865310102716 293.192716146936
864 0.005 4.32 1 789.5180334484295 682.4404897950776 682.7580462356219 1006.676179321327 1025.716731187475 1045.253320440905 743.398964424929 358.1831654385656 943.6960346657086 293.1927181751058
865 0.005 4.325 1 789.6031960654544 682.5887653034274 682.9064885912975 1006.677129301543 1025.716834134348 1045.253210646748 743.4867610780075 358.2783123556313 943.7054422115934 293.1927201962627
866 0.005 4.33 1 789.6882564564185 682.7367591330199 683.0546490096797 1006.678216139521 1025.717114367564 1045.253326700823 743.5743699587246 358.3734033619554 943.7149050518276 293.192722218983
867 0.005 4.335 1 789.7731577006487 682.8844715755158 683.2025278426962 1006.679164305938 1025.717216652245 1045.253215792036 743.6617121345032 358.4684362927777 943.7242795594004 293.1927242343411
868 0.005 4.34 1 789.857965073828 683.0319048620297 683.3501265772542 1006.680250748337 1025.717495881357 1045.253330342646 743.7488923821916 358.5634137868216 943.733727295744 293.1927262517012
869 0.005 4.345 1 789.9426174410094 683.1790595163137 683.4974458455443 1006.681183068246 1025.717592361035 1045.253217592485 743.835905065467 358.6583372909832 943.7430698747343 293.1927282619746
870 0.005 4.350000000000001 1 790.0271285540492 683.3259358265644 683.6444862222374 1006.682260889934 1025.717872488501 1045.253333513485 743.9227828982548 358.7532044311224 943.7524760703624 293.1927302745377
871 0.005 4.355 1 790.1114462968717 683.4725340974871 683.7912481213541 1006.683198960982 1025.717974948512 1045.25322468172 744.0095010701853 358.8480176476278 943.761791818602 293.1927322801538
872 0.005 4.36 1 790.1956296198332 683.6188552527012 683.937732349141 1006.684278185467 1025.718251956272 1045.253336490603 744.0960976675694 358.9427760203288 943.7711722194322 293.1927342877759
873 0.005 4.365 1 790.2796290200636 683.7648995005619 684.0839392898747 1006.685214165941 1025.718349705598 1045.253224190233 744.1825386993902 359.0374687817313 943.7804618058558 293.1927362883111
874 0.005 4.37 1 790.3634966000133 683.9106668029536 684.2298692580215 1006.686290400466 1025.718627835064 1045.253340256999 744.2688519268637 359.1321121152068 943.7898151685858 293.1927382903739
875 0.005 4.375 1 790.4471870728655 684.0561595003774 684.3755235813524 1006.68722693567 1025.718725481 1045.253227720363 744.3550315324009 359.2267020080086 943.7990784818045 293.1927402848114
876 0.005 4.38 1 790.5307426277548 684.2013776450749 684.5209028067012 1006.688299325191 1025.718999944647 1045.25334211914 744.4411227230165 359.3212363835001 943.8084021750319 293.1927422806691
877 0.005 4.385 1 790.6141142269148 684.3463208530235 684.6660069821727 1006.689228508504 1025.719098241533 1045.253233467174 744.5270412884896 359.415715646229 943.8176348621344 293.192744268517
878 0.005 4.39 1 790.6973643595041 684.4909906870195 684.8108371823579 1006.690304380357 1025.719377126665 1045.253349737199 744.6128433442287 359.5101391992127 943.8269330971607 293.1927462576832
879 0.005 4.395 1 790.7804353946025 684.6353870175654 684.9553936228451 1006.69123840287 1025.719476664607 1045.253239073556 744.6984895859523 359.6045197148236 943.8361419588097 293.1927482388213
880 0.005 4.4 1 790.8633781715948 684.7795109639336 685.0996770667695 1006.692278460922 1025.719731563622 1045.253350013404 744.783982394557 359.6988318502711 943.8453970890973 293.1927502210749
881 0.005 4.405 1 790.9461397783451 684.9233630126691 685.243688141716 1006.693192535947 1025.719821915285 1045.253239864638 744.8693487116777 359.7930883414176 943.8545673541018 293.1927521951713
882 0.005 4.41 1 791.0287770083294 685.066944105836 685.3874276965004 1006.69425559486 1025.720098558375 1045.253356953487 744.9546106222745 359.8872887798763 943.8638057533751 293.1927541704034
883 0.005 4.415 1 791.1112362694821 685.2102547008994 685.5308962279965 1006.695179757697 1025.720194709627 1045.25324633772 745.0397279196601 359.981432504508 943.8729551342271 293.1927561374204
884 0.005 4.42 1 791.1935738739314 685.3532963136805 685.6740948975355 1006.696246221756 1025.720471216586 1045.253362701001 745.1247401459239 360.0755218504342 943.8821697442676 293.1927581053243
885 0.005 4.425 1 791.2756608202591 685.4960698497889 685.8170245696097 1006.697172567163 1025.720561033297 1045.253248295988 745.2096071697732 360.169555506451 943.891171823248 293.1927600649828
886 0.005 4.43 1 791.3576656066634 685.6385752186601 685.9596856533894 1006.698234650824 1025.720834382718 1045.253363854393 745.2943593811914 360.2635317797424 943.9003320198099 293.1927620255943
887 0.005 4.435 1 791.4395144628459 685.7808128047342 686.1020785360874 1006.699152116322 1025.720926488346 1045.253251886442 745.3789633279861 360.3574445696478 943.9094222490429 293.1927639779543
888 0.005 4.44 1 791.5212501645144 685.9227835100777 686.2442040119057 1006.700209566812 1025.721199215223 1045.253366964175 745.4634535713694 360.4513149717806 943.9185807643685 293.1927659312441
889 0.005 4.445 1 791.6028134986019 686.0644873521356 686.3860623362303 1006.701124830068 1025.721290737084 1045.253254743803 745.5477925981793 360.5451218287511 943.927649254536 293.1927678765625
890 0.005 4.45 1 791.6842544802804 686.2059254518035 686.5276543883097 1006.70218106088 1025.721562796552 1045.253370794406 745.6320195192079 360.6388703287045 943.9367817266012 293.1927698229986
891 0.005 4.455 1 791.7655107449755 686.3470974919707 686.6689800679868 1006.703102431194 1025.721652942266 1045.253256103805 745.716110959206 360.7325622593091 943.9458292737361 293.1927717616367
892 0.005 4.46 1 791.8466039133428 686.4880053698602 686.810040823605 1006.704139941826 1025.721942066176 1045.253374995854 745.8001101176025 360.8261961252485 943.9549622501576 293.1927737016144
893 0.005 4.465 1 791.9275657555921 686.6286494664455 686.9508371969627 1006.705053198752 1025.722030788966 1045.253262828826 745.8839658793644 360.9197748483354 943.9640013039766 293.1927756341804
894 0.005 4.47 1 792.0084222102522 686.7690295656591 687.091369408432 1006.706091338626 1025.722299477396 1045.253378727726 745.9676809486641 361.0132956119274 943.9730938145375 293.192777568706
895 0.005 4.475000000000001 1 792.0891055375226 686.9091467683101 687.2316382234094 1006.706983527999 1025.722387396008 1045.253266188713 746.0512471578659 361.1067572527757 943.9820834316769 293.192779496293
896 0.005 4.48 1 792.1696556509895 687.0490014676679 687.3716442101261 1006.708022003717 1025.722656946527 1045.253381327791 746.1346931148793 361.2001623223857 943.9911287817923 293.1927814267697
897 0.005 4.485 1 792.250027284403 687.1885947195209 687.5113880994937 1006.708924653448 1025.722747699672 1045.253269318476 746.2180011527186 361.2935657085893 944.0000834028236 293.1927833509895
898 0.005 4.49 1 792.3302855205072 687.3279275749832 687.6508708334101 1006.709969882397 1025.723016177266 1045.253383990952 746.3012039906031 361.3869108525936 944.0091035198615 293.1927852785312
899 0.005 4.495 1 792.410370041027 687.4670000477594 687.7900927311221 1006.710874141931 1025.723104268742 1045.253272086219 746.3842609113705 361.4801757442421 944.0180326824834 293.1927871994168
900 0.005 4.5 1 792.4903244995363 687.6058134036091 687.9290547684086 1006.711918793322 1025.723372693317 1045.253388507301 746.4672114506805 361.5733722586305 944.0270245986806 293.1927891234849
901 0.005 4.505 1 792.5701084336866 687.744367611895 688.0677572510391 1006.712821173174 1025.723460328485 1045.253275677844 746.5500173302671 361.6665058960167 944.0359243093882 293.1927910410616
902 0.005 4.51 1 792.6497786884714 687.8826631835243 688.2062007641898 1006.713864910708 1025.723729473378 1045.253392763497 746.6327073377441 361.7595761083057 944.0448895080417 293.1927929618118
903 0.005 4.515 1 792.7292835119941 688.0207006861434 688.3443857920979 1006.714767549104 1025.723818433211 1045.253282030676 746.7152547911542 361.852585792552 944.0537648814491 293.1927948758697
904 0.005 4.52 1 792.8085927606861 688.1584805281474 688.4823128218433 1006.715798511889 1025.724082385453 1045.253395659793 746.7976688153806 361.9455367577058 944.0626892836825 293.1927967928349
905 0.005 4.525 1 792.8877619167547 688.2960028738553 688.6199821789976 1006.716696298053 1025.724169233358 1045.253282934101 746.8799476919222 362.0384268449337 944.071535699042 293.1927987029095
906 0.005 4.53 1 792.9668373246717 688.4332692897271 688.7573949503197 1006.717735787169 1025.724435291909 1045.253397847358 746.9621275536625 362.1312590870191 944.080448449146 293.192800615647
907 0.005 4.535 1 793.0457589984505 688.5702805213144 688.8945518270548 1006.718633267839 1025.724522549851 1045.25328808621 747.044143909357 362.2240333124731 944.0892702652949 293.192802520394
908 0.005 4.54 1 793.1245703146649 688.707036825558 689.0314533358862 1006.719670210872 1025.724788353361 1045.253403113896 747.1260651226228 362.3167500535552 944.0981560092168 293.1928044263329
909 0.005 4.545 1 793.20321008804 688.843537775553 689.1680994653743 1006.720562163722 1025.724872087526 1045.253289551561 747.2078405352719 362.4093961209644 944.1069487664846 293.1928063233353
910 0.005 4.55 1 793.2817450019761 688.9797859822888 689.3044918235014 1006.721602917431 1025.725138542803 1045.253404631568 747.2895363005371 362.5019890724488 944.1158093380119 293.1928082209237
911 0.005 4.555 1 793.3601080462679 689.1157806532444 689.4406303505941 1006.722492569654 1025.725220237439 1045.253291210651 747.3710830785709 362.5945298187818 944.1245761852948 293.1928101094999
912 0.005 4.56 1 793.4384064379446 689.2515229108565 689.5765159023376 1006.723504908243 1025.725476320936 1045.253406073063 747.4525105918684 362.6870091316162 944.133401906987 293.192811999256
913 0.005 4.565 1 793.5165072657331 689.3870128198224 689.7121487497689 1006.724391458838 1025.725563283459 1045.253296823056 747.5337980128048 362.7794300345846 944.1421375603978 293.1928138808447
914 0.005 4.57 1 793.594483700326 689.5222512409026 689.8475296737954 1006.725423231852 1025.725830633952 1045.253413465613 747.6149841126461 362.8717926914925 944.1509429066741 293.1928157638024
915 0.005 4.575 1 793.67228500558 689.6572388123832 689.9826592164803 1006.726310810878 1025.725912270903 1045.253298953114 747.6960269244203 362.9640970999938 944.1596555053419 293.1928176389622
916 0.005 4.58 1 793.7499848349564 689.7919754196151 690.1175377319479 1006.727319634243 1025.726170673022 1045.253412226741 747.7769311644879 363.0563428027938 944.1684291104053 293.1928195158436
917 0.005 4.585 1 793.8275021578064 689.9264623131123 690.2521659408492 1006.72819876898 1025.726254780759 1045.2533024128 747.8576860286774 363.1485309732228 944.1771133477298 293.1928213852563
918 0.005 4.59 1 793.9049403114342 690.0607003424584 690.3865447344524 1006.72921920393 1025.726514959479 1045.253416461702 747.9383444699805 363.2406606587276 944.1858668277143 293.1928232568647
919 0.005 4.595 1 793.9821935145234 690.1946897788089 690.5206746111812 1006.730104643501 1025.726599674615 1045.253305891694 748.0188698432902 363.332732694703 944.1945188732851 293.1928251213705
920 0.005 4.600000000000001 1 794.0593451546683 690.3284311811711 690.6545559755942 1006.731131245692 1025.726862511305 1045.25342290421 748.0992966907354 363.4247444621134 944.2032379481108 293.1928269882267
921 0.005 4.605 1 794.136356750515 690.4619248540627 690.788189064804 1006.732012356952 1025.726944816966 1045.253311323477 748.1795873871713 363.5167008646981 944.2118606188235 293.192828848041
922 0.005 4.61 1 794.2132573984967 690.5951710205508 690.9215743217891 1006.733037218846 1025.727205429809 1045.253426029973 748.2597788318524 363.6085949894471 944.2205569261768 293.1928307095109
923 0.005 4.615 1 794.2899718374324 690.7281701842471 691.0547123498675 1006.73391414409 1025.727285275752 1045.253315175016 748.3398245136598 363.7004279871687 944.2291631248705 293.1928325633913
924 0.005 4.62 1 794.3665644569523 690.8609237254828 691.1876041517116 1006.734935507347 1025.727547797868 1045.253430874701 748.4197694814825 363.7922006242914 944.2378401825853 293.192834419258
925 0.005 4.625 1 794.4429844999482 690.9934310777171 691.3202496466727 1006.73580915997 1025.727628264991 1045.253318645817 748.4995599246017 363.8839133913864 944.2464309244893 293.1928362677153
926 0.005 4.63 1 794.5190219151274 691.1256938388923 691.4526499399375 1006.736850991991 1025.727896620271 1045.25343761316 748.5792829113672 363.9755655830641 944.2550813677491 293.1928381182879
927 0.005 4.635 1 794.5950128410541 691.2577129321502 691.5848058742606 1006.737728684256 1025.727970663271 1045.253321670021 748.6588718268564 364.0671608804225 944.2636514328475 293.19283996174
928 0.005 4.64 1 794.6709685629002 691.3894887105433 691.7167179361693 1006.73874224226 1025.728226521847 1045.253437004505 748.7383514811632 364.1586938023032 944.2722690667996 293.1928418074443
929 0.005 4.645 1 794.7467964441634 691.5210212847583 691.8483864137406 1006.739611834222 1025.728303865493 1045.253324326301 748.8176850860754 364.2501672252218 944.2807957405975 293.1928436462284
930 0.005 4.65 1 794.8225075509966 691.652310938209 691.9798117450371 1006.740617554929 1025.728561768046 1045.253442622112 748.8969168475356 364.3415812977324 944.2893835085165 293.1928454874709
931 0.005 4.655 1 794.8980722718917 691.7833585566387 692.1109945412885 1006.741485794052 1025.728642180819 1045.253332670088 748.9760030417344 364.4329355555661 944.2978879181605 293.1928473219003
932 0.005 4.66 1 794.9735313809338 691.9141643376993 692.2419352413874 1006.742492059338 1025.728899761988 1045.25344666693 749.0549559179643 364.5242313857837 944.3064553259131 293.1928491591088
933 0.005 4.665 1 795.0488347132489 692.044728843046 692.3726343161325 1006.74335908948 1025.728978086978 1045.253335270466 749.13377481544 364.6154428477234 944.3149335913427 293.1928509895432
934 0.005 4.67 1 795.1240370704396 692.1750530552079 692.5030925804502 1006.74436768984 1025.72923507091 1045.253449028943 749.2124957103722 364.7065992823087 944.3234778174709 293.1928528227708
935 0.005 4.675 1 795.1990748580727 692.3051376159291 692.6333105960472 1006.745230445589 1025.729311488488 1045.253337851585 749.2910487751275 364.7976994728452 944.3319287263464 293.1928546490899
936 0.005 4.68 1 795.2740065056037 692.4349833913515 692.76328919014 1006.7462356069 1025.729570626634 1045.253455103468 749.3695230265741 364.888740448178 944.3404447531353 293.1928564779597
937 0.005 4.685 1 795.3487861329089 692.5645902784462 692.8930285856515 1006.747103217558 1025.72965101932 1045.253344655928 749.4479808465404 364.9797317393363 944.3488765911122 293.1928583000724
938 0.005 4.69 1 795.4234629383328 692.6939594458123 693.0225296543497 1006.748105442069 1025.729904982633 1045.253456241245 749.5262919295578 365.0706620570223 944.3573685891979 293.1928601249563
939 0.005 4.695 1 795.4979774310933 692.8230907100641 693.1517925478613 1006.748960238472 1025.729977189031 1045.253342935715 749.6044355149187 365.1615303695233 944.3657666032494 293.1928619434355
940 0.005 4.7 1 795.5723825611705 692.951984849217 693.2808179467717 1006.749959961464 1025.73023374479 1045.253458106531 749.6824789641994 365.2523436369234 944.3742317442468 293.1928637650439
941 0.005 4.705 1 795.6466267699061 693.0806421991492 693.4096062109497 1006.750817766884 1025.730310470482 1045.253348251621 749.7603703755161 365.3430950740295 944.3826069978882 293.1928655800431
942 0.005 4.71 1 795.720807124713 693.2090634335322 693.5381580241079 1006.751798017281 1025.730561919493 1045.253463777144 749.8381387192067 365.4337858692883 944.3910394032018 293.1928673978861
943 0.005 4.715 1 795.7948000824539 693.337249032935 693.6664737661033 1006.752648285169 1025.730636308574 1045.253351182994 749.9157609204475 365.5244117546907 944.3993846757755 293.1928692088161
944 0.005 4.72 1 795.86861446796 693.4651997141704 693.7945541442983 1006.753656910264 1025.730892564643 1045.253466926708 749.9932921862087 365.6149779965058 944.4078045809114 293.1928710222667
945 0.005 4.725000000000001 1 795.9423111056379 693.5929154678996 693.9223993413709 1006.754511558172 1025.730965113041 1045.253355562812 750.0706866686489 365.7054940753405 944.416128971877 293.1928728286075
946 0.005 4.73 1 796.0159125979884 693.7203973102091 694.0500101700221 1006.755504233837 1025.731217010247 1045.253470607376 750.1479821161612 365.7959465051437 944.4245175142752 293.1928746372071
947 0.005 4.735 1 796.0893576834757 693.8476458346925 694.1773871480307 1006.756354097473 1025.731289174751 1045.253358433182 750.2251461575433 365.8863358600605 944.4328169271091 293.1928764385072
948 0.005 4.74 1 796.1626956565203 693.9746608130267 694.3045304332525 1006.757340448867 1025.731541952349 1045.253474482552 750.302259017066 365.976662869066 944.4411813988936 293.1928782421875
949 0.005 4.745 1 796.2358747008545 694.1014429999158 694.4314406237955 1006.758188893858 1025.731613581666 1045.253362657443 750.3792162392465 366.0669277010345 944.4494560384701 293.1928800387269
950 0.005 4.75 1 796.3089512458102 694.2279933771104 694.5581185121998 1006.759177504648 1025.731865175428 1045.253477473963 750.4560580924431 366.1571261261558 944.4577969852585 293.1928818391266
951 0.005 4.755 1 796.3818878102165 694.354312100825 694.6845644104742 1006.760023949138 1025.731935854515 1045.253366005241 750.5327554934787 366.2472649292359 944.4660457980793 293.1928836327739
952 0.005 4.76 1 796.4547141287901 694.4804004280796 694.8107792914699 1006.761004085287 1025.732184183282 1045.25348068349 750.6093377330392 366.3373444055387 944.4743555878715 293.1928854300099
953 0.005 4.765 1 796.5274168621494 694.6062580988749 694.9367632397885 1006.761842453271 1025.732252532032 1045.253368819744 750.6858143405999 366.4273625669327 944.4825781351482 293.1928872200226
954 0.005 4.77 1 796.6000042391129 694.7318861695182 695.0625171014941 1006.762839912425 1025.732509996115 1045.253487075575 750.7621682204035 366.5173187455645 944.490873962041 293.1928890130533
955 0.005 4.775 1 796.6724017615769 694.8572851362942 695.1880412949656 1006.763686507192 1025.732580875777 1045.253375894049 750.8384008198931 366.6071848682561 944.4990713341585 293.1928907986287
956 0.005 4.78 1 796.7446989914589 694.9824552443519 695.31333633113 1006.764666835121 1025.732828758338 1045.253490037028 750.9145242145039 366.6970008024282 944.5073360570034 293.1928925868827
957 0.005 4.785 1 796.8168345816727 695.1073966629112 695.4384024447293 1006.765502530327 1025.732896464115 1045.253377685827 750.990500604812 366.7867659757521 944.5155102883214 293.1928943673483
958 0.005 4.79 1 796.8888754221913 695.2321109682557 695.5632407129716 1006.766473241829 1025.733146175998 1045.253494799332 751.0663727152546 366.8764717570472 944.5237501307761 293.1928961503045
959 0.005 4.795 1 796.9607636375625 695.3565982919462 695.6878514904173 1006.767309212862 1025.733216414562 1045.253383954977 751.1422234514429 366.9661202938071 944.5318986656019 293.1928979251906
960 0.005 4.8 1 797.0325506015873 695.4808586350301 695.8122351215094 1006.768289520288 1025.733466599261 1045.253499465475 751.2179212374825 367.0557045383628 944.5401144208006 293.1928997024781
961 0.005 4.805 1 797.1041814256248 695.6048926330679 695.936392055277 1006.769125237187 1025.733533359085 1045.253386680851 751.2934674489615 367.1452227961231 944.548238969814 293.19290147185
962 0.005 4.81 1 797.1757209240395 695.7287005943355 696.0603227487409 1006.770110324176 1025.733782236407 1045.253503203201 751.3689097997966 367.2346849067239 944.5564356132264 293.1929032439973
963 0.005 4.815 1 797.2470817031991 695.8522834873273 696.1840278349572 1006.77094116677 1025.733847264293 1045.253390557419 751.4442130821728 367.3240865022902 944.5645361316758 293.1929050084507
964 0.005 4.82 1 797.318332383358 695.9756417414546 696.3075078951111 1006.771915603955 1025.73409716549 1045.253508303222 751.5193992407956 367.4134190315913 944.5727032331187 293.1929067757025
965 0.005 4.825 1 797.3894377008405 696.0987758380966 696.4307633474856 1006.772742138152 1025.734161029222 1045.25339310515 751.5944674281227 367.5026920547169 944.5807770557093 293.192908535726
966 0.005 4.83 1 797.4604024718104 696.2216855747323 696.5537944023934 1006.773718926891 1025.734416771909 1045.253512713853 751.6694091305691 367.5919054485601 944.5889253027432 293.1929102985061
967 0.005 4.835 1 797.531258093586 696.3443714942941 696.6766014329523 1006.774553329957 1025.734485311065 1045.253401341567 751.7442661798163 367.6810546910968 944.5969829098924 293.1929120535499
968 0.005 4.84 1 797.6020204773411 696.4668346082891 696.7991852308539 1006.77552388044 1025.734730634921 1045.253515614177 751.8190098640684 367.7701404941252 944.6051036493948 293.1929138114082
969 0.005 4.845 1 797.6726024255577 696.5890752035781 696.9215461388831 1006.776348833032 1025.734794627719 1045.253403359632 751.8936162579507 367.8591658256398 944.6131315653106 293.1929155618893
970 0.005 4.850000000000001 1 797.7431063148244 696.7110937784237 697.043684716986 1006.777313987148 1025.735040739583 1045.25352028103 751.9681228969864 367.9481277655536 944.6212262854636 293.1929173152945
971 0.005 4.855 1 797.813465016887 696.8328910326788 697.1656014803847 1006.778133211293 1025.735105794591 1045.253408958684 752.0425005004131 368.0370298031982 944.6292247186648 293.1929190612532
972 0.005 4.86 1 797.8837329481131 696.9544676928473 697.2872971473695 1006.779096763969 1025.735352194938 1045.253525719699 752.1167836734568 368.1258660587732 944.6372932965098 293.1929208101154
973 0.005 4.865 1 797.9538479277909 697.075823883516 697.4087719827592 1006.779919069697 1025.735416297709 1045.253413483551 752.1909343174241 368.2146421777658 944.6452711836668 293.1929225511458
974 0.005 4.87 1 798.0238672898823 697.1969603380791 697.5300266625908 1006.780879509793 1025.735661456617 1045.253530872235 752.2649882351471 368.3033490422661 944.6533143531816 293.192924295013
975 0.005 4.875 1 798.0937281182865 697.3178768412777 697.6510612612034 1006.781693968672 1025.735724127515 1045.253418610076 752.3388995445446 368.3919978789788 944.6612652039768 293.1929260312124
976 0.005 4.88 1 798.1634911899496 697.4385747641298 697.7718766865984 1006.782650951991 1025.735967641824 1045.253533061003 752.412739512269 368.4805855875832 944.6692818760557 293.1929277699513
977 0.005 4.885 1 798.2331023622529 697.5590541361283 697.8924732277162 1006.783468719422 1025.736031113357 1045.253420883805 752.4864371298994 368.5691158967912 944.6772098017886 293.1929295006207
978 0.005 4.89 1 798.3026218789003 697.6793157736032 698.0128515942552 1006.784425675746 1025.736273382685 1045.253535378966 752.5600422584523 368.6575848491307 944.6852051892414 293.1929312337519
979 0.005 4.895 1 798.3719915885912 697.7993598414937 698.1330120620199 1006.785238601506 1025.736335356405 1045.253424521829 752.6335179772174 368.7459923121415 944.6931091740913 293.1929329588324
980 0.005 4.9 1 798.4412683077431 697.9191870284386 698.2529552721659 1006.786193313133 1025.736579581718 1045.253541287619 752.7068982894008 368.8343326035251 944.7010811155868 293.1929346864242
981 0.005 4.905 1 798.5104047481656 698.0387980804104 698.3726818002854 1006.787006081633 1025.736640751325 1045.253427929745 752.7801577037593 368.9226101868295 944.7089641533354 293.192936406051
982 0.005 4.91 1 798.5794436356083 698.1581932050109 698.492192086421 1006.787956975829 1025.736881645736 1045.253542463431 752.8533177483739 369.0108253598364 944.7169112260793 293.1929381283325
983 0.005 4.915 1 798.6483322775689 698.2773727063701 698.6114864440115 1006.788766711031 1025.73694339783 1045.253430399631 752.9263495162297 369.0989752814982 944.7247661116953 293.1929398428608
984 0.005 4.92 1 798.7171257187061 698.3963375018376 698.7305656199994 1006.78971611503 1025.73718447633 1045.253546254338 752.9992871195849 369.1870634523731 944.7326890924443 293.1929415605038
985 0.005 4.925 1 798.7857685963027 698.5150874037379 698.849429728717 1006.790524256733 1025.737246435001 1045.253435939463 753.0720938753975 369.2750814961572 944.7405216877507 293.1929432708108
986 0.005 4.93 1 798.8542967721977 698.6336229963051 698.9680793069905 1006.791473841576 1025.737487553002 1045.253551131697 753.1447915151454 369.3630417252971 944.7484225666321 293.1929449843165
987 0.005 4.935 1 798.9227493838267 698.7519451638547 699.086514895011 1006.792268349214 1025.737543784702 1045.253438536332 753.2173530575651 369.4509393221067 944.7562254327568 293.19294669073
988 0.005 4.94 1 798.9910869734011 698.8700540310649 699.2047369530253 1006.793210838965 1025.73778472859 1045.253555273866 753.2898233889492 369.5387734847456 944.7640978421878 293.1929484005047
989 0.005 4.945 1 799.0592689402363 698.9879505424987 699.3227460980628 1006.794015063112 1025.73784615116 1045.253444811651 753.3621784460814 369.6265537291883 944.7718825681623 293.1929501031083
990 0.005 4.95 1 799.127348141835 699.1056344261283 699.4405425606008 1006.794953206377 1025.738082272551 1045.25355705763 753.4344399795613 369.7142674959239 944.7797332881524 293.1929518091962
991 0.005 4.955 1 799.195271160012 699.223106354964 699.5581267473942 1006.79575146266 1025.73814047804 1045.253444326919 753.50657602021 369.801916383791 944.7874931105424 293.192953508287
992 0.005 4.96 1 799.2630986263191 699.3403671110281 699.6754993508092 1006.796691353304 1025.7383792852 1045.253560346619 753.5786212018598 369.8895042327158 944.7953204537467 293.1929552106831
993 0.005 4.965 1 799.3307748642719 699.4574168882762 699.7926606425482 1006.797487583745 1025.73843717686 1045.253448971984 753.6505389628294 369.9770362073333 944.8030569000636 293.1929569056723
994 0.005 4.97 1 799.3985603615081 699.5742559278015 699.9096108268026 1006.7984094269 1025.738672417136 1045.253564466297 753.7223685886916 370.064496314143 944.8108801514612 293.1929586035569
995 0.005 4.975000000000001 1 799.4661286458922 699.6908858482486 700.0263512995739 1006.799290544216 1025.738731730677 1045.253450526063 753.7939928967523 370.1518914439415 944.818616315125 293.1929602940623
996 0.005 4.98 1 799.5335442417019 699.807306083727 700.1428819292618 1006.800241857309 1025.738964746049 1045.253566292904 753.8655497300782 370.2392217195871 944.8263932965742 293.1929619878095
997 0.005 4.985 1 799.6007825163551 699.9235181098072 700.2592036011885 1006.801033311031 1025.739020314345 1045.2534543358 753.9370079334705 370.3264885192677 944.834079840477 293.1929636747216
998 0.005 4.99 1 799.6679105785026 700.0395218585065 700.3753166780685 1006.801960544213 1025.739257066963 1045.253569896464 754.0083854436101 370.413692130308 944.8418330086176 293.1929653658002
999 0.005 4.995 1 799.7348825979277 700.1553175395668 700.4912214092667 1006.802748174007 1025.73931388116 1045.253457309144 754.0796450602199 370.5008321549009 944.8495052714405 293.1929670507038
1000 0.005 5 1 799.8017572577041 700.2709055302489 700.6069182568159 1006.803674890042 1025.739548937986 1045.253571925601 754.150813427597 370.5879088362111 944.8572670602449 293.1929687394544
1001 0.005 5.005 1 799.8684857269287 700.3862860464418 700.7224074467756 1006.804463054869 1025.73960597337 1045.253460553716 754.2218590489969 370.6749228065567 944.8649556324796 293.1929704214559
1002 0.005 5.01 1 799.9351243118766 700.5014600101809 700.8376897021215 1006.805391895017 1025.739841629234 1045.253575813404 754.2928165285491 370.7618725324601 944.8727155869797 293.1929721068495
1003 0.005 5.015 1 800.001622565408 700.6164279518963 700.9527654723571 1006.80617868401 1025.739895256245 1045.253462622909 754.3636570603408 370.8487587516725 944.8803880766251 293.1929737850948
1004 0.005 5.02 1 800.0680442123229 700.7311896818056 701.0676349804986 1006.807122540387 1025.740141725847 1045.253583992508 754.4344159402189 370.9355956056415 944.8881383235904 293.1929754663543
1005 0.005 5.025 1 800.1343195163056 700.8457460483309 701.1822987446069 1006.807911980443 1025.740198112495 1045.253473125876 754.5050416947794 371.0223626801563 944.8958036546702 293.1929771398331
1006 0.005 5.03 1 800.200504161444 700.9600980567807 701.2967575773044 1006.808836007504 1025.740430223385 1045.253586180472 754.5755780800267 371.1090613741272 944.9035400026631 293.1929788159093
1007 0.005 5.035 1 800.2665405714396 701.0742455355687 701.411011613009 1006.809617748795 1025.740485305955 1045.253475863899 754.6459864530868 371.1956950952949 944.9111878265149 293.1929804843561
1008 0.005 5.04 1 800.3324849339194 701.1881890110503 701.5250613731853 1006.810539249528 1025.740719207853 1045.253590484569 754.7163015454843 371.2822488643706 944.9188981155758 293.1929821556109
1009 0.005 5.045 1 800.3982858922504 701.3019288164483 701.6389071677687 1006.811318829842 1025.740773032825 1045.253479168217 754.7864920750177 371.3687453685646 944.9265252027097 293.1929838194286
1010 0.005 5.05 1 800.464000672961 701.4154658758285 701.7525497525402 1006.812239741722 1025.741008386598 1045.253594906153 754.8565953729808 371.4551866930478 944.9342199967463 293.1929854861878
1011 0.005 5.055 1 800.5295873456711 701.5287998705877 701.8659891228281 1006.813011482049 1025.74105697255 1045.253480320548 754.9265725432856 371.5415625702404 944.9418166070078 293.1929871456773
1012 0.005 5.06 1 800.5950807394727 701.6419318484894 701.9792260732498 1006.813928452437 1025.74129061313 1045.253596350955 754.9964595935096 371.6278738175312 944.949483390903 293.1929888084163
1013 0.005 5.065 1 800.6604271985311 701.7548618118087 702.0922607699615 1006.814703396662 1025.741342548385 1045.253483622801 755.0662209275687 371.7141200300604 944.957063193418 293.1929904643548
1014 0.005 5.07 1 800.7257026905888 701.8675905805679 702.2050938992473 1006.815618508426 1025.741576647842 1045.253600384922 755.1358959592455 371.8003017455788 944.9647159410968 293.1929921238751
1015 0.005 5.075 1 800.7908332898082 701.9801186033766 702.3177258521461 1006.816399342303 1025.741631058735 1045.253489897218 755.2055833609534 371.8864179527249 944.9722721083129 293.1929937761688
1016 0.005 5.08 1 800.8558694692733 702.0924461608283 702.4301570761263 1006.817313632015 1025.741863513616 1045.253606191878 755.2751265675159 371.9724714165715 944.9798941969482 293.1929954313472
1017 0.005 5.085 1 800.9207585199428 702.2045735305018 702.5423878443372 1006.818085117956 1025.741914611008 1045.253493880534 755.3445130130523 372.0584615918016 944.9874286818209 293.192997078908
1018 0.005 5.09 1 800.9855572931802 702.3165013743867 702.6544187588109 1006.818995443762 1025.742145186945 1045.253607781841 755.4137876963715 372.1443876121239 944.9950288157595 293.1929987294521
1019 0.005 5.095 1 801.0502169315886 702.428229958937 702.7662501089264 1006.81976428938 1025.742195472106 1045.253495498915 755.4829328143912 372.2302491910023 945.0025404325188 293.1930003722159
1020 0.005 5.100000000000001 1 801.1147917453241 702.5397599624922 702.8778825197036 1006.820672117401 1025.742425798578 1045.2536117734 755.5519720408623 372.3160488991278 945.0101192461667 293.1930020176829
1021 0.005 5.105 1 801.1792291605321 702.6510915499526 702.989316229237 1006.821439759449 1025.742478040794 1045.253501407451 755.6208904175703 372.4017849530562 945.0176093312858 293.1930036551819
1022 0.005 5.11 1 801.2435782729145 702.7622254106062 703.1005518624521 1006.822346374422 1025.742707643459 1045.253615932017 755.6897215679267 372.4874553393886 945.025164914196 293.1930052955993
1023 0.005 5.115 1 801.3077890269278 702.8731616772603 703.211589639653 1006.823111081315 1025.742757072416 1045.253503815213 755.7584314136326 372.5730644405163 945.0326318790541 293.1930069284966
1024 0.005 5.12 1 801.3719143550411 702.9839009438597 703.3224301231718 1006.824012920042 1025.742986363618 1045.253620409459 755.827049800894 372.6586063290615 945.0401642576385 293.1930085641613
1025 0.005 5.125 1 801.435898849242 703.0944436912188 703.4330736851048 1006.824776225083 1025.743036808779 1045.253508242786 755.8955592092339 372.7440829560686 945.0476060961616 293.1930101920488
1026 0.005 5.13 1 801.499803406351 703.204790462325 703.5435209252715 1006.825680948735 1025.743267167572 1045.25362411646 755.9639792228562 372.8294935852817 945.0551184752734 293.1930118228117
1027 0.005 5.135 1 801.5635715827144 703.314941420063 703.6537720698736 1006.826440374591 1025.743313957836 1045.253511054206 756.032276057492 372.9148364630419 945.0625402100883 293.1930134457197
1028 0.005 5.14 1 801.6272564922958 703.4248972254178 703.7638277229945 1006.827339267005 1025.743541557654 1045.253625734993 756.1004976506633 373.0001165260701 945.070028335433 293.1930150712809
1029 0.005 5.145 1 801.6908200042429 703.5346581097883 703.8736881525846 1006.82809590127 1025.743589808703 1045.253514844145 756.1685924025167 373.0853359543191 945.0774272329712 293.1930166890093
1030 0.005 5.15 1 801.7542839611884 703.6442242384881 703.9833537039254 1006.828993255781 1025.743819044836 1045.253632163095 756.2365918335889 373.1704897595533 945.0848919961438 293.1930183095915
1031 0.005 5.155 1 801.8176055693142 703.7535958966157 704.0928246188829 1006.829749822649 1025.743867522111 1045.253519999497 756.3044674798863 373.2555775017597 945.0922690101086 293.1930199226017
1032 0.005 5.16 1 801.8808548853772 703.8627741746911 704.2021016925482 1006.830668203942 1025.744102461935 1045.253636843676 756.3722762009038 373.3406007450795 945.0997261749488 293.1930215383777
1033 0.005 5.165 1 801.9439653956861 703.9717589991725 704.3111850864841 1006.83142438198 1025.744147226365 1045.253523611241 756.4399563084581 373.4255596844106 945.1070850446856 293.1930231467974
1034 0.005 5.17 1 802.0069964207531 704.0805512270717 704.4200754392554 1006.832313226457 1025.744372809986 1045.253638940079 756.5075555424951 373.5104542338756 945.1145059497169 293.193024758462
1035 0.005 5.175 1 802.0698812841237 704.189150861284 704.5287729707885 1006.833062066683 1025.744418757292 1045.253525548583 756.5750442204447 373.5952839132793 945.1218353747379 293.1930263633192
1036 0.005 5.18 1 802.1326873322732 704.2975588676892 704.6372784166952 1006.833951402041 1025.744645584925 1045.253642087368 756.6424301556639 373.6800586681596 945.1292328052211 293.1930279718441
1037 0.005 5.185 1 802.1953592571083 704.4057758273846 704.7455922563347 1006.834697759655 1025.744691747191 1045.25353172299 756.7097138142185 373.7647627106216 945.1365390495578 293.193029573825
1038 0.005 5.19 1 802.2579470127556 704.5138019335919 704.8537149215268 1006.835587897617 1025.744918326789 1045.253646624674 756.7769006125857 373.8494007250306 945.1439167039829 293.1930311794736
1039 0.005 5.195 1 802.3203983388981 704.6216369158371 704.9616464058454 1006.836335335078 1025.744963938846 1045.253534422795 756.843968298742 373.9339776647766 945.1512050997549 293.193032778317
1040 0.005 5.2 1 802.3827825394391 704.7292817456535 705.0693874231667 1006.837223312815 1025.745190886198 1045.253651122217 756.9109249490175 374.0184854326768 945.1585622935064 293.1930343805138
1041 0.005 5.205 1 802.4450241148656 704.8367360609553 705.1769379137091 1006.837969382525 1025.745236234319 1045.253538679773 756.9777640832885 374.1029246607861 945.1658273232906 293.1930359758674
1042 0.005 5.21 1 802.5071809769804 704.9440008903199 705.2842986000973 1006.83885539923 1025.745460917753 1045.253653347148 757.0445230760133 374.1872966453312 945.1731607098963 293.1930375745025
1043 0.005 5.215 1 802.5692020129235 705.0510768141251 705.3914699299966 1006.839598671634 1025.745505170341 1045.253541289367 757.1111716444008 374.2716060377302 945.180403242533 293.1930391661487
1044 0.005 5.22 1 802.63114604413 705.1579639765931 705.4984522929831 1006.840483084892 1025.74572902724 1045.253656398709 757.1777134555927 374.3558508869019 945.1877149434116 293.1930407611392
1045 0.005 5.225000000000001 1 802.6929498880529 705.2646623980507 705.6052457817123 1006.841220024698 1025.745771978426 1045.253545478482 757.2441498722892 374.4400352696841 945.1949324406964 293.1930423485053
1046 0.005 5.23 1 802.7547191383818 705.3711728962517 705.7118509137548 1006.842102386522 1025.745995551976 1045.253659688311 757.3105192428375 374.5241535738724 945.2022173929593 293.1930439389645
1047 0.005 5.235 1 802.8163081195594 705.477495419953 705.818267961123 1006.842837603512 1025.7460378141 1045.253546479625 757.3767181400684 374.6081997817354 945.2094156188579 293.1930455220029
1048 0.005 5.24 1 802.8777775669917 705.5836310441186 705.9244977104917 1006.84371291426 1025.74626020365 1045.253661874603 757.4428580907332 374.6921829149167 945.2167066552892 293.1930471083698
1049 0.005 5.245 1 802.9391343423937 705.6895801273926 706.0305404947223 1006.844448138348 1025.74630192864 1045.253548876469 757.508928988378 374.7760996466097 945.2238901250595 293.193048687293
1050 0.005 5.25 1 803.0004214953985 705.7953427384173 706.1363966351825 1006.845323386919 1025.746523652006 1045.253663729389 757.5749020119071 374.8599540747113 945.2311319489556 293.1930502695485
1051 0.005 5.255 1 803.0615760380788 705.9009192198082 706.2420664084441 1006.846057309258 1025.746564996017 1045.25355122087 757.6407506743585 374.9437435413558 945.238282974218 293.1930518444295
1052 0.005 5.26 1 803.1226575792402 706.0063102381667 706.3475504081397 1006.846933116152 1025.746789094947 1045.253668089379 757.7065177345219 375.0274687338335 945.2455057846429 293.1930534227691
1053 0.005 5.265 1 803.183610751918 706.1115162099662 706.4528489909549 1006.847666230436 1025.746831755717 1045.253556769106 757.7721696873824 375.1111244616512 945.2526404576732 293.193054993984
1054 0.005 5.27 1 803.2444884485556 706.2165376227057 706.5579626848211 1006.848538515482 1025.747053246854 1045.253671347535 757.8377372677844 375.1947146772867 945.2598434552031 293.1930565687254
1055 0.005 5.275 1 803.3052344659685 706.3213744994298 706.6628916393138 1006.849268918117 1025.747094521913 1045.253559318455 757.9031865586259 375.278241161121 945.2669582145913 293.1930581361884
1056 0.005 5.28 1 803.3659037069226 706.4260275260043 706.7676364391614 1006.85013900565 1025.747315823359 1045.253674946377 757.9685524821001 375.36170473144 945.2741388437249 293.1930597072491
1057 0.005 5.285 1 803.4264397353953 706.5304963505844 706.8721970338351 1006.850868848568 1025.747359259779 1045.253564939095 758.0337972635552 375.4450896485901 945.2812323096861 293.1930612709986
1058 0.005 5.29 1 803.4868834251871 706.6347820862128 706.9765741651545 1006.851735412623 1025.747578810302 1045.253679294298 758.0989720567726 375.5284186803327 945.2883888719305 293.1930628379047
1059 0.005 5.295 1 803.5472028687517 706.7388848438816 707.0807680621983 1006.852460706461 1025.747617342765 1045.253565413887 758.1640297898521 375.6116827538165 945.295459598015 293.1930643978416
1060 0.005 5.3 1 803.6074500073452 706.8428053218295 707.1847793291766 1006.853326742773 1025.747838091542 1045.253681888149 758.2290050433432 375.6948832373114 945.3025979449908 293.1930659616343
1061 0.005 5.305 1 803.6675686775226 706.9465436900077 707.2886082050072 1006.854050928211 1025.747877970927 1045.253568956342 758.2938638103636 375.7780200039345 945.3096485721878 293.193067518483
1062 0.005 5.31 1 803.7276104186476 707.0501004153376 707.3922551778346 1006.854913799588 1025.748097005845 1045.253683145576 758.3586372246956 375.8610915908143 945.3167655295761 293.1930690790742
1063 0.005 5.315 1 803.7875237778487 707.1534759522507 707.4957206128155 1006.855637047899 1025.748139504363 1045.25357386578 758.4232970052354 375.9440984947962 945.3237948744564 293.1930706328681
1064 0.005 5.32 1 803.8473615853411 707.2566706758466 707.5990049709844 1006.856499132329 1025.748360421869 1045.253688469059 758.4878703993006 376.02704007838 945.3308910390616 293.1930721899652
1065 0.005 5.325 1 803.9070692499957 707.3596848382653 707.7021084965796 1006.857221451429 1025.748402894357 1045.25357774791 758.5523310640202 376.1099164631522 945.3378994331863 293.1930737398335
1066 0.005 5.33 1 803.9666917922666 707.4625193610605 707.8050319834219 1006.858068323787 1025.748612168728 1045.253691146187 758.6167132272584 376.192727068918 945.3449373583973 293.1930752931104
1067 0.005 5.335 1 804.0261721062466 707.5651742687623 707.9077755451857 1006.858775208609 1025.748654537987 1045.253581612121 758.680952300415 376.2754721182296 945.3519078571123 293.1930768391347
1068 0.005 5.34 1 804.0855873918827 707.667650073362 708.010339692445 1006.859635339824 1025.748877248917 1045.253695843092 758.7451223178441 376.358150635121 945.3589610567807 293.1930783889141
1069 0.005 5.345 1 804.1448799608914 707.769946803341 708.112724571771 1006.860353889707 1025.748917332378 1045.253581885092 758.8091843314733 376.4407638583037 945.3659288764503 293.1930799312056
1070 0.005 5.350000000000001 1 804.2040981214899 707.8720651804668 708.2149307974828 1006.861213394418 1025.749135647952 1045.253696065119 758.8732174990047 376.5233126639542 945.3729621095173 293.1930814765004
1071 0.005 5.355 1 804.2631722965555 707.9740039060124 708.3169575262766 1006.861967524345 1025.749183251386 1045.253586716331 758.9370932292391 376.6057962725478 945.3799349261709 293.1930830137425
1072 0.005 5.36 1 804.3221850173925 708.0757648445128 708.4188061489767 1006.862827817821 1025.749400902173 1045.253701335254 759.0008867701099 376.6882151633092 945.3869629647135 293.1930845533519
1073 0.005 5.365 1 804.3810753758846 708.1773483718554 708.5204770035358 1006.863539018382 1025.749439538439 1045.253589171377 759.0645677802332 376.7705683959363 945.3938938501344 293.1930860851253
1074 0.005 5.37 1 804.4398945857168 708.2787549030787 708.621970575536 1006.864387644854 1025.749657472591 1045.253703361838 759.1281669240856 376.852858248834 945.4008851609498 293.1930876199967
1075 0.005 5.375 1 804.4985884501237 708.3799844566419 708.7232869876088 1006.865095674583 1025.74969674619 1045.253592184091 759.1916335961303 376.9350814094863 945.4077868671113 293.1930891473155
1076 0.005 5.38 1 804.55720969473 708.4810377372902 708.8244268326177 1006.865947555375 1025.749916899187 1045.253707896526 759.2550256419655 377.0172410491558 945.4147569237915 293.193090677977
1077 0.005 5.385 1 804.6157052630911 708.5819149288809 708.9253903308459 1006.866658256549 1025.749955779093 1045.253595894221 759.3183076979107 377.099329424534 945.4216407149818 293.1930922014122
1078 0.005 5.39 1 804.6741618590538 708.6826167265873 709.0261780819333 1006.867506201937 1025.750172230554 1045.253709263642 759.3815167973484 377.1813540608625 945.4285903079261 293.1930937283643
1079 0.005 5.395 1 804.7324720684796 708.7831431040113 709.1267902137266 1006.868211459706 1025.750209417244 1045.253597651768 759.4446102486612 377.2633141961762 945.4354502261577 293.1930952482089
1080 0.005 5.4 1 804.7907019116107 708.8834947462968 709.2272273040343 1006.869057744436 1025.750426434243 1045.253712062567 759.5076311744209 377.3452091746569 945.4423800344028 293.1930967722622
1081 0.005 5.405 1 804.8487997775241 708.9836717294903 709.3274895234225 1006.869762728211 1025.750465073736 1045.253601994277 759.5705411585986 377.4270387337773 945.44922062104 293.1930982901162
1082 0.005 5.41 1 804.9068233549699 709.0836747375873 709.4275774512445 1006.87060692684 1025.750683768111 1045.25371859683 759.6333736106044 377.5088018666913 945.4561277788915 293.193099812243
1083 0.005 5.415 1 804.9647212585563 709.1835035465009 709.5274911185622 1006.871318993444 1025.750724228946 1045.253606701011 759.6960751465094 377.5904977711434 945.462953696737 293.1931013278313
1084 0.005 5.42 1 805.022547287242 709.283158998512 709.6272311347484 1006.872162171192 1025.750941247068 1045.253721549866 759.7587071259012 377.6721298123279 945.469843735201 293.1931028475243
1085 0.005 5.425 1 805.0802462601561 709.3826412281102 709.7267976959711 1006.872862512544 1025.750978114814 1045.253609335798 759.8212323212617 377.7536947592951 945.4766441378084 293.1931043607141
1086 0.005 5.43 1 805.1378734765505 709.4819508492634 709.8261913561162 1006.873702088943 1025.751193867411 1045.253723287658 759.8836787984899 377.8351946723386 945.4835141182658 293.1931058779514
1087 0.005 5.435 1 805.1953422805552 709.5810877356394 709.925412157619 1006.874410966242 1025.751230491231 1045.253610120984 759.9460050772077 377.9166312498339 945.4903167907923 293.1931073883476
1088 0.005 5.44 1 805.2527939167072 709.680052951848 710.0244608826615 1006.875249324207 1025.751446741808 1045.253725689758 760.0082869319591 377.9980019015163 945.4971747540737 293.1931089026136
1089 0.005 5.445 1 805.3101244541377 709.7788472348925 710.1233382626903 1006.875883039278 1025.751470482144 1045.253610427459 760.0704536853292 378.0793072639186 945.5039005380804 293.1931104101706
1090 0.005 5.45 1 805.367380642221 709.8774703639995 710.2220442356498 1006.876704041608 1025.751687341532 1045.253726218559 760.1325240645942 378.1605461290579 945.5107084919678 293.1931119215072
1091 0.005 5.455 1 805.424501938386 709.9759223979514 710.3205789420556 1006.877400206676 1025.751725356394 1045.253614119867 760.1944832806511 378.2417178761392 945.517438626791 293.1931134260234
1092 0.005 5.46 1 805.4815259137506 710.0742040167005 710.4189429627337 1006.878242103571 1025.75194344427 1045.253730829811 760.2563633280914 378.3228240773628 945.5242494396247 293.1931149344056
1093 0.005 5.465 1 805.5384572405904 710.1723155902447 710.517136625549 1006.878946708361 1025.751981567732 1045.253619202262 760.318145573361 378.4038647384044 945.530980888044 293.1931164355267
1094 0.005 5.47 1 805.5953096481724 710.2702583072397 710.6151610042402 1006.879782127276 1025.752196133918 1045.253734245204 760.3798509926278 378.4848431942523 945.5377718701109 293.1931179398222
1095 0.005 5.475000000000001 1 805.6520399069213 710.3680309143205 710.7130153962046 1006.880473198791 1025.752229181971 1045.253621859842 760.4414411110664 378.5657513086716 945.5444723383213 293.1931194368209
1096 0.005 5.48 1 805.7086988455981 710.4656345772147 710.8107005342725 1006.881306349136 1025.752442997077 1045.253736539121 760.5029638720844 378.6465947644603 945.5512410411511 293.1931209373373
1097 0.005 5.485 1 805.7652318705116 710.5630694708734 710.908216630708 1006.881996241007 1025.752478390176 1045.253625426813 760.5643761040674 378.7273711862925 945.5579222473099 293.193122430722
1098 0.005 5.49 1 805.8216966563766 710.6603359075984 711.0055640867281 1006.882823647435 1025.752691746373 1045.253739843787 760.6257089787388 378.8080824716716 945.5646697172045 293.1931239275671
1099 0.005 5.495 1 805.8780362537536 710.7574342424481 711.102743172438 1006.883510298495 1025.752726353361 1045.253627697634 760.6869347537822 378.888730214165 945.5713313803038 293.1931254172774
1100 0.005 5.5 1 805.9343092326357 710.8543648923023 711.1997543591689 1006.884338281322 1025.752940704143 1045.253741480019 760.7480858636679 378.9693118314406 945.5780635564569 293.1931269105429
1101 0.005 5.505 1 805.9904549559037 710.9511279122599 711.2965977582243 1006.885024702463 1025.752974491293 1045.253630048642 760.8091098849793 379.0498276995211 945.5847064584653 293.1931283964662
1102 0.005 5.51 1 806.0465356537965 711.0477241358739 711.3932740091789 1006.885849393935 1025.753186938308 1045.253744187685 760.8700658969836 379.1302852755573 945.5914149373228 293.1931298858636
1103 0.005 5.515 1 806.1024925734887 711.1441535440302 711.489783250825 1006.886533900292 1025.753221131164 1045.253633644671 760.9309147473656 379.210675196585 945.5980357410679 293.1931313680114
1104 0.005 5.52 1 806.1583856413139 711.2404170315968 711.5861261608652 1006.887356034706 1025.753432916437 1045.253747756588 760.9916927989291 379.2909955072868 945.604725057402 293.1931328536638
1105 0.005 5.525 1 806.2141637734961 711.3365141329285 711.6823026495042 1006.888038204096 1025.753466482353 1045.253636453722 761.0523595032744 379.3712497962635 945.6113321608634 293.1931343321511
1106 0.005 5.53 1 806.2698672049466 711.4324457186851 711.7783133365037 1006.888858842706 1025.753678857346 1045.253751464998 761.1129516352167 379.4514379284786 945.6180033239132 293.1931358141448
1107 0.005 5.535 1 806.3254602514384 711.5282118338666 711.8741583722959 1006.889536996063 1025.753709286689 1045.253638480313 761.1734375033961 379.5315607442436 945.6245871276947 293.1931372890271
1108 0.005 5.54 1 806.3809794458314 711.6238135095078 711.969838503744 1006.890355526178 1025.753920890234 1045.253753783575 761.2338522557944 379.6116144624861 945.6312379425013 293.1931387674349
1109 0.005 5.545 1 806.4363708130103 711.719250498651 712.0653537628434 1006.891032411067 1025.753951848259 1045.253641982674 761.2941580654497 379.6916039495887 945.6377989973289 293.1931402388902
1110 0.005 5.55 1 806.4916979490504 711.8145236185385 712.1607048225229 1006.891851787428 1025.754164278067 1045.253759117443 761.354390804472 379.7715259679138 945.6444358332135 293.1931417141401
1111 0.005 5.555 1 806.5468978563937 711.9096326810401 712.2558916784302 1006.892526869444 1025.754195710537 1045.253646906032 761.4145141066152 379.8513830449637 945.650979709491 293.193143182544
1112 0.005 5.56 1 806.602026668251 712.0045782470856 712.3509148170928 1006.893339895306 1025.75440528322 1045.253760277611 761.474562963252 379.9311724364218 945.6575881983697 293.1931446547256
1113 0.005 5.565 1 806.6570333763378 712.0993604383106 712.4457744098495 1006.894014626401 1025.754438253429 1045.253650122243 761.5345054800646 380.0108975538702 945.6641130714219 293.1931461200955
1114 0.005 5.57 1 806.7119762556674 712.1939800585377 712.5404710748145 1006.894827986483 1025.754648717053 1045.253764847119 761.5943761152026 380.0905584512316 945.6707062878575 293.1931475893613
1115 0.005 5.575 1 806.7667971553357 712.2884368442255 712.6350048149818 1006.895498418179 1025.754679131225 1045.253653361779 761.654136744552 380.1701540725699 945.6772103614111 293.193149051321
1116 0.005 5.58 1 806.8215410671532 712.3827316837037 712.72937624222 1006.896257651238 1025.754888380309 1045.253768664826 761.7138736275947 380.2496843842634 945.6837651937415 293.1931505163095
1117 0.005 5.585 1 806.8761698309052 712.4768645009081 712.8235854896659 1006.896917141371 1025.754921982159 1045.253655412034 761.7734851849581 380.3291497410078 945.6902428613881 293.1931519739074
1118 0.005 5.59 1 806.9307374617848 712.570835775362 712.9176330030441 1006.897728466247 1025.755132761965 1045.253770434346 761.8330114246735 380.4085491827072 945.6967934114216 293.1931534345007
1119 0.005 5.595 1 806.9851946480741 712.6646452551171 713.0115186318453 1006.89840727687 1025.755157989111 1045.253654355675 761.8923936244568 380.4878853581225 945.7032542950298 293.1931548872238
1120 0.005 5.600000000000001 1 807.0396015018797 712.7582937772385 713.1052431049205 1006.899205285276 1025.755368200418 1045.253773766053 761.9517212573571 380.5671541422506 945.7097803093942 293.1931563427913
1121 0.005 5.605 1 807.0938796111687 712.8517815208966 713.1988066113873 1006.899872409544 1025.755401262892 1045.253665009706 762.0109517209778 380.6463569905933 945.7162217461085 293.1931577906024
1122 0.005 5.61 1 807.1480921945907 712.9451093362576 713.2922098108708 1006.900681691483 1025.755612639165 1045.253780790038 762.0701099646386 380.7254880961355 945.7227398838601 293.1931592413808
1123 0.005 5.615 1 807.2021847321271 713.0382769729398 713.3854527158193 1006.901345268207 1025.755640564765 1045.253667227756 762.1291522254173 380.8045558681692 945.7291629492908 293.1931606848236
1124 0.005 5.62 1 807.2562100413272 713.1312854228729 713.4785360316531 1006.902148207884 1025.75584931611 1045.25378273281 762.1881252273018 380.8835587070139 945.7356552974974 293.1931621320917
1125 0.005 5.625 1 807.3101139173164 713.2241343174925 713.5714597139997 1006.902810945892 1025.755878927805 1045.253671664241 762.2469905000341 380.9624958252814 945.742062420076 293.1931635725151
1126 0.005 5.63 1 807.3639529758611 713.3168244919877 713.6642243786903 1006.903615816296 1025.75608726869 1045.253785783582 762.3057868377165 381.0413681033628 945.7485390714588 293.1931650167953
1127 0.005 5.635 1 807.4176722619645 713.4093559390329 713.7568301390125 1006.904274113899 1025.756114703586 1045.253674812145 762.3644777566997 381.1201740780463 945.7549248360127 293.1931664544596
1128 0.005 5.64 1 807.4713259900406 713.501728671817 713.8492771988117 1006.905065764124 1025.756323106879 1045.253789975938 762.4230561894725 381.1989147837729 945.7613758322638 293.1931678958917
1129 0.005 5.645 1 807.5248637248592 713.593943639433 713.9415660843872 1006.90572141419 1025.756351365057 1045.25367804708 762.4815490323535 381.2775898239678 945.7677398218198 293.1931693306173
1130 0.005 5.65 1 807.5783415492252 713.6860010940401 714.0336972083728 1006.906520333961 1025.756560124648 1045.253793503869 762.5399766506805 381.3561991619661 945.7741754294866 293.1931707694176
1131 0.005 5.655 1 807.6316937395945 713.7779008278457 714.1256705567553 1006.907172339237 1025.756583673944 1045.253679327494 762.5983020423603 381.4347421645763 945.7805211217649 293.1931722015914
1132 0.005 5.66 1 807.6849860008948 713.8696436913093 714.2174867455515 1006.907967763348 1025.756790630829 1045.253794900286 762.6565599581124 381.5132313330832 945.7869370017969 293.1931736379332
1133 0.005 5.665 1 807.7381621514169 713.9612296280992 714.3091458509557 1006.908619560359 1025.756817074927 1045.253682990593 762.7147117395307 381.5916510651367 945.7932638630646 293.1931750673028
1134 0.005 5.67 1 807.7912913622489 714.0526595829731 714.4006485803706 1006.909415172259 1025.757026250921 1045.253800513638 762.7727968855636 381.670003124723 945.799660603612 293.1931765001681
1135 0.005 5.675 1 807.8442983239032 714.1439332697585 714.4919949363776 1006.910066200992 1025.757050022179 1045.253687037153 762.8307481864624 381.7482978092265 945.8059679650627 293.193177925889
1136 0.005 5.68 1 807.8972418192843 714.2350514259831 714.5831854600158 1006.910848870008 1025.757252530071 1045.253800534575 762.8886453750583 381.8265203127694 945.8123388492959 293.1931793548086
1137 0.005 5.685 1 807.9500646452816 714.3260138059395 714.6742201525067 1006.911496102773 1025.757278370101 1045.253689502168 762.9464437398822 381.9046753343642 945.8186254183329 293.1931807766313
1138 0.005 5.69 1 808.002804186184 714.4168212825896 714.7650996395763 1006.912289625632 1025.757486411836 1045.253804982203 763.004185560676 381.9827653774674 945.8249834677482 293.1931822018354
1139 0.005 5.695 1 808.0554393686817 714.5074738788372 714.8558240546715 1006.912938864795 1025.7575121199 1045.253693049772 763.0618242516102 382.0607878748191 945.8312565883932 293.1931836193168
1140 0.005 5.7 1 808.1080184691226 714.597972129705 714.9463938758259 1006.913725003986 1025.757717118922 1045.253808290524 763.1193879559117 382.1387437462433 945.8375960749255 293.1931850396762
1141 0.005 5.705 1 808.160485712046 714.6883163724369 715.0368093877913 1006.914370110302 1025.757741231531 1045.253695596972 763.1768528208861 382.2166336982078 945.8438475362192 293.193186452251
1142 0.005 5.71 1 808.2128941546895 714.778507064505 715.127071067907 1006.915156034404 1025.757947006628 1045.253811290888 763.234249020373 382.294457306825 945.850169743568 293.193187867708
1143 0.005 5.715 1 808.2651860801611 714.8685437786665 715.2171787977713 1006.915800775175 1025.757972718086 1045.253699761658 763.2915374953745 382.3722147700429 945.8564042340348 293.1931892756102
1144 0.005 5.72 1 808.317417737537 714.9584273858843 715.3071331778074 1006.916584669482 1025.758176523894 1045.253813676289 763.3487623200933 382.4499062204515 945.8627059989238 293.1931906865382
1145 0.005 5.725000000000001 1 808.369533218454 715.0481577034021 715.3969342133395 1006.917226613531 1025.758200793056 1045.25370212836 763.4058769859021 382.5275320688316 945.868922115372 293.1931920900973
1146 0.005 5.73 1 808.4215915547115 715.1377358298979 715.4865826484763 1006.918009865733 1025.758406441898 1045.253818343073 763.4629278776642 382.6050913565596 945.8752080778883 293.1931934968002
1147 0.005 5.735 1 808.4735341660933 715.227161685295 715.5760785874934 1006.918650065222 1025.758430432661 1045.253706354086 763.5198763038278 382.6825865990117 945.8814061425653 293.1931948967226
1148 0.005 5.74 1 808.525410107893 715.3164356966311 715.6654224556721 1006.919432980447 1025.758632901266 1045.253819286757 763.5767570295335 382.7600144644762 945.8876729336623 293.1931963006521
1149 0.005 5.745 1 808.5771737639238 715.4055579035496 715.7546143712055 1006.920072922711 1025.75865674782 1045.25370829342 763.6335334428669 382.8373784330473 945.8938536745128 293.1931976977247
1150 0.005 5.75 1 808.6288815638505 715.4945288012217 715.8436547964935 1006.920853202071 1025.758860866856 1045.253824558981 763.6902389859943 382.9146760909068 945.9001075717825 293.1931990985787
1151 0.005 5.755 1 808.6804739896554 715.5833485105493 715.9325438636987 1006.921492126416 1025.75888517981 1045.253712681235 763.7468437695569 382.9919076120153 945.9062714138541 293.1932004926317
1152 0.005 5.76 1 808.7320106820363 715.6720176366319 716.021282103183 1006.922271059556 1025.759091069087 1045.253830131431 763.8033818281082 383.0690734360059 945.9125050163423 293.1932018905345
1153 0.005 5.765 1 808.7834334349285 715.7605362120818 716.1098695764639 1006.922902324038 1025.759110662657 1045.253715643352 763.8598405796756 383.1461731987159 945.9186685205299 293.1932032816147
1154 0.005 5.77 1 808.8348013481049 715.8489048479568 716.1983068641431 1006.923670650307 1025.759308409146 1045.253829586215 763.9162250092676 383.2232071865646 945.9248858541737 293.1932046764263
1155 0.005 5.775 1 808.8860551846293 715.9371235572269 716.286594060807 1006.924299799008 1025.759329581451 1045.253717690436 763.9725023671716 383.3001759059296 945.9310107844689 293.193206064708
1156 0.005 5.78 1 808.9372525641337 716.0251931002181 716.3747317624355 1006.925073418765 1025.759533952737 1045.253834460072 764.0287117044594 383.3770786219214 945.9372060368084 293.1932074570855
1157 0.005 5.785 1 808.9883585652634 716.1131131499244 716.4627197910331 1006.925708941308 1025.759557106229 1045.253721842083 764.0848175824269 383.4539150996802 945.943309556926 293.1932088427679
1158 0.005 5.79 1 809.03940485218 716.2008844800873 716.5505588254673 1006.926478308598 1025.759756750251 1045.253835560969 764.1408542030276 383.530686542384 945.9494840687235 293.1932102324773
1159 0.005 5.795 1 809.0903304852347 716.2885070318163 716.6382489662888 1006.927099153218 1025.75977499787 1045.253721827981 764.1968042748377 383.6073915422978 945.9555654387774 293.1932116158695
1160 0.005 5.8 1 809.141197670337 716.3759813233032 716.7257906757515 1006.92786282095 1025.759975576693 1045.253836661633 764.2525998348415 383.6840310622156 945.9617186128351 293.1932130035326
1161 0.005 5.805 1 809.1919472932552 716.4633074846702 716.8131841058843 1006.928491025174 1025.759999002544 1045.253726327153 764.3083345231348 383.760603919005 945.9677872301887 293.1932143849607
1162 0.005 5.81 1 809.2426369063066 716.5504858559598 716.9004296186563 1006.929256177328 1025.760197162043 1045.253839592772 764.3640113050617 383.8371125161866 945.9739252324719 293.1932157707396
1163 0.005 5.815 1 809.2932118675168 716.637516519669 716.9875273326496 1006.929880728569 1025.760217109555 1045.253726885825 764.4195940392668 383.9135569476761 945.979977146341 293.1932171498189
1164 0.005 5.82 1 809.3437286759431 716.7244002006905 717.0744777874921 1006.930653007113 1025.760419310922 1045.253842951737 764.4751129099611 383.9899355624547 945.9860989350356 293.1932185328693
1165 0.005 5.825 1 809.3941568121436 716.8111366742412 717.1612808932753 1006.931277409972 1025.760440034642 1045.253732183724 764.5305345258203 384.0662481300729 945.9921287726376 293.1932199090912
1166 0.005 5.83 1 809.4445162603031 716.8977265805025 717.2479372697954 1006.932041513241 1025.760640213424 1045.253847531141 764.5858905744473 384.1424943389789 945.9982325149114 293.1932212889723
1167 0.005 5.835 1 809.4947586725546 716.9841701520377 717.3344471092357 1006.932663521823 1025.760658841772 1045.253733487357 764.641148950284 384.2186750826652 946.0042514533711 293.1932226614672
1168 0.005 5.84 1 809.5449423583079 717.0704680800602 717.4208109887825 1006.933424864186 1025.760858779621 1045.253848921345 764.6963436129981 384.294790248524 946.0103378889731 293.1932240371737
1169 0.005 5.845 1 809.5950131177901 717.1566203173957 717.5070289929229 1006.934044166869 1025.760877191205 1045.253735728603 764.7514389480665 384.3708389749045 946.0163377166901 293.1932254053327
1170 0.005 5.850000000000001 1 809.645031809727 717.242627850143 717.5931018305843 1006.934802923595 1025.761076673533 1045.253851332329 764.8064737643524 384.4468236628315 946.0224025800275 293.1932267759876
1171 0.005 5.855 1 809.6949412249592 717.3284903681487 717.6790295186535 1006.935445953546 1025.761117952324 1045.25376157533 764.8614114472574 384.5227419041115 946.0284060012077 293.1932281381849
1172 0.005 5.86 1 809.7448014764013 717.4142083937243 717.7648125090691 1006.936224523644 1025.761335801784 1045.25389226425 764.9162851264928 384.59858636908 946.0344859579375 293.193229503687
1173 0.005 5.865 1 809.7945517838464 717.4997819771746 717.850450896115 1006.936841383635 1025.761353885233 1045.253777312446 764.9710573600477 384.6743700562607 946.0404601355239 293.1932308611761
1174 0.005 5.87 1 809.8442392847371 717.5852115610671 717.9359450914271 1006.937586465098 1025.761541280675 1045.253879428655 765.0257607657145 384.7500918209761 946.0464844154175 293.1932322235436
1175 0.005 5.875 1 809.8938141336329 717.6704969697508 718.021295111751 1006.938188087907 1025.761552904387 1045.253753732077 765.0803657669097 384.8257479894756 946.0524182979237 293.1932335816454
1176 0.005 5.88 1 809.943323148015 717.7556387221724 718.1065013414689 1006.938930785189 1025.761740977127 1045.25386000907 765.1348993227389 384.9013387751963 946.0584139069493 293.1932349460365
1177 0.005 5.885 1 809.9927195341029 717.8406369918664 718.1915639471275 1006.939536730126 1025.7617511992 1045.25374241998 765.1893350838936 384.9768645461762 946.0643273917301 293.1932363069654
1178 0.005 5.89 1 810.0420639601343 717.9254928301173 718.276483672891 1006.940287126082 1025.761946934154 1045.253858132427 765.2437117809991 385.0523254196998 946.0703049999623 293.1932376750178
1179 0.005 5.895 1 810.0913062511659 718.0102059748606 718.3612605407484 1006.940921968996 1025.761984335194 1045.253768536497 765.2979929380889 385.1277206098119 946.0761945808121 293.1932390381601
1180 0.005 5.9 1 810.1405100659352 718.0947771335223 718.445895125771 1006.9416916313 1025.762199526659 1045.253898683309 765.3522142741499 385.2030499691456 946.0821545262131 293.1932404065254
1181 0.005 5.905 1 810.1896028443207 718.1792058499691 718.5303872529487 1006.942300207319 1025.762214994413 1045.253783089077 765.4063028963004 385.2783141909556 946.0880081043703 293.1932417676476
1182 0.005 5.91 1 810.2386302330907 718.2634923416231 718.6147371885281 1006.943036524304 1025.762401412729 1045.253886688546 765.4603318590249 385.3535126522489 946.093913090093 293.1932431327579
1183 0.005 5.915 1 810.2875443861833 718.3476373267221 718.6989453219442 1006.943630038996 1025.762405129787 1045.253760568644 765.5142737163012 385.4286458299435 946.0997278534329 293.1932444907924
1184 0.005 5.92 1 810.3363995936794 718.4316411460126 718.783012065925 1006.944365364988 1025.762591803334 1045.253867305629 765.5681543372975 385.5037143517327 946.1056115976912 293.1932458514491
1185 0.005 5.925 1 810.3851458963869 718.5155038939919 718.8669375564141 1006.944962893677 1025.762600352901 1045.253750111861 765.6219405691833 385.5787181916141 946.1114136594124 293.1932472035515
1186 0.005 5.93 1 810.4338415912033 718.5992262590451 718.9507223665431 1006.945701666724 1025.762783385655 1045.253849324702 765.6756680921893 385.6536561008184 946.1172957887328 293.1932485571087
1187 0.005 5.935 1 810.4824366711846 718.6828080234533 719.0343664770047 1006.946292990008 1025.762785974679 1045.253723100997 765.7292956075596 385.7285275056738 946.1230976245197 293.1932499028364
1188 0.005 5.94 1 810.5309830377396 718.7662497922471 719.1178703741016 1006.947022449127 1025.762974563428 1045.253837831798 765.7828592056921 385.8033338632366 946.128959509419 293.193251252326
1189 0.005 5.945 1 810.5794197696121 718.8495516442966 719.2012341793575 1006.947620028174 1025.762995076369 1045.25373825231 765.836326597577 385.8780753225958 946.1347298884472 293.1932525926943
1190 0.005 5.95 1 810.6278013554685 718.9327140159578 719.2844583182145 1006.948368553978 1025.76320361081 1045.253869820571 765.8897313746119 385.9527531115395 946.1405726483752 293.1932539328516
1191 0.005 5.955 1 810.6760732871174 719.0157370469153 719.3675429403046 1006.948978934135 1025.763229657675 1045.25376834493 765.9430415586489 386.0273660737201 946.1463304948428 293.1932552610772
1192 0.005 5.96 1 810.7242932216802 719.0986212408693 719.4504885031428 1006.949728186848 1025.763431925361 1045.253888580718 765.9962900663004 386.1019148014963 946.1521611516368 293.1932565875622
1193 0.005 5.965 1 810.772411287604 719.1813666527516 719.5332951402743 1006.950357465091 1025.763470944551 1045.25379836063 766.0494448978552 386.1763970871835 946.1579277618808 293.1932579001151
1194 0.005 5.97 1 810.8204810083763 719.2639735898472 719.6159631872978 1006.951116021626 1025.763683529429 1045.253927497255 766.1025593259408 386.2508133086853 946.1637679682767 293.1932592103024
1195 0.005 5.975000000000001 1 810.8684481203751 719.3464421719211 719.698492752424 1006.951715811961 1025.763698140414 1045.253811630892 766.1555578694035 386.3251630154599 946.1695056493791 293.1932605068773
1196 0.005 5.98 1 810.9163585131134 719.428773430604 719.7808845562952 1006.952442678281 1025.763881472754 1045.253913075312 766.2084921666788 386.399448356794 946.1752916936873 293.1932618025885
1197 0.005 5.985 1 810.9641558889593 719.5109669461185 719.8631385051931 1006.95302310899 1025.763880395184 1045.25378620157 766.2613259209398 386.4736618192991 946.180968020631 293.1932630873258
1198 0.005 5.99 1 811.0118990725632 719.5930232912037 719.9452550749015 1006.953743085083 1025.764060640123 1045.253890636897 766.3140970845324 386.5478134093718 946.1867274005248 293.1932643725041
1199 0.005 5.995 1 811.0595308607082 719.674942467248 720.0272343496872 1006.954329038191 1025.764067870258 1045.253773131641 766.3667652062932 386.6219012213021 946.1924070403518 293.193265648688
1200 0.005 6 1 811.1071139113689 719.7567250906992 720.1090768445524 1006.955060390593 1025.764251448 1045.253872784053 766.4193787556633 386.695924517678 946.1981712518819 293.1932669276165
1201 0.005 6.005 1 811.1545980022819 719.8383708193876 720.1907824573331 1006.955640788896 1025.7642507794 1045.25374514059 766.4718946767845 386.7698823988093 946.2038539401283 293.1932682014311
1202 0.005 6.01 1 811.2020417308579 719.9198804050758 720.2723517175654 1006.956356878823 1025.76443654063 1045.253860517275 766.5243627996371 386.8437757185066 946.2095974425212 293.1932694833163
1203 0.005 6.015000000000001 1 811.2493760674336 720.0012538248491 720.3537846896764 1006.956941926206 1025.76445283284 1045.25375901519 766.5767300092214 386.917604059069 946.2152504454185 293.1932707616035
1204 0.005 6.02 1 811.2966559650297 720.082491623011 720.4350818417071 1006.957676476417 1025.764656441487 1045.253889084801 766.6290322308688 386.991367786337 946.2209738778046 293.1932720466554
1205 0.005 6.025 1 811.343828034805 720.1635936490054 720.5162431718976 1006.95827405264 1025.76468041208 1045.253788715292 766.6812379434836 387.065060909043 946.2266136796059 293.193273327887
1206 0.005 6.03 1 811.3909705132414 720.2445606696208 720.5972692437333 1006.959008518807 1025.764879559897 1045.253909696218 766.7333860117792 387.1386923220705 946.2323267037364 293.1932746159766
1207 0.005 6.035 1 811.4380023836302 720.325393026685 720.6781603415603 1006.959625824886 1025.764916993719 1045.253819229481 766.7854441888508 387.2122604930894 946.237976195059 293.1932758997102
1208 0.005 6.04 1 811.4849891068211 720.4060908959583 720.7589167869925 1006.96037299086 1025.765127097718 1045.253947837398 766.8374405018204 387.2857551976653 946.2436971796744 293.1932771905128
1209 0.005 6.045 1 811.5318695256173 720.4866542253045 720.839538597008 1006.960959806734 1025.765137657562 1045.253829865155 766.8893392843815 387.3591886287673 946.2493173329476 293.1932784767151
1210 0.005 6.05 1 811.5786921677937 720.5670835747342 720.9200262315217 1006.961675074534 1025.76532026949 1045.253933859966 766.9411758037045 387.4325590229976 946.2549915356808 293.1932797702775
1211 0.005 6.055 1 811.6254017402836 720.647378915525 721.0003797355 1006.962243478792 1025.765316766142 1045.253806087207 766.9929164501616 387.5058659569896 946.2605712208987 293.1932810618087
1212 0.005 6.06 1 811.6720563265985 720.7275408857531 721.0805996246388 1006.96295326634 1025.765496851563 1045.253912118991 767.0445970183405 387.5791102001091 946.2662198810974 293.1932823615076
1213 0.005 6.065 1 811.7186090300311 720.8075694482994 721.1606859812864 1006.963549342552 1025.765522640596 1045.253817291867 767.0961863233339 387.6522882845516 946.2718031297977 293.1932836585692
1214 0.005 6.07 1 811.7651229566367 720.8874651136506 721.2406392512357 1006.964283926833 1025.765727565071 1045.253944536185 767.1477167968081 387.7254010184618 946.2774583466456 293.1932849638621
1215 0.005 6.075 1 811.8115314306717 720.9672281944446 721.3204596521268 1006.964860369895 1025.76573453177 1045.253826792915 767.1991559875502 387.7984489060888 946.2830086244815 293.1932862659659
1216 0.005 6.08 1 811.8578865173611 721.046858877375 721.4001474968634 1006.965565359388 1025.765911832685 1045.253929479403 767.250533045921 387.8714317052819 946.2886140907946 293.1932875768111
1217 0.005 6.085 1 811.9041317008846 721.1263573548963 721.4797029408523 1006.966125882946 1025.765906915305 1045.253803751938 767.3018169155088 387.9443511267509 946.2941265695969 293.1932888862926
1218 0.005 6.09 1 811.9503254402534 721.2057240514225 721.5591264025566 1006.966830713178 1025.766088436003 1045.253912066431 767.3530407512245 388.017206415356 946.2997105105801 293.1932902039966
1219 0.005 6.095 1 811.9964207651984 721.2849590796176 721.6384180374492 1006.967424746947 1025.766115517071 1045.253819614533 767.4041760257211 388.0899961973455 946.3052350653171 293.1932915181033
1220 0.005 6.100000000000001 1 812.0424808181072 721.3640629675232 721.7175783068875 1006.96815624165 1025.766320261411 1045.253947004088 767.455255608581 388.1627207631134 946.3108391927231 293.1932928388221
1221 0.005 6.105 1 812.0884400303146 721.4430356122156 721.7966072257296 1006.968730385858 1025.766327097339 1045.253829987279 767.5062187724428 388.2353804400172 946.3163438090666 293.1932941543446
1222 0.005 6.11 1 812.13434481283 721.521877507276 721.8755052119893 1006.969433154938 1025.766505443042 1045.253933839409 767.5571287767403 388.3079752548857 946.3219009249955 293.193295475679
1223 0.005 6.115 1 812.1801597151672 721.6005884843397 721.9542722321243 1006.969989148343 1025.766499478164 1045.253807478164 767.6079542651995 388.3805102632796 946.3273587810316 293.193296791824
1224 0.005 6.12 1 812.225915392405 721.6791692700806 722.0329088241016 1006.970688085264 1025.766678674384 1045.253915802327 767.6587177493554 388.4529777137429 946.3328907607639 293.1932981116598
1225 0.005 6.125 1 812.2715684518909 721.757619815379 722.1114150696031 1006.971277595305 1025.766706900925 1045.253825482602 767.709392645325 388.5253835146244 946.3383684367459 293.1932994228665
1226 0.005 6.13 1 812.3171827185587 721.8359406383431 722.1897914143107 1006.972004956448 1025.766912537648 1045.253954521788 767.7600107888164 388.5977246526974 946.3439253182921 293.1933007352407
1227 0.005 6.135 1 812.3626945107495 721.9141317092186 722.2680378938256 1006.972573522733 1025.76691926772 1045.253837976253 767.810535375872 388.6699997612757 946.3493803043449 293.1933020367256
1228 0.005 6.140000000000001 1 812.4081494408515 721.9921933108023 722.3461548370638 1006.973276836546 1025.767096948949 1045.253940212858 767.8610051229175 388.7422089755926 946.3548920973941 293.1933033386574
1229 0.005 6.145 1 812.4534957064736 722.0701255002052 722.4241422843105 1006.973831370348 1025.767091167348 1045.253815197286 767.911382338179 388.8143525361643 946.3603092073647 293.1933046302863
1230 0.005 6.15 1 812.4987984341819 722.1479289377862 722.5020007531559 1006.974525889811 1025.767269827085 1045.25392331081 767.9617039480315 388.8864310745532 946.3657970323709 293.1933059210639
1231 0.005 6.155 1 812.5440100755045 722.2256037887058 722.5797304242583 1006.975105125985 1025.767293656479 1045.253831132382 768.0119384919529 388.9584446787612 946.371223491113 293.1933071994897
1232 0.005 6.16 1 812.5891897173564 722.3031505628027 722.6573317767062 1006.97582486386 1025.767497432279 1045.253960529233 768.0621104197774 389.0303933456249 946.3767195638084 293.1933084761788
1233 0.005 6.165 1 812.6342627496192 722.380569019232 722.7348047444376 1006.976388441169 1025.767503691541 1045.253844528582 768.1121868388699 389.1022818028931 946.3821127064994 293.1933097397525
1234 0.005 6.17 1 812.6792785472458 722.4578594486555 722.8121496280172 1006.977081438957 1025.767680664788 1045.253948549968 768.1622002946128 389.1741024794694 946.3875685578013 293.1933110021787
1235 0.005 6.175 1 812.7241863175815 722.5350220347184 722.8893665562267 1006.977631820454 1025.767676869564 1045.25382557955 768.212123126645 389.2458587410278 946.3929364159194 293.1933122534359
1236 0.005 6.18 1 812.7690442962456 722.6120569160743 722.9664556972224 1006.97832905643 1025.767856750588 1045.253934392445 768.262005189266 389.3175500206422 946.3983762598479 293.1933135037976
1237 0.005 6.185 1 812.8138057506283 722.6889647844009 723.0434175504982 1006.978908950591 1025.767880410814 1045.253841135861 768.3117952937357 389.3891762375885 946.4037570813302 293.1933147426314
1238 0.005 6.19 1 812.8585328813388 722.7657462579276 723.1202526555742 1006.979625033045 1025.768083998736 1045.253971633619 768.3615289416515 389.4607376587784 946.4092171536311 293.193315980606
1239 0.005 6.195 1 812.9031601103634 722.842400994378 723.1969609293901 1006.980182020351 1025.768088602537 1045.253854638742 768.4111660194794 389.5322345888674 946.4145762483969 293.1933172072577
1240 0.005 6.2 1 812.9477384838513 722.9189290236551 723.2735425391909 1006.980868068132 1025.768261833746 1045.253956343775 768.4607608520715 389.6036672709806 946.4199916625747 293.1933184352224
1241 0.005 6.205 1 812.9922084639456 722.9953307392216 723.3499976862643 1006.981411793671 1025.768256501847 1045.253834052032 768.5102545213063 389.6750779718728 946.4253149196868 293.1933196549835
1242 0.005 6.21 1 813.0366285170045 723.0716066256208 723.4263268132859 1006.98209698239 1025.768433242763 1045.253940820802 768.5596861177316 389.7463923601982 946.430707502432 293.1933208771595
1243 0.005 6.215 1 813.0809566857237 723.1477566352035 723.5025299517667 1006.982670423451 1025.768457488288 1045.253848841637 768.6090282188861 389.8176350357272 946.436039229697 293.1933220903453
1244 0.005 6.22 1 813.1252462459992 723.2237812255692 723.5786075378599 1006.983383155257 1025.768660042778 1045.253978774024 768.6583120747756 389.8888101450443 946.4414496108012 293.1933233066886
1245 0.005 6.225000000000001 1 813.1694389120055 723.2996804465088 723.6545596395748 1006.983939282925 1025.768664837902 1045.253863088198 768.7075046682587 389.9599202871707 946.4467613675456 293.1933245152068
1246 0.005 6.23 1 813.2135818154266 723.375454821757 723.7303866915896 1006.984624367166 1025.768841309781 1045.253968260818 768.7566385557012 390.03096575741 946.4521289578341 293.1933257289491
1247 0.005 6.235 1 813.2576184313101 723.4511043156534 723.8060887387412 1006.985163508057 1025.768833588231 1045.253843825303 768.8056805812196 390.1019452183309 946.4574043646799 293.1933269379417
1248 0.005 6.24 1 813.3016072834926 723.5266295867706 723.8816663063745 1006.985842679084 1025.769007947082 1045.25395093532 768.8546673929003 390.1728608027481 946.4627487653045 293.1933281532326
1249 0.005 6.245 1 813.345499533935 723.6020303735356 723.9571193530833 1006.986410604035 1025.769030575455 1045.253858568191 768.9035653665011 390.2437142142572 946.4680343252764 293.1933293636301
1250 0.005 6.25 1 813.3893581597691 723.6773072708415 724.0324483372303 1006.987116687942 1025.769232134882 1045.253988293642 768.9524082621888 390.3145057670578 946.4733991742361 293.1933305808163
1251 0.005 6.255 1 813.4331201636804 723.7524604013651 724.1076533761077 1006.98766607573 1025.769235807446 1045.253872837327 769.0011624413517 390.3852311480623 946.4786647561518 293.1933317931865
1252 0.005 6.26 1 813.4768332764903 723.8274901623151 724.1827348576694 1006.988344710871 1025.769411264692 1045.253977276974 769.0498591734238 390.4558925817589 946.4839837162905 293.1933330135271
1253 0.005 6.265000000000001 1 813.5204412454676 723.9023965039613 724.257692810388 1006.988879252189 1025.769403744613 1045.253852993897 769.0984653764881 390.5264902109164 946.4892127043374 293.1933342313626
1254 0.005 6.27 1 813.5640009540809 723.9771799203406 724.3325276665337 1006.989555352605 1025.769580145842 1045.25396127923 769.1470143700157 390.5970232767489 946.4945111100773 293.1933354573609
1255 0.005 6.275 1 813.6074715045078 724.0518403318041 724.4072393769977 1006.990122156685 1025.769603396449 1045.253869289192 769.1954930047095 390.6674916846601 946.4997555689338 293.1933366797113
1256 0.005 6.28 1 813.650906447016 724.1263781253897 724.4818284023617 1006.990824684932 1025.769803279257 1045.253998215554 769.2439107427082 390.737895567034 946.5050687776321 293.193337909735
1257 0.005 6.285 1 813.6942478807482 724.2007935881491 724.556294908733 1006.991373030469 1025.76980730607 1045.253884065944 769.2922445061513 390.8082357049385 946.5102856207556 293.1933391355287
1258 0.005 6.29 1 813.7375137969476 724.2750869678372 724.6306392091794 1006.992048647409 1025.769982048845 1045.253988988492 769.3405128901754 390.8785119077584 946.5155598375119 293.1933403693905
1259 0.005 6.295 1 813.780688620768 724.3492583670172 724.704861395044 1006.992575057662 1025.769971643822 1045.253862895101 769.3886873044644 390.9487113521488 946.5207412825342 293.1933416005867
1260 0.005 6.3 1 813.8238322310597 724.4233083284361 724.7789619490258 1006.993247744175 1025.770147257466 1045.253971828976 769.4368090528546 391.0188539950225 946.5259977041171 293.1933428393331
1261 0.005 6.305 1 813.8668806368536 724.4972369095294 724.8529409728627 1006.993806976457 1025.770168255598 1045.253881038788 769.484846814681 391.0889423780033 946.5311906375748 293.1933440735241
1262 0.005 6.31 1 813.9098952413466 724.571044313168 724.9267987455136 1006.994504096042 1025.770368436248 1045.2540115304 769.5328284096562 391.1589803017709 946.5364635238652 293.1933453139456
1263 0.005 6.315 1 813.952813289166 724.6447306644479 725.0005353543544 1006.995042579948 1025.770369473628 1045.253894745125 769.5807211448185 391.2289472017485 946.541634142805 293.1933465483345
1264 0.005 6.32 1 813.9956866574837 724.7182969815877 725.07415149873 1006.99571317283 1025.770543584499 1045.254000270438 769.6285631514296 391.2988457133865 946.5468633540917 293.1933477885056
1265 0.005 6.325 1 814.0384550154803 724.7917427592047 725.1476470332955 1006.996237624392 1025.770533665679 1045.253873847469 769.676314428521 391.3686753681987 946.5520003048705 293.1933490232842
1266 0.005 6.33 1 814.0811777353109 724.8650685162035 725.221022376991 1006.996903735388 1025.770707066218 1045.253982290314 769.724011252397 391.4384421708402 946.5572068478375 293.1933502625843
1267 0.005 6.335 1 814.1238072237362 724.9382743146215 725.2942776349087 1006.997456860792 1025.770726332961 1045.253889678983 769.7716240962168 391.5081432278977 946.5623528305199 293.1933514945631
1268 0.005 6.34 1 814.16640563536 725.0113605319181 725.3674131788198 1006.998147353108 1025.770923353814 1045.254018322956 769.8191835965034 391.5777752236505 946.5675773329198 293.1933527302618
1269 0.005 6.345 1 814.2089093300148 725.0843272033488 725.4404290681862 1006.9986831224 1025.770926240452 1045.253903988956 769.8666547235964 391.6473415361714 946.5727059764619 293.1933539575649
1270 0.005 6.350000000000001 1 814.2513686792496 725.1571747026092 725.513325647452 1006.999346664592 1025.771098711162 1045.254009270097 769.9140734544076 391.7168510613493 946.5778880339907 293.1933551887966
1271 0.005 6.355 1 814.2937248128146 725.229903023809 725.5861029613372 1006.999865786951 1025.77108680805 1045.253882196921 769.9613995108435 391.7862927644074 946.5829792783386 293.1933564133261
1272 0.005 6.36 1 814.3360400716671 725.3025126621933 725.6587614268568 1007.000527683083 1025.771259499164 1045.253991017841 770.0086838717665 391.8556719912478 946.5881401378135 293.1933576409833
1273 0.005 6.365 1 814.3782609443098 725.3750033672187 725.7313009878465 1007.001076966989 1025.77127838259 1045.253897922345 770.055876373963 391.9249888528455 946.5932430981841 293.1933588598892
1274 0.005 6.37 1 814.4204513468387 725.4473761789303 725.8037223172977 1007.001762183009 1025.771473349166 1045.254026322875 770.1030189559738 391.9942415946107 946.5984219831927 293.193360081201
1275 0.005 6.375 1 814.4625465445754 725.5196307704269 725.8760253384692 1007.002292844284 1025.77147549953 1045.253913657509 770.1500721136681 392.0634311034768 946.6035041637479 293.1933612928624
1276 0.005 6.38 1 814.5045941478573 725.5917677661888 725.9482105232458 1007.00295398779 1025.771647553209 1045.254018728567 770.1970681468978 392.1325602364633 946.6086413766964 293.1933625072671
1277 0.005 6.385 1 814.5465409068776 725.6637872831033 726.0202780142574 1007.0034693854 1025.771637203303 1045.253894700545 770.2439815890189 392.201623991653 946.6136866843524 293.1933637137372
1278 0.005 6.390000000000001 1 814.588444670926 725.735689675928 726.0922281792823 1007.00412767573 1025.771810532133 1045.254003475266 770.2908424096336 392.2706284856143 946.6188034898007 293.193364922833
1279 0.005 6.395 1 814.6302573337608 725.8074746885471 726.1640609634334 1007.004669710521 1025.771825385979 1045.253907943714 770.3376119949727 392.3395676213601 946.6238590673423 293.1933661229992
1280 0.005 6.4 1 814.6720409093408 725.8791431588261 726.2357769455159 1007.005349443879 1025.772020754398 1045.254038049209 770.3843320116789 392.4084428396682 946.6289936582696 293.1933673255492
1281 0.005 6.405 1 814.7137323100535 725.9506950582412 726.3073761780182 1007.005875683404 1025.772021957261 1045.253923997075 770.4309688764682 392.4772510349919 946.6340308069724 293.1933685188129
1282 0.005 6.41 1 814.7553777936459 726.0221302481521 726.378858806801 1007.006524256007 1025.772191859342 1045.2540273739 770.4775371577222 392.545996898408 946.6391226882461 293.1933697149375
1283 0.005 6.415 1 814.7969217521197 726.0934490325686 726.4502249165115 1007.007037345835 1025.772180742648 1045.253903525643 770.5240402851978 392.6146799094626 946.6441260694853 293.1933709039186
1284 0.005 6.42 1 814.8384275168256 726.164652368506 726.5214751855528 1007.007691249048 1025.772352261113 1045.254012424596 770.5704957175809 392.6832998493855 946.6491976085625 293.1933720954236
1285 0.005 6.425 1 814.8798321038619 726.2357396777329 726.5926094658648 1007.008230791679 1025.772368224446 1045.253919046588 770.6168632527351 392.7518495294132 946.6542122185543 293.1933732788193
1286 0.005 6.43 1 814.921203009047 726.3067113085118 726.6636280323605 1007.008908675077 1025.772564073165 1045.254049010823 770.6631760023648 392.8203386687233 946.65930547607 293.1933744653042
1287 0.005 6.435 1 814.9624853053936 726.3775674658951 726.7345309946754 1007.009428546835 1025.772562881736 1045.253933650758 770.7094023441243 392.8887654444837 946.6642996579487 293.1933756436469
1288 0.005 6.44 1 815.003743919302 726.4483088255341 726.8053189224368 1007.010067458313 1025.772729161608 1045.254038164765 770.7555635651206 392.9571314317637 946.6693428691782 293.1933768263337
1289 0.005 6.445 1 815.0448992296936 726.5189353116857 726.8759917942465 1007.01057358465 1025.772715757968 1045.253913242315 770.8016442244985 393.0254340918061 946.6742990300886 293.1933780026425
1290 0.005 6.45 1 815.0860182401415 726.5894473057441 726.9465499942778 1007.011220772998 1025.772886329009 1045.254022944923 770.8476805851818 393.09367495122 946.6793271827895 293.1933791828718
1291 0.005 6.455 1 815.127042459512 726.6598446977229 727.0169935376761 1007.011754847314 1025.772900622436 1045.253928231477 770.8936320902574 393.1618520407067 946.6842960179546 293.1933803553571
1292 0.005 6.46 1 815.16803423379 726.7301280228877 727.0873228521307 1007.012425753641 1025.773093669188 1045.254057139969 770.9395340458497 393.229966396793 946.6893416781002 293.1933815315907
1293 0.005 6.465 1 815.2089344163597 726.8002974008574 727.1575380482158 1007.012944915819 1025.77309266739 1045.253942754605 770.9853538497902 393.2980312679387 946.694293253699 293.1933826996211
1294 0.005 6.47 1 815.2497881734109 726.8703530449317 727.2276394023032 1007.013589957153 1025.773260650176 1045.254046152666 771.0311203110116 393.3660258750801 946.6992992094863 293.1933838716871
1295 0.005 6.475000000000001 1 815.2905348216784 726.9402947130759 727.2976268110276 1007.014089486 1025.773244580094 1045.253920145935 771.0767960361635 393.4339547087865 946.7042139403252 293.19338503783
1296 0.005 6.48 1 815.331241915365 727.0101231180662 727.3675007818296 1007.014733429632 1025.773415890647 1045.254030854536 771.1224244121521 393.5018184288946 946.7092000162509 293.1933862085143
1297 0.005 6.485 1 815.3718603089716 727.0798382919684 727.4372614006697 1007.015261926062 1025.773429232907 1045.253937124102 771.1679722129804 393.5696168712451 946.714125239159 293.1933873720486
1298 0.005 6.49 1 815.4124549294309 727.1494405230309 727.5069089982107 1007.015931938293 1025.773624823191 1045.254068088701 771.2134694068393 393.6373513965 946.7191358487182 293.1933885400464
1299 0.005 6.495 1 815.4529583892707 727.2189299345513 727.5764436471688 1007.01644513471 1025.773622180046 1045.253952919822 771.2588835905696 393.7050244274801 946.7240433365901 293.1933897006183
1300 0.005 6.5 1 815.4934202766569 727.288307117484 727.6458657739981 1007.017117365318 1025.773799159661 1045.254059584184 771.3042698209136 393.7726340420102 946.7290174101234 293.1933908661638
1301 0.005 6.505 1 815.5337841449739 727.3575718368022 727.7151753803072 1007.017620922719 1025.77378257723 1045.253933221457 771.3495589292882 393.840180380897 946.7338939208428 293.1933920263364
1302 0.005 6.51 1 815.5741058775836 727.4267244162593 727.7843727769275 1007.018257502083 1025.773948167701 1045.254039403418 771.3947912123073 393.9076631570798 946.7388370556963 293.1933931914791
1303 0.005 6.515000000000001 1 815.6143386540026 727.4957649528641 727.8534580614848 1007.018780208312 1025.773961566093 1045.253947903963 771.4399402446987 393.9750835172603 946.7437196842387 293.1933943507789
1304 0.005 6.52 1 815.6545437094035 727.5646938288305 727.9224315556597 1007.019447774501 1025.774156422961 1045.254078405758 771.4850466275622 394.0424405934602 946.748680900204 293.1933955147244
1305 0.005 6.525 1 815.6946649891272 727.6335113733604 727.9912934906708 1007.019956038185 1025.774151342964 1045.25396273213 771.5300505102803 394.1097399224473 946.7535459052327 293.1933966719967
1306 0.005 6.53 1 815.734741862503 727.7022177956817 728.060044157834 1007.02059110312 1025.774317589505 1045.254067235333 771.575012696827 394.1769747833224 946.7584661575482 293.1933978340591
1307 0.005 6.535 1 815.7747185448231 727.7708129194589 728.1286835032234 1007.021078286772 1025.774299216909 1045.253942054222 771.6198912042815 394.2441461571894 946.7632923218953 293.1933989909502
1308 0.005 6.54 1 815.8146556163249 727.8392974207979 728.1972120192383 1007.021711054008 1025.774467262686 1045.254050542028 771.6647224394593 394.3112580071768 946.7681914919705 293.1934001524091
1309 0.005 6.545 1 815.8545086722118 727.9076713296089 728.2656298060908 1007.022230277967 1025.77447985481 1045.253957405153 771.7094775992111 394.3783053165981 946.7730302959462 293.1934013071076
1310 0.005 6.55 1 815.8943330952176 727.975934973326 728.3339372019595 1007.022887307062 1025.774671734017 1045.25408676161 771.7541819621171 394.4452887250312 946.7779476599914 293.1934024657521
1311 0.005 6.555 1 815.9340626129357 728.0440882954266 728.4021342099941 1007.023400153779 1025.7746715676 1045.253972132596 771.7988297805357 394.5122082755402 946.7827764902601 293.1934036169796
1312 0.005 6.56 1 815.9737523439059 728.1121317955918 728.4702212313323 1007.024035412554 1025.774838718374 1045.254077665302 771.8434185437195 394.579064961524 946.7876567048456 293.1934047726741
1313 0.005 6.565 1 816.0133416829858 728.1800651404646 728.5381981315063 1007.024516761429 1025.774816489153 1045.25395125808 771.8879101832171 394.6458591415454 946.7924412733724 293.1934059227383
1314 0.005 6.57 1 816.0528935829706 728.2478892941083 728.606065538106 1007.025142749411 1025.77498092052 1045.254057830275 771.9323538861778 394.712591513469 946.7972978419773 293.1934070770667
1315 0.005 6.575 1 816.0923601854028 728.3156040118275 728.6738234237804 1007.025657099864 1025.774992866677 1045.253965862577 771.9767169655554 394.7792608513332 946.8020951373403 293.1934082243887
1316 0.005 6.58 1 816.1317991895858 728.383209753455 728.7414721863531 1007.026309858967 1025.775183338137 1045.254094368257 772.021030301103 394.8458660285485 946.8069723090248 293.193409375575
1317 0.005 6.585 1 816.1711491758496 728.4507065757903 728.809011890951 1007.026809300592 1025.775178615374 1045.253980314629 772.0652615430403 394.9124093974288 946.8117516629823 293.193410519104
1318 0.005 6.59 1 816.2104590983063 728.5180948582903 728.8764428873046 1007.02743771534 1025.77534457893 1045.254084601474 772.1094424867453 394.9788895188797 946.8165884365596 293.1934116670716
1319 0.005 6.595 1 816.2496734242633 728.5853742374778 728.9437650322324 1007.027927119816 1025.775330474062 1045.25396264993 772.1535403978995 395.045305577474 946.8213373598892 293.1934128093594
1320 0.005 6.600000000000001 1 816.2888501638937 728.652545631295 729.0109789270604 1007.028550850942 1025.775494537234 1045.254070166731 772.1975881319585 395.1116660449787 946.8261538654045 293.1934139556863
1321 0.005 6.605 1 816.3279415945425 728.7196088176385 729.0780845498693 1007.029070526188 1025.775509851139 1045.253978978889 772.241562609267 395.1779628891195 946.8309130218026 293.1934150946856
1322 0.005 6.61 1 816.3670050142796 728.7865642800567 729.1450822954425 1007.029713625554 1025.775692876597 1045.254103726883 772.2854828455085 395.2441949990181 946.8357451300842 293.19341623716
1323 0.005 6.615 1 816.4059799655316 728.8534119223168 729.211972146643 1007.030207598904 1025.775687239535 1045.253990881896 772.3293216051808 395.310365145011 946.8404821201526 293.1934173717658
1324 0.005 6.62 1 816.4449157003831 728.9201523080334 729.278754542909 1007.030831716889 1025.775852495677 1045.254095937926 772.3731125902289 395.3764727486157 946.8452766719636 293.1934185102943
1325 0.005 6.625 1 816.4837562785569 728.9867852652476 729.3454294465089 1007.03131233028 1025.77583464956 1045.253971711712 772.4168202242814 395.4425162536883 946.8499808587454 293.1934196427725
1326 0.005 6.63 1 816.5225592919682 729.0533112929859 729.4119972637593 1007.031933540671 1025.77599844254 1045.254078331752 772.4604810215816 395.5084988160269 946.8547556453104 293.1934207791691
1327 0.005 6.635 1 816.5612770515067 729.1197301024306 729.4784579022769 1007.032445478672 1025.776008853899 1045.253984675603 772.5040664053258 395.5744196766739 946.859473188004 293.1934219083052
1328 0.005 6.640000000000001 1 816.599972155454 729.1860425254151 729.5448119257421 1007.033093132908 1025.77619918404 1045.254115275631 772.5476065529344 395.6402783001246 946.8642697029634 293.1934230410914
1329 0.005 6.645 1 816.6385721674222 729.252248036928 729.6110590855926 1007.033577916637 1025.776190094487 1045.254000043304 772.5910580449511 395.7060745241927 946.8689599257468 293.1934241662947
1330 0.005 6.65 1 816.6771340578798 729.3183473229351 729.6771998660909 1007.03419602415 1025.776354147109 1045.25410491241 772.6344609695099 395.7718088903111 946.8737110351284 293.1934252956826
1331 0.005 6.655 1 816.7156055511322 729.3843404907921 729.7432343769029 1007.034671030249 1025.776333934341 1045.253978784139 772.6777821786643 395.8374815284308 946.8783763723687 293.1934264191087
1332 0.005 6.66 1 816.7540398043119 729.4502278090645 729.8091629138595 1007.03529106255 1025.776499235787 1045.254085969643 772.7210599301806 395.903092504191 946.8831120678918 293.1934275463546
1333 0.005 6.665 1 816.7923873809351 729.5160093509049 729.8749855790784 1007.035789017351 1025.776503005613 1045.253990402855 772.7642548558055 395.9686417780227 946.8877856032285 293.1934286663899
1334 0.005 6.67 1 816.8307121553369 729.5816859949814 729.9407029815437 1007.036428120011 1025.776690707488 1045.254121860411 772.8074118563812 396.0341271997334 946.8925365245447 293.1934297899142
1335 0.005 6.675 1 816.8689514372002 729.6472573133123 730.0063149960323 1007.036915474511 1025.776684586795 1045.254008208652 772.8504874460456 396.0995537917416 946.8971931912899 293.1934309055808
1336 0.005 6.68 1 816.9071511015695 729.7127233763708 730.0718217791303 1007.037536149791 1025.776851817594 1045.254113766083 772.8935145594684 396.164916986509 946.9019067181378 293.1934320254339
1337 0.005 6.685 1 816.9452569744556 729.7780843768622 730.1372234249242 1007.038009381513 1025.776833197593 1045.25399004297 772.9364587749468 396.2302184014985 946.906530221616 293.1934331396096
1338 0.005 6.69 1 816.983325216746 729.8433407490195 730.2025203122079 1007.038615781507 1025.776989992119 1045.254094342373 772.9793522272155 396.2954579051132 946.911221677769 293.1934342580783
1339 0.005 6.695 1 817.0213101189631 729.9084925671513 730.2677125335439 1007.03911774122 1025.777002787486 1045.254004656895 773.0221745169583 396.360635576646 946.9158556571242 293.1934353698149
1340 0.005 6.7 1 817.0592741326918 729.9735402648477 730.3328004805517 1007.039749729709 1025.777185224655 1045.254130476866 773.0649492308822 396.4257514052696 946.920565581118 293.1934364853236
1341 0.005 6.705 1 817.0971508481432 730.0384838063864 730.3977841659232 1007.040234105739 1025.777178201874 1045.254015968451 773.1076441463596 396.4908061876226 946.925180563764 293.1934375927891
1342 0.005 6.71 1 817.1349907596357 730.1033235670267 730.4626639285377 1007.040846606608 1025.777341684544 1045.254121857012 773.1502923694093 396.5557987660337 946.929854243764 293.1934387046537
1343 0.005 6.715 1 817.1727374079304 730.1680594927462 730.5274397755203 1007.041314492271 1025.777320228793 1045.253996681633 773.1928606900793 396.620730944491 946.9344372491522 293.1934398105328
1344 0.005 6.72 1 817.2104457809702 730.2326922426541 730.5921122044222 1007.041918129787 1025.777479421685 1045.254103852819 773.2353815269477 396.6856026682517 946.9390882059895 293.1934409206062
1345 0.005 6.725000000000001 1 817.2480710621386 730.2972213850355 730.65668106559 1007.042414655726 1025.777488468052 1045.254010406784 773.277829046402 396.7504120505804 946.9436814990644 293.193442023304
1346 0.005 6.73 1 817.2856749553948 730.3616476034782 730.7211468349603 1007.04304850045 1025.77767653295 1045.254141905631 773.3202331304051 396.8151598715316 946.9483536525457 293.1934431299395
1347 0.005 6.735 1 817.3231948131314 730.425971052936 730.7855096385772 1007.043527813376 1025.777667090124 1045.254025836213 773.3625601484185 396.8798378237868 946.9529305655853 293.1934442288762
1348 0.005 6.74 1 817.3606787078847 730.4901920224861 730.8497697929737 1007.044133409949 1025.777826150781 1045.254127950963 773.4048401491673 396.9444573135685 946.957563796615 293.1934453324984
1349 0.005 6.745 1 817.3980689128995 730.5543102961358 730.9139272257255 1007.044595558008 1025.7778041898 1045.254004171044 773.4470390420198 397.0090174345682 946.9621063891286 293.1934464303617
1350 0.005 6.75 1 817.4354331494256 730.6183263675031 730.9779823359631 1007.045203795068 1025.777968614381 1045.254113861577 773.4892269184708 397.0735100154706 946.9667294513805 293.1934475329786
1351 0.005 6.755 1 817.4727111849503 730.6822402229444 731.0419351583311 1007.045695140994 1025.777977039701 1045.254022673265 773.531324339178 397.1379406507206 946.9712864537763 293.1934486289521
1352 0.005 6.76 1 817.5099698723537 730.7460520275986 731.1057859337996 1007.046328474106 1025.778163011569 1045.254150709773 773.5733656300775 397.2023138922481 946.9759224967867 293.1934497295036
1353 0.005 6.765000000000001 1 817.5471441276278 730.8097621490327 731.169534837224 1007.046795271938 1025.77814733303 1045.254032318886 773.6153231839916 397.2666278157116 946.9804580854179 293.1934508227974
1354 0.005 6.77 1 817.5842797723989 730.873370851041 731.2331821745067 1007.04739981551 1025.778310028444 1045.254137393427 773.6572344701765 397.330881654424 946.9850484416521 293.1934519212105
1355 0.005 6.775 1 817.6213204747954 730.9368778756592 731.2967278437967 1007.047860418071 1025.778288070249 1045.254012545913 773.6990628573782 397.3950751829689 946.9895523098154 293.1934530145539
1356 0.005 6.78 1 817.6583235149969 731.0002837766192 731.3601722520416 1007.048459356402 1025.778448640264 1045.254120947456 773.7408449162024 397.4592091740393 946.9941263034492 293.1934541130003
1357 0.005 6.785 1 817.6952283920972 731.0635887951267 731.4235156298521 1007.048948141821 1025.778453341414 1045.254029132142 773.7825576465927 397.523282221669 946.9986396470745 293.1934552047778
1358 0.005 6.79 1 817.7321148008158 731.1267931536117 731.4867582406813 1007.049569797853 1025.778637351804 1045.254158141716 773.824224433034 397.5872947260996 947.003234006471 293.1934563007721
1359 0.005 6.795 1 817.7689209080534 731.18989669007 731.5499000037753 1007.050035270535 1025.778626127448 1045.254042949378 773.8658113458703 397.6512470295555 947.0077295927177 293.1934573889689
1360 0.005 6.8 1 817.8056987590777 731.2529000976502 731.6129414065973 1007.050633964707 1025.778785900963 1045.254146402976 773.9073547526382 397.7151373183942 947.0122872817317 293.1934584817892
1361 0.005 6.805 1 817.8423842627033 731.3158029867944 731.6758822863862 1007.051084364054 1025.778760990739 1045.254021534038 773.9488170307893 397.7789675955408 947.0167479318699 293.1934595685318
1362 0.005 6.81 1 817.8790407597229 731.37860603632 731.7387231346901 1007.0516810629 1025.778922668229 1045.254130864714 773.9902368309297 397.8427376908325 947.0212864437902 293.1934606593184
1363 0.005 6.815 1 817.915612717688 731.4413090839445 731.8014639077267 1007.052157189827 1025.778923525998 1045.254034028452 774.0315847199732 397.9064471008226 947.0257555698615 293.1934617422054
1364 0.005 6.82 1 817.9521604614883 731.5039129030996 731.864105180991 1007.052779211318 1025.779109295199 1045.254164497583 774.0728924554595 397.9700955450469 947.0303120014835 293.1934628285262
1365 0.005 6.825 1 817.9886277290165 731.566417152749 731.9266468300059 1007.053242191925 1025.779097140191 1045.254050684715 774.1141198365767 398.0336828122412 947.0347675484187 293.193463906387
1366 0.005 6.83 1 818.0250646148237 731.6288222568585 731.9890892100304 1007.05383872231 1025.77925812609 1045.254156154601 774.1553016597414 398.0972078014693 947.039285776694 293.1934649880438
1367 0.005 6.835 1 818.0614084088473 731.691128079072 732.0514322670671 1007.054286997408 1025.779233823752 1045.254031731718 774.1964044734261 398.1606723990706 947.0437095474963 293.1934660634404
1368 0.005 6.84 1 818.097713724508 731.7533350061428 732.1136763377409 1007.054877526071 1025.779393290055 1045.254138665585 774.2374636769979 398.2240765994431 947.0482037178145 293.193467142963
1369 0.005 6.845 1 818.1339392737258 731.8154434405823 732.1758216826147 1007.05535204178 1025.779394060886 1045.254043371051 774.2784563129127 398.2874209666359 947.052636628065 293.1934682151505
1370 0.005 6.850000000000001 1 818.1701489768989 731.87745339243 732.2378684957713 1007.055968205031 1025.779577669307 1045.254173830609 774.3194032992349 398.3507040937999 947.0571538350738 293.1934692912969
1371 0.005 6.855 1 818.2062739498384 731.9393648251662 732.2998167464577 1007.056426372576 1025.779563820071 1045.254058323339 774.3602708004795 398.4139263979289 947.0615711231959 293.1934703592268
1372 0.005 6.86 1 818.2423682500601 732.0011782097054 732.3616668192632 1007.057018924457 1025.779724465679 1045.254163991283 774.4010938825397 398.4770882854359 947.0660519922685 293.193471431591
1373 0.005 6.865 1 818.2783699118892 732.0628934223332 732.4234186677774 1007.057463020093 1025.779698491988 1045.254038379533 774.4418381551442 398.5401900515735 947.0704371402676 293.1934724979279
1374 0.005 6.87 1 818.3143401527398 732.1245109929004 732.4850727183025 1007.058050961609 1025.779857774603 1045.254146625464 774.4825370883071 398.6032325222901 947.0748977170707 293.1934735686838
1375 0.005 6.875 1 818.3502286719928 732.186031030294 732.5466290749281 1007.058519317006 1025.779857755204 1045.254051532323 774.523167811553 398.6662142186241 947.0792908975848 293.1934746324405
1376 0.005 6.88 1 818.3860805297215 732.2474537771453 732.6080880391294 1007.05913201067 1025.78004189943 1045.254182235243 774.5637478805172 398.7291361549069 947.0837705046123 293.1934757003681
1377 0.005 6.885 1 818.4218564494128 732.3087790986507 732.6694495455671 1007.059586458691 1025.780027148794 1045.254066512398 774.604256462072 398.7919974514165 947.0881502082566 293.1934767606635
1378 0.005 6.890000000000001 1 818.4576069233915 732.3700075232803 732.7307140024616 1007.06017530106 1025.780186595314 1045.254172675997 774.6447243126706 398.8547984871982 947.0925943734799 293.1934778257374
1379 0.005 6.895 1 818.4932602358509 732.4311386552818 732.7918812275016 1007.060616968579 1025.780160998146 1045.254047787016 774.6851128952221 398.9175394117526 947.0969419986671 293.1934788852142
1380 0.005 6.9 1 818.5288904792118 732.4921732898526 732.8529517534445 1007.061201361383 1025.780318730257 1045.254154712757 774.7254628236323 398.9802209832902 947.1013660994157 293.1934799492138
1381 0.005 6.905 1 818.5644431418002 732.5531114283417 732.9139256419263 1007.061666304208 1025.780319832644 1045.254060634469 774.7657422776235 399.0428419664541 947.1057235005491 293.1934810062448
1382 0.005 6.91 1 818.599979296323 732.6139534550285 732.9748032613405 1007.062272581169 1025.780499825716 1045.254188328991 774.8059801005693 399.1054040147876 947.1101628004196 293.1934820673769
1383 0.005 6.915 1 818.6354320058485 732.6746991472515 733.0355845194005 1007.062722485562 1025.780484516986 1045.254073343243 774.8461402623151 399.1679057818961 947.1145042717795 293.1934831207967
1384 0.005 6.92 1 818.6708541590095 732.7353488650899 733.0962697280912 1007.063305479858 1025.78064290481 1045.25417930926 774.8862552886355 399.2303471036234 947.1189074926897 293.1934841787004
1385 0.005 6.925 1 818.7061846187178 732.7959025528909 733.1568588662208 1007.063739870004 1025.780614335624 1045.254052690322 774.9262929492459 399.2927282060118 947.1232160324406 293.193485230861
1386 0.005 6.93 1 818.7414867166722 732.8563607005468 733.2173523289067 1007.064320519031 1025.780772658415 1045.25416123834 774.966289364071 399.355049213287 947.1276025875585 293.1934862879503
1387 0.005 6.935 1 818.7767064758473 732.9167233817741 733.2777502006286 1007.064780715621 1025.780771284256 1045.254066288143 775.0062134096579 399.417310199769 947.1319212575934 293.1934873382692
1388 0.005 6.94 1 818.811911743242 732.9769909785156 733.33805284394 1007.065384124992 1025.780952826582 1045.254196857491 775.0460991344636 399.4795112762634 947.1363249182547 293.1934883928939
1389 0.005 6.945 1 818.8470329971032 733.0371631986319 733.3982601163412 1007.065825614192 1025.780935543567 1045.254082048554 775.0859042542913 399.5416527758595 947.1406258855465 293.1934894400445
1390 0.005 6.95 1 818.8821248963918 733.0972406062009 733.4583724316487 1007.066405654306 1025.78109424309 1045.25418686744 775.1256677991958 399.6037337325326 947.1449921118793 293.1934904920229
1391 0.005 6.955 1 818.9171277740568 733.1572230372816 733.5183897336623 1007.066836888131 1025.781067268497 1045.254062613987 775.1653536277623 399.6657549153725 947.1492639502206 293.1934915382014
1392 0.005 6.96 1 818.9521017889689 733.2171109694251 733.5783124104246 1007.067414774717 1025.781225480719 1045.25417037344 775.2049993092234 399.7277138920463 947.1536138098652 293.1934925892535
1393 0.005 6.965 1 818.9869915320916 733.2769040660158 733.6381403186134 1007.067871315932 1025.781223734985 1045.254075450667 775.2445709910651 399.7896139282975 947.157894380341 293.1934936331813
1394 0.005 6.97 1 819.0218658874005 733.336603048571 733.6978739521164 1007.068472649551 1025.781406142143 1045.254207229944 775.2841085516743 399.8514549340451 947.1622608400299 293.193494681164
1395 0.005 6.975000000000001 1 819.0566573639173 733.3962080054456 733.7575133825528 1007.068914238607 1025.781387852037 1045.254090206883 775.3235723058044 399.9132355255126 947.1665269836024 293.1934957211313
1396 0.005 6.98 1 819.0914095776279 733.4557191122847 733.8170588279346 1007.06949478423 1025.781544846605 1045.254194792457 775.362993623986 399.9749576819963 947.1708597548804 293.193496765663
1397 0.005 6.985 1 819.1260761154589 733.5151363325558 733.8765103291526 1007.069922600712 1025.781515998282 1045.25406992453 775.4023402225995 400.0366211112943 947.175095748692 293.1934978041052
1398 0.005 6.99 1 819.1607166356398 733.5744598693043 733.9358681309358 1007.070494385063 1025.781673233341 1045.254178363308 775.4416438818386 400.098222167522 947.1794081388948 293.1934988471155
1399 0.005 6.995 1 819.1952783191779 733.6336898808844 733.9951323291734 1007.070946355735 1025.781671109622 1045.254083796923 775.480876497573 400.1597650736899 947.1836531037793 293.1934998830166
1400 0.005 7 1 819.2298264777912 733.6928267817113 734.0543032885747 1007.071541875465 1025.781852046372 1045.254214715229 775.5200704864011 400.2212501667787 947.1879825834679 293.1935009229321
1401 0.005 7.005 1 819.2642918462916 733.7518704694608 734.1133809697569 1007.071979457638 1025.781834130016 1045.254098303075 775.5591893089633 400.28267520738 947.1922121198869 293.1935019549953
1402 0.005 7.01 1 819.2987302726486 733.8108214433182 734.1723657717566 1007.072551554356 1025.78198940661 1045.254202889159 775.5982684767196 400.3440413300609 947.1965053315066 293.1935029915544
1403 0.005 7.015000000000001 1 819.3330793731058 733.869679699594 734.2312577319819 1007.072973495402 1025.78195890813 1045.254077000665 775.6372734184232 400.4053513917497 947.2007208669925 293.1935040220549
1404 0.005 7.02 1 819.3673983335847 733.9284455690739 734.2900571742832 1007.073537966698 1025.782114121496 1045.254185534353 775.6762462242527 400.466602062554 947.2050064987073 293.1935050570912
1405 0.005 7.025 1 819.4016383730759 733.9871187325842 734.34876396452 1007.073983489338 1025.78211076752 1045.25409135062 775.7151422565131 400.527793392406 947.2092214558263 293.1935060846976
1406 0.005 7.03 1 819.4358567649874 734.045699966275 734.407378604236 1007.074580017719 1025.782291671506 1045.25422122056 775.7540097653356 400.5889256371304 947.2135163021999 293.1935071165586
1407 0.005 7.035 1 819.4699974692381 734.1041890453863 734.4659010371469 1007.075014493934 1025.782273548227 1045.254105802537 775.7927980848619 400.6500014459438 947.217710821664 293.1935081405682
1408 0.005 7.04 1 819.5041134648737 734.1625864198012 734.5243316297215 1007.075582687369 1025.782430098305 1045.254212154096 775.8315429732489 400.7110179663924 947.2219669933711 293.1935091692054
1409 0.005 7.045 1 819.5381481478735 734.2208919936264 734.5826703551087 1007.076003394236 1025.782400844359 1045.254086681301 775.8702127895297 400.7719755460405 947.2261315677895 293.1935101917432
1410 0.005 7.05 1 819.5721552409458 734.2791062138576 734.6409175862196 1007.076567161319 1025.782555230707 1045.254194104071 775.9088416221515 400.8328853875947 947.230370436335 293.1935112187842
1411 0.005 7.055 1 819.6060797419268 734.3372293281784 734.6990735151802 1007.077001121573 1025.782549711284 1045.254098244858 775.9473940170844 400.8937297444843 947.234537747727 293.1935122389295
1412 0.005 7.06 1 819.639988865494 734.395261300525 734.7571382667173 1007.077587649906 1025.782729723264 1045.254229805668 775.9859068177291 400.9545131094758 947.2387922555289 293.1935132634497
1413 0.005 7.065 1 819.6738139960859 734.4532020990098 734.8151118142674 1007.078017023169 1025.78270901713 1045.254112497536 776.0243455132495 401.0152376093151 947.2429478823369 293.1935142803518
1414 0.005 7.07 1 819.7076127554938 734.5110519472677 734.8729943954035 1007.078583298555 1025.782863965305 1045.254218255634 776.0627445696907 401.0759026411346 947.2471681934675 293.193515302171
1415 0.005 7.075 1 819.7413232401476 734.5688108970799 734.9307860338645 1007.078999206868 1025.782831755361 1045.25409203324 776.1010709574748 401.1365089676501 947.2512933709434 293.193516318429
1416 0.005 7.08 1 819.7750096203523 734.6264795172943 734.9884871666497 1007.079560269916 1025.782986182499 1045.254200717277 776.1393606900964 401.1970612872635 947.2554955763632 293.1935173395614
1417 0.005 7.085 1 819.8086165674424 734.6840576657423 735.0460977690267 1007.079999283813 1025.782980377103 1045.254104852174 776.1775810214169 401.2575540388691 947.2596279503646 293.1935183540007
1418 0.005 7.09 1 819.8422098685916 734.7415457432825 735.1036181939024 1007.080585078391 1025.783160258496 1045.254237958349 776.2157663115968 401.3179928235564 947.2638483491475 293.193519372982
1419 0.005 7.095 1 819.8757224669329 734.7989436301343 735.1610483846528 1007.081013132203 1025.783142198707 1045.254122239833 776.2538779060621 401.3783707000327 947.2679696730518 293.193520384045
1420 0.005 7.100000000000001 1 819.9092122130435 734.8562518234814 735.218388735929 1007.081577284144 1025.783297555117 1045.25422744969 776.2919509293687 401.4386894165552 947.2721580549133 293.1935213995818
1421 0.005 7.105 1 819.9426128828542 734.9134701392937 735.2756391677956 1007.081987109515 1025.783263076855 1045.254100954345 776.3299492137741 401.4989497445014 947.2762473779896 293.1935224092015
1422 0.005 7.11 1 819.9759890060374 734.9705991427616 735.3328001106001 1007.082543736532 1025.783417477398 1045.254210150874 776.3679100874035 401.5591506160869 947.2804141903424 293.1935234233324
1423 0.005 7.115 1 820.0092845713485 735.027638682403 735.389871532258 1007.082979179612 1025.783411508864 1045.254114732835 776.4058000234684 401.6192920506729 947.2845122821921 293.1935244305001
1424 0.005 7.12 1 820.0425686580916 735.0845892972625 735.4468538612073 1007.083559872299 1025.783588688416 1045.254244450233 776.443655783611 401.6793741849289 947.2886960113311 293.1935254419035
1425 0.005 7.125 1 820.07576916535 735.1414507071106 735.503746969999 1007.083982759692 1025.783568717297 1045.254129518092 776.4814170788972 401.739399588226 947.2927795979481 293.1935264455095
1426 0.005 7.13 1 820.10894494694 735.1982233914 735.5605512257147 1007.084539729556 1025.78372171209 1045.25423525668 776.5191523925488 401.7993673160407 947.2969280545271 293.1935274538682
1427 0.005 7.135 1 820.1420401344922 735.2549072293122 735.6172665831534 1007.084948103517 1025.783690530119 1045.254110152953 776.5568192454728 401.859277714988 947.3009816324434 293.1935284563384
1428 0.005 7.140000000000001 1 820.1751096383962 735.3115027494117 735.6738934593509 1007.085504531704 1025.783845207189 1045.254219241619 776.5944517279847 401.91913061414 947.3051136300569 293.1935294634681
1429 0.005 7.145 1 820.2080987656585 735.3680097799056 735.7304318100582 1007.085938546162 1025.78383844689 1045.254122943221 776.6320157481564 401.9789257464829 947.309178373041 293.1935304637716
1430 0.005 7.15 1 820.2410813824482 735.4244291339314 735.7868822028494 1007.086517132774 1025.784015675421 1045.254253331087 776.6695486562556 402.0386632205253 947.3133301024652 293.1935314683965
1431 0.005 7.155 1 820.2739813146563 735.4807603326366 735.8432444323695 1007.086936416947 1025.783994219836 1045.25413782224 776.7070074570303 402.0983420387683 947.3173793884376 293.1935324653876
1432 0.005 7.16 1 820.3068544268897 735.5370038643048 735.899518864864 1007.08748836807 1025.78414642089 1045.25424313704 776.7444274062329 402.1579639511677 947.3214919019873 293.1935334671228
1433 0.005 7.165 1 820.3396400709801 735.593159498509 735.9557054106685 1007.087885977255 1025.784111624621 1045.254117317611 776.7817745730218 402.2175282912498 947.3255092170962 293.1935344634027
1434 0.005 7.17 1 820.3724023299989 735.6492278003747 736.0118044699982 1007.088439457567 1025.784268400143 1045.254228028873 776.8190644931963 402.2770356375685 947.3296057478364 293.1935354644654
1435 0.005 7.175 1 820.4050869916755 735.7052086167042 736.0678160064842 1007.088870328387 1025.784262890173 1045.254133209319 776.8562974788699 402.336485731588 947.3336361873098 293.193536458849
1436 0.005 7.18 1 820.4377591826038 735.7611023934428 736.1237403882525 1007.08944447332 1025.784440445469 1045.254264711381 776.8934994725008 402.3958784531889 947.3377501519344 293.1935374576754
1437 0.005 7.185 1 820.4703508763488 735.8169088112779 736.1795774511021 1007.089858938249 1025.784416807276 1045.254147479448 776.9306297165298 402.4552106543821 947.3417639449108 293.1935384490479
1438 0.005 7.19 1 820.5029178845027 735.87262831192 736.2353275306248 1007.09040792833 1025.784568547653 1045.254252049964 776.9677225620517 402.5144861831104 947.3458426182939 293.1935394452125
1439 0.005 7.195 1 820.5353652489639 735.9282607720614 736.2909905375302 1007.090792948761 1025.784528315795 1045.254125095886 777.0047197855173 402.5737050470448 947.3498180224196 293.1935404356254
1440 0.005 7.2 1 820.5678050982073 735.9838067420113 736.3465669142416 1007.091337225395 1025.784681633089 1045.254233582243 777.0416932641637 402.6328668201642 947.3538772286074 293.1935414306347
1441 0.005 7.205 1 820.6001761545334 736.0392661350623 736.4020566529355 1007.091761386012 1025.784672623836 1045.254137182602 777.078605195167 402.6919715407366 947.3578703251737 293.1935424187168
1442 0.005 7.21 1 820.6325402283464 736.0946393682842 736.4574601159344 1007.092331910898 1025.784849768854 1045.254269723525 777.1154849675211 402.7510177942142 947.3619480675861 293.1935434107292
1443 0.005 7.215 1 820.6648280577394 736.1499263086062 736.5127772380636 1007.092743692492 1025.784826924441 1045.254153631258 777.1522951298107 402.8100086700947 947.3659282884508 293.1935443946808
1444 0.005 7.22 1 820.697092891013 736.2051273924037 736.5680083795038 1007.093288485902 1025.784977248582 1045.254257605619 777.18906926779 402.8689421882222 947.3699713443066 293.1935453829489
1445 0.005 7.225000000000001 1 820.7292729439456 736.2602424548622 736.6231534600101 1007.09368315865 1025.784940408523 1045.254130306893 777.225772230347 402.9278188675782 947.3739183861821 293.1935463651018
1446 0.005 7.23 1 820.7614316746498 736.3152719758067 736.678212874085 1007.094224935087 1025.785092047518 1045.254240602539 777.2624398067275 402.9866387084785 947.3779454828668 293.1935473511622
1447 0.005 7.235 1 820.7935163124102 736.370215880488 736.7331866026349 1007.094644196463 1025.785083171207 1045.254144964327 777.2990467341251 403.0454021401296 947.3819039478878 293.1935483300401
1448 0.005 7.24 1 820.8255914339803 736.4250748560651 736.7880751601275 1007.095209381458 1025.78525870374 1045.254276097633 777.3356188109892 403.1041064955501 947.3859477742203 293.1935493129021
1449 0.005 7.245 1 820.8575922543392 736.4798486676908 736.842878510539 1007.095612827177 1025.785235903651 1045.254160656906 777.3721124810613 403.1627543953914 947.3898831263164 293.193550287543
1450 0.005 7.25 1 820.8895675073603 736.5345375703207 736.8975968554636 1007.096154703197 1025.785387541585 1045.254265908214 777.4085703916139 403.2213454224542 947.3938889046185 293.1935512665884
1451 0.005 7.255 1 820.9214566042886 736.5891414143139 736.9522301256901 1007.096548037368 1025.785351246866 1045.254138703547 777.4449578040674 403.2798797716553 947.3978041081346 293.1935522394909
1452 0.005 7.26 1 820.9533231991337 736.643660627188 737.0067786717133 1007.097086253222 1025.785500934692 1045.254246936222 777.4813108077113 403.3383574854025 947.4017980483358 293.1935532167598
1453 0.005 7.265000000000001 1 820.9851132467577 736.6980951483071 737.0612424791606 1007.097501622801 1025.785490613879 1045.254151394402 777.5175975938465 403.3967780952067 947.4057226907123 293.1935541867192
1454 0.005 7.27 1 821.0168926573715 736.7524455549955 737.1156219882074 1007.098062321469 1025.785664424827 1045.254281024092 777.5538521592061 403.4551411252778 947.4097319308136 293.193555159783
1455 0.005 7.275 1 821.0485929227227 736.8067114494619 737.169917014656 1007.098464279823 1025.785638486243 1045.254164054743 777.5900349170018 403.5134475334776 947.4136414025365 293.1935561253561
1456 0.005 7.28 1 821.0802655810214 736.8608932519784 737.2241278512704 1007.099000510749 1025.78578891123 1045.254271007547 777.6261803022568 403.5716974069201 947.4176161332302 293.1935570954359
1457 0.005 7.285 1 821.1118558162403 736.9149909244961 737.2782545168766 1007.099389325121 1025.78575303341 1045.254145155446 777.6622569136794 403.6298908986001 947.4214986496283 293.1935580601869
1458 0.005 7.29 1 821.1434265436091 736.9690048996295 737.332297363717 1007.0999271363 1025.785905990641 1045.254256714728 777.6983041829031 403.6880277713058 947.4254588537679 293.1935590294835
1459 0.005 7.295 1 821.1749204408271 737.0229348616823 737.386256225245 1007.100340707182 1025.785897663912 1045.254161400879 777.7342884254547 403.7461096332687 947.4293404931146 293.1935599924386
1460 0.005 7.3 1 821.2063492921227 737.0767816653216 737.4401317057468 1007.100901012769 1025.786070300528 1045.254289328257 777.7702063758935 403.8041372454314 947.4333159099542 293.1935609599194
1461 0.005 7.305 1 821.237728116601 737.1305449783813 737.4939236605491 1007.101299755054 1025.786043611753 1045.254171995521 777.806069386662 403.8621070619317 947.437195656072 293.1935619202466
1462 0.005 7.31 1 821.2690978960986 737.1842244748347 737.5476321371721 1007.101831695128 1025.786189818283 1045.254277762999 777.8418720332231 403.9200198038838 947.441130555987 293.193562884971
1463 0.005 7.315 1 821.3003904695571 737.2378209003557 737.6012573424385 1007.102202677836 1025.786154071017 1045.254154771938 777.8776204554675 403.9778746370629 947.4449790359913 293.1935638440772
1464 0.005 7.32 1 821.3316695089312 737.2913345177794 737.6547995829216 1007.102725787978 1025.786303216907 1045.254262852552 777.9133405675045 404.0356733440581 947.4489071253302 293.1935648073784
1465 0.005 7.325 1 821.3628650022899 737.3447652857404 737.7082588585133 1007.103126714255 1025.786289831065 1045.254164339573 777.9489960822749 404.093415843165 947.452761366651 293.1935657641093
1466 0.005 7.33 1 821.3940568100437 737.3981134842413 737.7616354711759 1007.103678009157 1025.786461159351 1045.254294057533 777.9846220029555 404.151105594257 947.4567026905885 293.1935667247308
1467 0.005 7.335 1 821.4251745789915 737.4513790388768 737.8149293806213 1007.104075241638 1025.786437721431 1045.254180051276 778.0201812053479 404.2087383798379 947.4605466367183 293.1935676778181
1468 0.005 7.34 1 821.4562734370323 737.5045623769777 737.8681409320868 1007.104607257366 1025.786587233213 1045.254285376587 778.0557068818819 404.2663142225225 947.4644560222171 293.1935686351633
1469 0.005 7.345 1 821.4872890641312 737.5576632537526 737.9212700177904 1007.104987669261 1025.786548813883 1045.254159800907 778.0911613255214 404.3238336885884 947.468270415217 293.193569586955
1470 0.005 7.350000000000001 1 821.51828492558 737.6106821579765 737.974317008585 1007.105515319308 1025.786697700882 1045.254268588615 778.1265831383305 404.3812971181882 947.4721622942386 293.1935705432392
1471 0.005 7.355 1 821.5492063255625 737.6636190585421 738.0272819205164 1007.105919047886 1025.786685543424 1045.254172358623 778.161940314129 404.4387045228304 947.4759861946364 293.1935714931971
1472 0.005 7.36 1 821.5801195648914 737.7164743761209 738.0801651108119 1007.106469223384 1025.786857928716 1045.254302606118 778.1972660566178 404.4960554312898 947.479896184983 293.1935724472825
1473 0.005 7.365 1 821.610955897806 737.7692482304152 738.1329666598318 1007.106860223325 1025.786830865223 1045.254185853614 778.2325247962931 404.5533472422105 947.4837055318256 293.1935733941434
1474 0.005 7.37 1 821.6417718253822 737.8219407833701 738.1856868078303 1007.107386415339 1025.786978231698 1045.254290461329 778.267748702357 404.6105823327212 947.4875811414496 293.1935743460653
1475 0.005 7.375 1 821.6725032025619 737.8745519642036 738.2383255158046 1007.107763690875 1025.786940459109 1045.254165401375 778.3029034403434 404.6677630585333 947.491362492178 293.1935752928486
1476 0.005 7.38 1 821.7032160070727 737.9270819288358 738.2908829974663 1007.108287666161 1025.787089325915 1045.254274083129 778.3380231258349 404.7248875423737 947.4952243090169 293.1935762442091
1477 0.005 7.385 1 821.7338540011641 737.9795307453487 738.3433592940524 1007.108687951358 1025.787077237762 1045.254178674001 778.3730769176608 404.7819565477531 947.4990182539598 293.1935771893957
1478 0.005 7.390000000000001 1 821.7644849399472 738.0318989853754 738.3957548346998 1007.109234936493 1025.787249333788 1045.25431026031 778.4081016522512 404.8389702698304 947.5029042119104 293.1935781388994
1479 0.005 7.395 1 821.7950378067184 738.0841863309145 738.448069475742 1007.109622122445 1025.787220815671 1045.254192548289 778.4430560812116 404.8959286078155 947.5066936651518 293.1935790813778
1480 0.005 7.4 1 821.8255716639876 738.1363932898191 738.5003035885831 1007.110145151319 1025.787368233895 1045.254297649476 778.4779775986871 404.9528316749007 947.5105503982735 293.1935800285319
1481 0.005 7.405 1 821.856023031011 738.1885196632561 738.5524570901842 1007.110518774292 1025.787329367128 1045.254171724609 778.5128305240141 405.0096793674692 947.5143121507626 293.193580970604
1482 0.005 7.41 1 821.8864565460322 738.2405657783003 738.6045302735008 1007.111039130549 1025.787477526343 1045.254281744983 778.5476498678582 405.0664743726668 947.5181522475121 293.1935819172984
1483 0.005 7.415 1 821.9168181201192 738.2925317391282 738.6565232145994 1007.111440406001 1025.787464564481 1045.25418654775 778.5824283385157 405.1232153486932 947.5219242412563 293.1935828577297
1484 0.005 7.42 1 821.9471718073085 738.3444179344491 738.7084362547458 1007.111981604786 1025.787634237342 1045.254316025067 778.6171673856145 405.1798990494509 947.5257800424595 293.1935838020425
1485 0.005 7.425 1 821.9774490385574 738.3962241615362 738.7602692927827 1007.11236565763 1025.787608676568 1045.254200892002 778.6518332234814 405.2365264800243 947.5295352451801 293.1935847389498
1486 0.005 7.43 1 822.0077326420469 738.4479509048808 738.8120226447388 1007.112890581126 1025.787755862699 1045.254305488986 778.6864745489598 405.293097662157 947.5333549845113 293.1935856803841
1487 0.005 7.435 1 822.0379104824162 738.4995979161017 738.8636962712255 1007.113260644494 1025.787715966284 1045.254178900176 778.7210385762897 405.3496132287831 947.5370806638193 293.1935866164556
1488 0.005 7.44 1 822.0680681072681 738.5511656628473 738.9152905230093 1007.113775075377 1025.78786276521 1045.254287605104 778.7555698810095 405.4060732006201 947.5408875854549 293.1935875569519
1489 0.005 7.445 1 822.0981492731133 738.6026539122413 738.9668053049191 1007.114166415406 1025.787847464131 1045.254190407254 778.7900320375053 405.4624776430833 947.5446276881888 293.1935884907792
1490 0.005 7.45 1 822.1282220680082 738.6540633345708 739.0182410790171 1007.114704998618 1025.78801727996 1045.254320513625 778.8244637283785 405.5188262164319 947.5484623597512 293.1935894287574
1491 0.005 7.455 1 822.1582015704521 738.7053937826469 739.0695977993345 1007.115088564142 1025.787991511993 1045.254206453309 778.8588256088055 405.5751197193134 947.5521983523379 293.1935903594797
1492 0.005 7.46 1 822.1881680339322 738.7566452742327 739.1208755932353 1007.115604134392 1025.788137590828 1045.254311913828 778.8931516331605 405.6313574968675 947.5559975643403 293.1935912955289
1493 0.005 7.465 1 822.2180570698218 738.807817798056 739.1720744229719 1007.115970090737 1025.788097351354 1045.254186777607 778.9274095452021 405.6875414713113 947.5597020464775 293.1935922260588
1494 0.005 7.47 1 822.2479342332816 738.8589120004309 739.223194747658 1007.11648125504 1025.788243682095 1045.254295020929 778.961640333339 405.7436689616094 947.5634814717065 293.1935931614024
1495 0.005 7.475000000000001 1 822.2777384726909 738.9099276497245 739.2742364884397 1007.116869786999 1025.788228745324 1045.254198421739 778.9958025788876 405.799740829083 947.5671929109857 293.1935940900805
1496 0.005 7.48 1 822.3075370454634 738.9608652195589 739.3252000223613 1007.117405664721 1025.788398774626 1045.254328289826 779.0299346796171 405.8557580151906 947.5709887731912 293.1935950232671
1497 0.005 7.485 1 822.3372583269514 739.0117240492963 739.3760850027525 1007.11778129535 1025.788368581013 1045.254210980183 779.0639989855431 405.9117220897664 947.5746862571094 293.1935959487001
1498 0.005 7.49 1 822.3669640862483 739.0625053297518 739.4268921219976 1007.118295261572 1025.788514915434 1045.254316559013 779.0980324756606 405.9676320441299 947.5784521904022 293.1935968787005
1499 0.005 7.495 1 822.3965874848603 739.1132089153481 739.4776213666029 1007.118656921173 1025.788473139003 1045.254190879471 779.1320005243756 406.0234866538908 947.5821211082363 293.1935978028536
1500 0.005 7.5 1 822.4261954490312 739.1638349874951 739.5282729901675 1007.119167134301 1025.788620085903 1045.254300760959 779.1659367024747 406.0792860285538 947.585871669081 293.1935987315134
1501 0.005 7.505 1 822.4557297308296 739.2143833872286 739.5788469182986 1007.11955554733 1025.788605407555 1045.254203460712 779.1998092359443 406.135026147952 947.5895547639763 293.1935996530341
1502 0.005 7.51 1 822.4852593185835 739.2648545069172 739.6293434931525 1007.120088052496 1025.788774329118 1045.254334657098 779.233651639866 406.1907121016039 947.5933226461417 293.1936005784671
1503 0.005 7.515000000000001 1 822.5147155555766 739.3152482960195 739.6797626770731 1007.120461792553 1025.788744816396 1045.254218371448 779.2674304589746 406.2463454990964 947.5969889401277 293.1936014955517
1504 0.005 7.52 1 822.5441520368777 739.3655649357111 739.7301046874481 1007.120970069752 1025.78889089301 1045.254325459865 779.3011725682259 406.3019240573188 947.6007229257028 293.1936024172451
1505 0.005 7.525 1 822.5735042460931 739.4158042961922 739.7803694384485 1007.121330186858 1025.788850566564 1045.254200120896 779.3348438652509 406.3574482160641 947.6043625382251 293.193603332899
1506 0.005 7.53 1 822.6028420993802 739.4659669301284 739.8305573316694 1007.121837369696 1025.788996691586 1045.254308317532 779.3684876379651 406.4129180518575 947.608082320262 293.1936042531446
1507 0.005 7.535 1 822.6321080686172 739.5160527964525 739.8806683763347 1007.122219378096 1025.788980064666 1045.25421224505 779.4020701755153 406.4683304865358 947.6117303635167 293.193605166519
1508 0.005 7.54 1 822.6613701577932 739.5660622688511 739.9307029071317 1007.122747382952 1025.789148134588 1045.254341927449 779.4356243074079 406.5236893292508 947.615464430634 293.193606084095
1509 0.005 7.545 1 822.6905569873536 739.6159951374141 739.9806608148303 1007.123117147339 1025.789118171161 1045.254226187513 779.4691115853431 406.5789943582444 947.6191005826021 293.1936069937184
1510 0.005 7.55 1 822.7197271525939 739.6658518276809 740.0305424335344 1007.123623545187 1025.789263675448 1045.254332508274 779.5025676075386 406.6342451497682 947.6228033792244 293.1936079078845
1511 0.005 7.555 1 822.748816617734 739.7156321502073 740.0803476698176 1007.123979518008 1025.789221541767 1045.254206025746 779.535956599522 406.6894419798563 947.6264115608502 293.1936088160461
1512 0.005 7.56 1 822.7778914753573 739.7653365264526 740.1300768615306 1007.124482155619 1025.789366354525 1045.254314061599 779.5693148156216 406.7445852571322 947.6300997160646 293.1936097287995
1513 0.005 7.565 1 822.8068916714213 739.8149647345676 740.1797299178697 1007.124862749802 1025.78935138816 1045.254219358018 779.6026097652625 406.7996757891734 947.6337180038373 293.1936106346511
1514 0.005 7.57 1 822.8358854135956 739.8645171838853 740.2293071539087 1007.125387101323 1025.789517133013 1045.254346971829 779.6358742310354 406.8547118251307 947.6374208447739 293.1936115446703
1515 0.005 7.575 1 822.8648064752772 739.9139937792171 740.2788085080482 1007.125752025375 1025.78948501614 1045.254231913122 779.6690737545108 406.9096958229533 947.6410241791873 293.1936124468578
1516 0.005 7.58 1 822.8937198539836 739.9633950060307 740.3282343679651 1007.126261621239 1025.789634354826 1045.254340084847 779.7022447931513 406.9646294937838 947.6447003006181 293.1936133529436
1517 0.005 7.585 1 822.9225510196152 740.0127207042071 740.3775846469337 1007.126616526885 1025.7895929969 1045.25421535756 779.7353503854509 407.0195084898323 947.6482797959682 293.1936142530578
1518 0.005 7.59 1 822.9513650397865 740.0619712690619 740.4268596756607 1007.127114741074 1025.789736416653 1045.254323687701 779.7684252963045 407.0743315627562 947.6519362758535 293.193615157397
1519 0.005 7.595 1 822.9801064347494 740.1111465739395 740.4760594084953 1007.127489614999 1025.789720099164 1045.254227669515 779.8014372682924 407.1290980181611 947.6555223425652 293.193616055261
1520 0.005 7.600000000000001 1 823.0088421324697 740.1602470338385 740.5251841921419 1007.128010464113 1025.789886710302 1045.254356690636 779.8344204740355 407.1838113726629 947.6591953047421 293.1936169569116
1521 0.005 7.605 1 823.0375034706733 740.209272430478 740.5742338495544 1007.128376939218 1025.789857798037 1045.254241997606 779.8673371633416 407.2384696935886 947.6627717576145 293.1936178509899
1522 0.005 7.61 1 823.066147055739 740.2582233308621 740.6232088698401 1007.128875294928 1025.789998918767 1045.254345796823 779.9002300314513 407.2930731839552 947.6664135869321 293.1936187492717
1523 0.005 7.615 1 823.0947113232177 740.307099469332 740.6721091126482 1007.129224423425 1025.789957068061 1045.254221996405 779.9330547904697 407.3476226551585 947.6699614136357 293.1936196418741
1524 0.005 7.62 1 823.1232612607013 740.3559012487735 740.7209349094509 1007.129718333741 1025.790098785588 1045.25432863684 779.9658483004815 407.4021176498878 947.6735871726186 293.1936205390674
1525 0.005 7.625 1 823.1517406937614 740.4046285770792 740.7696862261853 1007.130089594853 1025.790081234733 1045.254233182173 779.9985795702943 407.456558841231 947.6771424626704 293.1936214295754
1526 0.005 7.63 1 823.1802153889757 740.4532818458702 740.8183633916738 1007.130606840942 1025.790247994114 1045.254363648917 780.0312820191499 407.5109464397972 947.680783722789 293.1936223245661
1527 0.005 7.635 1 823.2086176081118 740.5018610441563 740.8669663918087 1007.130966395108 1025.79021536943 1045.254246436956 780.063920951573 407.5652760547559 947.6843276048522 293.1936232123139
1528 0.005 7.640000000000001 1 823.2370036734637 740.5503664561577 740.9154955092753 1007.131462004507 1025.790359067326 1045.254352511612 780.0965281843995 407.619553622915 947.68793933855 293.1936241051807
1529 0.005 7.645 1 823.2653112489259 740.598797810895 740.963950601924 1007.131807045677 1025.790314931385 1045.254226445702 780.1290695170156 407.6737764802769 947.6914570154705 293.1936249927899
1530 0.005 7.65 1 823.2936050921877 740.6471556417118 741.0123320514527 1007.132299385284 1025.790459026773 1045.254336021275 780.1615823792007 407.7279471704452 947.6950537994373 293.1936258854969
1531 0.005 7.655 1 823.3218109900778 740.6954398087864 741.0606398070776 1007.132668060342 1025.790442079221 1045.254241470571 780.194029335211 407.7820647014161 947.6985808679967 293.1936267719278
1532 0.005 7.66 1 823.3500223359854 740.7436507243633 741.1088742140769 1007.133183575714 1025.790607770521 1045.254370531798 780.2264540325847 407.8361284018845 947.7021933999038 293.1936276628334
1533 0.005 7.665 1 823.3781654082012 740.7917881437016 741.157035134005 1007.133540702255 1025.790575212078 1045.25425396677 780.2588138972928 407.8901390185013 947.705708048068 293.1936285464018
1534 0.005 7.67 1 823.4062928384245 740.8398524015018 741.2051228462144 1007.134031720483 1025.790715744041 1045.254357748528 780.2911445086824 407.944096437382 947.709289163045 293.1936294351166
1535 0.005 7.675 1 823.4343428428142 740.8878434462969 741.2531373083553 1007.13437306406 1025.790671977892 1045.254233074261 780.3234102478284 407.998000575515 947.7127750549948 293.1936303183505
1536 0.005 7.68 1 823.462381063317 740.9357619413929 741.301078998453 1007.134861393208 1025.790813720118 1045.254340471542 780.355649673675 408.0518528184982 947.7163407486097 293.1936312064694
1537 0.005 7.685 1 823.4903497831365 740.9836075650504 741.3489477919192 1007.135225947498 1025.790795246343 1045.254245288638 780.3878271140665 408.1056469440252 947.7198377242229 293.1936320882799
1538 0.005 7.69 1 823.5183153916358 741.031380731892 741.3967440302368 1007.135737258315 1025.790961521345 1045.254376049517 780.4199753093878 408.1593894675568 947.7234208668395 293.1936329746165
1539 0.005 7.695 1 823.5462079708268 741.0790812526301 741.4444676061761 1007.136092118587 1025.790930436062 1045.254261038955 780.452060681262 408.21307973037 947.7269060947632 293.1936338536565
1540 0.005 7.7 1 823.5740848587316 741.1267094656667 741.4921188007809 1007.136579810096 1025.791072574704 1045.254367771914 780.4841188612908 408.2667171944982 947.7304574095672 293.1936347375585
1541 0.005 7.705 1 823.6018837281075 741.1742652554938 741.5396975508494 1007.136918277295 1025.791027554146 1045.25424100088 780.5161137391299 408.320301773812 947.7339149642797 293.1936356160642
1542 0.005 7.71 1 823.6296700309688 741.2217490500387 741.5872042024724 1007.137404266383 1025.791170581039 1045.254350875463 780.5480803914617 408.3738335769332 947.7374514200637 293.1936364994565
1543 0.005 7.715 1 823.6573872537934 741.2691607212718 741.6346387031643 1007.137765194885 1025.791150615119 1045.254254601088 780.5799858106102 408.4273122583522 947.7409180208697 293.1936373762673
1544 0.005 7.72 1 823.6851016141139 741.3165007890353 741.6820014501426 1007.138271940147 1025.791314524469 1045.254382820632 780.6118650577263 408.480738501397 947.7444696512542 293.1936382574099
1545 0.005 7.725000000000001 1 823.7127412832538 741.3637686118534 741.7292921011269 1007.138619568226 1025.791279331979 1045.254265521096 780.643674809535 408.5341185748521 947.7479218212077 293.1936391309338
1546 0.005 7.73 1 823.7403676749332 741.4109651105642 741.7765112164672 1007.139103867167 1025.791419884995 1045.254372023023 780.6754587227674 408.5874426316681 947.7514435326851 293.1936400091996
1547 0.005 7.735 1 823.7679160661154 741.458089810867 741.8236585757139 1007.139439852135 1025.791376262239 1045.254247112802 780.7071769174585 408.6407123932356 947.7548718710991 293.193640881933
1548 0.005 7.74 1 823.7954527549291 741.5051432783442 741.8707345769307 1007.139920706465 1025.791516088073 1045.254354026772 780.7388681149135 408.6939283962413 947.7583784503649 293.1936417592876
1549 0.005 7.745 1 823.8229200724837 741.5521253677617 741.9177391652555 1007.140278621122 1025.791496553046 1045.254259170778 780.7704991899991 408.7470910379874 947.7618140495526 293.1936426296633
1550 0.005 7.75 1 823.8503852751899 741.5990365264012 741.9646727003677 1007.140782465671 1025.791660307441 1045.254388460767 780.8021046363313 408.8002006716416 947.7653369226763 293.1936435040982
1551 0.005 7.755 1 823.8777786553359 741.6458765323487 742.011535061779 1007.141128962604 1025.791626230933 1045.254271778492 780.8336467602651 408.8532574526611 947.7687614867599 293.1936443707818
1552 0.005 7.76 1 823.9051667099694 741.6926458888171 742.0583266185444 1007.141606423587 1025.791766797888 1045.254377803159 780.8651612238826 408.906262820018 947.7722517728683 293.1936452419515
1553 0.005 7.765000000000001 1 823.9324746106581 741.7393443466889 742.1050472619384 1007.141938050539 1025.791721349279 1045.2542526861 780.896611296521 408.9592151338359 947.7756493345277 293.1936461072655
1554 0.005 7.77 1 823.959788188619 741.7859723740792 742.1516973532962 1007.142413971932 1025.791860687518 1045.254360089253 780.9280409346051 409.012111764551 947.7791248740964 293.1936469772707
1555 0.005 7.775 1 823.9870205869121 741.8325298181149 742.1982768232074 1007.142768238922 1025.791840097684 1045.254264316758 780.9594131710226 409.0649637944178 947.7825308858179 293.1936478405904
1556 0.005 7.78 1 824.0142462290958 741.8790170995719 742.2447860272048 1007.143268356965 1025.792002657276 1045.254393201473 780.9907545062106 409.1177616377495 947.7860235632095 293.1936487080482
1557 0.005 7.785 1 824.0413969017512 741.9254339818724 742.2912248249716 1007.14360907831 1025.791967157715 1045.254277142001 781.0220295294309 409.1705054872078 947.7894177826134 293.193649567646
1558 0.005 7.79 1 824.0685325482369 741.9717807436447 742.3375934775067 1007.144087974038 1025.792108189333 1045.254383547894 781.0532748189397 409.223197460814 947.7928806628692 293.1936504317307
1559 0.005 7.795 1 824.0955910883616 742.0180572878694 742.3838919046625 1007.144418402123 1025.792063405208 1045.254258792212 781.0844572004805 409.2758350279965 947.7962527205958 293.1936512898537
1560 0.005 7.8 1 824.122637588137 742.0642641431788 742.4301205052913 1007.144893362069 1025.792202885617 1045.254366456537 781.1156139987428 409.328420553451 947.7997006204293 293.1936521528096
1561 0.005 7.805000000000001 1 824.1496154109525 742.1104011231571 742.4762792058971 1007.145244877519 1025.792181933811 1045.254270748093 781.1467116533742 409.3809535276268 947.8030795598982 293.1936530089138
1562 0.005 7.81 1 824.1765945201799 742.156468738606 742.5223683908887 1007.145742128392 1025.792343858433 1045.25439960787 781.1777870309959 409.4334341275294 947.8065453033727 293.1936538692722
1563 0.005 7.815 1 824.2035008753622 742.2024667394788 742.5683879369852 1007.146082310191 1025.792310983704 1045.254285934597 781.2087986975766 409.485862539771 947.8099113326113 293.1936547217581
1564 0.005 7.82 1 824.2303936318028 742.24839551701 742.6143381620338 1007.146559909018 1025.792452495906 1045.254391938272 781.2397825582993 409.5382387041694 947.8133466126169 293.1936555788939
1565 0.005 7.825 1 824.2572361314772 742.2942549293138 742.6602189713782 1007.146886862367 1025.792405174867 1045.254264923312 781.2707051288927 409.5905637129425 947.8166944555977 293.1936564302879
1566 0.005 7.83 1 824.2840478332771 742.3400453624907 742.7060307041155 1007.147357485072 1025.792543359302 1045.254372705215 781.3016005477384 409.6428359449346 947.8201134946834 293.1936572865728
1567 0.005 7.835 1 824.3107838210544 742.3857666202783 742.7517732704598 1007.147703921048 1025.792520844752 1045.254276060155 781.3324415851697 409.6950537639634 947.8234623346639 293.1936581362547
1568 0.005 7.84 1 824.3375182940767 742.431419049541 742.7974469487788 1007.148197412394 1025.792682008408 1045.254404865234 781.3632458334336 409.7472199805911 947.8268989039541 293.1936589904448
1569 0.005 7.845 1 824.3641821441555 742.4770026213761 742.8430517198501 1007.148535383383 1025.792647355825 1045.254290229271 781.393996736369 409.7993327790417 947.8302394381235 293.1936598369947
1570 0.005 7.850000000000001 1 824.3908336486833 742.5225176943295 742.8885878941844 1007.149008261964 1025.79278719873 1045.254396246206 781.4247213947461 409.851394180707 947.8336469006232 293.1936606884386
1571 0.005 7.855 1 824.417408258803 742.5679640604154 742.9340553549989 1007.149329518522 1025.792737817545 1045.254268736832 781.4553832624895 409.9034044859848 947.8369602976551 293.1936615342441
1572 0.005 7.86 1 824.4439676240379 742.6133420347451 742.9794543700472 1007.149796703939 1025.792877181708 1045.254378316818 781.4860100506127 409.9553633461203 947.8403526114437 293.193662384985
1573 0.005 7.865 1 824.4704607601343 742.6586515856991 743.0247849362599 1007.150142728137 1025.792856654341 1045.254282503386 781.5165817536285 410.0072705150585 947.8436768291109 293.1936632290118
1574 0.005 7.87 1 824.4969549063487 742.703893218266 743.0700474342686 1007.150634681506 1025.79301866304 1045.254412272697 781.5471318129728 410.0591274413924 947.8470860416531 293.1936640778907
1575 0.005 7.875 1 824.5233786379673 742.7490666463402 743.115241720844 1007.150968507292 1025.792982716363 1045.254296752067 781.5776207465036 410.1109324542804 947.8503960899028 293.1936649192625
1576 0.005 7.88 1 824.5497908340603 742.7941722732813 743.1603681083658 1007.151437791609 1025.793122585843 1045.254402804916 781.6080803246931 410.162685737662 947.8537750305696 293.1936657655727
1577 0.005 7.885 1 824.5761284192142 742.8392099872152 743.2054265421364 1007.151760403666 1025.793076538344 1045.254277831086 781.63848181918 410.2143874759337 947.8570607841373 293.193666606333
1578 0.005 7.890000000000001 1 824.6024562764159 742.8841801664664 743.2504173352985 1007.152227159659 1025.793215309297 1045.254386915787 781.6688578339745 410.2660377175044 947.8604256632663 293.1936674521794
1579 0.005 7.895 1 824.6287160470916 742.9290825716064 743.2953403787419 1007.152568839558 1025.793192431723 1045.254290929024 781.6991749711992 410.3176369732603 947.8637201100182 293.1936682917649
1580 0.005 7.9 1 824.6549756924767 742.9739177037973 743.3401960362429 1007.153057458373 1025.793355744989 1045.254422518931 781.7294681475712 410.3691843702162 947.8671005833668 293.1936691361958
1581 0.005 7.905 1 824.681165040117 743.0186853248855 743.3849841810218 1007.153387187032 1025.793317973309 1045.25430511919 781.7596994331343 410.4206732851471 947.8703834358896 293.1936699731165
1582 0.005 7.91 1 824.7073432051765 743.0633858649819 743.4297051427661 1007.153852371078 1025.793454479626 1045.254408601969 781.7899047292187 410.4721157680873 947.8737339819719 293.1936708150836
1583 0.005 7.915 1 824.7334460812446 743.1080191317888 743.4743588144718 1007.154168049191 1025.793405939325 1045.254282800409 781.8200485716369 410.523506486672 947.8769912010862 293.1936716513533
1584 0.005 7.92 1 824.75956543609 743.1525855789959 743.5189455802127 1007.154627749234 1025.793542813323 1045.254390818373 781.8501687333271 410.5748468363479 947.8803293842168 293.1936724926135
1585 0.005 7.925 1 824.7856063858078 743.1970850593707 743.5634653441666 1007.154964486534 1025.793519488697 1045.254295535856 781.8802291629585 410.6261364383203 947.8835954048168 293.1936733275224
1586 0.005 7.930000000000001 1 824.8116399005279 743.2415179172298 743.6079184066123 1007.155447975061 1025.793679699305 1045.254424546425 781.9102649793167 410.6773737440169 947.8869451086722 293.1936741670472
1587 0.005 7.935 1 824.8375997485019 743.2858839101891 743.6523046226968 1007.155779326789 1025.793646389632 1045.254311423787 781.9402407267872 410.7285611951544 947.8902019096288 293.1936749988986
1588 0.005 7.94 1 824.8635472486143 743.3301834953347 743.6966243336104 1007.156244002527 1025.793785026708 1045.254416738366 781.9701908586436 410.7796977123263 947.893525347053 293.1936758356318
1589 0.005 7.945 1 824.8894164716268 743.3744165616787 743.740877471338 1007.156559095604 1025.793736437966 1045.254290698055 782.0000808442703 410.8307835487079 947.8967585699952 293.1936766666799
1590 0.005 7.95 1 824.9152766415159 743.4185834701059 743.7850643510407 1007.157017090895 1025.793872418593 1045.254398644953 782.0299456188797 410.8818182345121 947.9000688792595 293.1936775027838
1591 0.005 7.955 1 824.9410709033569 743.462684117771 743.8291849299558 1007.157350308061 1025.793847027567 1045.254301410551 782.0597533346357 410.9328086194561 947.9033080041196 293.1936783324766
1592 0.005 7.96 1 824.9668643195038 743.5067188913259 743.8732395342479 1007.157831374005 1025.794008397984 1045.254431534653 782.0895378304062 410.9837448224354 947.9066316555085 293.1936791667671
1593 0.005 7.965 1 824.9925891263352 743.5506874807148 743.9172279896088 1007.158156269581 1025.793971968164 1045.254315106818 782.119260849795 411.0346287476465 947.9098592792021 293.1936799934587
1594 0.005 7.97 1 825.0183029778584 743.5945903572208 743.9611506325268 1007.158616616923 1025.794109108633 1045.254420297814 782.1489575314725 411.0854613711734 947.9131556768375 293.1936808251125
1595 0.005 7.975000000000001 1 825.0439433487419 743.6384273527243 744.0050073766514 1007.158927276273 1025.794059341563 1045.254294710975 782.1785948314255 411.1362426794398 947.916359089853 293.193681651178
1596 0.005 7.98 1 825.0695750980452 743.682198903887 744.048798563221 1007.159382407804 1025.794195358378 1045.254402654515 782.2082080312578 411.1869726526705 947.9196411708615 293.1936824821689
1597 0.005 7.985 1 825.0951405193518 743.7259049428477 744.0925241686623 1007.159712646256 1025.794169351947 1045.254305491729 782.2377652888526 411.237652549103 947.922851946355 293.1936833064441
1598 0.005 7.99 1 825.1207054689756 743.769545820677 744.1361845082934 1007.160189944026 1025.794329390508 1045.254436646992 782.2673000703694 411.2882811547947 947.9261488219771 293.1936841352158
1599 0.005 7.995 1 825.146202250632 743.8131212943871 744.1797794443962 1007.160511409647 1025.79429158868 1045.254319679003 782.2967743954562 411.3388589654506 947.9293484904917 293.1936849558572
1600 0.005 8 1 825.1716885947707 743.8566317332152 744.2233092726549 1007.160968291619 1025.794428436183 1045.254425538347 782.3262230347214 411.3893854059023 947.932616360817 293.1936857811963
1601 0.005 8.005000000000001 1 825.1971013786186 743.9000769785071 744.2667738962325 1007.161276030172 1025.79437993937 1045.254300841541 782.355611623359 411.4398616283997 947.9357930636894 293.1936866005511
1602 0.005 8.01 1 825.2225055742138 743.9434574494943 744.3101736499834 1007.161729052203 1025.794516677658 1045.254409055247 782.3849762706764 411.490285544397 947.9390481109515 293.1936874246376
1603 0.005 8.015000000000001 1 825.2478443023904 743.9867729885657 744.35350845935 1007.162057172809 1025.794490854658 1045.254311810536 782.414284304456 411.540659792156 947.9422312359384 293.193688242014
1604 0.005 8.02 1 825.2731825326755 744.0300240015068 744.3967786466762 1007.162531895269 1025.794650522168 1045.254442378058 782.4435691830606 411.590984943145 947.9455016733179 293.1936890637099
1605 0.005 8.025 1 825.2984531262832 744.0732102713278 744.4399840890663 1007.16285070361 1025.794612803297 1045.254327358789 782.4727947099133 411.6412595742276 947.9486758526244 293.19368987748
1606 0.005 8.029999999999999 1 825.323713829473 744.1163322075175 744.4831251047896 1007.163303740286 1025.7947478688 1045.254430733565 782.5019956492565 411.6914838829549 947.9519171362399 293.1936906958134
1607 0.005 8.035 1 825.3489015532424 744.1593895787208 744.5262015649183 1007.163607267396 1025.794697125398 1045.254305060825 782.5311364917898 411.7416577704056 947.9550661896507 293.1936915081498
1608 0.005 8.040000000000001 1 825.3740808010377 744.2023828277412 744.5692138038975 1007.164056750908 1025.794833080836 1045.254413712672 782.5602536312973 411.7917814813433 947.9582924471612 293.193692325302
1609 0.005 8.045 1 825.3991949314982 744.2453118042986 744.6121617571144 1007.164381931885 1025.794807743763 1045.254317656604 782.589314817097 411.8418549011089 947.9614498343037 293.1936931357952
1610 0.005 8.050000000000001 1 825.4243093249561 744.2881769428625 744.6550457612169 1007.164851914994 1025.794964294838 1045.254445655884 782.6183541616773 411.8918780257226 947.9646919970684 293.193693950707
1611 0.005 8.055 1 825.4493574823385 744.3309781540124 744.6978657696188 1007.165167692818 1025.794926430005 1045.254330424079 782.6473357924563 411.9418513246275 947.967838117662 293.1936947576368
1612 0.005 8.06 1 825.4743955272947 744.3737157179305 744.7406220441471 1007.16561672168 1025.795059876052 1045.254433640478 782.6762925249321 411.9917745099989 947.9710512672084 293.193695569213
1613 0.005 8.065 1 825.4993609768462 744.416389425995 744.7833144623455 1007.16591743575 1025.795009137708 1045.254309083053 782.7051898313377 412.0416496763809 947.9741734479553 293.1936963749257
1614 0.005 8.07 1 825.5243181071987 744.4589995579569 744.825943281802 1007.166364396161 1025.795145826251 1045.254419226806 782.734062099045 412.0914737093726 947.9773745470465 293.1936971853731
1615 0.005 8.074999999999999 1 825.5492092540727 744.5015460485962 744.8685084502738 1007.16668691969 1025.795120345193 1045.254323182243 782.7628778454031 412.1412495490218 947.9805080643438 293.1936979894845
1616 0.005 8.08 1 825.5741017798233 744.5440293485366 744.9110103224202 1007.167155823043 1025.795279724946 1045.254454636992 782.7916726648285 412.1909742836619 947.9837264191223 293.1936987982746
1617 0.005 8.085000000000001 1 825.5989272160941 744.5864492262563 744.9534487682691 1007.167468740109 1025.795241126146 1045.254338170686 782.8204091275695 412.2406485454317 947.986847207122 293.1936995992531
1618 0.005 8.09 1 825.6237633446478 744.628806366291 744.9958242188771 1007.16791324606 1025.795375109151 1045.254442420254 782.8491273903568 412.2902725581453 947.9900291757548 293.1937004051059
1619 0.005 8.095000000000001 1 825.6485158294589 744.6711003200027 745.0381365021119 1007.168209150287 1025.795322273872 1045.254315649485 782.8777832271268 412.3398466789509 947.9931233267341 293.1937012053901
1620 0.005 8.1 1 825.6732557576727 744.7133313632656 745.0803858609353 1007.168653228416 1025.795457976543 1045.254424959756 782.906414334322 412.389370848835 947.9962980319619 293.1937020108201
1621 0.005 8.105 1 825.6979293018534 744.7554994705149 745.1225722666918 1007.168972040587 1025.795431102529 1045.254328799998 782.9349897793066 412.4388484314883 947.9994028181561 293.1937028098611
1622 0.005 8.109999999999999 1 825.7226031895211 744.7976050577264 745.1646960567316 1007.169436509318 1025.795588021321 1045.254457817226 782.9635441858951 412.4882750035149 948.0025926186801 293.1937036133911
1623 0.005 8.115 1 825.7472100412526 744.8396478865214 745.2067570936758 1007.169746179149 1025.795549608272 1045.254343364981 782.9920402848701 412.5376514765055 948.0056884759474 293.1937044091924
1624 0.005 8.120000000000001 1 825.771807674763 744.8816283668499 745.2487556920287 1007.170191145152 1025.795684095355 1045.254447464588 783.0205127044247 412.5869761196 948.008851326996 293.1937052099402
1625 0.005 8.125 1 825.796335780946 744.9235462756825 745.2906917282197 1007.170487253074 1025.795632186566 1045.254321252289 783.0489273407524 412.6362517905588 948.0119231390297 293.1937060050394
1626 0.005 8.130000000000001 1 825.8208553940354 744.965402042407 745.3325655320727 1007.170926859744 1025.795765756848 1045.254429974184 783.0773189581121 412.6854785649633 948.0150719080722 293.1937068053778
1627 0.005 8.135 1 825.845310000479 745.007195500012 745.3743770168961 1007.171242707473 1025.795738961262 1045.254333380663 783.10565518447 412.7346560084204 948.0181493183153 293.1937075994532
1628 0.005 8.140000000000001 1 825.8697659584114 745.0489270758893 745.4161265195202 1007.17170546883 1025.795896788174 1045.254463668109 783.1339707646209 412.7837840073466 948.0213151491818 293.1937083983044
1629 0.005 8.145 1 825.8941551396987 745.0905965302737 745.4578139024109 1007.172011580697 1025.795855620399 1045.25434671389 783.162228131892 412.8328640633671 948.0243839123541 293.1937091896845
1630 0.005 8.15 1 825.9185337549168 745.1322043650468 745.4994395361501 1007.172454350173 1025.795990094044 1045.254452107227 783.1904633489489 412.8818939329919 948.0275210634478 293.1937099863139
1631 0.005 8.154999999999999 1 825.9428444418545 745.1737505191903 745.5410034701704 1007.172734377052 1025.795933441388 1045.254324291321 783.2186339303354 412.9308732745677 948.0305691834496 293.193710777464
1632 0.005 8.16 1 825.967146931194 745.215235166876 745.5825058207824 1007.173169037667 1025.79606725642 1045.254432525215 783.2467835839518 412.979803896729 948.0336919973507 293.1937115741678
1633 0.005 8.165000000000001 1 825.9913852968273 745.2566581517412 745.6239465023151 1007.173481455447 1025.796039018715 1045.254335510743 783.274879622982 413.0286853710961 948.0367452854288 293.1937123643365
1634 0.005 8.17 1 826.0156254298005 745.2980198996478 745.6653258508494 1007.173940800315 1025.796195104629 1045.254465148936 783.3029566064135 413.0775174726356 948.0398830028369 293.1937131591819
1635 0.005 8.175000000000001 1 826.039796732071 745.3393201544153 745.706643714241 1007.174246961371 1025.796156263291 1045.254350188022 783.331006327165 413.1263003707833 948.0429260514229 293.1937139461702
1636 0.005 8.18 1 826.0639672329709 745.3805593581081 745.7479004331743 1007.17469003031 1025.796292049587 1045.254456285986 783.3590217190207 413.1750347800699 948.0460406332447 293.1937147380697
1637 0.005 8.185 1 826.0880648849743 745.4217372409563 745.7890958530994 1007.174980040985 1025.796239467566 1045.254330786642 783.3869702263045 413.2237213509087 948.049059763242 293.1937155242906
1638 0.005 8.19 1 826.1121482654963 745.4628542002555 745.8302302699205 1007.175413232083 1025.796372209438 1045.254439185003 783.4148922952094 413.2723575854355 948.0521572429568 293.1937163154295
1639 0.005 8.195 1 826.1361857532563 745.5039103080802 745.8713037545447 1007.175714977155 1025.796341703048 1045.254342122233 783.4427493764882 413.3209449287269 948.0551801341876 293.1937171000807
1640 0.005 8.199999999999999 1 826.1602121253558 745.5449060275129 745.9123166512778 1007.176168123211 1025.796497337201 1045.254472659428 783.4705888619687 413.3694835744586 948.0582873967584 293.1937178893434
1641 0.005 8.205 1 826.1841740487813 745.5858409444711 745.9532687616182 1007.176469373901 1025.796457472978 1045.254356343426 783.498373324628 413.4179733142545 948.0613035714288 293.1937186707614
1642 0.005 8.210000000000001 1 826.2081273795321 745.626715430032 745.9941603742596 1007.176908049256 1025.796593530071 1045.254463488037 783.5261363764752 413.4664090070985 948.0643908323592 293.1937194568106
1643 0.005 8.215 1 826.2320145214559 745.6675289913294 746.034991215797 1007.177194796183 1025.796538297995 1045.254334329415 783.553823696389 413.5147990096229 948.067389330587 293.1937202369066
1644 0.005 8.220000000000001 1 826.2558927279355 745.7082822785405 746.0757616868965 1007.177624883036 1025.796669817871 1045.25444255416 783.5814957729477 413.5631401516378 948.0704616633959 293.1937210217742
1645 0.005 8.225 1 826.2797072711154 745.7489749830306 746.1164716353941 1007.177931340384 1025.79664164141 1045.254347445976 783.6091167907701 413.6114322857978 948.0734633835368 293.1937217998845
1646 0.005 8.23 1 826.3035222433377 745.789607702066 746.1571214710099 1007.178384526204 1025.796796994919 1045.254476992185 783.63672124623 413.6596757841813 948.076549667656 293.1937225823807
1647 0.005 8.234999999999999 1 826.3272732229939 745.8301801667025 746.1977110461577 1007.178683892603 1025.796756786038 1045.254361044895 783.6642717487883 413.7078707331183 948.0795427596991 293.1937233571036
1648 0.005 8.24 1 826.3510160002961 745.8706927675834 746.2382406666765 1007.179118302329 1025.796891534601 1045.254467894991 783.691801201569 413.7560171690149 948.0826035747622 293.1937241367279
1649 0.005 8.245000000000001 1 826.3746890986096 745.9111450948513 746.2787101038689 1007.17940149814 1025.796836826767 1045.254340726839 783.7192725133104 413.8041093906062 948.0855722582043 293.1937249105183
1650 0.005 8.25 1 826.3983556880447 745.9515377811146 746.319119775502 1007.179830929654 1025.796969691736 1045.254450582958 783.7467241055631 413.8521557078421 948.0886197205346 293.1937256894348
1651 0.005 8.255000000000001 1 826.4219597062809 745.9918704515165 746.3594694912134 1007.180134307064 1025.79693916248 1045.254352235338 783.7741211216886 413.9001537517225 948.0915963957574 293.1937264618489
1652 0.005 8.26 1 826.4455664210218 746.032143749616 746.3997596864713 1007.180583963533 1025.797093514276 1045.2544819104 783.8014998656438 413.9481040338885 948.0946580970441 293.1937272388293
1653 0.005 8.265000000000001 1 826.4691087584681 746.0723572611031 746.4399901427749 1007.180879869787 1025.79705379872 1045.254367375527 783.8288213361812 413.996006760124 948.097626197045 293.1937280079862
1654 0.005 8.27 1 826.4926427867026 746.1125114705002 746.4801612007687 1007.181310435342 1025.797187022578 1045.254473246192 783.8561211485107 414.0438603800405 948.1006614616334 293.193728782053
1655 0.005 8.275 1 826.5161086814419 746.1526062675522 746.5202727947728 1007.181590759831 1025.797130643166 1045.254344075948 783.8833657505387 414.0916703368437 948.1036046311098 293.1937295503316
1656 0.005 8.279999999999999 1 826.5395676942745 746.1926419878746 746.5603252170437 1007.182016210359 1025.797262598134 1045.254453904069 783.910588999221 414.1394307617505 948.1066261024309 293.1937303237056
1657 0.005 8.285 1 826.5629658694085 746.232618472038 746.600318389343 1007.182316032205 1025.797231341305 1045.254356151606 783.9377592624742 414.1871422098717 948.109578129149 293.1937310905807
1658 0.005 8.290000000000001 1 826.5863662394737 746.272536132829 746.6402526398577 1007.182763818038 1025.79738721138 1045.254486710949 783.9649100154455 414.2348052346645 948.1126156893791 293.1937318619258
1659 0.005 8.295 1 826.6097056179721 746.3123946921626 746.6801278076533 1007.183055514942 1025.797344886797 1045.25437050722 783.9920059123195 414.2824187614111 948.1155589989141 293.1937326254584
1660 0.005 8.300000000000001 1 826.6330373075172 746.3521946193058 746.7199442329685 1007.183484615022 1025.797479279593 1045.254478660226 784.0190790180541 414.3299847699272 948.1185721860109 293.1937333941113
1661 0.005 8.305 1 826.6562996790427 746.3919356663887 746.7597017807893 1007.183763876678 1025.797426134238 1045.254353404611 784.0460958319624 414.3775030495183 948.1214929092745 293.1937341572354
1662 0.005 8.31 1 826.6795549446792 746.4316182526437 746.7994007721431 1007.184186896912 1025.797557123857 1045.254462088477 784.073092055679 414.4249735479676 948.1244903936862 293.1937349257046
1663 0.005 8.315 1 826.702748474971 746.471242203703 746.8390411193133 1007.184484280156 1025.797525671506 1045.254364490522 784.1000354768156 414.4723970787255 948.1274170063592 293.1937356878944
1664 0.005 8.32 1 826.7259441656375 746.5108079332057 746.8786231491533 1007.184928257132 1025.797679300805 1045.254494068946 784.1269598769267 414.519772471861 948.1304295258907 293.1937364548706
1665 0.005 8.324999999999999 1 826.7490766629867 746.5503152486111 746.9181467468151 1007.185217041197 1025.797636687717 1045.254377911898 784.1538291617993 414.5670993196874 948.1333462368027 293.1937372143368
1666 0.005 8.33 1 826.7722018016033 746.589764517338 746.9576122092228 1007.185642936673 1025.797770672949 1045.254484751306 784.1806772109577 414.6143783410133 948.1363325063789 293.1937379788743
1667 0.005 8.335000000000001 1 826.7952588302865 746.6291555266748 746.9970194109035 1007.185918268607 1025.797714635186 1045.254357212277 784.2074696159636 414.6616098313923 948.1392270085537 293.1937387381317
1668 0.005 8.34 1 826.8183086021803 746.6684886428233 747.0363686457933 1007.186338221309 1025.797845424996 1045.254465451774 784.2342349061026 414.7087943904243 948.1421997198853 293.1937395024652
1669 0.005 8.345000000000001 1 826.8412977705102 746.7077637242472 747.0756598397168 1007.186633023493 1025.797813808092 1045.254367764014 784.2609515444984 414.7559284864519 948.1451028589697 293.1937402602957
1670 0.005 8.35 1 826.864288948397 746.7469812382333 747.114893347827 1007.187074397531 1025.797967412299 1045.254497397141 784.2876475736105 414.8030133869329 948.1480908489508 293.1937410228589
1671 0.005 8.355 1 826.8872179423478 746.7861408913247 747.1540690053952 1007.187361523392 1025.797924716647 1045.254383517666 784.314290853605 414.8500537604523 948.1509849972633 293.1937417776482
1672 0.005 8.359999999999999 1 826.9101403456895 746.8252431430041 747.1931871487174 1007.187784327855 1025.798057001092 1045.254490097898 784.3409148320653 414.8970473053461 948.1539488627909 293.1937425373765
1673 0.005 8.365 1 826.9329961367637 746.8642876690824 747.2322476018074 1007.188057461069 1025.798003287014 1045.254365329005 784.3674839118404 414.9439934513133 948.1568200273858 293.1937432915846
1674 0.005 8.370000000000001 1 826.9558459523677 746.9032749338072 747.2712507015868 1007.188475955145 1025.798135474936 1045.254473582402 784.3940330520343 414.9908923217582 948.1597694172945 293.1937440510267
1675 0.005 8.375 1 826.9786347637804 746.9422047731458 747.3101963627993 1007.188768601662 1025.798103820368 1045.254376618996 784.4205305088547 415.0377440499389 948.1626471075951 293.193744804167
1676 0.005 8.380000000000001 1 827.0014269460241 746.9810776618754 747.3490849468661 1007.189206970626 1025.79825610831 1045.254505268632 784.4470104411662 415.0845471059064 948.1656106429874 293.1937455619622
1677 0.005 8.385 1 827.0241560665723 747.0198932091743 747.3879162398985 1007.1894908058 1025.798212734755 1045.254388989206 784.4734343813726 415.131303001356 948.1684802058744 293.1937463120353
1678 0.005 8.390000000000001 1 827.046878614441 747.0586518710834 747.4266905633442 1007.189909926244 1025.798343944568 1045.254494138946 784.499837675869 415.178011538118 948.1714182585555 293.1937470671957
1679 0.005 8.395 1 827.0695336646997 747.0973534704071 747.4654078103631 1007.190177983735 1025.798285742284 1045.254366495337 784.5261863464279 415.224672342159 948.1742633015585 293.1937478164113
1680 0.005 8.4 1 827.0921833291358 747.135998429402 747.5040683089544 1007.190592322307 1025.798416428937 1045.254475707879 784.5525154092666 415.2712883848721 948.1771873977106 293.1937485705909
1681 0.005 8.404999999999999 1 827.1147730777712 747.1745865382616 747.5426719579706 1007.190881053706 1025.79838316055 1045.25437709549 784.5787927720764 415.3178568098305 948.1800414018811 293.1937493183086
1682 0.005 8.41 1 827.1373668299404 747.2131182533113 747.581219101423 1007.191317469681 1025.798536717097 1045.254508424017 784.6050527661234 415.3643779277664 948.1829819621048 293.1937500706192
1683 0.005 8.415000000000001 1 827.1598982952012 747.2515933188422 747.619709592921 1007.191598792175 1025.798493615023 1045.254392868924 784.63125864392 415.4108521037967 948.1858270708698 293.1937508151748
1684 0.005 8.42 1 827.1824235119583 747.2900121057125 747.6581437221949 1007.1920158164 1025.79862480224 1045.254498542433 784.6574438340624 415.4572787941249 948.1887425925894 293.1937515646649
1685 0.005 8.425000000000001 1 827.2048809562474 747.3283743842101 747.6965213566508 1007.192280897333 1025.798566876969 1045.25437207427 784.6835740893638 415.5036588300618 948.191564408241 293.1937523086667
1686 0.005 8.43 1 827.2273338383617 747.3666805754484 747.7348428166349 1007.192692526531 1025.79869741305 1045.254481951608 784.709684875089 415.5499921601014 948.1944642971416 293.1937530578481
1687 0.005 8.435 1 827.2497289889758 747.404930476512 747.7731079845075 1007.192986542747 1025.798666745492 1045.254385316287 784.7357442342601 415.5962826531127 948.1973006892825 293.1937538005428
1688 0.005 8.44 1 827.2721276976516 747.4431245292733 747.8113172165492 1007.193419889155 1025.798819643262 1045.254515157524 784.7617858360967 415.6425249636895 948.2002199891155 293.1937545477799
1689 0.005 8.445 1 827.2944629794313 747.4812623974423 747.8494703094143 1007.193695988438 1025.798773983354 1045.254398332872 784.7877725607531 415.6887192373338 948.2030415596579 293.1937552872555
1690 0.005 8.449999999999999 1 827.3167924034534 747.519344542935 747.8875675926304 1007.194108895662 1025.7989045186 1045.254504297977 784.8137399530964 415.7348664182577 948.2059321178795 293.1937560315559
1691 0.005 8.455 1 827.3390553677069 747.5573709655981 747.9256090577265 1007.194371286653 1025.798846161601 1045.254375878281 784.8396524751297 415.7809668027794 948.2087298886032 293.1937567701025
1692 0.005 8.460000000000001 1 827.3613157500994 747.5953419213907 747.9635949727327 1007.194777637332 1025.79897626031 1045.254485308826 784.8655521044735 415.8270204484058 948.2116029380486 293.1937575135858
1693 0.005 8.465 1 827.3835152974807 747.6332571981341 748.0015252147844 1007.195060316915 1025.798943635215 1045.254389289504 784.8913983812264 415.8730272163644 948.2144071989129 293.1937582504754
1694 0.005 8.470000000000001 1 827.4057183926841 747.6711172036491 748.0394000985305 1007.195491242762 1025.799096856412 1045.254520075163 784.917226311819 415.9189884122977 948.2172994486369 293.1937589919764
1695 0.005 8.475 1 827.427858869405 747.7089216887139 748.0772194715202 1007.195767572724 1025.799052818707 1045.254404801998 784.9429997193016 415.9649021347186 948.2200971832077 293.1937597257648
1696 0.005 8.48 1 827.4499937423471 747.7466710386459 748.1149836343955 1007.196180249851 1025.79918480505 1045.254511893797 784.9687532758276 416.0107690044482 948.2229650621538 293.1937604646367
1697 0.005 8.484999999999999 1 827.4720616997332 747.7843650458084 748.1526924578268 1007.19644087023 1025.799125061085 1045.25438215318 784.9944525327828 416.0565898259598 948.2257402414754 293.1937611979317
1698 0.005 8.49 1 827.4941253023918 747.8220041191688 748.1903462583396 1007.196846680417 1025.799253983015 1045.254491824602 785.0201332016844 416.1023636585887 948.2285937281662 293.1937619362575
1699 0.005 8.495000000000001 1 827.5161298136228 747.8595880675632 748.2279449344743 1007.197128141087 1025.799220877627 1045.254394276351 785.0457630372678 416.1480911104554 948.2313784470599 293.1937626682025
1700 0.005 8.5 1 827.5381382331082 747.8971172411245 748.2654887738823 1007.197556296499 1025.799373107778 1045.254524753985 785.0713752182443 416.1937720791914 948.2342479595154 293.1937634048353
1701 0.005 8.505000000000001 1 827.5600858092428 747.9345914524952 748.3029776528956 1007.197828913775 1025.7993264076 1045.254408201302 785.0969346411671 416.2394068626795 948.2370228900013 293.1937641338084
1702 0.005 8.51 1 827.5820284952251 747.9720110907444 748.3404118720586 1007.198238382235 1025.79945793281 1045.254515451468 785.1224746930683 416.2849955921589 948.2398668675266 293.1937648676317
1703 0.005 8.515000000000001 1 827.6039044134066 748.0093758512174 748.3777912569658 1007.198495665246 1025.799397978357 1045.254387417055 785.1479600251475 416.3305379136415 948.2426183381936 293.1937655957601
1704 0.005 8.52 1 827.6257762653188 748.0466861967243 748.4151161386044 1007.198898346709 1025.79952617376 1045.2544953813 785.1734270479935 416.3760342648884 948.2454475482699 293.1937663290469
1705 0.005 8.525 1 827.6475894478721 748.083941956934 748.4523864305822 1007.199176097419 1025.799491786868 1045.254397219463 785.1988436709715 416.4214844943755 948.2482081602861 293.193767055973
1706 0.005 8.529999999999999 1 827.6694074981212 748.1211435286264 748.4896024427134 1007.199601340653 1025.799643282673 1045.25452691095 785.2242437021933 416.46688841621 948.2510527842302 293.1937677875415
1707 0.005 8.535 1 827.6911645010728 748.158290670634 748.5267640343112 1007.199872204154 1025.799599335291 1045.254413257477 785.2495907379277 416.5122462872898 948.2538029134461 293.1937685114158
1708 0.005 8.540000000000001 1 827.7129164893348 748.19538367077 748.5638714459603 1007.200278508933 1025.799729461636 1045.254518709494 785.2749183235051 416.5575582721677 948.256624139376 293.1937692400065
1709 0.005 8.545 1 827.7346023948044 748.2324223791885 748.6009245717502 1007.200534235084 1025.799670527879 1045.254392693693 785.30019234452 416.6028242771801 948.2593526339302 293.1937699628373
1710 0.005 8.550000000000001 1 827.7562848371327 748.2694072088257 748.6379237296783 1007.200935645512 1025.799799376863 1045.254501597343 785.3254482834421 416.6480444295855 948.2621597802519 293.1937706909143
1711 0.005 8.555 1 827.7779098566801 748.3063379906653 748.6748688312783 1007.201212574891 1025.799766022957 1045.254405127829 785.3506543111931 416.6932186262513 948.2648995590595 293.1937714128155
1712 0.005 8.56 1 827.7995398400211 748.3432151346893 748.7117601982106 1007.201635091327 1025.799916331832 1045.25453390682 785.3758439555436 416.7383471089223 948.2677230222403 293.1937721396575
1713 0.005 8.565 1 827.8211101699305 748.380038659256 748.7485978277633 1007.201903259606 1025.799870222493 1045.254418150024 785.4009846144146 416.7834305284433 948.2704505074412 293.1937728588103
1714 0.005 8.57 1 827.8426746874205 748.4168084512323 748.7853817811285 1007.20230636921 1025.799999134246 1045.254523446882 785.4261025524327 416.8284677024993 948.2732499362307 293.1937735829642
1715 0.005 8.575000000000001 1 827.8641747762583 748.4535248470847 748.8221121859488 1007.202560577893 1025.799941409266 1045.254397375432 785.4511712650348 416.8734596325297 948.2759569279948 293.1937743014352
1716 0.005 8.58 1 827.8856711123328 748.4901879351886 748.8587892232681 1007.202957257095 1025.800066928193 1045.254503648675 785.4762211117137 416.9184080732748 948.278741009451 293.1937750249201
1717 0.005 8.585000000000001 1 827.9071094052453 748.5267975596605 748.8954128048243 1007.203230332981 1025.800032560239 1045.254407429507 785.5012210119786 416.9633098426125 948.2814559660113 293.1937757419839
1718 0.005 8.59 1 827.928549493586 748.5633540850508 748.9319832186609 1007.203647836818 1025.800181359434 1045.254536735326 785.5262023269379 417.008165523943 948.2842540615679 293.1937764639798
1719 0.005 8.595000000000001 1 827.9499302025856 748.5998572756714 748.9685003234816 1007.203914038979 1025.80013780617 1045.254423598647 785.5511319777942 417.0529754478919 948.2869608355827 293.1937771783909
1720 0.005 8.6 1 827.9713056264948 748.6363072784272 749.0049642775469 1007.20431546736 1025.800267613659 1045.254529408604 785.5760407971812 417.0977391999791 948.2897357956911 293.1937778977444
1721 0.005 8.605 1 827.9926167019931 748.6727040745463 749.0413750244041 1007.204566565277 1025.800207961659 1045.254402594199 785.6008983030283 417.1424575904514 948.2924199596216 293.1937786114001
1722 0.005 8.609999999999999 1 828.01392585113 748.7090480715503 749.0777328792594 1007.204962014724 1025.800334572526 1045.254510168785 785.6257391522821 417.1871305316693 948.2951832411572 293.193779330092
1723 0.005 8.615 1 828.035177547072 748.7453390936561 749.1140377528444 1007.205231884354 1025.800298689721 1045.254412098554 785.6505306356272 417.2317580277875 948.2978753751065 293.1937800421163
1724 0.005 8.620000000000001 1 828.0564344937558 748.7815775659361 749.1502899718801 1007.205648015845 1025.800447840521 1045.254541717526 785.6753067850722 417.2763402256424 948.3006522446344 293.1937807587576
1725 0.005 8.625 1 828.0776321823161 748.817763217726 749.1864893768806 1007.2059110009 1025.800402470469 1045.254428361817 785.7000309877843 417.3208769678992 948.3033372102072 293.1937814677914
1726 0.005 8.630000000000001 1 828.0988261607022 748.8538964412295 749.2226362711931 1007.206309312001 1025.800530532578 1045.254532837446 785.7247371362041 417.365369822401 948.3060919339121 293.1937821817443
1727 0.005 8.635 1 828.1199554705282 748.8899769917449 749.2587305068226 1007.206557267365 1025.800471098503 1045.254406694628 785.7493907435093 417.4098165163976 948.3087543508711 293.1937828901305
1728 0.005 8.640000000000001 1 828.1410831617565 748.9260052755375 749.2947723897546 1007.206950344005 1025.800597724558 1045.254514354065 785.7740276806907 417.4542182300672 948.3114953055619 293.1937836036009
1729 0.005 8.645 1 828.1621530634017 748.9619811227367 749.3307618326879 1007.207218360905 1025.800562380954 1045.254417621447 785.7986152653398 417.4985745472512 948.3141673913451 293.1937843107802
1730 0.005 8.65 1 828.1832287830994 748.9979050476799 749.3666992092815 1007.207632812911 1025.800712298837 1045.254548068592 785.8231879734683 417.5428855627239 948.3169233917116 293.193785022736
1731 0.005 8.654999999999999 1 828.2042445290255 749.033776705111 749.4025843330963 1007.207892892192 1025.800665417636 1045.254431792927 785.8477088496186 417.5871514981566 948.319585199062 293.1937857271028
1732 0.005 8.66 1 828.2252564783641 749.0695964678404 749.4384174883693 1007.20828858275 1025.80079362816 1045.254538061002 785.8722118081281 417.6313724297699 948.3223170559718 293.1937864365115
1733 0.005 8.665000000000001 1 828.2462040733885 749.1053641116148 749.4741985359981 1007.208534474582 1025.800733638197 1045.254411315114 785.8966625706325 417.6755425480345 948.3249575593881 293.1937871402785
1734 0.005 8.67 1 828.267149489906 749.1410800353372 749.5099277842844 1007.208924975111 1025.800860127219 1045.254520755316 785.9210966611749 417.7196701089645 948.3276760616566 293.1937878492588
1735 0.005 8.675000000000001 1 828.288037567228 749.1767440555475 749.5456051296796 1007.209189761756 1025.80082364112 1045.254422735341 785.9454820074478 417.7637537936473 948.3303233862015 293.1937885519955
1736 0.005 8.68 1 828.3089316736986 749.2123565655889 749.5812308829637 1007.209601427905 1025.800972391774 1045.254552151525 785.9698520697588 417.8077933527803 948.333057158655 293.193789259558
1737 0.005 8.685 1 828.3297648242852 749.2479173484771 749.6168049053232 1007.209858979174 1025.800925008805 1045.254436369708 785.9941711734376 417.8517887711477 948.3356969290085 293.1937899595281
1738 0.005 8.69 1 828.3505955092612 749.2834267320527 749.6523274671848 1007.210252626331 1025.801053648133 1045.254543114183 786.018471664752 417.8957394224785 948.338407410805 293.1937906644536
1739 0.005 8.695 1 828.3713622746748 749.3188845326773 749.6877984457516 1007.210495979521 1025.800993806099 1045.254417234755 786.0427204265903 417.9396459211715 948.3410262992297 293.1937913637588
1740 0.005 8.700000000000001 1 828.392126674329 749.3542910484585 749.7232180998506 1007.210883878967 1025.801120657268 1045.254526362738 786.0669515081639 417.9835076922874 948.3437232934408 293.1937920683211
1741 0.005 8.705 1 828.4128343773326 749.3896461375035 749.758586334445 1007.211146413367 1025.801084431672 1045.254429050111 786.0911341129987 418.0273254772006 948.3463501068325 293.1937927665593
1742 0.005 8.710000000000001 1 828.4335483652096 749.4249502346777 749.7939034818414 1007.211555548739 1025.801232665323 1045.254558584924 786.1153020842339 418.0710984033623 948.3490628071575 293.1937934697482
1743 0.005 8.715 1 828.4542035662447 749.4602030989161 749.829169399257 1007.211810635017 1025.801185871766 1045.254443529423 786.1394190076935 418.114826991191 948.3516809282379 293.1937941651645
1744 0.005 8.720000000000001 1 828.4748557388857 749.4954050248782 749.8643843287449 1007.212202432979 1025.801314559885 1045.254550226827 786.1635183848771 418.1585109812155 948.3543683754699 293.1937948654075
1745 0.005 8.725 1 828.4954440479808 749.5305558439633 749.8995481589757 1007.212443234492 1025.801253233521 1045.254421803271 786.1875663089199 418.2021505190435 948.3569658288305 293.1937955600237
1746 0.005 8.73 1 828.5160304822159 749.5656559571935 749.934661196173 1007.212828876812 1025.801379373931 1045.254531335446 786.2115980271057 418.2457458994655 948.3596404078444 293.1937962596332
1747 0.005 8.734999999999999 1 828.5365601314724 749.6007051382775 749.9697233184643 1007.213087675064 1025.801341132192 1045.254433031184 786.2355812216604 418.2892999001525 948.3622457492559 293.1937969529371
1748 0.005 8.74 1 828.5570963373218 749.6357038124296 750.0047348463183 1007.213493799259 1025.801489533702 1045.254562495186 786.2595498989881 418.3328083888754 948.3649355165328 293.1937976510008
1749 0.005 8.745000000000001 1 828.5775744653857 749.6706519123154 750.0396957236194 1007.213746321589 1025.801441211439 1045.25444630225 786.2834697185372 418.3762725906619 948.3675325095969 293.1937983414983
1750 0.005 8.75 1 828.59804532685 749.705549615509 750.074606152553 1007.214135634162 1025.801569085826 1045.25455326483 786.3073944535263 418.4196922120179 948.3701982982477 293.1937990369768
1751 0.005 8.755000000000001 1 828.6184544213992 749.7403967357554 750.1094660120434 1007.214374378324 1025.801507913992 1045.254426201815 786.3312543992224 418.4630691524423 948.3727746823384 293.1937997271009
1752 0.005 8.76 1 828.6388632704789 749.7751936695836 750.1442756026928 1007.214757219999 1025.801633156013 1045.254534056688 786.3550939413509 418.5064010917249 948.3754283771 293.1938004226067
1753 0.005 8.765000000000001 1 828.6591859466014 749.8099403747625 750.1790349671165 1007.215014081953 1025.801595754394 1045.254436690159 786.3788815107727 418.5496879431428 948.3780128647062 293.1938011118399
1754 0.005 8.77 1 828.6795306609076 749.8446371137057 750.2137442837754 1007.215418759355 1025.80174339519 1045.254565303811 786.4026553980943 418.5929303911158 948.3806817983655 293.1938018056963
1755 0.005 8.775 1 828.6998246381957 749.8792836307747 750.2484033916463 1007.215667975125 1025.801693947081 1045.254449369 786.4263785352618 418.6361286033281 948.3832552817858 293.1938024919226
1756 0.005 8.779999999999999 1 828.7201206066369 749.9138802993491 750.2830125780671 1007.216053154565 1025.801820820461 1045.254555514655 786.4500850889881 418.6792826654789 948.3858957089748 293.1938031829886
1757 0.005 8.785 1 828.7403551613216 749.9484269101875 750.3175717087657 1007.216289348506 1025.801760766183 1045.254429627253 786.4737407862536 418.7223925760147 948.3884476290726 293.1938038683953
1758 0.005 8.790000000000001 1 828.7605882118102 749.9829238410184 750.3520810768841 1007.216670598832 1025.801887200846 1045.254537666843 786.4973791822069 418.7654602965188 948.3910781599892 293.1938045588323
1759 0.005 8.795 1 828.7807643910719 750.0173708579595 750.3865405570983 1007.216925560772 1025.801849738043 1045.254440069036 786.5209687974526 418.808482982967 948.3936392005781 293.1938052429091
1760 0.005 8.800000000000001 1 828.8009494683914 750.0517683949522 750.4209504688442 1007.217328350907 1025.801998280623 1045.254570629604 786.5445459618447 418.8514618801734 948.3962864628477 293.1938059316505
1761 0.005 8.805 1 828.8210765334181 750.0861162148555 750.4553106713336 1007.217575387291 1025.801947913881 1045.254453489326 786.568073476614 418.8943967210665 948.3988409764386 293.1938066129412
1762 0.005 8.81 1 828.8412017699862 750.1204146688641 750.4896214345708 1007.217957840125 1025.802074173108 1045.254559701796 786.5915849110771 418.9372889894678 948.4014642976803 293.1938072990749
1763 0.005 8.815 1 828.8612640699777 750.154663531284 750.5238826205531 1007.21819117035 1025.802012453136 1045.254432220677 786.6150457549417 418.9801369194525 948.403997492623 293.1938079800672
1764 0.005 8.82 1 828.8813266908395 750.1888631883781 750.5580945270214 1007.218569659728 1025.802137994711 1045.254541735349 786.6384914053212 419.0229408301936 948.406608905663 293.1938086665277
1765 0.005 8.825000000000001 1 828.9013332036337 750.2230134315632 750.5922570344877 1007.21882328544 1025.802102079511 1045.254445232078 786.6618893730185 419.065700760125 948.4091492420645 293.1938093469699
1766 0.005 8.83 1 828.9214399609765 750.2571148896443 750.6263706253626 1007.219225085354 1025.802249696651 1045.254574030049 786.6852757358013 419.1084168646653 948.4117772221772 293.193810032136
1767 0.005 8.835000000000001 1 828.9414439579684 750.2911670941164 750.6604349925143 1007.219470216959 1025.802200870766 1045.254459001473 786.7086104592722 419.1510894006029 948.4143073852158 293.1938107097144
1768 0.005 8.84 1 828.9614229066312 750.325170427514 750.6944504170432 1007.219850650489 1025.802326348529 1045.254564461422 786.7319288811799 419.1937185125499 948.4169083452607 293.1938113923614
1769 0.005 8.845000000000001 1 828.9813264798429 750.3591246460281 750.728416749729 1007.220081374479 1025.80226429655 1045.25443824093 786.7551969051819 419.2363042792118 948.4194202661856 293.1938120696931
1770 0.005 8.85 1 829.0012280392182 750.3930301567447 750.7623342972993 1007.220458026155 1025.802391062676 1045.25454811322 786.7784519209954 419.2788463152412 948.4220120676101 293.1938127525119
1771 0.005 8.855 1 829.0210691083538 750.4268868165948 750.7962029747849 1007.220708564429 1025.802353877147 1045.254451250526 786.8016590327471 419.3213462407554 948.4245316199907 293.1938134292918
1772 0.005 8.859999999999999 1 829.0409148675586 750.4606950160927 750.8300230935492 1007.221105702672 1025.802501166996 1045.254580852822 786.8248528410976 419.3638025601448 948.4271360495204 293.1938141109013
1773 0.005 8.865 1 829.0607013379232 750.4944544860665 750.8637944935987 1007.221348413052 1025.802450815682 1045.254464678949 786.8479923960905 419.4062160891532 948.429647757966 293.1938147848965
1774 0.005 8.870000000000001 1 829.0804860895523 750.5281655826917 750.8975174524896 1007.221726782493 1025.802576623201 1045.254570785808 786.871118815909 419.4485859561204 948.4322295042649 293.1938154638685
1775 0.005 8.875 1 829.1002093205249 750.561828155426 750.9311918656016 1007.22195776061 1025.802516032076 1045.254444797428 786.8941985775874 419.4909119510114 948.4347215945962 293.1938161373443
1776 0.005 8.880000000000001 1 829.1199319567082 750.5954424898695 750.9648179874284 1007.222332649345 1025.802641148799 1045.254553551331 786.9172634275964 419.5331931137382 948.4372919843937 293.1938168159613
1777 0.005 8.885 1 829.1395985881951 750.6290084191102 750.9983957164953 1007.222578837702 1025.802600894904 1045.254454771553 786.9402811942856 419.5754316230093 948.4397909459907 293.193817488183
1778 0.005 8.890000000000001 1 829.1592729300617 750.6625263267863 751.0319253484805 1007.222972940937 1025.802747475874 1045.254584572306 786.9632857739567 419.6176274410997 948.4423754214998 293.1938181649668
1779 0.005 8.895 1 829.1788888195157 750.6959957603376 751.0654066177441 1007.223213834216 1025.802698759765 1045.254469437958 786.9862396923768 419.6597805649625 948.4448667314571 293.1938188340347
1780 0.005 8.9 1 829.1985043202243 750.7294174015965 751.0988399489345 1007.223588714827 1025.802822136005 1045.254572831233 787.0091797923229 419.7018927837747 948.4474286035926 293.1938195078091
1781 0.005 8.904999999999999 1 829.2180572598248 750.762790859451 751.1322251342935 1007.223814169701 1025.802759412228 1045.254446526615 787.0320690835368 419.7439613031273 948.4498992074134 293.193820175777
1782 0.005 8.91 1 829.2376015391383 750.7961165835771 751.1655624690154 1007.224188765766 1025.802882758149 1045.254554975436 787.0549448127107 419.7859865027705 948.452459629592 293.1938208483986
1783 0.005 8.915000000000001 1 829.2570953725221 750.8293943695845 751.1988518738672 1007.224434586973 1025.802844569343 1045.254458711203 787.0777736721076 419.827968656883 948.4549430997465 293.1938215147694
1784 0.005 8.92 1 829.2765994011367 750.8626246058639 751.2320936512243 1007.224827086574 1025.802991932491 1045.254589123327 787.1005893668197 419.8699077467128 948.4575102561984 293.1938221856673
1785 0.005 8.925000000000001 1 829.296046990692 750.8958069679089 751.2652876050518 1007.225065681112 1025.802942460062 1045.254472914858 787.1233553431435 419.9118038180397 948.4599816253666 293.1938228487107
1786 0.005 8.93 1 829.3154943668364 750.9289418673748 751.2984340291528 1007.225438648918 1025.803066994338 1045.254579026955 787.1461059156122 419.9536572307494 948.4625244446356 293.1938235164705
1787 0.005 8.935 1 829.3348816669807 750.9620291032021 751.3315327996036 1007.225663747744 1025.803004807494 1045.254452928588 787.1688086645196 419.9954679805313 948.4649759489079 293.1938241784596
1788 0.005 8.94 1 829.3542683197139 750.9950690747868 751.3645842115259 1007.226031714198 1025.803127425689 1045.2545600262 787.1914963742501 420.0372361761086 948.4675058713912 293.1938248455409
1789 0.005 8.945 1 829.3736011799448 751.0280615578337 751.3975881502218 1007.226273407919 1025.803086713754 1045.254462113508 787.2141303268022 420.0789602467642 948.4699634420438 293.1938255062012
1790 0.005 8.950000000000001 1 829.3929407523178 751.0610069230322 751.4305449000373 1007.226661809612 1025.803232304497 1045.254591128866 787.236755156967 420.120643194376 948.4725060249967 293.1938261714737
1791 0.005 8.955 1 829.412224524571 751.093904994288 751.4634543467665 1007.226899063832 1025.803183971861 1045.254477659713 787.2593351697643 420.1622840352117 948.4749572029599 293.1938268292211
1792 0.005 8.960000000000001 1 829.4315066644451 751.1267560943971 751.4963167490985 1007.22726998231 1025.803308478349 1045.254583140351 787.2819002938904 420.2038822968966 948.4774782638735 293.1938274920239
1793 0.005 8.965 1 829.4507279384648 751.1595599920032 751.529131966509 1007.227491956415 1025.803245658679 1045.254457235665 787.304417081207 420.2454379962288 948.4799085690892 293.193828149339
1794 0.005 8.970000000000001 1 829.469949513309 751.192317037043 751.5619002705984 1007.227858455598 1025.803369818862 1045.254565537486 787.3269191350944 420.2869512419244 948.4824199692564 293.1938288118683
1795 0.005 8.975 1 829.4891174264483 751.2250270865514 751.5946215782531 1007.228099611846 1025.803330659416 1045.254467969688 787.3493763901536 420.3284216978188 948.4848580662519 293.1938294680339
1796 0.005 8.98 1 829.508292731882 751.2576905055857 751.6272961739954 1007.228486131114 1025.803475473071 1045.254597322343 787.3718203531045 420.3698493906269 948.4873807240969 293.1938301289327
1797 0.005 8.984999999999999 1 829.5274124919083 751.290307060872 751.6599239158068 1007.228720844706 1025.803425552614 1045.254481045531 787.3942167553996 420.4112350621502 948.4898123940359 293.1938307823177
1798 0.005 8.99 1 829.5465308398157 751.3228770819588 751.6925050649529 1007.229088274268 1025.803547871677 1045.254584930155 787.4165977524676 420.4525785961591 948.4923124258952 293.1938314405377
1799 0.005 8.995000000000001 1 829.5655887746947 751.3554004160557 751.7250395132305 1007.229307846264 1025.80348499611 1045.254460380597 787.438930903523 420.4938798516869 948.4947224937115 293.1938320931745
1800 0.005 9 1 829.5846485105716 751.387877207197 751.757527444805 1007.229676903375 1025.80360722551 1045.254566396581 787.4612389152201 420.53513932213 948.4972191989178 293.1938327509536
1801 0.005 9.005000000000001 1 829.6036609556485 751.4203075993724 751.7899689309545 1007.229914985468 1025.803567233207 1045.254470747716 787.4835068192658 420.576355658065 948.4996414411836 293.1938334023877
1802 0.005 9.01 1 829.6226772718957 751.452691801243 751.8223641546927 1007.230297548699 1025.8037116603 1045.254598769342 787.5057636604854 420.6175297348876 948.5021455635068 293.1938340586113
1803 0.005 9.015000000000001 1 829.6416360122049 751.4850295580835 751.8547129557995 1007.230528265631 1025.803660453267 1045.254483462335 787.5279740103119 420.6586618304315 948.5045547828361 293.1938347080071
1804 0.005 9.02 1 829.6605927363252 751.5173212354242 751.8870156090412 1007.230892689398 1025.803783299019 1045.254589547202 787.5501703200619 420.6997519859988 948.5070355875755 293.1938353623642
1805 0.005 9.025 1 829.6794896049258 751.5495666069525 751.9192719656118 1007.231111214801 1025.803721557175 1045.254464252865 787.5723192707201 420.7408002232743 948.5094258603592 293.1938360112958
1806 0.005 9.029999999999999 1 829.698386161912 751.5817660636379 751.9514823302325 1007.231472277746 1025.803844057196 1045.254571809591 787.5944549111989 420.7818057164323 948.5118940135916 293.1938366656682
1807 0.005 9.035 1 829.7172299869355 751.6139194884146 751.9836466325467 1007.231709498749 1025.80380533123 1045.25447542564 787.6165467853453 420.8227694337849 948.514293258971 293.1938373140027
1808 0.005 9.040000000000001 1 829.7360815945552 751.6460271872905 752.0157651342955 1007.23209172363 1025.803950297867 1045.254605527832 787.6386261734917 420.8636912957339 948.5167769280467 293.1938379672419
1809 0.005 9.045 1 829.7548777556692 751.6780888655619 752.047837657773 1007.232322049782 1025.803901113188 1045.254490665545 787.6606577379808 420.9045720061115 948.5191695696459 293.1938386129759
1810 0.005 9.050000000000001 1 829.7736734026749 751.7101049263109 752.0798644923573 1007.2326862457 1025.804025502865 1045.254596211247 787.6826750879223 420.9454106848248 948.5216316007701 293.1938392637925
1811 0.005 9.055 1 829.7924096076913 751.7420751421726 752.1118454956435 1007.232902165807 1025.803962748509 1045.254470470547 787.7046448444006 420.9862075957832 948.5240036184883 293.1938399092722
1812 0.005 9.06 1 829.8111440945814 751.7739999339893 752.1437809806504 1007.233261370551 1025.804085434382 1045.254578487236 787.7265982332993 421.0269627847466 948.5264533721577 293.1938405599212
1813 0.005 9.065 1 829.8298263025333 751.805879075068 752.1756708240946 1007.233494322149 1025.804044637175 1045.254481294254 787.7485092873156 421.0676761522856 948.5288327266882 293.193841204381
1814 0.005 9.07 1 829.8485170051932 751.8377129409772 752.2075153152604 1007.233873230993 1025.804187535147 1045.254608680129 787.770409030318 421.108347822799 948.5312970747657 293.1938418534518
1815 0.005 9.075000000000001 1 829.8671490133493 751.8695014509792 752.2393143974208 1007.234100973198 1025.804138323528 1045.254495416083 787.7922570123169 421.1489773566423 948.5336692114128 293.1938424948859
1816 0.005 9.08 1 829.8857834682642 751.9012448218263 752.2710682828919 1007.234462416344 1025.8042622808 1045.254600483873 787.8140931052345 421.1895655233212 948.5361117819003 293.1938431413138
1817 0.005 9.085000000000001 1 829.9043594479781 751.9329427157472 752.3027767588284 1007.234676292787 1025.804201248507 1045.254475792332 787.8358819660705 421.2301122677293 948.5384635928373 293.1938437823607
1818 0.005 9.09 1 829.9229367205766 751.9645956035237 752.3344401528233 1007.235034002049 1025.804323422706 1045.254582597084 787.8576585989289 421.2706178779408 948.5408937904742 293.193844428688
1819 0.005 9.095000000000001 1 829.941461935327 751.9962032866977 752.3660583508881 1007.235265592956 1025.804282088014 1045.254483792298 787.8793916143701 421.3110819121903 948.5432534273385 293.1938450691466
1820 0.005 9.1 1 829.9599955854727 752.0277662814813 752.3976317177465 1007.235641558163 1025.804424834864 1045.254612844664 787.9011136031105 421.3515046712819 948.5456970635973 293.1938457143781
1821 0.005 9.105 1 829.9784726515594 752.0592837796692 752.4291598136874 1007.235864514025 1025.804372777243 1045.254497539344 787.9227844720583 421.3918858816614 948.5480479175584 293.193846352166
1822 0.005 9.109999999999999 1 829.9969502411153 752.0907565141035 752.4606430583908 1007.236223172904 1025.804496402909 1045.254602532618 787.9444427752185 421.4322259194297 948.5504697304237 293.1938469949837
1823 0.005 9.115 1 830.0153691793656 752.1221842591058 752.4920813172597 1007.236434995857 1025.804434273795 1045.254477891939 787.9660545840003 421.4725246313252 948.5528018316617 293.1938476321977
1824 0.005 9.120000000000001 1 830.0337901783807 752.1535676892523 752.5234750416068 1007.23678979181 1025.804556412018 1045.254586847345 787.9876565216267 421.5127822290315 948.5552107615948 293.1938482748803
1825 0.005 9.125 1 830.052159219157 752.1849063815017 752.5548240386162 1007.237021061173 1025.804518186007 1045.254490537828 788.0092147136904 421.5529986342921 948.5575526342054 293.193848911454
1826 0.005 9.130000000000001 1 830.0705364671221 752.2162006870354 752.5861285814265 1007.237395468113 1025.804661989059 1045.254620219225 788.0307604888058 421.5931738317739 948.5599787452069 293.1938495528983
1827 0.005 9.135 1 830.0888613552795 752.2474504634008 752.6173885712841 1007.237618725323 1025.804611273694 1045.254504961155 788.0522647079404 421.6333079287805 948.5623113413698 293.1938501866513
1828 0.005 9.140000000000001 1 830.107185537982 752.2786560014509 752.6486042515255 1007.237977807229 1025.804736395397 1045.254611397283 788.0737529956324 421.6734009477354 948.5647159127733 293.1938508253411
1829 0.005 9.145 1 830.1254501991023 752.3098170264687 752.6797754539161 1007.238186122045 1025.804670825732 1045.25448407637 788.0951928404182 421.7134529560729 948.5670287549763 293.1938514583345
1830 0.005 9.15 1 830.1437161800673 752.3409339332796 752.7109024690468 1007.238538855724 1025.804792900756 1045.254593219893 788.1166194832996 421.7534644081146 948.5694215118621 293.1938520964923
1831 0.005 9.154999999999999 1 830.1619269867901 752.3720064754534 752.7419851472987 1007.238750405273 1025.804734906832 1045.254474434801 788.1379998872604 421.7934356168004 948.5717314756376 293.193852728652
1832 0.005 9.16 1 830.180139723304 752.4030350242147 752.7730237696843 1007.239101113613 1025.804850538158 1045.254572645169 788.159367310021 421.8333652357227 948.5741199285723 293.19385336587
1833 0.005 9.165000000000001 1 830.1983006484377 752.4340193656327 752.8040182026403 1007.239306366943 1025.804785585326 1045.25444713203 788.1806890123038 421.8732536852542 948.5764253889859 293.193853997827
1834 0.005 9.17 1 830.2164667016049 752.4649598491636 752.8349687123626 1007.239657947367 1025.804912836694 1045.254565214398 788.2019981358827 421.913100984108 948.5788095543433 293.1938546365321
1835 0.005 9.175000000000001 1 830.2345791163636 752.4958562971958 752.8658751920048 1007.239876984319 1025.804868715558 1045.254464776103 788.2232628063562 421.9529075231616 948.5811119451284 293.1938552688616
1836 0.005 9.18 1 830.2526959736329 752.5267090796641 752.8967379253081 1007.240245759111 1025.805011640044 1045.254596255565 788.2445164201325 421.9926735380765 948.5834956984277 293.193855904594
1837 0.005 9.185 1 830.2707582686044 752.5575179624748 752.9275567739001 1007.240471815869 1025.804969016256 1045.254492709754 788.2657253840829 422.0323988770144 948.5857960565413 293.1938565320311
1838 0.005 9.19 1 830.2888248776504 752.5882832943292 752.9583320081271 1007.240840448855 1025.805106912506 1045.254613162838 788.2869226191366 422.0720833380243 948.5881756439856 293.1938571616487
1839 0.005 9.195 1 830.3068394473786 752.6190048944935 752.9890635208128 1007.241076476903 1025.805072869475 1045.254518353212 788.3080760779403 422.1117271816173 948.5904802463258 293.1938577819917
1840 0.005 9.200000000000001 1 830.324862925456 752.6496831817867 753.0197516243961 1007.241451897897 1025.805219048243 1045.254647358307 788.3292188884752 422.1513296921871 948.5928663549417 293.1938584040882
1841 0.005 9.205 1 830.3428308748279 752.6803177876651 753.0503960991567 1007.241671875501 1025.805166549813 1045.254529288669 788.3503144125062 422.1908915421113 948.5951583590635 293.1938590158558
1842 0.005 9.210000000000001 1 830.360798295108 752.7109091166739 753.080997228187 1007.242023942577 1025.805287744719 1045.254631830747 788.3713963252022 422.2304131171949 948.5975187356205 293.1938596304663
1843 0.005 9.215 1 830.3787066494676 752.7414569499498 753.1115548775995 1007.24222651809 1025.805221173812 1045.254503201301 788.3924320379842 422.2698919632325 948.5997893641791 293.1938602378938
1844 0.005 9.220000000000001 1 830.3966164315607 752.7719616499672 753.1420693205501 1007.242571500492 1025.805339877162 1045.254609758768 788.4134551029382 422.3093315168666 948.6021365683247 293.1938608498509
1845 0.005 9.225 1 830.4144710917473 752.8024229613561 753.1725404035021 1007.242776287512 1025.805279523874 1045.254490418484 788.4344327344124 422.3487313387093 948.6044018124794 293.1938614561427
1846 0.005 9.23 1 830.4323302201251 752.8328412779266 753.2029684197065 1007.243125748148 1025.805404083593 1045.254603751422 788.4553986887321 422.388091129988 948.6067474645884 293.1938620683877
1847 0.005 9.234999999999999 1 830.4501390713299 752.8632164493985 753.2333532790053 1007.243350851049 1025.805366753167 1045.254510006547 788.4763224362599 422.4274105671948 948.6090221871644 293.1938626761234
1848 0.005 9.24 1 830.4679573323219 752.8935488265541 753.2636952616904 1007.243719223109 1025.805510718931 1045.254640025432 788.4972353951941 422.4666902472721 948.6113804434309 293.1938632913186
1849 0.005 9.245000000000001 1 830.485721692221 752.9238381735423 753.2939942220652 1007.243934704168 1025.805459714466 1045.254525332864 788.5181030932049 422.5059298615186 948.6136454209917 293.193863902059
1850 0.005 9.25 1 830.5034862018772 752.954084773932 753.3242503911064 1007.244284322082 1025.805582528334 1045.254630438896 788.5389571464034 422.5451290539435 948.6159803846947 293.193864521538
1851 0.005 9.255000000000001 1 830.5211920239748 752.9842883146378 753.3544635725123 1007.244484113268 1025.805515213413 1045.254502600295 788.559764007352 422.5842879505103 948.6182236405625 293.1938651396446
1852 0.005 9.26 1 830.5388996661574 753.0144492698992 753.3846340860425 1007.24482715781 1025.805634932869 1045.254610994665 788.5805591302239 422.6234068725569 948.6205448899481 293.1938657674966
1853 0.005 9.265000000000001 1 830.5565533584822 753.0445675846059 753.4147618926503 1007.245029180864 1025.80557421459 1045.254491492532 788.6013115211586 422.6624861910165 948.6227850740449 293.1938663942823
1854 0.005 9.27 1 830.5742125027824 753.0746434848108 753.4448472171396 1007.245378163191 1025.805701533518 1045.254607984225 788.6220526302106 422.7015253387145 948.6251060423456 293.1938670307583
1855 0.005 9.275 1 830.5918219757874 753.1046767783264 753.4748899468445 1007.245600390353 1025.805662355061 1045.254512368658 788.6427514753433 422.7405243016158 948.627356638983 293.1938676651144
1856 0.005 9.279999999999999 1 830.6094408940123 753.1346678035633 753.5048903486348 1007.245966083921 1025.805805574162 1045.254642764119 788.6634395331976 422.7794818538017 948.629689377485 293.193868307783
1857 0.005 9.285 1 830.6270064704754 753.1646163241365 753.5348482675324 1007.246179287798 1025.805753824493 1045.254528261785 788.6840825427346 422.8183998832668 948.6319304141452 293.193868945655
1858 0.005 9.290000000000001 1 830.6445726733544 753.1945226611044 753.5647639519746 1007.246524419857 1025.805873964215 1045.254632266847 788.7047123194347 422.857276886499 948.6342388349871 293.193869590777
1859 0.005 9.295 1 830.6620806617398 753.2243865987934 753.5946372567801 1007.246722516081 1025.805809644215 1045.254505976643 788.7252963809059 422.8961147641587 948.6364586664171 293.1938702315007
1860 0.005 9.300000000000001 1 830.679591105609 753.2542084645312 753.624468441167 1007.247062884188 1025.805928248177 1045.254612923398 788.7458687146552 422.9349134178007 948.6387560061249 293.1938708779277
1861 0.005 9.305 1 830.6970475568286 753.2839879757219 753.6542573290676 1007.247262656193 1025.80586726844 1045.254494131696 788.7663961124917 422.973672399761 948.6409720964263 293.1938715182256
1862 0.005 9.31 1 830.7145092061055 753.3137255871798 753.6840042393916 1007.247608332275 1025.805993270983 1045.254609681486 788.7869126914392 423.0123913801963 948.6432687619631 293.1938721625624
1863 0.005 9.315 1 830.7319218497908 753.3434211170705 753.7137090696571 1007.247829660816 1025.805956624432 1045.254517528295 788.8073890411583 423.0510706949815 948.6454951758205 293.1938727987415
1864 0.005 9.32 1 830.7493446045361 753.3730749394832 753.7433721056748 1007.248194133197 1025.806101513989 1045.25464842373 788.8278546004537 423.0897070392564 948.6478043969123 293.1938734368828
1865 0.005 9.325000000000001 1 830.7667147465974 753.4026870032332 753.7729933016119 1007.248405520403 1025.806049871799 1045.254532751162 788.8482772462252 423.1283054188644 948.6500223055978 293.1938740638416
1866 0.005 9.33 1 830.7840858827119 753.4322574703539 753.8025728457751 1007.248749263946 1025.806170976348 1045.254638055138 788.8686802706492 423.1668648684727 948.6523095338461 293.1938746917298
1867 0.005 9.335000000000001 1 830.8013988334507 753.4617860973692 753.8321105781488 1007.248943289632 1025.806103837362 1045.254510865108 788.8890395644632 423.2053851990857 948.6545047549714 293.1938753096528
1868 0.005 9.34 1 830.8187146213705 753.4912732819521 753.8616067912233 1007.24928100793 1025.806222784961 1045.254618552955 788.9093890841227 423.2438663137027 948.6567800409758 293.193875928737
1869 0.005 9.345000000000001 1 830.8359753019686 753.5207186111116 753.8910612489203 1007.249478119712 1025.806162432239 1045.254500167081 788.9296932449734 423.2823106685146 948.6589707622852 293.1938765374915
1870 0.005 9.35 1 830.8532421267931 753.5501226887338 753.9204743318571 1007.249821699234 1025.806288235913 1045.254615320324 788.9499891872699 423.3207141916666 948.6612434602769 293.1938771469812
1871 0.005 9.355 1 830.870460235506 753.5794852390013 753.9498459019431 1007.250038930937 1025.806249867984 1045.254522783876 788.9702437975749 423.3590779480789 948.6634456571841 293.1938777458608
1872 0.005 9.359999999999999 1 830.8876889138373 753.6088066236917 753.9791762363053 1007.250400985553 1025.806395323281 1045.254654728374 788.9904891803559 423.3974042632988 948.6657314988691 293.193878345144
1873 0.005 9.365 1 830.9048683175606 753.6380865091051 754.0084651309364 1007.250612132922 1025.806345114719 1045.254540647722 789.010690012701 423.4356903152161 948.6679283634959 293.1938789328406
1874 0.005 9.370000000000001 1 830.9220473025747 753.6673252613872 754.0377128449039 1007.250952493721 1025.806464550772 1045.254643734897 789.0308774060545 423.4739368835727 948.6701911183454 293.1938795218757
1875 0.005 9.375 1 830.9391680125107 753.6965227180851 754.0669192654773 1007.251143780563 1025.806396755548 1045.254516727741 789.0510204571816 423.5121423149133 948.6723622777891 293.1938801021444
1876 0.005 9.380000000000001 1 830.9562912432525 753.7256792176482 754.0960846580075 1007.251478466378 1025.806515256614 1045.254624722487 789.0711529204549 423.5503090041365 948.6746124284589 293.1938806852612
1877 0.005 9.385 1 830.9733594063612 753.7547945264211 754.1252088784244 1007.251671170399 1025.806453858399 1045.254506134411 789.0912410960717 423.5884367681311 948.6767789016686 293.1938812608591
1878 0.005 9.390000000000001 1 830.990434166745 753.7838690241726 754.154292211539 1007.252012457384 1025.806580938183 1045.25462142254 789.1113199238995 423.6265254741897 948.6790283753874 293.1938818404078
1879 0.005 9.395 1 831.0074600276153 753.8129025121056 754.1833345452293 1007.252227368492 1025.806542190375 1045.25452787215 789.131358471045 423.6645750730201 948.6812063072928 293.1938824129695
1880 0.005 9.4 1 831.0244965822443 753.8418953559134 754.212336158844 1007.2525842749 1025.806683337675 1045.254657749196 789.151387892092 423.7025855873439 948.6834664101098 293.1938829899862
1881 0.005 9.404999999999999 1 831.0414803220887 753.8708472961856 754.2412968921811 1007.252789555328 1025.806630503334 1045.254542915762 789.1713732661514 423.7405570513736 948.6856360805324 293.193883559517
1882 0.005 9.41 1 831.05847017539 753.8997587513969 754.2702170407784 1007.253127642063 1025.806751093716 1045.254649525343 789.1913511228838 423.7784890045036 948.68787444379 293.193884134714
1883 0.005 9.415000000000001 1 831.0754009342693 753.9286294190589 754.2990964315421 1007.253317589388 1025.8066850851 1045.254522372157 789.2112816729228 423.816382374821 948.6900224823341 293.193884705334
1884 0.005 9.42 1 831.092333889719 753.9574596219509 754.3279353085587 1007.253650311755 1025.806804591371 1045.254631048802 789.231199976088 423.8542369129757 948.6922497967934 293.1938852828533
1885 0.005 9.425000000000001 1 831.1092133387363 753.9862492113847 754.3567335712818 1007.253841697681 1025.806742493894 1045.25451102164 789.2510751870374 423.8920527015464 948.6943941710998 293.1938858566788
1886 0.005 9.43 1 831.126098749731 754.0149985155938 754.3854914861722 1007.254178923847 1025.806867232792 1045.254626075683 789.2709402971844 423.9298271459479 948.6966194748932 293.1938864381218
1887 0.005 9.435 1 831.1429358285968 754.0437073407699 754.4142089308219 1007.254390623732 1025.80682754759 1045.254533102159 789.2907668414443 423.9675640168592 948.6987743440836 293.1938870158929
1888 0.005 9.44 1 831.1597835736767 754.0723760462746 754.4428861860589 1007.254746518895 1025.806971110539 1045.254664519919 789.3105836521083 424.005262705638 948.7010124839677 293.1938876010482
1889 0.005 9.445 1 831.1765786043914 754.1010043537334 754.4715230764757 1007.254949040241 1025.806918038676 1045.254550011914 789.3303555997869 424.0429228181497 948.7031579342691 293.1938881812351
1890 0.005 9.450000000000001 1 831.1933759909102 754.1295925969637 754.5001198511592 1007.255284962116 1025.807038331186 1045.254654934369 789.3501158216774 424.0805458963533 948.7053737598769 293.1938887690029
1891 0.005 9.455 1 831.2101169016246 754.1581406374568 754.5286764085886 1007.255472029529 1025.806971640694 1045.254528724922 789.3698325014919 424.1181304311359 948.7074997395581 293.1938893537211
1892 0.005 9.460000000000001 1 831.2268602207324 754.1866485651442 754.5571928862133 1007.255800383761 1025.807088432336 1045.254634674658 789.3895359195217 424.1556761101786 948.7097028752423 293.1938899462147
1893 0.005 9.465 1 831.2435507056009 754.2151164886492 754.5856692959582 1007.255989625675 1025.807027014941 1045.254516995447 789.4091982077289 424.1931829779405 948.711824110785 293.1938905355857
1894 0.005 9.470000000000001 1 831.2602475621267 754.2435445652428 754.61410582617 1007.256323563206 1025.807150041629 1045.25463037585 789.4288500473973 424.2306474587508 948.714026043774 293.1938911325054
1895 0.005 9.475 1 831.2768967094147 754.2719326347731 754.6425023706608 1007.256532548607 1025.807111593337 1045.254539745662 789.4484611718792 424.2680770788761 948.7161574588515 293.1938917252193
1896 0.005 9.48 1 831.2935574023834 754.3002810891099 754.6708592191361 1007.256885929631 1025.807254339373 1045.25467004327 789.4680637012962 424.3054679287463 948.7183738342071 293.193892324538
1897 0.005 9.484999999999999 1 831.3101657031663 754.3285896645193 754.6991762115844 1007.257085573935 1025.807200299912 1045.254554593897 789.4876227125014 424.3428202084037 948.720495776222 293.1938929177961
1898 0.005 9.49 1 831.3267761449526 754.3568586835407 754.7274535930388 1007.257417316287 1025.807318799112 1045.254658841352 789.507170309188 424.3801342140144 948.7226873488788 293.1938935172237
1899 0.005 9.495000000000001 1 831.3433295843762 754.3850876794833 754.7556910790163 1007.257601372255 1025.807251718799 1045.25453220596 789.5266715813261 424.417410849621 948.7247884105917 293.1938941120131
1900 0.005 9.5 1 831.3598867861631 754.4132772063908 754.7838890209318 1007.257927148398 1025.807367883065 1045.254638349126 789.5461630271385 424.4546487717407 948.7269679893041 293.1938947128368
1901 0.005 9.505000000000001 1 831.3763915761057 754.4414271219116 754.8120473297353 1007.258113768039 1025.807307408512 1045.254522318396 789.5656161907275 424.4918482933579 948.7290655501782 293.1938953086994
1902 0.005 9.51 1 831.3929037028813 754.4695377391399 754.8401662638656 1007.258445841885 1025.807431390867 1045.2546374694 789.5850580973612 424.5290093743579 948.7312452418026 293.1938959102799
1903 0.005 9.515000000000001 1 831.4093674416577 754.4976088860064 754.8682457189094 1007.258651283807 1025.807390980644 1045.254543794308 789.6044599023219 424.5661322001957 948.7333532123647 293.1938965056771
1904 0.005 9.52 1 831.425842878446 754.5256409032353 754.8962859705531 1007.259000706839 1025.807532775754 1045.254674880829 789.6238522052568 424.6032165982087 948.7355440907187 293.1938971055118
1905 0.005 9.525 1 831.4422640303657 754.553633571825 754.9242868793119 1007.25919829538 1025.807478940472 1045.2545591303 789.6432015572972 424.6402629612406 948.7376430301711 293.1938976973389
1906 0.005 9.529999999999999 1 831.4586890591644 754.5815871985519 754.9522486829788 1007.259527841923 1025.80759679289 1045.254663145421 789.6625401095935 424.6772712229297 948.7398125047999 293.1938982933779
1907 0.005 9.535 1 831.475058460427 754.6095016481618 754.9801712705054 1007.259706259397 1025.807527286024 1045.254535288109 789.6818359612787 424.7142415304581 948.7418897871494 293.1938988830025
1908 0.005 9.540000000000001 1 831.4914323126274 754.6373771945306 755.0080548944165 1007.260029046091 1025.807644016664 1045.254643285833 789.7011221919234 424.7511738665955 948.7440471931111 293.1938994771507
1909 0.005 9.545 1 831.5077534699013 754.6652135988854 755.0358994046488 1007.260211901665 1025.807581492364 1045.254524546957 789.7203656430426 424.7880679305397 948.7461209449646 293.1939000647776
1910 0.005 9.550000000000001 1 831.5240830310028 754.6930112478194 755.0637050860429 1007.260542605699 1025.807706745804 1045.254642052426 789.7396002158611 424.8249240271235 948.7482786051625 293.1939006567204
1911 0.005 9.555 1 831.540364920938 754.7207699342462 755.0914718195419 1007.260745597334 1025.807665767151 1045.254548248896 789.7587944676151 424.8617423054165 948.7503645059197 293.1939012413066
1912 0.005 9.56 1 831.5566586897877 754.7484900045499 755.1191998711573 1007.261093669611 1025.80780940981 1045.254680954736 789.7779803244338 424.8985224911353 948.7525345925774 293.1939018295235
1913 0.005 9.565 1 831.5729006640853 754.7761711940996 755.1468890742195 1007.26128803969 1025.807754438996 1045.254564680914 789.7971231350708 424.9352622840603 948.7546111305252 293.193902408884
1914 0.005 9.57 1 831.5891457677369 754.8038138337541 755.1745396754399 1007.261615380788 1025.807872622648 1045.254669583347 789.8162552773313 424.9719654574449 948.7567578596042 293.1939029920612
1915 0.005 9.575000000000001 1 831.6053349507002 754.8314176984439 755.202151524224 1007.261792923078 1025.807803579568 1045.254542746247 789.8353441038863 425.0086314130503 948.758813972499 293.1939035685625
1916 0.005 9.58 1 831.6215289030473 754.8589831042075 755.2297248702974 1007.262114845407 1025.807920504052 1045.254649944349 789.854423028039 425.0452600371358 948.76094882581 293.1939041494008
1917 0.005 9.585000000000001 1 831.6376703552053 754.8865098539628 755.257259579317 1007.262294089042 1025.807856343675 1045.25453130386 789.8734597342291 425.0818546257545 948.7630009073836 293.1939047236851
1918 0.005 9.59 1 831.6538197757313 754.913998395765 755.2847559739782 1007.262621812089 1025.807980530481 1045.254646842935 789.8924886874034 425.1184111636082 948.7651357199849 293.1939053024752
1919 0.005 9.595000000000001 1 831.6699215103223 754.9414484694894 755.312213911557 1007.262821369074 1025.807938538776 1045.25455254805 789.9114754530834 425.154929304082 948.7671979316304 293.1939058743533
1920 0.005 9.6 1 831.6860350958181 754.9688604131061 755.3396336574343 1007.26316530855 1025.808079477058 1045.254683106485 789.9304553794137 425.1914094453662 948.7693443708629 293.193906450405
1921 0.005 9.605 1 831.7020973915604 754.9962341211788 755.3670151301075 1007.263359691121 1025.808026840774 1045.254570375304 789.9493959951807 425.2278518132201 948.7714010728325 293.1939070183479
1922 0.005 9.609999999999999 1 831.7181639855157 755.0235698201834 755.3943585394634 1007.263686439629 1025.808147365913 1045.25467754232 789.968326403407 425.2642564448535 948.7735274222532 293.1939075907981
1923 0.005 9.615 1 831.7341745996202 755.0508672511968 755.4216637122977 1007.263862360697 1025.808078277885 1045.254550043204 789.9872130841426 425.3006235586977 948.775561310085 293.1939081573679
1924 0.005 9.620000000000001 1 831.750189334439 755.0781267792363 755.44893092498 1007.264180915165 1025.808193779557 1045.254656411436 790.0060963161859 425.3369532195039 948.7776752220391 293.1939087292272
1925 0.005 9.625 1 831.7661520039776 755.1053481444712 755.4761600051988 1007.264358880408 1025.808131220948 1045.254538931727 790.0249356852183 425.3732455099139 948.7797053996375 293.1939092954843
1926 0.005 9.630000000000001 1 831.7821229530684 755.1325317362432 755.5033512476537 1007.264683718592 1025.808254954777 1045.254653814439 790.0437644158421 425.409500407339 948.7818188045807 293.1939098672548
1927 0.005 9.635 1 831.7980470665524 755.1596772464191 755.5305044707216 1007.264884983075 1025.808215646582 1045.254562411117 790.0625524011111 425.4457165486928 948.7838627157754 293.1939104329458
1928 0.005 9.640000000000001 1 831.8139835985928 755.1867851166276 755.5576199825375 1007.265227437906 1025.808355693528 1045.254691353788 790.0813321041855 425.4818957322664 948.7859891852961 293.1939110034353
1929 0.005 9.645 1 831.8298684177411 755.2138550711603 755.5846976045418 1007.265415102486 1025.808299091848 1045.254575508878 790.1000688847362 425.5180378757588 948.7880218226037 293.1939115662872
1930 0.005 9.65 1 831.8457568936693 755.2408875003496 755.6117376254309 1007.265737150041 1025.808417858515 1045.254681630918 790.1187956846179 425.5541439854624 948.7901262293307 293.1939121342157
1931 0.005 9.654999999999999 1 831.8615860726275 755.2678821407428 755.638739870256 1007.265910247376 1025.808349260883 1045.254555850153 790.1374762067321 425.5902127686032 948.7921391678312 293.1939126969904
1932 0.005 9.66 1 831.8774223882568 755.2948393519508 755.6657046234124 1007.266227202553 1025.808465193702 1045.254662765628 790.1561503555591 425.6262443407158 948.7942320485303 293.1939132654512
1933 0.005 9.665000000000001 1 831.8932075008784 755.3217588947823 755.69263172747 1007.266401629872 1025.808400171464 1045.254543587203 790.1747840318508 425.6622388160835 948.7962416412491 293.1939138286411
1934 0.005 9.67 1 831.9090011713939 755.3486410284195 755.7195213994218 1007.266721945339 1025.808522234025 1045.254659090515 790.1934088083781 425.6981955768808 948.798332870496 293.1939143975353
1935 0.005 9.675000000000001 1 831.9247479708497 755.3754856309631 755.746373554872 1007.266916790119 1025.80848050121 1045.254565373602 790.2119944858907 425.7341154847041 948.8003525596037 293.193914960595
1936 0.005 9.68 1 831.9405087494201 755.4022930622106 755.7731884658851 1007.267255353801 1025.808621258266 1045.254696083351 790.2305730009714 425.7699984715812 948.8024559855 293.1939155286651
1937 0.005 9.685 1 831.9562176922205 755.4290630630923 755.7999659659406 1007.26744178434 1025.808566206008 1045.254581580822 790.2491094456345 425.8058446278698 948.8044665131707 293.193916089325
1938 0.005 9.69 1 831.971931180021 755.4557959952853 755.8267063258746 1007.267762394082 1025.808684721074 1045.254687376152 790.2676367657006 425.8416539856948 948.8065490418297 293.1939166551361
1939 0.005 9.695 1 831.9875897099032 755.4824915972083 755.8534093793133 1007.267934686686 1025.808616382864 1045.254561703119 790.2861216958837 425.8774265891819 948.8085441875224 293.1939172151212
1940 0.005 9.700000000000001 1 832.0032534885868 755.5091502367642 755.8800754011918 1007.268248192668 1025.808731204379 1045.254667926784 790.3045979754805 425.9131619143589 948.8106171461683 293.1939177805349
1941 0.005 9.705 1 832.0188653585226 755.5357716646351 755.9067042365043 1007.268418777791 1025.808665174224 1045.254549026294 790.3230328325345 425.9488608016507 948.8126049319879 293.1939183405291
1942 0.005 9.710000000000001 1 832.0344859884589 755.5623562599004 755.9332961661428 1007.26873760657 1025.808787963443 1045.254664372477 790.341460164273 425.9845229887173 948.8146763165236 293.1939189060064
1943 0.005 9.715 1 832.0500601662663 755.5889038194775 755.9598510709843 1007.268929812261 1025.808745072622 1045.254570209275 790.3598486941459 426.0201484018343 948.8166754055492 293.1939194654612
1944 0.005 9.720000000000001 1 832.0656469181264 755.6154146743891 755.9863692120598 1007.269266302477 1025.808885067907 1045.254700922656 790.3782301221217 426.0557371182705 948.8187578612354 293.193920029517
1945 0.005 9.725 1 832.0811828924466 755.6418885683661 756.0128504161514 1007.2694498521 1025.8088298582 1045.254587005844 790.3965697771619 426.0912892338948 948.8207483269375 293.1939205857462
1946 0.005 9.73 1 832.0967233342078 755.6683258854889 756.0392949672472 1007.269767374251 1025.808947439368 1045.25469169681 790.4148994454789 426.1268074396017 948.8228105980983 293.1939211467792
1947 0.005 9.734999999999999 1 832.1122088888378 755.694726333703 756.0657026801334 1007.269935296024 1025.808877698562 1045.254564972173 790.4331871364067 426.1622881747062 948.8247820448963 293.1939217020366
1948 0.005 9.74 1 832.1277013872563 755.7210902489497 756.0920738133508 1007.27024777367 1025.808993857468 1045.254673613345 790.451463713693 426.1977319703233 948.8268347523749 293.193922262463
1949 0.005 9.745000000000001 1 832.1431433192204 755.7474174091163 756.1184082173188 1007.270416532408 1025.808927605471 1045.254553608208 790.4697058045906 426.2331390456212 948.8288030075936 293.1939228171622
1950 0.005 9.75 1 832.1585931024545 755.7737081950158 756.1447061749075 1007.270731633054 1025.809048975265 1045.254668849309 790.4879382004132 426.2685095795903 948.8308513250776 293.1939233770724
1951 0.005 9.755000000000001 1 832.1739964508128 755.7999623979226 756.1709675627777 1007.270921844237 1025.809007410361 1045.254576114421 790.5061312638258 426.3038434315983 948.8328295551255 293.193923930873
1952 0.005 9.76 1 832.1894142327282 755.8261804116465 756.197192678522 1007.271257369515 1025.809148184116 1045.254708225081 790.5243178588547 426.3391389786988 948.8348925197104 293.1939244893593
1953 0.005 9.765000000000001 1 832.2047809260008 755.8523619361387 756.2233813322908 1007.271437928101 1025.809089989065 1045.254590843448 790.5424628692331 426.3743993129367 948.8368611714849 293.1939250401733
1954 0.005 9.77 1 832.2201520640527 755.878507322265 756.2495337830147 1007.271752875168 1025.809207782735 1045.254697287819 790.5605990609155 426.4096235266522 948.8389014716518 293.1939255956748
1955 0.005 9.775 1 832.2354677414966 755.9046163032765 756.2756498605222 1007.271916389756 1025.809135369932 1045.254569620132 790.5786928741849 426.444811638344 948.8408506580424 293.1939261453902
1956 0.005 9.779999999999999 1 832.2507897087792 755.9306892582512 756.3017298422111 1007.272225779176 1025.809252425979 1045.254679275889 790.5967790781887 426.4799636080945 948.8428805340523 293.1939267001372
1957 0.005 9.785 1 832.266060703458 755.9567259368544 756.3277735725156 1007.272392779293 1025.809187392511 1045.254560648263 790.6148244011741 426.5150794614812 948.8448268483061 293.193927249072
1958 0.005 9.790000000000001 1 832.2813408476387 755.9827267122663 756.3537813294922 1007.272706220388 1025.809308747932 1045.254674954164 790.6328626401723 426.5501591861043 948.8468542093239 293.1939278031901
1959 0.005 9.795 1 832.2965742996948 756.0086913618143 756.3797529794919 1007.272891583775 1025.809264183889 1045.254581062759 790.6508624055251 426.5852028036522 948.8488083592011 293.1939283510042
1960 0.005 9.800000000000001 1 832.3118213720251 756.0346202536127 756.4056888002609 1007.273224091034 1025.809405426001 1045.254712421437 790.6688575826798 426.6202102119613 948.8508423521395 293.193928903463
1961 0.005 9.805 1 832.327018414822 756.0605131163496 756.4315886192077 1007.273403704081 1025.80934947366 1045.254597716771 790.6868098018531 426.6551815899365 948.8527868368509 293.1939294482175
1962 0.005 9.81 1 832.3422206364739 756.0863703031179 756.4574526963701 1007.273716379295 1025.809466744167 1045.254704084913 790.7047535490752 426.6901170423945 948.8548014148435 293.1939299977736
1963 0.005 9.815 1 832.3573683311506 756.1121915465353 756.4832808635364 1007.273879712309 1025.809396257289 1045.254577195768 790.7226555413646 426.7250168247024 948.8567245096091 293.193930541516
1964 0.005 9.82 1 832.3725231505375 756.1379772388035 756.509073403155 1007.274187010923 1025.809511830726 1045.254685289017 790.7405504240852 426.7598815655494 948.8587285654054 293.1939310907673
1965 0.005 9.825000000000001 1 832.3876264948458 756.1637271126854 756.5348301482938 1007.274350303069 1025.809443962322 1045.254565082601 790.75840482899 426.7947100893834 948.8606475509794 293.1939316342845
1966 0.005 9.83 1 832.4027393482559 756.1894415519171 756.5605513894051 1007.274661316516 1025.809565146081 1045.254680886034 790.7762524613132 426.8295014929648 948.8626497899602 293.1939321831102
1967 0.005 9.835000000000001 1 832.4178089131655 756.2151203204468 756.5862369800933 1007.274845750675 1025.809521640054 1045.254587479993 790.7940637910664 426.864257358694 948.8645807455773 293.1939327257249
1968 0.005 9.84 1 832.4328913257697 756.2407638355114 756.6118872276537 1007.275174791483 1025.809660934268 1045.254717442364 790.8118681836734 426.8989776539656 948.8665944033598 293.1939332733256
1969 0.005 9.845000000000001 1 832.4479239434537 756.2663717642214 756.6375019331881 1007.275353213197 1025.809606141788 1045.254603791572 790.8296307805853 426.9336623157332 948.8685185616788 293.1939338134529
1970 0.005 9.85 1 832.4629608331409 756.2919444168448 756.6630813229335 1007.275661332712 1025.809720471522 1045.254706592488 790.8473798619916 426.968311265274 948.8705129093896 293.1939343585099
1971 0.005 9.855 1 832.4779426980519 756.3174815953962 756.6886252578374 1007.275820103797 1025.809647578495 1045.254579546576 790.8650877688727 427.0029245748661 948.8724149724846 293.1939348978833
1972 0.005 9.859999999999999 1 832.4929312393631 756.3429837002011 756.7141340285576 1007.276122557916 1025.809761560515 1045.254687987031 790.8827915577856 427.0375017710319 948.874396540426 293.193935442747
1973 0.005 9.865 1 832.5078688404675 756.3684503911801 756.7396074362111 1007.276283581756 1025.809694880895 1045.25456921807 790.9004556004617 427.072043392348 948.8762946821432 293.1939359821299
1974 0.005 9.870000000000001 1 832.5228162819019 756.3938820771178 756.7650457720429 1007.276592635375 1025.809817108564 1045.254685079323 790.9181137510856 427.1065493109911 948.8782769691298 293.193936526972
1975 0.005 9.875 1 832.5377182687358 756.4192785595029 756.7904489153183 1007.276774942037 1025.809773144981 1045.254590472866 790.9357345909675 427.1410195241484 948.8801874727792 293.1939370658354
1976 0.005 9.880000000000001 1 832.5526337239204 756.4446401282695 756.8158170991054 1007.277100912173 1025.809911809681 1045.254720711749 790.9533491467421 427.1754543355725 948.8821802445569 293.1939376095688
1977 0.005 9.885 1 832.5674993624808 756.4699665595043 756.8411501718405 1007.277274697168 1025.809854527896 1045.254605193942 790.9709234471416 427.2098537768641 948.8840813300504 293.193938145753
1978 0.005 9.890000000000001 1 832.5823710833367 756.495258264748 756.8664484246702 1007.277581996182 1025.809969992293 1045.254710269085 790.9884906381142 427.2442178083997 948.8860539630504 293.1939386868291
1979 0.005 9.895 1 832.5971890661033 756.5205149307894 756.891711668383 1007.277738969868 1025.809897461786 1045.254583722988 791.0060166319446 427.2785465651709 948.8879369278411 293.1939392223065
1980 0.005 9.9 1 832.6120137367469 756.5457369164836 756.9169401700515 1007.278039769376 1025.810011087515 1045.25469076015 791.0235352528101 427.3128400043207 948.8898979374692 293.1939397632299
1981 0.005 9.904999999999999 1 832.6267881027642 756.5709239801436 756.9421337749694 1007.278199695737 1025.809945632329 1045.254573502387 791.0410143910277 427.3470981959175 948.8917772067816 293.1939402985908
1982 0.005 9.91 1 832.6415723303535 756.5960764808791 756.9672927538327 1007.27850555998 1025.810065591097 1045.254688297447 791.0584870575813 427.3813210480119 948.8937382684669 293.1939408394284
1983 0.005 9.915000000000001 1 832.6563107818298 756.6211940556749 756.9924168921754 1007.278684457768 1025.810020407497 1045.254593668591 791.0759204314757 427.4155079437863 948.8956269638919 293.1939413741143
1984 0.005 9.92 1 832.6710634064419 756.646277176382 757.0175065055577 1007.279008471322 1025.810159181992 1045.254724544513 791.093348573168 427.4496579573609 948.8975996677549 293.1939419137494
1985 0.005 9.925000000000001 1 832.6857669001316 756.6713256233443 757.0425614523315 1007.279179292962 1025.810101440082 1045.254609985034 791.1107370442378 427.4837732644507 948.8994819414146 293.1939424456428
1986 0.005 9.93 1 832.7004758612492 756.6963397067748 757.0675819681511 1007.279484461291 1025.810217781048 1045.254715226897 791.1281179449983 427.5178538528782 948.9014340669204 293.1939429823865
1987 0.005 9.935 1 832.7151317033779 756.7213192193877 757.09256792298 1007.279639168429 1025.810145426029 1045.254588585206 791.1454584546148 427.5518998889877 948.903295707785 293.1939435133538
1988 0.005 9.94 1 832.7297947921832 756.7462645385917 757.1175195910153 1007.279937634169 1025.810259077427 1045.254696321038 791.1627924711797 427.5859104010124 948.9052365190097 293.1939440495767
1989 0.005 9.945 1 832.7444076898512 756.7711753653871 757.1424367957178 1007.280095249588 1025.810193233328 1045.254578891411 791.1800866911863 427.6198864063177 948.9070942134094 293.1939445797765
1990 0.005 9.950000000000001 1 832.759029064043 756.7960519208442 757.1673197071957 1007.280399995095 1025.810314142845 1045.254693899346 791.1973743099861 427.6538277137739 948.9090298222164 293.1939451153038
1991 0.005 9.955 1 832.773606344566 756.8208941429351 757.192168286483 1007.280577367117 1025.810270191983 1045.254600161736 791.214625050917 427.6877340808982 948.9108970422234 293.1939456448526
1992 0.005 9.960000000000001 1 832.7881977196042 756.8457023656757 757.2169828024236 1007.280898449126 1025.810407249981 1045.25472966068 791.231870603672 427.7216064331874 948.9128473130254 293.193946179174
1993 0.005 9.965 1 832.8027398320738 756.8704762915088 757.2417630630021 1007.281066258903 1025.810348222338 1045.254615212194 791.2490756493287 427.7554432972451 948.9147066255401 293.1939467057573
1994 0.005 9.970000000000001 1 832.81728927875 756.8952164071463 757.266509392795 1007.2813691498 1025.810464435204 1045.254720560245 791.2662747995081 427.7892451319512 948.9166397018719 293.1939472373363
1995 0.005 9.975 1 832.8317851815012 756.9199222678365 757.2912215380402 1007.281527929519 1025.810391965103 1045.254593224362 791.283430506171 427.8230121446828 948.9184872430592 293.1939477631667
1996 0.005 9.98 1 832.8462879662351 756.944594352348 757.3158998245697 1007.28182574703 1025.810503955231 1045.254700463847 791.3005812418947 427.8567439656778 948.9204107311507 293.1939482943826
1997 0.005 9.984999999999999 1 832.8607408424847 756.9692323958805 757.3405440876259 1007.281980452354 1025.810437143844 1045.254582602022 791.3176931575811 427.8904411964637 948.9222517722529 293.1939488200093
1998 0.005 9.99 1 832.8752049913658 756.9938367709329 757.3651546076118 1007.282279905607 1025.81055666975 1045.25469744336 791.3347996952364 427.9241049266627 948.924172389147 293.1939493511393
1999 0.005 9.995000000000001 1 832.8896206362447 757.0184072163082 757.3897312224773 1007.282438861814 1025.810495499685 1045.254583065727 791.351867410668 427.9577335200723 948.9260102021382 293.1939498768173
2000 0.005 10 1 832.9040458152064 757.0429440910898 757.4142742020562 1007.282736423329 1025.810606397178 1045.254683636271 791.3689288061112 427.9913280540237 948.9279268166221 293.1939504079156
2001 0.005 10.005 1 832.9184202233954 757.0674471417152 757.4387833927022 1007.282891091916 1025.810534971839 1045.25455675736 791.3859457637481 428.0248874771953 948.9297542805474 293.1939509338379
2002 0.005 10.01 1 832.9328062205993 757.0919166284385 757.463258995063 1007.283190838311 1025.810654163948 1045.254674817769 791.4029583857623 428.0584119360745 948.9316666352765 293.193951466338
2003 0.005 10.015 1 832.9471450709279 757.1163523836406 757.4877008813544 1007.283353332995 1025.810599948395 1045.254573817098 791.4199339926214 428.0919018416749 948.9334986442977 293.1939519924269
2004 0.005 10.02 1 832.961495245025 757.1407547626126 757.5121093234354 1007.283665256382 1025.81073438343 1045.254704345285 791.4369051682467 428.1253571299072 948.9354121962809 293.1939525218834
2005 0.005 10.025 1 832.9757969411694 757.1651234739953 757.5364841420444 1007.283834031989 1025.810682868216 1045.254598360008 791.4538374691994 428.1587779029583 948.9372405130132 293.193953043256
2006 0.005 10.03 1 832.9901085427347 757.1894588128627 757.5608255655733 1007.28414430098 1025.810810604253 1045.25471801676 791.4707636401019 428.1921645274595 948.9391485943801 293.1939535673485
2007 0.005 10.035 1 833.0043703313988 757.2137606101165 757.5851334639069 1007.284306882021 1025.810749935187 1045.254603381123 791.4876512566788 428.2255166999224 948.9409702607464 293.1939540831072
2008 0.005 10.04 1 833.0186425130945 757.2380292628478 757.6094081335735 1007.284612274467 1025.810873452085 1045.254719535001 791.5045338125014 428.2588346120772 948.942872501995 293.1939546016833
2009 0.005 10.045 1 833.0328688970753 757.2622645189365 757.6336494212292 1007.28478650616 1025.810828776822 1045.254623963479 791.5213792349045 428.2921180398352 948.944699762039 293.1939551116966
2010 0.005 10.05 1 833.0471093432041 757.2864667105639 757.6578575852034 1007.285103678538 1025.810965297417 1045.254751893696 791.5382195465211 428.3253668716334 948.9466093379626 293.1939556245433
2011 0.005 10.055 1 833.0613001795457 757.3106355811653 757.682032452677 1007.285265804653 1025.810903653239 1045.254633275588 791.5550200734634 428.358581566964 948.9484275413477 293.193956128185
2012 0.005 10.06 1 833.0754972826669 757.3347714744298 757.7061742801242 1007.28556114097 1025.811016156116 1045.254737254727 791.5718137120786 428.3917622416242 948.9503154918573 293.1939566359737
2013 0.005 10.065 1 833.0896480640621 757.3588741437742 757.7302829055101 1007.285706811245 1025.810940600463 1045.254607270333 791.5885693144941 428.4249087258383 948.9521143421317 293.1939571380508
2014 0.005 10.07 1 833.1038035130987 757.3829439238945 757.7543585825482 1007.285994921431 1025.811050714934 1045.254713382792 791.6053170352038 428.4580210314672 948.9539904718122 293.1939576464136
2015 0.005 10.075 1 833.1179075037013 757.4069805748271 757.7784011541644 1007.286142676868 1025.810982500474 1045.254595773671 791.6220254051125 428.491099289087 948.9557846555987 293.1939581509667
[truncated: 195,370 more chars]
