# Supplementary material for: Thermocouple Sensor Response in Hot Airstream
Source: Sensors (Basel). 2025 Jul 26;25(15):4634. doi: 10.3390/s25154634 (PMC12349096; doi:10.3390/s25154634)
Supplement: Supplementary file 1 [file sensors-25-04634-s001.zip › report-file-tc_11bR86.out]

"report-file-tc"
"Time Step" "delta-time etc.."
("TimeStep" "delta-time" "flow-time" "iters-per-timestep" "t_1" "t_sensor" "t0" "t1" "t2" "t3" "ty_1" "ty_10" "ty1" "ty10")
0 0.005 0 0 292.9999999999999 292.9999999999999 292.9999999999999 292.9999999999999 292.9999999999999 292.9999999999999 292.9999999999999 292.9999999999999 292.9999999999999 292.9999999999999
1 0.005 0.005 20 293.1178231370252 293.0008183608093 293.0004708443543 296.3562112872445 303.3157354332129 313.113494992099 293.4289263254866 293.0015126307093 294.2724268173018 293.0122749349483
2 0.005 0.01 20 294.0899377091131 293.0071342776095 293.0044387161162 317.6962068824485 355.872812068106 399.0227550543364 295.8830369441438 293.0138902392189 303.7017777653555 293.1460923466404
3 0.005 0.015 20 298.2831189687577 293.0345117825527 293.0227736067733 387.5916463498908 493.623772459321 589.386268049945 303.6990967250211 293.0694068947508 339.2443774732411 293.9570368973452
4 0.005 0.02 20 310.7084067382251 293.1185429967146 293.0824358116026 531.2180645712509 711.3259175721753 825.356193745209 320.4338993179005 293.2353559698299 423.9526116014964 296.9991165342833
5 0.005 0.025 20 338.8473375155084 293.3094341742973 293.2275727696666 716.5692273435428 905.6487690627315 980.2651511794539 344.9785144165199 293.5933692368785 558.7989103509331 304.2679227365367
6 0.005 0.03 20 387.6347930980457 293.6328818633696 293.4950430190579 858.9148477757615 1004.686071665445 1039.494746438899 368.9259358906688 294.1819075907876 696.8074974927546 315.757540661023
7 0.005 0.035 20 449.6133786057636 294.0718357114068 293.887638059988 930.5018635556232 1037.344606911078 1054.588307081043 386.4277851875128 294.9437385241106 787.7427152647621 327.9219486487339
8 0.005 0.04 20 507.1932826816995 294.5939938731932 294.3803895456719 960.3065510805603 1045.095093965314 1057.116364418186 398.6556362469996 295.7278636716426 832.1397166784483 335.5533525742729
9 0.005 0.045 20 548.7451465340819 295.1730117192101 294.9427360856573 973.608620840282 1046.415681022681 1057.198629888941 408.371870244025 296.3589386293983 853.0335902936935 336.2678132928008
10 0.005 0.05 20 573.8930159892649 295.7916890882157 295.5515136873618 980.9127366242089 1046.556860239095 1057.063611508089 416.8586816763573 296.7238940462997 865.2144128622327 331.8901889666964
11 0.005 0.055 20 587.4097844965102 296.4393454803698 296.1921577191832 985.6719335396724 1046.598793349035 1057.012903149943 424.7059713913135 296.8006977370631 874.1836276602328 325.2566008747353
12 0.005 0.06 20 594.1188777997539 297.1092332654733 296.8561600791799 988.965482792001 1046.66715865482 1057.014391199798 431.9280656963351 296.6405722794925 881.2379130669054 318.408582208809
13 0.005 0.065 20 597.2790829954128 297.796787680353 297.5382657586723 991.2793371725742 1046.730762035744 1057.020226664803 438.5212923793284 296.3240359925002 886.7214277595663 312.4454560383477
14 0.005 0.07000000000000001 20 598.7817607853365 298.4987616662255 298.2349739069103 992.9056227463232 1046.771898838392 1057.010638163037 444.3798346199713 295.9298060813675 890.8436164559588 307.6778868149397
15 0.005 0.075 20 599.6055757030182 299.2126776416712 298.943671042276 994.0554433178934 1046.785028932204 1056.983257979436 449.5436838897464 295.518358781787 893.8916664221347 304.0255512333358
16 0.005 0.08 20 600.2256312199314 299.9366140104357 299.6623616435197 994.8804564896972 1046.776820548409 1056.943331595882 454.0147632239094 295.1295550677725 896.120652756339 301.2942557403398
17 0.005 0.08500000000000001 20 600.8251623615924 300.6690061874423 300.3894416967647 995.477345236316 1046.754504357382 1056.898054666307 457.9061056441045 294.7852650938479 897.7512747324646 299.3063772162449
18 0.005 0.09 20 601.4775216836563 301.4086165181295 301.1236702423055 995.9202539684858 1046.725862021438 1056.852481203326 461.2479382005997 294.4942425323495 898.9527334266049 297.9095199507433
19 0.005 0.095 20 602.1842199729186 302.1544276732947 301.8640571363378 996.2556073256216 1046.695491119977 1056.809800905737 464.1003684042394 294.2566379784676 899.8489541961036 296.9701931582946
20 0.005 0.1 20 602.9245275565411 302.9055940687613 302.6098005002978 996.5136964619446 1046.666813755795 1056.772300451536 466.5244382040354 294.0679717138174 900.5263463057635 296.3917050412077
21 0.005 0.105 20 603.6742819899715 303.6614077079873 303.3602400307544 996.7149717034656 1046.641472217216 1056.740995198763 468.5796936924405 293.9216554311337 901.0476064223617 296.1002244040155
22 0.005 0.11 20 604.414279985397 304.4212717689915 304.1148245884985 996.8736878345677 1046.620265598226 1056.71576294949 470.3213897913578 293.8105366975199 901.4563916175489 296.0225855073421
23 0.005 0.115 20 605.1329672006369 305.1846780168277 304.8730853673568 996.9994556935749 1046.602918717402 1056.695781832001 471.7983245996596 293.7279160009443 901.7813457172016 296.1050575631996
24 0.005 0.12 20 605.8217206403694 305.9511894373176 305.6346179275179 997.0991729955928 1046.588974302236 1056.680226233468 473.0532775472377 293.6679405526503 902.0426802712295 296.3046816222679
25 0.005 0.125 20 606.4759163277367 306.7204296413705 306.3990695359552 997.1784853820481 1046.578118258012 1056.668503041136 474.1242268929494 293.6257586044184 902.2555776893773 296.5807435940437
26 0.005 0.13 20 607.0926268069732 307.4920695134735 307.1661284778299 997.2408757114434 1046.569651818601 1056.659677638182 475.0424780090889 293.597448471975 902.4301143243068 296.8938274887793
27 0.005 0.135 20 607.6737606245282 308.2658220749091 307.9355176378788 997.2894011883662 1046.562910587284 1056.653022908628 475.8355650318608 293.5798871994904 902.5742961573261 297.221832707095
28 0.005 0.14 19 608.2204284713695 309.0414243059384 308.706982272948 997.3234095872455 1046.555072923345 1056.644727063458 476.5164436175148 293.5706338143956 902.68930529876 297.5396503005709
29 0.005 0.145 19 608.7356571191875 309.8186534369933 309.4802985664096 997.3500274304926 1046.550666880537 1056.640556252136 477.1179813911512 293.5677342011897 902.7860976254267 297.8415688712204
30 0.005 0.15 20 609.2271405534555 310.597321549392 310.2552721736485 997.372060071956 1046.549560162235 1056.639917042714 477.660978277854 293.5696541381735 902.8703231896728 298.1233552785307
31 0.005 0.155 20 609.6959610371105 311.3772559217626 311.0317275655821 997.3889846909561 1046.550289702021 1056.64068718255 478.1496693797168 293.5752129278807 902.9427786922378 298.3825375046594
32 0.005 0.16 19 610.1420547381434 312.1582949457589 311.8095001819883 997.3987034849841 1046.548747736897 1056.638063548693 478.5925882079735 293.5834797064245 903.0029776099209 298.6224135825185
33 0.005 0.165 19 610.5702673601666 312.94029883336 312.5884425448261 997.4060539894242 1046.54943793417 1056.638321720851 479.0024920008523 293.5937084650961 903.0572256811014 298.8382532468507
34 0.005 0.17 19 610.984633750269 313.7231405535749 313.368419420672 997.4095952317468 1046.548841364205 1056.636900332306 479.3858942059275 293.605323550718 903.1059669982353 299.0275462464034
35 0.005 0.175 19 611.387968802257 314.5067089283199 314.1493110260332 997.4131338850552 1046.550740692717 1056.638672720537 479.7491307637389 293.6178817804608 903.1539463614722 299.1901229903571
36 0.005 0.18 18 611.7819350668099 315.2909025763803 314.9310071382644 997.4161834621323 1046.553418908948 1056.64145189621 480.0987531078169 293.6310470976755 903.2018065891306 299.3267524124758
37 0.005 0.185 18 612.1689707341658 316.0756279832613 315.7134071911939 997.4185214364876 1046.555921634207 1056.644141774932 480.4359403750294 293.6445639118379 903.2500718407645 299.439043467475
38 0.005 0.19 18 612.5509496565257 316.8607993587622 316.4964179243393 997.4197004912564 1046.557267796316 1056.645651992915 480.7637424072763 293.6582434590219 903.298266134476 299.5290350838995
39 0.005 0.195 17 612.9286857025894 317.6463370180423 317.2799516258286 997.417827416563 1046.554789188239 1056.642932479619 481.0878773045459 293.6719477424442 903.3443658211315 299.5990984095699
40 0.005 0.2 17 613.3031442580924 318.4321669206403 318.0639276933453 997.4163742410436 1046.553805902911 1056.642767193998 481.4061792810195 293.6855765656609 903.3909417934774 299.651766854293
41 0.005 0.205 16 613.6769359655976 319.2182234278475 318.8482711487585 997.4159777992606 1046.554414909328 1056.644615227407 481.7245698002586 293.6990671342265 903.438791359965 299.689643688029
42 0.005 0.21 16 614.0485684309834 320.0044401023879 319.632911041354 997.4157013724246 1046.555487647517 1056.64680955886 482.038442700084 293.7123787849314 903.4869588287845 299.7151569678747
43 0.005 0.215 15 614.4210206681396 320.7907578347804 320.4177803300679 997.4135071500975 1046.553654235692 1056.645285626065 482.3540414396272 293.7254944581498 903.5334999084713 299.7306230188614
44 0.005 0.22 14 614.7918123397822 321.5771190931163 321.2028160592973 997.4101789744717 1046.550683970404 1056.642673329344 482.67084540829 293.7384075224015 903.578490618419 299.7380624040647
45 0.005 0.225 14 615.1627530721717 322.3634670681524 321.9879567097002 997.4063121647006 1046.548115004289 1056.640779724367 482.9845225640731 293.7511326745124 903.6220352123285 299.7392173699658
46 0.005 0.23 13 615.5326780410774 323.1497530339968 322.7731465773102 997.4053795718927 1046.549512201828 1056.643707397043 483.3000873368645 293.7636890564064 903.6677929559459 299.7356468217457
47 0.005 0.235 13 615.902916217934 323.9359254279383 323.5583303965035 997.4036967458056 1046.549844130187 1056.644687959145 483.6123955430846 293.776106795724 903.7125159149729 299.7285977171915
48 0.005 0.24 12 616.2703990479632 324.7219357221846 324.3434559417521 997.4012109475577 1046.549177150038 1056.644402385766 483.9270150375377 293.7884196574441 903.7567228376171 299.719171929279
49 0.005 0.245 12 616.6419225489915 325.5077397869504 325.1284726867745 997.3981375357952 1046.548485382398 1056.64415856379 484.2408662956236 293.8006639090625 903.7997889390355 299.7081717081091
50 0.005 0.25 12 617.015357996414 326.2932936763295 325.9133326902613 997.3952475106448 1046.548530279618 1056.644819049108 484.5522636974445 293.8128769260181 903.84246738161 299.6963114900494
51 0.005 0.255 11 617.3852834695111 327.0785559977967 326.6979915390153 997.3952006089027 1046.552422797033 1056.650026467414 484.8664861450363 293.8250940745588 903.8881024631912 299.6840897714526
52 0.005 0.26 11 617.7600493650104 327.8634887376052 327.4824052104456 997.3933136977878 1046.553645945515 1056.65144794666 485.1805564474255 293.8373522714826 903.9319779962648 299.6719053938061
53 0.005 0.265 10 618.1336770307241 328.6480528946148 328.2665323565446 997.3904247162378 1046.553714399436 1056.651621059558 485.4991859145372 293.849685049847 903.9751318583978 299.6600324562465
54 0.005 0.27 10 618.511334341749 329.4322153350936 329.050334266536 997.3874533985655 1046.553675308531 1056.651814423939 485.8167466804683 293.8621241891455 904.0175541984739 299.6487023504704
55 0.005 0.275 10 618.8914987147097 330.2159415851827 329.8337738698878 997.3844091407194 1046.553852179705 1056.652286948704 486.1326197197543 293.8747020455448 904.0593286935481 299.6380536773117
56 0.005 0.28 10 619.2713307463915 330.9991955816343 330.616814045096 997.3813681937283 1046.554444029161 1056.653236050676 486.445806365163 293.8874469582137 904.1009191387701 299.6281752919046
57 0.005 0.285 9 619.6513223131408 331.7819487656975 331.3994210732608 997.3810390570039 1046.558565214813 1056.65841283329 486.7659157419865 293.9003812702551 904.1454310884411 299.6190746407476
58 0.005 0.29 9 620.0341471474917 332.5641726827753 332.1815629403773 997.3798593655395 1046.560369728908 1056.660284411965 487.0842373726928 293.9135281903078 904.18934757645 299.6107887735124
59 0.005 0.295 9 620.4165771990567 333.3458368310122 332.9632092914742 997.3794768827212 1046.563696873281 1056.664165761159 487.4003089776983 293.9269077241007 904.2339978895286 299.6033154038068
60 0.005 0.3 8 620.7995523698764 334.1269149148371 333.7443292254721 997.3796137578549 1046.567685987389 1056.668754660667 487.7241049071702 293.9405342897513 904.2795207295221 299.5965789830421
61 0.005 0.305 8 621.1825444261592 334.9073817516526 334.5248953978261 997.3802210089073 1046.571224255807 1056.672599338305 488.0448296376323 293.9544229311702 904.3257774421473 299.5905861800526
62 0.005 0.31 8 621.5656531511164 335.6872083389341 335.3048790276234 997.3798434890182 1046.573980115068 1056.675530345221 488.3641308839485 293.9685848495533 904.3711752556046 299.5852824512772
63 0.005 0.315 8 621.9493610346008 336.4663676413421 336.0842509391804 997.3787199762513 1046.576074730842 1056.677770789217 488.6819248464247 293.9830309889713 904.4157485035232 299.5806326567487
64 0.005 0.32 8 622.3319907357413 337.2448324703482 336.8629824125639 997.3770324912414 1046.577788850303 1056.679634324631 488.9977744975496 293.9977694701479 904.4596349683637 299.5765839556972
65 0.005 0.325 7 622.7155975155148 338.0225818260036 337.6410466018883 997.3735351833537 1046.576501692108 1056.677896764976 489.3231668179807 294.0128041829967 904.5020065919259 299.5730661813346
66 0.005 0.33 7 623.0985774563732 338.7995953171215 338.4184219382263 997.3714131587545 1046.57688902291 1056.678542768354 489.6464121140335 294.0281398387806 904.5454512030042 299.5700412109538
67 0.005 0.335 7 623.4798938624193 339.5758472199112 339.1950833594842 997.3683103738094 1046.576143868882 1056.677677667927 489.9673652254488 294.0437811721666 904.5878064895322 299.5674730045018
68 0.005 0.34 7 623.8628918044597 340.3513188207058 339.9710095405234 997.3671518134977 1046.577896518737 1056.679937491523 490.2875923255601 294.059730794116 904.6318442812398 299.5653156397188
69 0.005 0.345 7 624.2464518877822 341.1259872525093 340.7461764426655 997.3647115382605 1046.577997002239 1056.679909912799 490.606704304957 294.0759906253356 904.6747117237693 299.5635081996911
70 0.005 0.35 7 624.6295691366491 341.8998325564037 341.5205627151758 997.3634805456758 1046.580048776203 1056.682419599859 490.9246950385964 294.092562164267 904.7186575988211 299.5619811746684
71 0.005 0.355 6 625.0156837896462 342.6728430860122 342.2941493376757 997.3634734178634 1046.583045864249 1056.68592812059 491.2543693879258 294.1094451991731 904.7642476484849 299.5606390740094
72 0.005 0.36 6 625.3993339089205 343.4450006310523 343.066920856272 997.3643384776509 1046.585998390538 1056.689167262921 491.5809799459448 294.1266405502989 904.8113020325834 299.5594978801578
73 0.005 0.365 6 625.7822756525305 344.2162858721886 343.83885811481 997.364567902057 1046.588391968178 1056.691709884887 491.9064117779898 294.1441490540957 904.8579183117863 299.558507498177
74 0.005 0.37 6 626.1661289080466 344.9866809361654 344.6099418128981 997.3641124448052 1046.59019716587 1056.693617577014 492.2309650371 294.1619709614226 904.9039432559124 299.5576513099787
75 0.005 0.375 6 626.5493782692273 345.7561679888965 345.3801530306857 997.3633523625118 1046.59164923939 1056.695197645067 492.554128896073 294.1801070845663 904.9495689064205 299.5569181059838
76 0.005 0.38 6 626.9325897729105 346.5247301177815 346.1494734151204 997.3623964648201 1046.592961456073 1056.69665212879 492.8763874254105 294.1985582682025 904.994905850377 299.5562911103729
77 0.005 0.385 5 627.3192793264031 347.2923607942591 346.9178878069562 997.3597632405881 1046.591299969716 1056.694348328544 493.2117430523953 294.2173250706785 905.0392444926139 299.5557129126293
78 0.005 0.39 6 627.6957864861841 348.0590291240551 347.6853803103147 997.3567947493749 1046.589071978071 1056.691942688374 493.5284965915935 294.2364056274943 905.0821573989743 299.5552882604069
79 0.005 0.395 5 628.0840182098606 348.8247371115102 348.4519338427259 997.3554490510732 1046.590591144623 1056.694078431329 493.8640100576733 294.2558032439427 905.1269749726916 299.554907279397
80 0.005 0.4 5 628.4617330704306 349.5894626727697 349.2175362400083 997.354683198348 1046.590907681084 1056.694367394711 494.1921503896223 294.275516804751 905.1725415161864 299.5546206883997
81 0.005 0.405 5 628.8439909696408 350.3531986977193 349.9821754887294 997.3556010327959 1046.593254180397 1056.697208726656 494.5225369336463 294.2955459968528 905.2198221967054 299.5544315774399
82 0.005 0.41 5 629.2262674024967 351.1159297112563 350.7458365070617 997.3551058180523 1046.593845659577 1056.697647498504 494.8510972358605 294.315892121183 905.2660480543933 299.5543083591871
83 0.005 0.415 4 629.6100049282514 351.8776572496043 351.5085108748027 997.3544085549652 1046.593676914055 1056.696784748536 495.1947818530422 294.3365621147419 905.3137917616525 299.5542208698689
84 0.005 0.42 4 629.9884834550885 352.6383609000346 352.2701899658845 997.3537786896311 1046.593178235697 1056.696279985218 495.5344193103164 294.3575435300914 905.3602271041354 299.5541899903948
85 0.005 0.425 4 630.3652510351184 353.3980288501354 353.0308589015189 997.3537369504753 1046.593239951005 1056.696521963802 495.8721725714909 294.3788416345946 905.4070994411837 299.5542180534446
86 0.005 0.43 4 630.743438447367 354.1566502819023 353.7905044306731 997.3539646584645 1046.593822427619 1056.697309509743 496.2096717284868 294.4004571515316 905.4543300578629 299.5542848892121
87 0.005 0.435 4 631.1213343858251 354.9142130730863 354.5491139549134 997.3542957906087 1046.594707050372 1056.698391441201 496.5459122393233 294.4223927154059 905.5017642052345 299.5543757886962
88 0.005 0.44 4 631.5009668739497 355.6707084786282 355.3066767341942 997.3550234039577 1046.595865092428 1056.699751631374 496.8818221007565 294.4446490848422 905.5498133691797 299.554473364556
89 0.005 0.445 4 631.8799557463875 356.4261241813759 356.0631810247778 997.3555877712481 1046.597095724909 1056.701141113291 497.2164758995004 294.4672276663545 905.597538071653 299.5545730948286
90 0.005 0.45 3 632.2612854639558 357.1804724516685 356.8186207571853 997.3579112811698 1046.601754144161 1056.707058956671 497.5756718895981 294.4901485319886 905.6515114658955 299.5546225034479
91 0.005 0.455 4 632.6337273207391 357.9337129319205 357.5729982697426 997.3622297946602 1046.606183230222 1056.711646445178 497.8980637171251 294.5133606766275 905.6993265778399 299.5547558317853
92 0.005 0.46 3 633.0134984104142 358.685864908979 358.3262829364944 997.3635458287874 1046.607171726293 1056.712602323197 498.253918529545 294.5369246830604 905.7532145494866 299.5548592742907
93 0.005 0.465 3 633.3921169114986 359.4369132398374 359.0784867534389 997.3648536074231 1046.609156971134 1056.714849191843 498.6026617838655 294.5608032043046 905.8026806423021 299.5549758203558
94 0.005 0.47 3 633.7641514354508 360.1868413197997 359.829592193001 997.3655238814397 1046.609077380482 1056.714628701263 498.9466047099888 294.5850035862279 905.851559167288 299.5551435620195
95 0.005 0.475 3 634.1394092262129 360.9356472186707 360.5795906060366 997.3683340143263 1046.611037141127 1056.717074831928 499.2907023156631 294.6095279020441 905.902330137176 299.5553403035255
96 0.005 0.48 3 634.5148576686126 361.683319356984 361.3284710523572 997.3693277253403 1046.61109977927 1056.716975022017 499.6343278577397 294.6343783427226 905.9513071765786 299.5555785695177
97 0.005 0.485 3 634.8896182903359 362.4298500583342 362.0762254890914 997.3715187669152 1046.613141564712 1056.719500088197 499.9768815443195 294.6595564355258 906.0012707775209 299.5558567810699
98 0.005 0.49 3 635.2634559957277 363.1752287974959 362.8228433857711 997.3723320120947 1046.613245882311 1056.719440159989 500.3182866244044 294.6850633865625 906.0500328554623 299.5561831956785
99 0.005 0.495 3 635.6355998806247 363.9194465611675 363.5683157879692 997.373892754491 1046.615437271163 1056.72216281743 500.6592657824019 294.7109011268553 906.0991781857959 299.5565649950872
100 0.005 0.5 3 636.0105391596973 364.662498838881 364.3126351364779 997.3748454602425 1046.615479098699 1056.722006148847 500.9996357408519 294.7370690588236 906.1480391412099 299.5569714526184
101 0.005 0.505 3 636.3851914945682 365.404379240228 365.0557955976941 997.3769427886206 1046.617615015114 1056.724626839637 501.3395257648941 294.7635688420051 906.1976256807669 299.5573901337293
102 0.005 0.51 3 636.7586168906065 366.1450781397783 365.7977882224162 997.3775250721363 1046.617635311036 1056.724468823825 501.6782709079386 294.7904009352869 906.2458799594282 299.5578242512926
103 0.005 0.515 3 637.1329836160822 366.8845917973133 366.5386075320895 997.3795999135684 1046.61959225754 1056.726883959498 502.0168197986489 294.8175655577351 906.2952139692439 299.5582527484792
104 0.005 0.52 3 637.5057653955812 367.6229108056408 367.2782450451477 997.3802382179631 1046.619793963207 1056.726958001973 502.3544501222647 294.8450630691056 906.3433454250282 299.5586779282771
105 0.005 0.525 3 637.8789157973811 368.3600309983739 368.0166954296844 997.382289395156 1046.621856935987 1056.729485526915 502.691837338078 294.8728939857999 906.3926574672735 299.5590801314331
106 0.005 0.53 3 638.2493615519867 369.0959413317962 368.7539489779996 997.3824544799356 1046.622082122988 1056.729596276341 503.0281650386445 294.901059036138 906.4402642871049 299.5594757913518
107 0.005 0.535 3 638.6226439910437 369.8306423704378 369.4900024233464 997.3847539697286 1046.624207656508 1056.732181519169 503.3646988439459 294.9295578644097 906.4898150152823 299.5598276072843
108 0.005 0.54 3 638.9942430678914 370.5641251117622 370.2248485591005 997.3855642015501 1046.624540596693 1056.732362343984 503.7000459766468 294.9583913879792 906.5379245198405 299.5601499827711
109 0.005 0.545 3 639.3656421212282 371.2963863111417 370.9584832027586 997.3875527564757 1046.626503504424 1056.734758804542 504.0352857311511 294.9875598378703 906.5870746610717 299.560435408869
110 0.005 0.55 3 639.7381675469725 372.0274207647182 371.6909002436107 997.3884749896016 1046.626743903916 1056.734843070031 504.3704937669585 295.017062933235 906.6353414900107 299.5606803424141
111 0.005 0.555 3 640.1093496726729 372.7572237651767 372.4220954969354 997.3904208373183 1046.628692001392 1056.737230996413 504.7051681788405 295.0469008362244 906.6843518636088 299.5608909517985
112 0.005 0.5600000000000001 3 640.4791184564064 373.4857884539577 373.152062131731 997.3913134998379 1046.629039149485 1056.737449409904 505.0389658580461 295.0770732882426 906.7324060729514 299.5610919408725
113 0.005 0.5650000000000001 3 640.849232949945 374.2131126101352 373.8807966593946 997.3933281754595 1046.63090033969 1056.739730116737 505.3729485813681 295.1075811288299 906.7814658213509 299.5612723021497
114 0.005 0.5700000000000001 3 641.2189965329611 374.9391903219591 374.6082932230262 997.3942741624444 1046.631211363012 1056.73991085128 505.7066901390102 295.1384244199043 906.8295945568148 299.5614452594173
115 0.005 0.5750000000000001 3 641.5881108178851 375.664017747287 375.3345477335392 997.3960292796583 1046.633225724266 1056.742383979891 506.0405301533861 295.1696038228829 906.8783603729785 299.561605806328
116 0.005 0.58 3 641.9562950432606 376.3875897821554 376.0595548135088 997.3970930176051 1046.633542528559 1056.742554707596 506.3733730955922 295.2011195857336 906.9265236357135 299.561771621874
117 0.005 0.585 3 642.324724167472 377.1099046949103 376.7833118668631 997.399175850493 1046.635393016672 1056.7448320799 506.7064357050491 295.2329707526084 906.9756300003617 299.5619328045006
118 0.005 0.59 3 642.6926583376784 377.8309573269714 377.5058137713424 997.4001884582746 1046.635664332382 1056.744973041125 507.0390948622012 295.2651577358645 907.0238055294999 299.562097399834
119 0.005 0.595 3 643.0602623699735 378.5507457456383 378.2270581056679 997.4023499156374 1046.637539300701 1056.747284031215 507.3715981991613 295.2976805376852 907.0729180559154 299.5622589033892
120 0.005 0.6 3 643.4280507237648 379.2692657941622 378.9470402677536 997.403482119761 1046.637828124745 1056.747435640513 507.7040129843434 295.3305385708674 907.1211806004821 299.5624183727202
121 0.005 0.605 3 643.7939998732721 379.9865143224881 379.6657576627761 997.4056723838813 1046.639728388976 1056.749777869651 508.0359649624174 295.3637331436138 907.1702722082359 299.5625836680714
122 0.005 0.61 3 644.1594831163416 380.7024871622666 380.3832055281807 997.4070063196738 1046.640124255509 1056.750050916631 508.3676015707556 295.3972641526193 907.2186034319508 299.5627658338987
123 0.005 0.615 3 644.5257975002457 381.417184153211 381.0993824020128 997.4093464985551 1046.641954724631 1056.752297118413 508.6997646228912 295.4311314287693 907.2678478876287 299.5629420218692
124 0.005 0.62 3 644.8907938603596 382.1306000400912 381.8142840176514 997.4106462273173 1046.642321135036 1056.752544198007 509.0313843594151 295.4653350428283 907.3162113428652 299.5631302311314
125 0.005 0.625 3 645.2554211127762 382.8427340382754 382.5279087594143 997.4130644986607 1046.644163508986 1056.754812297471 509.363097184111 295.4998752398162 907.3654651430132 299.5633227268519
126 0.005 0.63 3 645.6195296957354 383.5535820817798 383.2402525542767 997.4145120086113 1046.644540861297 1056.755068450327 509.6944959140663 295.5347520382367 907.4139324649923 299.5635328171999
127 0.005 0.635 3 645.9819255123302 384.2631412875089 383.9513128457618 997.4166613525352 1046.646512081267 1056.757499335823 510.0258477196937 295.5699657247477 907.4629269818913 299.5637617383521
128 0.005 0.64 3 646.3459210038454 384.9714117963957 384.6610876862943 997.4186562885625 1046.646875983385 1056.757698988308 510.3568732189876 295.6055146557708 907.5119258324016 299.5640006694799
129 0.005 0.645 3 646.7075510959731 385.6783888278045 385.3695746458197 997.4208004605636 1046.648791967626 1056.76007044404 510.6881693528352 295.6413993081135 907.5609937455498 299.5642579789671
130 0.005 0.65 3 647.0701004128389 386.3840725785448 386.0767714242327 997.4228635177603 1046.649162865345 1056.760293740907 511.018769593261 295.6776200565442 907.6100660097733 299.564529924359
131 0.005 0.655 3 647.4322384876682 387.0884616471361 386.7826770390844 997.4253884173812 1046.650920457984 1056.762469544279 511.3500228879274 295.7141763628396 907.6595663146771 299.5648028941359
132 0.005 0.66 3 647.7915398917855 387.7915498613415 387.4872867542917 997.4266442396815 1046.651247529386 1056.762709407898 511.6804932565549 295.7510689142122 907.7078265998306 299.5651034167347
133 0.005 0.665 3 648.1541245322747 388.4933423902798 388.1906018190799 997.4297280736455 1046.652999104677 1056.764852832951 512.0118179825804 295.7882953340592 907.7577979510653 299.5653813098044
134 0.005 0.67 3 648.5119142920868 389.1938304642702 388.8926176014665 997.4309762779487 1046.653349876577 1056.765119433914 512.341987779129 295.8258583058114 907.8059923335763 299.5656865751077
135 0.005 0.675 3 648.8733056322286 389.8930200482946 389.5933355159847 997.4341937335677 1046.655129880854 1056.767291243884 512.6734714620131 295.8637541536084 907.856059160204 299.5659664127721
136 0.005 0.68 3 649.2298821361966 390.590902322117 390.2927509877068 997.4355636350761 1046.655502830422 1056.76757429733 513.0037870564537 295.901986189535 907.9043538175214 299.5662654777409
137 0.005 0.6850000000000001 3 649.5883868069604 391.2874812342604 390.9908644217604 997.4385422624811 1046.657348457117 1056.769842338503 513.3349332121215 295.9405516307768 907.954102926745 299.5665491757999
138 0.005 0.6900000000000001 3 649.9459199257119 391.982753340802 391.687673484142 997.4404332716808 1046.657707735516 1056.77007482889 513.6655739292809 295.9794506046022 908.0029899978549 299.5668290434195
139 0.005 0.6950000000000001 3 650.3029966296069 392.676719487334 392.3831784285749 997.4434319617948 1046.65953226077 1056.772332830169 513.9965024574487 296.0186827527805 908.0527511452181 299.5670970039876
140 0.005 0.7000000000000001 3 650.6593007463781 393.3693769465125 393.0773768493993 997.4454149547684 1046.659883147003 1056.772564395715 514.3272856574847 296.058247549896 908.101738620902 299.5673640939638
141 0.005 0.705 3 651.0153552877659 394.0607269307899 393.7702691920153 997.4484844416974 1046.661716172095 1056.774826261892 514.6582554175451 296.0981446540546 908.1516079714542 299.567622652979
142 0.005 0.71 3 651.3705479127452 394.7507667514881 394.4618531975954 997.4505693171077 1046.662067598934 1056.775056581328 514.9889213819354 296.1383733939318 908.2007026194591 299.5678853197811
143 0.005 0.715 3 651.7253380996646 395.4394973789796 395.1521292470441 997.4537042073266 1046.663897609664 1056.777320420787 515.3198286879042 296.1789344062231 908.250689366248 299.5681461399188
144 0.005 0.72 3 652.0794513950675 396.126916327811 395.8410951961144 997.4559021322907 1046.664249489257 1056.77754859844 515.6505025963461 296.2198262054015 908.2999128962707 299.5684157369213
145 0.005 0.725 3 652.4331663404117 396.8130248537188 396.5287516762102 997.4591685927338 1046.666081136314 1056.779807503512 515.9813494752302 296.2610490250571 908.3499499493187 299.5686883434425
146 0.005 0.73 3 652.786101073183 397.4978211136642 397.2150969951441 997.4614583668626 1046.666427064773 1056.7800275497 516.3119839553536 296.3026017167106 908.3992317265754 299.5689751302696
147 0.005 0.735 3 653.1386625971006 398.1813065490364 397.9001319983364 997.4647526366197 1046.668255546655 1056.782282893219 516.642913330909 296.3444839960991 908.4493544883172 299.5692650930977
148 0.005 0.74 3 653.4904229972112 398.8634791814051 398.5838550361615 997.4671182494513 1046.668585022875 1056.782486138508 516.9736287324091 296.3866950012421 908.4986783228857 299.569567584143
149 0.005 0.745 3 653.8417294292491 399.5443405717306 399.2662671022471 997.4705266670217 1046.670393995322 1056.784722350032 517.3045510896641 296.4292343689261 908.5488685523301 299.5698711142589
150 0.005 0.75 3 654.1923396254336 400.2238891082608 399.9473667599327 997.4729835069737 1046.670707330053 1056.784907254633 517.6353477710106 296.4721020029191 908.5982606066955 299.5701814812615
151 0.005 0.755 3 654.5424650088646 400.9021263080722 400.6271551574805 997.4764779129379 1046.672503642325 1056.787132208469 517.9661872778004 296.51529767501 908.6484844725422 299.5704882908905
152 0.005 0.76 3 654.8917729007314 401.579050499567 401.3056309655086 997.4789776305747 1046.672810478438 1056.787315225826 518.2969247967786 296.5588194584486 908.6978103027054 299.5707973980314
153 0.005 0.765 3 655.2407120080421 402.2546634566315 401.9827951591292 997.482539020313 1046.674606012481 1056.789542708235 518.6277311411925 296.6026672089972 908.7480595523116 299.5710985200835
154 0.005 0.77 3 655.5885258242082 402.9289636353002 402.6586467756531 997.4852416174568 1046.674965497976 1056.789783050987 518.9581858404867 296.6468411871402 908.7975494576515 299.5714033353256
155 0.005 0.775 3 655.9365933594975 403.6019534237147 403.3331873264106 997.4888662022157 1046.676760550125 1056.792005088591 519.2893414851137 296.691339863166 908.8479105929971 299.5716925313862
156 0.005 0.78 3 656.2833899261958 404.2736309599458 404.0064156956287 997.4916826376136 1046.67710620801 1056.792231495965 519.6199931427568 296.7361629510676 908.8974902404894 299.5719834253962
157 0.005 0.785 3 656.6302935156564 404.9439988753882 404.6783334583499 997.4954025955356 1046.678887101386 1056.794442189466 519.9511952425274 296.7813097762402 908.9479594693514 299.5722606122901
158 0.005 0.79 3 656.9759081776215 405.6130554613081 405.3489395872666 997.4983019338367 1046.67923069883 1056.794666059156 520.2818743070341 296.8267801016312 908.9976225801239 299.5725437179974
159 0.005 0.795 3 657.3216975376025 406.2808032506439 406.0182358148056 997.5021339108285 1046.681011193621 1056.796874646425 520.6131448126915 296.8725725364175 909.0481670169106 299.5728174584809
160 0.005 0.8 3 657.6661278137832 406.9472408424286 406.6862213157892 997.5051357851066 1046.681352067694 1056.797097846698 520.9441146892074 296.9186871919982 909.0978992491068 299.573101834426
161 0.005 0.805 3 658.0106373045757 407.6123709979883 407.3528980523163 997.5090597057017 1046.683133336306 1056.79930525599 521.2754389138498 296.9651224545672 909.1484786867244 299.5733825096074
162 0.005 0.8100000000000001 3 658.3538415477955 408.2761922923142 408.01826526618 997.5121563680866 1046.683473578296 1056.799525991467 521.6061931150505 297.0118780759928 909.1982639232624 299.5736783749977
163 0.005 0.8150000000000001 3 658.6969440530191 408.9387074932782 408.6823250014021 997.516168622886 1046.685192062529 1056.801669104997 521.9373769372396 297.0589540481812 909.2488650459337 299.5739777389609
164 0.005 0.8200000000000001 3 659.039217124205 409.5999156513468 409.3450765977299 997.5192225121866 1046.685523390981 1056.801888009848 522.2683587908559 297.1063480790904 909.2987179778146 299.5742904252724
165 0.005 0.8250000000000001 3 659.3811316764452 410.259819362226 410.0065221626717 997.5233022287058 1046.687245932672 1056.804036847126 522.5994936502692 297.154059863247 909.3493578518812 299.5746033672053
166 0.005 0.8300000000000001 3 659.7221952894757 410.9184177649166 410.6666612233692 997.5265252548205 1046.687581041937 1056.804254690036 522.9303929369198 297.2020889471495 909.3992821869616 299.5749274928734
167 0.005 0.835 3 660.0628127960583 411.5757133700534 411.3254958337317 997.53068953671 1046.689296645781 1056.806393189795 523.2614801480835 297.2504347491465 909.4500589927952 299.5752491111069
168 0.005 0.84 3 660.4026565156755 412.2317055412059 411.9830257452043 997.5339708041112 1046.689624682441 1056.80660473127 523.5923973020375 297.2990959166287 909.5001167406552 299.5755771426684
169 0.005 0.845 3 660.7421158403682 412.886396893664 412.6392527832163 997.538217881543 1046.691336798389 1056.808734922676 523.9235131148087 297.3480719912627 909.5509737063944 299.5758967476876
170 0.005 0.85 3 661.0808492938116 413.5397870655187 413.2941769398321 997.5416186859196 1046.691657265955 1056.808936577929 524.2546783730695 297.3973623339668 909.6010836195478 299.5762174607607
171 0.005 0.855 3 661.4191421917694 414.1918786282977 413.9478005492377 997.545966449994 1046.693365875171 1056.811063691397 524.5859886591934 297.4469664325223 909.6520156072029 299.5765255328411
172 0.005 0.86 3 661.7566935405949 414.8426711028313 414.6001233454202 997.5494410776612 1046.693684851955 1056.811267576221 524.9171902088542 297.4968830204136 909.7021945251728 299.5768314221349
173 0.005 0.865 3 662.0938277254868 415.4921672633292 415.2511476674173 997.5539209884454 1046.695395776771 1056.813399951061 525.248590028282 297.5471115034302 909.7532302263278 299.5771227127663
174 0.005 0.87 3 662.4301653655433 416.1403664538771 415.9008733286378 997.5575305723402 1046.695718949208 1056.813607750609 525.5798775706216 297.5976508650425 909.8035397395896 299.5774118242317
175 0.005 0.875 3 662.7661640838892 416.7872716775374 416.54930275258 997.5621219536685 1046.697433510556 1056.815743597762 525.9113380939623 297.6485004391207 909.8546909091029 299.5776882522697
176 0.005 0.88 3 663.101353880636 417.4328826506992 417.1964358840432 997.5658302460256 1046.697760522392 1056.815953162523 526.2425322138079 297.6996592359844 909.9051972466652 299.5779659981265
177 0.005 0.885 3 663.4362321364592 418.0772025322828 417.8422753619532 997.5705064457946 1046.699481839699 1056.818094518782 526.5739854288751 297.7511274045892 909.956440322816 299.5782360390359
178 0.005 0.89 3 663.7700997710622 418.720230799638 418.4868212494766 997.5742733253458 1046.699811832173 1056.818307764732 526.905080054824 297.8029027036693 910.0068927540909 299.5785125976877
179 0.005 0.895 3 664.1037622944356 419.3619708731405 419.1300762993039 997.5790523544201 1046.70153231398 1056.820445627666 527.2365036453202 297.8549850972983 910.0581790955748 299.5787857160634
180 0.005 0.9 3 664.4366322362034 420.0024225986099 419.7720406761131 997.5829318698036 1046.701849232998 1056.82064500013 527.5678207984445 297.9073727977587 910.1086919291731 299.5790703817863
181 0.005 0.905 3 664.7690848492052 420.6415891239732 420.4127171365665 997.5877808841871 1046.703563581498 1056.822776724551 527.8991483620714 297.9600651452719 910.1600552329149 299.5793569207556
182 0.005 0.91 3 665.1006869210628 421.2794702135762 421.0521058128149 997.5917444477325 1046.703871954402 1056.822966562196 528.2303423107977 298.0130619286371 910.210681397824 299.579657962214
183 0.005 0.915 3 665.4319444346313 421.9160692167792 421.6902095947135 997.5966987237525 1046.705579301888 1056.825089942598 528.5616745609552 298.0663627043752 910.2621177304496 299.5799612984052
184 0.005 0.92 3 665.7623796582826 422.5513860282794 422.3270286698314 997.6007562652143 1046.705872418115 1056.825259177176 528.892810561885 298.1199659228001 910.3127964323825 299.5802768695373
185 0.005 0.925 3 666.0923432019658 423.1854240240338 422.9625660206936 997.6057895879346 1046.707563736239 1056.827365407883 529.2241258635047 298.1738711657418 910.3642463398089 299.5805920116371
186 0.005 0.93 3 666.4216379636233 423.8181831294376 423.5968219110643 997.6099196284838 1046.707838447466 1056.827516764376 529.5553442612826 298.2280773105067 910.4149616347352 299.5809147212518
187 0.005 0.9350000000000001 3 666.7507245534752 424.4496668352011 424.2297993634033 997.6150249709268 1046.709567830294 1056.829663831515 529.886757690993 298.2825832115454 910.4664977356355 299.5812280271738
188 0.005 0.9400000000000001 3 667.0785385289964 425.0798747760246 424.8614986162763 997.6192703388315 1046.709833028177 1056.829801765668 530.2177054711802 298.3373892729766 910.5171965631753 299.581547541184
189 0.005 0.9450000000000001 3 667.4060595204725 425.7088104085673 425.4919225907232 997.6244192600674 1046.711488863317 1056.831873577569 530.5488449604977 298.392494297066 910.568685606696 299.5818588671635
190 0.005 0.9500000000000001 3 667.733058665461 426.3364738923554 426.1210717148279 997.6287061386541 1046.711740785581 1056.832006571114 530.8798820621819 298.4478963703254 910.6194427979699 299.5821683606962
191 0.005 0.9550000000000001 3 668.0596943852972 426.9628686582751 426.7489489837262 997.6339665362902 1046.713412003521 1056.834094746741 531.210979932345 298.5035955984519 910.6710523860585 299.5824646160901
192 0.005 0.96 3 668.3854763378007 427.587994856856 427.3755548050525 997.638348318149 1046.713676881571 1056.834240523082 531.5419419915163 298.5595911924659 910.7218789454543 299.5827585259308
193 0.005 0.965 3 668.7108663663716 428.2118559353974 428.0008922220945 997.6436819539773 1046.715358675854 1056.836338682631 531.8729692223442 298.6158823407657 910.773602155514 299.5830405645712
194 0.005 0.97 3 669.0356524523741 428.8344522593953 428.6249618699341 997.6481462958918 1046.715631044476 1056.836489690515 532.2038744107512 298.6724673892758 910.8245285703324 299.5833228920025
195 0.005 0.975 3 669.3599919251205 429.4557874416629 429.247766976084 997.6535729291065 1046.717313262637 1056.838587670911 532.5348379386494 298.7293463021931 910.8762214513823 299.5835975875623
196 0.005 0.98 3 669.6836229918948 430.0758617981884 429.8693081905668 997.6581144613285 1046.717589586107 1056.838741576845 532.865611907022 298.7865174214397 910.9271297942224 299.5838778058204
197 0.005 0.985 3 670.0069508601979 430.694679005809 430.4895888015976 997.6636386565918 1046.719269214502 1056.840835457412 533.1966415041361 298.8439801479471 910.9788732480737 299.5841546561139
198 0.005 0.99 3 670.3295080064164 431.312239161486 431.1086092946466 997.6682709063498 1046.719542020343 1056.840985600949 533.5273899104906 298.9017349900853 911.0298375961295 299.5844421837604
199 0.005 0.995 3 670.651664683826 431.9285459204033 431.7263729573157 997.673878914253 1046.721212483487 1056.843067326755 533.8582140285464 298.9597804741048 911.0816522884294 299.5847297979024
200 0.005 1 3 670.9729676369967 432.5435995292339 432.3428804326494 997.6785830370949 1046.721475911458 1056.843208066236 534.1887894401274 299.018115678781 911.13266578552 299.5850305267734
201 0.005 1.005 3 671.2939685100971 433.157403948861 432.9581351116154 997.6842573194465 1046.723132287536 1056.84527711624 534.5194786271179 299.076740439821 911.1844867623286 299.5853318908705
202 0.005 1.01 3 671.6141369234689 433.7699593558888 433.5721376308662 997.6890340068179 1046.723385632825 1056.845406718962 534.8503006794551 299.1356532000722 911.2355160104271 299.5856441026101
203 0.005 1.015 3 671.9339673408604 434.3812695155813 434.1848913644548 997.6947479986903 1046.72502672782 1056.847459009645 535.1808905080153 299.194853900945 911.2873791153523 299.5859536913104
204 0.005 1.02 3 672.2529995500088 434.9913347144507 434.7963969582472 997.6995878034282 1046.725273910856 1056.847579631416 535.5112611168835 299.2543406517335 911.3384214238577 299.5862702823491
205 0.005 1.025 3 672.5717093543277 435.6001590191094 435.4066578903469 997.7053851540315 1046.726901861744 1056.84961630177 535.8417018003635 299.3141146348054 911.3902711609227 299.5865792794302
206 0.005 1.03 3 672.8895548174935 436.2077426923142 436.0156750080919 997.7102869581809 1046.727138853584 1056.84972740381 536.1719062306103 299.3741744367755 911.4413267219367 299.586890279849
207 0.005 1.035 3 673.2070475431499 436.8140896354748 436.6234517365541 997.7161397903061 1046.728764892387 1056.8517631989 536.5022430002742 299.4345196810027 911.4931979583489 299.5871899991702
208 0.005 1.04 3 673.5238741682994 437.419200416618 437.2299889912913 997.7211397616683 1046.729001567573 1056.851874546114 536.8324367998589 299.4951488665309 911.5443373204399 299.5874883563793
209 0.005 1.045 3 673.8402783288018 438.0230788095783 437.8352901691362 997.7270827411324 1046.730628917255 1056.85391075861 537.1626663055329 299.5560626145469 911.5962732000203 299.5877721606299
210 0.005 1.05 3 674.1558798586117 438.6257252243054 438.4393560157131 997.7321400191872 1046.730872405569 1056.854027165478 537.492657037075 299.6172583260027 911.647426087883 299.5880550361255
211 0.005 1.055 3 674.4712161983383 439.2271436755702 439.0421900707116 997.7381569998013 1046.73250378608 1056.856068615783 537.8227916504253 299.6787363493693 911.6993841083574 299.5883246589743
212 0.005 1.06 3 674.7857750712197 439.82733441015 439.6437930599599 997.7432778830902 1046.732746303509 1056.85618635219 538.1526386328675 299.7404958152272 911.7505494238333 299.5885957551702
213 0.005 1.065 3 675.0999384689328 440.4263013037188 440.2441684523406 997.749340003244 1046.734382266398 1056.858233238914 538.4825114400094 299.8025368104099 911.8025485498132 299.5888594013524
214 0.005 1.07 3 675.413382191051 441.0240450149619 440.8433171880442 997.7545361541056 1046.73462563619 1056.858353402226 538.8123149462396 299.8648591103405 911.8537363196815 299.5891289091231
215 0.005 1.075 3 675.7264443206552 441.6205693810053 441.441242813958 997.7606625868193 1046.736251106879 1056.860397028966 539.1420084497249 299.9274579945939 911.9056730594185 299.5893952915231
216 0.005 1.08 3 676.038819469638 442.2158749811805 442.037946260734 997.7659620099663 1046.73649008014 1056.860506458521 539.4714468325451 299.9903320329153 911.9568981506864 299.5896727781319
217 0.005 1.085 3 676.3508094280033 442.8099657359256 442.6334309888825 997.7721776461343 1046.738116497663 1056.862544157275 539.8009400029606 300.0534794110652 912.0088929889606 299.5899508072898
218 0.005 1.09 3 676.6621116446363 443.4028421008943 443.2276979123052 997.7775362304683 1046.738347907899 1056.862641638995 540.1301994039596 300.1168949135232 912.0600817309634 299.5902418897337
219 0.005 1.095 3 676.9730737574707 443.9945081217539 443.820750600436 997.7838279549893 1046.739967705957 1056.864668087918 540.459486976421 300.1805777830418 912.1120673309443 299.5905338143444
220 0.005 1.1 3 677.2832931624688 444.5849642769854 444.4125900034314 997.7892312353713 1046.740177262165 1056.864744849177 540.788530796166 300.2445248538994 912.1632457039162 299.5908370681484
221 0.005 1.105 3 677.5935079460575 445.1742148888081 445.0032197682581 997.7955979287358 1046.741835322282 1056.866810575291 541.1177839196787 300.3087344359967 912.2152905555591 299.5911343948405
222 0.005 1.11 3 677.9024862631906 445.7622601399804 445.5926407942006 997.8010870952195 1046.742029351378 1056.866864899474 541.4464862053171 300.3732067885293 912.2664590049387 299.5914425930899
223 0.005 1.115 3 678.2115484297537 446.3491042869089 446.1808567766777 997.8074978058113 1046.743658231711 1056.86889992018 541.7754651607394 300.4379397602978 912.3184728407415 299.5917421893671
224 0.005 1.12 3 678.519454404892 446.9347475121897 446.7678683565964 997.8130339302412 1046.743831248635 1056.868936031683 542.1039324208537 300.5029344165661 912.3696077339162 299.5920477069136
225 0.005 1.125 3 678.8274103975643 447.5191943640625 447.3536793813849 997.8194930975949 1046.745448132474 1056.870963588351 542.4326622212806 300.5681868756113 912.4215768038897 299.5923398279051
226 0.005 1.13 3 679.1341837837745 448.1024451012862 447.9382908363583 997.8250978937314 1046.745617978989 1056.870998175719 542.7609245552479 300.6336990230775 912.472680443899 299.5926342654576
227 0.005 1.135 3 679.4410017194045 448.6845042427404 448.5217065217087 997.831631743242 1046.747236447084 1056.873027204564 543.0894587917533 300.6994676419475 912.5246300287439 299.5929132486946
228 0.005 1.14 3 679.746691994173 449.2653721226695 449.103927449842 997.8373230845121 1046.747409742877 1056.873064139328 543.41748506406 300.7654938040648 912.5757299053879 299.5931938676781
229 0.005 1.145 3 680.0520960724214 449.8450529406622 449.6849573156804 997.8439043113826 1046.748976627119 1056.875041834734 543.7456293251211 300.8317751178514 912.6276109302685 299.5934642719531
230 0.005 1.15 3 680.3568863771112 450.4235473714957 450.2647971941633 997.8496320662584 1046.749153870132 1056.875088837354 544.0735714018821 300.8983116346575 912.6787074442043 299.5937356477871
231 0.005 1.155 3 680.6613697449819 451.0008596164917 450.8434508355198 997.8563073142126 1046.750743033521 1056.877087096041 544.4014995792587 300.9651021340143 912.7305973544128 299.5939987414546
232 0.005 1.16 3 680.9650885102434 451.5769903602614 451.4209193344041 997.8621268583322 1046.750937262536 1056.877146258491 544.7292866307533 301.0321451968039 912.7816911189727 299.5942675475965
233 0.005 1.165 3 681.2685514928927 452.1519437124012 451.9972063329079 997.868876776254 1046.752532008515 1056.879146465373 545.0569263436386 301.0994399090331 912.8335702574261 299.5945330878529
234 0.005 1.17 3 681.5712637702424 452.7257202154834 452.5723128974831 997.8747440387276 1046.752724017758 1056.879206495807 545.3842496396366 301.1669861427486 912.8846525917166 299.5948095786996
235 0.005 1.175 3 681.8736745536963 453.298324018273 453.1462426957021 997.8815597968411 1046.754312320775 1056.881199700928 545.7115957019532 301.2347826260821 912.9365260577579 299.5950855846121
236 0.005 1.18 3 682.1752769177028 453.8697559375092 453.7189969231434 997.8875026724319 1046.754498918823 1056.881252491445 546.0386720334483 301.3028277526419 912.987584625531 299.5953737645223
237 0.005 1.185 3 682.4765321878607 454.4400199517044 454.2905792837025 997.8943536332376 1046.756077938782 1056.883234865798 546.3656744727475 301.3711214005564 913.0394080836884 299.5956614727467
238 0.005 1.19 3 682.7770886339098 455.0091168869228 454.8609909505035 997.9003629611733 1046.756255091853 1056.883275847588 546.6924339367506 301.4396617410501 913.0904318164827 299.5959599014399
239 0.005 1.195 3 683.0773295086443 455.5770507830157 455.4302355715564 997.9072805770173 1046.757813406988 1056.88523733018 547.019167224325 301.5084492780013 913.1422177270542 299.5962546529544
240 0.005 1.2 3 683.3767746639135 456.1438223704815 455.9983142690359 997.9133183418083 1046.757977138611 1056.885263702926 547.3456674999792 301.5774807805585 913.1931861497008 299.5965549708661
241 0.005 1.205 3 683.675911629239 456.7094360346171 456.5652309331395 997.9202802903404 1046.759524450537 1056.887213072236 547.6720933730952 301.6467578555597 913.2449105861738 299.5968464004319
242 0.005 1.21 3 683.9743378951382 457.2738926147872 457.1309867971453 997.92639905153 1046.759681990843 1056.887230249735 547.9982446998126 301.7162777769968 913.2958459030114 299.5971396176066
243 0.005 1.215 3 684.2724428975948 457.8371961457307 457.6955855551832 997.9334097768037 1046.76122823461 1056.889176177584 548.3243610441483 301.78603937251 913.3475332538927 299.5974204220715
244 0.005 1.22 3 684.5698418916168 458.3993474289856 458.2590283999685 997.9396027207848 1046.761387917728 1056.889194152782 548.6502199615934 301.8560427614302 913.3984421604129 299.597699986315
245 0.005 1.225 3 684.8668976448641 458.9603505495665 458.8213190598083 997.9466834958772 1046.762936501887 1056.891145370106 548.9760206823033 301.9262865480134 913.4500864001449 299.5979658314011
246 0.005 1.23 3 685.1631916833239 459.5202063087131 459.3824586957414 997.952922420913 1046.763097772061 1056.891167432902 549.3015407727073 301.996769608306 913.5009678909054 299.5982305462114
247 0.005 1.235 3 685.4591880460941 460.0789187980589 459.9424510794565 997.9600821396916 1046.764654553879 1056.893124564988 549.626995763472 302.0674912193649 913.5525225796756 299.5984826468595
248 0.005 1.24 3 685.754512825157 460.6364887224078 460.5012973470081 997.9664112857171 1046.764818208723 1056.893147146324 549.9521774343411 302.1384499707587 913.6033623856438 299.5987365298419
249 0.005 1.245 3 686.0494892118869 461.1929202696529 461.0590012601686 997.9736156679558 1046.766374074461 1056.895107019003 550.2772867653406 302.2096457640162 913.6549612942651 299.5989822453168
250 0.005 1.25 3 686.3437697214439 461.748214385352 461.6155640699322 997.9799810391214 1046.766537223609 1056.895131308052 550.6021280010386 302.2810768071482 913.7058198861679 299.599234428705
251 0.005 1.255 3 686.6377327437008 462.3023751664317 462.1709896166569 997.9872697212387 1046.768087653189 1056.89708704041 550.9269161175155 302.3527421586561 913.7573798172425 299.599483058145
252 0.005 1.26 3 686.9310367827137 462.8554034904051 462.7252790320002 997.993683870217 1046.768247543956 1056.897105066734 551.2513836179168 302.4246410223112 913.8081883701643 299.5997431709976
253 0.005 1.265 3 687.2240057325251 463.4073035585992 463.2784361649149 998.0010090538547 1046.769796234086 1056.89905614801 551.5757959267432 302.4967722345688 913.8597543793866 299.6000042346772
254 0.005 1.27 3 687.5162748841581 463.9580761081523 463.8304621501499 998.0074825900139 1046.769943020274 1056.899061268037 551.900015036822 302.5691344888174 913.9105240613892 299.6002776978517
255 0.005 1.275 3 687.8085941686367 464.507725540609 464.3813608657364 998.0148847008774 1046.771536117061 1056.901055914093 552.2242685761684 302.6417255214743 913.9621074463507 299.6005484701553
256 0.005 1.28 3 688.0997443865851 465.0562521946818 464.9311334133039 998.021417002829 1046.771664444225 1056.901033643559 552.5479494444659 302.7145477027775 914.0128113365718 299.6008331749593
257 0.005 1.285 3 688.3909214319783 465.6036606437673 465.4797835933302 998.0288418409028 1046.773222543593 1056.902990966529 552.8717676609357 302.7875966398278 914.0643204929795 299.6011148729918
258 0.005 1.29 3 688.6810476085265 466.1499513112795 466.0273125082991 998.035407114533 1046.773320430976 1056.902939827546 553.1950494445426 302.8608747047207 914.1149515196842 299.6014065659719
259 0.005 1.295 3 688.9711760061075 466.6951288118717 466.5737240548939 998.0428749136547 1046.774863278402 1056.904882706552 553.5184731679776 302.9343769155614 914.1663949844872 299.6016906084033
260 0.005 1.3 3 689.2602085755461 467.2391935338638 467.1190193426894 998.0494739250701 1046.774954748276 1056.904825252254 553.8413507098375 303.0081059417293 914.216969681426 299.6019793916298
261 0.005 1.305 3 689.549033714145 467.782149803113 467.6632021756328 998.0569633876646 1046.776441521761 1056.906711641037 554.1642136300463 303.0820592644104 914.268310645668 299.6022591934753
262 0.005 1.31 3 689.8372279220882 468.3239984449202 468.2062737977159 998.0636059014365 1046.776533687646 1056.906660300407 554.4867722144402 303.1562353964109 914.3188594893264 299.6025370788282
263 0.005 1.315 3 690.1250312932517 468.8647437348195 468.7482380276996 998.0711722552915 1046.778043245878 1056.908571535616 554.8092475474605 303.2306340713922 914.3701859369695 299.6028018082586
264 0.005 1.32 3 690.412162248152 469.404386389625 469.2890960660898 998.0778704704962 1046.778155798939 1056.908540360446 555.1314142146861 303.305254116262 914.4207023949519 299.6030642003447
265 0.005 1.325 3 690.6989629896835 469.9429307053244 469.8288517917271 998.0855191363586 1046.779682807983 1056.910461475814 555.453512721794 303.3800942873401 914.4720067855393 299.6033150436591
266 0.005 1.33 3 690.9850621854392 470.4803772833895 470.3675063352132 998.0922840715328 1046.779799713734 1056.910435649599 555.7752875290429 303.4551534533063 914.5225110480828 299.6035669968981
267 0.005 1.335 3 691.2709504436965 471.0167304678818 470.9050635265018 998.0999958499057 1046.781328128335 1056.912357438727 556.0968606853581 303.5304305140176 914.5737992732364 299.6038104472644
268 0.005 1.34 3 691.5561354180314 471.5519909576411 471.4415245487641 998.1068301579603 1046.781450331827 1056.912331906435 556.4182550045946 303.6059245971685 914.6242538925386 299.6040591698276
269 0.005 1.345 3 691.8410171240457 472.0861624484942 471.9768938737581 998.1145427108148 1046.782970716918 1056.914250171162 556.7395929507087 303.6816353807482 914.6754853792725 299.6043048423714
270 0.005 1.35 3 692.1251980526019 472.6192459519128 472.5111774129581 998.1214010043168 1046.783089145448 1056.914221853411 557.0606011826128 303.7575605194205 914.7259268349279 299.604559990134
271 0.005 1.355 3 692.4090179364574 473.1512473041809 473.0443911302327 998.1291929022317 1046.784607147317 1056.91613230397 557.381555647561 303.8336998364902 914.7771142857482 299.6048152379544
272 0.005 1.36 3 692.6921409353071 473.6821694234573 473.5765289893345 998.1361120808591 1046.784716410975 1056.916094531497 557.7022480469625 303.9100520432583 914.8275136994268 299.6050815067294
273 0.005 1.365 3 692.9749950816931 474.2120134740884 474.1075835390649 998.1439421591144 1046.786221979131 1056.917990676051 558.0229163854577 303.9866165752857 914.8786445072026 299.6053482848527
274 0.005 1.37 3 693.2571716798462 474.7407794862121 474.6375540608036 998.1509078032244 1046.786321947839 1056.917940575177 558.3432229120469 304.0633918972221 914.9289868563386 299.6056246635626
275 0.005 1.375 3 693.5392720236767 475.268470433637 475.1664436216777 998.1588084466827 1046.787866748186 1056.919874291835 558.663539013378 304.1403760426003 914.9801083459616 299.6058943476513
276 0.005 1.38 3 693.8202599920813 475.7950856097032 475.6942528593289 998.1658309113682 1046.787953084984 1056.919804382837 558.9833129177626 304.2175718859758 915.0303709501089 299.6061730828222
277 0.005 1.385 3 694.1013197036714 476.3206289847985 476.2209855043016 998.1737454466509 1046.789466115624 1056.92170714155 559.3032067768909 304.2949741498371 915.0814055676425 299.6064427927004
278 0.005 1.39 3 694.3814179107376 476.8451006094758 476.7466425474547 998.1807854693527 1046.789525700638 1056.921615889236 559.6226098881657 304.3725854757312 915.1316365424392 299.6067170932715
279 0.005 1.395 3 694.6614821235183 477.3685045613207 477.2712276448154 998.1887352864326 1046.791028273083 1056.923510473155 559.9420766062299 304.4504012770668 915.1826000253418 299.6069783652179
280 0.005 1.4 3 694.9404823085333 477.8908409670312 477.7947417265128 998.1958173889236 1046.791091265741 1056.92342138486 560.2610466215285 304.5284242360775 915.2327255885398 299.6072413478168
281 0.005 1.405 3 695.2195401363101 478.4121142685605 478.3171885815036 998.2038117993648 1046.79259618205 1056.92531982642 560.5801511555287 304.606648238323 915.2836399062816 299.6074905499815
282 0.005 1.41 3 695.4975136628065 478.9323243072167 478.8385689217216 998.2109366100249 1046.792663106346 1056.925235451339 560.8987210110316 304.6850778043779 915.3337190959433 299.6077415166266
283 0.005 1.415 3 695.7753092900499 479.4514755701367 479.3588865450434 998.2189614856687 1046.794118751135 1056.927083865668 561.2172823527475 304.7637094617441 915.3845528132789 299.6079827737256
284 0.005 1.42 3 696.052412933193 479.9695685026467 479.8781424672557 998.226137812473 1046.794187023542 1056.927006191479 561.5355017652423 304.842541427652 915.4346087985266 299.60822562651
285 0.005 1.425 3 696.3292429897519 480.4866072731652 480.3963404173588 998.2342217200191 1046.795665475741 1056.928876159316 561.8536037311097 304.9215741343641 915.4854348273785 299.6084609092914
286 0.005 1.43 3 696.605355350029 481.0025922981199 480.9134813194181 998.2414491540513 1046.795750164136 1056.928810534665 562.1713405212757 305.0008058724827 915.5354525832702 299.6087023418788
287 0.005 1.435 3 696.8811980875868 481.5175277707151 481.4295688594973 998.2496080079655 1046.797236815758 1056.930685655615 562.4889369574036 305.0802360483265 915.586231641216 299.6089408598159
288 0.005 1.44 3 697.1563059748485 482.031414185786 481.944604002285 998.2568931273328 1046.797317367412 1056.930614607804 562.8062351833069 305.1598630278804 915.6362204983673 299.6091894233277
289 0.005 1.445 3 697.4311502918728 482.5442557611797 482.4585904772914 998.265094347741 1046.798802450367 1056.93248571512 563.1233861323475 305.2396866944058 915.6869568889048 299.6094383108796
290 0.005 1.45 3 697.7052811091456 483.0560529940752 482.971529242981 998.2724225349754 1046.798875452127 1056.932402623708 563.4401770829456 305.3197051984058 915.7368971801142 299.6096980358933
291 0.005 1.455 3 697.9790853438506 483.5668100579843 483.4834240269718 998.2806417307429 1046.800350957137 1056.934263153921 563.756796235965 305.3999182517655 915.7875405103669 299.6099576365733
292 0.005 1.46 3 698.2521514231164 484.0765273827785 483.9942757509022 998.2879928782417 1046.800405399268 1056.934162430084 564.0730476262595 305.4803236525685 915.8373907661079 299.61022624422
293 0.005 1.465 3 698.5251673025361 484.5852094026253 484.5040882292971 998.2962923360006 1046.801920309171 1056.936061624149 564.3895210946687 305.5609202622633 915.8880467078163 299.6104881666876
294 0.005 1.47 3 698.7970487015634 485.0928561409278 485.012862273291 998.3036953506733 1046.801961290866 1056.935938774111 564.7055638325359 305.6417114033774 915.9378181166049 299.610758738219
295 0.005 1.475 3 699.0689346899583 485.5994721957854 485.5206017003551 998.3120002195292 1046.803449477376 1056.937811733552 565.0213824901915 305.7226905362047 915.9883829243178 299.6110205611545
296 0.005 1.48 3 699.3397755826584 486.1050576737836 486.0273073472926 998.3194207297336 1046.803472314648 1056.937672942992 565.3366794357921 305.8038620772484 916.0380701764633 299.6112862790295
297 0.005 1.485 3 699.6106546992481 486.6096171266294 486.5329830387159 998.327767734341 1046.804955280272 1056.939539793273 565.6521225593473 305.8852196366282 916.0885729493027 299.6115394354329
298 0.005 1.49 3 699.8804816091675 487.1131506163803 487.0376295924116 998.3352390416122 1046.804974777123 1056.939398338429 565.9670278657043 305.9667672441026 916.1382042620608 299.6117937650931
299 0.005 1.495 3 700.1503699952514 487.6156627426609 487.5412508627263 998.3436281807915 1046.806455885733 1056.941267089601 566.2820681786786 306.0484992096303 916.1886596745691 299.6120342888862
300 0.005 1.5 3 700.419252718659 488.1171535223619 488.0438476802128 998.3511424223258 1046.806479932032 1056.941130896886 566.5963826528127 306.1304192394028 916.2382588643598 299.6122762673465
301 0.005 1.505 3 700.6881468628328 488.6176275373709 488.5454238433244 998.3595712211035 1046.807965303441 1056.943005403004 566.9106950181422 306.2125212343718 916.2886608972493 299.6125068786785
302 0.005 1.51 3 700.9560542706969 489.1170847780119 489.0459801485196 998.3671210672009 1046.807993768082 1056.942874042674 567.2243947781118 306.294808360877 916.3382198560961 299.6127428010024
303 0.005 1.515 3 701.223745453623 489.6155296378491 489.5455203360342 998.3755626065445 1046.809425594183 1056.944694061213 567.5380370991719 306.3772798537558 916.3885394330719 299.6129746807187
304 0.005 1.52 3 701.4910472039912 490.1129628469077 490.0440454216366 998.3831697551974 1046.809450734201 1056.944558508034 567.8514186198212 306.4599297310652 916.4380681667227 299.6132078464634
305 0.005 1.525 2 701.7598215814381 490.60939160151 490.5415504297616 998.3943458152135 1046.803490085841 1056.940915896714 568.1931509836486 306.5427826938529 916.4982143138266 299.6133601350664
306 0.005 1.53 2 702.0230777120045 491.1048203232578 491.03806615873 998.3985802222838 1046.802238779664 1056.940302691655 568.5195189473045 306.6258148425512 916.5472426470967 299.6135734133881
307 0.005 1.535 2 702.285855306979 491.5992548837177 491.5335856955794 998.4067983108735 1046.802250911649 1056.940378469045 568.8408708412286 306.7090241114922 916.597486224608 299.61382472793
308 0.005 1.54 2 702.5504730145582 492.0927001249377 492.0281094747037 998.4163575842375 1046.802573242054 1056.9407656164 569.1617450897957 306.7923771270458 916.648735979198 299.6140758991548
309 0.005 1.545 2 702.8130314740948 492.5851549440936 492.5216379758688 998.4254368946714 1046.803117991631 1056.941457629286 569.4815795017074 306.8759110781187 916.6996845332669 299.6143570303141
310 0.005 1.55 2 703.0755143314791 493.0766225797407 493.0141739230261 998.434894809586 1046.803743540091 1056.942201774552 569.8008527519343 306.959614651297 916.7511211626387 299.6146588955539
311 0.005 1.555 2 703.3378650722157 493.5671051344132 493.5057197489659 998.4442845173464 1046.804392707854 1056.942945521596 570.1197328649334 307.043487176516 916.8024938230151 299.6149775747626
312 0.005 1.56 2 703.5997736631775 494.0566045364529 493.9962778975818 998.4535850142495 1046.805043312121 1056.943694142281 570.4379449584289 307.1275323651286 916.8537770362879 299.6153122989313
313 0.005 1.565 2 703.8612269349823 494.5451228854053 494.4858507251297 998.4628542359947 1046.805703013081 1056.944452692122 570.7556998454521 307.2117511274447 916.9050017190292 299.615659891841
314 0.005 1.57 2 704.1223134651927 495.0326623535686 494.9744405852982 998.4720769090432 1046.806364379408 1056.945213593309 571.0729939631277 307.2961427048872 916.9561731081816 299.6160154895382
315 0.005 1.575 2 704.3828976945905 495.5192250017516 495.4620497158015 998.4812935019611 1046.807028208065 1056.945976181478 571.3897870521268 307.3807080107779 917.0072495571342 299.616373501065
316 0.005 1.58 2 704.6431432864514 496.0048131368368 495.9486804568821 998.4904335776993 1046.80768954374 1056.946738319775 571.7061694015138 307.4654435761484 917.0581997090596 299.6167275849755
317 0.005 1.585 2 704.9029437158 496.4894289082591 496.4343351101924 998.4995549462594 1046.808349925305 1056.94750014735 572.0220321881679 307.5503511955991 917.1090631058308 299.6170716943456
318 0.005 1.59 2 705.1623460044104 496.9730745234529 496.9190159390401 998.5086561276509 1046.809012829373 1056.948262038163 572.3373806765297 307.6354281459634 917.1598211608956 299.6173997309506
319 0.005 1.595 2 705.4213349195809 497.4557521411002 497.4027251630621 998.5177415477643 1046.809676331186 1056.949024354618 572.6522459880896 307.7206739305582 917.2104972930549 299.6177068910254
320 0.005 1.6 2 705.6798652085148 497.9374638763591 497.8854649399034 998.5267687531076 1046.810347416224 1056.949791941347 572.9666142648508 307.8060885394221 917.2610587147835 299.6179894075161
321 0.005 1.605 2 705.9379744338113 498.4182118062605 498.3672373852615 998.5358521557014 1046.811024555448 1056.950558742151 573.2804472972288 307.8916700536384 917.3116034815091 299.6182445774767
322 0.005 1.61 2 706.1956129885632 498.8979982893524 498.8480448218594 998.5449262681459 1046.811697010778 1056.951326908182 573.5939134425764 307.9774180801166 917.3620485654725 299.6184718990384
323 0.005 1.615 2 706.4528652871098 499.3768256530554 499.3278895165424 998.5539461034571 1046.812368961152 1056.952098508806 573.9070832157182 308.0633317785689 917.4123207359543 299.6186723940416
324 0.005 1.62 2 706.7096621904273 499.8546957499021 499.8067736025497 998.5629578309363 1046.813051161294 1056.952873186435 574.2196685595958 308.1494111689894 917.4625915516866 299.6188486813803
325 0.005 1.625 2 706.9660297351461 500.3316107127961 500.2846991868277 998.5719738669499 1046.813727383627 1056.953644692812 574.5317021534263 308.235652922911 917.5128126318734 299.6190048467108
326 0.005 1.63 2 707.2219516859968 500.8075728393733 500.761668488334 998.5809875945509 1046.814405405314 1056.954417829556 574.8432057497041 308.322056531283 917.5629713572797 299.6191461399952
327 0.005 1.635 2 707.4774355089573 501.2825843148303 501.2376837338258 998.5899995150568 1046.815086015555 1056.955191934383 575.1541929571107 308.4086197660621 917.6130688349848 299.619278084841
328 0.005 1.64 2 707.7324588923856 501.756647220333 501.7127470731542 998.5990061994248 1046.815767373656 1056.955965950911 575.464687451986 308.4953448011053 917.6630930349318 299.6194068665262
329 0.005 1.645 2 707.9870976516396 502.2297641219836 502.1868610139507 998.6080692479505 1046.816441111928 1056.95673159061 575.7747513819019 308.5822311074752 917.7131075898757 299.6195380626432
330 0.005 1.65 2 708.2408453753452 502.7019361023917 502.6600270541078 998.6169676762496 1046.817143561803 1056.957534978138 576.0842361648502 308.6692811670696 917.7629048257753 299.6196835481944
331 0.005 1.655 2 708.4950752108858 503.1731669192119 503.132248166635 998.6261724664226 1046.817805293456 1056.958270574671 576.393445943834 308.7564774612894 917.8129481632659 299.619828294429
332 0.005 1.66 2 708.7478587180269 503.6434569312317 503.603525670654 998.6349700349455 1046.818492165113 1056.95906057346 576.7019716125402 308.8438393794173 917.8625172795676 299.6199960780291
333 0.005 1.665 2 709.0007321652353 504.1128092004537 504.0738620069563 998.6440630966981 1046.819152261746 1056.95980652179 577.0100551552162 308.931353194748 917.9123120624066 299.6201772089548
334 0.005 1.67 2 709.2536669009536 504.5812263305752 504.5432596159922 998.6531423417143 1046.819781498583 1056.960503951206 577.3179746704714 309.0190142339699 917.9620220551741 299.6203632408433
335 0.005 1.675 2 709.5049564130595 505.0487088566563 505.0117198745148 998.6618684030949 1046.820428258016 1056.961257566007 577.6250610368272 309.1068409894085 918.0113236999227 299.6205754526335
336 0.005 1.68 2 709.7564605095167 505.5152601749042 505.4792455328471 998.6708951846739 1046.821056844905 1056.961973514624 577.9316997522957 309.1948207957007 918.0608808006306 299.6207995077276
337 0.005 1.685 2 710.0077295239015 505.9808822910368 505.9458386735931 998.6798640249049 1046.821677211068 1056.962670765963 578.2380301531854 309.2829470648071 918.1102213992929 299.6210306725484
338 0.005 1.69 2 710.2583037911506 506.4455772087054 506.4115013669026 998.688780832763 1046.822282580065 1056.963367501253 578.5438840591501 309.371227784845 918.1595468122429 299.6212682372662
339 0.005 1.695 2 710.5083180265191 506.9093469468724 506.8762357057063 998.6977131342029 1046.822896531095 1056.96407349002 578.8492331876687 309.459658138271 918.2087808895485 299.6215101138853
340 0.005 1.7 2 710.7578676232835 507.3721935741713 507.340043789837 998.7066557808662 1046.823511531803 1056.964782455198 579.1541408091564 309.5482370052139 918.2579680582675 299.6217532553263
341 0.005 1.705 2 711.0069691378486 507.8341192123735 507.8029277487648 998.7156104379637 1046.824129969757 1056.965492962045 579.4586151843688 309.636964802131 918.3071122004598 299.6219945387152
342 0.005 1.71 2 711.2556190067057 508.2951259786113 508.2648896622713 998.7245706914786 1046.824748366748 1056.966203679311 579.7626717198464 309.7258412749269 918.3562009965041 299.6222314016272
343 0.005 1.715 2 711.5037872301175 508.7552159834131 508.7259317017287 998.7335390330594 1046.825369831622 1056.966915299877 580.0662520726219 309.8148650247468 918.4052214268968 299.6224620849299
344 0.005 1.72 2 711.7515031511419 509.2143912552501 509.186055928721 998.7425108454989 1046.825992347492 1056.967628440704 580.3693975478349 309.9040350904912 918.4541939584028 299.6226858487967
345 0.005 1.725 2 711.998758733355 509.6726534010109 509.6452640926683 998.7514457664996 1046.82661634208 1056.968343815853 580.6720375222495 309.9933492691324 918.5030786147961 299.6229029511185
346 0.005 1.73 2 712.2455693090625 510.1300051505296 510.1035586316713 998.7603839583355 1046.82722591625 1056.969053865982 580.9743376296228 310.082807885435 918.5519495881837 299.6231144265618
347 0.005 1.735 2 712.4919764182623 510.5864485306727 510.5609416324635 998.7693550289273 1046.82785520981 1056.969772943302 581.2761712365427 310.1724093567853 918.6007569271195 299.6233222652374
348 0.005 1.74 2 712.7378785233877 511.0419851899968 511.0174149943368 998.7782619346447 1046.828488765959 1056.970495702095 581.5775316043114 310.2621559264277 918.6495104178797 299.6235290481716
349 0.005 1.745 2 712.9834733588389 511.4966173843769 511.4729808283805 998.7872035213815 1046.829130151582 1056.971223963689 581.8785226471477 310.352045868264 918.6981819157614 299.623738348547
350 0.005 1.75 2 713.2285131711207 511.9503473524512 511.9276413646911 998.7962256008475 1046.829767294974 1056.971954740131 582.179165448636 310.4420749808779 918.7468408768053 299.6239529436467
351 0.005 1.755 2 713.4730898888205 512.4031771988012 512.3813987073258 998.8052519977534 1046.830411733492 1056.972691825864 582.479377497989 310.532247068506 918.7954608068288 299.6241755040967
352 0.005 1.76 2 713.7171426646411 512.8551089935181 512.8342549717931 998.8142962495385 1046.831064865258 1056.973433496755 582.7790886417328 310.622558322757 918.8440550856169 299.6244083343805
353 0.005 1.765 2 713.9607646152388 513.3061448040575 513.2862122243187 998.8233514625156 1046.831722454925 1056.974179176374 583.078322282342 310.713008282699 918.8926182277951 299.6246533638582
354 0.005 1.77 2 714.2039531627922 513.7562867369527 513.7372725709761 998.8324174258031 1046.832381803037 1056.97492810567 583.3771768257377 310.8035968344058 918.9411264834034 299.6249114816108
355 0.005 1.775 2 714.4467370648291 514.2055369128661 514.1874380857321 998.8414953678766 1046.83304837639 1056.975681372254 583.675597450242 310.8943226493129 918.9896003173302 299.6251832978332
356 0.005 1.78 2 714.6890493703511 514.6538972062452 514.6367107739566 998.8505915244788 1046.833715656019 1056.976437806448 583.973669481031 310.9851854838925 919.0380358996864 299.6254682109024
357 0.005 1.785 2 714.9309083762087 515.1013697856508 515.0850928106893 998.8596656039373 1046.834378919051 1056.97719502141 584.2713187777596 311.0761839895046 919.0864364099489 299.6257645882638
358 0.005 1.79 2 715.1723364022788 515.5479565525881 515.532586198575 998.8687838326207 1046.835055987732 1056.977961696546 584.5684042929423 311.167317386435 919.1348104418721 299.6260697815508
359 0.005 1.795 2 715.4132330582879 515.9936597295066 515.9791930196561 998.877905091003 1046.835733512477 1056.978726050625 584.865224881002 311.2585852818113 919.1830968371698 299.6263807702672
360 0.005 1.8 2 715.6537134462229 516.4384814243132 516.4249152867804 998.8870062629729 1046.836408754057 1056.97949275203 585.1616769991876 311.349986558976 919.2313514514867 299.6266941005429
361 0.005 1.805 2 715.8937726133419 516.8824235399699 516.8697550615993 998.8961323883626 1046.837085344617 1056.980257108401 585.4577032362964 311.4415225092326 919.2795786740772 299.6270057215512
362 0.005 1.81 2 716.1333800284195 517.3254880781673 517.313714365091 998.9052761966118 1046.837762209795 1056.981017024795 585.7533244164824 311.533188093584 919.3277737297819 299.6273118230678
363 0.005 1.815 2 716.3725354330065 517.7676770169357 517.7567952428022 998.9144106476389 1046.83843106907 1056.981770349454 586.0484961822455 311.624986227443 919.3759157734518 299.627609001056
364 0.005 1.82 2 716.6112616714174 518.2089925895546 518.1989997519504 998.9235446168441 1046.839103455012 1056.982515532605 586.343291404891 311.7169155501539 919.4239985178675 299.6278936611861
365 0.005 1.825 2 716.8495135150924 518.6494368568085 518.6403300337391 998.9327104308352 1046.839781690973 1056.983264071552 586.6376902614563 311.8089736906574 919.472040105602 299.6281629727713
366 0.005 1.83 2 717.0872846525177 519.0890117237723 519.0807879524068 998.9418564460448 1046.840440666385 1056.984002144069 586.9317679354415 311.9011600689874 919.5200008062764 299.6284156926919
367 0.005 1.835 2 717.3245771783705 519.5277192116556 519.5203756084942 998.9510066516909 1046.841086500616 1056.984723727986 587.2253832119089 311.9934724802475 919.5679210301489 299.628647333566
368 0.005 1.84 2 717.5611343316642 519.9655608970985 519.959094702012 998.9600652303997 1046.841750868724 1056.98547276844 587.5185428890692 312.0859212689004 919.6157098035809 299.6288643479946
369 0.005 1.845 2 717.7977008076142 520.4025395386825 520.3969476976149 998.969310827532 1046.842384164514 1056.986179770347 587.8113562707293 312.1784903852363 919.6636334920039 299.6290565522695
370 0.005 1.85 2 718.0342495022596 520.8386574773076 520.8339368439005 998.9785440852253 1046.842991286935 1056.986848907176 588.1039282925321 312.2711763362259 919.7114826878698 299.6292172375286
371 0.005 1.855 2 718.2692975240583 521.2739151097633 521.2700633502867 998.9874631954776 1046.843629762284 1056.987585123805 588.3958056881211 312.3640032429855 919.7589841120359 299.6293690028325
372 0.005 1.86 2 718.5044057702643 521.708315550081 521.7053296568816 998.996719222101 1046.844255743501 1056.988288207759 588.6873659688309 312.45694796806 919.8067696855226 299.6295007238731
373 0.005 1.865 2 718.7395877031375 522.1418612291359 522.1397380409751 999.0059771695048 1046.844860142302 1056.988955741293 588.9787143101819 312.5500054080907 919.8544899614598 299.6296066528703
374 0.005 1.87 2 718.9733131315832 522.5745526714937 522.5732898070074 999.01492746959 1046.845498341748 1056.989694604917 589.269452543839 312.6432017020082 919.9018703158187 299.6297115652357
375 0.005 1.875 2 719.2070852306945 523.0063928287137 523.005987377893 999.0242174240298 1046.846122322346 1056.990401900925 589.5602357187698 312.7365149002982 919.9495065355952 299.6298060233736
376 0.005 1.88 2 719.4409644044166 523.4373842123802 523.4378330292475 999.0335000054579 1046.846728711309 1056.991074232987 589.8505898045356 312.8299383186006 919.997109257599 299.6298852595361
377 0.005 1.885 2 719.6733735324926 523.8675272770046 523.8688280289294 999.0424757782603 1046.847371673804 1056.991816991006 590.1401970841945 312.9234993641712 920.0443734366809 299.6299751732971
378 0.005 1.89 2 719.9058156183243 524.2968252666836 524.2989748701583 999.0517925905738 1046.84800291727 1056.992529653223 590.4295305769981 313.0171731686961 920.0918704570248 299.6300672452656
379 0.005 1.895 2 720.1383715288207 524.7252804222342 524.7282758209313 999.061097350067 1046.848612938647 1056.993205066364 590.718606841825 313.1109555900381 920.1393481235679 299.6301577602944
380 0.005 1.9 2 720.3694928988959 525.1528931434657 525.1567321028166 999.0701032313689 1046.849257030077 1056.993949214186 591.0069010456979 313.2048737216725 920.1864957221818 299.6302716114201
381 0.005 1.905 2 720.6006414295892 525.5796665282139 525.5843461242989 999.0793934612121 1046.849880582645 1056.994659266455 591.2950463485256 313.2989030584453 920.23388714495 299.6303995374729
382 0.005 1.91 2 720.8318470421491 526.0056028478584 526.0111200611381 999.0887057176973 1046.850489042816 1056.995334666831 591.5829555609149 313.3930390737505 920.2812386392927 299.6305359391459
383 0.005 1.915 2 721.0616586270437 526.4307027264151 526.4370552775068 999.0977420362427 1046.851128636211 1056.996074240629 591.8702335036078 313.4873090025005 920.3282738064582 299.6307028062163
384 0.005 1.92 2 721.2914577471366 526.8549691746845 526.8621541669935 999.1070592581461 1046.851756193301 1056.996783571422 592.1571551096362 313.5816885257638 920.3755577160266 299.6308885859743
385 0.005 1.925 2 721.5213352417634 527.2784047547502 527.2864190772711 999.1164368361015 1046.852359717924 1056.997447050609 592.4439157949222 313.6761708444753 920.4228209307821 299.6310833713072
386 0.005 1.93 2 721.7498266252369 527.7010097982968 527.7098512244283 999.1254675838242 1046.852971285608 1056.998162146752 592.7300318669753 313.7707833601212 920.4697720313402 299.631306973717
387 0.005 1.935 2 721.9783395148551 528.1227871921493 528.1324528870689 999.1347514578508 1046.853563161563 1056.998837729225 593.0158057587684 313.8655022314327 920.5168877973232 299.6315456276583
388 0.005 1.94 2 722.2069372643556 528.543739331114 528.5542262653015 999.1440706754844 1046.854126313263 1056.999463324296 593.301396016102 313.9603217600151 920.5639568671355 299.6317864936045
389 0.005 1.945 2 722.4341163740543 528.9638667158646 528.975172648994 999.1530903973663 1046.854713496673 1057.000147754313 593.5863988558117 314.0552718005396 920.6106826556429 299.6320468878378
390 0.005 1.95 2 722.6613350781935 529.3831717675619 529.3952939392071 999.1623474435403 1046.855276055811 1057.000799147384 593.8710408663144 314.1503268466636 920.6576021789668 299.632311252093
391 0.005 1.955 2 722.8886477890634 529.8016571098527 529.8145925719624 999.1715865557289 1046.855817049231 1057.001414863669 594.1553950959129 314.245480398245 920.7044984360722 299.632566945191
392 0.005 1.96 2 723.1145618382413 530.2193233443535 530.2330698422479 999.1806026042426 1046.856396208655 1057.002098064256 594.4392128748558 314.3407617481068 920.751064936693 299.6328315188064
393 0.005 1.965 2 723.3404879138641 530.6361734459638 530.6507281717094 999.1898339086252 1046.85696450579 1057.002753708843 594.7226738989363 314.4361451341152 920.7978761577261 299.6330899907677
394 0.005 1.97 2 723.5664914349293 531.0522097425155 531.0675697300234 999.1991374183651 1046.857513794131 1057.003369371923 595.0059966528579 314.5316263104559 920.8446286905655 299.6333295406947
395 0.005 1.975 2 723.7911172191349 531.4674327410488 531.4835957782487 999.2081833372002 1046.858095335067 1057.004050539618 595.2887044789817 314.6272325058135 920.8910617818866 299.6335695994724
396 0.005 1.98 2 724.015767118683 531.881845419007 531.8988086616797 999.2175169220353 1046.858665735849 1057.004703238978 595.5710831066597 314.7229402247886 920.9377181918475 299.6337981168677
397 0.005 1.985 2 724.2404588842169 532.2954500623899 532.3132105593006 999.2268693296782 1046.859218151416 1057.005321579937 595.8532847731379 314.8187427194805 920.9843340124202 299.6340069091625
398 0.005 1.99 2 724.4638134948055 532.7082472046739 532.7268027565448 999.2359449744125 1046.859808291198 1057.006009629224 596.134869708676 314.9146686270552 921.0306479081759 299.6342172119639
399 0.005 1.995 2 724.6872250663514 533.1202399263095 533.1395876928816 999.2452889442833 1046.860384407857 1057.006668151465 596.4161188214761 315.0106932333298 921.0771754670351 299.634419058887
400 0.005 2 2 724.9106756720337 533.5314302799709 533.551567410609 999.2546636987961 1046.860938314352 1057.007288227564 596.6971910532994 315.1068097345398 921.1236517802619 299.6346056620013
401 0.005 2.005 2 725.1327908996025 533.9418187480157 533.9627431349838 999.263700050827 1046.861527990475 1057.00798011635 596.9777129464944 315.2030484159517 921.1698313341186 299.634801070324
402 0.005 2.01 2 725.3549268386174 534.3514082159629 534.3731171861981 999.273062142143 1046.862119062889 1057.008650549128 597.2578596243028 315.2993846078184 921.2162423905222 299.6349972242444
403 0.005 2.015 2 725.5771486808503 534.7602011280112 534.7826917175245 999.2824783903311 1046.862690805096 1057.009286297809 597.5377385592537 315.3958108497665 921.2626091111889 299.6351881714967
404 0.005 2.02 2 725.7980314902413 535.1681979393867 535.1914680025448 999.2916091607927 1046.863297918329 1057.009992968724 597.8170699899551 315.4923562075592 921.3087498815811 299.6353975548224
405 0.005 2.025 2 726.0189120908326 535.5754015129772 535.5994482858607 999.3010279533964 1046.863896661257 1057.010673923764 598.0961280951245 315.5889953303312 921.3550434960406 299.635616509719
406 0.005 2.03 2 726.2397638629265 535.9818142670065 536.0066348523161 999.3104685145355 1046.864483712972 1057.011324769264 598.3749707785806 315.6857221920587 921.401272424668 299.6358380922296
407 0.005 2.035 2 726.4593820506628 536.3874366087973 536.4130288726788 999.3196409694308 1046.865102803069 1057.012042806967 598.6532228375673 315.7825678525277 921.4472585641544 299.6360839651831
408 0.005 2.04 2 726.6790401932745 536.7922713537835 536.8186326123761 999.329082078521 1046.865712155078 1057.012735879999 598.9311587004585 315.8795040439145 921.4934525916842 299.6363425105262
409 0.005 2.045 2 726.8987903632844 537.1963203879694 537.2234479846675 999.3385464856709 1046.866310844335 1057.013398681057 599.2088668702314 315.9765265669761 921.5396198985134 299.6366039400899
410 0.005 2.05 2 727.1172448167007 537.5995845842691 537.6274764071915 999.3477427463318 1046.866940669106 1057.014127239146 599.4859903734913 316.073666225536 921.5854912583728 299.636886903271
411 0.005 2.055 2 727.3357034412568 538.0020667548873 538.0307201297811 999.3572141659288 1046.867559478016 1057.014827797749 599.7628005298563 316.1708930434717 921.631579690334 299.6371772619632
412 0.005 2.06 2 727.5542003126964 538.4037691456654 538.4331812853844 999.3667076551828 1046.868161342574 1057.01549530274 600.0393069183609 316.268209743494 921.6776298441764 299.6374631956531
413 0.005 2.065 2 727.7714102057504 538.8046921698691 538.8348609984341 999.3759345194528 1046.868798485842 1057.016230222033 600.3152540553122 316.3656404525983 921.7233880860405 299.6377616771464
414 0.005 2.07 2 727.9886516251879 539.204838804064 539.2357616629672 999.3854306447856 1046.86942132278 1057.016932283582 600.5909414174304 316.4631565938404 921.769349773791 299.6380572986259
415 0.005 2.075 2 728.2059428938514 539.6042111890126 539.6358852783459 999.3949373124448 1046.870021149546 1057.017594197783 600.8664526801108 316.5607534973031 921.8152642236595 299.6383375078945
416 0.005 2.08 2 728.421956809203 540.0028098310025 540.0352330806813 999.4041747000584 1046.870648613635 1057.018314781684 601.14138288526 316.6584645156132 921.8608816663962 299.6386192262069
417 0.005 2.085 2 728.6379910587426 540.4006375337498 540.433807317094 999.413692001059 1046.871257623075 1057.018998028139 601.4159746315624 316.7562612982081 921.9067040845014 299.638887553394
418 0.005 2.09 2 728.8540727625007 540.797696604813 540.8316101684414 999.4231790540247 1046.871837044609 1057.019637341456 601.6903718116887 316.85413798637 921.9524710170847 299.6391309321523
419 0.005 2.095 2 729.0688667720874 541.1939873739766 541.2286427242658 999.4324066834319 1046.872443941498 1057.020332363666 601.9641941608413 316.9521260137093 921.9979265147442 299.6393671050063
420 0.005 2.1 2 729.2836898164687 541.5895126126237 541.6249071595995 999.4418931833585 1046.873027101542 1057.020988452617 602.2377062733399 317.050197662154 922.0435706264768 299.6395829214794
421 0.005 2.105 2 729.4985255084819 541.9842745037419 542.0204055295023 999.4513917187153 1046.873587688279 1057.021604896845 602.5110170816839 317.1483477701087 922.0891591634393 299.6397686612933
422 0.005 2.11 2 729.7120961161635 542.3782735171466 542.4151390261825 999.4606248972826 1046.874176666954 1057.022281776653 602.7837551743055 317.2466083410244 922.1344555854535 299.6399440463506
423 0.005 2.115 2 729.9256204416038 542.7715124714256 542.8091099024739 999.470125612743 1046.874749427134 1057.022925622461 603.0561568776375 317.3449504677395 922.1799576288173 299.6400979987138
424 0.005 2.12 2 730.1391967696778 543.163993419632 543.2023201108559 999.4796324394018 1046.875298149226 1057.023529883021 603.3283674882044 317.4433672255212 922.2254043474549 299.6402220733145
425 0.005 2.125 2 730.3515707695834 543.5557169317568 543.5947708959557 999.4888397802653 1046.87587282598 1057.024196173977 603.600009977835 317.5418938192923 922.2705321357187 299.640338483439
426 0.005 2.13 2 730.5639187802115 543.9466856128538 543.9864643585379 999.4983474104964 1046.876443949008 1057.024836129111 603.871351084093 317.640502030835 922.315874545289 299.6404394277485
427 0.005 2.135 2 730.7763010344562 544.33690166215 544.3774024940504 999.5078617281348 1046.87698602314 1057.025439619808 604.1425118815765 317.7391818657212 922.3611848865153 299.6405184651319
428 0.005 2.14 2 730.9876448776323 544.7263657546429 544.7675865590926 999.5171048428879 1046.877563581241 1057.02611195383 604.4131335402785 317.8379687963743 922.4062047522516 299.6405992902864
429 0.005 2.145 2 731.1989114550987 545.1150804616186 545.1570187287917 999.5266087835324 1046.878132003196 1057.026756142287 604.6833741199123 317.9368328820134 922.4514262814578 299.640675161723
430 0.005 2.15 2 731.4101853332105 545.5030480883241 545.5457011328526 999.5361555219512 1046.878682878008 1057.027366343481 604.9534075618984 318.0357689697765 922.4966313418461 299.6407417594104
431 0.005 2.155 2 731.6202113845499 545.8902689283199 545.9336348633732 999.5454271415874 1046.879266248276 1057.028042587923 605.2228829054568 318.1348057415369 922.5415531321881 299.6408235181958
432 0.005 2.16 2 731.8301429925598 546.276745389986 546.3208218908893 999.5549534848182 1046.87983311032 1057.028689295894 605.4920725282303 318.2339224054248 922.5866572486427 299.6409138072073
433 0.005 2.165 2 732.0400826964814 546.6624799913203 546.7072643870138 999.5645105305683 1046.880394399734 1057.029306336023 605.7610557307945 318.3331129978578 922.6317122146294 299.6410076866625
434 0.005 2.17 2 732.2488928050851 547.0474730917077 547.0929634691822 999.5738061797191 1046.880983244795 1057.029985940311 606.0293990177763 318.4324050509789 922.6765205396274 299.6411281992548
435 0.005 2.175 2 732.4577081788771 547.4317274128124 547.4779212735714 999.5833461772695 1046.881554825752 1057.030633424283 606.2974551119082 318.5317684354155 922.721513076287 299.6412659688899
436 0.005 2.18 2 732.6665934918741 547.8152451771413 547.8621399386079 999.5929791319521 1046.882087524225 1057.031235444038 606.5653722279594 318.6312003586812 922.7664712958697 299.6414137582104
437 0.005 2.185 2 732.8742846886261 548.1980267542166 548.2456205154997 999.6022647113195 1046.882659635608 1057.031903016245 606.8327013978196 318.7307354949302 922.8111467361191 299.6415917320399
438 0.005 2.19 2 733.081966439172 548.5800748076615 548.628365090016 999.6118033271825 1046.883215759366 1057.032535037997 607.099702865941 318.8303427609596 922.8560041174252 299.6417877243048
439 0.005 2.195 2 733.2896786424747 548.9613914227344 549.0103756632224 999.6213504414142 1046.883741570094 1057.033121059776 607.3665075766412 318.9300141200909 922.9008151745492 299.6419915436591
440 0.005 2.2 2 733.4962157064019 549.341977028621 549.3916533506753 999.6306238545424 1046.88428903863 1057.033758968027 607.6327057215664 319.029787140965 922.9453331717019 299.642220160067
441 0.005 2.205 2 733.7027408499362 549.7218342613652 549.7722002612774 999.6401371340141 1046.884810164075 1057.034352874952 607.8985920884486 319.1296310113862 922.9900186715224 299.6424595038368
442 0.005 2.21 2 733.9092860612083 550.100965121222 550.1520182892166 999.6496514638601 1046.885303730449 1057.034906208876 608.1642964248437 319.229538894227 923.0346415502703 299.6426974507593
443 0.005 2.215 2 734.1146651585829 550.4793703065183 550.5311086799319 999.6589174218263 1046.88582769112 1057.035521519499 608.4294668490754 319.3295475014918 923.0789874042879 299.6429496262046
444 0.005 2.22 2 734.3200172719888 550.85705223481 550.9094734659482 999.6684201589096 1046.886339725871 1057.036108991053 608.6943143431556 319.429624288255 923.1235031845889 299.643201712623
445 0.005 2.225 2 734.5253808139654 551.2340129124302 551.2871144994948 999.6779380886686 1046.886831217966 1057.036663522726 608.9589545132014 319.5297644117871 923.1679724053702 299.6434415838597
446 0.005 2.23 2 734.729584730906 551.6102528833339 551.6640329724995 999.6872209668155 1046.887356481013 1057.037281025909 609.223031967605 319.6300065199626 923.2121795471628 299.6436851081737
447 0.005 2.235 2 734.9337958952781 551.9857746835435 552.0402309163841 999.6967327891972 1046.887864785249 1057.037865862995 609.4867937735471 319.730319329389 923.2565560234086 299.6439193182873
448 0.005 2.24 2 735.1380169516344 552.3605803360778 552.4157102356863 999.7062581392551 1046.888353696288 1057.038417002295 609.750347640534 319.8306850065011 923.3008863950095 299.6441342298693
449 0.005 2.245 2 735.3410322510388 552.7346702348593 552.7904720184472 999.7155381580388 1046.888875037176 1057.039031488939 610.0133233953786 319.9311452707686 923.3449480721853 299.6443481706225
450 0.005 2.25 2 735.5440373129179 553.1080470264774 553.1645183738484 999.7250551605499 1046.889382930781 1057.039616112354 610.2759926028626 320.0316697473613 923.3891855315929 299.6445509487945
451 0.005 2.255 2 735.7471042692536 553.4807127064407 553.5378511636281 999.7345932683664 1046.889874725423 1057.040169142892 610.5384791881598 320.132252085602 923.4333780686387 299.6447351959874
452 0.005 2.26 2 735.949050523746 553.8526678572616 553.9104715778096 999.7438938602423 1046.890402740866 1057.04078845361 610.8004130039238 320.2329296652985 923.4773092844039 299.6449221692549
453 0.005 2.265 2 736.1510014573389 554.2239149926272 554.2823816241671 999.7534273433172 1046.890921389665 1057.041381767709 611.0621271699142 320.3336698725582 923.5214142342439 299.6451038060721
454 0.005 2.27 1 736.351155531491 554.5933900793574 554.6527272316705 999.8268383482588 1046.90311918542 1057.046177602789 611.3625848385316 320.4344911058306 923.6087457811085 299.6451803212233
455 0.005 2.275 2 736.5594513188361 554.9632543274062 555.0231668497207 999.7834110421383 1046.896159944758 1057.047553613727 611.6017877326437 320.5357226004315 923.6246475252493 299.645334140431
456 0.005 2.28 2 736.7568966131406 555.3323935660485 555.3929387924945 999.787452333804 1046.899283059965 1057.051318468143 611.8534371308496 320.6367862187849 923.6614311329995 299.6455912326669
457 0.005 2.285 1 736.9547830241214 555.6997668209259 555.7611590173375 999.8601635939066 1046.910279627861 1057.054345835911 612.1509723578372 320.7377705380694 923.7475800234452 299.6457167875665
458 0.005 2.29 1 737.1596557146772 556.0664273329066 556.1285894595566 999.896200171249 1046.909920824459 1057.053115692866 612.4385592779729 320.8389374090421 923.8186596848146 299.6457900304495
459 0.005 2.295 1 737.3652680010782 556.4323962874014 556.4953049313539 999.9127132291723 1046.905852616843 1057.05075527204 612.7184212332542 320.9402162252306 923.8756309675608 299.6458655149318
460 0.005 2.3 1 737.5693421686952 556.7976729817226 556.8613116520937 999.922249818095 1046.904062970048 1057.050900575318 612.99244740017 321.0416323681065 923.9251237638192 299.6459606779457
461 0.005 2.305 1 737.7703414818428 557.1622525837547 557.2266086417405 999.9289465943872 1046.902686309653 1057.050553914891 613.2622373705276 321.1431509628404 923.9699048592045 299.6460905697993
462 0.005 2.31 1 737.9690263921248 557.5261381699503 557.5911996286409 999.9370042587032 1046.903493850484 1057.051833261317 613.5290951199609 321.2447541959853 924.0140700627178 299.6462609382518
463 0.005 2.315 1 738.1656546697828 557.8893356033643 557.955089018798 999.9451947167516 1046.903322627541 1057.051495788292 613.7938250337687 321.3464115106418 924.0573207829577 299.6464722190859
464 0.005 2.32 1 738.3614419499565 558.2518454779826 558.3182811911676 999.9553198758023 1046.904542402117 1057.05263786655 614.057227942512 321.4481163786029 924.1017752707853 299.6467305980315
465 0.005 2.325 1 738.5562903015026 558.6136682288715 558.6807780653938 999.9648687012198 1046.904268118476 1057.052157910618 614.3195624433208 321.5498627082582 924.1456416317415 299.6470323867374
466 0.005 2.33 1 738.7511970685573 558.9748090417623 559.0425846998305 999.9758493917369 1046.90541629735 1057.053401317628 614.5813183081451 321.6516414876982 924.1907142802921 299.6473806873872
467 0.005 2.335 1 738.94563291778 559.3352660009816 559.4037015151569 999.985888352865 1046.905038011599 1057.052959535735 614.8423866620807 321.7534695359253 924.2349506789973 299.6477690072196
468 0.005 2.34 1 739.1403026031636 559.6950454205506 559.764134027131 999.997071741515 1046.906195164378 1057.054330833515 615.1030098100504 321.8553483928455 924.2802039924669 299.6481993515708
469 0.005 2.345 1 739.3345159496547 560.0541466069791 560.1238829427371 1000.007066848063 1046.905803469995 1057.053926973269 615.3631162382105 321.9572747526707 924.3243927084308 299.6486631798302
470 0.005 2.35 1 739.5288294894689 560.4125738708317 560.4829526591999 1000.018099792691 1046.906924089803 1057.055266907168 615.6229264743956 322.0592513474509 924.3694554558706 299.649161913352
471 0.005 2.355 1 739.722511672719 560.7703256040089 560.8413427823099 1000.027861752065 1046.906529631102 1057.054919060836 615.8821796471799 322.1612861344296 924.4134157669279 299.6496863649643
472 0.005 2.36 1 739.9163233002178 561.1274076897834 561.1990583557166 1000.038938306476 1046.907842585041 1057.05642793407 616.1412029011232 322.2633622404036 924.4583643385265 299.6502366140483
473 0.005 2.365 1 740.1095187402515 561.4838191193306 561.5560997046655 1000.048886141495 1046.907656373371 1057.056193293762 616.3997281727119 322.3655055961673 924.5023553372926 299.6508022970663
474 0.005 2.37 1 740.3027258486007 561.8395646212003 561.9124710265047 1000.059813614756 1046.908870809258 1057.057576932381 616.6579105275281 322.467701670419 924.5472141804169 299.6513833502837
475 0.005 2.375 1 740.495309211906 562.1946426778061 562.2681720253195 1000.069572727132 1046.908571987158 1057.057225418477 616.9155213761734 322.5699645653422 924.5910156310474 299.6519696372335
476 0.005 2.38 1 740.6877859744154 562.5490572909375 562.6232063342287 1000.080227738466 1046.909660596136 1057.058515744473 617.172797582619 322.6722840687628 924.6355414458508 299.6525615057635
477 0.005 2.385 1 740.879630987268 562.9028081216401 562.9775740567034 1000.089901302719 1046.909347574365 1057.058148855968 617.4294140275871 322.7746602363393 924.6790865309362 299.653149319281
478 0.005 2.39 1 741.071411261309 563.255900822021 563.3312796612895 1000.10062086054 1046.910500131443 1057.059480360026 617.685767480736 322.8770882035052 924.7234821739077 299.6537341722694
479 0.005 2.395 1 741.2625838083331 563.6083319327885 563.6843220441701 1000.110233130326 1046.910167603586 1057.059105370804 617.9415617005421 322.9795623901906 924.7668776378443 299.6543071599887
480 0.005 2.4 1 741.4535901391801 563.9601070893701 564.0367050885308 1000.120901521044 1046.911322927735 1057.060451663974 618.1970280120291 323.0820571508348 924.8110924950141 299.6548699078614
481 0.005 2.405 1 741.6440324503452 564.3112260203777 564.3884292760966 1000.130478747662 1046.910997826404 1057.060087934763 618.4519520284879 323.1846151090587 924.8543296012066 299.655414501321
482 0.005 2.41 1 741.8344612286871 564.6616933483213 564.7394984954541 1000.141125700806 1046.912166625625 1057.061450658806 618.7065922882006 323.2872256727806 924.8983977063472 299.6559429964661
483 0.005 2.415 1 742.0242620457731 565.0115056619505 565.0899109432305 1000.150687915024 1046.911852289433 1057.061092943062 618.9608358995243 323.3898842218492 924.9415203751646 299.6564481418494
484 0.005 2.42 1 742.2140839628581 565.3606687615196 565.4396712671597 1000.161275996919 1046.913019216377 1057.06246058069 619.2146074267077 323.4925948403058 924.9854650408004 299.6569326647648
485 0.005 2.425 1 742.4033846859993 565.7091819063718 565.7887795322703 1000.170724601273 1046.912620512964 1057.062042273054 619.4674886141212 323.5953632325186 925.0283884956386 299.6573899850799
486 0.005 2.43 1 742.5925513332642 566.0570500984451 566.1372397914565 1000.181355130671 1046.913844845591 1057.063455084304 619.7203464278854 323.6981763921092 925.072227165289 299.6578234355634
487 0.005 2.435 1 742.7812011286107 566.4042702731989 566.4850508322313 1000.19081354765 1046.913479148035 1057.06305790192 619.9727825120872 323.8010528221686 925.1150315664113 299.6582272053524
488 0.005 2.44 1 742.9698892492793 566.7508496427259 566.8322174005762 1000.201434697325 1046.914719452376 1057.064480137163 620.2250260291902 323.9039922593508 925.1587075516804 299.6586053340658
489 0.005 2.445 1 743.1580971809882 567.0967858580027 567.1787390515668 1000.210910580669 1046.914373159162 1057.064092935105 620.4767316823201 324.0069861015732 925.2015119214766 299.6589527215656
490 0.005 2.45 1 743.3462323370258 567.4420829562457 567.5246189309017 1000.221507836381 1046.915618593506 1057.065519631677 620.728181093766 324.1100257403285 925.2450766545728 299.659274030405
491 0.005 2.455 1 743.5337876562247 567.7867394027633 567.8698566167732 1000.230928389443 1046.915259990235 1057.065124607363 620.9790996374126 324.2131147792065 925.287625662913 299.6595649011702
492 0.005 2.46 1 743.7213074173712 568.130759645557 568.2144551750735 1000.241609552762 1046.916530476575 1057.066558724382 621.2297017236718 324.3162496305133 925.3311672188736 299.6598307227077
493 0.005 2.465 1 743.9082304260592 568.4741422894006 568.5584148891506 1000.250987797064 1046.916145106421 1057.066153077071 621.4797591327585 324.4194266528335 925.3735051276446 299.6600677099089
494 0.005 2.47 1 744.0951124594402 568.8168921761858 568.9017390532454 1000.261548836667 1046.917399461129 1057.067586138759 621.7295908791351 324.5226572589649 925.4167395077922 299.6602819002314
495 0.005 2.475 1 744.2814327908744 569.1590068385627 569.2444269086909 1000.270911478552 1046.917037367823 1057.067188469144 621.9788254890631 324.6259349766106 925.4589969965291 299.6604699444647
496 0.005 2.48 1 744.4676784525126 569.5004924226291 569.5864825931644 1000.281428701613 1046.918283366185 1057.068614964874 622.2277970916452 324.7292620770539 925.5021481001986 299.660638295279
497 0.005 2.485 1 744.6533258616303 569.8413454535372 569.9279048320276 1000.290758785507 1046.917924042994 1057.068217333735 622.4762318703192 324.8326267054496 925.5443020795732 299.6607840243375
498 0.005 2.49 1 744.8388995877062 570.1815718116299 570.2686976041629 1000.301252940403 1046.91917119139 1057.069641399466 622.7243715325023 324.9360604467781 925.5873438165562 299.6609138012352
499 0.005 2.495 1 745.0238939362304 570.5211679313094 570.6088594982192 1000.310606775091 1046.918821022788 1057.069243920824 622.9723698605854 325.0395213843761 925.6293992300705 299.661024948074
500 0.005 2.5 1 745.2088424708941 570.860141402077 570.9483952544116 1000.321091907482 1046.920064684387 1057.070663626828 623.219934290707 325.143033572303 925.6723262335934 299.6611242367657
501 0.005 2.505 1 745.3931806846776 571.1984889319773 571.287303894728 1000.330428924533 1046.919710040703 1057.070262054465 623.4669160927953 325.2465821100637 925.7143013468475 299.6612089671489
502 0.005 2.51 1 745.5774940631912 571.5362141208288 571.6255882730337 1000.340882138499 1046.920948942457 1057.071677958035 623.7132936087127 325.3501644068402 925.7571262771298 299.6612859071786
503 0.005 2.515 1 745.7612651910808 571.8733171535562 571.9632486097611 1000.350179189671 1046.920594436893 1057.071275387902 623.9592999057796 325.4538041588339 925.798954863649 299.6613522853547
504 0.005 2.52 1 745.9448129014133 572.2097996951991 572.3002869960254 1000.360678768322 1046.921855637914 1057.072700632721 624.2050308550322 325.5574888917583 925.841623579311 299.6614147431563
505 0.005 2.525 1 746.1278693711184 572.5456616707578 572.6367034527481 1000.36997796123 1046.921503377191 1057.072295829545 624.4502834765483 325.6612097532066 925.8833276455522 299.6614702650747
506 0.005 2.53 1 746.3109223853743 572.8809085814271 572.9725018716233 1000.380379600203 1046.922737195008 1057.073704900632 624.6951076035684 325.7649772867603 925.9258848307355 299.6615252716051
507 0.005 2.535 1 746.4932199887431 573.2155375012818 573.3076811433986 1000.389597536498 1046.922388635521 1057.073306179673 624.9394783126322 325.8687844160298 925.9674504741532 299.6615764732701
508 0.005 2.54 1 746.675548526287 573.5495533311897 573.6422449783813 1000.399997625155 1046.923637794508 1057.074721075383 625.1836489978737 325.9726299286456 926.0098948036888 299.6616300011412
509 0.005 2.545 1 746.8573224433446 573.8829553178224 573.976193298721 1000.409369570129 1046.923304003818 1057.074316584689 625.4273268432256 326.0765163945617 926.0514558516201 299.6616822940027
510 0.005 2.55 1 747.0391499757716 574.215746757889 574.3095289504051 1000.419832127495 1046.924545717214 1057.07572128774 625.670774427876 326.1804599664155 926.0938701695152 299.6617391820404
511 0.005 2.555 1 747.2204456900737 574.547927593437 574.6422521396207 1000.429066697062 1046.924174122542 1057.075301788167 625.9137399638089 326.2844227039551 926.1352494707631 299.661796771865
512 0.005 2.56 1 747.4017216158925 574.8795015340856 574.9743661241286 1000.439433289168 1046.925403809066 1057.076706436627 626.1564995068231 326.3884285981541 926.1774762429673 299.6618606226223
513 0.005 2.565 1 747.5824223791593 575.2104670489159 575.3058703085428 1000.448634740188 1046.925036225599 1057.076291103655 626.398717780333 326.4924779433371 926.2186985466532 299.6619265742649
514 0.005 2.57 1 747.7630838144137 575.5408282247989 575.6367679847059 1000.458993965769 1046.926274080922 1057.077698344873 626.6406700598313 326.596564397796 926.260797752828 299.6619998071425
515 0.005 2.575 1 747.9432351183619 575.8705838765579 575.9670587104497 1000.468181361956 1046.925905046819 1057.077279924448 626.8821016514522 326.7006779567635 926.3019097418377 299.662076049148
516 0.005 2.58 1 748.1233712205039 576.1997370404588 576.2967453365665 1000.478564482647 1046.927146770353 1057.07868534549 627.1232665488875 326.8048285364777 926.3439178728466 299.6621602012337
517 0.005 2.585 1 748.3033130684003 576.52828715645 576.6258277088396 1000.487804632062 1046.926796723536 1057.078274274705 627.3639427341857 326.9090200285747 926.3850152695713 299.6622477167081
518 0.005 2.59 1 748.4829283958769 576.8562391319757 576.9543092495866 1000.498144253759 1046.928026203223 1057.079671435836 627.6044073516032 327.0132652819188 926.426909379659 299.6623433117858
519 0.005 2.595 1 748.6618756741278 577.1835913804651 577.282189738864 1000.507302880382 1046.927652017753 1057.079248999309 627.8443443095672 327.1175293072927 926.4678255951267 299.6624422840134
520 0.005 2.6 1 748.8406276179394 577.5103462438085 577.6094713578611 1000.517573950841 1046.928868488972 1057.080641397579 628.0836836457702 327.221827918005 926.509678701887 299.6625492907135
521 0.005 2.605 1 749.0188780548482 577.8365037950863 577.9361540791872 1000.526706106692 1046.928496094511 1057.080220541305 628.3227287083268 327.3261635751385 926.550507198466 299.6626593636853
522 0.005 2.61 1 749.1970523484252 578.1620671588198 578.2622407564044 1000.536995944062 1046.929729619862 1057.081620960505 628.5615899444593 327.4305350949712 926.5921574235995 299.6627770320063
523 0.005 2.615 1 749.3746234586939 578.487034138979 578.5877302968 1000.546092374764 1046.929344034521 1057.081190576512 628.800064180995 327.5349462867597 926.632803741899 299.6628973511026
524 0.005 2.62 1 749.5522044774284 578.8114123254313 578.9126276324197 1000.556396287444 1046.930585632719 1057.08259454066 629.0382944372285 327.6393983807932 926.674365619737 299.6630247228009
525 0.005 2.625 1 749.7291911289094 579.1351964799222 579.2369307514078 1000.565557705303 1046.930228630175 1057.082175573161 629.2760384081774 327.7438735741025 926.7149388109486 299.6631540722896
526 0.005 2.63 1 749.9061341788449 579.4583922787315 579.5606426648294 1000.576006249816 1046.931465990627 1057.08356919978 629.5134834335062 327.848382020799 926.7562881070755 299.6632897863348
527 0.005 2.635 1 750.0824749613276 579.7809966138043 579.8837626734735 1000.585153572097 1046.931076236097 1057.083134095988 629.7504230508044 327.952921124149 926.796760590304 299.6634268472968
528 0.005 2.64 1 750.258838447263 580.1030157448301 580.2062949465674 1000.595444076796 1046.932303202728 1057.084529676229 629.9871506611835 328.057493435312 926.8381635194718 299.6635696020024
529 0.005 2.645 1 750.4346058513714 580.4244473205725 580.5282389494993 1000.604197525885 1046.931893846048 1057.084094328764 630.223365781123 328.1620991514193 926.8785449028649 299.6637129950484
530 0.005 2.65 1 750.6103867966648 580.7452969083304 580.8495982157651 1000.614314964754 1046.933126732602 1057.085495138338 630.459392382336 328.2667542621065 926.9198017252163 299.6638613819554
531 0.005 2.655 1 750.7856097516151 581.0655607779634 581.1703712194698 1000.62332699046 1046.932753806175 1057.085068423941 630.6948969071714 328.3714353864745 926.9600513852766 299.6640096714549
532 0.005 2.66 1 750.9607171211828 581.3852465523282 581.4905627149668 1000.633517482524 1046.93397909326 1057.086459763131 630.9302013042183 328.4761501086323 927.0011718952715 299.6641623339545
533 0.005 2.665 1 751.1352974564852 581.7043496032453 581.8101708552309 1000.642569507187 1046.933604175988 1057.086030097099 631.1649951068764 328.5808925381509 927.0413090925331 299.664314319116
534 0.005 2.67 1 751.309898956953 582.022874825886 582.1291991828538 1000.652825669133 1046.934839852909 1057.087425124479 631.3995515028307 328.6856607213288 927.0823638400258 299.6644701288744
535 0.005 2.675 1 751.4838677975296 582.3408202390251 582.4476466417036 1000.661813874725 1046.93442499786 1057.086973807982 631.6336092242638 328.7904501690193 927.1223134393216 299.6646247043339
536 0.005 2.68 1 751.6577201110222 582.6581890941834 582.7655159544671 1000.672023043726 1046.935648388134 1057.088366171916 631.8674686249697 328.8952499025117 927.16315048584 299.6647826055581
537 0.005 2.685 1 751.8310069291007 582.9749805395388 583.0828067834721 1000.681036623673 1046.935256467559 1057.087931058907 632.1008125613434 329.0000865599714 927.2030259428479 299.6649387690692
538 0.005 2.69 1 752.004522249124 583.2911998784947 583.3995231925857 1000.691274086187 1046.936493180694 1057.089328528847 632.3344411695928 329.1049630542246 927.2438778881899 299.6650978288754
539 0.005 2.695 1 752.1773140313321 583.6068459292186 583.7156647214845 1000.700264863879 1046.936093178462 1057.088885890658 632.5673025029556 329.2098678453306 927.2836838366201 299.6652548486124
540 0.005 2.7 1 752.3503758737462 583.9219230868711 584.0312352638675 1000.710529543524 1046.937341439868 1057.090287069366 632.7998608226212 329.3147977055617 927.3244971107415 299.6654143218482
541 0.005 2.705 1 752.5226325945109 584.2364284371739 584.3462330681135 1000.71956735663 1046.936944500868 1057.089842680911 633.0318743524244 329.4197265327568 927.3642430975303 299.6655713964874
542 0.005 2.71 1 752.6949225230321 584.5503662948677 584.6606615750466 1000.729801018939 1046.938182161989 1057.091238553892 633.263617847256 329.52469769269 927.404911176521 299.6657307328101
543 0.005 2.715 1 752.8665526500204 584.8637283430828 584.9745145700534 1000.738763885975 1046.937776806386 1057.090793268282 633.4947451027959 329.6297075674865 927.4445273100552 299.6658874927012
544 0.005 2.72 1 753.0381972635536 585.1765243630998 585.287799631584 1000.748967604133 1046.939015644614 1057.092191285192 633.7257091958551 329.7347410964983 927.485078536097 299.6660463586225
545 0.005 2.725 1 753.2093802639457 585.4887530093889 585.6005158346263 1000.757931300405 1046.938617040376 1057.091747018252 633.9562453869701 329.8398095882347 927.5247173771857 299.6662024932288
546 0.005 2.73 1 753.3805032988729 585.8004185642673 585.9126670100708 1000.768111166658 1046.939851059656 1057.093140543175 634.1865439349478 329.9449002918638 927.565192692663 299.6663606569879
547 0.005 2.735 1 753.5509988371762 586.1115195154345 586.2242524892082 1000.77707047602 1046.939448739575 1057.092693636675 634.4163393354764 330.0500178245613 927.6046192719492 299.6665160307608
548 0.005 2.74 1 753.721472284174 586.4220602064784 586.5352756816387 1000.787249969984 1046.940681133114 1057.094085146591 634.6459144855577 330.1551581224377 927.6449632869335 299.6666733794754
549 0.005 2.745 1 753.8913489796829 586.7320381959802 586.8457353884976 1000.796200695286 1046.940277108454 1057.093636327291 634.8749835452033 330.2603296284142 927.6842888474879 299.6668278980273
550 0.005 2.75 1 754.0612136527284 587.0414575867758 587.1556348269982 1000.806365646113 1046.941509785155 1057.095028501582 635.1038429781656 330.3655252249671 927.7245265919315 299.6669844031264
551 0.005 2.755 1 754.2304890462328 587.350318769728 587.4649741856598 1000.815310343362 1046.941104451361 1057.094578655844 635.3322306105902 330.4707432239484 927.7637528849287 299.6671381479857
552 0.005 2.76 1 754.3997635962664 587.6586231863023 587.7737556455874 1000.825466153192 1046.942335774881 1057.095969618954 635.5604015220066 330.5760003913576 927.8038921659049 299.6672938136556
553 0.005 2.765 1 754.5685339534873 587.9663707568325 588.0819787462992 1000.834399448725 1046.941930582887 1057.095519541509 635.788109196693 330.6812627744448 927.8428788500246 299.6674466885462
554 0.005 2.77 1 754.7372380123383 588.2735678993307 588.3896493803151 1000.844526245133 1046.943155333668 1057.096906583949 636.0156078186984 330.7865402566666 927.8825293144914 299.6676015503521
555 0.005 2.775 1 754.905352426477 588.5802107289123 588.6967646813001 1000.85345452016 1046.942753141364 1057.096457652537 636.2426223536598 330.8918449534235 927.9213874204738 299.6677536390696
556 0.005 2.78 1 755.073519765284 588.8863038197933 589.0033277134484 1000.863627103208 1046.943987482694 1057.097846682357 636.4694856880774 330.9971742315919 927.9612831427683 299.6679076847322
557 0.005 2.785 1 755.2410830117926 589.1918439712773 589.3093373693085 1000.872540979736 1046.943577589107 1057.097393239875 636.6958279595169 331.1025220686085 928.0001960850634 299.6680589835515
558 0.005 2.79 1 755.4086161521903 589.4968364070463 589.6147974795152 1000.882682653984 1046.944806029235 1057.098780693508 636.9219447071811 331.207896198937 928.0400728842977 299.6682123361663
559 0.005 2.795 1 755.5756352817542 589.8012793747573 589.9197070580952 1000.891621184926 1046.944411347916 1057.098334699002 637.1475958287409 331.3132815404907 928.078993953593 299.6683629662642
560 0.005 2.8 1 755.7425538154846 590.1051765777429 590.2240685062894 1000.90163524201 1046.945597333707 1057.099698875829 637.373064486643 331.4186900732952 928.1186433673832 299.6685157343396
561 0.005 2.805 1 755.9088999238973 590.4085265275015 590.5278817598098 1000.910494987318 1046.945189350904 1057.099249628146 637.5980544949682 331.5241173523681 928.1573168541639 299.6686659019642
562 0.005 2.81 1 756.0752204830862 590.7113327100607 590.8311496125039 1000.920604170076 1046.946420320995 1057.100637456949 637.8228091476064 331.6295639460768 928.1969608487425 299.6688182056712
563 0.005 2.815 1 756.2409775019382 591.0135918483853 591.1338704126126 1000.92946592351 1046.946015074643 1057.100186109091 638.0469236711978 331.7350261979571 928.235584580153 299.6689679775966
564 0.005 2.82 1 756.4067492981711 591.3153096414227 591.4360479688654 1000.939546781453 1046.947235481958 1057.101566298312 638.2708683815998 331.8405108990971 928.2751483375935 299.6691200232568
565 0.005 2.825 1 756.5719893570457 591.6164843147189 591.7376812997405 1000.948420227696 1046.946831615746 1057.101112773608 638.4944382973114 331.9459863789033 928.3136917861798 299.6692695012164
566 0.005 2.83 1 756.7372277399734 591.9171214348181 592.0387746332043 1000.958480690157 1046.948040178524 1057.102486620872 638.717807781996 332.0514885932509 928.3531543991212 299.6694212685916
567 0.005 2.835 1 756.9020074853581 592.2172190288798 592.3393273722977 1000.967367724645 1046.947634848535 1057.102037756654 638.9407631958803 332.157013827184 928.3916152465424 299.669570562821
568 0.005 2.84 1 757.0667698615449 592.5167811838023 592.6393426190797 1000.977456317167 1046.948852556393 1057.10341547472 639.1634664501917 332.2625594965816 928.4310026511333 299.6697221204091
569 0.005 2.845 1 757.2309498281376 592.8158054219756 592.9388193363429 1000.986323404434 1046.948446262031 1057.102961235327 639.3857270561033 332.368108244857 928.4693698897972 299.6698712513142
570 0.005 2.85 1 757.3949847052186 593.1142969111351 593.2377611343903 1000.99638656115 1046.949653955997 1057.10433284491 639.6077520453473 332.4736867421291 928.5086945554966 299.6700227027692
571 0.005 2.855 1 757.5585191478516 593.4122527277684 593.5361665485692 1001.005223397167 1046.949239625361 1057.103874506385 639.8293538110916 332.5792861979124 928.5469748277457 299.6701716815554
572 0.005 2.86 1 757.7221000046621 593.7096782784383 593.8340393855689 1001.015265515602 1046.950452191801 1057.105249535451 640.0507672698745 332.6849003375991 928.5861780776646 299.6703230008016
573 0.005 2.865 1 757.8850769592593 594.006570026919 594.131377831794 1001.023942107419 1046.950003566478 1057.104780480382 640.2717484097402 332.7905294352424 928.6242613672883 299.6704718990737
574 0.005 2.87 1 758.0480484451839 594.3029337514488 594.4281859763869 1001.033895216113 1046.951206719176 1057.10615510559 640.4925061234263 332.8961789532144 928.66330933316 299.6706230584552
575 0.005 2.875 1 758.2104850242046 594.598766666526 594.724462617807 1001.042706263655 1046.950808926812 1057.105703328842 640.7128145232271 333.0018467016966 928.7013694793565 299.670771844575
576 0.005 2.88 1 758.3729475893444 594.8940736262263 595.020211190815 1001.052668925241 1046.952012365352 1057.107070254883 640.9329040984793 333.107531378639 928.7406232016102 299.6709229021386
577 0.005 2.885 1 758.5348614290358 595.1888517217096 595.3154304054729 1001.061488722271 1046.951608597815 1057.106611748317 641.1525483670869 333.2132206582299 928.778749840421 299.6710715104384
578 0.005 2.89 1 758.6967917154275 595.4831055521823 595.6101233703095 1001.071479313517 1046.952811430791 1057.107979211994 641.3719691739905 333.3189339378932 928.8177252749902 299.6712224569446
579 0.005 2.895 1 758.8581355391374 595.7768332178366 595.9042894663947 1001.080317012544 1046.952412123237 1057.107522847564 641.5909567526596 333.424653448627 928.8556505210116 299.6713708736733
580 0.005 2.9 1 759.0194984643084 596.0700392295 596.1979320573655 1001.090367683746 1046.95363616241 1057.108894295813 641.8097806781774 333.5303880769211 928.8944862314618 299.6715216465587
581 0.005 2.905 1 759.1802855615989 596.3627211663053 596.4910499035755 1001.099187736563 1046.953227352641 1057.108432172207 642.0281226706736 333.6361308114418 928.9322878651018 299.6716698752147
582 0.005 2.91 1 759.3410585042794 596.6548843861303 596.7836468263677 1001.109176416029 1046.95442612524 1057.109795983713 642.2463487854379 333.7418853710317 928.9710030812107 299.6718204561432
583 0.005 2.915 1 759.5011779425397 596.9465274249256 597.0757223368806 1001.117992536252 1046.95402166547 1057.109336556985 642.4641109294149 333.847651231456 929.0087211815035 299.6719685024551
584 0.005 2.92 1 759.6610212201504 597.2376522243474 597.3672783483714 1001.127970778216 1046.955220927779 1057.110700944351 642.6816143739395 333.9534279868961 929.0474112897898 299.6721187786742
585 0.005 2.925 1 759.8204725271432 597.5282582840424 597.6583145991325 1001.136761897102 1046.954808591881 1057.110235491991 642.8986886169032 334.0592170813288 929.0850498059773 299.6722665251841
586 0.005 2.93 1 759.9800087738254 597.8183488700162 597.9488338800677 1001.146718470402 1046.956002386809 1057.111596652289 643.1155308275837 334.1650244559201 929.1235852494827 299.6724165227046
587 0.005 2.935 1 760.1390532581969 598.1079224674055 598.2388353329018 1001.155512908434 1046.955596683514 1057.111135121967 643.3319431238137 334.2708359642731 929.1611257796296 299.6725639719785
588 0.005 2.94 1 760.2981824176678 598.396983247251 598.5283222707044 1001.165438332253 1046.956791498519 1057.112498371938 643.5481934621992 334.3766518854706 929.1995620185832 299.6727136098019
589 0.005 2.945 1 760.4567772495167 598.6855288931522 598.8172934933331 1001.174199754669 1046.956385490031 1057.112037444841 643.7639817499258 334.4824816628114 929.2370032068567 299.6728606801818
590 0.005 2.95 1 760.6153295596475 598.973564000935 599.1057523849202 1001.184125817595 1046.95758254579 1057.113398567351 643.9795139752372 334.5883242486003 929.2753483142816 299.6730098939453
591 0.005 2.955 1 760.7733623584446 599.2610865816226 599.3936979435847 1001.192883908886 1046.957177604926 1057.112937248474 644.1946302386713 334.6941746600608 929.3127045378874 299.6731565417812
592 0.005 2.96 1 760.9313848520123 599.5481015620505 599.6811337399477 1001.202812644688 1046.958374569567 1057.114296810081 644.4095363255195 334.8000402856981 929.3509713652297 299.6733053948921
593 0.005 2.965 1 761.0888947116757 599.8346056230677 599.9680583016446 1001.211541333107 1046.957955852941 1057.113828643759 644.623980265121 334.9059117271302 929.3882481304273 299.6734516374077
594 0.005 2.97 1 761.2463695775456 600.1206028748364 600.2544745832292 1001.221450108391 1046.959148912582 1057.115186390957 644.8382086699644 335.0117824182043 929.4264253671827 299.6736000255146
595 0.005 2.975 1 761.4033143117281 600.4060928468738 600.540382437437 1001.230193951864 1046.958740235283 1057.11472100936 645.0520437584098 335.117668946965 929.4636106819936 299.6737458611929
596 0.005 2.98 1 761.5602488009969 600.6910782859085 600.8257842986815 1001.240102421307 1046.959935956637 1057.116079634724 645.2656571119708 335.2235648650775 929.5016999865248 299.6738938579205
597 0.005 2.985 1 761.7166736554398 600.9755579224924 601.1106794632567 1001.2488305195 1046.959523813911 1057.115612434969 645.4788627023796 335.3294710458747 929.538790092902 299.6740392466393
598 0.005 2.99 1 761.8731270210639 601.2595349225871 601.395070361267 1001.258934802117 1046.960731366093 1057.116972000982 645.6919142969031 335.43538568709 929.5770739840075 299.6741868599548
599 0.005 2.995 1 762.0291672715218 601.5430084618054 601.6789568077378 1001.267624138451 1046.960284748601 1057.116486643542 645.9045173337028 335.5412994130565 929.6142159445868 299.6743318341329
600 0.005 3 1 762.1851831178136 601.8259833063458 601.9623424563247 1001.277502533589 1046.961479687427 1057.117847884503 646.1169183430508 335.6472216315036 929.6522525342369 299.6744789963893
601 0.005 3.005 1 762.3405901924529 602.1084562184707 602.24522571125 1001.286155399136 1046.961052429762 1057.117374783381 646.3288630566117 335.7531497085956 929.6891990028538 299.6746235537616
602 0.005 3.01 1 762.4961811437564 602.3904327704349 602.5276104170764 1001.296044540516 1046.962262465893 1057.118739477824 646.5406761437303 335.8590787155486 929.7270196362645 299.6747702496714
603 0.005 3.015 1 762.6511164075431 602.6719094597041 602.8094948651074 1001.304751100316 1046.961840510001 1057.118262722625 646.7520522420411 335.9650178776582 929.7638161562213 299.6749143602485
604 0.005 3.02 1 762.8060901726204 602.9528933526364 603.0908837097352 1001.314685832849 1046.963048265611 1057.119624433742 646.9632889894615 336.0709658295222 929.8016467671566 299.6750606579815
605 0.005 3.025 1 762.9604617273009 603.233379313043 603.3717745951323 1001.323356178772 1046.962617107377 1057.119144426756 647.1740480205183 336.1769448315342 929.8383834244071 299.6752043285886
606 0.005 3.03 1 763.1148298767098 603.5133730718184 603.6521711350011 1001.333222951827 1046.963814111994 1057.120502948917 647.3844534484762 336.282916304014 929.8761616249932 299.6753502331372
607 0.005 3.035 1 763.2686022298874 603.7928709777816 603.9320716979214 1001.341840195726 1046.963376544031 1057.120022055578 647.5944653833702 336.3888879547823 929.9128244538869 299.675493576087
608 0.005 3.04 1 763.4224641148733 604.0718788435709 604.211480280699 1001.351739267425 1046.964597681023 1057.121391746245 647.8043314798871 336.494861041215 929.9504835296018 299.6756391251232
609 0.005 3.045 1 763.5757297524111 604.3503919112743 604.4903944319069 1001.360393524425 1046.96417521588 1057.120914534038 648.0137542115928 336.6008341549615 929.9870562365419 299.67578210895
610 0.005 3.05 1 763.7290192800008 604.6284179016129 604.7688188255814 1001.37025295701 1046.965374015572 1057.122268975208 648.2230199230976 336.7068226374988 930.0245512172904 299.6759273364921
611 0.005 3.055 1 763.881536118429 604.9059499136542 605.0467501211247 1001.378866352163 1046.964938258774 1057.12178554711 648.4317902758261 336.8128076280113 930.0609366396656 299.6760700471112
612 0.005 3.06 1 764.0341732449502 605.1829957135969 605.3241929177726 1001.388730930194 1046.966148496724 1057.123146961525 648.6404183265763 336.9187952305046 930.0983298224786 299.6762149359644
613 0.005 3.065 1 764.1863141795228 605.4595537968503 605.60114673648 1001.397359979951 1046.965714246664 1057.122661617021 648.8486441484541 337.0248080721232 930.1346900430768 299.6763573007214
614 0.005 3.07 1 764.3385018415465 605.7356257699639 605.8776135811734 1001.407197434388 1046.966910899206 1057.12401541086 649.05666207745 337.1308200775698 930.1719978911461 299.6765018444706
615 0.005 3.075 1 764.4901553253947 606.0112122118317 606.1535934808101 1001.415804477237 1046.966472626096 1057.123529260522 649.2643474599031 337.2368237021951 930.2082627076286 299.6766438076417
616 0.005 3.08 1 764.6418459445265 606.2863147134636 606.4290885494794 1001.425632809357 1046.967672229493 1057.124884532857 649.4717722003099 337.3428321148976 930.2454799151602 299.6767879312175
617 0.005 3.085 1 764.7930503201613 606.5609337390307 606.7040987597218 1001.434243778726 1046.967239060734 1057.124399547413 649.6787644618087 337.4488364233956 930.2817350029845 299.6769295153251
618 0.005 3.09 1 764.9442404838488 606.8350720046628 606.9786267705933 1001.444056440779 1046.968434424092 1057.125751286544 649.8855613812732 337.5548407785408 930.3188808414822 299.6770732451076
619 0.005 3.095 1 765.0948616134534 607.1087279130958 607.2526716524383 1001.452662688332 1046.968004096535 1057.12526602634 650.0919671096223 337.6608475591107 930.3549754229452 299.6772143494499
620 0.005 3.1 1 765.2455290883955 607.3819055979069 607.5262365946123 1001.462480620903 1046.969204633007 1057.126618957115 650.2981844921785 337.7668580376409 930.3920207932139 299.6773576249017
621 0.005 3.105 1 765.3956633865937 607.6546025688779 607.7993203605203 1001.471092326055 1046.968777777877 1057.126136483068 650.5037861373515 337.8728655558917 930.4280471023607 299.6774983143234
622 0.005 3.11 1 765.5458175459578 607.9268230437825 608.071926010664 1001.480865737533 1046.969960714376 1057.127479551887 650.709283262666 337.9788702468334 930.4649897747129 299.6776411863216
623 0.005 3.115 1 765.6954279970147 608.1985645126574 608.3440522915766 1001.489445340937 1046.96952733487 1057.126994339523 650.9144045723651 338.0848770022699 930.5009140807308 299.6777814457269
624 0.005 3.12 1 765.845024091188 608.469830369403 608.6157017548326 1001.499178662167 1046.970703198122 1057.128333833763 651.1193414137422 338.1908764207618 930.5377182074648 299.6779239399463
625 0.005 3.125 1 765.9941044879578 608.7406220429195 608.8868752499 1001.507787561985 1046.970286286136 1057.127855396702 651.3239287374164 338.2968796522207 930.5735962599332 299.6780638241696
626 0.005 3.13 1 766.1431963486027 609.0109395405156 609.1575739536191 1001.517522721708 1046.971461174716 1057.129192331062 651.5282914070435 338.4028782139621 930.6103450123927 299.6782058832189
627 0.005 3.135 1 766.2918067571646 609.2807847519611 609.4277986113076 1001.526117041155 1046.971038557293 1057.128709790358 651.7322898061925 338.5088796634947 930.6461235521593 299.6783453997536
628 0.005 3.14 1 766.4404414277623 609.5501581805477 609.6975506755966 1001.535835012595 1046.972208035064 1057.130043175353 651.9360911520225 338.6148762695821 930.6827613389786 299.6784871019516
629 0.005 3.145 1 766.5885654363314 609.8190602027297 609.9668301774192 1001.544377964537 1046.971774669648 1057.129556346287 652.1394839474275 338.7208735234294 930.7184144796822 299.6786262038982
630 0.005 3.15 1 766.736681331727 610.0874931400632 610.235639389637 1001.554071143828 1046.972943006971 1057.130890141784 652.3426619655412 338.8268665366467 930.7549639873833 299.6787675181386
631 0.005 3.155 1 766.8843002709436 610.3554561559608 610.503977819219 1001.562605025376 1046.972512234349 1057.130404988943 652.5454803530366 338.9328567215998 930.7905369265244 299.6789062654765
632 0.005 3.16 1 767.0318536257462 610.6229527017881 610.7718479809683 1001.572263642025 1046.973674097437 1057.131736077707 652.7481113298452 339.0388549974613 930.8272285002122 299.6790471838848
633 0.005 3.165 1 767.1789450104881 610.889980083968 611.0392488004127 1001.58080891826 1046.973253145816 1057.131254632282 652.9503126937218 339.1448441039446 930.8628725329687 299.6791855277948
634 0.005 3.17 1 767.326054960436 611.1565437036029 611.3061838355513 1001.590493191505 1046.974423797849 1057.132585187297 653.1523227384265 339.2508303369528 930.8993108209829 299.6793260911665
635 0.005 3.175 1 767.4726676824203 611.422641800962 611.5726524910266 1001.599042908337 1046.973999339148 1057.132099019551 653.3539348824863 339.3568131753049 930.9347566775165 299.6794640714268
636 0.005 3.18 1 767.6192675644336 611.6882773861461 611.8386572481239 1001.608712834843 1046.97516225193 1057.133425514448 653.555352760824 339.4627968990666 930.9710345893078 299.6796042331055
637 0.005 3.185 1 767.7653587342638 611.9534492236464 612.1041975198326 1001.617273158862 1046.974742699095 1057.132941026328 653.7563955109919 339.5687879100676 931.0063621799529 299.679741859771
638 0.005 3.19 1 767.9114651745624 612.2181601273534 612.369275663931 1001.626949808053 1046.9759072617 1057.134267278907 653.9572300125524 339.6747694454273 931.0425731543743 299.6798816718742
639 0.005 3.195 1 768.0570518622461 612.4824087130115 612.6338909244021 1001.63547375189 1046.975477102005 1057.133779049105 654.157658218621 339.780752323524 931.0778199030544 299.6800190003881
640 0.005 3.2 1 768.2026668806743 612.7461986780828 612.8980461099965 1001.645130182409 1046.976639747261 1057.135104957984 654.3579020232563 339.8867213534454 931.1139490227723 299.6801585161364
641 0.005 3.205 1 768.3477768698235 613.0095285992364 613.1617405301399 1001.653642748098 1046.976210407547 1057.134616675541 654.5577463055062 339.9926858200346 931.1491173562149 299.6802954768328
642 0.005 3.21 1 768.4929172033894 613.2724018804408 613.424976879188 1001.663289428258 1046.977372898229 1057.135941510993 654.7574110356992 340.0986380456127 931.1851664156007 299.6804346298154
643 0.005 3.215 1 768.6375481967359 613.5348162034117 613.6877538949501 1001.671791972384 1046.976945405299 1057.135452779276 654.9566788153124 340.2045885553069 931.2202636852397 299.680571276089
644 0.005 3.22 1 768.7821764355044 613.796775702151 613.9500745906203 1001.681420700231 1046.978103919905 1057.136775214654 655.1557476990909 340.3105284681623 931.2562252540125 299.6807101678319
645 0.005 3.225 1 768.9263193645651 614.0582793107269 614.2119385419384 1001.689896873731 1046.977669922921 1057.136283318549 655.3543927258228 340.4164591218448 931.2912261202007 299.6808465131945
646 0.005 3.23 1 769.070482273894 614.3193304794928 614.4733484771217 1001.699514434817 1046.978831011599 1057.137606412872 655.5528548767418 340.5223839132553 931.3271032543266 299.6809851475647
647 0.005 3.235 1 769.2141131704221 614.579925502025 614.734302315661 1001.708009387956 1046.978407182372 1057.137117678388 655.750926864378 340.6283002976502 931.3620161264653 299.6811212029118
648 0.005 3.24 1 769.3578066164935 614.8400712914596 614.9948045798583 1001.71765047221 1046.979575973694 1057.138442562168 655.9488455530708 340.7342140191196 931.3978328559818 299.6812595197313
649 0.005 3.245 1 769.5010029930257 615.0997636283405 615.2548534074851 1001.726123755298 1046.979137466591 1057.137944828115 656.1463418304603 340.840117098698 931.4326557845999 299.6813953148608
650 0.005 3.25 1 769.6442285484075 615.3590076878405 615.5144521254109 1001.735738154587 1046.98029760402 1057.139265976087 656.3436734779669 340.9460117950073 931.4683805424139 299.6815333573778
651 0.005 3.255 1 769.7869640034845 615.6178007590521 615.7735989309618 1001.744281336946 1046.9798773885 1057.138773207899 656.5406440600702 341.0519006356339 931.5031612127207 299.6816688555064
652 0.005 3.26 1 769.9297286898822 615.8761465084926 616.0322972173927 1001.753909429566 1046.981032294314 1057.140089549166 656.7374078727943 341.1577840928366 931.5388189925503 299.6818066328756
653 0.005 3.265 1 770.0719697735825 616.1340440882335 616.2905465720744 1001.762382255639 1046.980596461846 1057.139593454783 656.9337702046391 341.2636582027424 931.5734854101852 299.6819418855142
654 0.005 3.27 1 770.214227529665 616.3914956377097 616.5483490078196 1001.771973601925 1046.981752715616 1057.140912913466 657.1299340664449 341.3695249860336 931.6090434657541 299.6820793538114
655 0.005 3.275 1 770.3559782427334 616.6485021204686 616.8057049785563 1001.780654859181 1046.981360269716 1057.140426355559 657.3257432894546 341.4753966417919 931.6437173136974 299.6822143250122
656 0.005 3.28 1 770.4977444682835 616.9050647884953 617.0626162370278 1001.790323164761 1046.982514386717 1057.141737549724 657.5213508832356 341.5812508403714 931.6792367687315 299.6823515810115
657 0.005 3.285 1 770.6388125062609 617.1611819531958 617.3190817035185 1001.798797542321 1046.982073232916 1057.141237004053 657.7164984573259 341.6870937182362 931.7137646791246 299.682486278288
658 0.005 3.29 1 770.780060902733 617.4168593081586 617.5751055892885 1001.808297780315 1046.983190020854 1057.142535969451 657.9114230672354 341.792900185806 931.7490329695449 299.6826232747387
659 0.005 3.295 1 770.9207913034268 617.67209218977 617.8306851433903 1001.816669066723 1046.982741796496 1057.142036166863 658.1059559570396 341.8987004254324 931.7833776996276 299.6827577442155
660 0.005 3.3 1 771.0615462784948 617.9268863986778 618.0858240927115 1001.826221139417 1046.983905928858 1057.143357661085 658.3003393836907 342.0045029348083 931.8186603715844 299.6828944249993
661 0.005 3.305 1 771.20185228371 618.1812398043281 618.3405214236956 1001.834646215656 1046.98347695153 1057.142859876286 658.494395382602 342.1102928448938 931.8529716761955 299.6830286189046
662 0.005 3.31 1 771.3421487774057 618.4351548092737 618.5947793549286 1001.844185400895 1046.984623708549 1057.14416646102 658.6882849209629 342.2160803270781 931.8881737822327 299.6831650096943
663 0.005 3.315 1 771.4820031069813 618.6886305024325 618.8485973270239 1001.85258691422 1046.984183814362 1057.143663782241 658.8818136446291 342.3218696258373 931.9224131201348 299.68329885602
664 0.005 3.32 1 771.6218587023816 618.9416703735177 619.1019780479401 1001.862110808285 1046.985328344129 1057.144971931196 659.0751404709757 342.4276524348922 931.9575379480466 299.6834349391676
665 0.005 3.325 1 771.7613811880259 619.194273041667 619.3549210150358 1001.870453258759 1046.984881928884 1057.14446784452 659.2680328935458 342.5334218424856 931.9916718093963 299.6835684275603
666 0.005 3.33 1 771.9008690434918 619.4464423539627 619.6074288575149 1001.880002748333 1046.986042992567 1057.145783971569 659.4607797203081 342.6391777074038 932.0267118806663 299.6837041473156
667 0.005 3.335 1 772.0397996489164 619.6981763595678 619.8595007151214 1001.888362018393 1046.985585455862 1057.145270045887 659.6531053808709 342.744915703391 932.0607454608805 299.6838372930816
668 0.005 3.34 1 772.1788063736852 619.9494794442178 620.111139883849 1001.897929612529 1046.986758307528 1057.146593057608 659.8453023981349 342.8506345510531 932.0958027350619 299.6839726383959
669 0.005 3.345 1 772.3172248666689 620.2003486086136 620.3623447220738 1001.906235952098 1046.986285780704 1057.146070721965 660.0371033726423 342.9563407130311 932.129735021904 299.6841053976626
670 0.005 3.35 1 772.455727530594 620.4507890328588 620.6131189615948 1001.915779344025 1046.987457104233 1057.147393404063 660.228777996683 343.0620388935564 932.1646646328151 299.6842403832417
671 0.005 3.355 1 772.593699710658 620.7007969333583 620.8634605643299 1001.924077766125 1046.986990101641 1057.146874334125 660.4201839018051 343.1677299893127 932.1985085998888 299.6843727800494
672 0.005 3.36 1 772.7317660133701 620.9503778253331 621.1133733436691 1001.933615200194 1046.988162166953 1057.148195031539 660.6113623668236 343.2734062567836 932.233358550967 299.6845074281809
673 0.005 3.365 1 772.8692491170788 621.1995272853428 621.3628549203421 1001.941903787605 1046.987692792391 1057.147672819069 660.8021010201228 343.379057958688 932.2671222972182 299.6846394701975
674 0.005 3.37 1 773.0068403858245 621.4482519263986 621.6119095944614 1001.951433139228 1046.988862817085 1057.148991687628 660.9926767182477 343.4846983526995 932.3018930852469 299.6847737191994
675 0.005 3.375 1 773.1438772789389 621.6965477864262 621.86053531461 1001.959706364733 1046.98838962329 1057.148467206212 661.1828386477474 343.5903323723508 932.3355755808363 299.6849053687446
676 0.005 3.38 1 773.2810095745735 621.9444196453867 622.1087355289159 1001.969217469837 1046.989557084181 1057.149784771759 661.372837290471 343.6959512926785 932.3702605485847 299.6850392382715
677 0.005 3.385 1 773.4175933227893 622.1918649390111 622.356508726387 1001.9774833314 1046.989084519861 1057.149259685705 661.5624468345727 343.8015546613981 932.4038620679048 299.6851705067627
678 0.005 3.39 1 773.5542105087593 622.4388871693795 622.6038576264829 1001.986959734876 1046.990244351286 1057.150573642624 661.7518963183112 343.9071326165863 932.4384249875377 299.6853039859196
679 0.005 3.395 1 773.6902749130961 622.6854842451578 622.8507806851329 1001.995331905981 1046.989797952863 1057.150053821682 661.9409845729659 344.0127025669094 932.4720091475397 299.6854348699612
680 0.005 3.4 1 773.8264738193163 622.931661047917 623.0972819285282 1002.004879363514 1046.99096488764 1057.151364739487 662.1298987794045 344.1182608051707 932.5065805133281 299.6855679410077
681 0.005 3.405 1 773.9621144047386 623.1774143258192 623.3433594805012 1002.013147315717 1046.99048534077 1057.150834399431 662.3184598461673 344.223811446904 932.5400475784544 299.6856984521399
682 0.005 3.41 1 774.0978712755409 623.422748733395 623.5890167539598 1002.022630944607 1046.991640958994 1057.152144456019 662.5068310744495 344.3293443012029 932.5744988363018 299.6858311429305
683 0.005 3.415 1 774.2331334252425 623.6676633691418 623.8342530495298 1002.030835232142 1046.991160069708 1057.151617027673 662.694822372853 344.4348597088562 932.6078557809818 299.6859612812152
684 0.005 3.42 1 774.3684645417238 623.9121607307009 624.0790709833227 1002.040289205872 1046.992324082338 1057.152931606345 662.8826620001039 344.5403585391147 932.642202853553 299.6860937048705
685 0.005 3.425 1 774.5032691400318 624.1562391192346 624.3234693655431 1002.048520607068 1046.991855954504 1057.152406559094 663.0701074885058 344.64583624098 932.6754987101228 299.6862235432025
686 0.005 3.43 1 774.6381096211956 624.3999031412619 624.56745108661 1002.057937776309 1046.993004603975 1057.153709650215 663.2573862909032 344.7512992851533 932.7097041468606 299.6863555846705
687 0.005 3.435 1 774.7724778881484 624.6431483402627 624.8110147236755 1002.066214944277 1046.992548245164 1057.153188717305 663.4442428544685 344.8567478412472 932.742956363339 299.6864851028351
688 0.005 3.44 1 774.9068700393036 624.8859815863892 625.0541642274586 1002.07563345766 1046.993689216187 1057.154485324294 663.6311077937801 344.9621742635388 932.7770935212344 299.6866168997165
689 0.005 3.445 1 775.0408055411417 625.1283991618952 625.2968980883699 1002.083789841923 1046.993209677098 1057.153960794162 663.8174785851702 345.0675881506622 932.8102445120574 299.6867461747343
690 0.005 3.45 1 775.1747628443306 625.370403921407 625.5392182095943 1002.093144975294 1046.994352135793 1057.155260843639 664.0036525432156 345.1729807239061 932.8442882583391 299.686877689128
691 0.005 3.455 1 775.3082355298222 625.6119944044191 625.7811236947628 1002.101364303401 1046.993900089413 1057.154743659503 664.1894466687306 345.2783631024932 932.8773714320546 299.6870066927601
692 0.005 3.46 1 775.4417348014027 625.8531749349546 626.0226176802752 1002.110742689651 1046.995042267029 1057.156038829086 664.3750712128506 345.3837333185095 932.9113405002387 299.687137925798
693 0.005 3.465 1 775.5747588212599 626.0939430689946 626.2636989198868 1002.118961018423 1046.994583544461 1057.155516787833 664.5603229512378 345.4890787605367 932.9443419609546 299.6872666548406
694 0.005 3.47 1 775.707814370713 626.3343033942642 626.504370652813 1002.128330732484 1046.995720599748 1057.156809443257 664.7454126614581 345.5943989766238 932.9782277515537 299.6873976153609
695 0.005 3.475 1 775.840387785837 626.5742515825125 626.7446306767561 1002.136535213222 1046.995258622238 1057.156286456076 664.9301141552457 345.6997009144666 933.0111452420839 299.6875260105701
696 0.005 3.48 1 775.9729897768789 626.8137940217836 626.9844827986223 1002.145886730879 1046.996394137682 1057.157577808704 665.1146673318555 345.8049915105767 933.0449399151967 299.6876566840138
697 0.005 3.485 1 776.1051483880798 627.0529278262435 627.2239258786294 1002.154083140152 1046.995934401506 1057.157054705792 665.2988623020743 345.9102606554659 933.0777748104938 299.6877848023531
698 0.005 3.49 1 776.2373236853609 627.2916579328828 627.4629634573431 1002.163441636605 1046.997071221894 1057.158346538954 665.482894663242 346.0155128632542 933.1115015002648 299.6879151468647
699 0.005 3.495 1 776.3690139961841 627.5299804637049 627.701593470223 1002.171627673151 1046.996607801833 1057.157821745198 665.6665481562936 346.1207499100715 933.144260074301 299.688042934965
700 0.005 3.5 1 776.5007259761225 627.7679000647006 627.9398190155596 1002.180949497622 1046.997736981148 1057.15910991417 665.850001831829 346.225945459564 933.1778952939186 299.6881729583295
701 0.005 3.505 1 776.6320001994775 628.0054138994176 628.1776386596057 1002.189125979597 1046.99727527802 1057.158585287465 666.0330978495159 346.3311276435116 933.2105810919969 299.6883004549637
702 0.005 3.51 1 776.7632853558575 628.2425251926818 628.4150548286792 1002.198436822994 1046.998405167236 1057.159872913379 666.2160295610281 346.4362955108504 933.2441386160375 299.6884301998759
703 0.005 3.515 1 776.8941318230628 628.4792334096662 628.6520671568265 1002.206601752995 1046.997943209557 1057.159346330709 666.3985848150121 346.5414358961793 933.2767453603664 299.6885573922607
704 0.005 3.52 1 777.0250420081749 628.7155424822594 628.8886788497631 1002.215963503313 1046.999095432375 1057.160644132278 666.5809877963736 346.6465508518468 933.3102100586633 299.6886867794283
705 0.005 3.525 1 777.1554384325597 628.9514478893718 629.1248872560558 1002.224110723427 1046.998612944772 1057.1601055905 666.7630103951128 346.7516586873648 933.3427297839296 299.6888136020626
706 0.005 3.53 1 777.2858942976884 629.1869575693996 629.3606972486351 1002.233385293943 1046.999738793547 1057.161392839595 666.9449441825611 346.8567417424186 933.3760961751334 299.688942653793
707 0.005 3.535 1 777.4158489351909 629.4220664240412 629.5961065497896 1002.241541310017 1046.999287477943 1057.160874399492 667.1264947763437 346.9618068082709 933.4085206405443 299.6890691567125
708 0.005 3.54 1 777.5458317878844 629.6567795340374 629.8311184125137 1002.250815661519 1047.000413122571 1057.162158650469 667.3078932753805 347.0668546065151 933.4418428213567 299.6891978903964
709 0.005 3.545 1 777.6753580437595 629.8910932009408 630.0657309618986 1002.25894970033 1046.999953589454 1057.16163220643 667.4889117045128 347.1718785192168 933.474202614304 299.6893240779677
710 0.005 3.55 1 777.8049231689628 630.1250128889438 630.2999477560614 1002.268209452907 1047.001075360855 1057.162911993531 667.6697655951618 347.2768801623242 933.5074499690529 299.6894524839853
711 0.005 3.555 1 777.9340321890048 630.3585353606226 630.5337671838796 1002.27633136746 1047.000613482548 1057.162383305251 667.850258682999 347.3818601510392 933.5397297257294 299.6895783533711
712 0.005 3.56 1 778.0631758413479 630.5916649095802 630.7671922694622 1002.285576912365 1047.00173257007 1057.163661421282 668.0305816375864 347.4868148034564 933.5728940917649 299.6897064165829
713 0.005 3.565 1 778.1918716897699 630.8243989630422 631.0002216235376 1002.293685161942 1047.001267789871 1057.163130733305 668.2105504515703 347.5917431495859 933.605092429309 299.6898319457486
714 0.005 3.57 1 778.3206227580586 631.0567423294075 631.2328585852121 1002.30288243147 1047.002388768353 1057.164409166892 668.3903730994864 347.6966539125111 933.6381893240426 299.6899596597972
715 0.005 3.575 1 778.4488689460278 631.2886912603146 631.4651011991836 1002.31094327942 1047.001917114681 1057.163874812556 668.5698139704972 347.8015449908042 933.6702864579987 299.6900848388751
716 0.005 3.58 1 778.5771865341703 631.5202499549857 631.6969524227 1002.320176706991 1047.003045305584 1057.165156970373 668.7491004880731 347.9064624640263 933.7033087466259 299.6902122366424
717 0.005 3.585 1 778.7050102172366 631.7514177650086 631.9284119313053 1002.328237302025 1047.002572063067 1057.164620697553 668.9280297600951 348.0113359053375 933.7353616131342 299.6903370736077
718 0.005 3.59 1 778.8328947177051 631.9821965079099 632.1594815967217 1002.337461938086 1047.003698141052 1057.165900945447 669.1068001515083 348.1162170332728 933.7683191436453 299.6904641456102
719 0.005 3.595 1 778.9603021581904 632.2125859085893 632.3901609360906 1002.345524048147 1047.00322551999 1057.165364029955 669.2852201017271 348.2210533427988 933.8002747201488 299.6905887032368
720 0.005 3.6 1 779.0878629339287 632.4425884809739 632.6204523035751 1002.354751304127 1047.004350907515 1057.1666428911 669.4634820177712 348.3258582215083 933.8329697532539 299.690715490102
721 0.005 3.605 1 779.2149050639734 632.6722029314898 632.8503549108815 1002.362809589833 1047.00387654191 1057.16610423991 669.6413824633992 348.4306256667666 933.8647758838925 299.6908397128961
722 0.005 3.61 1 779.3419956121743 632.9014315887727 633.0798709630125 1002.372021901557 1047.004999053912 1057.167380790216 669.8190524451468 348.5353458275632 933.8975362692005 299.6909661831285
723 0.005 3.615 1 779.4685777977058 633.1302725379451 633.3089991131584 1002.380026959267 1047.0045119798 1057.166838142245 669.9963456017292 348.6400526077018 933.9293018083166 299.6910901159437
724 0.005 3.62 1 779.5952203802482 633.3587293616011 633.537742124842 1002.38920499998 1047.005634546581 1057.168116088826 670.1735125118473 348.7447398063979 933.9619997447666 299.6912162848822
725 0.005 3.625 1 779.7213854309283 633.5868034726865 633.7661007586121 1002.397147063944 1047.005122365955 1057.167563063757 670.3504082043667 348.8493997386941 933.9937011809706 299.6913399149011
726 0.005 3.63 1 779.8476220220896 633.8144952838443 633.9940763826364 1002.406254319288 1047.006226512174 1057.168833880767 670.5271223311516 348.9540331184584 934.0263151412684 299.691465742638
727 0.005 3.635 1 779.9732766407731 634.0418016204675 634.2216668505295 1002.414274244152 1047.00576374167 1057.168299398596 670.7034612150096 349.0586010713904 934.0579578397536 299.6915890532552
728 0.005 3.64 1 780.0990548734858 634.2687278407872 634.4488757457863 1002.423440734787 1047.006888911737 1057.169576049979 670.8796699196529 349.163161135975 934.090519789473 299.6917145943166
729 0.005 3.645 1 780.2243610610899 634.4952725352932 634.6757023338728 1002.431445589529 1047.006407274562 1057.169028286532 671.0555103436634 349.267698050473 934.1220736385234 299.6918375940704
730 0.005 3.65 1 780.3497613904184 634.7214384643894 634.9021490748671 1002.440597160308 1047.007525836492 1057.170302443294 671.2312034210353 349.3722195580033 934.1545477070571 299.6919628211335
731 0.005 3.655 1 780.4746586475586 634.9472239640875 635.1282148716371 1002.448584870602 1047.007044837734 1057.169756265766 671.4064993432688 349.4767159612383 934.1860192296429 299.6920855066281
732 0.005 3.66 1 780.5996002818276 635.1726308068759 635.3539015320807 1002.457707385534 1047.00816087367 1057.171029696819 671.5817128723479 349.5811946946554 934.2184097287809 299.6922104022325
733 0.005 3.665 1 780.7240670634234 635.397658087405 635.5792082177032 1002.465677717009 1047.007679152882 1057.170482013345 671.7565370604176 349.6856490890133 934.2497955341042 299.6923327483017
734 0.005 3.67 1 780.8486277135572 635.6223097886483 635.8041380191961 1002.474814848131 1047.008794976623 1057.171745387315 671.9312216877491 349.7900816566523 934.2821270499296 299.6924572270725
735 0.005 3.675 1 780.9726782205033 635.8465837576572 636.0286896009388 1002.482757099822 1047.008295886386 1057.17118141333 672.1055148268795 349.8945129086027 934.3134138155037 299.6925792022154
736 0.005 3.68 1 781.0968523872517 636.070484796749 636.2528665644264 1002.491881332555 1047.009405316762 1057.172441831031 672.2796932115931 349.9989079973789 934.3456642720736 299.6927033271815
737 0.005 3.685 1 781.2204958571031 636.29400906769 636.4766667418153 1002.499811294707 1047.008909709464 1057.171886688083 672.4534895240986 350.1032740481121 934.3768708252079 299.6928249905561
738 0.005 3.69 1 781.3442561711041 636.5171612683552 636.7000934757377 1002.508942070464 1047.01003829981 1057.173163411589 672.627167738965 350.2076049862152 934.4090516915553 299.6929488140579
739 0.005 3.695 1 781.4674960560993 636.7399382350342 636.9231448719778 1002.516856932447 1047.009545671028 1057.172611647456 672.8004635744348 350.3119018101549 934.4401707864787 299.6930700684402
740 0.005 3.7 1 781.5908813030907 636.9623447535454 637.1458244072496 1002.525980019669 1047.010672899537 1057.173886675698 672.9736469090583 350.4161755854419 934.472276397284 299.6931933186601
741 0.005 3.705 1 781.7137454015509 637.1843780256098 637.3681303997497 1002.533900037124 1047.010180531645 1057.173332914344 673.1464518286119 350.5204448500453 934.5033338930808 299.6933138585097
742 0.005 3.71 1 781.8367535824875 637.4060419849494 637.5900659891535 1002.543011046356 1047.011304452762 1057.174605010627 673.3191178687021 350.6246811431386 934.5353765454983 299.6934362623177
743 0.005 3.715 1 781.9592268431848 637.6273336358789 637.8116292439408 1002.550898176963 1047.010808340166 1057.174048392139 673.4913696664643 350.7288661196492 934.5663469191331 299.6935559036133
744 0.005 3.72 1 782.0819049976361 637.8482586938867 638.032824082085 1002.55998729922 1047.011932741674 1057.175319558018 673.6635407956466 350.8330239365752 934.5982953768303 299.6936774187448
745 0.005 3.725 1 782.2040173217698 638.0688138396557 638.2536486603134 1002.567864678832 1047.01143640353 1057.174761318292 673.8353407941992 350.9371421646062 934.6291814181848 299.6937961111027
746 0.005 3.73 1 782.3262426601135 638.289003325223 638.4741062303864 1002.57693667152 1047.012558543053 1057.176029770567 674.0070478197729 351.0412358187468 934.6610541077049 299.693916760764
747 0.005 3.735 1 782.4479263792175 638.5088232241941 638.6941944246256 1002.584791274188 1047.012059218996 1057.175469525034 674.1783612753698 351.1452916003001 934.6918642986501 299.6940346767411
748 0.005 3.74 1 782.5697036929791 638.728278693844 638.9139167695216 1002.593857495609 1047.013184224096 1057.176739118414 674.3495600287908 351.2493251514486 934.7236479627321 299.6941546409315
749 0.005 3.745 1 782.6909775739857 638.9473666746876 639.1332714700859 1002.601654290602 1047.012676516323 1057.176176597258 674.5203280192765 351.3533326822688 934.7543658005216 299.6942719656752
750 0.005 3.75 1 782.8123992329532 639.1660924871748 639.3522623091751 1002.610693789113 1047.013799226789 1057.177445100682 674.6910051099949 351.4573129379608 934.7860824744072 299.6943914906164
751 0.005 3.755 1 782.9330431119681 639.3844515937089 639.5708867772476 1002.618500107553 1047.013293618052 1057.176880911576 674.8612838709289 351.5612903438372 934.8167520923001 299.6945084734333
752 0.005 3.76 1 783.0539636239938 639.6024490102251 639.7891481985267 1002.627528210585 1047.014410634364 1057.178144922114 675.0314895269782 351.6652319500941 934.8483947371652 299.6946277290152
753 0.005 3.765 1 783.1744250453299 639.820081935888 640.0070450970792 1002.635324137782 1047.013900778563 1057.177578227396 675.2013094653532 351.7691349929069 934.8789721291453 299.6947446835978
754 0.005 3.77 1 783.2950550580096 640.0373552393861 640.224580848301 1002.644347643465 1047.015020186699 1057.178843496749 675.3710251571068 351.8730049157378 934.9105399662524 299.6948639738196
755 0.005 3.775 1 783.415131148746 640.2542651297442 640.4417532097111 1002.652153398851 1047.014515461983 1057.178278291799 675.5403532953208 351.9768442810538 934.9410334779191 299.6949810294641
756 0.005 3.78 1 783.5353297075428 640.4708167615711 640.6585660841944 1002.661179073476 1047.015632550904 1057.179540882566 675.7095736273828 352.0806502385328 934.972500768696 299.6951004867616
757 0.005 3.785 1 783.6549971963761 640.6870060540645 640.8750167926239 1002.66898629966 1047.015130432535 1057.178976213302 675.87841470859 352.1844264454205 935.0029150602584 299.695217717907
758 0.005 3.79 1 783.7748428191679 640.9028403289682 641.0911101867001 1002.678028190692 1047.016254658406 1057.180240731847 676.0472090481458 352.2881662301581 935.0343533081946 299.6953374497418
759 0.005 3.795 1 783.8940638111718 641.118314200103 641.3068435507507 1002.685768604713 1047.015744907561 1057.17967514639 676.2155340868445 352.3918788522654 935.0647419951098 299.6954549705835
760 0.005 3.8 1 784.0134754250978 641.3334330679608 641.5222203614647 1002.694736401929 1047.016861991923 1057.180936924493 676.3837735766759 352.4955646927613 935.0961070974336 299.695574970157
761 0.005 3.805 1 784.1324517492424 641.5481923583405 641.7372378639404 1002.702489465511 1047.016354575704 1057.180368163051 676.551621874529 352.5992187987748 935.1263584464368 299.695692750063
762 0.005 3.81 1 784.2515346605262 641.7625969835408 641.9518995876631 1002.71148018099 1047.017474700552 1057.181630026924 676.7193801287406 352.7028485118019 935.1576278321004 299.6958129897465
763 0.005 3.815 1 784.370084128259 641.9766442736461 642.166203809979 1002.719270622072 1047.016976121519 1057.181063890087 676.8867761105006 352.8064463231141 935.1878513168746 299.6959309202023
764 0.005 3.82 1 784.4887532836566 642.1903398793756 642.3801546235391 1002.728246193638 1047.018095085603 1057.182326306831 677.0540749479796 352.9099991849368 935.219095493801 299.6960512558769
765 0.005 3.825 1 784.6069088811458 642.4036789948988 642.5937492196728 1002.735996696156 1047.017586781993 1057.181757190228 677.2209873754349 353.0135266577032 935.2492760658405 299.6961693408459
766 0.005 3.83 1 784.7252085512353 642.616667238211 642.8069913412498 1002.744924872467 1047.018686170027 1057.183007721526 677.38780607995 353.1170187932797 935.2803951446369 299.6962897397847
767 0.005 3.835 1 784.8430116149774 642.8293013830133 643.0198792016279 1002.752685250723 1047.018188506607 1057.182443495115 677.5542643426879 353.2204826486642 935.3104864546478 299.6964078234026
768 0.005 3.84 1 784.9609428060867 643.0415849474812 643.2324155049201 1002.761612244127 1047.019290013747 1057.183694125494 677.7207244099191 353.3239031336319 935.3415103267849 299.6965281730414
769 0.005 3.845 1 785.0783792442453 643.2535165450842 643.4445992534568 1002.769368295254 1047.018791687548 1057.183127951736 677.8867650238167 353.4272986871809 935.3715172770558 299.6966461335419
770 0.005 3.85 1 785.1959542106972 643.4650989152161 643.6564329100439 1002.778286870317 1047.019891209204 1057.184376715961 678.0526564202772 353.530657683469 935.4024620016548 299.6967662798016
771 0.005 3.855 1 785.3130443129102 643.6763305211687 643.8679153460404 1002.786038167664 1047.019393173446 1057.183809889848 678.2181753291025 353.6339895238179 935.4324006962719 299.6968840170859
772 0.005 3.86 1 785.430218065332 643.8872139197483 644.0790488397035 1002.794923674557 1047.020484136263 1057.185054341086 678.3835474389638 353.7372788640114 935.4632599282154 299.6970039272363
773 0.005 3.865 1 785.5469040711342 644.0977479173598 644.2898324381389 1002.802656629359 1047.019987026025 1057.184488657249 678.5485632423071 353.8405463212914 935.4931174135586 299.6971213629245
774 0.005 3.87 1 785.6637299293794 644.3079372606007 644.5002696339991 1002.811539785877 1047.021080926852 1057.185733095611 678.713483692152 353.943778700705 935.5239118606841 299.6972409582353
775 0.005 3.875 1 785.7800535076127 644.5177778777562 644.7103582314778 1002.819257073548 1047.020580424883 1057.185164870116 678.878035888686 354.0469776756053 935.5536975647012 299.6973580670833
776 0.005 3.88 1 785.8965140833714 644.7272753237523 644.9201020051571 1002.828139110129 1047.02167801412 1057.186410897819 679.0425103631543 354.15013685193 935.5844491528849 299.6974773156459
777 0.005 3.885 1 786.012480301911 644.9364256776322 645.1294987616815 1002.835851319045 1047.021179549635 1057.185842613679 679.2065983454195 354.2532706343479 935.6141761449003 299.6975939901934
778 0.005 3.89 1 786.1285514668482 645.1452334221449 645.3385516144087 1002.844720873027 1047.022273947002 1057.187084807263 679.3704805300252 354.3563718290686 935.644825182488 299.6977127547626
779 0.005 3.895 1 786.244146318879 645.3536954811108 645.5472588180779 1002.852480266686 1047.021840986155 1057.186584583096 679.5340465378846 354.4594345676569 935.6745181367285 299.6978302703677
780 0.005 3.9 1 786.3598684446376 645.5618171662721 645.7556239569731 1002.861381622188 1047.022993410628 1057.187885443629 679.6975263196565 354.5624659782277 935.7051514131149 299.6979498372147
781 0.005 3.905 1 786.475109889702 645.7695941196897 645.9636447148611 1002.86913959379 1047.022568434313 1057.187382782182 679.8606466558068 354.665461898645 935.7348036527561 299.6980680159674
782 0.005 3.91 1 786.5904741115162 645.977031978501 646.1713247079267 1002.87800754228 1047.023684341628 1057.188636622276 680.0237157398715 354.7684324684003 935.7653584004807 299.698188198233
783 0.005 3.915 1 786.705347000488 646.1841252243119 646.3786610071055 1002.885722417955 1047.023206840822 1057.188077472811 680.1863018782782 354.8713640176802 935.794906290284 299.6983070628935
784 0.005 3.92 1 786.8203067029162 646.3908806291532 646.5856576169484 1002.894533768326 1047.024275243263 1057.189290130993 680.348810752375 354.9742603334305 935.8253471831466 299.6984281193895
785 0.005 3.925 1 786.9347884810044 646.5972946490801 646.7923127753662 1002.902210883915 1047.023772458228 1057.188712683456 680.5110121334961 355.0771193877961 935.854791116005 299.6985480884242
786 0.005 3.93 1 787.0493740851914 646.8033710934728 646.9986292609532 1002.910989061192 1047.024826607398 1057.189919919326 680.6730780165736 355.179942298878 935.8851289346247 299.6986705062617
787 0.005 3.935 1 787.1634707669557 647.0091079865499 647.2046058369854 1002.918628456665 1047.024316125349 1057.18934401745 680.834801169735 355.282730579149 935.9144675966303 299.6987920989428
788 0.005 3.94 1 787.2776924531803 647.2145084579798 647.4102450347572 1002.927385256688 1047.025375132719 1057.190558996012 680.9964034883786 355.3854842146213 935.9447169559919 299.6989163147028
789 0.005 3.945 1 787.3914314204217 647.4195696068598 647.6155450679213 1002.935011862386 1047.02487323983 1057.189991058928 681.1576548526187 355.4881982854189 935.9739790237634 299.6990397407901
790 0.005 3.95 1 787.5053015267393 647.6242977948942 647.8205100709604 1002.943773214545 1047.025944429637 1057.191213369174 681.3188596603036 355.5908799759641 936.0041669508662 299.699165708758
791 0.005 3.955 1 787.6186919044167 647.828688892722 648.0251379672342 1002.951384309798 1047.025441751073 1057.190644404484 681.4796891773487 355.6935244093775 936.0333584797037 299.6992906544961
792 0.005 3.96 1 787.7321878897372 648.0327468760343 648.2294316109138 1002.960128172216 1047.026512164451 1057.19186615857 681.6403977478075 355.7961360816608 936.0634662870508 299.6994177927688
793 0.005 3.965 1 787.8451976138606 648.2364685987206 648.4333891214546 1002.967735099304 1047.026015777544 1057.191301039094 681.8007418476611 355.8987116011235 936.0925864301948 299.6995434184739
794 0.005 3.97 1 787.958319503089 648.4398591077147 648.6370139232141 1002.976474114257 1047.027088556346 1057.192523254337 681.9609770854369 356.0012437766514 936.1226245669598 299.6996707148238
795 0.005 3.975 1 788.0709400325637 648.6429154049878 648.8403043312974 1002.984062102563 1047.026587217115 1057.191954630571 682.1208572748611 356.1037435700761 936.1516572916723 299.6997959907731
796 0.005 3.98 1 788.1836831752951 648.8456402954108 649.043262625229 1002.99278871591 1047.027661080138 1057.193176987758 682.280647978798 356.2062235463093 936.1816215763644 299.699922371853
797 0.005 3.985 1 788.2959395659758 649.0480325216686 649.2458878496575 1003.000378181203 1047.027164520598 1057.192609727795 682.4400792720404 356.308661331013 936.2105985157784 299.7000460997044
798 0.005 3.99 1 788.4083399407411 649.2500954563939 649.448182609699 1003.009120658149 1047.028239755299 1057.193831039965 682.5994028927823 356.4110624533373 936.2406248203345 299.7001703668647
799 0.005 3.995 1 788.5202652207927 649.4518266684638 649.6501455042222 1003.016699000167 1047.027739323772 1057.193261167629 682.7582830405963 356.5134215237861 936.2695967084178 299.7002914919786
800 0.005 4 1 788.6323140943861 649.6532299757962 649.8517793902126 1003.02539864139 1047.02880775736 1057.194480090878 682.9171058254783 356.6157425542943 936.2994452268899 299.7004127514553
801 0.005 4.005 1 788.743883052799 649.8543030038477 650.0530828366334 1003.032912367474 1047.02830636623 1057.19391128298 683.0755978626903 356.7180214905873 936.3282723976985 299.7005305420288
802 0.005 4.01 1 788.8555701044121 650.0550493880868 650.2540585837235 1003.04158759218 1047.029378412077 1057.195131498448 683.2339889494848 356.8202630805677 936.3580123609092 299.7006482738876
803 0.005 4.015 1 788.9667605737568 650.2554669272708 650.4547052449499 1003.049163898674 1047.028887196826 1057.194564010634 683.3920534873658 356.9224685731875 936.3867827390641 299.700762414073
804 0.005 4.02 1 789.0780885953454 650.4555589193421 650.655025438763 1003.057854762838 1047.029957377182 1057.195781076063 683.5500017708313 357.024631980169 936.416470689034 299.7008764155441
805 0.005 4.025 1 789.188942440969 650.6553231199227 650.8550174206053 1003.065564243885 1047.029465659504 1057.19520961808 683.7076245231915 357.1267583429087 936.4451554223079 299.7009868850635
806 0.005 4.03 1 789.2999177270972 650.8547629036042 651.0546841575916 1003.074296794129 1047.030530994334 1057.196423342095 683.8651256660562 357.228835680188 936.4747684531426 299.7010974335454
807 0.005 4.035 1 789.410421705712 651.0538767176378 651.2540245086199 1003.081837592731 1047.030022377726 1057.195848203715 684.0222955340178 357.3308816435726 936.5033848907749 299.7012046924307
808 0.005 4.04 1 789.5210521019504 651.252667761826 651.4530411253958 1003.090497549758 1047.031086686495 1057.197062851989 684.1793465882671 357.4328933120674 936.5329244717955 299.7013122792692
809 0.005 4.045 1 789.6312043646175 651.4511339137275 651.6517326079012 1003.098015545072 1047.030585038496 1057.196490235255 684.3360547456692 357.5348688418097 936.5614731490314 299.701416870285
810 0.005 4.05 1 789.7414716702515 651.6492780648333 651.8501013501955 1003.106653437463 1047.031649527165 1057.19770374918 684.4926428480757 357.6368052215176 936.5909408401042 299.7015222060509
811 0.005 4.055 1 789.8513059163694 651.8470982831304 652.0481461325338 1003.114181001403 1047.031149655233 1057.1971320346 684.6488899232162 357.738702277099 936.6194355197132 299.701624942746
812 0.005 4.06 1 789.961234345037 652.0445991597309 652.2458700837991 1003.122828586841 1047.032214897686 1057.198342928909 684.8048993290581 357.8405627840249 936.6488361452996 299.7017287477644
813 0.005 4.065 1 790.070692362364 652.2417764272086 652.4432708620632 1003.130341404406 1047.031718989324 1057.197771063084 684.9606316550428 357.9423786206158 936.6772487596265 299.7018303318374
814 0.005 4.07 1 790.1802597259032 652.4386361863387 652.6403522990297 1003.138950114815 1047.032774134413 1057.198977442527 685.1162892744368 358.0441559603319 936.7065681940774 299.7019333435873
815 0.005 4.075 1 790.2893671944668 652.6351737628879 652.8371119925013 1003.146440599586 1047.032274759767 1057.198403229808 685.2715537178083 358.1459068691977 936.7349123388643 299.7020345112799
816 0.005 4.08 1 790.3985824866362 652.8313940646349 653.033553114838 1003.155027667246 1047.03332657765 1057.199607548718 685.4267513866623 358.2476131204941 936.7641591628363 299.7021374097511
817 0.005 4.085 1 790.5072981967281 653.0272934285002 653.2296735256925 1003.162459181787 1047.032809498227 1057.199024997423 685.58162586779 358.3492807140805 936.792388688758 299.7022387538508
818 0.005 4.09 1 790.616181052669 653.2228775676173 653.4254770670308 1003.171051145142 1047.033874400838 1057.200238085439 685.7364208136981 358.4509100260001 936.8215889106111 299.702342067383
819 0.005 4.095 1 790.724569402462 653.4181422455861 653.6209614219499 1003.178499642955 1047.033371487133 1057.199663377869 685.8908833509125 358.5524962722842 936.8497663214072 299.7024439620187
820 0.005 4.1 1 790.8330862972979 653.6130920235622 653.8161296850616 1003.187070419822 1047.03443476557 1057.200874608006 686.0452358824751 358.6540359727454 936.8788781840905 299.7025479758159
821 0.005 4.105 1 790.9411687003812 653.807724155159 654.0109802608935 1003.194525421573 1047.033937623299 1057.200300038839 686.1992694565215 358.7555404607139 936.9070162926029 299.7026506989819
822 0.005 4.11 1 791.0493431465455 654.0020429789234 654.2055161816833 1003.203075504614 1047.034992276584 1057.201503327549 686.3531851680333 358.8570032107587 936.9360480318356 299.7027556412995
823 0.005 4.115 1 791.1570841081264 654.1960451753333 654.399735617948 1003.210514476099 1047.034490395327 1057.200925007298 686.5067791133006 358.9584332786183 936.964109830281 299.702859375177
824 0.005 4.12 1 791.2649046895451 654.3897360974663 654.5936420356668 1003.219039949419 1047.035532082443 1057.202118150566 686.6603073415474 359.059818582879 936.9930493454236 299.7029648072208
825 0.005 4.125 1 791.3723009685305 654.5831113650322 654.7872332342158 1003.226470333948 1047.035025650125 1057.201535833487 686.8134844478973 359.1611713674312 937.021051171653 299.7030689666303
826 0.005 4.13 1 791.4797781162682 654.7761760396847 654.9805123670083 1003.234966203262 1047.036063331667 1057.202729665726 686.9665299845575 359.2624762131337 937.0499123135803 299.7031749084784
827 0.005 4.135 1 791.5868320228113 654.9689259366454 655.1734772626563 1003.242382786227 1047.035563342305 1057.202153589431 687.1192459431275 359.3637403455023 937.0778436587171 299.7032798060862
828 0.005 4.14 1 791.6939784508033 655.1613666769764 655.3661314296035 1003.250860428374 1047.036592790261 1057.203348244662 687.2718674001122 359.4649580249798 937.106651398051 299.7033865362686
829 0.005 4.145 1 791.8006978333109 655.353494916862 655.5584731133373 1003.25825734212 1047.036087383137 1057.202771410212 687.4242132715721 359.5661385298663 937.1345217548974 299.7034922136244
830 0.005 4.15 1 791.9074848271388 655.5453143904926 655.7505049398114 1003.266740964839 1047.037132454685 1057.203970058418 687.5763934907344 359.6672944332666 937.1632620846394 299.7035997342514
831 0.005 4.155 1 792.0138430452579 655.7368244990985 655.9422275212245 1003.274144650086 1047.036636652472 1057.203395133397 687.7282442870975 359.7684028706737 937.191066229104 299.7037061988886
832 0.005 4.16 1 792.1202978921471 655.9280260840841 656.1336409235857 1003.282616366682 1047.037681037312 1057.20459142602 687.8799627757367 359.8694647125777 937.2197351559286 299.703814461629
833 0.005 4.165 1 792.2263342340984 656.118917945153 656.3247442759684 1003.290000494534 1047.037181548494 1057.204013423257 688.0313748907972 359.9704779947216 937.2474659157202 299.7039215243929
834 0.005 4.17 1 792.332468776418 656.3095044951293 656.5155407094143 1003.298454176134 1047.038221635048 1057.205206837958 688.1826703176785 360.0714557212382 937.2760624788351 299.7040303062494
835 0.005 4.175 1 792.4381798189935 656.4997825684633 656.7060285955168 1003.305823143213 1047.037721107733 1057.204628210206 688.3336562684581 360.1723837751783 937.3037225534243 299.7041378626226
836 0.005 4.18 1 792.543984422122 656.6897559901078 656.8962106151172 1003.314265439245 1047.038762209688 1057.205821391335 688.4845228540524 360.2732730705831 937.3322486480439 299.7042469608397
837 0.005 4.185 1 792.6493895984481 656.8794210022669 657.0860846946483 1003.321604936439 1047.038252719166 1057.205238099882 688.6350562582938 360.3741211046176 937.3598409649304 299.7043547836903
838 0.005 4.19 1 792.7548838057337 657.0687827092113 657.2756540587021 1003.330043097932 1047.039300958418 1057.206435087365 688.785488001967 360.4749285444719 937.3883061767414 299.7044641605283
839 0.005 4.195 1 792.8599348258554 657.2578373636998 657.4649167066065 1003.337377591775 1047.03879466114 1057.20585122001 688.9355957417613 360.5756945900105 937.4158203630338 299.704572141974
840 0.005 4.2 1 792.9650831017053 657.4465894931838 657.6538756013373 1003.345804732318 1047.039839632439 1057.207044886299 689.0855969343057 360.6764186558536 937.4442102113364 299.7046816184027
841 0.005 4.205 1 793.0698004828201 657.6350358035494 657.8425289270091 1003.353133035808 1047.039333572754 1057.206459735467 689.2352621437868 360.7770999201668 937.4716551350792 299.7047896593302
842 0.005 4.21 1 793.1746108116627 657.8231810776437 658.0308798112486 1003.36152220767 1047.04036196934 1057.207645289881 689.3848202012407 360.8777397669685 937.4999644366737 299.7048991126002
843 0.005 4.215 1 793.2789975954046 658.0110222194206 658.2189266296912 1003.368846327581 1047.03986278629 1057.207065116659 689.5340788766465 360.9783314704012 937.5273479073168 299.7050071381348
844 0.005 4.22 1 793.3834653150467 658.1985632278002 658.4066720047466 1003.3771961364 1047.040884954919 1057.208247129693 689.6832259645612 361.0788824134369 937.5555722850352 299.7051165400663
845 0.005 4.225 1 793.4875280770286 658.3858011123428 658.5941144033168 1003.384497485883 1047.040385624138 1057.207666728323 689.8320675025868 361.1793775856947 937.5828737793627 299.7052244227154
846 0.005 4.23 1 793.5916951438974 658.572739863078 658.7812565433715 1003.392866988827 1047.041418321984 1057.208852716205 689.9807940754473 361.2798265241194 937.6110466290057 299.7053336166207
847 0.005 4.235 1 793.6954543800649 658.7593773359673 658.9680972394417 1003.400182201763 1047.04092488822 1057.20827284426 690.1292330070663 361.3802345186071 937.6382968664564 299.7054412918386
848 0.005 4.24 1 793.7993098248404 658.9457175126746 659.1546393091768 1003.40853545143 1047.041951778107 1057.209455124414 690.2775587388845 361.4806043456344 937.6664034055359 299.7055502678251
849 0.005 4.245 1 793.9026806470813 659.1317562242281 659.3408803745604 1003.415726297503 1047.041408274094 1057.208855684005 690.4255502112302 361.5809305426682 937.6933391234761 299.7056575974884
850 0.005 4.25 1 794.0062343944697 659.3174991641927 659.5268242697655 1003.424108981028 1047.042467407588 1057.210061302637 690.573449904981 361.6812179127891 937.7213605996882 299.7057662534742
851 0.005 4.255 1 794.1092295700892 659.5029408812501 659.712467652499 1003.431300779592 1047.041940832434 1057.209463580682 690.7210746945871 361.7814506040043 937.7482830792361 299.70587328519
852 0.005 4.26 1 794.2124310445892 659.6880886425319 659.897815238501 1003.439696089012 1047.043006753233 1057.210666382403 690.8685937135297 361.881633954567 937.776293974063 299.7059815195782
853 0.005 4.265 1 794.3151158828234 659.8729367395338 660.0828638413312 1003.446883301886 1047.04247171441 1057.210060573683 691.0157414301267 361.9817801431309 937.803250586021 299.7060881031936
854 0.005 4.27 1 794.4180041169623 660.0574911135035 660.2676173416141 1003.455265789763 1047.043532760326 1057.211260752032 691.1628029401442 362.0818886619381 937.831232034818 299.706195925473
855 0.005 4.275 1 794.5203979553947 660.2417479953642 660.4520734486235 1003.462441970634 1047.042993905815 1057.210653260025 691.309525141229 362.1819508585318 937.8581369198199 299.7063020283837
856 0.005 4.28 1 794.6229832730999 660.4257138277954 660.6362365101427 1003.470820387681 1047.044064501523 1057.211859648227 691.4561844809538 362.2819753753231 937.8860502104727 299.7064093495055
857 0.005 4.285 1 794.7250886366223 660.609382515148 660.8201031897306 1003.47799478183 1047.043531337525 1057.21125473339 691.6024944485404 362.38195265068 937.9128926563862 299.7065149560804
858 0.005 4.29 1 794.8273527209398 660.7927596364766 661.0036770946652 1003.486332315058 1047.04457955381 1057.21244820977 691.74869363851 362.4818848771937 937.9407265805074 299.7066218075626
859 0.005 4.295 1 794.929144182798 660.9758419791148 661.1869562065023 1003.493488697285 1047.044045041167 1057.211843139594 691.8945756521384 362.5817703424561 937.9675009692094 299.7067269817491
860 0.005 4.3 1 795.0311022348343 661.1586352405811 661.3699444920493 1003.501824166425 1047.045097884326 1057.213038050297 692.0403809264177 362.6816124293921 937.9952690920557 299.706833405175
861 0.005 4.305 1 795.1325740015573 661.3411331982253 661.5526384473931 1003.50896973601 1047.04456306222 1057.21243224222 692.1858432117609 362.7814073862119 938.0219758596236 299.70693814604
862 0.005 4.31 1 795.2342135445474 661.5233432107063 661.73504259033 1003.517294342963 1047.04561543664 1057.213626190293 692.3312327822864 362.8811637603295 938.0496774833904 299.7070441574253
863 0.005 4.315 1 795.3353694196654 661.7052596106683 661.9171538036073 1003.524437906684 1047.045086402518 1057.21302267854 692.4762885133814 362.9808742009032 938.0763220604606 299.7071485108826
864 0.005 4.32 1 795.4366966173475 661.8868883731189 662.0989759767177 1003.532764115869 1047.046141591101 1057.214216902522 692.6212628107774 363.0805430184099 938.1039709813542 299.7072540702612
865 0.005 4.325 1 795.5375259547151 662.0682254399802 662.2805066649731 1003.539882427328 1047.045595488066 1057.213601794726 692.7659075952924 363.1801658243421 938.1305316538328 299.7073579957596
866 0.005 4.33 1 795.6385472874903 662.2492755574025 662.4617492226262 1003.548112015458 1047.046627464438 1057.214788327042 692.9104199611609 363.2797440781212 938.1580784775631 299.7074631689068
867 0.005 4.335 1 795.7390780960427 662.4300343293362 662.6427009799131 1003.555199580495 1047.04608842751 1057.214180425998 693.0546217815304 363.3792827508713 938.1845610125678 299.7075666994984
868 0.005 4.34 1 795.8397703039699 662.6105076244132 662.8233657708063 1003.563465974441 1047.04713942649 1057.215374501625 693.1987476027612 363.4787738343842 938.2120591378959 299.7076714800687
869 0.005 4.345 1 795.9399922182595 662.7906917933443 663.0037414804921 1003.570571246989 1047.046606361823 1057.214766404418 693.3425726567026 363.5782129592232 938.2384922318143 299.7077746539691
870 0.005 4.350000000000001 1 796.0403726003918 662.9705907020444 663.1838310098574 1003.57883626567 1047.047655565276 1057.215957824512 693.486300613703 363.6776080586637 938.2659318611225 299.7078790783277
871 0.005 4.355 1 796.1402745289685 663.1502017479556 663.3636326072333 1003.585930669016 1047.047118756296 1057.215347463517 693.6297175503887 363.7769396597691 938.2923047866361 299.7079818245093
872 0.005 4.36 1 796.2403388405457 663.3295289229046 663.5431492913048 1003.594179863406 1047.048164877664 1057.216537690311 693.7730385591817 363.8762331876449 938.3196804549309 299.7080858722598
873 0.005 4.365 1 796.3399287555847 663.5085691410229 663.7223790782441 1003.601258650934 1047.047627007832 1057.21592682959 693.916047918794 363.9754783038247 938.3459873103108 299.7081882926672
874 0.005 4.37 1 796.4397139546792 663.687327369153 663.9013255622066 1003.609518054159 1047.048683335722 1057.217121886179 694.0589547240386 364.0746821507063 938.3733227400924 299.7082919352723
875 0.005 4.375 1 796.5389967188762 663.8657993958806 664.079986169868 1003.616597883216 1047.048147853797 1057.216510791259 694.2015452679785 364.1738431419218 938.3995809516131 299.708394011405
876 0.005 4.38 1 796.6384498750384 664.0439895010713 664.2583637837238 1003.624809050189 1047.049186897048 1057.217696474853 694.3440559405947 364.272957789723 938.4268108488246 299.708497316925
877 0.005 4.385 1 796.7374161340015 664.2218954150139 664.4364569955443 1003.631862006895 1047.048647534075 1057.217084419302 694.486260115987 364.3720251823829 938.452984082836 299.7085989519531
878 0.005 4.39 1 796.8365660708018 664.3995208190477 664.6142687230943 1003.640064277526 1047.049690534392 1057.218271781278 694.6283721035096 364.4710470406929 938.480152732532 299.7087018654033
879 0.005 4.395 1 796.9353424677041 664.5768645299066 664.7917982167373 1003.647127331514 1047.049156541693 1057.217660342047 694.7702108652489 364.5700185200423 938.5061438157563 299.7088032104983
880 0.005 4.4 1 797.0341673417565 664.7539279003721 664.9690468520321 1003.655313254261 1047.050195503539 1057.218845283682 694.9119075562496 364.6689451495994 938.5332094144467 299.7089057961242
881 0.005 4.405 1 797.1326026404132 664.9307099750501 665.1460138957809 1003.662359666503 1047.049659913674 1057.21823302677 695.0533310613299 364.7678261622048 938.5592644184103 299.7090068075285
882 0.005 4.41 1 797.23117708214 665.1072136578773 665.3227016794253 1003.670518728733 1047.050688464067 1057.219411912398 695.194644653257 364.8666570849106 938.5862986485937 299.709109067717
883 0.005 4.415 1 797.3292478945453 665.2834355066416 665.4991079743367 1003.677516518789 1047.050137673491 1057.218793856537 695.335634394346 364.9654411697762 938.6122742235677 299.7092097234304
884 0.005 4.42 1 797.4274944904031 665.4593800734133 665.6752359670483 1003.685678566447 1047.051184512325 1057.219982732869 695.4765383902175 365.0641791590921 938.6392496622278 299.7093117764677
885 0.005 4.425 1 797.5252626509275 665.6350441352957 665.8510835495993 1003.69275252515 1047.050716893828 1057.219420919212 695.6171339177074 365.1628699810631 938.6651919130311 299.7094121595174
886 0.005 4.43 1 797.623219744965 665.8104330099718 666.026654479502 1003.700887551214 1047.051724645563 1057.220574128536 695.7576585599313 365.2615118549849 938.6921018379143 299.7095138369976
887 0.005 4.435 1 797.7206904231791 665.985542398781 666.2019462544567 1003.707910546353 1047.051225592595 1057.219993858364 695.8978623206045 365.3601033537024 938.7179549746105 299.7096139482865
888 0.005 4.44 1 797.8183382341163 666.1603768094604 666.3769620239317 1003.716017209459 1047.052223244875 1057.221143947444 696.0379710538683 365.4586498239828 938.7447960207364 299.7097153191206
889 0.005 4.445 1 797.91549629138 666.3349333415126 666.5516999040181 1003.72304255796 1047.051729447519 1057.220566427128 696.1778089712698 365.5571492624454 938.7705924054488 299.7098151620173
890 0.005 4.45 1 798.012810309037 666.5092162410139 666.7261630087 1003.7311276402 1047.052720734687 1057.221712184149 696.3175388865934 365.6556014527301 938.7973161100879 299.7099163787778
891 0.005 4.455 1 798.1096570414045 666.6832217806956 666.9003490389404 1003.73811183552 1047.052216852586 1057.221130049913 696.4569546534879 365.7540048477175 938.8230072847703 299.7100160003193
892 0.005 4.46 1 798.2066758963722 666.8569536903071 667.074260761339 1003.746189857659 1047.053215333732 1057.222278548107 696.5962695006216 365.8523604691317 938.8497014277261 299.7101169575618
893 0.005 4.465 1 798.3032202840351 667.0304097957167 667.247896543996 1003.753170737739 1047.052713703995 1057.221694137482 696.7352778622935 365.9506684826049 938.8753530638703 299.7102163606895
894 0.005 4.47 1 798.3999378869821 667.203594018537 667.4212594187245 1003.761240735306 1047.053709908195 1057.222839038289 696.8741893630673 366.0489254097248 938.901998085579 299.7103171174135
895 0.005 4.475000000000001 1 798.4961895465577 667.3765034322535 667.5943474843577 1003.768204752587 1047.053205060003 1057.222252709755 697.0128030094899 366.1471350616437 938.9275914120643 299.7104163483218
896 0.005 4.48 1 798.5926201089048 667.5491427046122 667.7671641125924 1003.776259264737 1047.05419773247 1057.223395275681 697.1513339616856 366.2452983192259 938.9541744856285 299.710516902207
897 0.005 4.485 1 798.6885891978462 667.7215082079556 667.9397070818094 1003.783211705349 1047.05369438866 1057.222810112426 697.2895398052992 366.3434126372041 938.979709322263 299.7106159608203
898 0.005 4.49 1 798.7847108549604 667.8936047027636 668.1119796564598 1003.791052698263 1047.054688552405 1057.223954905289 697.4276869221945 366.4414767788855 939.0061691937341 299.7107163506519
899 0.005 4.495 1 798.8803637961749 668.0654283172785 668.2839795980415 1003.797908882491 1047.054185528138 1057.223368562483 697.5655267589103 366.5394974596167 939.0315958047731 299.7108152529035
900 0.005 4.5 1 798.9761962412023 668.2369834221093 668.4557100281609 1003.805906921806 1047.055182800992 1057.224511534888 697.7032778401112 366.6374754163595 939.0580293732334 299.710915488839
901 0.005 4.505 1 799.071448791325 668.4082621205943 668.6271649923555 1003.812869925279 1047.054686949354 1057.223925061186 697.8407234725289 366.7354119421585 939.0833598079842 299.7110142324475
902 0.005 4.51 1 799.1669245539741 668.5792723216284 668.7983506677278 1003.820905641588 1047.055680453906 1057.225064997211 697.9780732952167 366.8332962038556 939.1097377764704 299.7111142726792
903 0.005 4.515 1 799.2619742807042 668.7500126301954 668.9692660061675 1003.827840190318 1047.055177732603 1057.224477292029 698.1151478422606 366.9311260444147 939.1350940886923 299.7112127564557
904 0.005 4.52 1 799.3572092520104 668.9204862192173 669.1399137053625 1003.835850883054 1047.056167873897 1057.225616797907 698.2521228622114 367.0288918944449 939.1614291395633 299.711312532858
905 0.005 4.525 1 799.4519919384752 669.0906903684474 669.3102919090375 1003.842750120091 1047.055657671006 1057.225026421936 698.388796771594 367.1266133968293 939.1867138586772 299.7114107453232
906 0.005 4.53 1 799.5469486811489 669.2606289182637 669.4804035316109 1003.850739082725 1047.056647790763 1057.226166305434 698.5253782729509 367.2242860682795 939.2129753903336 299.7115102469138
907 0.005 4.535 1 799.6414405307856 669.4302980790661 669.6502461537308 1003.857608471552 1047.056146005164 1057.22558097338 698.661647548279 367.3219103798629 939.2381672061651 299.711608152028
908 0.005 4.54 1 799.7361011310286 669.5997025823519 669.8198230479619 1003.865579520688 1047.057139174045 1057.226721725887 698.7978293582136 367.4194860918345 939.2643485035046 299.7117073648422
909 0.005 4.545 1 799.830304253331 669.7688396834209 669.9891324427488 1003.872461232828 1047.056639055244 1057.226132070737 698.9337207143378 367.5170094655464 939.2894973967632 299.711804967314
910 0.005 4.55 1 799.9246793603194 669.9377134698927 670.158177413501 1003.880425383025 1047.057626656611 1057.227267008228 699.069525511258 367.6144843428397 939.3156252953344 299.7119038796998
911 0.005 4.555 1 800.0185960184704 670.1063203885925 670.3269557243032 1003.88729059032 1047.057119477429 1057.226674011108 699.2050319960526 367.7119119270588 939.340714304437 299.7120012224693
912 0.005 4.56 1 800.11268880896 670.2746646825801 670.4954704191288 1003.895227195651 1047.058098915856 1057.227806570164 699.3404539756838 367.8092875596537 939.3667731309453 299.7120998036497
913 0.005 4.565 1 800.2063121168499 670.4427447449596 670.6637202920363 1003.902059940955 1047.057584004751 1057.227211375642 699.4755147914519 367.9066137448194 939.3917799071011 299.7121968153035
914 0.005 4.57 1 800.3001100005034 670.6105635899675 670.8317080227805 1003.909986672457 1047.058567630957 1057.228346634413 699.6105334358579 368.0038913069347 939.4177749099857 299.7122951045
915 0.005 4.575 1 800.3934369094401 670.7781167754689 670.9994309201121 1003.916814860995 1047.058058901617 1057.227754128511 699.7452542234549 368.1011163209012 939.4427420806865 299.7123917883011
916 0.005 4.58 1 800.4869322748626 670.945409815604 671.1668924385054 1003.924735199072 1047.059044837946 1057.228889160919 699.879902842962 368.1982871636831 939.4686864817481 299.7124897345371
917 0.005 4.585 1 800.5799698321283 671.1124399760154 671.334090859657 1003.931546872221 1047.058532101207 1057.228293418022 700.0142663625397 368.2954111623143 939.4935841036427 299.7125861092405
918 0.005 4.59 1 800.6731780645105 671.2792090621125 671.5010280322477 1003.939448226536 1047.059514927023 1057.229426729845 700.1485293177248 368.3924854030892 939.51945996363 299.7126837708581
919 0.005 4.595 1 800.7659243048474 671.4457161989038 671.6677028753568 1003.946250607703 1047.059004313747 1057.228831585027 700.2825156384679 368.4895037060293 939.544291533858 299.7127798014992
920 0.005 4.600000000000001 1 800.858846226542 671.6119641535967 671.8341177633657 1003.954130655145 1047.059986746429 1057.229964234465 700.4164167406971 368.5864849040942 939.5701008721295 299.71287713102
921 0.005 4.605 1 800.9513254300298 671.7779509027692 672.0002712787274 1003.960928175133 1047.059479914281 1057.229370171204 700.5500258381999 368.6834121714027 939.5948814672644 299.7129728187362
922 0.005 4.61 1 801.0439818090456 671.9436793350128 672.1661658026379 1003.968808460088 1047.06046133624 1057.230500497913 700.6835406310545 368.7802903003225 939.6206346464357 299.7130698251732
923 0.005 4.615 1 801.1361751303721 672.1091476534565 672.3317999232163 1003.975590099512 1047.059948417746 1057.229902597195 700.816762195705 368.8771179980737 939.6453456756821 299.7131652039116
924 0.005 4.62 1 801.2285475249611 672.2743592515764 672.4971763994434 1003.983464936875 1047.060930427713 1057.231033589464 700.9498906049562 368.9738926594512 939.6710430634755 299.7132619329442
925 0.005 4.625 1 801.3204822890875 672.4393114710134 672.6622931867756 1003.990238560274 1047.060418838156 1057.230435902147 701.082751297864 369.0706078037622 939.6956975511494 299.7133571026672
926 0.005 4.63 1 801.4126153678202 672.6040065294337 672.8271519638954 1003.998059760495 1047.061387803007 1057.231560946253 701.2155291007956 369.1672761743809 939.7213391031219 299.7134535530293
927 0.005 4.635 1 801.5042684937564 672.768443289999 672.9917513528865 1004.004802245346 1047.060873519345 1057.230962934419 701.34801408038 369.2638908132515 939.7459239504458 299.7135483611505
928 0.005 4.64 1 801.5961096605628 672.9326274413526 673.156095162191 1004.012646072732 1047.061855104443 1057.232092589939 701.4804346301173 369.3604574351613 939.7714958706741 299.7136445525435
929 0.005 4.645 1 801.6874683615697 673.0965528828733 673.3201807493585 1004.01937984648 1047.06133894562 1057.231492168576 701.6125419227301 369.4569693004664 939.7960143581828 299.7137392261516
930 0.005 4.65 1 801.7790101422127 673.2602241585008 673.4840118977106 1004.027187830784 1047.06231355887 1057.23261894955 701.7445683983032 369.5534327207087 939.8215118296924 299.7138352189307
931 0.005 4.655 1 801.8700912478588 673.4236364707732 673.6475858912823 1004.033830168097 1047.061799622946 1057.232019014727 701.8762564807869 369.6498488070093 939.8460002873337 299.7139296547024
932 0.005 4.66 1 801.9613867670506 673.5867977434115 673.810907607916 1004.041632847522 1047.062785324897 1057.233148353364 702.007897707189 369.7462168296681 939.8714708779682 299.714025429945
933 0.005 4.665 1 802.0522631761485 673.7497033095123 673.9739746990379 1004.048245940454 1047.062266368882 1057.232549935519 702.13925271917 369.8425304265231 939.8959963961283 299.7141196967484
934 0.005 4.67 1 802.1433017813373 673.9123577073336 674.1367901195389 1004.056026047968 1047.063254086507 1057.23368216668 702.2705350848495 369.9387893088012 939.9214444090322 299.7142152739456
935 0.005 4.675 1 802.2338556555841 674.0747568875473 674.2993512554772 1004.06269101066 1047.062730800492 1057.233075861066 702.4015183264224 370.0349971695607 939.9457991498539 299.7143093237752
936 0.005 4.68 1 802.3246351061587 674.2369050917539 674.4616611723679 1004.070671408434 1047.063852677046 1057.234293085074 702.5324403750709 370.1311475261307 939.971259067613 299.7144047420255
937 0.005 4.685 1 802.414892560996 674.3987990844769 674.623717388438 1004.077252463597 1047.063239064412 1057.233619052821 702.6630534433331 370.2272490642812 939.9955151164374 299.7144986690263
938 0.005 4.69 1 802.5053676239459 674.560443424243 674.7855232198631 1004.08516148562 1047.064315702106 1057.234811547981 702.7936001640991 370.3232991349385 940.020877034219 299.7145939059978
939 0.005 4.695 1 802.5953447497608 674.7218363244809 674.9470772045142 1004.091711354616 1047.063692319006 1057.234134761676 702.9238477161715 370.4192996504394 940.0450265621104 299.7146876841381
940 0.005 4.7 1 802.6855926957803 674.8829808842926 675.1083822951964 1004.099644601783 1047.064779653299 1057.23533342444 703.0540286260546 370.515248290115 940.0703847684327 299.7147828679775
941 0.005 4.705 1 802.7752957200481 675.0438745646595 675.2694363414848 1004.106192527228 1047.064156791029 1057.2346558019 703.1839141294843 370.611145257726 940.0944831279489 299.7148765106648
942 0.005 4.71 1 802.8652448770227 675.204521543593 675.4302426776857 1004.1140989927 1047.065240810597 1057.235851785943 703.3137602313128 370.7069947404431 940.1197132927181 299.7149715587298
943 0.005 4.715 1 802.9546713783711 675.3649178344965 675.5907986257102 1004.12061598827 1047.06460899201 1057.235170308098 703.4432821330067 370.8027906740592 940.1437272905289 299.7150650939404
944 0.005 4.72 1 803.044313720159 675.5250676230136 675.7511073374562 1004.128479893949 1047.065685490935 1057.236364907661 703.5727388093461 370.8985319202945 940.1688803135143 299.7151599668735
945 0.005 4.725000000000001 1 803.1334435822639 675.6849678930035 675.9111666027045 1004.134973210173 1047.065056434555 1057.235686167675 703.7018823771326 370.994221541751 940.1928293109546 299.7152533457058
946 0.005 4.73 1 803.2228532001624 675.8446230205042 676.0709797489891 1004.142841655329 1047.066137165306 1057.23688031019 703.8310005225076 371.0898584135481 940.2179319930519 299.7153480832297
947 0.005 4.735 1 803.3117720197164 676.0040294106251 676.2305443746826 1004.149320816358 1047.065501976464 1057.236196985319 703.9597827101787 371.1854420088748 940.2418345271783 299.7154412345946
948 0.005 4.74 1 803.4008979992205 676.1631910885616 676.3898635614574 1004.157152243287 1047.066575371511 1057.237388597223 704.0885059224962 371.280972192751 940.2668638272768 299.7155357569443
949 0.005 4.745 1 803.4895198072987 676.3221057864863 676.5489356188068 1004.163599362377 1047.065941200901 1057.236705657716 704.2169309868311 371.376452903359 940.2906893474873 299.7156287216554
950 0.005 4.75 1 803.5783525692158 676.4807767963689 676.707763214956 1004.171394446526 1047.067004169962 1057.237890913575 704.3452885566344 371.4718791612538 940.3156536980767 299.7157229857312
951 0.005 4.755 1 803.6666643015874 676.6392013854058 676.8663443239731 1004.177841817623 1047.066371321262 1057.237208185695 704.4733457713487 371.5672541016361 940.3394162735486 299.7158156962554
952 0.005 4.76 1 803.7552151434074 676.7973831482634 677.0246819033632 1004.185656485054 1047.067450183379 1057.238400993831 704.6013444936214 371.6625743118731 940.3643263484213 299.7159097001638
953 0.005 4.765 1 803.8432584344736 676.9553193862397 677.1827738989916 1004.192110387702 1047.06682246222 1057.237718451602 704.729037232262 371.7578438601698 940.3880393738083 299.7160020851952
954 0.005 4.77 1 803.9315568186681 677.1130145014454 677.3406237272582 1004.199920492638 1047.067899623408 1057.238908628348 704.8566851540983 371.8530685144081 940.4128992745348 299.7160957933494
955 0.005 4.775 1 804.019345348961 677.2704645964595 677.4982287612727 1004.206357885419 1047.067266670475 1057.238223319434 704.9840202509266 371.9482362214513 940.4365548894096 299.7161878486908
956 0.005 4.78 1 804.1073758149043 677.4276743110719 677.6555924459203 1004.214149685603 1047.068341292674 1057.239412876737 705.111303853868 372.0433484793095 940.4613530914744 299.7162812284408
957 0.005 4.785 1 804.1948970796924 677.5846402897741 677.8127124350839 1004.220572934807 1047.067708632233 1057.238727797391 705.2382907608129 372.1384042806127 940.4849451560576 299.7163729551341
958 0.005 4.79 1 804.2826177704695 677.7413662617587 677.9695917308678 1004.228348913721 1047.0687835468 1057.239917838113 705.3651872341458 372.2334063301767 940.509679778996 299.7164659264502
959 0.005 4.795 1 804.3698363569483 677.8978486627722 678.1262278206373 1004.234766038571 1047.068153774842 1057.239233545029 705.4917825505231 372.3283444865092 940.5332206968345 299.7165572778721
960 0.005 4.8 1 804.4573104075062 678.0540924752506 678.2826242667318 1004.242533353411 1047.069227817762 1057.240421564897 705.6183366518407 372.4232330810322 940.557900585247 299.716649856382
961 0.005 4.805 1 804.5442821507299 678.2100944642762 678.4387788327157 1004.248929310723 1047.068592680963 1057.239733835095 705.7445894715898 372.5180725427579 940.5813732192057 299.7167407837281
962 0.005 4.81 1 804.6315522011711 678.3658589894251 678.5946950197268 1004.256682882352 1047.069665313859 1057.240920863021 705.8707981334745 372.6128536067264 940.6060315666115 299.716832953825
963 0.005 4.815 1 804.7183067090912 678.521382113935 678.7503700472197 1004.26307908093 1047.069042987864 1057.240241291183 705.9967011492571 372.7075835677595 940.6294678955994 299.7169235185275
964 0.005 4.82 1 804.805304491624 678.676668307123 678.9058072955423 1004.270808909194 1047.070113704503 1057.241427163119 706.1225540859444 372.8022614966403 940.6540243576848 299.7170153482969
965 0.005 4.825 1 804.8917864011282 678.8317134753404 679.061003913711 1004.277180025462 1047.069481343941 1057.240740388845 706.248093973705 372.8969248093964 940.6773782746106 299.7171055454264
966 0.005 4.83 1 804.9785056778625 678.9865229168595 679.215963683642 1004.284914159474 1047.070557429255 1057.241927312592 706.3736081777654 372.9915189071166 940.7018706578092 299.7171970678938
967 0.005 4.835 1 805.0647160085363 679.141091506006 679.3706833221067 1004.291279500037 1047.069924861064 1057.241239537784 706.4987969263374 373.086049797343 940.7251665995866 299.7172869544073
968 0.005 4.84 1 805.1511719595886 679.2954260028671 679.525167295906 1004.298993459997 1047.070994132752 1057.242422825598 706.6239466694219 373.1805414725169 940.7496034874566 299.7173781964265
969 0.005 4.845 1 805.23712713847 679.4495211458564 679.6794124134383 1004.305339688689 1047.070358105597 1057.241733620791 706.7487816031602 373.2749673393031 940.7728419199126 299.7174678399765
970 0.005 4.850000000000001 1 805.3233258655436 679.6033825275501 679.8334225546066 1004.313032942317 1047.071424177337 1057.242915596068 706.8735692661351 373.3693337444255 940.7972196436953 299.7175588543756
971 0.005 4.855 1 805.4089699823326 679.7570049917068 679.9871943687774 1004.319390802189 1047.070799804781 1057.242231528616 706.998051411047 373.4636425300047 940.8203992526086 299.7176482509519
972 0.005 4.86 1 805.4948826814567 679.9103947053379 680.1407321353116 1004.327086509315 1047.071868798424 1057.243413395812 707.1224799945912 373.5578950522531 940.8447308032362 299.717738986424
973 0.005 4.865 1 805.5803073787113 680.0635471164006 680.2940329486042 1004.333415671401 1047.071235587176 1057.242724689397 707.2466092318477 373.6520896249888 940.8678608120746 299.7178282287722
974 0.005 4.87 1 805.6659804472183 680.2164673649627 680.4471004777113 1004.341084498377 1047.072299590041 1057.243904179595 707.370693043209 373.7462307602655 940.8921263015982 299.7179187739773
975 0.005 4.875 1 805.7511615514164 680.3691510917083 680.5999318587 1004.347385355193 1047.071661489211 1057.243213136733 707.4944827641098 373.8403176649619 940.9151842983179 299.7180078023632
976 0.005 4.88 1 805.8365892315002 680.5216034123288 680.7525307588278 1004.355037963225 1047.07272665425 1057.244393633637 707.6182218836145 373.9343500700095 940.939388981759 299.7180982094121
977 0.005 4.885 1 805.9215138751525 680.6738200708544 680.904894373169 1004.361335135294 1047.072094055283 1057.243704876365 707.7416998912084 374.0283364832244 940.9623929284007 299.7181871025481
978 0.005 4.89 1 806.0066852442911 680.8258063945409 681.0570264858462 1004.368978928423 1047.073158721142 1057.244883553137 707.8651108219254 374.1222619786766 940.9865401385066 299.7182773132462
979 0.005 4.895 1 806.0913619700653 680.9775579178905 681.2089242302262 1004.375275556028 1047.072529313173 1057.244195108342 707.9882155374927 374.2161296964175 941.0094950465609 299.7183660716384
980 0.005 4.9 1 806.1762898573573 681.1290810574301 681.3605919554518 1004.382915436885 1047.073594595698 1057.245372897685 708.1112828675413 374.309946600792 941.0335898811519 299.718456143805
981 0.005 4.905 1 806.2603092561855 681.2803693398412 681.512025704774 1004.38918697244 1047.072957866887 1057.244681343483 708.2339912320143 374.4037019539841 941.056449160494 299.7185447446007
982 0.005 4.91 1 806.3447450672074 681.4314297111206 681.6632300294241 1004.396809353705 1047.074021574364 1057.24585897785 708.3567323659623 374.4973991770709 941.0804787662915 299.7186346876317
983 0.005 4.915 1 806.4287613893429 681.5822563028177 681.8142014007627 1004.403072782577 1047.073384561558 1057.245166307313 708.4791418586199 374.5910397192428 941.1033152641439 299.7187230730778
984 0.005 4.92 1 806.5130906058054 681.7328554958591 681.9649440137594 1004.410670910495 1047.074443643679 1057.246341508868 708.6014916865373 374.6846279111941 941.1272933364019 299.7188128508257
985 0.005 4.925 1 806.5969565659865 681.8832219409151 682.1154545551595 1004.416915731608 1047.073805658983 1057.245647832353 708.7235473408361 374.7781628441308 941.150068868032 299.7189011065215
986 0.005 4.93 1 806.6810949781117 682.0333615757532 682.2657370546326 1004.424505541044 1047.074866707329 1057.246823273823 708.8455630076257 374.8716447179434 941.1739855867604 299.7189907119251
987 0.005 4.935 1 806.7647431887544 682.1832703470224 682.4157888709627 1004.430735923317 1047.074227181576 1057.246128138948 708.9672810463852 374.9650728142583 941.196700118831 299.7190787395096
988 0.005 4.94 1 806.8486499041002 682.3329536363232 682.5656138705269 1004.43831370581 1047.075287487005 1057.247302663532 709.0889606322186 375.0584466695641 941.2205568701767 299.719168149463
989 0.005 4.945 1 806.9320396682527 682.4824056949594 682.7152084671931 1004.444521678435 1047.074643417511 1057.246605522522 709.2103229376535 375.151765810858 941.2432079806365 299.7192559782397
990 0.005 4.95 1 807.0157123176162 682.6316333731012 682.8645771864589 1004.452110941032 1047.075716750681 1057.247787356824 709.331658093245 375.2450354982328 941.2670379773202 299.7193451399814
991 0.005 4.955 1 807.0988446640329 682.7806305896429 683.0137162709239 1004.458290386753 1047.07506539412 1057.247084313248 709.4526722017158 375.3382483733463 941.2896166436013 299.7194327388062
992 0.005 4.96 1 807.1822563438838 682.9294033754541 683.1626297930306 1004.46585984072 1047.076135581291 1057.248263828478 709.5736546231927 375.4314032905847 941.3133795080659 299.7195216854427
993 0.005 4.965 1 807.2651475115173 683.0779476428345 683.3113150173525 1004.472036831816 1047.075485335656 1057.247559922522 709.6943317065734 375.5245029292689 941.3359020779836 299.719609093302
994 0.005 4.97 1 807.3483079693576 683.2262682605109 683.4597756000146 1004.479595450974 1047.076554140579 1057.248738260762 709.814983667934 375.6175487207395 941.3596084253227 299.7196977946361
995 0.005 4.975000000000001 1 807.4309446109187 683.3743603868628 683.6080082908658 1004.485759565617 1047.075902924554 1057.248033590382 709.9353095486789 375.7105375207509 941.3820734106413 299.7197849677372
996 0.005 4.98 1 807.5138650277019 683.5222293094175 683.7560168487435 1004.493310249117 1047.076970539117 1057.249209051325 710.0555981831486 375.8034748377619 941.4057251467895 299.7198734876685
997 0.005 4.985 1 807.5962625079306 683.6698715015035 683.9037987704222 1004.499461913485 1047.076315718841 1057.24850134898 710.175601496967 375.8963554596627 941.4281333993159 299.7199604538537
998 0.005 4.99 1 807.6789410903273 683.8172915658878 684.0513576085813 1004.506996287495 1047.077382263376 1057.249677656579 710.2955751892183 375.9891780323237 941.4517268503015 299.720048717112
999 0.005 4.995 1 807.7610965129862 683.9644862974804 684.1986910157789 1004.513141155153 1047.076730648279 1057.248971253574 710.4152609089526 376.081941640215 941.4740808382357 299.7201354132913
1000 0.005 5 1 807.8435269809853 684.1114602504015 684.3458025531157 1004.52065375414 1047.077792173995 1057.250144727621 710.5349103911072 376.1746511731338 941.497611418123 299.7202234296358
1001 0.005 5.005 1 807.9254357509202 684.2582086047614 684.4926890252557 1004.526782121213 1047.077141582617 1057.249439613988 710.6542596750143 376.2673207554375 941.5199101560717 299.7203099009382
1002 0.005 5.01 1 808.0076211113218 684.4047371457904 684.6393544545155 1004.534280646555 1047.078204109429 1057.250613434149 710.7735753659381 376.3599350832205 941.5433850328336 299.72039769405
1003 0.005 5.015 1 808.0892848186145 684.5510404811189 684.7857954044549 1004.540395862525 1047.077553755496 1057.249907922422 710.892587062214 376.4524869172655 941.5656276517037 299.7204839224968
1004 0.005 5.02 1 808.1712276522034 684.6971250677608 684.9320162063749 1004.547882522926 1047.078615968172 1057.251080863224 711.0115700603199 376.5449781455673 941.5890467079836 299.7205714423278
1005 0.005 5.025 1 808.252650358998 684.8429859017632 685.0780137084237 1004.553985831162 1047.077964589548 1057.250374088349 711.1302551592237 376.6374098222349 941.6112343826376 299.720657405727
1006 0.005 5.03 1 808.3343560090378 684.9886285970424 685.2237918638054 1004.561471529123 1047.079030637102 1057.251548105207 711.248910812111 376.7297811496421 941.6346047426506 299.7207447035095
1007 0.005 5.035 1 808.4155640531105 685.1340477893169 685.3693471504614 1004.567559386721 1047.078377633011 1057.250839725456 711.367276113421 376.8220984586961 941.6567048414197 299.7208304470235
1008 0.005 5.04 1 808.4970232454062 685.2792489434692 685.5146834527037 1004.575018204296 1047.079436869829 1057.252010493961 711.4855994961272 376.9143593230809 941.6799983069222 299.7209175213231
1009 0.005 5.045 1 808.5779495954811 685.4242286825665 685.6597983615571 1004.581097009458 1047.078784603724 1057.251302700541 711.6036309177431 377.0065665087396 941.7020708289213 299.7210030273627
1010 0.005 5.05 1 808.6591538525008 685.5689907765633 685.8046949731194 1004.588542361684 1047.079844145258 1057.252473388084 711.7216158465865 377.0987170956497 941.72532186658 299.7210898303518
1011 0.005 5.055 1 808.7398691146908 685.7135326823968 685.949371203394 1004.594596548005 1047.079186601271 1057.251762705259 711.8393219585298 377.1908130600088 941.7473419577207 299.7211750532599
1012 0.005 5.06 1 808.8208506985059 685.8578582723321 686.0938302894843 1004.602026531166 1047.080248021472 1057.252934630793 711.9569861180692 377.2828498630772 941.7705341493526 299.7212616156859
1013 0.005 5.065 1 808.9013203860432 686.0019633822907 686.2380693188971 1004.608084919841 1047.079599606906 1057.252227918046 712.0743596003973 377.3748310279994 941.7925046712745 299.721346604419
1014 0.005 5.07 1 808.9820620935849 686.1458531244309 686.3820919804767 1004.615507573249 1047.080658127128 1057.253396002773 712.1916970872321 377.4667562624367 941.8156428335245 299.7214328894211
1015 0.005 5.075 1 809.0622932872758 686.2895237709057 686.5258956912921 1004.62155126836 1047.080004466069 1057.252685859039 712.3087476701472 377.5586252561476 941.8375565867931 299.721517622577
1016 0.005 5.08 1 809.1427889802202 686.4329785617232 686.669483183854 1004.628954964713 1047.081059477767 1057.25385279626 712.4257473201734 377.650441486207 941.8606357460626 299.7216036882711
1017 0.005 5.085 1 809.2227783751151 686.5762154187101 686.8128525747736 1004.63498216534 1047.08040576466 1057.253143580494 712.5424455353525 377.7421995220698 941.8824964711243 299.7216881953832
1018 0.005 5.09 1 809.3030379069909 686.7192380260121 686.9560069684752 1004.642374403948 1047.081462531638 1057.254311010051 712.6591141573136 377.8339012343853 941.9055236091242 299.721774015251
1019 0.005 5.095 1 809.3827867596488 686.8620427185742 687.0989437216363 1004.64839181387 1047.080810144985 1057.253601215293 712.7754969936989 377.925548435737 941.927327108509 299.7218582606181
1020 0.005 5.100000000000001 1 809.4628109762397 687.0046331922237 687.241665786918 1004.655780313262 1047.081868063073 1057.254766541726 712.8918460201747 378.0171389000587 941.95029847257 299.7219438791438
1021 0.005 5.105 1 809.5423070674742 687.1470085641547 687.3841719853531 1004.661784554417 1047.081210273398 1057.254052592027 713.0078994001958 378.108671854458 941.9720441792203 299.7220279424082
1022 0.005 5.11 1 809.6220786777377 687.2891706989451 687.5264646078482 1004.669156766184 1047.082266107155 1057.255218413863 713.1239283378677 378.2001458571407 941.994961922642 299.7221133248053
1023 0.005 5.115 1 809.7013392045725 687.4311170174872 687.6685414349895 1004.675144522112 1047.081607804122 1057.254505225684 713.2396726668012 378.2915630734446 942.0166531427437 299.7221971953142
1024 0.005 5.12 1 809.7808862526215 687.5728513724642 687.8104056095104 1004.682503909316 1047.082664098086 1057.255671148279 713.3553875552911 378.3829231552202 942.0395163504329 299.7222823854862
1025 0.005 5.125 1 809.8601682442214 687.7143722940638 687.9520556885744 1004.68847378714 1047.082001884535 1057.254954485635 713.4708699922079 378.4742272108792 942.0611192153781 299.7223660254219
1026 0.005 5.13 1 809.9396280563845 687.8556824984986 688.0934943906252 1004.695804444707 1047.083051344846 1057.256116979333 713.5863002928874 378.5654726088047 942.0839060783684 299.7224510490652
1027 0.005 5.135 1 810.0185148445197 687.9967781003285 688.234718860586 1004.701758136219 1047.082391291041 1057.255402525146 713.7014259862118 378.6566601747718 942.1054738116861 299.7225344860142
1028 0.005 5.14 1 810.0976508628077 688.1376638442589 688.3757326256443 1004.709088131901 1047.08344683048 1057.256567135624 713.8165163485343 378.7477912772712 942.128222962943 299.7226192773081
1029 0.005 5.145 1 810.1762512934974 688.2783359586188 688.5165329258949 1004.715071701778 1047.082793184707 1057.255852669263 713.9313144314758 378.8388656730628 942.1497608699131 299.7227024868084
1030 0.005 5.15 1 810.2551355298948 688.4187992596867 688.6571234762338 1004.722412933348 1047.083850310369 1057.25701642472 714.0460916306014 378.9298846359024 942.1724634984291 299.7227869914883
1031 0.005 5.155 1 810.3334877351454 688.5590493301847 688.7975012461346 1004.728345989546 1047.083184301273 1057.256297707307 714.160568682393 379.0208428711721 942.1939298462413 299.7228699954268
1032 0.005 5.16 1 810.41212243772 688.6990908877422 688.9376697142802 1004.735657936729 1047.084240003126 1057.25746206127 714.2750182693222 379.1117457051953 942.2165811342244 299.722954304518
1033 0.005 5.165 1 810.4902357838425 688.8389202426922 689.0776262132688 1004.741574265996 1047.083575637665 1057.25674419622 714.3891627145604 379.2025938760422 942.2379935903572 299.7230370636011
1034 0.005 5.17 1 810.5686357035617 688.9785419749421 689.2173742459171 1004.748873376178 1047.084632495571 1057.257908439062 714.5032877050854 379.2933849871829 942.2605901688299 299.7231211819146
1035 0.005 5.175 1 810.6465154192871 689.1179523630773 689.3569111327215 1004.754778191078 1047.083968118483 1057.257189339962 714.6171264937763 379.3841197004559 942.2819486673318 299.7232037216276
1036 0.005 5.18 1 810.7246878165795 689.2571552788935 689.4962399309131 1004.762049136766 1047.085022968389 1057.25835263325 714.7309399001276 379.4747940237108 942.3044798083381 299.7232875866712
1037 0.005 5.185 1 810.8023355442566 689.3961469938441 689.6353579304543 1004.767937302562 1047.084359704765 1057.257634104711 714.8444600946567 379.5654107069074 942.3257776138153 299.7233699521569
1038 0.005 5.19 1 810.880211080172 689.5349319433781 689.7742684584206 1004.775208587269 1047.085415272176 1057.258796647755 714.9579459141347 379.6559699711718 942.3482617755639 299.7234536385551
1039 0.005 5.195 1 810.9575885306965 689.6735072302607 689.912969300343 1004.781090711572 1047.084750936188 1057.258076656299 715.0711526618836 379.7464713416311 942.3695132883603 299.7235357664054
1040 0.005 5.2 1 811.0352303252134 689.8118767540116 690.051463625373 1004.788343199423 1047.085800384908 1057.25923567027 715.1843135509207 379.8369099884568 942.3919477687065 299.7236192556065
1041 0.005 5.205 1 811.112385684204 689.9500371238939 690.1897489357231 1004.794218576081 1047.085140201508 1057.258518099979 715.2972055081576 379.9272950423971 942.4131523103554 299.7237011597257
1042 0.005 5.21 1 811.1898343330778 690.0879928720984 690.3278287304257 1004.801458550487 1047.086187521645 1057.259675001184 715.4100506222003 380.0176220122644 942.4355306293007 299.7237844175752
1043 0.005 5.215 1 811.2667798349975 690.2257393755631 690.4656998362196 1004.807316314321 1047.08552379442 1057.258955388736 715.5226239061958 380.1078985541666 942.4566758153594 299.7238660921924
1044 0.005 5.22 1 811.34402497129 690.3632830199856 690.6033667424035 1004.814554780779 1047.086573828266 1057.260113799892 715.6351809996092 380.1981164586714 942.4790124501608 299.7239490950799
1045 0.005 5.225000000000001 1 811.4207601882368 690.5006175127518 690.7408254196619 1004.820402413042 1047.085910858967 1057.259394408597 715.7474454081855 380.2882758412846 942.5001097372143 299.7240305421352
1046 0.005 5.23 1 811.4977762998795 690.6377483446138 690.8780796274737 1004.827624549244 1047.086962725222 1057.260552984259 715.8596758636287 380.3783857420184 942.5223841881267 299.7241133406791
1047 0.005 5.235 1 811.574282892848 690.7746720713378 691.0151268392491 1004.833459924738 1047.086298296798 1057.259831559505 715.9716319602062 380.4684366645455 942.5434243459947 299.7241945849374
1048 0.005 5.24 1 811.65107018413 690.9113940899783 691.1519710750478 1004.840672336319 1047.087348504069 1057.26098881414 716.083532295963 380.5584227467855 942.5656452645684 299.724277161747
1049 0.005 5.245 1 811.7273577866063 691.0479093541782 691.2886090433565 1004.846492686614 1047.086681031283 1057.260266213929 716.1951689237877 380.6483517251035 942.5866346071865 299.7243581587473
1050 0.005 5.25 1 811.8039327615045 691.1842231351792 691.4250445248256 1004.853687550522 1047.087728521423 1057.261422078028 716.3067868269892 380.7382293144982 942.608804461913 299.7244404727418
1051 0.005 5.255 1 811.8799718649085 691.3203310021727 691.5612744518693 1004.859481661132 1047.087057095826 1057.26069724041 716.4181351527873 380.8280454354869 942.6297110743542 299.7245212267466
1052 0.005 5.26 1 811.9563051716887 691.4562377556832 691.6973024254836 1004.866660907985 1047.088104196879 1057.261852704672 716.5294544716828 380.9177998167439 942.651818833783 299.7246033640636
1053 0.005 5.265 1 812.0321252016311 691.5919394202236 691.8331256025051 1004.872453189617 1047.087438303864 1057.261130248884 716.6404953716807 381.0074934491013 942.6726911682049 299.7246838925244
1054 0.005 5.27 1 812.1082355775084 691.7274418098921 691.968748177129 1004.879626791113 1047.08848571941 1057.262284490572 716.7515196366944 381.0971317801523 942.694756497916 299.7247657670846
1055 0.005 5.275 1 812.1838302514004 691.862739332705 692.1041665691074 1004.885413849508 1047.087820547991 1057.26156239642 716.8622557255221 381.1867129582982 942.715585895047 299.7248461115549
1056 0.005 5.28 1 812.2597235997564 691.9978381075463 692.239384970041 1004.892571256081 1047.088866588822 1057.262716517816 716.9729718029652 381.2762224085152 942.7376003314108 299.7249277929389
1057 0.005 5.285 1 812.3351071175331 692.1327336042186 692.3744003898699 1004.898348383801 1047.088201707963 1057.261993505969 717.0834096666769 381.3656897403293 942.7583792307615 299.7250078816627
1058 0.005 5.29 1 812.4107607983883 692.2674302891511 692.5092161905188 1004.905479318872 1047.089240643118 1057.263143197943 717.1938159894726 381.4551026317653 942.7803195721609 299.7250893637569
1059 0.005 5.295 1 812.4859388630985 692.4019245815565 692.6438297811715 1004.911255163885 1047.088580499399 1057.262422409519 717.3039575609326 381.5444567255399 942.8010561067617 299.7251692608685
1060 0.005 5.3 1 812.5613855444227 692.5362214752673 692.7782448785632 1004.918380190288 1047.089620117177 1057.263571410256 717.4140716459561 381.6337511933157 942.8229495583137 299.7252505053258
1061 0.005 5.305 1 812.6363391084776 692.6703162937793 692.9124583794695 1004.924137960589 1047.088956419064 1057.262848580736 717.5239069583562 381.7229853693144 942.8436309909072 299.725330235081
1062 0.005 5.31 1 812.711557320879 692.8042146089068 693.0464743403637 1004.93124039772 1047.0899934427 1057.263997206933 717.6336829719698 381.8121675182968 942.8655027033039 299.7254113006649
1063 0.005 5.315 1 812.7863004453184 692.9379108351372 693.1802889943535 1004.936997698013 1047.089336773741 1057.263278831912 717.7432004198777 381.901287326132 942.8861468059059 299.725490827036
1064 0.005 5.32 1 812.8613127453617 693.0714110543405 693.3139064543874 1004.94410230502 1047.090377058794 1057.264427313625 717.8527043439838 381.990346364932 942.90794043888 299.7255716922671
1065 0.005 5.325 1 812.9358181471021 693.2047100480916 693.4473233555913 1004.949827508981 1047.089707386562 1057.263706648113 717.9619323761523 382.0793378055814 942.9285289341484 299.7256510320154
1066 0.005 5.33 1 813.0105941275256 693.3378139696733 693.5805439018156 1004.956921559878 1047.090755008804 1057.264858070367 718.0711419074132 382.1682740472513 942.9502563334453 299.7257316946207
1067 0.005 5.335 1 813.0849135607072 693.4707166280918 693.7135641193537 1004.962625834783 1047.090083847156 1057.264134721567 718.1800765146054 382.2571506555018 942.9707827575334 299.7258108222541
1068 0.005 5.34 1 813.1594857569905 693.6034242135639 693.8463882101056 1004.969703066256 1047.091129597143 1057.265283565701 718.2889823870188 382.3459766238312 942.9924514235014 299.7258913644393
1069 0.005 5.345 1 813.2335685612975 693.7359321257632 693.9790131284933 1004.975402473995 1047.090457917149 1057.264558144105 718.3976045728825 382.4347332742198 943.0129289469721 299.7259703096411
1070 0.005 5.350000000000001 1 813.3079086032755 693.8682464901077 694.1114431235893 1004.982471637426 1047.091502379316 1057.265704968741 718.5062100586812 382.523436010761 943.0345493096598 299.7260506274967
1071 0.005 5.355 1 813.3817688373687 694.0003625201387 694.2436751342815 1004.988162346023 1047.090829848788 1057.264978454082 718.6145402246474 382.6120814829258 943.0549790365318 299.7261294402142
1072 0.005 5.36 1 813.4559066016982 694.1322849360123 694.3757126275349 1004.995217140762 1047.091872433628 1057.266124317432 718.7228491102923 382.7006718652483 943.0765499089466 299.7262095762788
1073 0.005 5.365 1 813.5295612109729 694.2640096930925 694.5075527923919 1005.000891906974 1047.091197990574 1057.265396812703 718.8308814625594 382.7892044383016 943.0969275434029 299.7262881726186
1074 0.005 5.37 1 813.6034750003455 694.3955408568686 694.6391987524863 1005.00793170952 1047.092240275361 1057.266542624538 718.9388699686742 382.8776771728619 943.118443772495 299.72636812117
1075 0.005 5.375 1 813.6769101423376 694.5268755314399 694.7706482518175 1005.01359476247 1047.091566344901 1057.265814916898 719.046598199282 382.966091889748 943.13877040103 299.7264465613539
1076 0.005 5.38 1 813.750611163201 694.6580180194738 694.9019046734822 1005.020624203281 1047.092608387539 1057.266959856494 719.1543082892317 383.0544473620713 943.1602366683908 299.7265263418912
1077 0.005 5.385 1 813.8238916020939 694.7889643334562 695.0329651963417 1005.026272435806 1047.091933381652 1057.266231097074 719.2617488066273 383.1427470150587 943.1805038473924 299.7266045757763
1078 0.005 5.39 1 813.8974177191614 694.9197189988975 695.1638331898059 1005.033286968918 1047.092974723691 1057.267375834778 719.3691569550004 383.2309860198321 943.2019272831831 299.7266841624129
1079 0.005 5.395 1 813.9704431086142 695.0502773232828 695.2945055277079 1005.038924301018 1047.092299741126 1057.266647244088 719.4762885465486 383.3191695582798 943.2221540920948 299.7267622325661
1080 0.005 5.4 1 814.04373005983 695.1806455241973 695.4249864275317 1005.045927747916 1047.093339800186 1057.267790225646 719.5834125311189 383.4072941309292 943.2435183725439 299.7268416638737
1081 0.005 5.405 1 814.116540325606 695.3108185926105 695.5552726659643 1005.051549396048 1047.092664681365 1057.267060921985 719.690242431207 383.4953508197772 943.2636930383348 299.7269195304796
1082 0.005 5.41 1 814.189320415572 695.4408002274429 695.6853669903505 1005.058541902856 1047.093705477396 1057.268204467782 719.7969192544153 383.5833531571313 943.2849896552749 299.7269987640275
1083 0.005 5.415 1 814.261738657177 695.5705870359835 695.8152669364788 1005.064159409169 1047.093030940906 1057.267474879464 719.903417533222 383.671301657734 943.3051104278499 299.7270764645641
1084 0.005 5.42 1 814.3344881341313 695.7001846928113 695.9449765412646 1005.071143342048 1047.094071110575 1057.268616879879 720.009924768421 383.7591708435895 943.3263768453421 299.727155470973
1085 0.005 5.425 1 814.4068008841598 695.8295889027057 696.074492956706 1005.076746715132 1047.093393985061 1057.267885492648 720.1161746122899 383.8469899411049 943.346452293616 299.7272329425896
1086 0.005 5.43 1 814.4796591568838 695.9588060951071 696.2038207558217 1005.083718940125 1047.094430814546 1057.269024858303 720.2224754449422 383.9347502100827 943.3676784199864 299.7273117484301
1087 0.005 5.435 1 814.551949667989 696.0878301110253 696.33295608869 1005.089303558941 1047.093751412707 1057.268292896066 720.3284711161507 384.0224548524529 943.3876969132373 299.7273889941393
1088 0.005 5.44 1 814.6244606676333 696.2166662754565 696.4619026203845 1005.096256455841 1047.094789847176 1057.269434284666 720.4344426181219 384.1101034279361 943.4088514346097 299.7274675536108
1089 0.005 5.445 1 814.6964542855011 696.3453098229114 696.5906571539067 1005.10183320698 1047.094113573326 1057.268702813323 720.540129204392 384.1976907303735 943.4288152880889 299.7275445815318
1090 0.005 5.45 1 814.7686960936788 696.4737662042007 696.7192235028878 1005.108774124208 1047.095151273983 1057.269843018499 720.6457993012317 384.2852259358036 943.4499203437762 299.7276229381258
1091 0.005 5.455 1 814.8404432950433 696.6020305466301 696.8475984424809 1005.11434450227 1047.094476396451 1057.269112068893 720.7511909594414 384.3726984850467 943.4698398786481 299.7276997294815
1092 0.005 5.46 1 814.9124574261243 696.7301079861509 696.9757856002271 1005.121270733953 1047.095512486422 1057.270251447741 720.8565573669171 384.4601140298145 943.4908975383534 299.7277778809159
1093 0.005 5.465 1 814.9839959531917 696.8579944530985 697.1037821540758 1005.126823056371 1047.094834709469 1057.269518861653 720.9616570940785 384.5474699485455 943.5107682606193 299.7278544982365
1094 0.005 5.47 1 815.0557991170496 696.9856948021639 697.2315916530722 1005.133742670454 1047.095872014035 1057.270657993143 721.0667443566384 384.6347698432596 943.5317777628362 299.7279324571004
1095 0.005 5.475000000000001 1 815.127131251248 697.1132051934784 697.3592114454627 1005.139287789214 1047.095194415625 1057.269924833671 721.1715644303624 384.7220087938252 943.5516038384227 299.728008878696
1096 0.005 5.48 1 815.1987405325941 697.2405301429912 697.4866449309725 1005.146194616064 1047.096229705126 1057.271062244831 721.276366182999 384.8091885907353 943.5725663658334 299.7280866347589
1097 0.005 5.485 1 815.2698721943427 697.3676650105216 697.6138889483428 1005.15172314573 1047.095549358209 1057.270327490266 721.3808935272712 384.8963080561547 943.592338640554 299.728162856015
1098 0.005 5.49 1 815.3412700554389 697.4946155419697 697.7409474444609 1005.158589149967 1047.096579875401 1057.271463523818 721.4854220247544 384.9833693502619 943.6132321706755 299.7282404326039
1099 0.005 5.495 1 815.4121906776305 697.6213764197119 697.8678170101115 1005.164095688153 1047.095900173547 1057.270729522471 721.5896677577873 385.0703706614183 943.6329439192007 299.7283164089778
1100 0.005 5.5 1 815.4833822823414 697.747952387101 697.9945009822958 1005.17095715328 1047.096929159759 1057.271863815129 721.6938947829962 385.1573131118269 943.6537760458896 299.728393752087
1101 0.005 5.505 1 815.5541153691465 697.8743398254526 698.1209967766943 1005.176450323579 1047.096246938821 1057.27112809562 721.7978567909178 385.2441946543132 943.6734343529404 299.7284695473032
1102 0.005 5.51 1 815.6251163101927 698.0005437821806 698.247308082586 1005.183315354537 1047.097281103133 1057.272264165527 721.9018021616116 385.3310178014718 943.6942391740997 299.7285467550757
1103 0.005 5.515 1 815.6956367698727 698.126559880169 698.3734319441048 1005.188806014064 1047.09659990014 1057.271527692314 722.0054734124511 385.4177818538735 943.7138594084155 299.7286223295936
1104 0.005 5.52 1 815.7664229066988 698.2523940895859 698.4993725325337 1005.195662663919 1047.097633169679 1057.272662605718 722.1091390856111 385.5044864783819 943.7346193852233 299.7286992716903
1105 0.005 5.525 1 815.8367227890876 698.378040112543 698.6251259234725 1005.201158372638 1047.096954953513 1057.271926859979 722.2124798783639 385.591131585973 943.7541972478632 299.7287746778621
1106 0.005 5.53 1 815.9072953474018 698.5035047245717 698.7506965393824 1005.208011523582 1047.09798903333 1057.273062120477 722.3158403266361 385.6777188442971 943.774913331843 299.7288514357604
1107 0.005 5.535 1 815.9774859024145 698.628783671774 698.8760819419731 1005.213510730166 1047.097309281597 1057.27232539842 722.4189316446427 385.7642460363588 943.7944047402384 299.7289266481831
1108 0.005 5.54 1 816.0478950259186 698.75388144262 699.0012851431277 1005.220356462895 1047.098341158451 1057.273459265766 722.5220211152944 385.8507114828553 943.8150537071339 299.7290031744831
1109 0.005 5.545 1 816.117812873129 698.8787932466895 699.126302946706 1005.225817049352 1047.097657230684 1057.27272097002 722.6248432068206 385.9371130979838 943.8345270743507 299.7290781695655
1110 0.005 5.55 1 816.1879890268468 699.003524070508 699.2511388817384 1005.232636224714 1047.098687576312 1057.273854390452 722.7276554687568 386.0234584432778 943.8551403742023 299.7291545801969
1111 0.005 5.555 1 816.2577025169968 699.1280702393401 699.375790403101 1005.238089322377 1047.098009396759 1057.273118679352 722.8301995752403 386.1097460833174 943.874578355675 299.7292294165786
1112 0.005 5.56 1 816.3276568932254 699.2524357093075 699.5002606665496 1005.244897733447 1047.099041380246 1057.274252060409 722.9327248958672 386.1959743043957 943.895147873254 299.7293055761572
1113 0.005 5.565 1 816.3971338330645 699.3766163196067 699.6245466028012 1005.250324032224 1047.098354875939 1057.273511362229 723.034980131252 386.282148474072 943.9145243675072 299.7293802341524
1114 0.005 5.57 1 816.4668632024208 699.5006182419239 699.7486524295532 1005.257060596873 1047.099320996618 1057.274588751646 723.1372301716224 386.3682619156842 943.9349931192127 299.729456244856
1115 0.005 5.575 1 816.5361513753849 699.6244360362448 699.8725747755842 1005.262497424824 1047.09866227041 1057.273872374373 723.2392170957241 386.4543210349393 943.9543391342773 299.7295307100333
1116 0.005 5.58 1 816.6056888426996 699.7480749567776 699.9963172554093 1005.269234212166 1047.099644490942 1057.274963774016 723.3411867823711 386.5403210615037 943.9747691159193 299.7296065850489
1117 0.005 5.585 1 816.6747815823713 699.8715306711781 700.1198769879594 1005.274662530703 1047.098995724025 1057.274255703497 723.4428932016241 386.6262546771039 943.9940720791479 299.7296808991865
1118 0.005 5.59 1 816.7441181028366 699.994808120539 700.2432574738957 1005.281389914859 1047.099983403395 1057.275350930639 723.5445986289965 386.71213074654 944.0144539476446 299.7297565622709
1119 0.005 5.595 1 816.8130127090991 700.1179027506212 700.3664557207018 1005.286815318427 1047.099337602747 1057.274644363948 723.6460370603344 386.7979433435489 944.0337092158579 299.7298307366208
1120 0.005 5.600000000000001 1 816.8821575307128 700.2408197123624 700.4894753242886 1005.293537885369 1047.100327024552 1057.275740277641 723.7474579857407 386.8837010370149 944.0540467681243 299.7299062502253
1121 0.005 5.605 1 816.9508598121207 700.3635555979027 700.6123139501026 1005.298954643991 1047.099680092826 1057.275032496921 723.8486164800652 386.9693923347909 944.0732557393555 299.7299801800397
1122 0.005 5.61 1 817.0198076734951 700.4861139644261 700.7349744210845 1005.305661477708 1047.100667664426 1057.276127690557 723.9497732106572 387.0550256874832 944.0935444540618 299.7300554675256
1123 0.005 5.615 1 817.0883115635446 700.6084913682585 700.8574542295045 1005.31106713767 1047.100022085608 1057.27542043504 724.0506626346294 387.1406054341673 944.1127059192521 299.7301292188089
1124 0.005 5.62 1 817.1570629036415 700.7306926346371 700.9797568806728 1005.317766807344 1047.101010325526 1057.276515066037 724.1515388638742 387.226126818993 944.1329466043484 299.730204301872
1125 0.005 5.625 1 817.2253745596545 700.8527137154848 701.1018796451478 1005.323162902139 1047.100363967848 1057.275806971968 724.2521581833058 387.3115780139017 944.1520607629844 299.7302778164049
1126 0.005 5.63 1 817.2939329567123 700.9745582860646 701.2238253865111 1005.329851792693 1047.101351339807 1057.276900946371 724.3527530318119 387.3969717019065 944.1722553173242 299.7303526653519
1127 0.005 5.635 1 817.3620603835027 701.0962226116575 701.3455913814518 1005.335255410887 1047.100718054277 1057.276200328798 724.4530953740818 387.4823037318361 944.1913327833516 299.7304259438371
1128 0.005 5.64 1 817.4304339873305 701.2177122365279 701.4671815016734 1005.341943534577 1047.101709912029 1057.277294768196 724.5534242893303 387.5675779886336 944.211487505136 299.7305005525432
1129 0.005 5.645 1 817.4983695048073 701.3390219204291 701.5885924266057 1005.347319378365 1047.101061312227 1057.276583736814 724.6534906652179 387.6527909862581 944.2305110384946 299.730573547827
1130 0.005 5.65 1 817.5665512713741 701.4601582553838 701.7098284942574 1005.353987079299 1047.102047479257 1057.277676319064 724.7535521779089 387.7379470578172 944.2506115507192 299.730647909651
1131 0.005 5.655 1 817.6342836481368 701.5811151120045 701.8308859890589 1005.359344505814 1047.101397324624 1057.276966018087 724.8533452280175 387.8230495569699 944.2695815445624 299.7307206997539
1132 0.005 5.66 1 817.7022666802125 701.7018987629816 701.9517690121261 1005.365994237726 1047.102381903333 1057.278058140727 724.9531140977967 387.9080920251864 944.2896317696584 299.7307948565599
1133 0.005 5.665 1 817.7697992616542 701.8225033158616 702.0724738962175 1005.371338400875 1047.101732798028 1057.277348209035 725.0526225072928 387.993071329679 944.3085527256629 299.7308674453211
1134 0.005 5.67 1 817.8375764012555 701.9429349870098 702.1930047008443 1005.377976469492 1047.102719122721 1057.278440864086 725.1521234698159 388.0779908391311 944.3285525156964 299.7309413666199
1135 0.005 5.675 1 817.9049095711339 702.0631894006223 702.3133586036008 1005.383311101684 1047.102070447276 1057.277730290675 725.2513710524416 388.1628482887456 944.3474255993225 299.7310137886578
1136 0.005 5.68 1 817.972494434723 702.1832713717952 702.433539079086 1005.389939314623 1047.10305574788 1057.278821350046 725.3506090312362 388.2476461153329 944.3673798785228 299.731087555048
1137 0.005 5.685 1 818.0396489104954 702.3031768154962 702.5535434088671 1005.395320947355 1047.102411772202 1057.278106311762 725.4496393625822 388.3323859160562 944.3862261399735 299.7311597893155
1138 0.005 5.69 1 818.1070328819293 702.422910340705 702.6733748785346 1005.401905864148 1047.103389883071 1057.279204328939 725.5486274302637 388.4170621854979 944.4061157610236 299.7312333774482
1139 0.005 5.695 1 818.173745679209 702.5424673869186 702.7930305436172 1005.407248570892 1047.102742485018 1057.278490412226 725.6473526423806 388.50167823542 944.4249029524203 299.731305393656
1140 0.005 5.7 1 818.2408188575778 702.6618539025504 702.912514336977 1005.41382634157 1047.103728430992 1057.279590781445 725.7460646081358 388.5862361746396 944.4447553604244 299.7313787767793
1141 0.005 5.705 1 818.307503247878 702.7810639149194 703.031822620859 1005.419156230864 1047.103080293323 1057.278873196114 725.8445148358355 388.670733694168 944.4634998486963 299.7314506245948
1142 0.005 5.71 1 818.3744703563764 702.9001039020328 703.150959526099 1005.425718882933 1047.104063271104 1057.279969531268 725.9429534487653 388.7551761209942 944.4833043388132 299.7315238244349
1143 0.005 5.715 1 818.4410170637223 703.0189679736698 703.2699214823236 1005.431035557175 1047.103413575465 1057.279249879448 726.0411328108593 388.8395579545211 944.5019994876742 299.731595431663
1144 0.005 5.72 1 818.507824358615 703.1376625532786 703.3887126035829 1005.43758657492 1047.104395181354 1057.280344943068 726.139302339064 388.9238811847436 944.5217551313468 299.7316684177933
1145 0.005 5.725000000000001 1 818.5741989804208 703.2561819955778 703.5073294540156 1005.442891268973 1047.103744221311 1057.279624409376 726.2372153430326 389.0081443845887 944.540402216462 299.7317398624728
1146 0.005 5.73 1 818.6408244007342 703.3745323279644 703.6257759560079 1005.449429812589 1047.104725446266 1057.280719256632 726.3351160096057 389.09235171273 944.560109674782 299.7318126998277
1147 0.005 5.735 1 818.7070093547911 703.4927079026261 703.7440486325524 1005.454721375689 1047.104074626907 1057.279998558182 726.4327579267953 389.176495811704 944.5787075238096 299.7318839314464
1148 0.005 5.74 1 818.7734449566501 703.6107147289559 703.8621513808496 1005.461247667598 1047.105055949173 1057.281093319608 726.5303885102159 389.2605787785359 944.5983671684462 299.7319565459831
1149 0.005 5.745 1 818.8394442488177 703.7285475335491 703.9800809278275 1005.466529425048 1047.10440482888 1057.280372164671 726.6277846133771 389.3445991277712 944.6169203326002 299.732027572266
1150 0.005 5.75 1 818.9056921497767 703.8462119873994 704.0978410142433 1005.473043767265 1047.105385286189 1057.281466204825 726.725155940167 389.4285624056203 944.6365338244094 299.7320999986355
1151 0.005 5.755 1 818.9715085632283 703.9637042330432 704.2154291327787 1005.478315073637 1047.104733354636 1057.280744093853 726.8222831099345 389.5124572137393 944.6550417320959 299.7321708844975
1152 0.005 5.76 1 819.0375821881148 704.0810280554896 704.3328481559188 1005.484817553412 1047.105713125375 1057.281837358669 726.9193931313507 389.5962959265104 944.674609121426 299.7322431542889
1153 0.005 5.765 1 819.1032198333362 704.1981804648965 704.4500960063515 1005.49004655513 1047.10505729331 1057.281113849201 727.0162505313131 389.6800749316343 944.6930713527433 299.7323139099683
1154 0.005 5.77 1 819.169100777765 704.315165495845 704.5671756046378 1005.496528769498 1047.106036946157 1057.282207015657 727.1130903644549 389.7637947759266 944.7125890214115 299.7323860574567
1155 0.005 5.775 1 819.2345454772865 704.4319791527288 704.6840842589933 1005.501773218586 1047.105384557185 1057.281483987186 727.2096858616312 389.8474489384042 944.7309992274423 299.7324566338862
1156 0.005 5.78 1 819.3002412599204 704.5486263798667 704.800825435419 1005.508252510536 1047.106363376967 1057.282575903173 727.306276771144 389.9310460016836 944.7504716687637 299.7325286174764
1157 0.005 5.785 1 819.3654914155509 704.6651027215155 704.9173962314829 1005.513483184092 1047.105708235974 1057.281851220059 727.4026228882005 390.0145827820213 944.7688310409475 299.7325990603912
1158 0.005 5.79 1 819.4309962683161 704.7814126967886 705.0337998833917 1005.519953263559 1047.106687875054 1057.282943689495 727.4989464823327 390.0980600775364 944.7882598214899 299.7326709095023
1159 0.005 5.795 1 819.496062600374 704.8975527698885 705.1500339163875 1005.525173064797 1047.106032411301 1057.282218430478 727.5950251221499 390.1814764909464 944.8065758193354 299.7327412104706
1160 0.005 5.8 1 819.5613698683026 705.0135256085333 705.2661004237171 1005.53163288286 1047.107011848557 1057.283310108665 727.6910885881779 390.2648356279029 944.8259601478513 299.7328129450116
1161 0.005 5.805 1 819.6262500961751 705.1293291203451 705.3819976951677 1005.536827286012 1047.106349635245 1057.282581170199 727.786907691997 390.3481429502071 944.8442203114245 299.7328831060711
1162 0.005 5.81 1 819.6913932146099 705.2449680143294 705.4977292727522 1005.543274833573 1047.107330034699 1057.283673939582 727.8827136213113 390.4313857538899 944.8635634349743 299.7329546421629
1163 0.005 5.815 1 819.7560884801015 705.3604373604265 705.6132919660889 1005.548463445119 1047.106671710212 1057.282946708474 727.97826694495 390.514565957614 944.8817800529988 299.7330245941446
1164 0.005 5.82 1 819.8210459101339 705.4757425424704 705.7286894565075 1005.554902315644 1047.107652746016 1057.284039078589 728.0738097085664 390.5976849734128 944.901078109919 299.7330959578987
1165 0.005 5.825 1 819.8855575536935 705.590879653482 705.8439191330871 1005.560082536444 1047.106994470637 1057.283311290832 728.1691097846798 390.6807435450328 944.9192496729847 299.7331657488696
1166 0.005 5.83 1 819.9503210565193 705.7058528183923 705.9589840999934 1005.566512698413 1047.107978305093 1057.284405273389 728.2643893751243 390.7637361151586 944.9385023532326 299.73323692018
1167 0.005 5.835 1 820.0146364128635 705.8206566574919 706.0738807973811 1005.571674157028 1047.107317051357 1057.283676084885 728.35941026413 390.8466693045585 944.9566238869494 299.73330654012
1168 0.005 5.84 1 820.0792209282436 705.9352975900872 706.1886133749972 1005.578097023094 1047.108301255479 1057.284769406929 728.4544315185925 390.929544386258 944.9758329254374 299.7333775343052
1169 0.005 5.845 1 820.1433524499961 706.0497681757651 706.303177296167 1005.583248720324 1047.107639899996 1057.284039528288 728.5491826227916 391.0123564104012 944.9939082041705 299.7334469573516
1170 0.005 5.850000000000001 1 820.2077524335181 706.1640761744104 706.4175772488558 1005.589655852289 1047.108621036885 1057.285131005863 728.6439341774523 391.0951109038124 945.0130695537848 299.733517750102
1171 0.005 5.855 1 820.2717076779596 706.2782166072747 706.5318101807253 1005.594797098381 1047.107958927826 1057.284400257379 728.7384388776148 391.1778047081778 945.0311003890022 299.7335869783131
1172 0.005 5.86 1 820.3359294070057 706.3921950081512 706.6458798977314 1005.601192622844 1047.108938918555 1057.285490647293 728.8329390965109 391.2604360014958 945.0502154784609 299.7336575943012
1173 0.005 5.865 1 820.3997043781429 706.5060064868292 706.7597832859122 1005.606323498148 1047.108276292471 1057.284759338652 728.9271961836686 391.3430082537239 945.068198590796 299.7337266393292
1174 0.005 5.87 1 820.4637475556651 706.619657246222 706.8735245012094 1005.612707137904 1047.109255414946 1057.285849217538 729.0214512787211 391.4255191435378 945.0872660517896 299.7337970883086
1175 0.005 5.875 1 820.5273401416285 706.7331411426932 706.9870997776427 1005.617821889917 1047.108591213624 1057.285117126791 729.1154506752227 391.5079741885753 945.105200617881 299.7338659619771
1176 0.005 5.88 1 820.5912015354362 706.846464592155 707.1005132910583 1005.624193099419 1047.109571035377 1057.286207569091 729.2094494915361 391.5903645570509 945.1242227736121 299.7339361969208
1177 0.005 5.885 1 820.6546112071916 706.9596215219 707.2137612908125 1005.629297458781 1047.108907240588 1057.285475330041 729.3031898461907 391.672695842867 945.1421136293965 299.7340048858862
1178 0.005 5.89 1 820.7183008955382 707.0726187714114 707.326848170555 1005.635621801043 1047.10988067466 1057.286563515418 729.3969327010024 391.7549682143742 945.1611001249399 299.7340749264827
1179 0.005 5.895 1 820.7815456979415 707.1854500689475 707.4397700839845 1005.640699118801 1047.10921662105 1057.285831528554 729.4904181987296 391.8371804654108 945.1789548149618 299.7341434137702
1180 0.005 5.9 1 820.8450557119487 707.2981221705982 707.5525313827943 1005.64704178691 1047.110196996696 1057.286921124514 729.5839069327881 391.9193322993718 945.1978935676127 299.7342133125994
1181 0.005 5.905 1 820.9081374020452 707.4106298528678 707.6651289907039 1005.652112697382 1047.10953077529 1057.286187108144 729.6771388889225 392.0014248174191 945.2156797123174 299.7342816295361
1182 0.005 5.91 1 820.9714852841624 707.5229794236814 707.7775669600438 1005.65844639615 1047.110508748885 1057.28727520488 729.7703802206599 392.0834556147075 945.2345577238397 299.7343513638908
1183 0.005 5.915 1 821.0343748791437 707.6351647189953 707.8898415386417 1005.663514472545 1047.109843421644 1057.286541168135 729.8633713193058 392.1654274971347 945.2523052572117 299.7344195378648
1184 0.005 5.92 1 821.0975286112686 707.7471914091082 708.0019564803479 1005.669839905186 1047.110821407472 1057.287629002872 729.9563587226759 392.2473410958892 945.2711427337335 299.7344891054603
1185 0.005 5.925 1 821.1602321110902 707.859054973556 708.1139088151849 1005.674900026531 1047.11015585357 1057.286894345182 730.0491028603383 392.3291909516324 945.2888502976058 299.7345570614041
1186 0.005 5.93 1 821.2232003286878 707.970759743496 708.2257016865295 1005.681213233305 1047.111132638458 1057.287981269166 730.1418355253065 392.4109794040679 945.3076453149718 299.7346264059454
1187 0.005 5.935 1 821.2857224661188 708.0823020704147 708.3373325045325 1005.686267965608 1047.11047004919 1057.28724860787 730.2343519999775 392.4927068843853 945.3253151830353 299.7346941907738
1188 0.005 5.94 1 821.3485120954184 708.1936859398347 708.4488042604685 1005.692574110648 1047.111448692089 1057.288336199474 730.3268474773397 392.5743856181306 945.3440716838116 299.734763378056
1189 0.005 5.945 1 821.4108594286166 708.3049087184949 708.5601149107417 1005.697618535039 1047.110784674148 1057.287600965854 730.4191093920808 392.6559946798304 945.3616980578428 299.7348310072701
1190 0.005 5.95 1 821.4734742967164 708.4159741966247 708.671267475904 1005.703912200803 1047.111760893606 1057.288686748854 730.5113578568473 392.7375427319991 945.3804087822665 299.7349000449033
1191 0.005 5.955 1 821.5356430206184 708.526878310476 708.7822591306046 1005.708937158097 1047.111093037133 1057.287950177229 730.6033629236584 392.81902970581 945.3979861372744 299.7349675323333
1192 0.005 5.96 1 821.5980800195651 708.6376256478612 708.8930931860494 1005.715216563251 1047.112068516433 1057.289035864635 730.6953579661284 392.9004564500501 945.4166496900743 299.7350363411275
1193 0.005 5.965 1 821.6600751001689 708.7482122134952 709.0037668911239 1005.720230273293 1047.111400673173 1057.288298887981 730.7871124296234 392.9818222240092 945.4341826728141 299.7351036668135
1194 0.005 5.97 1 821.7223721233069 708.858643221031 709.1142840299865 1005.72650642589 1047.112378575438 1057.2893855529 730.8788622629143 393.0631276005042 945.4528147478782 299.7351723411234
1195 0.005 5.975000000000001 1 821.7842094537612 708.9689130451839 709.2246408906261 1005.731509028527 1047.111710410632 1057.288648101136 730.9703606277565 393.1443712000716 945.470307270914 299.7352394812152
1196 0.005 5.98 1 821.846309593712 709.0790280106011 709.3348416025162 1005.737773161226 1047.112691460005 1057.289736708695 731.0618605505675 393.2255551961237 945.4888882001513 299.7353080258988
1197 0.005 5.985 1 821.9079576350514 709.1889831265423 709.4448830151059 1005.742760484721 1047.112021113716 1057.288997716314 731.153122616002 393.3066831020748 945.5063310871122 299.7353749832955
1198 0.005 5.99 1 821.9698726131863 709.2987830590589 709.5547684416223 1005.749006200414 1047.112997499245 1057.290083116607 731.2443755935695 393.3877490906676 945.5248619571554 299.735443368444
1199 0.005 5.995 1 822.0313450307971 709.4084245563332 709.664495544927 1005.75398483814 1047.112327542118 1057.289343878308 731.3353965457198 393.4687539113015 945.5422618084925 299.7355101704899
1200 0.005 6 1 822.0930835652543 709.5179106686064 709.7740668779122 1005.760218015158 1047.113302198804 1057.290428022752 731.4264008826876 393.5496970975643 945.5607482744183 299.7355783854083
1201 0.005 6.005 1 822.1543778414114 709.6272390721689 709.8834804796633 1005.765181899668 1047.112629676216 1057.289686987713 731.5171753378188 393.6305815021698 945.5781016041402 299.7356450229066
1202 0.005 6.01 1 822.215948700045 709.7364134294202 709.9927393213684 1005.771404331734 1047.113603872783 1057.290770950417 731.6079284250818 393.7113944437521 945.5965462093445 299.7357130790026
1203 0.005 6.015000000000001 1 822.2770748756931 709.8454316506859 710.1018422243036 1005.776358341391 1047.112932267525 1057.290030416738 731.6984477897321 393.792152386024 945.6138580344073 299.7357796248231
1204 0.005 6.02 1 822.3384698269142 709.9542964141993 710.2107909384385 1005.782569163467 1047.113906269106 1057.291113687309 731.7889646843323 393.8728506293626 945.6322572502613 299.7358475507436
1205 0.005 6.025 1 822.3994186972844 710.063003574053 710.3195826112337 1005.787523572832 1047.113235963041 1057.290373119249 731.8792512492328 393.9534879278614 945.6495263619737 299.7359138959865
1206 0.005 6.03 1 822.4606380790202 710.1715577641742 710.4282205075408 1005.793728598026 1047.11421008128 1057.291456249919 731.9695313760105 394.0340654801101 945.6678831839495 299.7359816297832
1207 0.005 6.035 1 822.5214160072852 710.2799547139433 710.536701729125 1005.798662514697 1047.113537387899 1057.290714396023 732.0595729422854 394.1145855977293 945.6851079358897 299.7360477994759
1208 0.005 6.04 1 822.5824649857933 710.3881991940646 710.645029646818 1005.804850946633 1047.114510454837 1057.291796976951 732.1496090781382 394.1950448752704 945.7034198024206 299.7361153568978
1209 0.005 6.045 1 822.6430966369705 710.4962866189544 710.7532011975547 1005.809767956447 1047.113835991189 1057.291054589946 732.2394103977173 394.2754447824209 945.7205975742623 299.7361813395897
1210 0.005 6.05 1 822.7039828233604 710.6042216690056 710.8612196569073 1005.81594021022 1047.114807757263 1057.292136418977 732.3292012564812 394.3557825933238 945.7388597342494 299.7362487189066
1211 0.005 6.055 1 822.7644297591603 710.7120010613573 710.969082661418 1005.820850210478 1047.114136153923 1057.291394964247 732.4187607467248 394.4360550497391 945.7559975128166 299.7363145332704
1212 0.005 6.06 1 822.8251401269376 710.8196289058416 711.0767933359989 1005.827013824534 1047.11510796747 1057.292475986664 732.5083139050796 394.5162686593516 945.7742182059062 299.7363817069636
1213 0.005 6.065 1 822.8854127320767 710.9271012818189 711.184348958015 1005.831912941888 1047.114435149348 1057.291733165403 732.597632107459 394.5964274603127 945.7913134441719 299.7364473396084
1214 0.005 6.07 1 822.9459508120678 711.0344225554929 711.2917527183007 1005.838063784633 1047.115405899443 1057.292813587378 732.6869440851342 394.676524851094 945.8094905095749 299.7365143856634
1215 0.005 6.075 1 823.0060512954451 711.1415885616434 711.3990017522386 1005.842952474265 1047.114733738806 1057.292071266403 732.7760199461891 394.7565605888522 945.8265430245823 299.7365797850105
1216 0.005 6.08 1 823.0664176379498 711.2486036605777 711.5060992080407 1005.849093163397 1047.115704656315 1057.293151250553 732.8650882963896 394.8365357872227 945.8446776123343 299.7366466266046
1217 0.005 6.085 1 823.1263504275788 711.355464643771 711.613042739708 1005.85397095651 1047.11503135545 1057.292407785854 732.9539273279273 394.9164503216414 945.8616875807096 299.7367119073386
1218 0.005 6.09 1 823.1865493707219 711.4621752720383 711.7198352823133 1005.860100220139 1047.116001427289 1057.293487140538 733.042758436311 394.9963037043895 945.8797787883598 299.7367785138492
1219 0.005 6.095 1 823.2463146239769 711.5687322514553 711.826474411454 1005.864965993958 1047.115327417247 1057.292743153619 733.1313596459659 395.0760963646786 945.8967453320566 299.73684358796
1220 0.005 6.100000000000001 1 823.3063460903784 711.6751394385941 711.9329630948047 1005.871082967372 1047.11629680022 1057.293822108064 733.2199531375031 395.1558267697924 945.9147935285472 299.7369100387066
1221 0.005 6.105 1 823.3659418408216 711.781392909252 712.0392985703115 1005.87593666133 1047.115622367215 1057.293077665773 733.3083124131414 395.2354968123036 945.9317166291726 299.7369749164858
1222 0.005 6.11 1 823.4258067308527 711.8874974823379 712.1454842529655 1005.882043824161 1047.116591885184 1057.294156155748 733.3966699369197 395.3151074612016 945.949722753106 299.7370412080747
1223 0.005 6.115 1 823.485177910439 711.9934486318948 712.2515170750896 1005.886878640172 1047.115915636179 1057.293410907336 733.484786306348 395.3946559451851 945.9665829491438 299.7371059316449
1224 0.005 6.12 1 823.5448449570027 712.0992516906781 712.3574007689828 1005.892986601769 1047.11688619436 1057.294489179185 733.5729019574177 395.4741459075527 945.9845470967109 299.7371720066869
1225 0.005 6.125 1 823.6041016751384 712.2049044118528 712.4631331277762 1005.89782575463 1047.116211616874 1057.293743526339 733.6608182404509 395.5535768266312 946.0013938408438 299.7372365695894
1226 0.005 6.13 1 823.6636331598801 712.3104095813937 712.568717397923 1005.903910231715 1047.117178528836 1057.294819773295 733.7487257769239 395.6329451509918 946.0193160086385 299.7373024896358
1227 0.005 6.135 1 823.7227335187265 712.4157624805536 712.674150288388 1005.908734834822 1047.116504256236 1057.294074684856 733.8363931223662 395.7122513031759 946.0361198252378 299.7373669036988
1228 0.005 6.140000000000001 1 823.7821085738833 712.5209692527551 712.7794358236749 1005.914809786311 1047.11747252457 1057.295151732823 733.9240677701642 395.7914987849376 946.0540016734203 299.7374327172116
1229 0.005 6.145 1 823.8410421600362 712.6260235559847 712.8845700859645 1005.919617870399 1047.116795990831 1057.29440541876 734.0114935182032 395.8706850486298 946.0707574368314 299.7374969428682
1230 0.005 6.15 1 823.9002509089036 712.7309323383483 712.9895574461424 1005.925680369573 1047.117763719501 1057.295481856811 734.0989309281307 395.9498109916831 946.0885939287015 299.73756256588
1231 0.005 6.155 1 823.9590190128847 712.8356892819004 713.0943940644183 1005.930472584443 1047.117085669022 1057.294734589541 734.1861262396358 396.0288760785653 946.1053036157701 299.7376266526211
1232 0.005 6.16 1 824.0180927310003 712.9403016578599 713.1990845114409 1005.936523084602 1047.118051831446 1057.295810282774 734.2733444673592 396.1078813561078 946.1231060243049 299.7376921543038
1233 0.005 6.165 1 824.0767103158669 713.0447629182715 713.3036248897741 1005.941307989993 1047.117374575885 1057.295062962949 734.3603065996124 396.186825144186 946.1397775866739 299.7377561237923
1234 0.005 6.17 1 824.1355982026295 713.1490795408228 713.4080193440345 1005.947347430397 1047.11834162755 1057.296138488852 734.447279713506 396.2657097205754 946.1575287056319 299.7378214649318
1235 0.005 6.175 1 824.1940445305105 713.2532460576526 713.5122644540558 1005.952089456339 1047.117654494805 1057.295387561602 734.5339856367146 396.3445328663968 946.1741452364555 299.7378852764682
1236 0.005 6.18 1 824.2527492526652 713.3572679377764 713.6163638884258 1005.958091279 1047.118617830434 1057.296462595859 734.6207117615709 396.4233038003173 946.1918353408057 299.7379504507429
1237 0.005 6.185 1 824.3110178000277 713.4611399403796 713.7203143026873 1005.962847693356 1047.117942647157 1057.295715836352 734.7072017134019 396.5020100338961 946.2084133721261 299.7380140859519
1238 0.005 6.19 1 824.3695689516539 713.5648677943236 713.8241195014059 1005.968868882769 1047.118914398132 1057.296793210562 734.7937014504749 396.5806544308415 946.2260836266992 299.7380791432115
1239 0.005 6.195 1 824.4276855079482 713.6684470411602 713.9277765806567 1005.973626768329 1047.118237682433 1057.296043981938 734.879972353124 396.6592377454073 946.2426302612391 299.7381426553324
1240 0.005 6.2 1 824.4860717489895 713.7718819753911 714.0312886521685 1005.979634928868 1047.119203847755 1057.297118021085 734.966241897186 396.7377609914399 946.2602579823016 299.738207546368
1241 0.005 6.205 1 824.5440203961263 713.8751679647442 714.1346525688446 1005.984377109901 1047.118524325206 1057.296368132809 735.052274689529 396.8162244610526 946.2767603360954 299.7382708920024
1242 0.005 6.21 1 824.6022579343396 713.9783103509608 714.237871957615 1005.990398251948 1047.119494839446 1057.297443248524 735.1383113692461 396.894632434353 946.2943633552454 299.7383356265015
1243 0.005 6.215 1 824.6600564119524 714.0813044707285 714.3409437485049 1005.995138272351 1047.118814640249 1057.296692309673 735.2241161503505 396.97297624626 946.3108318345725 299.7383988354385
1244 0.005 6.22 1 824.7181263933182 714.1841556360686 714.4438715856511 1006.001124323722 1047.119778427745 1057.297765424284 735.3099268383079 397.0512588293316 946.3283771829067 299.7384633870711
1245 0.005 6.225000000000001 1 824.7757629819594 714.2868592904805 714.5466524673088 1006.005845186492 1047.11909805632 1057.297014943591 735.3955568228824 397.1294753495838 946.3447965608989 299.7385264412225
1246 0.005 6.23 1 824.8334737988886 714.3894199715661 714.6492895824862 1006.011821551393 1047.120063640859 1057.298088582471 735.4811436593486 397.2076323693084 946.3623184098528 299.7385908846765
1247 0.005 6.235 1 824.8908487745134 714.4918336187777 714.7517801596775 1006.016526206347 1047.119381667395 1057.297336648641 735.5664974275612 397.2857298069242 946.3786939422122 299.7386538012686
1248 0.005 6.24 1 824.9485390717981 714.5941051469351 714.8541276862167 1006.022492213623 1047.120351724972 1057.298412195719 735.6518575166544 397.3637701985139 946.3961532339914 299.7387180662739
1249 0.005 6.245 1 825.0058142502085 714.696229766966 714.9563289965712 1006.027189241565 1047.11967236462 1057.297661060022 735.736981525191 397.4417487012227 946.412483828005 299.7387808274098
1250 0.005 6.25 1 825.0633859370703 714.7982125902687 715.0583875775995 1006.033150611607 1047.120639352587 1057.298734273094 735.822107999829 397.5196621113145 946.4299553895969 299.7388449558858
1251 0.005 6.255 1 825.120252329894 714.9000487578181 715.1603001908306 1006.037838228727 1047.119957668468 1057.297981480399 735.9069926460205 397.5975182180035 946.4462805334089 299.7389075938876
1252 0.005 6.26 1 825.1776163693197 715.0017438282771 715.2620706979059 1006.043781809855 1047.120922522412 1057.299053646772 735.9918715285025 397.6753144475086 946.4636792249603 299.7389715958278
1253 0.005 6.265000000000001 1 825.234576337417 715.1032931034636 715.3636960073833 1006.048453982206 1047.120239754673 1057.298300724812 736.0765257412208 397.7530494006616 946.479937609125 299.7390340658242
1254 0.005 6.27 1 825.2918333272623 715.2047016529671 715.4651796576388 1006.054384510737 1047.121203955311 1057.299372717823 736.1611866057566 397.830721281839 946.4972813484258 299.7390979333289
1255 0.005 6.275 1 825.3486588115711 715.3059652957096 715.5665188199179 1006.059044239915 1047.120519809959 1057.298618697331 736.2456237066824 397.9083345394827 946.5134921920514 299.7391602661096
1256 0.005 6.28 1 825.4057622627819 715.4070876788031 715.6677162887182 1006.064961422598 1047.121483725536 1057.299690528767 736.3300589120897 397.9858861369711 946.5307895176011 299.739223962335
1257 0.005 6.285 1 825.4624475917733 715.5080656800961 715.7687696647495 1006.069627219136 1047.12080916301 1057.298941660754 736.4142717496763 398.063379967447 946.5469710579715 299.7392861475249
1258 0.005 6.29 1 825.5194188297032 715.6089039532533 715.8696823841888 1006.075549551605 1047.121779128637 1057.300015935517 736.4984980184244 398.1408083036596 946.5642541353424 299.7393496968019
1259 0.005 6.295 1 825.5759435861993 715.7095978818954 715.9704513285623 1006.080191688036 1047.121089915134 1057.299256268612 736.5824937694848 398.2181778935663 946.5803776616685 299.7394116839
1260 0.005 6.3 1 825.6327464637792 715.8101525790439 716.0710800974584 1006.086098622116 1047.122052814864 1057.300326513065 736.6664939451659 398.2954885250023 946.5976094918938 299.7394751113259
1261 0.005 6.305 1 825.6891034534925 715.9105640105952 716.1715659110815 1006.090718870951 1047.121362810265 1057.299568835783 736.7502686457814 398.3727398416456 946.6136818529367 299.7395369942064
1262 0.005 6.31 1 825.7457549276978 716.010836283508 716.2719118937355 1006.096609207999 1047.12233018363 1057.300643844053 736.8340446980731 398.4499309329435 946.6308833640686 299.7396002894849
1263 0.005 6.315 1 825.8019803545909 716.1109646078015 716.3721147379241 1006.101214704644 1047.121641017295 1057.299885401775 736.9175926770572 398.5270619086214 946.646918962804 299.7396620314016
1264 0.005 6.32 1 825.8584808266324 716.210954990627 716.4721784733515 1006.107089381942 1047.122605397624 1057.300957483097 737.0011528637642 398.6041426909888 946.6640652236212 299.7397251464031
1265 0.005 6.325 1 825.9145240734324 716.3108021161994 716.57209970156 1006.111672029128 1047.121911220715 1057.30019779242 737.0844729853258 398.6811586322561 946.6800563716592 299.7397867827656
1266 0.005 6.33 1 825.9708544002355 716.41051204085 716.6718824876396 1006.11752889438 1047.122874711878 1057.301269575625 737.1678040685326 398.7581007866726 946.6971639705484 299.739849785223
1267 0.005 6.335 1 826.0267052624727 716.5100784839947 716.7715229027484 1006.122125892125 1047.122192550674 1057.30051375993 737.2508758099002 398.8349803368995 946.7131218904942 299.7399112865831
1268 0.005 6.34 1 826.0828610610456 716.6095082333605 716.8710252866167 1006.127985931087 1047.123158100207 1057.301584909889 737.3339761924136 398.9118033539172 946.7301911229429 299.7399741356693
1269 0.005 6.345 1 826.1385764201983 716.708795266705 716.9703858921192 1006.132566017074 1047.122469270332 1057.30082560511 737.4168461349129 398.9885676502486 946.7461041840729 299.7400354481724
1270 0.005 6.350000000000001 1 826.1945961526219 716.8079457914406 717.0696088074552 1006.138415785187 1047.12343411713 1057.301896876348 737.4997351895503 399.0652730802039 946.7631341907495 299.7400981553175
1271 0.005 6.355 1 826.2501690614466 716.9069547295433 717.1686907567566 1006.142984427575 1047.122744351758 1057.301137117082 737.5823944273837 399.1419091544282 946.7790068237332 299.7401593072912
1272 0.005 6.36 1 826.3060080153083 717.005826744466 717.2676350406399 1006.148797463131 1047.12370432242 1057.302206664502 737.6650528148356 399.2184899357254 946.7959801139838 299.7402218264643
1273 0.005 6.365 1 826.3614230374803 717.1045581067411 717.3664390217416 1006.153348736686 1047.123016237065 1057.301448025264 737.74749047714 399.2950160058089 946.8118146277334 299.7402828123228
1274 0.005 6.37 1 826.4171184554353 717.2031530843783 717.4651058754923 1006.159163901699 1047.123978329343 1057.302517068933 737.8299331346566 399.3714922693935 946.8287533998554 299.7403451676498
1275 0.005 6.375 1 826.4723830717713 717.3016075341205 717.5636327209443 1006.163712656252 1047.123291540664 1057.301758262458 737.9121527519324 399.4478991745997 946.8445506522127 299.7404059986063
1276 0.005 6.38 1 826.5279593768615 717.3999264748476 717.6620231263947 1006.169531509921 1047.124256254065 1057.302827875596 737.9943858921056 399.5242436363002 946.8614665760779 299.740468170807
1277 0.005 6.385 1 826.583090010269 717.49810533623 717.760274026684 1006.174087352687 1047.123568829983 1057.302066922917 738.0763985019194 399.6005552624606 946.8772248304793 299.7405287844577
1278 0.005 6.390000000000001 1 826.6385071474258 717.5961490871338 717.8583889083031 1006.179897426619 1047.124531404047 1057.3031359719 738.1584147689834 399.676796677299 946.8940937011191 299.7405908130895
1279 0.005 6.395 1 826.693474828934 717.6940534152629 717.9563648292449 1006.184425929757 1047.123837294367 1057.302370243317 738.2402077127662 399.7529656451923 946.9098055906521 299.7406512830385
1280 0.005 6.4 1 826.7487401066376 717.7918228603713 718.0542050910018 1006.190214729533 1047.124799335172 1057.303441260206 738.3219431052592 399.829085424832 946.9266324916825 299.7407131267222
1281 0.005 6.405 1 826.8035453754536 717.8894522154278 718.151906200107 1006.194718739481 1047.12410345174 1057.302675405095 738.4034744417106 399.9051414411758 946.9422965440781 299.7407734510658
1282 0.005 6.41 1 826.8586496093038 717.9869480259183 718.2494724494175 1006.200503424996 1047.125069681245 1057.303748107318 738.4850384281734 399.9811356675038 946.9590844100942 299.7408351772445
1283 0.005 6.415 1 826.9132984150298 718.0843042422541 718.3469000639126 1006.205000981962 1047.124374733034 1057.302982041947 738.5663725991682 400.0570678285969 946.9747100036494 299.7408953315974
1284 0.005 6.42 1 826.9681759087663 718.1815264424972 718.4441927774953 1006.210779719003 1047.125340494564 1057.304053527175 738.6477332743842 400.1329382246509 946.9914461959216 299.740956897502
1285 0.005 6.425 1 827.0226357703191 718.2786103173222 718.5413476524425 1006.215268525788 1047.124644431874 1057.303286532856 738.728864577198 400.2087506200991 947.0070298470806 299.7410169514713
1286 0.005 6.43 1 827.0774032055268 718.3755602893621 718.638367931172 1006.221028494606 1047.125606860136 1057.304356469163 738.8100019938075 400.2845016787118 947.0237340955368 299.7410783796745
1287 0.005 6.435 1 827.1317411435122 718.472372286461 718.7352507324308 1006.225509409616 1047.124913338079 1057.30359107861 738.8909148839006 400.3601883432986 947.0392879641538 299.7411382600262
1288 0.005 6.44 1 827.1863735516096 718.5690511124225 718.8319995057232 1006.231258575086 1047.125875620734 1057.304660570787 738.9718386815264 400.4358162425852 947.05595297437 299.7411995380924
1289 0.005 6.445 1 827.2405797320878 718.6655924087609 718.9286112381385 1006.235725822457 1047.125180729586 1057.303894247635 739.0525555461446 400.5113871845525 947.0714651879387 299.7412593036382
1290 0.005 6.45 1 827.295073270615 718.7620007599924 719.0250892773416 1006.24146448622 1047.126143110361 1057.304963244611 739.1332729798575 400.5868995982066 947.088089192497 299.7413204450525
1291 0.005 6.455 1 827.349113155741 718.8582735165163 719.1214315505999 1006.245913906932 1047.125445634569 1057.304195377814 739.2137735980353 400.6623521098143 947.1035465046961 299.7413800385784
1292 0.005 6.46 1 827.4034655087713 718.9544136385999 719.2176407192451 1006.251647249992 1047.126408960923 1057.305265075474 739.2942777471681 400.7377449438915 947.1201422156884 299.7414410540757
1293 0.005 6.465 1 827.4573596934193 719.0504179460544 719.313714271001 1006.256086157159 1047.125711464908 1057.304496988073 739.3745601152052 400.8130788228959 947.1355644436345 299.7415004924858
1294 0.005 6.47 1 827.5115341203195 719.1462903936335 719.4096552640131 1006.261787755315 1047.126668073601 1057.30556300663 739.4548463533337 400.8883528909508 947.1520909289478 299.7415613039382
1295 0.005 6.475000000000001 1 827.5652767640146 719.242026819162 719.5054607991146 1006.266230792772 1047.125977344158 1057.304798100905 739.5349114492172 400.9635687134067 947.1674876501519 299.7416205785231
1296 0.005 6.48 1 827.6193055978512 719.3376319733985 719.6011342538085 1006.271938143005 1047.126937986325 1057.305864538509 739.6149913749722 401.0387344646257 947.1839921554824 299.7416812284534
1297 0.005 6.485 1 827.6729089470006 719.433101558593 719.6966726793228 1006.27636655798 1047.126242766253 1057.305097256067 739.6948449111653 401.1138381845674 947.1993522478999 299.7417403659729
1298 0.005 6.49 1 827.7267970760945 719.5284402561743 719.7920794190355 1006.282062400519 1047.127202126615 1057.306163173317 739.7747109921598 401.1888741636407 947.2158189589614 299.7418008494179
1299 0.005 6.495 1 827.7802580571663 719.6236439061547 719.8873516111166 1006.286479929086 1047.126506688887 1057.30539605848 739.8543534654385 401.26385261834 947.2311406875579 299.7418597689814
1300 0.005 6.5 1 827.8340014343868 719.7187170994223 719.9824925521675 1006.29216473235 1047.127465943664 1057.306461915414 739.9340083612151 401.3387764540199 947.2475686530421 299.741920091994
1301 0.005 6.505 1 827.8873135631618 719.8136556055757 720.0774993427848 1006.296579298941 1047.12677262324 1057.305695182009 740.0134368884854 401.413641110544 947.2628554564596 299.7419789005034
1302 0.005 6.51 1 827.9409188937833 719.9084640006377 720.1723753130174 1006.302257859113 1047.127731727078 1057.306760077765 740.0928851824762 401.4884455630034 947.2792494694129 299.7420390471242
1303 0.005 6.515000000000001 1 827.9940937603392 720.0031384513866 720.2671177035435 1006.306654994096 1047.127034926244 1057.305991647911 740.1721121514308 401.5631854996661 947.2944950818246 299.7420976751455
1304 0.005 6.52 1 828.0475477367675 720.0976831249853 720.3617296226753 1006.312316794953 1047.127991910624 1057.307055881949 740.2513482277074 401.6378693602364 947.3108434120616 299.7421576960965
1305 0.005 6.525 1 828.1005734419329 720.1920937171454 720.4562080782642 1006.316700603364 1047.127294734288 1057.306287456489 740.3303587932371 401.7124943965148 947.3260480888038 299.742216135145
1306 0.005 6.53 1 828.1538795486853 720.2863750708483 720.550556467584 1006.322348701658 1047.128250852404 1057.30735110947 740.4093828815885 401.7870624238637 947.3423559060188 299.7422759720234
1307 0.005 6.535 1 828.2067560939474 720.3805230722221 720.6447719780482 1006.326724523955 1047.127555669115 1057.306582861484 740.4881843036436 401.8615735966018 947.3575220158875 299.7423344403527
1308 0.005 6.54 1 828.2599170698719 720.4745427528742 720.7388581510011 1006.332364560825 1047.128511159217 1057.307644617512 740.5670081823881 401.9360253644161 947.3737914209104 299.7423941711368
1309 0.005 6.545 1 828.3126481894643 720.5684289940019 720.8328116629654 1006.336730341345 1047.12781545293 1057.306875337417 740.6456016877739 402.0104224870206 947.3889181532328 299.742452402143
1310 0.005 6.55 1 828.3656658369873 720.6621877816902 720.9266364861089 1006.342360175875 1047.128771045581 1057.307936963649 740.7242181021888 402.0847602735813 947.4051485328789 299.742511891194
1311 0.005 6.555 1 828.4182532023042 720.755813349949 721.0203290104367 1006.346717431029 1047.128076939957 1057.307168803167 740.8026029856785 402.1590365591779 947.4202366602295 299.7425698143546
1312 0.005 6.56 1 828.4711300001677 720.8493113697753 721.1138929799307 1006.352336397306 1047.129032857689 1057.30823086145 740.8810077122596 402.2332539661012 947.4364280079425 299.742628978633
1313 0.005 6.565 1 828.5235697840535 720.9426762918183 721.207324825324 1006.35668022562 1047.128336151195 1057.307461256221 740.9591806211905 402.3074091531609 947.451475821019 299.7426865685702
1314 0.005 6.57 1 828.5762980844218 721.0359151056543 721.3006290362873 1006.362289951535 1047.129291675801 1057.308523081345 741.0373832340747 402.3815071524752 947.4676298869679 299.742745431141
1315 0.005 6.575 1 828.6285933635063 721.1290211756346 721.3938016152923 1006.366624261979 1047.128595137037 1057.307753771855 741.1153511102884 402.4555424049722 947.4826421289278 299.7428027164622
1316 0.005 6.58 1 828.6811770770099 721.222001258964 721.4868468436877 1006.372223759906 1047.129550364869 1057.308815381413 741.1933463350921 402.5295262032031 947.498760108297 299.7428612407416
1317 0.005 6.585 1 828.7333242431212 721.3148489821684 721.5797608212491 1006.376546899567 1047.128853058697 1057.308045427915 741.2711034183566 402.6034479059691 947.5137351358549 299.742918148616
1318 0.005 6.59 1 828.7857618222675 721.4075711413151 721.6725478595956 1006.382135446565 1047.129807887724 1057.309106794855 741.3488903987908 402.6773110604277 947.5298164239935 299.7429763198405
1319 0.005 6.595 1 828.8377690441807 721.5001615619549 721.765204170908 1006.386448263013 1047.129110302184 1057.308336631771 741.4264469421209 402.7511143972328 947.5447553641901 299.7430329525173
1320 0.005 6.600000000000001 1 828.8900648459227 721.5926267019015 721.8577339130444 1006.392025510954 1047.130064601677 1057.309397443973 741.5040299488189 402.8248597780189 947.5607992422813 299.7430908359713
1321 0.005 6.605 1 828.9419055695331 721.6849609984122 721.9501336655072 1006.396328463441 1047.129368126803 1057.308627820164 741.5813802367345 402.8985465017619 947.5757083603215 299.7431472207211
1322 0.005 6.61 1 828.9940351793354 721.7771691497719 722.0424065760601 1006.40189525901 1047.130323167561 1057.309688793095 741.6587476320675 402.9721731873349 947.5917168038145 299.7432049076237
1323 0.005 6.615 1 829.045749828494 721.8692472716198 722.1345499395289 1006.406193389513 1047.129626675479 1057.308918157462 741.7358824965178 403.0457356136549 947.6065865249827 299.7432611117426
1324 0.005 6.62 1 829.0977518634488 721.961199543053 722.2265668102146 1006.411749284827 1047.13057943886 1057.309977658897 741.813037705715 403.119241877808 947.6225557885962 299.7433186764675
1325 0.005 6.625 1 829.1493357641067 722.0530224971106 722.3184546753306 1006.416033343085 1047.12988076204 1057.309205796927 741.889993249467 403.1926892560174 947.6373838932788 299.7433748622957
1326 0.005 6.63 1 829.2012009266899 722.144721038508 722.4102170628524 1006.421576134376 1047.130831438647 1057.31026386656 741.9669658090266 403.2660790684719 947.6533104662768 299.7434324363531
1327 0.005 6.635 1 829.2526368524544 722.2362903809554 722.5018508967069 1006.425837723826 1047.130128708146 1057.30949022326 742.0437077782323 403.3394102321506 947.6680918912103 299.7434886685522
1328 0.005 6.640000000000001 1 829.3043587455298 722.3277356081483 722.5933596292538 1006.431367518004 1047.131080469537 1057.310549131759 742.1204732511728 403.4126840749648 947.6839782244987 299.7435463497943
1329 0.005 6.645 1 829.355650872276 722.4190517060505 722.6847399856391 1006.435626365249 1047.130382178208 1057.309777583105 742.1970143196536 403.485897914205 947.6987263270802 299.7436027308689
1330 0.005 6.65 1 829.4071986645874 722.5102433619688 722.7759951341452 1006.441167749119 1047.131341967564 1057.310839367408 742.2735706992643 403.5590537897056 947.7145715680401 299.743660611977
1331 0.005 6.655 1 829.4583419147051 722.6013072640508 722.8671227740567 1006.445428776021 1047.130643653331 1057.31006616157 742.3499181555649 403.6321519728874 947.7292879406357 299.7437171651544
1332 0.005 6.66 1 829.5097844145927 722.6922469215377 722.9581256861111 1006.45094455802 1047.131594436368 1057.311123493791 742.4262668440449 403.7051918798336 947.7451068484299 299.7437752303211
1333 0.005 6.665 1 829.5608081774245 722.7830592060035 723.0490014624366 1006.455186472515 1047.130893546606 1057.310349540128 742.5024090663999 403.7781768283148 947.7597861252963 299.7438319999262
1334 0.005 6.67 1 829.6121151173888 722.8737477759211 723.1397529662677 1006.460688058607 1047.131844028803 1057.31140693593 742.5785662391245 403.8511021356954 947.7755649095982 299.7438902539412
1335 0.005 6.675 1 829.6629997220346 722.964309329609 723.2303777293157 1006.464918981787 1047.131144017507 1057.310633506159 742.6545124361617 403.9239694754665 947.7902045324083 299.7439471961738
1336 0.005 6.68 1 829.7141712405562 723.0547477153542 723.3208787001461 1006.47040401662 1047.132091135948 1057.311688668989 742.730472882345 403.9967776564051 947.8059425300223 299.7440056200013
1337 0.005 6.685 1 829.7649173795407 723.1450593745213 723.4112532923741 1006.474623290599 1047.13139058142 1057.310914631378 742.806221464974 404.0695285811917 947.8205424765694 299.7440627017605
1338 0.005 6.69 1 829.8159435381461 723.2352480374171 723.5015043651724 1006.480101414579 1047.132340424964 1057.311971308336 742.8819804099409 404.1422197754956 947.8362429215036 299.7441212033931
1339 0.005 6.695 1 829.8665497676583 723.3253101871478 723.5916293204825 1006.484312782296 1047.131640550577 1057.31119719413 742.9575271943804 404.2148538989571 947.8508074618431 299.7441782942753
1340 0.005 6.7 1 829.9174368667453 723.4152498818609 723.6816311925473 1006.489781739695 1047.132589855347 1057.312252990327 743.0330867044643 404.287428484617 947.8664713441872 299.7442367676068
1341 0.005 6.705 1 829.9679048513343 723.5050635386709 723.7715073887991 1006.493983322695 1047.131889459664 1057.311478266161 743.1084351053665 404.3599506792087 947.8809991668477 299.7442938254598
1342 0.005 6.71 1 830.0186545925468 723.5947552626611 723.8612609719719 1006.49944235204 1047.132838283528 1057.312533722499 743.1837975196951 404.4324117444309 947.8966267924972 299.7443522079154
1343 0.005 6.715 1 830.0689935349576 723.6843212086637 723.9508892243455 1006.503631905411 1047.132136651347 1057.311758200499 743.2589472795504 404.5048134292043 947.9111189572682 299.7444090963591
1344 0.005 6.72 1 830.1196150832169 723.773765664016 724.0403952735119 1006.509079229226 1047.133085043124 1057.312813370686 743.3341177744004 404.5771558430573 947.9267093181862 299.7444672753342
1345 0.005 6.725000000000001 1 830.1698171627766 723.8630850708857 724.1297765736712 1006.513260565139 1047.132384314516 1057.312038195694 743.4090770386485 404.6494370375691 947.9411639582937 299.7445239385535
1346 0.005 6.73 1 830.2203000661856 723.9522834501653 724.2190361545503 1006.518700974865 1047.13333347468 1057.313093284764 743.4840501544055 404.7216612506691 947.9567205078181 299.7445818422474
1347 0.005 6.735 1 830.2703598725851 724.0413568848817 724.3081712498494 1006.52286787194 1047.132631968359 1057.312317751546 743.5588075460855 404.7938253384307 947.9711388552696 299.7446382133204
1348 0.005 6.74 1 830.3207014178203 724.1303096563215 724.3971849849019 1006.528295092607 1047.133580437678 1057.3133725392 743.6335807317029 404.8659356169538 947.9866573002781 299.7446958245346
1349 0.005 6.745 1 830.3706219587873 724.2191379688682 724.4860746684507 1006.532455018726 1047.132878730815 1057.312596528546 743.7081423947342 404.9379864809201 948.0010393371426 299.7447518420749
1350 0.005 6.75 1 830.4208262213691 724.307846141641 724.5748434772333 1006.537873613681 1047.13382647995 1057.313650534669 743.7827211030916 405.0099787487675 948.0165218274054 299.7448091072361
1351 0.005 6.755 1 830.4706130900566 724.3964303021759 724.663488667638 1006.542016068113 1047.133122555576 1057.312873260375 743.8570880292582 405.0819119194852 948.0308656333832 299.7448648190787
1352 0.005 6.76 1 830.5206810061948 724.4848942976307 724.7520131468011 1006.547420678639 1047.134069544555 1057.313926871996 743.9314707440737 405.1537870217072 948.0463097969049 299.7449217798407
1353 0.005 6.765000000000001 1 830.5703205310322 724.573234657939 724.8404143594205 1006.55156152273 1047.133368742727 1057.313151020063 744.0056402718519 405.2256003139843 948.0606205700481 299.7449772076319
1354 0.005 6.77 1 830.6202464483729 724.6614554704113 724.928695367765 1006.556962520151 1047.134317529639 1057.314205062041 744.0798254018515 405.2973576063122 948.0760335522227 299.7450338698549
1355 0.005 6.775 1 830.6697559271756 724.7495530572908 725.0168535306739 1006.56109396067 1047.133614898453 1057.313427298378 744.1537995046433 405.3690569270544 948.0903090056848 299.7450890066258
1356 0.005 6.78 1 830.7195506310177 724.837531518431 725.1048918967485 1006.56648285269 1047.13456167015 1057.31448006377 744.2277920567518 405.4406993781931 948.1056841539908 299.7451454018234
1357 0.005 6.785 1 830.7689267636506 724.9253871458955 725.1928078122718 1006.570602519763 1047.133857956114 1057.313701930093 744.3015751905298 405.5122909077324 948.1199222560565 299.7452002520909
1358 0.005 6.79 1 830.8185851542303 725.0131239495763 725.2806042759153 1006.575975822382 1047.134801743999 1057.314753139103 744.3753743453273 405.5838216139617 948.135256155202 299.745256396956
1359 0.005 6.795 1 830.8678265860094 725.1007382183263 725.368278622327 1006.580084007343 1047.134098002384 1057.313975179991 744.4489639494959 405.6552923412759 948.1494565784028 299.7453109821722
1360 0.005 6.8 1 830.9173549982329 725.1882335717321 725.4558336236962 1006.58545494091 1047.135046595349 1057.315028770492 744.5225675211557 405.7267038335427 948.1647608301284 299.7453668792574
1361 0.005 6.805 1 830.966443695512 725.2756063950633 725.5432665577372 1006.589559236661 1047.134342917854 1057.314250344005 744.5959558685703 405.798057807353 948.1789162497653 299.7454213179338
1362 0.005 6.81 1 831.0158283138884 725.3628615203799 725.6305809174855 1006.594921461975 1047.135290196655 1057.315302716353 744.6693675269476 405.8693540182487 948.1941843792722 299.7454770836541
1363 0.005 6.815 1 831.0647960105935 725.449994650495 725.717773774572 1006.599009723312 1047.134585028792 1057.314523219956 744.7425664380146 405.9405935889197 948.2083158103503 299.7455313720248
1364 0.005 6.82 1 831.1140576428525 725.5370106489854 725.8048485935287 1006.604359484546 1047.135531238296 1057.315574718566 744.8157900468025 406.0117730586333 948.2235509953783 299.7455869920157
1365 0.005 6.825 1 831.1628974264175 725.623904696066 725.8918021539672 1006.608435637313 1047.134825197076 1057.314794703391 744.8887968751873 406.0828957414316 948.2376451665831 299.7456411545078
1366 0.005 6.83 1 831.2120198317806 725.7106818352954 725.9786379297724 1006.613764553334 1047.135767951492 1057.315845001325 744.9618254163072 406.1539595867281 948.2528325290638 299.7456966470347
1367 0.005 6.835 1 831.2607279980984 725.7973370353101 726.0653526147063 1006.617836404232 1047.135065073821 1057.315066396345 745.034638203882 406.2249680659216 948.2668926742645 299.7457505995027
1368 0.005 6.84 1 831.3097253806009 725.8838762772016 726.1519501441112 1006.623164224018 1047.13600987603 1057.316116485403 745.1074790577104 406.2959112055016 948.282052520878 299.745805928569
1369 0.005 6.845 1 831.3583092486325 725.9702953460492 726.2384277960725 1006.627226093854 1047.135303717575 1057.315335067872 745.1801150378993 406.3667988570288 948.2960789505466 299.7458598148917
1370 0.005 6.850000000000001 1 831.4071733543205 726.0565979897997 726.3247884098794 1006.632539151234 1047.136245951207 1057.316384447651 745.2527657027026 406.4376300346921 948.3111996888455 299.7459150802438
1371 0.005 6.855 1 831.455635352678 726.1427802555587 726.411029196404 1006.636600161231 1047.135545178171 1057.315606686364 745.3252094558195 406.5084063068179 948.3252030426305 299.7459688993104
1372 0.005 6.86 1 831.5043616992546 726.228846601483 726.4971533054991 1006.641898031957 1047.136484843118 1057.316654189008 745.3976685445232 406.5791285436506 948.340281751618 299.7460240891127
1373 0.005 6.865 1 831.5526869814861 726.3147929390091 726.5831579485812 1006.645947080691 1047.135783157047 1057.315875673436 745.4699217957331 406.6497907735686 948.3542465779906 299.7460778171325
1374 0.005 6.87 1 831.6012758541942 726.40062361326 726.6690462105605 1006.65123492983 1047.136722672901 1057.316922708736 745.5421893750217 406.7203916117405 948.3692887266694 299.7461328847226
1375 0.005 6.875 1 831.6494644798706 726.4863346311105 726.7548153519281 1006.655275758368 1047.136020784005 1057.316143773945 745.614250480383 406.7909360395146 948.3832189064616 299.7461865283775
1376 0.005 6.88 1 831.6979233671509 726.571930769497 726.8404687106068 1006.660553909423 1047.136959620756 1057.317190315989 745.6863322974996 406.8614234691527 948.3982270202607 299.7462415064174
1377 0.005 6.885 1 831.7459819798474 726.6574074655672 726.9260032736769 1006.664582073997 1047.136257097371 1057.316411190962 745.7582050012433 406.9318573044827 948.4121210283806 299.7462950396136
1378 0.005 6.890000000000001 1 831.7943029086115 726.7427672912276 727.0114211057161 1006.66984574995 1047.137194868022 1057.317457173843 745.8300755435245 407.0022227525722 948.4270903865186 299.7463499698565
1379 0.005 6.895 1 831.8422255077724 726.8280074365402 727.0967198252013 1006.673862276896 1047.136492393806 1057.316677748229 745.9017420942903 407.0725257268414 948.4409469453875 299.7464034016633
1380 0.005 6.9 1 831.8904183034703 726.9131330085213 727.1819030016867 1006.679119658264 1047.137431350125 1057.317723875902 745.9734308876083 407.142774056617 948.4558827978423 299.746458203921
1381 0.005 6.905 1 831.938215284948 726.9981397223586 727.2669678116659 1006.68312901847 1047.136728721407 1057.316943738354 746.0449174654552 407.2129642238842 948.4697044304392 299.746511549867
1382 0.005 6.91 1 831.9862845132843 727.0830316224753 727.3519171571697 1006.688380325193 1047.137667293633 1057.317989073688 746.1164192452242 407.2830943476602 948.4846094031602 299.7465662688799
1383 0.005 6.915 1 832.0339560914565 727.1678050877033 727.4367485070774 1006.692379688455 1047.136963475336 1057.31720827331 746.187718459308 407.3531706361112 948.4983978908432 299.7466195148128
1384 0.005 6.92 1 832.0818962584916 727.2524646889204 727.5214651176971 1006.697616633586 1047.13790056963 1057.318253271407 746.2590365814144 407.4231854101737 948.5132637493147 299.746674050186
1385 0.005 6.925 1 832.1294377622734 727.3370063004644 727.6060642065239 1006.701605144738 1047.137196716862 1057.317472445176 746.3301514689421 407.4931455705943 948.5270175126604 299.7467271387368
1386 0.005 6.93 1 832.1772475744566 727.421434445614 727.6905489902706 1006.706832047711 1047.138133812434 1057.318517087231 746.4012847765397 407.5630505864037 948.5418507766623 299.7467815712779
1387 0.005 6.935 1 832.2246578600143 727.5057446436567 727.7749164712829 1006.710810088929 1047.137429922768 1057.317736022723 746.472211517078 407.6328969054618 948.5555720240368 299.7468345581611
1388 0.005 6.94 1 832.2723658423237 727.5899419912973 727.8591701463891 1006.71602202282 1047.138365865474 1057.318779801634 746.5431615139518 407.7026872353154 948.570366673903 299.7468888614022
1389 0.005 6.945 1 832.3196501472891 727.6740222764919 727.943307132158 1006.719970096975 1047.137652275631 1057.317992973015 746.6139045761886 407.7724219961676 948.5840339279584 299.7469416613694
1390 0.005 6.95 1 832.3672317249267 727.7579893876051 728.027330409284 1006.725192310168 1047.138597056554 1057.319042200485 746.6846659451987 407.8420990224997 948.5988236292397 299.7469958095635
1391 0.005 6.955 1 832.4143799105134 727.8418400058725 728.1112374621712 1006.729131491276 1047.137883703183 1057.318255108861 746.7552260616802 407.9117205337076 948.6124488537797 299.747048473948
1392 0.005 6.96 1 832.4618263731273 727.9255777582046 728.1950311510717 1006.734345680115 1047.138829116742 1057.319304269924 746.8258035231975 407.9812839314434 948.6272013518745 299.7471024435152
1393 0.005 6.965 1 832.5088404702246 728.0091997944501 728.2787092051339 1006.73827729756 1047.138115687783 1057.318516616238 746.8961811747735 408.0507920952865 948.6407926375014 299.747154943004
1394 0.005 6.97 1 832.5561559307183 728.0927095049661 728.3622744209018 1006.743482672352 1047.139060385758 1057.319564997052 746.9665777044412 408.1202415894687 948.6555122862213 299.7472087796534
1395 0.005 6.975000000000001 1 832.6030411825078 728.1761034947049 728.4457242092277 1006.747404161952 1047.138346413731 1057.318777123617 747.0367729647502 408.1896376427833 948.6690703680713 299.7472611524993
1396 0.005 6.98 1 832.6502253170814 728.2593856408248 728.5290615710439 1006.752600530276 1047.139291433774 1057.319825565616 747.1069870053949 408.2589756480889 948.6837564850565 299.7473148606371
1397 0.005 6.985 1 832.6969832422735 728.3425522076182 728.6122837957053 1006.756511960318 1047.138576967207 1057.319037106932 747.1769943881627 408.3282534061829 948.6972822304075 299.7473670682624
1398 0.005 6.99 1 832.7440008977992 728.4256076556816 728.6953941700737 1006.761692994238 1047.139518010025 1057.320083214882 747.2470315763978 408.3974740229266 948.7119227461114 299.7474206165581
1399 0.005 6.995 1 832.7906088812159 728.5085483274781 728.7783900088266 1006.765591813258 1047.138801354436 1057.319293622892 747.3168661442074 408.4666374716745 948.7254096273952 299.7474727013112
1400 0.005 7 1 832.8375278331828 728.5913778711576 728.8612741812846 1006.770765889264 1047.139744680169 1057.320341008021 747.3867195138985 408.5357440951326 948.7400269310439 299.7475261151159
1401 0.005 7.005 1 832.8840269295376 728.6740928400288 728.9440440921815 1006.774657680529 1047.139029829609 1057.319552155577 747.4563713297832 408.604793347953 948.7534840592486 299.7475780978489
1402 0.005 7.01 1 832.9308290937165 728.7566964564201 729.0267023549521 1006.77982205867 1047.139973108103 1057.320599332674 747.5260368823148 408.6737848041093 948.7680669228185 299.747631441215
1403 0.005 7.015000000000001 1 832.9772091530515 728.8391861433679 729.1092467905281 1006.78370486038 1047.139258200583 1057.319810089531 747.5955064422036 408.7427194832908 948.7814894489983 299.7476833207326
1404 0.005 7.02 1 833.0238889732112 728.921564972869 729.1916800100121 1006.788859086253 1047.140200666788 1057.320856608269 747.6649907448668 408.8115968183578 948.7960373975575 299.7477365045962
1405 0.005 7.025 1 833.0701452667963 729.003830227608 729.2739997716623 1006.792731834754 1047.139484997044 1057.320066624225 747.7342792047374 408.8804175029586 948.8094255527994 299.7477882520931
1406 0.005 7.03 1 833.1167012213411 729.0859849965387 729.3562086857182 1006.79787751538 1047.140427319142 1057.32111285183 747.8035837254756 408.9491800884879 948.8239415483397 299.7478413809209
1407 0.005 7.035 1 833.1628336777898 729.1680265649093 729.4383045108054 1006.801740973028 1047.139711612297 1057.320322836293 747.8726925098224 409.0178862512004 948.8372976875801 299.7478930171172
1408 0.005 7.04 1 833.2092664532852 729.249958025847 729.5202898641526 1006.806877146154 1047.140653870441 1057.32136891076 747.9418175239201 409.0865360582251 948.8517796353391 299.7479460404206
1409 0.005 7.045 1 833.2552791314815 729.331776628184 729.6021624873753 1006.810730957345 1047.139937766962 1057.32057853937 748.0107531879066 409.1551290508552 948.8651010789345 299.7479976211185
1410 0.005 7.05 1 833.3015900474463 729.4134854329567 729.6839249658369 1006.815857304359 1047.14087987427 1057.321624221109 748.0797018000635 409.223664469777 948.8795483302268 299.7480505422337
1411 0.005 7.055 1 833.3474768797229 729.4950817695415 729.7655750785269 1006.819701795109 1047.140163447453 1057.320833291301 748.1484541960818 409.2921438515785 948.8928351312434 299.7481019892321
1412 0.005 7.06 1 833.3936628184323 729.5765686228586 729.8471153828471 1006.824818641078 1047.141104932387 1057.321878421192 748.2172212263625 409.3605657856242 948.9072480102579 299.7481548205311
1413 0.005 7.065 1 833.4394251353452 729.6579433570967 729.928543669619 1006.828653768861 1047.140388354076 1057.321087350984 748.2857933930665 409.4289319776377 948.9205017519143 299.7482061732013
1414 0.005 7.07 1 833.4854888464382 729.7392093356706 730.0098627067088 1006.833760760066 1047.141329263147 1057.322131851243 748.3543846855117 409.4972416441728 948.9348819386461 299.7482588809492
1415 0.005 7.075 1 833.5311260617527 729.8203628913817 730.0910697568896 1006.837585352816 1047.140612299326 1057.321340581416 748.4227747102256 409.5654945301067 948.9481016286625 299.7483101764807
1416 0.005 7.08 1 833.5770667512367 729.9014084533862 730.1721680843624 1006.84268382522 1047.141553364607 1057.322385026893 748.4911893102102 409.6336894126839 948.9624490632505 299.7483627768446
1417 0.005 7.085 1 833.6225786205497 729.982341544164 730.2531545521335 1006.846501851427 1047.140837371234 1057.321594062003 748.5593993452837 409.7018244926525 948.9756409139731 299.7484139325676
1418 0.005 7.09 1 833.6683928616069 730.0631668970366 730.334032547701 1006.851589656536 1047.141777622155 1057.322637963999 748.6276374185984 409.7699062960866 948.9899561525804 299.7484664174131
1419 0.005 7.095 1 833.7137991186768 730.1438807601064 730.4147993900536 1006.85539362135 1047.14105975946 1057.321845773118 748.6956787730547 409.8379318016662 949.0031092611845 299.7485174348062
1420 0.005 7.100000000000001 1 833.7595016952546 730.2244868212877 730.4954579381028 1006.860471581923 1047.142000021843 1057.322889448003 748.7637374862359 409.9058997988178 949.0173887989583 299.7485698279179
1421 0.005 7.105 1 833.8047770334357 730.3049819898852 730.5760057975655 1006.864255567076 1047.141282737249 1057.322099345099 748.8315994940389 409.9738118494149 949.0305072913402 299.7486207427671
1422 0.005 7.11 1 833.8503516496812 730.3853696591801 730.6564457069464 1006.869317949479 1047.142225301917 1057.323144117099 748.8994807028857 410.0416664217232 949.0447489527546 299.7486729756068
1423 0.005 7.115 1 833.8955022959096 730.4656467890154 730.7367752778698 1006.873104437743 1047.141507805574 1057.322350867753 748.9671658675346 410.1094653037198 949.0578368136256 299.748723733294
1424 0.005 7.12 1 833.9409514290046 730.5458170017292 730.8169973826369 1006.878162752948 1047.142448226419 1057.32339355812 749.0348724971395 410.1772112475758 949.0720477047911 299.748775775574
1425 0.005 7.125 1 833.9859766305283 730.6258764080715 730.8971091841628 1006.881940808043 1047.141729110022 1057.322599763009 749.1023777402285 410.2448995877953 949.085103518015 299.7488263583487
1426 0.005 7.13 1 834.0313116202705 730.7058301292011 730.9771143170225 1006.886982638454 1047.142666124693 1057.323641629776 749.1699165561007 410.3125243346967 949.0992779270084 299.7488783104857
1427 0.005 7.135 1 834.076218883641 730.7856733676933 731.0570095710585 1006.890748089856 1047.141946614223 1057.32284825304 749.2372496526141 410.3800934984289 949.1122985447532 299.7489287292727
1428 0.005 7.140000000000001 1 834.1214309373702 730.86541101121 731.136798380788 1006.895787106789 1047.142886300904 1057.32389062746 749.3046121030417 410.4476072208231 949.1264458576044 299.7489804755567
1429 0.005 7.145 1 834.166217604387 730.9450384647047 731.2164776234305 1006.899546318615 1047.142167196816 1057.323096928358 749.3717704672606 410.5150661563155 949.1394394420024 299.7490307789172
1430 0.005 7.15 1 834.2113076934116 731.0245605590698 731.2960507019698 1006.904576350252 1047.143106883492 1057.324139518641 749.438957078629 410.5824688967642 949.1535559870895 299.7490824512777
1431 0.005 7.155 1 834.2559766814438 731.1039725522595 731.3755143957673 1006.908329437289 1047.142390041749 1057.32334728899 749.5059394964185 410.6498138325683 949.1665185637856 299.7491327303173
1432 0.005 7.16 1 834.3009488696954 731.1832791978615 731.4548720401197 1006.913352324455 1047.143331377629 1057.324391271837 749.57294941585 410.7171023965505 949.1806044756315 299.7491843159532
1433 0.005 7.165 1 834.3454981180678 731.2624763906506 731.5341207447407 1006.917092513252 1047.142611039498 1057.323596620954 749.6397560759245 410.7843374049458 949.1935357257325 299.749234509802
1434 0.005 7.17 1 834.3903499001754 731.3415687410336 731.61326382865 1006.922105757266 1047.143551219136 1057.324639130484 749.7065939683383 410.8515158461885 949.207586315 299.7492860039295
1435 0.005 7.175 1 834.434778590812 731.4205519677909 731.6922983287933 1006.92583605497 1047.142829898248 1057.323843541757 749.773227926008 410.9186380752291 949.2204834882726 299.7493361147637
1436 0.005 7.18 1 834.4795095108597 731.4994305064878 731.7712274525967 1006.930839427644 1047.143768930127 1057.324884977829 749.8398912216456 410.9857042328584 949.2345005626755 299.749387536886
1437 0.005 7.185 1 834.5238182195154 731.5782001411612 731.8500482343997 1006.934559911274 1047.143046993373 1057.324088858723 749.906350722016 411.0527143411836 949.2473636737365 299.7494375684948
1438 0.005 7.19 1 834.5684388318371 731.6568654731346 731.9287639766135 1006.939555024227 1047.143983685342 1057.325128792618 749.9728252707416 411.1196682794352 949.2613530760657 299.7494889373422
1439 0.005 7.195 1 834.6126339297098 731.7354221100655 732.0073716415014 1006.943262512237 1047.143259199608 1057.324331413004 750.039103273048 411.1865663007237 949.2741838237558 299.7495388734541
1440 0.005 7.2 1 834.6571335508529 731.813875168177 732.0858747959494 1006.948244558965 1047.144197101275 1057.325372298263 750.1054191466661 411.2534060253993 949.2881359973451 299.7495901277027
1441 0.005 7.205 1 834.7012045334394 731.8922198782503 732.1642702449939 1006.951946597587 1047.143475339001 1057.324575859868 750.1715284699939 411.320188265832 949.3009338672193 299.7496399672312
1442 0.005 7.21 1 834.7455822146471 731.9704614179927 732.2425615793732 1006.956922288763 1047.144413910117 1057.325616505333 750.2376773812136 411.3869159645345 949.3148543485332 299.7496911564917
1443 0.005 7.215 1 834.7895356623694 732.0485950024564 732.3207455975258 1006.96061560494 1047.143691763018 1057.324819782132 750.3036243130201 411.4535882166628 949.327620927075 299.7497409173108
1444 0.005 7.22 1 834.833795851176 732.1266257251717 732.3988258440413 1006.965582533789 1047.144630261939 1057.325860265991 750.3696058527127 411.5202060935492 949.3415102459862 299.7497920294271
1445 0.005 7.225000000000001 1 834.8776262772815 732.2045489264927 732.4767991713333 1006.969264993882 1047.143906684003 1057.325062510269 750.4353818110671 411.5867672403894 949.3542438576087 299.7498416599441
1446 0.005 7.23 1 834.9217663204403 732.2823696991754 732.5546691380512 1006.974221590321 1047.144844685322 1057.326102742497 750.5011938662843 411.6532727744109 949.3681003337474 299.7498926008996
1447 0.005 7.235 1 834.9654821253813 732.3600830578644 732.6324324279464 1006.977894613031 1047.144120967759 1057.325304667096 750.5668008859146 411.7197212029874 949.3808013916015 299.7499421380556
1448 0.005 7.24 1 835.0095063227361 732.4376943272609 732.7100926828194 1006.982842124877 1047.145058603448 1057.326344415773 750.6324438625206 411.7861149902842 949.3946253167593 299.7499929263745
1449 0.005 7.245 1 835.0531060826462 732.5151984748558 732.787646566097 1006.986506176867 1047.144334766849 1057.325546122432 750.6978813615972 411.8524555737155 949.4072942016091 299.7500423141569
1450 0.005 7.25 1 835.0970480119611 732.5926008382939 732.8650977309386 1006.991442848317 1047.145271683675 1057.326585414848 750.7633603210476 411.918739391491 949.4210857181298 299.7500929071664
1451 0.005 7.255 1 835.1405523159962 732.6698964028521 732.9424428423707 1006.995096539295 1047.144547461572 1057.325786865865 750.8286315015287 411.9849695887963 949.4337216995212 299.7501420942548
1452 0.005 7.26 1 835.1843563017186 732.7470905242677 733.0196855558435 1007.000025471666 1047.145484726803 1057.326826259519 750.893937203658 412.0511430175905 949.4474802513851 299.7501925167167
1453 0.005 7.265000000000001 1 835.2277312592925 732.8241781593661 733.0968225336984 1007.00367102781 1047.144760541219 1057.326027533151 750.959037455181 412.1172597592042 949.460084653714 299.7502414789594
1454 0.005 7.27 1 835.2714110498454 732.9011646798534 733.1738574421 1007.008591245501 1047.14569764572 1057.327066483519 751.0241738682682 412.1833208458469 949.4738122823454 299.7502916884448
1455 0.005 7.275 1 835.3146651750004 732.978045018285 733.2507869267131 1007.012228035499 1047.144973160653 1057.326267441699 751.0891054074283 412.2493245674389 949.4863855354148 299.750340443621
1456 0.005 7.28 1 835.3582259918887 733.0548244538983 733.3276145999381 1007.017139005778 1047.145909772743 1057.327305919355 751.1540723704903 412.315273320729 949.5000828264546 299.750390408791
1457 0.005 7.285 1 835.4013627384847 733.1314981169473 733.4043372019747 1007.020765436426 1047.145184226334 1057.326505962795 751.2188358877274 412.3811682214516 949.5126259821046 299.7504389343395
1458 0.005 7.29 1 835.4448071771336 733.2080712053303 733.4809583139886 1007.025666636271 1047.14612030866 1057.327544225164 751.2836356415639 412.4470101962229 949.5262920157257 299.75048870992
1459 0.005 7.295 1 835.4878311869288 733.284539355383 733.5574749766755 1007.029285373129 1047.145395125482 1057.326744196179 751.3482375153652 412.5127947834602 949.5388045741424 299.7505369918559
1460 0.005 7.3 1 835.5311602313528 733.3609066969458 733.6338902346102 1007.034176903153 1047.146330966181 1057.327782227465 751.4128679036007 412.5785220281273 949.5524383988369 299.7505865621034
1461 0.005 7.305 1 835.5740766522906 733.4371695389493 733.7102013929293 1007.037791502166 1047.145607593836 1057.326982688332 751.4773057248905 412.6441969241994 949.564923391938 299.7506346520241
1462 0.005 7.31 1 835.6172973552527 733.5133321360755 733.7864116066887 1007.042675703106 1047.146543342892 1057.328020287963 751.5417735811782 412.7098144978185 949.5785273989932 299.7506840606311
1463 0.005 7.315 1 835.6600830695967 733.5893896409036 733.8625175414495 1007.04627035253 1047.145815315014 1057.327218779187 751.6060323640249 412.775373740286 949.5909715676544 299.7507320153349
1464 0.005 7.32 1 835.703182147861 733.6653473793391 733.9385228273006 1007.051142896668 1047.146750624108 1057.32825622077 751.670329518858 412.8408776000345 949.6045409213613 299.7507813065832
1465 0.005 7.325 1 835.7458622444907 733.7412012542394 734.0144246455582 1007.054734761205 1047.146025094481 1057.327455472783 751.7344318147734 412.9063265535469 949.6169583451267 299.7508291486966
1466 0.005 7.33 1 835.7888482083699 733.8169552579167 734.0902260003747 1007.059598624242 1047.146960378187 1057.328492849016 751.7985638486258 412.9717201337109 949.6304970826401 299.7508782792125
1467 0.005 7.335 1 835.8314154748365 733.8926057031756 734.1659241850305 1007.063180896597 1047.146234007446 1057.327691213573 751.8625011776297 413.0370587696838 949.6428830237876 299.7509260229855
1468 0.005 7.34 1 835.8742882354007 733.9681565928153 734.2415222218348 1007.068035231282 1047.147168301509 1057.328727654405 751.9264684465647 413.1023419165218 949.6563899963976 299.7509750936158
1469 0.005 7.345 1 835.9167427776173 734.0436042411345 734.3170174051949 1007.071608065408 1047.146441859457 1057.327926005663 751.9902412101677 413.1675702216081 949.6687449451813 299.7510227899162
1470 0.005 7.350000000000001 1 835.9595020815262 734.1189525364662 734.392412689263 1007.076453754713 1047.14737663616 1057.32896265354 752.0540427695486 413.2327428134109 949.6822211518305 299.7510717473095
1471 0.005 7.355 1 836.0018439295785 734.1941981118134 734.4677055395011 1007.080017764523 1047.146649825308 1057.328160502274 752.1176519815796 413.29786150159 949.6945450081736 299.7511193314631
1472 0.005 7.36 1 836.0444911656289 734.2693447254469 734.5428988721031 1007.084853618123 1047.147583813866 1057.329196543642 752.1812907366584 413.3629250936615 949.7079901339791 299.7511682519815
1473 0.005 7.365 1 836.0867209106819 734.3443888759114 734.6179900721733 1007.088408596904 1047.14685674016 1057.328394104087 752.2447373283336 413.4279336017799 949.7202826077068 299.7512157921616
1474 0.005 7.37 1 836.129255300116 734.4193341530536 734.6929819467689 1007.093234784391 1047.14779027062 1057.329429814374 752.3082112349384 413.4928872570168 949.7336958744569 299.7512646344099
1475 0.005 7.375 1 836.1713691514524 734.4941767988548 734.7678717023953 1007.096777099368 1047.147059770032 1057.328625049331 752.3714930677946 413.5577851890853 949.745955431844 299.751312114907
1476 0.005 7.38 1 836.2137918995576 734.5689217903498 734.8426628748789 1007.101593499708 1047.147991763109 1057.329659518281 752.4348107208998 413.6226323090745 949.7593369708071 299.7513608950307
1477 0.005 7.385 1 836.2557952374192 734.6435641514486 734.9173521494388 1007.105128451304 1047.147263743648 1057.328856565268 752.4979263165219 413.6874235372313 949.7715659828481 299.751408321018
1478 0.005 7.390000000000001 1 836.2981077342703 734.7181091920484 734.9919431576066 1007.109937307535 1047.148196834473 1057.329891520154 752.5610800146611 413.7521593031983 949.7849170920232 299.7514570481259
1479 0.005 7.395 1 836.3400055920009 734.7925522147214 735.0664327519866 1007.113464776636 1047.147469257149 1057.329088545357 752.6240362167903 413.8168398663495 949.7971161727074 299.7515043904456
1480 0.005 7.4 1 836.3822101512013 734.8668980478743 735.1408243369582 1007.11826491502 1047.148402176043 1057.330123259323 752.6870280137098 413.8814648398301 949.8104370093706 299.7515530688253
1481 0.005 7.405 1 836.423993981031 734.9411420708782 735.2151147591458 1007.121783681271 1047.147673981704 1057.329319567763 752.7498215750636 413.9460340435396 949.8226054987101 299.7516003106949
1482 0.005 7.41 1 836.466084997342 735.0152890259105 735.2893073646316 1007.126574330609 1047.148606244398 1057.330353661954 752.812649838716 414.0105508822719 949.8358954775188 299.7516489233501
1483 0.005 7.415 1 836.5077564757903 735.0893345656289 735.3633991338841 1007.130083930741 1047.147878082146 1057.329550109946 752.8752810623287 414.0750136492117 949.8480335637626 299.7516960775152
1484 0.005 7.42 1 836.5497321690382 735.1632834371811 735.4373934490594 1007.134862692559 1047.148808629574 1057.330583322004 752.9379535640993 414.1394196978339 949.8612877544915 299.7517445619742
1485 0.005 7.425 1 836.5913003473966 735.2371316605703 735.5112875183339 1007.138372748098 1047.148083608562 1057.329780886652 753.0004346694465 414.2037712011459 949.8734013311675 299.7517916815099
1486 0.005 7.43 1 836.6331633147242 735.3108825083063 735.5850839152575 1007.143142575941 1047.149013451628 1057.330813651627 753.0629355868567 414.2680713198926 949.8866298376355 299.751840084945
1487 0.005 7.435 1 836.6746277284325 735.3845331764999 735.6587803606459 1007.146651680022 1047.148292511482 1057.33001319523 753.1252550340192 414.3323178420251 949.8987226792507 299.7518870269999
1488 0.005 7.44 1 836.7163798466742 735.4580868848004 735.7323794673337 1007.15141344312 1047.149221947969 1057.331044917054 753.1875947105469 414.3965069204713 949.9119195029513 299.7519353339555
1489 0.005 7.445 1 836.7577323308649 735.531540931955 735.8058790400884 1007.154904217896 1047.148495086565 1057.330241190744 753.2497526849801 414.4606400505709 949.9239747768128 299.7519822081819
1490 0.005 7.45 1 836.7993723531994 735.6048984082455 735.8792816506176 1007.159647711338 1047.149421941579 1057.331272659324 753.3119359219946 414.5247175084069 949.9371362907104 299.7520303728273
1491 0.005 7.455 1 836.8406136656906 735.6781566673399 735.9525851349572 1007.163127094508 1047.148695848335 1057.330469411888 753.3739365426881 414.5887405421534 949.9491592106335 299.7520770951813
1492 0.005 7.46 1 836.8821447868884 735.7513190203972 736.0257922023038 1007.167859026093 1047.149623663735 1057.33150061877 753.4359612722626 414.6527081285363 949.9622763868039 299.7521250812858
1493 0.005 7.465 1 836.9232747259844 735.8243820450549 736.0989002779489 1007.171327844615 1047.148896953855 1057.330696677314 753.4978004537468 414.716620810264 949.9742617780221 299.7521716122447
1494 0.005 7.47 1 836.9646921916967 735.8973490358659 736.1719119689045 1007.176053804923 1047.149822642724 1057.331726184498 753.5596619766379 414.7804812172749 949.9873559401883 299.7522194679631
1495 0.005 7.475000000000001 1 837.0057125184912 735.9702169275737 736.2448248403961 1007.179514142645 1047.149095117754 1057.330921751046 753.6213430376051 414.8442854590349 949.999316273388 299.7522657897382
1496 0.005 7.48 1 837.0470233828365 736.0429895850234 736.3176418774077 1007.184234958436 1047.150022522169 1057.331952209116 753.6830504915645 414.9080345605344 950.0123862487128 299.7523134395271
1497 0.005 7.485 1 837.0879321988893 736.1156628051962 736.3903601099913 1007.187686651609 1047.149294596906 1057.331147373315 753.7445660045662 414.9717314343569 950.0243162199587 299.7523596412123
1498 0.005 7.49 1 837.1291142267669 736.1882426697734 736.4629836666171 1007.192414165089 1047.150225847261 1057.332179956093 753.8061145954072 415.0353721666194 950.0373633257917 299.7524071443204
1499 0.005 7.495 1 837.1699034732557 736.2607230959004 736.5355087291231 1007.195866328093 1047.149499739777 1057.331375998624 753.8674713883993 415.0989585746883 950.0492704088758 299.7524531298806
1500 0.005 7.5 1 837.2109945112279 736.3331099158579 736.6079391075872 1007.200574341396 1047.150426573688 1057.332405680358 753.92887030478 415.1624881424289 950.0622841039614 299.7525004927258
1501 0.005 7.505 1 837.2516889527242 736.4053979206092 736.6802714417238 1007.204013808889 1047.149700032173 1057.331601476688 753.9900759461045 415.2259613727963 950.0741600789024 299.7525463524439
1502 0.005 7.51 1 837.2926784892001 736.4775919585931 736.7525090513678 1007.208710155249 1047.15062675441 1057.33263118565 754.0513154572857 415.2893813541939 950.0871423611725 299.7525935588359
1503 0.005 7.515000000000001 1 837.3332691864319 736.5496873722448 736.8246487810087 1007.212136861165 1047.149898697976 1057.331826244155 754.112362403424 415.352747730086 950.098985415011 299.7526393122133
1504 0.005 7.52 1 837.3741545216055 736.6216894470011 736.8966942235204 1007.216823559649 1047.150825409002 1057.332855953414 754.1734468402473 415.416062131845 950.1119373648654 299.7526864657923
1505 0.005 7.525 1 837.4146367399853 736.6935930974423 736.9686420392828 1007.220241464884 1047.150097577227 1057.332051063449 754.2343360791195 415.4793223433291 950.1237505031419 299.7527322279454
1506 0.005 7.53 1 837.4554124660478 736.7654037330618 737.0404958712659 1007.224916105478 1047.151021994401 1057.333079348278 754.2952629375153 415.5425273261637 950.1366704143788 299.7527793355174
1507 0.005 7.535 1 837.4957858451493 736.8371161217732 737.1122523025318 1007.228324188078 1047.15029370255 1057.332274182423 754.3559948103376 415.6056786848429 950.1484531772095 299.7528250010281
1508 0.005 7.54 1 837.5364539735307 736.9087357029123 737.1839149777913 1007.232991158149 1047.151219048583 1057.33330284402 754.4167651121945 415.6687752248227 950.1613441326999 299.7528720783071
1509 0.005 7.545 1 837.5767748872493 736.9802581540474 737.2554810364707 1007.236390501598 1047.150490066055 1057.332496665939 754.4773586092297 415.7318182127437 950.1730772671906 299.7529177825099
1510 0.005 7.55 1 837.6173642138054 737.0516870865491 737.3269531437247 1007.241046997065 1047.151414244687 1057.333524330714 754.5379719832545 415.7948059067537 950.1859268762475 299.7529648639
1511 0.005 7.555 1 837.6575475281924 737.1230191638102 737.3983287533013 1007.244435182165 1047.150685043514 1057.332717971915 754.5983969691063 415.857739768627 950.1976450680041 299.7530105188166
1512 0.005 7.56 1 837.6980140268236 737.1942582116864 737.4696107938743 1007.249082996668 1047.1516095396 1057.333745509033 754.6588516960979 415.9206198069911 950.2104739428281 299.7530576456488
1513 0.005 7.565 1 837.7380756430675 737.2654001352039 737.5407963410469 1007.252468698324 1047.15088180009 1057.332939306282 754.719114462246 415.9834480857402 950.2221695676011 299.7531033719463
1514 0.005 7.57 1 837.7784303190768 737.3364501613916 737.6118890041049 1007.257112910864 1047.151806676711 1057.333966554307 754.7794193340641 416.0462226702859 950.2349740898986 299.7531504555424
1515 0.005 7.575 1 837.8183818708778 737.4074031521878 737.6828854210686 1007.260487416297 1047.151076629542 1057.333159124817 754.8395303595298 416.1089431037311 950.2466385982257 299.7531961583052
1516 0.005 7.58 1 837.8586272250974 737.4782644903607 737.7537892240916 1007.265121028194 1047.152000659616 1057.334186128617 754.899680845584 416.1716100898209 950.2594115463238 299.7532432694542
1517 0.005 7.585 1 837.89847307845 737.5490296952526 737.8245974144505 1007.268486915527 1047.151270688635 1057.333378769449 754.959643488249 416.234224627356 950.2710460136624 299.7532890057615
1518 0.005 7.59 1 837.9386246925826 737.6197030922104 737.8953131105613 1007.273103888009 1047.152191176365 1057.334404230499 755.0196404535485 416.2967837269664 950.2837882378039 299.7533361081166
1519 0.005 7.595 1 837.9783683950105 737.690281109284 737.9659337228022 1007.27645794694 1047.151460899489 1057.333596859485 755.0794371018848 416.3592900466369 950.2953896306167 299.7533818172911
1520 0.005 7.600000000000001 1 838.0184105182293 737.7607671945759 738.0364619651303 1007.281071736904 1047.15238442074 1057.334623476225 755.1392707568053 416.421741605842 950.3081028063558 299.753428826683
1521 0.005 7.605 1 838.0580522783523 737.8311579912504 738.1068952810817 1007.284420170486 1047.151654478213 1057.333815723954 755.1989246651409 416.4841390980912 950.3196767344233 299.7534744219711
1522 0.005 7.61 1 838.0979872527108 737.9014573308332 738.1772365909942 1007.289026504778 1047.152577522386 1057.334841429904 755.25861159748 416.5464782487671 950.332361357037 299.753521332932
1523 0.005 7.615 1 838.1375236763685 737.9716613107147 738.2474830631893 1007.292368716272 1047.151848722716 1057.334034190427 755.318114352041 416.6087653593242 950.3439071851765 299.7535667492988
1524 0.005 7.62 1 838.1773554708461 738.0417743762147 738.3176379071973 1007.296969263496 1047.152772600157 1057.335060223457 755.3776545913267 416.6710007864261 950.3565651911063 299.7536135071732
1525 0.005 7.625 1 838.2167839468088 738.1117924115123 738.3876982400316 1007.300300609304 1047.152041474001 1057.334251555927 755.4370058507253 416.7331827674101 950.368081000379 299.753658805948
1526 0.005 7.63 1 838.2565064234357 738.1817196795791 738.4576671774549 1007.304887002111 1047.152962647903 1057.335276201661 755.4963774939328 416.7953106229589 950.3807132882952 299.7537053527195
1527 0.005 7.635 1 838.2958263832247 738.2515519446515 738.5275417123386 1007.308206303116 1047.152230565857 1057.334467283539 755.5555681746781 416.8573855028329 950.3922004154762 299.7537503851163
1528 0.005 7.640000000000001 1 838.3354450504248 738.3212941526206 738.5973253142511 1007.312787556178 1047.153153603404 1057.335492845232 755.6148004159182 416.9194011258227 950.4047995898464 299.7537967204
1529 0.005 7.645 1 838.3746598043074 738.3909416475337 738.6670148469358 1007.31610039948 1047.152422314402 1057.334684198342 755.6738459215654 416.9813652667128 950.4162563938087 299.7538415599953
1530 0.005 7.65 1 838.4141808444659 738.4604997232199 738.7366139809271 1007.320675280214 1047.153345687041 1057.335709754039 755.7329420003821 417.0432777664359 950.4288267831879 299.7538876470155
1531 0.005 7.655 1 838.4532988568793 738.5299633031368 738.8061193490377 1007.323981071733 1047.152614005213 1057.334900487444 755.7918446611342 417.1051373368863 950.440255998713 299.7539321851432
1532 0.005 7.66 1 838.4927137936754 738.5993373550325 738.8755343644344 1007.328546857235 1047.15353648948 1057.33592527153 755.850783647237 417.1669442483816 950.4527976848603 299.7539779981659
1533 0.005 7.665 1 838.5317293161825 738.6686178610909 738.9448562380031 1007.331844892376 1047.152804325081 1057.335115319809 755.9095402212261 417.2287009248285 950.464198944894 299.7540223655815
1534 0.005 7.67 1 838.571040892269 738.737808695611 739.0140878759956 1007.336401570775 1047.153726127346 1057.336139654905 755.9683283003909 417.2904030511207 950.476711601525 299.7540680053107
1535 0.005 7.675 1 838.6099527859395 738.8069060051145 739.0832264934824 1007.339689932754 1047.152993382028 1057.335329547711 756.0269319093429 417.3520545686953 950.4880840377585 299.7541121023652
1536 0.005 7.68 1 838.6491631347515 738.8759145193013 739.1522754542334 1007.344238225049 1047.153915259314 1057.336353774358 756.0855740919943 417.4136518961052 950.5005684344088 299.7541575090224
1537 0.005 7.685 1 838.6879728133372 738.9448295654407 739.221231605189 1007.347518063199 1047.153182586291 1057.335543513684 756.1440288054154 417.4751958426457 950.5119124030814 299.7542014321061
1538 0.005 7.69 1 838.7270803689257 739.013656045996 739.2900983572756 1007.352057777968 1047.154104280143 1057.336567560209 756.202521684375 417.5366863407519 950.5243683643772 299.75424662131
1539 0.005 7.695 1 838.7657743082391 739.0823889542187 739.3588722964266 1007.355348677257 1047.15337381588 1057.335757979464 756.2608410705382 417.5981231859855 950.5356690076777 299.7542904166232
1540 0.005 7.7 1 838.8047618999117 739.1510338009637 739.4275572138239 1007.359872406071 1047.154293128864 1057.3367818907 756.3192023513742 417.6595071350316 950.548085429069 299.7543355286208
1541 0.005 7.705 1 838.8433534236201 739.2195854281898 739.4961497105132 1007.363134227271 1047.153560885733 1057.335972037816 756.3773666024379 417.7208377308326 950.559368284166 299.7543792703482
1542 0.005 7.71 1 838.882249025036 739.2880491498757 739.5646533815702 1007.36765731265 1047.154482889071 1057.336995779431 756.4355684767112 417.7821165331482 950.5717673238579 299.7544243049005
1543 0.005 7.715 1 838.9207472445112 739.3564199408651 739.6330649037003 1007.370912479135 1047.15374981081 1057.336184532231 756.4935785650234 417.843343773772 950.5830260559036 299.754467944496
1544 0.005 7.72 1 838.9595443838679 739.4247030658123 739.701387840818 1007.375421687685 1047.154668558267 1057.337206398136 756.5516270198497 417.9045162952951 950.5953922009257 299.7545129012843
1545 0.005 7.725000000000001 1 838.9979457851173 739.4928935604534 739.7696189229911 1007.378670545192 1047.153936361592 1057.33639592654 756.6094873143271 417.9656373139142 950.6066244735301 299.7545564547728
1546 0.005 7.73 1 839.0366420859433 739.5609964096308 739.8377615439505 1007.383171156446 1047.15485523178 1057.337417933606 756.667384108399 418.0267039702741 950.6189624690742 299.7546013854819
1547 0.005 7.735 1 839.0749452140967 739.6290070252684 739.9058126134647 1007.386413634704 1047.154123541527 1057.336607196263 756.7250964224445 418.087712122301 950.6301673965013 299.7546448966975
1548 0.005 7.74 1 839.1135424300127 739.6969302475239 739.9737754814464 1007.390906477059 1047.155042080755 1057.337628701719 756.7828454453499 418.1486688424557 950.6424774219632 299.7546897532791
1549 0.005 7.745 1 839.1517471324739 739.7647617275965 740.0416471869696 1007.394140046435 1047.154309708591 1057.33681734619 756.8404123210951 418.2095740075443 950.6536541299481 299.7547332426962
1550 0.005 7.75 1 839.1902451591885 739.8325060598363 740.1094309719593 1007.398623857575 1047.155227711281 1057.337838551376 756.8980151931753 418.2704267370868 950.6659356359924 299.7547780844432
1551 0.005 7.755 1 839.2283524121423 739.9001589474668 740.1771238883284 1007.401850211528 1047.154495574644 1057.337027203672 756.9554373284509 418.3312275977806 950.6770848121798 299.7548215125361
1552 0.005 7.76 1 839.2667513547003 739.9677248337052 740.2447290902664 1007.406325658409 1047.155413304787 1057.338048218623 757.0128936897009 418.3919759709616 950.6893381561395 299.7548662677856
1553 0.005 7.765000000000001 1 839.3047574804185 740.0351994789111 740.3122436483778 1007.409542382712 1047.154680369571 1057.337236282423 757.0701681766906 418.452671691424 950.7004589467708 299.7549096338243
1554 0.005 7.77 1 839.3430564953466 740.1025874912488 740.3796708029051 1007.414008982648 1047.15559784679 1057.338257038625 757.1274786455215 418.5133136477772 950.7126842504573 299.7549543547287
1555 0.005 7.775 1 839.3809624403345 740.1698844568027 740.4470075430695 1007.417219852306 1047.154865990283 1057.337445541586 757.1846079173652 418.5739036482215 950.7237775814431 299.7549976310836
1556 0.005 7.78 1 839.4191690915169 740.237094962221 740.514257091479 1007.421670363649 1047.155778135321 1057.338463060302 757.2417731327449 418.634441210187 950.7359713503898 299.755042267324
1557 0.005 7.785 1 839.456969043574 740.304214126365 740.581416137794 1007.424861751132 1047.155042549747 1057.337650135001 757.2987491536358 418.6949258667413 950.7470245951016 299.7550855097322
1558 0.005 7.79 1 839.4950726097806 740.3712476558469 740.6484884981818 1007.429313697162 1047.155961185128 1057.33867151921 757.3557693420835 418.7553595996412 950.759192694058 299.7551300526204
1559 0.005 7.795 1 839.5327772180451 740.4381905993115 740.7154709348933 1007.432502456379 1047.155226985241 1057.337858463974 757.4126052230021 418.8157392722338 950.7702240683668 299.7551732230783
1560 0.005 7.8 1 839.5707830564156 740.50504791555 740.7823668872053 1007.436947439926 1047.15614488829 1057.338878888848 757.4694823866859 418.8760679178064 950.7823680070437 299.7552177009105
1561 0.005 7.805000000000001 1 839.6083871274384 740.5718144644703 740.8491729284661 1007.440129113595 1047.155411026252 1057.338065805287 757.5261706857643 418.9363440156164 950.7933746813994 299.7552607976133
1562 0.005 7.81 1 839.6462950880625 740.6384959775888 740.915892884698 1007.444567175283 1047.15632918465 1057.339086281138 757.5829044612701 418.9965671436148 950.8054927598154 299.7553051786913
1563 0.005 7.815 1 839.68380086294 740.7050869299443 740.9825231771429 1007.44773927577 1047.155593877188 1057.33827222806 757.639448564438 419.0567382827869 950.8164712200301 299.755348135917
1564 0.005 7.82 1 839.7216102345405 740.7715929937716 741.0490675817823 1007.452167736132 1047.15651105089 1057.339292029393 757.6960373940678 419.1168591966613 950.8285609638613 299.7553924034908
1565 0.005 7.825 1 839.7590055399858 740.8380088751211 741.115522644053 1007.455345496579 1047.155778323687 1057.338478813159 757.7524385224636 419.1769300983728 950.839518950505 299.7554352615675
1566 0.005 7.83 1 839.7967105890167 740.904340151422 741.1818920959115 1007.459770166262 1047.156695473437 1057.3394983338 757.8088844812862 419.2369470917379 950.8515885189677 299.7554793900363
1567 0.005 7.835 1 839.8340177351066 740.9705815254712 741.2481724773908 1007.462926631604 1047.15595914889 1057.33868355359 757.8651426317224 419.2969112749703 950.8625167353822 299.7555220898402
1568 0.005 7.84 1 839.8716329978798 741.0367387795776 741.3143676473753 1007.467339452331 1047.15687646072 1057.339703419456 757.9214478483971 419.3568207867611 950.8745547943279 299.7555660958145
1569 0.005 7.845 1 839.9088456667464 741.1028066579694 741.3804741937188 1007.470483800219 1047.15613884987 1057.338888056648 757.9775658165577 419.4166799655341 950.8854504504346 299.7556086840748
1570 0.005 7.850000000000001 1 839.9463648377949 741.168790982636 741.4464960118531 1007.474885717652 1047.15705538469 1057.339907585628 758.033733151349 419.4764875532039 950.897457039526 299.755652586057
1571 0.005 7.855 1 839.9834844466728 741.2346865142791 741.5124297315298 1007.478026165463 1047.156320241705 1057.339093088501 758.089715714032 419.5362414117644 950.9083261278688 299.7556950917698
1572 0.005 7.86 1 840.02090278149 741.3004976847581 741.578278458877 1007.482416850774 1047.157234457379 1057.340110960366 758.1457357207236 419.5959437096873 950.9203025555928 299.7557388840538
1573 0.005 7.865 1 840.0579234041151 741.3662205606581 741.6440393846324 1007.485547826342 1047.156498206504 1057.3392954652 758.2015762532455 419.6555940186709 950.9311435316642 299.7557812974162
1574 0.005 7.87 1 840.0952478127917 741.4318596838074 741.7097157819338 1007.489933890334 1047.157414535796 1057.340314661135 758.257458663391 419.7151927464382 950.9430953626115 299.755825021597
1575 0.005 7.875 1 840.1321737355341 741.4974103907325 741.7753044626536 1007.4930580476 1047.156678655686 1057.339499226235 758.3131568982883 419.7747352685025 950.9539101097358 299.7558673300246
1576 0.005 7.88 1 840.16940466451 741.5628774756335 741.8408087664023 1007.497437262222 1047.157594984662 1057.340518049565 758.3688971530904 419.8342269186887 950.9658358678731 299.7559109547543
1577 0.005 7.885 1 840.2062357464973 741.6282564692973 741.9062256227724 1007.500553884472 1047.156858792247 1057.33970231434 758.4244542353583 419.8936676000912 950.9766241504805 299.7559532017545
1578 0.005 7.890000000000001 1 840.2433693795479 741.6935519849756 741.9715582904747 1007.504923477383 1047.157774208519 1057.340720615314 758.4800511680256 419.9530535026695 950.9885221591877 299.7559967323428
1579 0.005 7.895 1 840.280094103534 741.7587591109752 742.0368034196023 1007.508031465563 1047.157038322764 1057.339904923444 758.5354594199043 420.0123892402251 950.9992825502728 299.7560388699169
1580 0.005 7.9 1 840.3171255155013 741.8238830180628 742.1019645220528 1007.512394221915 1047.157954269953 1057.340923163682 758.5909113580055 420.0716741150445 951.0111537972444 299.7560823344249
1581 0.005 7.905 1 840.3537595978261 741.88891933156 742.1670386104726 1007.515494138736 1047.157217414917 1057.340106608864 758.6461825546522 420.1309114423914 951.0218877889946 299.7561243707219
1582 0.005 7.91 1 840.3906997977786 741.9538728181269 742.2320290498553 1007.519848389654 1047.158132510934 1057.341124364034 758.7014974002009 420.190095889798 951.0337321237894 299.7561677296815
1583 0.005 7.915 1 840.4272413205553 742.0187389551121 742.2969327505483 1007.522939734122 1047.157395105025 1057.340307500398 758.7566302805523 420.2492273251353 951.0444386473467 299.7562096685943
1584 0.005 7.92 1 840.4640871061673 742.0835223975303 742.3617530035777 1007.527285122286 1047.158309782814 1057.341325005464 758.8118050177587 420.3083072398484 951.0562552037181 299.7562529505844
1585 0.005 7.925 1 840.5005346816494 742.1482188800051 742.4264868441647 1007.530368410735 1047.157572434468 1057.340508218644 758.8667994611616 420.3673351043226 951.0669345608281 299.7562947959279
1586 0.005 7.930000000000001 1 840.536754253563 742.2126990415153 742.4910676452987 1007.534456373083 1047.158433967041 1057.34151352905 758.9206528744114 420.4264106444841 951.0785259697672 299.75633793326
1587 0.005 7.935 1 840.5727109910116 742.2770785415902 742.5555333040754 1007.537462433791 1047.157719337229 1057.340713432983 758.9746518825962 420.4854183922314 951.0891011984171 299.7563796708646
1588 0.005 7.94 1 840.6090502561926 742.3413645189736 742.6198967606502 1007.541775123644 1047.158653962661 1057.34173645906 759.0288399374322 420.5443650144393 951.1008298129968 299.7564226771854
1589 0.005 7.945 1 840.6450690441928 742.4055545373317 742.6841588708575 1007.544855661115 1047.157928843979 1057.340918241441 759.0829477084296 420.603256034897 951.1114511306804 299.756464218486
1590 0.005 7.95 1 840.6814230459307 742.4696536042627 742.7483247674688 1007.549174633588 1047.158839892654 1057.341928262581 759.137149138649 420.6620920523667 951.123169487484 299.7565070246589
1591 0.005 7.955 1 840.7174173345149 742.5336586329634 742.8123934039513 1007.552238074842 1047.15810003462 1057.341107063365 759.1912177036374 420.7208755927178 951.13375548889 299.7565483081048
1592 0.005 7.96 1 840.7537187295558 742.5975743258999 742.8763689779151 1007.556534983486 1047.159005697919 1057.342119364138 759.2453492271893 420.7796074166858 951.1454322038086 299.7565908312579
1593 0.005 7.965 1 840.7896423833963 742.6613974019921 742.9402498787858 1007.559581321762 1047.158267274437 1057.341301683678 759.2993296162541 420.8382910440426 951.1559802644734 299.7566318757471
1594 0.005 7.97 1 840.8258627612248 742.7251324325897 743.0040399097109 1007.563867652251 1047.159176699484 1057.342316213498 759.3533621158144 420.8969203843319 951.1676240227357 299.7566740819946
1595 0.005 7.975000000000001 1 840.8616996885112 742.7887760356873 743.0677371716904 1007.56690469956 1047.158440400426 1057.341498889837 759.4072368193151 420.9554977694849 951.1781412342566 299.756714806088
1596 0.005 7.98 1 840.8978297250972 742.8523326750027 743.1313452418001 1007.571181313991 1047.159350466928 1057.342513037096 759.4611585277345 421.0140223247821 951.1897550958291 299.7567567813452
1597 0.005 7.985 1 840.9335741628418 742.9157989116607 743.1948620333319 1007.574208670097 1047.158614641984 1057.34169577987 759.5149188187994 421.0724978834379 951.2002432755985 299.756797220595
1598 0.005 7.99 1 840.9696093378158 742.9791791650252 743.2582909908311 1007.57847643054 1047.159525342469 1057.342710331697 759.5687237302847 421.1309239282243 951.2118288619247 299.7568388963959
1599 0.005 7.995 1 841.0052570449551 743.0424699176922 743.3216299023385 1007.581494407179 1047.158789062477 1057.34189253649 759.6223648672806 421.1892926076291 951.222288626088 299.7568791404869
1600 0.005 8 1 841.0411954374987 743.1056755346015 743.3848821037691 1007.5857535976 1047.159699436633 1057.342906912999 759.6760489822418 421.2476099886427 951.2338462547688 299.7569206497582
1601 0.005 8.005000000000001 1 841.0767464638201 743.1687924644215 743.4480453009594 1007.588763650646 1047.158962891441 1057.34208908603 759.7295681693899 421.3058771494502 951.2442783538532 299.7569607411644
1602 0.005 8.01 1 841.1125882657686 743.2318249977521 743.5111227350943 1007.59301477613 1047.159873068176 1057.34310319523 759.78312893341 421.3640925392347 951.2558080462268 299.7570021527633
1603 0.005 8.015000000000001 1 841.148048092738 743.2947696481692 743.5741120972887 1007.596018287154 1047.159137459498 1057.342285429368 759.8365258505316 421.422256572526 951.2662136788171 299.7570421063937
1604 0.005 8.02 1 841.1837855463411 743.3576298222328 743.637015812749 1007.600280289485 1047.160050553784 1057.343298826072 759.8899670594943 421.4803695120626 951.2777470769176 299.7570834219283
1605 0.005 8.025 1 841.2191514969591 743.4204028105152 743.6998322346025 1007.603292402648 1047.159316829124 1057.342480649777 759.9432459396838 421.5384293206575 951.2881536077343 299.7571233384773
1606 0.005 8.029999999999999 1 841.2548244720351 743.4830933066395 743.7625649617848 1007.607505472273 1047.160220366668 1057.343491210903 759.9965647481914 421.5964384123317 951.2996228279567 299.7571646010707
1607 0.005 8.035 1 841.2901024141207 743.5456971681606 743.8252111430577 1007.610489886095 1047.159484441295 1057.342673571122 760.0497151800777 421.6543981106947 951.3099627088496 299.7572045555527
1608 0.005 8.040000000000001 1 841.3256694131554 743.6082186696366 743.8877738978009 1007.614714843024 1047.16039263989 1057.343686222734 760.1029050789613 421.7123064533555 951.321398928363 299.7572458772446
1609 0.005 8.045 1 841.3608471171692 743.6706541074768 743.9502507263537 1007.617697075171 1047.159657138101 1057.342868070543 760.1559280727581 421.7701649166351 951.3317163190115 299.7572858212699
1610 0.005 8.050000000000001 1 841.3962848403886 743.7330071610472 744.012644291931 1007.621915144089 1047.16056554565 1057.343880395049 760.2089775610782 421.8279718514025 951.343109966915 299.7573272060889
1611 0.005 8.055 1 841.4313466411185 743.7952746818178 744.0749524696815 1007.624889374641 1047.159829004928 1057.343061176839 760.2618667159726 421.8857300029509 951.3533998228302 299.7573672659898
1612 0.005 8.06 1 841.4667088752627 743.8574609064394 744.137178363763 1007.629098068999 1047.160735359661 1057.344072272453 760.314798478682 421.9434358562821 951.3647899491797 299.7574086516533
1613 0.005 8.065 1 841.5016914072178 743.9195621186331 744.1993194645713 1007.632062684163 1047.159998489087 1057.343253037739 760.3675653593639 422.0010885088936 951.3750607227227 299.7574487446218
1614 0.005 8.07 1 841.5369699684169 743.9815825072892 744.2613788215867 1007.636262218903 1047.160904690579 1057.344264123569 760.4203722091778 422.0586827251994 951.3864261684297 299.7574901942869
1615 0.005 8.074999999999999 1 841.5718655292902 744.0435183695139 744.3233539071508 1007.63921815163 1047.160167877453 1057.343445038562 760.4730130054128 422.1162310475627 951.3966701066903 299.7575303288114
1616 0.005 8.08 1 841.6070551691503 744.1053738763361 744.3852477478017 1007.643409455341 1047.161074429153 1057.344456313023 760.5256930286695 422.1737299047744 951.4080089696365 299.7575718463414
1617 0.005 8.085000000000001 1 841.6418599710745 744.16714530192 744.4470577995687 1007.646358083617 1047.16033745395 1057.343636704761 760.5782072751966 422.2311799656841 951.4182267380613 299.7576120203329
1618 0.005 8.09 1 841.6769586244343 744.2288368283461 744.5087870820826 1007.650541874591 1047.161243674136 1057.344647576507 760.6307608100516 422.2885792565897 951.4295397727323 299.7576535487823
1619 0.005 8.095000000000001 1 841.7116731237651 744.2904447010158 744.5704330320248 1007.653481970631 1047.160506316389 1057.343827794452 760.6831473844727 422.3459292455895 951.4397314153027 299.7576937004693
1620 0.005 8.1 1 841.7466812274474 744.3519730696528 744.6319986476467 1007.657657398652 1047.161412152906 1057.344838348871 760.7355729314783 422.40322586009 951.4510179869029 299.7577351907145
1621 0.005 8.105 1 841.7813054244593 744.4134182076756 744.6934813660089 1007.660589807179 1047.160674692783 1057.344018325901 760.7878320834493 422.460470941026 951.4611835345471 299.7577753498751
1622 0.005 8.109999999999999 1 841.8162237725837 744.4747842670694 744.7548841791333 1007.664757389206 1047.161580324502 1057.345028409581 760.8401303770083 422.517665547151 951.4724437955854 299.7578168746884
1623 0.005 8.115 1 841.850758062109 744.5360674617963 744.8162044983164 1007.667681824384 1047.160842559822 1057.34420824689 760.8922617788103 422.5748118064275 951.4825827601287 299.7578569775508
1624 0.005 8.120000000000001 1 841.8855861550104 744.5972719594214 744.8774453126389 1007.671841734514 1047.16174788024 1057.345218098399 760.9444325340237 422.6319092232033 951.4938166950787 299.7578984448125
1625 0.005 8.125 1 841.9205222890793 744.6585204351151 744.9386696746844 1007.674978949537 1047.161054595658 1057.344406389346 760.9975530056905 422.688860312508 951.5041024616446 299.7579385421755
1626 0.005 8.130000000000001 1 841.955637504719 744.7197041716146 744.9998427927968 1007.679201379918 1047.161942595591 1057.345402726308 761.0504110292411 422.7457777644192 951.5153851241254 299.7579798701368
1627 0.005 8.135 1 841.9902865984038 744.7808165424284 745.0609524991885 1007.682122022914 1047.161184379296 1057.34457599946 761.1029574411569 422.8026523888662 951.5254996743043 299.758019869917
1628 0.005 8.140000000000001 1 842.0251698213573 744.8418603683975 745.1219984694787 1007.686260938676 1047.162079619256 1057.345586586891 761.1554566776664 422.8594812273698 951.5366920985937 299.7580612414466
1629 0.005 8.145 1 842.059628703207 744.9028308361313 745.1829758614865 1007.689159896882 1047.161342008476 1057.344771072457 761.207732343516 422.9162640483756 951.5467666917745 299.7581012272267
1630 0.005 8.15 1 842.0943579684595 744.9637316818012 745.243886315435 1007.693298910797 1047.162250558205 1057.34578438972 761.2600124461489 422.9729971495475 951.5579416743187 299.7581426025881
1631 0.005 8.154999999999999 1 842.128688426787 745.0245580050795 745.3047256770836 1007.696199744627 1047.161516660541 1057.344966076463 761.3120954474866 423.029681003979 951.5680026842123 299.7581826510798
1632 0.005 8.16 1 842.1633078898036 745.0853138783716 745.3654961810835 1007.700338476819 1047.162423763325 1057.345975871804 761.3642008923592 423.0863148791923 951.5791621618122 299.7582240635945
1633 0.005 8.165000000000001 1 842.1975389499634 745.1459947839439 745.4261942024599 1007.703236271309 1047.161686837684 1057.345155267977 761.4161221381504 423.1428988817337 951.5892048275853 299.7582641350111
1634 0.005 8.17 1 842.2320603076445 745.2066041099304 745.4868218262212 1007.707368948405 1047.162591461146 1057.346164124212 761.4680666251079 423.1994325243613 951.6003426569996 299.7583055585714
1635 0.005 8.175000000000001 1 842.2661993574828 745.2671383135763 745.5473760560607 1007.710261406473 1047.16185333738 1057.345343012433 761.5198371451684 423.255917442996 951.6103633146532 299.758345652595
1636 0.005 8.18 1 842.3006322662076 745.3276007946154 745.6078591970477 1007.714388125132 1047.162757138494 1057.346351515232 761.5716364644292 423.3123518006919 951.6214783123324 299.7583871360778
1637 0.005 8.185 1 842.3346845112599 745.3879875637408 745.6682681414061 1007.717273785927 1047.162018204021 1057.34552978693 761.6232613593565 423.3687359743665 951.6314753817097 299.7584272642555
1638 0.005 8.19 1 842.3690326535441 745.4483022069735 745.7286053189373 1007.721393362784 1047.162921207936 1057.346537400239 761.6749174147515 423.4250707832456 951.6425667733909 299.758468710853
1639 0.005 8.195 1 842.4030002316135 745.5085408707386 745.7888677595137 1007.724272052431 1047.162182108106 1057.345715497237 761.726401102939 423.4813553930854 951.6525401170481 299.7585087781488
1640 0.005 8.199999999999999 1 842.4372638585061 745.5687070168626 745.8490578936249 1007.728383512887 1047.16308474977 1057.346722988678 761.7779163009335 423.5375899917181 951.6636073018432 299.7585501298497
1641 0.005 8.205 1 842.4711495071728 745.6287972609236 745.9091730488501 1007.731255032964 1047.162346013464 1057.345901398696 761.829263946291 423.5937756997621 951.6735576156747 299.758590096012
1642 0.005 8.210000000000001 1 842.5053287993838 745.6888145858693 745.9692154739845 1007.735361555581 1047.163249341184 1057.346908928593 761.8806403175921 423.6499106361172 951.6846016837661 299.7586313616088
1643 0.005 8.215 1 842.539129140654 745.7487558251531 746.0291826002402 1007.738227122089 1047.16251020762 1057.346086647284 761.9318496767402 423.7059964464184 951.694528615585 299.7586711742341
1644 0.005 8.220000000000001 1 842.5732431240184 745.8086244154152 746.0890770205718 1007.742353198611 1047.163425570209 1057.347100463372 761.9830969205223 423.7620323873797 951.7055751666419 299.7587122874385
1645 0.005 8.225 1 842.6069850097574 745.8684170110694 746.1488961028936 1007.745220916031 1047.16268842806 1057.346278566791 762.0341758892762 423.818018639466 951.7154968882562 299.7587519464329
1646 0.005 8.23 1 842.6409980238526 745.9281365408444 746.2086421330769 1007.749314192139 1047.163590115964 1057.347284672675 762.0852834615843 423.8739540650149 951.7264968147564 299.7587928159807
1647 0.005 8.234999999999999 1 842.6746407919649 745.9877796414878 746.2683124596326 1007.752163243174 1047.162850430656 1057.346462756057 762.1362222293393 423.9298403666742 951.7363801460087 299.7588322786417
1648 0.005 8.24 1 842.7085623352746 746.0473498455938 746.3279096872093 1007.756245821524 1047.163752616126 1057.347469691984 762.1871956378674 423.9856773997388 951.7473495284181 299.7588730201308
1649 0.005 8.245000000000001 1 842.7421155935115 746.1068436226331 746.3874311526453 1007.759086704855 1047.163013438684 1057.346647792894 762.2380011081544 424.041464592112 951.7572066646838 299.7589122568319
1650 0.005 8.25 1 842.7759493041382 746.1662645579393 746.4468795022458 1007.763159439263 1047.16391410787 1057.347653510077 762.2888417832365 424.097202956174 951.7681510194025 299.7589527680949
1651 0.005 8.255000000000001 1 842.8094058443553 746.2256085716532 746.5062517582248 1007.765984854523 1047.163171939353 1057.346830101542 762.3395083490078 424.1529116423279 951.7779752882525 299.758991761709
1652 0.005 8.26 1 842.8431568246496 746.2848801232435 746.5655510369987 1007.770057672106 1047.164076492136 1057.34783767545 762.3902195590812 424.2085638827713 951.7889004667359 299.7590320633148
1653 0.005 8.265000000000001 1 842.8765303733896 746.3440748491597 746.6247742765631 1007.772877606521 1047.163334160402 1057.347013702977 762.4407570933339 424.2641615984353 951.7987037773975 299.7590709092182
1654 0.005 8.27 1 842.910186288971 746.4031973014759 746.6839246182692 1007.776943281647 1047.164237735486 1057.348020414777 762.4913441832527 424.3197077937781 951.8096028868255 299.7591110218104
1655 0.005 8.275 1 842.9434690855011 746.4622422739099 746.7429985686044 1007.779760043176 1047.163496879227 1057.347196959512 762.5417500788576 424.3752024890221 951.819383866845 299.759149634442
1656 0.005 8.279999999999999 1 842.9770510186453 746.5212154230347 746.8019998355744 1007.783821456383 1047.164400872015 1057.348203421128 762.5922059444806 424.430646717659 951.8302646751445 299.7591894780172
1657 0.005 8.285 1 843.0102541663027 746.5801112310402 746.8609248094285 1007.786628761473 1047.16365818771 1057.347378955605 762.6424811361858 424.4860406727218 951.8400213696776 299.7592278828068
1658 0.005 8.290000000000001 1 843.0437553257715 746.6389354408271 746.9197772486647 1007.790681950172 1047.164561280837 1057.348384965721 762.6928086910178 424.5413848988131 951.850877757353 299.7592675448515
1659 0.005 8.295 1 843.0768781035152 746.6976826765946 746.978553646308 1007.793481258436 1047.163818314622 1057.347560131686 762.7429579638011 424.5966817510414 951.860610314271 299.7593057704649
1660 0.005 8.300000000000001 1 843.110292335148 746.7563579206287 747.0372573613128 1007.797525985457 1047.164721393096 1057.348566429871 762.7931537651368 424.6519334865664 951.8714416818567 299.7593451782832
1661 0.005 8.305 1 843.1433186627129 746.8149561995344 747.0958850276992 1007.800316716366 1047.163976805827 1057.347740214599 762.8431736930039 424.707133162151 951.8811446690369 299.7593831899042
1662 0.005 8.31 1 843.176641487604 746.8734820184413 747.1544397063649 1007.804341561555 1047.16487609828 1057.348745096591 762.8932335491392 424.7622817271709 951.8919408097911 299.7594224936749
1663 0.005 8.315 1 843.2095907700105 746.9319311862387 747.2129184870814 1007.80713254133 1047.164136097621 1057.347921569914 762.9431246451834 424.8173801784988 951.9016284652324 299.759460309066
1664 0.005 8.32 1 843.2428350273527 746.9903084164221 747.2713245926092 1007.811155357768 1047.165036354419 1057.348925917763 762.9930728112755 424.8724291539426 951.9124038223251 299.759499453417
1665 0.005 8.324999999999999 1 843.2757037601585 747.0486091517167 747.3296549646842 1007.813941181301 1047.164295653189 1057.348101465931 763.0428466119669 424.9274273663185 951.9220693664054 299.7595371552229
1666 0.005 8.33 1 843.3088673234614 747.1068380809048 747.3879128047885 1007.817955790915 1047.165195147229 1057.349105566116 763.0926611876779 424.9823766840174 951.93282264601 299.7595761613612
1667 0.005 8.335000000000001 1 843.341653927556 747.1649906376635 747.4460950380131 1007.820733705604 1047.164454460759 1057.348281349098 763.1423046153761 425.0372770318266 951.9424649625718 299.7596137847914
1668 0.005 8.34 1 843.3747344075828 747.2230715314664 747.5042048695578 1007.824741764698 1047.165355028644 1057.349286107618 763.1919905591856 425.0921285493415 951.9531948524493 299.7596527073429
1669 0.005 8.345000000000001 1 843.4074326080047 747.2810761707279 747.5622392178082 1007.827516110251 1047.164614870676 1057.348461444325 763.2415085546126 425.1469310618731 951.9628138104738 299.7596902036445
1670 0.005 8.35 1 843.4404262695698 747.3390089842927 747.6202011259345 1007.831517307131 1047.165514095392 1057.349465100501 763.2910664518027 425.2016853596391 951.9735202464904 299.7597289944087
1671 0.005 8.355 1 843.4730455817377 747.3968667990614 747.6780882840889 1007.834281201007 1047.164773235848 1057.348640412629 763.3404640540157 425.2563883387334 951.9831155088231 299.7597664306485
1672 0.005 8.359999999999999 1 843.5059499065256 747.4546523965918 747.7359029564 1007.838265121384 1047.165668801555 1057.349642468566 763.3898930692297 425.3110430052415 951.9937900091786 299.7598052015205
1673 0.005 8.365 1 843.5384901973511 747.5123629760607 747.7936429262215 1007.841026149952 1047.164930959601 1057.34881937008 763.4391663389099 425.3656496958895 952.0033651788078 299.7598425450009
1674 0.005 8.370000000000001 1 843.5713146427219 747.5700014773282 747.8513105344986 1007.84500498369 1047.165826968298 1057.349821200869 763.4884710173963 425.4202006818386 952.0140185310223 299.7598812596365
1675 0.005 8.375 1 843.603773811829 747.6275650907921 747.9089035644154 1007.847759543981 1047.165088585112 1057.348997521509 763.5376181647955 425.4747075466694 952.0235712283254 299.7599185979963
1676 0.005 8.380000000000001 1 843.636511223717 747.6850570330643 747.966424513898 1007.851726258519 1047.165981671257 1057.349997669639 763.5867989834319 425.5291678668074 952.0341957823492 299.7599572382898
1677 0.005 8.385 1 843.6688842640013 747.7424741284161 748.0238710029893 1007.854471277021 1047.165242385933 1057.349173526132 763.635822992055 425.5835806943136 952.0437219683458 299.759994514488
1678 0.005 8.390000000000001 1 843.7015428653614 747.7998195291437 748.081245468029 1007.858435197385 1047.16613808062 1057.350175115182 763.6848805308329 425.6379444703419 952.0543273997824 299.7600331087579
1679 0.005 8.395 1 843.7338370826767 747.857090340017 748.1385456623244 1007.861174422788 1047.165399013578 1057.349350832495 763.7337825313884 425.6922604202245 952.0638320833561 299.7600703174846
1680 0.005 8.4 1 843.7659358976962 747.9141680564115 748.1957101294046 1007.864910054874 1047.166247921132 1057.350341864734 763.7816515325051 425.7466207129106 952.0742393345572 299.7601089125849
1681 0.005 8.404999999999999 1 843.7977900959232 747.9711582845606 748.252774041482 1007.86757825203 1047.165527557536 1057.349531634408 763.8296553797667 425.8009164488101 952.0836508527728 299.7601460311272
1682 0.005 8.41 1 843.830015360107 748.028067624143 748.3097492025939 1007.871527429883 1047.16644653352 1057.350541333065 763.8778370763915 425.8551543681203 952.0941936134312 299.7601845153209
1683 0.005 8.415000000000001 1 843.8619289313127 748.0848935895013 748.3666362261852 1007.874259501498 1047.165716324147 1057.349715279028 763.9259403528658 425.9093404183511 952.1036444315936 299.760221579554
1684 0.005 8.42 1 843.8941641963386 748.141640849151 748.4234398138456 1007.878211722929 1047.166612405096 1057.350711648248 763.9741412334589 425.9634722731713 952.1141715977584 299.7602599046447
1685 0.005 8.425000000000001 1 843.9260536254878 748.1983064264722 748.4801588884239 1007.880927755071 1047.165868592994 1057.349882688455 764.0222143115009 426.0175555491996 952.1235879945738 299.7602967798151
1686 0.005 8.43 1 843.958243109581 748.2548947071537 748.5367973138975 1007.884858773394 1047.166759805424 1057.350880745099 764.0703496708037 426.0715871668341 952.1340775696322 299.7603349202308
1687 0.005 8.435 1 843.9900712969242 748.3114025124626 748.5933535001777 1007.887557575963 1047.166015868896 1057.35005362367 764.1183433008777 426.1255716247986 952.1434593289883 299.7603715846697
1688 0.005 8.44 1 844.0221906215781 748.3678341369585 748.6498309609517 1007.891477377372 1047.166910401719 1057.351054161685 764.1663911806055 426.1795062179341 952.1539192361677 299.7604095085653
1689 0.005 8.445 1 844.0539388818689 748.4241862585437 748.706227803249 1007.89416191472 1047.166167126881 1057.350227475737 764.2142887685203 426.2333941488873 952.1632684028212 299.7604459811986
1690 0.005 8.449999999999999 1 844.085980977702 748.4804631854934 748.7625474156449 1007.898075332488 1047.167063822427 1057.351228635378 764.262239797447 426.2872344288118 952.1737055288723 299.760483694579
1691 0.005 8.455 1 844.1176492632624 748.5366614895885 748.8187877210348 1007.900752222291 1047.16632114085 1057.350401723508 764.3100371593561 426.3410268723017 952.183030359065 299.7605199409277
1692 0.005 8.460000000000001 1 844.1496093577281 748.5927854217861 748.8749519620001 1007.90465801879 1047.167218213818 1057.351402881066 764.357885390271 426.39477130915 952.1934428094988 299.7605574630198
1693 0.005 8.465 1 844.1811940503233 748.6488314945964 748.9310379554543 1007.907327039288 1047.166475473392 1057.350576023874 764.405577655486 426.4484678887647 952.2027426875962 299.7605935588656
1694 0.005 8.470000000000001 1 844.2130675418006 748.7048039914686 748.9870488961105 1007.911226740291 1047.167372631719 1057.351577114964 764.4533192570401 426.5021163044166 952.2131311274959 299.7606309287548
1695 0.005 8.475 1 844.2445671912279 748.7606993497537 749.0429825068372 1007.913889117531 1047.166629832749 1057.350749923409 764.5009047345429 426.555716721402 952.2224070579277 299.7606668668403
1696 0.005 8.48 1 844.2763595651605 748.8165217337753 749.0988418756179 1007.917780206095 1047.167526297201 1057.351750531552 764.5485391199544 426.6092690389354 952.2327702046799 299.7607041824438
1697 0.005 8.484999999999999 1 844.3077779833372 748.8722676077707 749.1546246790157 1007.920434729687 1047.166782969578 1057.350922996705 764.5960167409841 426.662773319505 952.2420210138106 299.7607400893968
1698 0.005 8.49 1 844.3394889666762 748.9279411232535 749.2103339689222 1007.924317285812 1047.16767827962 1057.351922762812 764.6435424521442 426.7162296711098 952.2523585307665 299.7607773340278
1699 0.005 8.495000000000001 1 844.3708257963258 748.9835387125165 749.2659673845311 1007.926963921913 1047.166934317546 1057.35109458315 764.6909110494132 426.7696379653953 952.2615842078145 299.7608131852717
1700 0.005 8.5 1 844.4024556783727 749.0390644711109 749.3215279261714 1007.930839982812 1047.167830170117 1057.352094576739 764.7383274959052 426.8229979305206 952.2718978025617 299.7608503867359
1701 0.005 8.505000000000001 1 844.4337120956625 749.0945148314925 749.3770131965417 1007.933479415883 1047.167085741346 1057.351265910381 764.7855865669957 426.8763107194964 952.2810989229539 299.7608862494276
1702 0.005 8.51 1 844.4652613232533 749.1498938646213 749.4324261647295 1007.937348260107 1047.167980973194 1057.352265272986 764.8328929593395 426.9295760637155 952.2913879977729 299.7609234874923
1703 0.005 8.515000000000001 1 844.4964372694325 749.2051979727644 749.4877644061866 1007.93998184379 1047.167237232659 1057.351436950304 764.8800420801819 426.9827933075958 952.3005661198803 299.7609593477582
1704 0.005 8.52 1 844.5279080512106 749.2604312485898 749.543030880565 1007.943845508653 1047.168133253088 1057.352436610112 764.9272395078367 427.0359628180648 952.310832974561 299.7609966065805
1705 0.005 8.525 1 844.559003479358 749.315590037417 749.5982231200293 1007.946470594852 1047.167388469014 1057.351607732978 764.9742774869416 427.0890844914264 952.3199864455327 299.7610324882718
1706 0.005 8.529999999999999 1 844.5903923340098 749.3706784245845 749.6533440672576 1007.95032529728 1047.168283721923 1057.35260702168 765.0213629170921 427.1421588575813 952.3302285147603 299.7610697723622
1707 0.005 8.535 1 844.6214065075864 749.4256927538244 749.7083912414396 1007.952942390718 1047.167538541251 1057.351777577157 765.0682891828461 427.1951875337917 952.3393580520168 299.7611057077917
1708 0.005 8.540000000000001 1 844.6527147832593 749.4806370976679 749.7633675746197 1007.956789746368 1047.168433690895 1057.352776829506 765.115262729251 427.2481686672703 952.3495763057307 299.7611430167941
1709 0.005 8.545 1 844.6836487859687 749.535507781724 749.818270560027 1007.959399916101 1047.167688726158 1057.351947742558 765.1620770778769 427.301100337431 952.3586823292168 299.7611789940985
1710 0.005 8.550000000000001 1 844.7148811592793 749.5903091523546 749.8731033283103 1007.963244361086 1047.168584919516 1057.352947343317 765.2089484133928 427.3539843638501 952.3688752243922 299.7612163343478
1711 0.005 8.555 1 844.7457352488274 749.6450372648927 749.9278632041261 1007.965842985516 1047.16783900477 1057.352117084429 765.2556576936964 427.4068206308841 952.3779659143563 299.7612522953549
1712 0.005 8.56 1 844.7768851549197 749.6996961607886 749.9825530690991 1007.969674801768 1047.168733721238 1057.353115814643 765.3024112177021 427.4596092537887 952.38814323437 299.7612897026926
1713 0.005 8.565 1 844.807661870065 749.7542821719234 750.0371704037174 1007.972269055926 1047.16798764509 1057.352285731217 765.3490045143523 427.5123491275978 952.3972055743639 299.7613256660918
1714 0.005 8.57 1 844.8387328633601 749.8087993220801 750.0917181038971 1007.976095296276 1047.168882139998 1057.35328411199 765.3956440830672 427.5650420878135 952.4073548208522 299.7613630362562
1715 0.005 8.575000000000001 1 844.8694085819385 749.8632437832891 750.1461935110037 1007.978686523919 1047.168137573498 1057.35245462014 765.4421257116403 427.6176662363749 952.4163904066589 299.7613990058027
1716 0.005 8.58 1 844.9003862255328 749.9176196724673 750.200599594373 1007.982508416864 1047.169032818622 1057.353453120721 765.4886469770664 427.6702531554355 952.4265157347684 299.7614363646582
1717 0.005 8.585000000000001 1 844.9309950333093 749.9719233021056 750.2549338163652 1007.985090450536 1047.168286488192 1057.35262243559 765.5350110666496 427.7227969629827 952.4355289919424 299.7614723638959
1718 0.005 8.59 1 844.9619052154524 750.0261587222253 750.3091990726895 1007.988904010245 1047.16918048938 1057.353620276786 765.5814245363849 427.7752970821937 952.445632248401 299.7615096538308
1719 0.005 8.595000000000001 1 844.992443033409 750.0803221977369 750.3633927970246 1007.991478355698 1047.168433924154 1057.352789645819 765.62767886976 427.8277509526567 952.454622385811 299.761545565336
1720 0.005 8.6 1 845.0232761909963 750.1344177729759 750.4175178770089 1007.995283866745 1047.169327970676 1057.353787689493 765.6739808957324 427.8801586531996 952.4647011872412 299.7615827865546
1721 0.005 8.605 1 845.0537366014345 750.188441709658 750.4715717392049 1007.99785109502 1047.168581716237 1057.352957033431 765.7201237787816 427.9325197376197 952.4736681323742 299.7616186292046
1722 0.005 8.609999999999999 1 845.084491620115 750.2423980502253 750.5255572723058 1008.001650266556 1047.169476075905 1057.35395484778 765.7663143337064 427.9848329021908 952.4837242541338 299.761655770134
1723 0.005 8.615 1 845.1148741778388 750.2962830468842 750.5794718916542 1008.004210423795 1047.168729280583 1057.353123597707 765.8123456990735 428.0370996199045 952.492668416503 299.7616915170305
1724 0.005 8.620000000000001 1 845.145552235578 750.3501007312915 750.6333184741668 1008.008002079429 1047.169623038606 1057.354121100912 765.8584246405815 428.0893195767816 952.5027020456857 299.7617285437853
1725 0.005 8.625 1 845.1758581787843 750.4038473660611 750.6870944458477 1008.010557089035 1047.168876591752 1057.353289968542 765.9043560160368 428.1414926667982 952.5116241563844 299.7617641785133
1726 0.005 8.630000000000001 1 845.2064593045574 750.4575269730801 750.7408026707424 1008.014342670723 1047.169770150774 1057.354287254124 765.9503284374834 428.1936188057661 952.5216348788441 299.7618011495903
1727 0.005 8.635 1 845.2366884524308 750.5111357996923 750.7944405624693 1008.016888001053 1047.169022536784 1057.35345564384 765.996138747488 428.2456978539425 952.5305337959879 299.7618366522489
1728 0.005 8.640000000000001 1 845.2672121503145 750.5646778649455 750.8480109863 1008.020664762124 1047.169915419539 1057.354452550441 766.0419955680562 428.2977311580717 952.5405212545718 299.7618734876788
1729 0.005 8.645 1 845.2973634616056 750.6181494076764 750.9015113468256 1008.023203308816 1047.169168198039 1057.353620963758 766.0876924871632 428.3497172390372 952.5493974816166 299.7619088324749
1730 0.005 8.65 1 845.3278104494977 750.6715544585728 750.9549445140427 1008.026973962553 1047.170061772617 1057.354618117221 766.1334373517384 428.4016566682363 952.5593630414762 299.7619455393142
1731 0.005 8.654999999999999 1 845.3578848611304 750.7248892475211 751.0083078848184 1008.029505862288 1047.169314266949 1057.353786035498 766.179022767912 428.4535490472898 952.5682175902381 299.7619807976748
1732 0.005 8.66 1 845.3882554189536 750.7781578206074 751.0616043281196 1008.033269682512 1047.170207345113 1057.35478273988 766.2246566694818 428.5053944691421 952.5781610700026 299.7620173890382
1733 0.005 8.665000000000001 1 845.4182541320332 750.8313563716023 751.1148312377593 1008.03579474863 1047.16945966756 1057.35395053151 766.2701310703111 428.5571931195018 952.5869933263108 299.7620525250341
1734 0.005 8.67 1 845.4485506183639 750.8844889538957 751.1679914782777 1008.039553118582 1047.170353141204 1057.354947428269 766.3156550078781 428.6089449631542 952.5969160406896 299.7620889680895
1735 0.005 8.675000000000001 1 845.4784745391817 750.9375517790203 751.2210824376789 1008.042071762094 1047.169605145452 1057.354114858191 766.3610194341147 428.660650339303 952.6057261887547 299.7621240104217
1736 0.005 8.68 1 845.50869447787 750.9905488704217 751.2741069765229 1008.045821954434 1047.170497891067 1057.355111116017 766.406432187744 428.7123085744036 952.6156253006459 299.7621603362848
1737 0.005 8.685 1 845.5385418450786 751.0434764500911 751.3270624848374 1008.048333294043 1047.169749631219 1057.354278418293 766.4516858421024 428.7639195850908 952.6244129007418 299.7621952501598
1738 0.005 8.69 1 845.5686853005184 751.0963385367673 751.379951816759 1008.052076593252 1047.170642160726 1057.355274581848 766.4969879541195 428.8154842996673 952.6342901462685 299.7622315258617
1739 0.005 8.695 1 845.5984648030432 751.1491314330057 751.4327724243742 1008.054587851505 1047.169896727153 1057.354443148269 766.5421353613789 428.8670036950513 952.6430627310117 299.7622663086368
1740 0.005 8.700000000000001 1 845.6285305844347 751.2018589996788 751.485527050362 1008.058320599694 1047.170787127134 1057.355437912503 766.5873256202004 428.9184749240366 952.6529149381288 299.7623024672509
1741 0.005 8.705 1 845.6582322155114 751.2545175974916 751.5382131769099 1008.060822702671 1047.17004064238 1057.354605969089 766.6323618151471 428.9698924309908 952.6616629664949 299.7623371648609
1742 0.005 8.710000000000001 1 845.6882213468049 751.307111105826 751.5908335538572 1008.064547710274 1047.170930497372 1057.355600332965 766.6774415729052 429.0212676769523 952.6714919378906 299.7623732430338
1743 0.005 8.715 1 845.7178464555144 751.3596358781713 751.643385666917 1008.067042570677 1047.17018363472 1057.354768041167 766.722367699512 429.0725911756218 952.6802176918105 299.7624078610299
1744 0.005 8.720000000000001 1 845.7477597419776 751.4120957888227 751.6958722666647 1008.070760546936 1047.171073429748 1057.355762248101 766.7673376463775 429.1238745062927 952.690024729093 299.7624438457225
1745 0.005 8.725 1 845.7773098534365 751.464487189901 751.748290833367 1008.073248977829 1047.17032664343 1057.354929842791 766.8121540451485 429.1751122745778 952.6987288115897 299.7624783920198
1746 0.005 8.73 1 845.8071470200458 751.5168139515225 751.8006441112828 1008.076960501277 1047.171216423269 1057.355924057763 766.8570142241659 429.2263040432039 952.7085137941147 299.7625142486993
1747 0.005 8.734999999999999 1 845.8366212913181 751.569072426131 751.8529295769619 1008.07944180191 1047.170469413775 1057.355091567573 766.9017210391628 429.277450002003 952.7171960827992 299.7625487216829
1748 0.005 8.74 1 845.8663848498221 751.621266499983 751.9051499943255 1008.083146855364 1047.171358857142 1057.356085357391 766.9464726690494 429.3285571980181 952.726960646154 299.7625844984271
1749 0.005 8.745000000000001 1 845.8957852388831 751.6733925149772 751.9573028305749 1008.085621443663 1047.17061141923 1057.355252398957 766.9910707462911 429.3796147662954 952.7356212098194 299.7626189045922
1750 0.005 8.75 1 845.9254744302438 751.7254543192358 752.009390821637 1008.089319596912 1047.171500926853 1057.356246249286 767.0357129929208 429.4306244341289 952.7453636083095 299.762654603124
1751 0.005 8.755000000000001 1 845.9548012533594 751.777448315672 752.0614114625511 1008.091787995321 1047.17075377506 1057.355413444933 767.0802029361391 429.4815902030022 952.7540026099593 299.762688918583
1752 0.005 8.76 1 845.9844169693355 751.8293783021861 752.1133674792463 1008.095479775466 1047.171643100495 1057.356407039281 767.1247366376363 429.5325067579526 952.7637234960957 299.7627245454342
1753 0.005 8.765000000000001 1 846.0136695352879 751.8812406931305 752.165256359862 1008.097940989456 1047.170895573272 1057.355573901925 767.1691177356931 429.5833769501551 952.77234095298 299.7627587871712
1754 0.005 8.77 1 846.0432123296524 751.9330392851529 752.2170808317458 1008.101625179594 1047.171784381812 1057.356567085994 767.2135423168528 429.6342007017167 952.7820403564626 299.7627943562251
1755 0.005 8.775 1 846.0723918412366 751.9847704835004 752.2688383752738 1008.104078818625 1047.171036305813 1057.355733562862 767.2578157954041 429.6849783663682 952.7906358506661 299.7628285072817
1756 0.005 8.779999999999999 1 846.1018602748604 752.0364381082885 752.3205317263437 1008.107756659355 1047.171925291552 1057.356726761113 767.3021335676643 429.7357097690141 952.8003133809812 299.7628639877797
1757 0.005 8.785 1 846.1309657677857 752.0880385534348 752.3721583655267 1008.110204287914 1047.171177547806 1057.355893380353 767.346298984012 429.7863952976257 952.8088872527145 299.7628980137729
1758 0.005 8.790000000000001 1 846.1603608937742 752.1395756346602 752.4237210226466 1008.113875629848 1047.172066275511 1057.356886201047 767.3905085283367 429.8370347023047 952.8185436300172 299.7629334517164
1759 0.005 8.795 1 846.1893929624382 752.1910457408543 752.4752171766434 1008.116316638825 1047.171318085086 1057.356052408827 767.4345658529527 429.8876282638306 952.8270965187172 299.7629674112206
1760 0.005 8.800000000000001 1 846.2187146873122 752.2424526914726 752.5266495591396 1008.119981397465 1047.172206860962 1057.357045306347 767.4786675834226 429.9381757249477 952.8367313573017 299.7630027669272
1761 0.005 8.805 1 846.2476735055477 752.2937928694377 752.5780156445973 1008.122415736152 1047.171458496378 1057.35621127359 767.5226171414218 429.9886773888528 952.8452625960646 299.7630366626603
1762 0.005 8.81 1 846.2769218670348 752.3450700992602 752.6293181618132 1008.12607381094 1047.172346812148 1057.357203752755 767.5666110350453 430.0391332669242 952.8548760597886 299.7630719546771
1763 0.005 8.815 1 846.3058075255352 752.3962807736026 752.6805545970559 1008.128501420158 1047.171598106315 1057.356369470313 767.6104533415762 430.0895434076509 952.8633861587602 299.763105809924
1764 0.005 8.82 1 846.3349836577744 752.4474286948486 752.7317276682567 1008.132153133226 1047.172486495191 1057.357361881029 767.6543404016512 430.1399078810317 952.8729788342665 299.763140946325
1765 0.005 8.825000000000001 1 846.3637899010189 752.4985101390081 752.7828347981836 1008.134572192148 1047.171737249094 1057.356527358767 767.6980724406312 430.1902258995741 952.8814660114471 299.7631747009894
1766 0.005 8.83 1 846.3928897312708 752.5495290411203 752.8338787530287 1008.13821681184 1047.172625815759 1057.357519872313 767.7418510964836 430.2404983499488 952.8910371464171 299.7632097793838
1767 0.005 8.835000000000001 1 846.4216289181215 752.6004817056644 752.8848569692508 1008.140633742461 1047.171877623452 1057.356685350485 767.7854800777336 430.2907241761092 952.8995058300767 299.7632434831726
1768 0.005 8.84 1 846.4510794013721 752.6514815467494 752.9358296610222 1008.14445893588 1047.172802010377 1057.357683848197 767.8300978532396 430.3408174991594 952.9092060255211 299.7632784706258
1769 0.005 8.845000000000001 1 846.4800645608232 752.7024272178613 752.9867608086978 1008.146922261159 1047.172036088451 1057.356836429867 767.8743106971309 430.3908808287757 952.9177140992416 299.7633120776291
1770 0.005 8.85 1 846.5092784427488 752.7533197510479 753.0376448649871 1008.150566057154 1047.172907695937 1057.357823569498 767.9184503495178 430.4409060136123 952.9272688157588 299.763347061508
1771 0.005 8.855 1 846.5380727215281 752.8041547600984 753.088476505088 1008.152960380935 1047.172149390097 1057.356989491018 767.9623642964865 430.4908897247834 952.9357009236671 299.76338063832
1772 0.005 8.859999999999999 1 846.5671294320668 752.8549347985044 753.1392564921914 1008.156585454276 1047.173038149347 1057.35798574657 768.0062772308944 430.540830097815 952.9452225984701 299.7634156322173
1773 0.005 8.865 1 846.5957946017752 752.9056559146798 753.1899809822534 1008.158978731253 1047.17229051601 1057.357153168497 768.0500038295263 430.590726661894 952.9536399354922 299.7634492029547
1774 0.005 8.870000000000001 1 846.62474606827 752.9563214637469 753.2406517934139 1008.162606799431 1047.173182934369 1057.358147505085 768.0937580009287 430.6405793147881 952.9631515528109 299.7634842064382
1775 0.005 8.875 1 846.6529120233846 753.0068175364643 753.291207570838 1008.164815267931 1047.172397882043 1057.357305531763 768.1363991310881 430.6904751636018 952.9714105470269 299.7635178299795
1776 0.005 8.880000000000001 1 846.6814638729358 753.0572458268854 753.3416844894725 1008.168377542621 1047.173301547125 1057.358309088774 768.1793256308872 430.7403117136477 952.9808387142406 299.7635528710944
1777 0.005 8.885 1 846.7097205571291 753.1076047540957 753.392087534422 1008.170761419126 1047.172570217982 1057.357479347402 768.2222098424462 430.7900955885194 952.989207202289 299.763586534714
1778 0.005 8.890000000000001 1 846.7383185907245 753.157898979667 753.4424217710767 1008.174383262824 1047.173465740294 1057.358469326948 768.2652033691522 430.8398297549252 952.9986733879883 299.763621599742
1779 0.005 8.895 1 846.7665878492963 753.2081252963792 753.4926859744766 1008.176773334696 1047.172715492948 1057.35762929946 768.308083969257 430.8895162930366 953.0070343793213 299.7636552038625
1780 0.005 8.9 1 846.7951692296972 753.2582878740143 753.5428837670404 1008.180382547727 1047.173598817831 1057.358616517289 768.3510350637295 430.9391563159749 953.0164737936132 299.7636901794593
1781 0.005 8.904999999999999 1 846.8233995485402 753.3083832706178 753.5930132525503 1008.182756420151 1047.172844257658 1057.357777703435 768.3938490859828 430.9887493206183 953.0248047101474 299.763723644603
1782 0.005 8.91 1 846.8519298247707 753.3584155545817 753.6430776965352 1008.18635864381 1047.173730628273 1057.358768029967 768.4367177256223 431.0382938026851 953.0342189193341 299.7637584890903
1783 0.005 8.915000000000001 1 846.8801040679942 753.4083812463623 753.6930749622849 1008.188726650525 1047.172978671766 1057.35793076113 768.4794460337484 431.0877942452878 953.042527684111 299.7637918357743
1784 0.005 8.92 1 846.9085723346 753.4582843243513 753.7430081095669 1008.192314882748 1047.173863333188 1057.358920190826 768.5222279387922 431.1372496897808 953.0519171724955 299.7638264239459
1785 0.005 8.925000000000001 1 846.9366802295128 753.508121259064 753.7928748743253 1008.19467179469 1047.173112091695 1057.358083539589 768.5648644614361 431.1866599318123 953.0602026126588 299.7638595607806
1786 0.005 8.93 1 846.9650797966671 753.5578960363732 753.8426782364065 1008.198252380885 1047.173998571463 1057.359074130842 768.6075516440534 431.2360255411834 953.0695700026725 299.7638939610651
1787 0.005 8.935 1 846.9931174305467 753.6076050816085 753.8924158431346 1008.200602062828 1047.173248087378 1057.358237698229 768.6500913665932 431.2853464419974 953.0778342349691 299.7639268952032
1788 0.005 8.94 1 847.0214464928233 753.6572523595424 753.9420906186708 1008.204175596996 1047.174134953488 1057.359228376182 768.6926808248307 431.334622386713 953.0871811630748 299.7639610953032
1789 0.005 8.945 1 847.0494131982445 753.7068342463124 753.9917001437358 1008.206518893248 1047.173384553805 1057.358392024256 768.7351214317609 431.3838535567839 953.0954241951307 299.7639938216628
1790 0.005 8.950000000000001 1 847.0776724393426 753.7563547522801 754.041247318247 1008.21008717763 1047.174271687466 1057.359382552811 768.7776120458897 431.4330398282327 953.1047504104464 299.764027854879
1791 0.005 8.955 1 847.1055689464777 753.8058102422901 754.0907296994568 1008.212424341287 1047.173520755279 1057.358545486235 768.8199534896975 431.4821814082848 953.1129729063526 299.7640603956308
1792 0.005 8.960000000000001 1 847.1337563682998 753.855204641447 754.1401501320335 1008.215985638419 1047.17440690943 1057.359535369801 768.8623435283777 431.5312783605728 953.1222779411241 299.7640942496739
1793 0.005 8.965 1 847.1615814570334 753.9045344800721 754.1895062377057 1008.218314765379 1047.173655092569 1057.358697991764 768.9045873208894 431.5803305386065 953.1304766626854 299.7641266754726
1794 0.005 8.970000000000001 1 847.1896986048206 753.9538035530733 754.2388007857157 1008.221868617959 1047.174540881266 1057.359687833412 768.9468786487097 431.6293378198339 953.1397592165191 299.7641604310517
1795 0.005 8.975 1 847.217454134837 754.0030082238153 754.2880312779574 1008.224192433586 1047.173789374159 1057.358850167169 768.9890204340303 431.6783005354731 953.1479387260376 299.7641927097856
1796 0.005 8.98 1 847.2455021100908 754.0521524078741 754.3372005272768 1008.227740249621 1047.174674899824 1057.359839407729 769.0312110577092 431.7272184840034 953.1572014734128 299.7642263232407
1797 0.005 8.984999999999999 1 847.2731882930389 754.1012324639331 754.3863060299316 1008.230057861876 1047.17392301242 1057.359001326985 769.0732525027672 431.7760919141107 953.1653602158535 299.7642585533015
1798 0.005 8.99 1 847.3011667807954 754.1502522920086 754.4353505793024 1008.233599512117 1047.17480841776 1057.359990448996 769.1153428169512 431.8249220295617 953.1746016669961 299.7642921451158
1799 0.005 8.995000000000001 1 847.3287768132616 754.1992081804534 754.4843316008204 1008.235904078241 1047.174053543179 1057.359150699465 769.1572806068256 431.8737072654278 953.1827331502004 299.7643242899642
1800 0.005 9 1 847.3566929325516 754.2481042478367 754.5332520552038 1008.239447037298 1047.174942295726 1057.360141673119 769.1992740391026 431.9224474820639 953.1919627317944 299.7643578491612
1801 0.005 9.005000000000001 1 847.3842338622633 754.2969365618335 754.582109223412 1008.241744692033 1047.174186726053 1057.35930131687 769.241111659825 431.9711432150814 953.2000736243851 299.7643899591787
1802 0.005 9.01 1 847.4120809643715 754.3457092902088 754.6309060787839 1008.245280226093 1047.175074721866 1057.360291742048 769.2830078449135 432.0197915967881 953.2092818780239 299.7644234677117
1803 0.005 9.015000000000001 1 847.4395528756529 754.3944185029856 754.6796398992922 1008.24757125297 1047.17431917035 1057.359451550974 769.3247478394516 432.0683958084911 953.2173715935381 299.764455554742
1804 0.005 9.02 1 847.4673309115183 754.443068369528 754.7283136575647 1008.25110088106 1047.175207381795 1057.360442079961 769.3665423348434 432.1169561320833 953.2265587090075 299.7644890631078
1805 0.005 9.025 1 847.4947336615868 754.4916549501779 754.7769246226947 1008.253385504412 1047.174451527075 1057.359601370984 769.4081804844761 432.1654730828955 953.2346279093535 299.7645211421905
1806 0.005 9.029999999999999 1 847.5224426449191 754.5401824100379 754.8254757594847 1008.256908878407 1047.175339829819 1057.360591936065 769.449873464187 432.2139445880098 953.2437952615002 299.7645546102737
1807 0.005 9.035 1 847.5497744721023 754.5886467893193 754.8739643206454 1008.259184192594 1047.174583345254 1057.359751336579 769.4914082030338 432.2623731388569 953.2518432142654 299.7645867192818
1808 0.005 9.040000000000001 1 847.5774101470872 754.6370522628745 754.9223932727537 1008.262698502643 1047.175470762637 1057.36074136734 769.5329978658899 432.3107571239305 953.2609880485575 299.7646202059292
1809 0.005 9.045 1 847.6046742962882 754.6853948725055 754.9707598797652 1008.264971917251 1047.174715910216 1057.359901074771 769.5744343847936 432.3590972854146 953.2690180592468 299.7646522731419
1810 0.005 9.050000000000001 1 847.6322434858031 754.7336788123578 755.0190671107802 1008.268482062758 1047.175603464042 1057.360890858939 769.6159251147704 432.4073949919397 953.2781441991251 299.7646857593309
1811 0.005 9.055 1 847.6594411559305 754.7819001026621 755.0673122197231 1008.270749786617 1047.174847979479 1057.360049897332 769.6572624911765 432.4556478723024 953.2861546763204 299.7647178025775
1812 0.005 9.06 1 847.6869436450214 754.8300629353233 755.1154981694478 1008.27425398362 1047.175734682095 1057.361038804033 769.6986567117887 432.5038561248145 953.2952605545515 299.7647512429629
1813 0.005 9.065 1 847.7140741527364 754.8781633233981 755.163622208792 1008.276514939845 1047.174978612427 1057.360197810799 769.7398964019022 432.5520204740479 953.3032504056682 299.7647833121067
1814 0.005 9.07 1 847.7415092141796 754.926205455771 755.2116872980883 1008.280012052421 1047.175865027556 1057.36118685327 769.7811894303342 432.6001410218079 953.312336288798 299.7648167009843
1815 0.005 9.075000000000001 1 847.7685873540753 754.9741851631449 755.2596905242931 1008.282267611582 1047.175109300479 1057.360346186804 769.8223182679188 432.6482175704562 953.3203144224346 299.7648487097724
1816 0.005 9.08 1 847.7959692121361 755.0221067785103 755.3076349600057 1008.285757671227 1047.175995575061 1057.361334828547 769.8635055278868 432.6962497214455 953.329384196035 299.7648820445881
1817 0.005 9.085000000000001 1 847.8229780589032 755.0699663671093 755.3555178966195 1008.288011018118 1047.175241782649 1057.360494824177 769.9045421934115 432.7442406232157 953.3373373409578 299.7649139986813
1818 0.005 9.09 1 847.8502875117201 755.1177680805548 755.4033422754402 1008.291496724836 1047.176127766002 1057.361482781087 769.9456334203246 432.7921858175499 953.3463834272994 299.7649472569753
1819 0.005 9.095000000000001 1 847.8772238853041 755.165507944706 755.4511053346416 1008.293737636978 1047.175370907277 1057.360641238435 769.9865724568272 432.8400923023144 953.3543059079017 299.7649791298464
1820 0.005 9.1 1 847.904461659273 755.2131901293715 755.49881003574 1008.297215125069 1047.176256745802 1057.361629574962 770.0275654461149 432.8879517492109 953.3633279377473 299.765012337829
1821 0.005 9.105 1 847.9313260312232 755.2608106490915 755.546453622713 1008.2994502855 1047.175500557279 1057.360788519404 770.0684056025611 432.9357664052961 953.3712361957721 299.7650441518398
1822 0.005 9.109999999999999 1 847.9585819883691 755.3083740436789 755.5940393315492 1008.302942249869 1047.176392788093 1057.361779128139 770.1093159522705 432.9835360271844 953.3802724774235 299.7650772878853
1823 0.005 9.115 1 847.9854084905799 755.3558759579729 755.6415641092512 1008.305162752713 1047.175631599656 1057.360935487184 770.1500583916502 433.0312648609162 953.3881574280182 299.7651090232578
1824 0.005 9.120000000000001 1 848.0125496740661 755.4033205820539 755.6890309885964 1008.308641215449 1047.176522541168 1057.361925956336 770.1908653571595 433.078949473878 953.3971579559858 299.7651421175992
1825 0.005 9.125 1 848.0392825484056 755.4507039036356 755.736437083156 1008.310853747085 1047.175761716101 1057.361082758383 770.2315070245781 433.1265880963396 953.4050172901265 299.7651738000376
1826 0.005 9.130000000000001 1 848.0663404988627 755.4980300855915 755.7837854348325 1008.314326713267 1047.176652597693 1057.362072828425 770.2722064131109 433.1741795240972 953.4139976188636 299.7652068103594
1827 0.005 9.135 1 848.0929970914585 755.545295140145 755.8310731771745 1008.316533125116 1047.175891278464 1057.361229008842 770.3127451837236 433.221728746276 953.421838217167 299.7652384117496
1828 0.005 9.140000000000001 1 848.1199794163965 755.5925032794341 755.8783033602227 1008.319996721627 1047.176780716724 1057.362218225039 770.3533480981325 433.2692332671991 953.4307965887622 299.765271383172
1829 0.005 9.145 1 848.1465924206032 755.6396504107533 755.9254730487554 1008.322199529908 1047.176019757626 1057.36137443102 770.3937888367517 433.3166954257469 953.438631153589 299.7653029198111
1830 0.005 9.15 1 848.173520466935 755.6867407690482 755.9725853407872 1008.325657726885 1047.176909205662 1057.362363445237 770.434293925996 433.3641145012796 953.447575722845 299.7653357806418
1831 0.005 9.154999999999999 1 848.2000476764257 755.7337703748127 756.0196373923179 1008.327851440216 1047.17614764528 1057.361519500789 770.4746380776032 433.4114907357657 953.4553781906011 299.7653672436613
1832 0.005 9.16 1 848.2268989152873 755.7807433937713 756.0666322358092 1008.331302890505 1047.177037150331 1057.362508644175 770.5150459333585 433.4588235820233 953.4642979111461 299.7654000590299
1833 0.005 9.165000000000001 1 848.253353416858 755.8276558270856 756.1135670086544 1008.333490345777 1047.176275830862 1057.361664820726 770.5552924638251 433.506119362218 953.4720789986873 299.7654314525655
1834 0.005 9.17 1 848.2801548179964 755.8745118848259 756.1604447593237 1008.336934987574 1047.177164676313 1057.362653273116 770.5956058565018 433.5533692465498 953.4809794139919 299.765464150908
1835 0.005 9.175000000000001 1 848.3065531194873 755.9213075393033 756.2072626267814 1008.339114587299 1047.176402319977 1057.361808842543 770.6357557934888 433.6005741644757 953.4887402474744 299.7654954139678
1836 0.005 9.18 1 848.333274943008 755.9680469766873 756.2540236514034 1008.342552709894 1047.177291251299 1057.362797318348 770.6759696688119 433.6477351016076 953.4976200489302 299.7655280418375
1837 0.005 9.185 1 848.3596011927772 756.0147261782283 756.3007249629865 1008.344726730734 1047.176529587307 1057.361953201733 770.7160228839069 433.6948526056957 953.5053610290209 299.7655592400458
1838 0.005 9.19 1 848.3862531714047 756.0613493284447 756.347369599179 1008.348158884553 1047.177418225815 1057.362941216007 770.7561393426959 433.7419264412948 953.514221783916 299.7655917537368
1839 0.005 9.195 1 848.412509551725 756.1079124178561 756.3939547035793 1008.350327770879 1047.176656554944 1057.36209704263 770.7960944288367 433.7889571600206 953.5219446499882 299.7656228321258
1840 0.005 9.200000000000001 1 848.4390929268415 756.1544196251732 756.4404832963586 1008.35375290751 1047.177544529872 1057.363084802197 770.8361130116477 433.8359442130068 953.5307863207362 299.7656552504147
1841 0.005 9.205 1 848.4652820880403 756.2008669417355 756.4869525244093 1008.355915522141 1047.176782531899 1057.362240484071 770.8759706984039 433.8828883378279 953.5384899082835 299.765686280185
1842 0.005 9.210000000000001 1 848.4917999644445 756.2472585573059 756.53336542396 1008.359336086111 1047.177671047449 1057.363228033499 770.9158934716481 433.9297892415462 953.5473126627211 299.7657186236738
1843 0.005 9.215 1 848.5179246589854 756.2935904622301 756.5797191347966 1008.36149348534 1047.176909057991 1057.36238346296 770.9556554588295 433.9766471970719 953.5549972478519 299.7657495496705
1844 0.005 9.220000000000001 1 848.5443785997741 756.3398668363222 756.626016690417 1008.364908432876 1047.177797412392 1057.363371070777 770.9954823701127 434.0234620193175 953.5638012834886 299.765781775718
1845 0.005 9.225 1 848.5704416081799 756.3860836887484 756.6722552422715 1008.367062292783 1047.17703626459 1057.362526935161 771.0351501326406 434.070233916262 953.5714691056675 299.765812642891
1846 0.005 9.23 1 848.5968315725557 756.4322448095751 756.7184375076861 1008.370458201033 1047.177923427554 1057.36351419486 771.0748721277128 434.1169640397838 953.5802572094473 299.7658448072265
1847 0.005 9.234999999999999 1 848.6228283913666 756.478346525403 756.7645608731686 1008.372599249576 1047.177161785199 1057.362669915624 771.1144375762643 434.1636509011424 953.5879056495382 299.7658755439343
1848 0.005 9.24 1 848.6491537941801 756.52439304857 756.8106283988816 1008.375999085744 1047.178049826545 1057.363656995637 771.154069913771 434.2102946200556 953.5966713665815 299.7659076001949
1849 0.005 9.245000000000001 1 848.6750854418896 756.5703803531336 756.8566372347053 1008.37813730844 1047.177287622453 1057.362812125152 771.1935427653722 434.2568956479568 953.6042983879549 299.7659382699844
1850 0.005 9.25 1 848.7013455564285 756.6163126388669 756.9025904146764 1008.381533235232 1047.178175465436 1057.363798994174 771.2330813047644 434.3034535717997 953.6130435926962 299.7659703244215
1851 0.005 9.255000000000001 1 848.7272125251048 756.6621858765786 756.9484850769402 1008.383667082032 1047.177413423507 1057.3629544065 771.272459805249 434.3499684674613 953.6206516380713 299.7660009308121
1852 0.005 9.26 1 848.7534084565906 756.7080042605871 756.9943242548256 1008.387057442078 1047.178300674955 1057.363940586062 771.3119037579983 434.396440734711 953.6293781727657 299.766032897821
1853 0.005 9.265000000000001 1 848.7792113707868 756.7537637614006 757.0401050821279 1008.389184936373 1047.177538176698 1057.363095553038 771.351187507034 434.4428695043209 953.6369674935008 299.7660634221546
1854 0.005 9.27 1 848.8053433790003 756.7994685731747 757.0858305922968 1008.392569379684 1047.178425245287 1057.364081673476 771.3905365837497 434.4892563170662 953.645675442653 299.7660953031954
1855 0.005 9.275 1 848.8310828670336 756.845114668871 757.1314979172548 1008.39469100984 1047.177662716698 1057.363236589212 771.4297256118118 434.5356005296896 953.6532461548579 299.7661257877046
1856 0.005 9.279999999999999 1 848.8571507056616 756.8907062306861 757.1771100840564 1008.398068500994 1047.17854943073 1057.364222315562 771.4689793731089 434.5819038751337 953.6619343720999 299.766157672473
1857 0.005 9.285 1 848.8828253330287 756.936239230736 757.2226642235952 1008.400183767701 1047.177786976256 1057.363377497413 771.5080732368865 434.6281621553582 953.6694854149538 299.7661880944136
1858 0.005 9.290000000000001 1 848.9088295538946 756.9817178624025 757.2681633729292 1008.403555952135 1047.178673703277 1057.364363081784 771.5472327593877 434.674375363553 953.6781554207975 299.7662198634758
1859 0.005 9.295 1 848.9344403204017 757.0271380936634 757.3136046556536 1008.405664850508 1047.177910635769 1057.363517742616 771.5862321530832 434.7205476227082 953.6856879128534 299.7662502282004
1860 0.005 9.300000000000001 1 848.9603964494434 757.0725040613427 757.3589910563295 1008.409030326233 1047.178797153484 1057.364503141378 771.6252990793816 434.7666780940992 953.6943319415318 299.7662819417902
1861 0.005 9.305 1 848.9859525488346 757.1178118062817 757.4043197641777 1008.411135583963 1047.178035243464 1057.363658356704 771.6642070276429 434.8127664747473 953.7018452826053 299.7663122828372
1862 0.005 9.31 1 849.0118356776308 757.1630655542868 757.4495938256889 1008.41449639332 1047.178921375963 1057.364643061603 771.7031801768774 434.8588133482494 953.7104779360227 299.7663439890969
1863 0.005 9.315 1 849.0373236510284 757.2082612087167 757.4948103443492 1008.416594291795 1047.178158143678 1057.363797402172 771.741993096077 434.9048182348911 953.7179737840926 299.7663742194437
1864 0.005 9.32 1 849.0631406377943 757.2534029893575 757.5399723633263 1008.419948490554 1047.179044235792 1057.3647824846 771.7808711383441 434.9507787810575 953.7265879867938 299.7664057922741
1865 0.005 9.325000000000001 1 849.0885638036985 757.2984868553693 757.5850770044814 1008.422040609274 1047.178281221175 1057.363937088866 771.8195898638813 434.9966978375858 953.7340650105099 299.7664360081258
1866 0.005 9.33 1 849.114316801547 757.3435170076787 757.6301273064299 1008.425388576406 1047.179167061429 1057.364921751841 771.8583741331065 435.042574699542 953.7426602440287 299.7664675449979
1867 0.005 9.335000000000001 1 849.1396769687169 757.3884894048281 757.6751203935263 1008.427474714359 1047.178404057021 1057.364076218262 771.8969992490735 435.0884098680012 953.7501187123826 299.7664976895634
1868 0.005 9.34 1 849.1653671864749 757.4334082469328 757.7200592988519 1008.430816900517 1047.179289812545 1057.365060665626 771.9356900383672 435.1342021126009 953.7586955247148 299.7665292363767
1869 0.005 9.345000000000001 1 849.1906642782272 757.478269491785 757.7649411439114 1008.432897075663 1047.178526475611 1057.364214879743 771.9742220412016 435.1799527099408 953.7661353316884 299.7665593292032
1870 0.005 9.35 1 849.2162917431592 757.5230773399359 757.8097689712303 1008.436233444467 1047.179412115796 1057.365199098942 772.0128198193795 435.2256613466536 953.7746934198449 299.766590751885
1871 0.005 9.355 1 849.2415257159673 757.5678277370744 757.8545398877768 1008.438306725705 1047.17864790656 1057.364352637493 772.0512584258342 435.2713274950733 953.7821142888162 299.7666207773331
1872 0.005 9.359999999999999 1 849.26709002897 757.6125248886723 757.8992569355784 1008.441636712579 1047.179533047339 1057.365336514238 772.0897631469713 435.3169518617617 953.7906536035514 299.7666521254242
1873 0.005 9.365 1 849.2922618354115 757.6571647559761 757.943917238422 1008.443704997807 1047.178769572666 1057.364490651833 772.1281094499437 435.3625339137545 953.7980562369194 299.7666820789534
1874 0.005 9.370000000000001 1 849.3177643713075 757.7017515352952 757.988523830732 1008.447029260062 1047.179654644465 1057.365474264879 772.1665218758113 435.4080718933267 953.8065771130198 299.7667133878916
1875 0.005 9.375 1 849.3428741857933 757.7462813420021 758.0330740143878 1008.449074525445 1047.178884957759 1057.364625941188 772.2047706983424 435.4535693366061 953.8139576379768 299.7667432846127
1876 0.005 9.380000000000001 1 849.3683280712135 757.7907582283079 758.0775706585699 1008.452384799211 1047.179768934468 1057.365609558913 772.2430838960649 435.4990304584537 953.8224586257659 299.7667744878295
1877 0.005 9.385 1 849.3933812886581 757.835178132841 758.1220108546978 1008.454438776332 1047.179005878278 1057.364763907239 772.2812421470202 435.544448174174 953.8298227636732 299.7668042996673
1878 0.005 9.390000000000001 1 849.4187645681756 757.8795452554335 758.166397644807 1008.457750429102 1047.179890896339 1057.365746865234 772.319467742588 435.5898230981221 953.8383061623626 299.766835415278
1879 0.005 9.395 1 849.4437529959281 757.9238555523336 758.21072814486 1008.459801652149 1047.179127354836 1057.364900512606 772.3575365025864 435.6351558274258 953.8456532490331 299.7668651309741
1880 0.005 9.4 1 849.4690713325422 757.9681132127913 758.2550053899774 1008.463108477754 1047.180011857214 1057.365883277625 772.3956715154151 435.6804477216472 953.8541191452517 299.766896169067
1881 0.005 9.404999999999999 1 849.4939965726461 758.0123142005062 758.2992264995549 1008.465153848928 1047.179247738291 1057.365036538981 772.4336492685095 435.7256972961122 953.8614481982853 299.766925801465
1882 0.005 9.41 1 849.5196453411274 758.0565608259074 758.3434463807034 1008.468618611931 1047.180162800066 1057.366023997448 772.4725378549774 435.7708209043873 953.8700267040963 299.7669567753378
1883 0.005 9.415000000000001 1 849.544806989025 758.1007607981437 758.3876312376016 1008.470711502107 1047.179385783705 1057.365167577953 772.5110356751063 435.815918130175 953.8773959578913 299.7669863075799
1884 0.005 9.42 1 849.5702326430055 758.1449172456098 758.4317774384214 1008.474014128903 1047.180253572637 1057.36614474474 772.5494994803144 435.8609697081446 953.8858449080253 299.7670171668271
1885 0.005 9.425000000000001 1 849.5952168330339 758.189023870653 758.4758788739463 1008.476047013588 1047.179483430566 1057.365299891263 772.587736175823 435.9059862321467 953.8931480531412 299.7670466530566
1886 0.005 9.43 1 849.6205015705331 758.2330854841092 758.5199376763217 1008.479334290556 1047.180366918003 1057.366285505736 772.6260041135644 435.9509677344297 953.9015688578571 299.7670774781565
1887 0.005 9.435 1 849.6453725022456 758.2770960125434 758.5639489765833 1008.481365690438 1047.179606163338 1057.365442278485 772.6640786272293 435.9959106621222 953.9088594914382 299.7671069515702
1888 0.005 9.44 1 849.6705639955863 758.3210604835176 758.607915546729 1008.484654279129 1047.180492833535 1057.366426371631 772.702204932659 436.0408145100765 953.9172715155059 299.7671378197588
1889 0.005 9.445 1 849.6953517316173 758.3649732232099 758.6518330785372 1008.486687573985 1047.179732354504 1057.365581222937 772.7401514339186 436.0856784816044 953.9245532374788 299.7671673561696
1890 0.005 9.450000000000001 1 849.7204696456741 758.4088390683422 758.6957044776093 1008.48997453471 1047.180617033011 1057.366563422629 772.7781564729496 436.1305022632415 953.9329534543904 299.7671982613279
1891 0.005 9.455 1 849.7451982026477 758.4526533486851 758.7395261480856 1008.492006079353 1047.179854971717 1057.365717223687 772.8159963904643 436.1752853977443 953.9402218461782 299.7672278624021
1892 0.005 9.460000000000001 1 849.7702577621392 758.4964201680789 758.7833008196721 1008.495289690259 1047.180738251473 1057.366698767116 772.853895412612 436.2200278276113 953.9486068754397 299.7672588438754
1893 0.005 9.465 1 849.7945570886363 758.5400371401116 758.8269730460166 1008.497149084478 1047.179941693021 1057.36584598392 772.890796628035 436.2648091304854 953.9557257157014 299.767288455917
1894 0.005 9.470000000000001 1 849.8192778083774 758.5835959237477 758.8705765141783 1008.500375494563 1047.180838707651 1057.366838415865 772.9279793042599 436.3095345713879 953.9640373250666 299.7673194340711
1895 0.005 9.475 1 849.8436672892443 758.627094415918 758.9141152286028 1008.502383786988 1047.180089118963 1057.365995710456 772.9651053486031 436.3542173891342 953.971248377796 299.7673490494059
1896 0.005 9.48 1 849.8684361206839 758.6705376010342 758.9575944657938 1008.505660123855 1047.180979706842 1057.366976450856 773.0023575720775 436.3988528192717 953.9795915303682 299.7673799839903
1897 0.005 9.484999999999999 1 849.8928420509499 758.7139218917026 759.0010126495391 1008.5076749381 1047.18021477465 1057.366125028566 773.0394899352323 436.4434432709269 953.9867974801996 299.767409466906
1898 0.005 9.49 1 849.9176006228677 758.757251850919 759.0443737385988 1008.510940605899 1047.181095428341 1057.36710374517 773.0767129828984 436.4879911319635 953.9951185355138 299.7674402955843
1899 0.005 9.495000000000001 1 849.9419766204172 758.8005236884711 759.0876755305137 1008.512938347896 1047.180326139445 1057.366253448943 773.1137833573656 436.5324973572158 954.0022971447909 299.7674696281052
1900 0.005 9.5 1 849.966692713024 758.8437418462655 759.130921615738 1008.516191038766 1047.181207300297 1057.367234144622 773.1509368288246 436.5769660209328 954.0105930359983 299.7675003046613
1901 0.005 9.505000000000001 1 849.9910183681324 758.8869024418444 759.1741095334587 1008.518180546385 1047.180440440523 1057.366385460977 773.1879430602476 436.6213910624207 954.0177493441469 299.7675294603717
1902 0.005 9.51 1 850.0156801815107 758.9300098828056 759.2172427040092 1008.521426946527 1047.181323724258 1057.367367219775 773.2250255595884 436.6657742086757 954.0260253548677 299.767559871742
1903 0.005 9.515000000000001 1 850.0399489882268 758.9730602404703 759.260318537278 1008.523410077917 1047.180557916763 1057.36651882045 773.261956611069 436.7101155814686 954.0331629748794 299.7675887544356
1904 0.005 9.52 1 850.0645509908793 759.0160578816526 759.3033403524014 1008.526649611635 1047.18144120945 1057.367500197958 773.2989605434274 436.7544155111051 954.0414201379847 299.7676189806998
1905 0.005 9.525 1 850.0887589576118 759.0589988538552 759.3463054673257 1008.528626359367 1047.180675388924 1057.366651657566 773.3358112421512 436.7986742835174 954.0485393045831 299.7676476667332
1906 0.005 9.529999999999999 1 850.1133004236225 759.1018874997914 759.3892171382736 1008.531859281834 1047.181558789687 1057.36763334236 773.3727335273195 436.8428919336949 954.0567776996029 299.7676776537873
1907 0.005 9.535 1 850.1374474675519 759.1447198455758 759.4320726330628 1008.533829734453 1047.18079301586 1057.366784903788 773.4095015336411 436.8870682911517 954.0638779978178 299.7677061469946
1908 0.005 9.540000000000001 1 850.1619253910195 759.1875000565335 759.4748750687917 1008.537057359616 1047.181676824579 1057.367766480776 773.4463345411755 436.9312066117818 954.0721002625629 299.7677359856979
1909 0.005 9.545 1 850.18601015083 759.2302243083298 759.5176217484304 1008.539022953768 1047.180911367515 1057.366917934217 773.4830159602751 436.9753039185248 954.0791835865485 299.7677643110325
1910 0.005 9.550000000000001 1 850.2104289073903 759.2728968739198 759.5603158457941 1008.542245122605 1047.181794320139 1057.367898821778 773.5197690093356 437.019359467183 954.0873859530384 299.7677939790997
1911 0.005 9.555 1 850.2344542340942 759.3155137855665 759.602954579458 1008.544204838029 1047.181028088754 1057.367049697853 773.5563680111657 437.0633738532104 954.094450275867 299.7678221636629
1912 0.005 9.56 1 850.2588136393821 759.3580793094734 759.6455410913063 1008.547421317631 1047.181910675265 1057.368030312788 773.5930376422231 437.1073164981941 954.10263436604 299.7678517181434
1913 0.005 9.565 1 850.2827798975779 759.400589472 759.6880725815013 1008.549375567212 1047.181144113941 1057.367180872809 773.6295528844121 437.15123095578 954.1096802438835 299.7678797957467
1914 0.005 9.57 1 850.3070804966985 759.443048515332 759.7305521659562 1008.552586182263 1047.182026594397 1057.368161359147 773.6661382867777 437.1951134058291 954.1178457744875 299.7679092116871
1915 0.005 9.575000000000001 1 850.3309877828657 759.4854524615707 759.7729770342046 1008.554534769485 1047.181260050494 1057.367311824542 773.7025691521214 437.2389585433641 954.1248737285774 299.767937227937
1916 0.005 9.58 1 850.3552294706035 759.5278055598018 759.8153502961061 1008.557739882403 1047.182142553567 1057.368292257144 773.7390701543285 437.2827640489571 954.1330218479593 299.7679665846055
1917 0.005 9.585000000000001 1 850.3790295025152 759.5701036695473 759.8576690300461 1008.559685009786 1047.181376535962 1057.367442854837 773.775414804627 437.3265311200127 954.1400377383058 299.7679945624977
1918 0.005 9.59 1 850.4031863398501 759.6123503191724 759.8999360038182 1008.56288360197 1047.182258415704 1057.368422805336 773.8118199027829 437.3702580637567 954.148169480086 299.7680238849724
1919 0.005 9.595000000000001 1 850.4269630933866 759.6545430538994 759.9421489651428 1008.564821518858 1047.181491817819 1057.36757299608 773.8480824394817 437.4139459554906 954.1551635086894 299.7680518303671
1920 0.005 9.6 1 850.4510795781392 759.6966854108268 759.9843108809172 1008.568014229445 1047.182373052952 1057.368552443037 773.8844125201051 437.4575938431483 954.1632757443575 299.7680811433498
1921 0.005 9.605 1 850.4748024706727 759.7387725214808 760.0264184503703 1008.56994378397 1047.181605653594 1057.367702482002 773.9205773274988 437.5012050280217 954.1702493563174 299.7681090919148
1922 0.005 9.609999999999999 1 850.4988556107256 759.7808092769908 760.0684749047468 1008.573121084969 1047.182483848067 1057.368680747795 773.9568126098261 437.5447744991822 954.1783329088178 299.7681384131137
1923 0.005 9.615 1 850.5225180803728 759.8227917068201 760.1104774580732 1008.575043417547 1047.181716217485 1057.367830501323 773.9928937769328 437.5883040233228 954.1852859816757 299.7681663455693
1924 0.005 9.620000000000001 1 850.5465178059778 759.8647240798729 760.1524292292844 1008.578223475309 1047.182598369994 1057.368810525518 774.0290472052338 437.6317875990078 954.1933591270346 299.7681956740373
1925 0.005 9.625 1 850.5701114710056 759.9066021893792 760.1943272547179 1008.580133647432 1047.18182970518 1057.367959023244 774.065038909241 437.6752326030416 954.2002862403004 299.7682236275458
1926 0.005 9.630000000000001 1 850.5943929311865 759.9485242935345 760.236224292437 1008.583458994595 1047.182739725218 1057.368942217379 774.1019057687261 437.718556906518 954.2084582244065 299.7682529438659
1927 0.005 9.635 1 850.6182128697318 759.9904026460856 760.2780883674199 1008.585427702941 1047.181961992067 1057.368083056948 774.1384127297158 437.7618575741294 954.2154367173695 299.7682808531833
1928 0.005 9.640000000000001 1 850.6423063552043 760.0322393058974 760.319915600792 1008.588605659821 1047.182827409475 1057.369056607836 774.1748853481932 437.8051248820028 954.2234946473579 299.768310157057
1929 0.005 9.645 1 850.6659750775066 760.0740294468019 760.3617007314222 1008.590517061847 1047.182054865363 1057.368207963751 774.2111476388123 437.8483567630705 954.2304126993956 299.7683381035658
1930 0.005 9.65 1 850.6899406368087 760.1157760946252 760.403445044422 1008.593676564537 1047.182933308486 1057.369188657054 774.2474324490238 437.8915506718267 954.2384414463013 299.7683674690682
1931 0.005 9.654999999999999 1 850.7135034238001 760.1574748679558 760.4451445382775 1008.595584905735 1047.182169854289 1057.368342164404 774.2835389271198 437.9347078808395 954.2453456096114 299.7683954675946
1932 0.005 9.66 1 850.7373733200753 760.1991298529599 760.4868015929492 1008.598738310369 1047.18304914656 1057.369320605943 774.3196913134044 437.9778257871639 954.2533563830884 299.7684248935016
1933 0.005 9.665000000000001 1 850.7608801898101 760.2407364209564 760.5284125298075 1008.600666689971 1047.182293886561 1057.368476190593 774.35568680612 438.0209039905296 954.2602711080381 299.7684529377458
1934 0.005 9.67 1 850.7846835533754 760.2822984047411 760.5699797168171 1008.603811594619 1047.183166848156 1057.369450007131 774.3917262104247 438.0639426536454 954.2682657738599 299.7684824382246
1935 0.005 9.675000000000001 1 850.8081276804517 760.3238114628613 760.6114997839561 1008.605732913301 1047.182408294565 1057.368604014324 774.4276145110691 438.1069419254221 954.2751631671418 299.7685105710904
1936 0.005 9.68 1 850.831871110709 760.3652795080644 760.6529752727431 1008.608872248596 1047.183279985399 1057.369577706459 774.463550658836 438.1499015832939 954.2831409374136 299.7685401525714
1937 0.005 9.685 1 850.8552562197401 760.4066979785794 760.6944027842084 1008.610788667746 1047.182521265358 1057.368732135046 774.4993360370498 438.1928208753152 954.290022261445 299.7685683331015
1938 0.005 9.69 1 850.8789435029074 760.4480713763929 760.7357852309045 1008.61392364408 1047.183392607132 1057.369705297547 774.5351748907675 438.2357127221736 954.2979842794487 299.7685979240279
1939 0.005 9.695 1 850.9022734535565 760.4893949635548 760.77711924015 1008.615835571441 1047.18263369297 1057.368859299387 774.5708647662181 438.2785529571864 954.3048497721628 299.7686261586248
1940 0.005 9.700000000000001 1 850.9259057216391 760.5306731484782 760.8184077153983 1008.618964914583 1047.183504689894 1057.369832193566 774.6066084043305 438.3213532518285 954.312795882264 299.768655790631
1941 0.005 9.705 1 850.949180963489 760.5719012896459 760.8596473633655 1008.620871581209 1047.182745690903 1057.368986173516 774.6422041074367 438.3641133679781 954.3196457901095 299.7686840291358
1942 0.005 9.710000000000001 1 850.9727584935054 760.6130838152685 760.9008411340898 1008.623996048372 1047.183616847209 1057.369959097383 774.6778543286581 438.406834572813 954.3275762486581 299.7687136142879
1943 0.005 9.715 1 850.9959789176811 760.6542161120371 760.9419857844044 1008.625897117161 1047.182857622477 1057.369112765407 774.7133573822676 438.4495164602199 954.3344100618281 299.7687418309355
1944 0.005 9.720000000000001 1 851.0194982150011 760.695302145532 760.9830840149205 1008.629013544643 1047.183728349825 1057.37008579625 774.7489104126344 438.492159082251 954.3423230279373 299.7687713361044
1945 0.005 9.725 1 851.0426682075765 760.7363382081064 761.0241330801298 1008.630914347728 1047.182971230512 1057.369240430663 774.784322758951 438.5347627289665 954.349146736081 299.7687994661173
1946 0.005 9.73 1 851.0661311437673 760.7773279161522 761.0651355624068 1008.634024105011 1047.183840909922 1057.370212651548 774.8197852099223 438.5773272338414 954.3570410620767 299.7688289182696
1947 0.005 9.734999999999999 1 851.0892447876278 760.8182675238413 761.1060887099468 1008.635919088917 1047.183083604097 1057.369367415926 774.8551071268215 438.6198521504847 954.3638475375338 299.7688569526855
1948 0.005 9.74 1 851.112652012604 760.8591607085393 761.1469951458579 1008.639023469797 1047.183953090315 1057.37033941431 774.890479616469 438.6623378464795 954.371724811541 299.7688863160575
1949 0.005 9.745000000000001 1 851.1357154650506 760.9000036592444 761.1878520970637 1008.640981960206 1047.183193483458 1057.369492840903 774.925707226995 438.7047845196901 954.3785224421938 299.7689142185392
1950 0.005 9.75 1 851.1590708149214 760.9408002063865 761.2286622813413 1008.644092843684 1047.184062687708 1057.370464750393 774.9609893081607 438.7471921238489 954.3863858651886 299.7689434660116
1951 0.005 9.755000000000001 1 851.1820757800393 760.9815464601851 761.2694228974868 1008.645990724271 1047.183302705384 1057.369618140689 774.996130244035 438.7895600836125 954.3931595084708 299.7689712475119
1952 0.005 9.76 1 851.2053731762845 761.0222462542989 761.3101366606927 1008.649077730432 1047.184172880185 1057.370590576322 775.0313250083697 438.8318891062394 954.4010030678581 299.7690003669874
1953 0.005 9.765000000000001 1 851.2283208214408 761.0628957206928 761.3508007938995 1008.650964320853 1047.183413753855 1057.369744092527 775.0663786124876 438.8741787129167 954.4077592644777 299.7690280759815
1954 0.005 9.77 1 851.2515619530433 761.1034987062942 761.3914180213709 1008.654044499156 1047.184284310456 1057.370716355955 775.1014863201369 438.9164295205376 954.4155868998416 299.7690570752785
1955 0.005 9.775 1 851.2744538723712 761.1440513455372 761.4319855823547 1008.655925710829 1047.183525099608 1057.36986955111 775.1364528874999 438.9586409426524 954.4223270517074 299.7690846047449
1956 0.005 9.779999999999999 1 851.2976388705453 761.184557726968 761.472506354034 1008.659000346799 1047.184394753635 1057.370840869863 775.1714763938554 439.0008135658629 954.4301358992332 299.7691134591867
1957 0.005 9.785 1 851.3204760795077 761.2250138264451 761.5129775030969 1008.660876848884 1047.183635253707 1057.369993879047 775.2063583748804 439.0429468254686 954.4368595473384 299.7691408674892
1958 0.005 9.790000000000001 1 851.3436097667599 761.2654235432533 761.5534017976772 1008.663947948928 1047.184504773574 1057.370965032745 775.2412967707395 439.0850411122472 954.4446547214168 299.7691695957154
1959 0.005 9.795 1 851.3663954242575 761.3057833445852 761.5937766696444 1008.665820043295 1047.183744985395 1057.37011788511 775.2760968745678 439.127096708364 954.4513633472142 299.7691968578474
1960 0.005 9.800000000000001 1 851.389472383368 761.3460963753198 761.6341045053507 1008.668883613944 1047.184614265039 1057.371089388585 775.3109464082818 439.1691135992746 954.4591418658895 299.7692254497916
1961 0.005 9.805 1 851.4122031369395 761.3863594576197 761.6743828624107 1008.67074934279 1047.183854606134 1057.370242214258 775.3456597081812 439.2110914438011 954.4658338929906 299.7692525769367
1962 0.005 9.81 1 851.4352250625587 761.4265757891852 761.7146141840286 1008.673807106939 1047.184723737773 1057.371213308768 775.3804230365412 439.2530283467052 954.4735954726794 299.7692810184838
1963 0.005 9.815 1 851.4578977866902 761.4667420600675 761.754795958353 1008.675666113076 1047.183963605864 1057.370365927149 775.4150471637806 439.2949275592879 954.4802662280905 299.769308040958
1964 0.005 9.82 1 851.4808629385938 761.506861808343 761.7949308061737 1008.67871829579 1047.184832646687 1057.371337068217 775.4497246265003 439.3367880433361 954.4880109133801 299.7693363803692
1965 0.005 9.825000000000001 1 851.5034609107677 761.5469312948583 761.8350159969552 1008.680574295899 1047.18407367904 1057.370490060403 775.4842575527831 439.3786134339031 954.4946713756143 299.7693633096096
1966 0.005 9.83 1 851.5263603999653 761.5869543318211 761.8750542876118 1008.683623381947 1047.184943476541 1057.371461388747 775.5188473733513 439.420398756409 954.5024035040002 299.7693915406097
1967 0.005 9.835000000000001 1 851.5489154491682 761.626927272836 761.9150430355073 1008.685473337396 1047.184183554002 1057.370613641263 775.5532996718774 439.4621450163357 954.5090462394845 299.7694183700432
1968 0.005 9.84 1 851.5717666976764 761.6668538838528 761.9549849713712 1008.688516330538 1047.185052356793 1057.371584283562 775.5878073676683 439.5038522494668 954.5167605121218 299.769446510563
1969 0.005 9.845000000000001 1 851.5942527332023 761.7067303575787 761.9948773353321 1008.690359496615 1047.18429215505 1057.370736530474 775.6221781138826 439.5455210580156 954.5233839977183 299.7694732790386
1970 0.005 9.85 1 851.6170400164375 761.7465603527472 762.034722813224 1008.693396706288 1047.185160735848 1057.371706964699 775.6566018485928 439.5871502484815 954.5310804263074 299.7695013105466
1971 0.005 9.855 1 851.6394859957658 761.7863405750978 762.0745189576845 1008.695236304697 1047.184400422412 1057.370858825343 775.6908889032121 439.6287412045445 954.5376895660727 299.7695279638309
1972 0.005 9.859999999999999 1 851.6622272689763 761.8260743897573 762.1142682994041 1008.698268524864 1047.185269087027 1057.371829376878 775.7252287746539 439.6702932345237 954.5453709343442 299.7695559698951
1973 0.005 9.865 1 851.6846240425755 761.8657585077931 762.1539683830324 1008.700102682404 1047.18450870662 1057.370981214415 775.759432285698 439.7118070805455 954.5519641360962 299.7695825607352
1974 0.005 9.870000000000001 1 851.707317498682 761.9053964327384 762.1936218462986 1008.703130778931 1047.185377648937 1057.371951794813 775.7936902557827 439.7532828189259 954.559630281873 299.7696105154494
1975 0.005 9.875 1 851.7296638070613 761.9449846452418 762.2332260833406 1008.70496049911 1047.18461735846 1057.371103585823 775.8278108664069 439.7947202390586 954.5662074641791 299.7696370492644
1976 0.005 9.880000000000001 1 851.7522998432351 761.9845265840061 762.2727836476822 1008.70798117941 1047.185485540151 1057.372073798712 775.861983325374 439.8361184187362 954.5738549714317 299.7696649373146
1977 0.005 9.885 1 851.774591951778 762.024019358142 762.3122923171854 1008.709805803057 1047.184725172727 1057.371225351367 775.8960241405778 439.8774793674384 954.580415430474 299.76969142543
1978 0.005 9.890000000000001 1 851.7971769871705 762.0634659101637 762.3517544347134 1008.712822968709 1047.185593559896 1057.372195581223 775.9301169479639 439.9188010954583 954.5880488096701 299.7697192929159
1979 0.005 9.895 1 851.8194137785915 762.1028626842597 762.3911673598113 1008.714641224755 1047.184832939855 1057.371347163159 775.964070286794 439.9600845997942 954.5945934289499 299.7697457242235
1980 0.005 9.9 1 851.8419214386299 762.142213765156 762.4305339804936 1008.717648478902 1047.18569963056 1057.372316354808 775.9980811258863 440.0013305687124 954.6022019363407 299.7697734804725
1981 0.005 9.904999999999999 1 851.8640909481754 762.18151532559 762.4698516117606 1008.719461126239 1047.184939074969 1057.371468022774 776.0319534501322 440.0425381124962 954.6087284863125 299.7697998747401
1982 0.005 9.91 1 851.8865599201173 762.2207710316986 762.5091229133599 1008.722462875473 1047.185805808229 1057.372437235378 776.0658800920701 440.083707924828 954.6163256806576 299.7698276018853
1983 0.005 9.915000000000001 1 851.9086840333082 762.2599772902716 762.5483452900272 1008.724269776859 1047.18504499493 1057.371588545637 776.0996691015497 440.1248407823718 954.622837423515 299.7698539342549
1984 0.005 9.92 1 851.9311053452805 762.2991378548312 762.5875214611303 1008.727267788493 1047.185912722368 1057.372558218492 776.1335177468186 440.1659356717386 954.630420647676 299.7698816302661
1985 0.005 9.925000000000001 1 851.9531795567319 762.3382491863504 762.6266488703362 1008.729070168677 1047.185151784871 1057.371709188811 776.1672290667212 440.2069917947164 954.6369174511281 299.7699079212856
1986 0.005 9.93 1 851.9755477506721 762.3773147937704 762.6657301117466 1008.732064464685 1047.186019185461 1057.372678349887 776.2009945652732 440.2480097908909 954.6444844954883 299.769935577613
1987 0.005 9.935 1 851.9975687039527 762.416331250527 762.7047626695651 1008.733862308577 1047.185257977405 1057.3718292115 776.2346229984671 440.2889894489149 954.6509645598701 299.7699618176817
1988 0.005 9.94 1 852.0198798739536 762.4553020589359 762.7437491441473 1008.736854208372 1047.18612661888 1057.372799129949 776.2683049205384 440.3299313479595 954.6585160988579 299.7699894350893
1989 0.005 9.945 1 852.0418447497824 762.4942238009884 762.7826870081504 1008.738645572776 1047.185364879472 1057.371949599837 776.301850379298 440.3708349910198 954.6649790665382 299.7700155940009
1990 0.005 9.950000000000001 1 852.064104929109 762.5331000251307 762.8215788966296 1008.741631922535 1047.1862325788 1057.372918852612 776.335451651172 440.4117009898368 954.6725148538333 299.7700431767125
1991 0.005 9.955 1 852.0860180967371 762.5719272900037 762.8604222822646 1008.743417392911 1047.185470480563 1057.372069159702 776.3689162873533 440.4525288266665 954.6789616821408 299.7700693349432
1992 0.005 9.960000000000001 1 852.1082258251319 762.6107091326385 762.8992197852353 1008.746398341558 1047.186338320306 1057.373038566782 776.402436840941 440.4933190873939 954.6864817212796 299.7700968378643
1993 0.005 9.965 1 852.1300860330746 762.6494421322481 762.9379688926565 1008.748178757485 1047.185576139741 1057.372188711434 776.4358208742281 440.5340683863259 954.6929126282274 299.7701229486776
1994 0.005 9.970000000000001 1 852.1522401417463 762.6881297184802 762.9766721705342 1008.751154551231 1047.186444176061 1057.373158294267 776.4692597501186 440.5747804512097 954.7004164332345 299.7701504428579
1995 0.005 9.975 1 852.1740468713608 762.7267684882873 763.0153270935267 1008.752929749766 1047.185681610034 1057.372307846021 776.5025622225096 440.6154559864061 954.7068309842541 299.7701765259461
1996 0.005 9.98 1 852.1961482434268 762.7653620810519 763.0539363489321 1008.755899976429 1047.186549630562 1057.373277484601 776.5359211252714 440.6560941707355 954.7143186891971 299.7702039496799
1997 0.005 9.984999999999999 1 852.2179023920755 762.8039069257178 763.0924973407652 1008.757670069733 1047.185787110794 1057.372427000776 776.5691433418 440.6966954261359 954.7207174872183 299.7702299407343
1998 0.005 9.99 1 852.2399507062408 762.8424067234654 763.1310127814312 1008.760635394201 1047.186654632175 1057.373396017466 776.6024222714776 440.7372588035415 954.7281895290246 299.7702572856975
1999 0.005 9.995000000000001 1 852.2616514443336 762.8808578360215 763.1694800414674 1008.762400043715 1047.185892019063 1057.372545541742 776.6355639491077 440.7777849060451 954.7345721679483 299.7702832369843
2000 0.005 10 1 852.2836473158172 762.9192641176455 763.207901911534 1008.765360427875 1047.186759459059 1057.373514733433 776.6687638052947 440.818273332255 954.7420283783771 299.7703105762539
2001 0.005 10.005 1 852.3052954747025 762.957621829341 763.2462757249249 1008.767119977411 1047.185996522556 1057.372663949632 776.7018262588997 440.8587245217217 954.7483951591278 299.7703364562899
2002 0.005 10.01 1 852.3272385645092 762.995934761224 763.2846042286408 1008.770075198913 1047.186863905897 1057.37363298215 776.734946253658 440.8991382675699 954.755835630719 299.7703637361163
2003 0.005 10.015 1 852.3488307662085 763.0341991121845 763.3228847062069 1008.771826720894 1047.186100212797 1057.372781857036 776.767925064981 440.9395146569609 954.7621852603978 299.7703895694475
2004 0.005 10.02 1 852.3707187860114 763.0724188495017 763.3611200018498 1008.774777531811 1047.186968158009 1057.373751044095 776.8009668438468 440.9798543755025 954.7696097731529 299.7704167669189
2005 0.005 10.025 1 852.3922596856339 763.110590245623 763.3993074553299 1008.776527417974 1047.186205653903 1057.372900343293 776.8338706615197 441.0201561891044 954.7759448473687 299.7704425453177
2006 0.005 10.03 1 852.4140972082163 763.1487169525672 763.4374497439836 1008.779473796117 1047.187073668157 1057.373869317263 776.8668317556901 441.0604209100658 954.7833539203162 299.7704696737903
2007 0.005 10.035 1 852.4355873949997 763.186795528679 763.4755443419115 1008.781218130841 1047.186310270305 1057.373017893653 776.8996567242534 441.1006479240287 954.7896736208597 299.7704954039005
2008 0.005 10.04 1 852.4573692954713 763.2248298606708 763.5135941019571 1008.784163071701 1047.187178610779 1057.373986950749 776.9325366987468 441.1408382568624 954.7970706026155 299.7705225007543
2009 0.005 10.045 1 852.4788054891276 763.262816012186 763.5515962300763 1008.78590287961 1047.186414839977 1057.373135253995 776.9652810724817 441.1809910634436 954.8033752569753 299.7705481865173
2010 0.005 10.05 1 852.5005383928111 763.3007578991862 763.5895535423288 1008.788838346421 1047.187281659654 1057.374103660219 776.9980844090476 441.2211068478489 954.8107538050638 299.7705752243091
2011 0.005 10.055 1 852.5219234385535 763.3386517349766 763.6274633292825 1008.790571319696 1047.186517768937 1057.373252176523 777.030751278714 441.2611851761187 954.8170410382162 299.7706007849811
2012 0.005 10.06 1 852.5436132726913 763.3765017881963 763.6653286423083 1008.793510695266 1047.18738835702 1057.374222438064 777.0634828904027 441.3012268961169 954.8244061749118 299.7706277436449
2013 0.005 10.065 1 852.5649340345174 763.4143033445126 763.7031462360416 1008.795222753259 1047.186617156833 1057.373366798504 777.0960660628946 441.3412289812838 954.8306647576139 299.770653286109
2014 0.005 10.07 1 852.5865712422581 763.4520609735038 763.7409192766379 1008.79815971405 1047.187490343303 1057.374338833693 777.1287155770991 441.3811952948922 954.8380186503692 299.7706802265261
2015 0.005 10.075 1 852.6078414240235 763.4897705887427 763.7786448665171 1008.79986847184 1047.186720168543 1057.3734835164 777.1612212708998 441.4211243593562 954.8442644817572 299.770705718916
[truncated: 195,318 more chars]
