# Supplementary material for: Thermocouple Sensor Response in Hot Airstream
Source: Sensors (Basel). 2025 Jul 26;25(15):4634. doi: 10.3390/s25154634 (PMC12349096; doi:10.3390/s25154634)
Supplement: Supplementary file 1 [file sensors-25-04634-s001.zip › report-file-tc_11bR87.out]

"report-file-tc"
"Time Step" "delta-time etc.."
("TimeStep" "delta-time" "flow-time" "iters-per-timestep" "t_1" "t_sensor" "t0" "t1" "t2" "t3" "ty_1" "ty_10" "ty1" "ty10")
0 0.005 0 0 292.9999999999998 292.9999999999999 292.9999999999998 292.9999999999998 292.9999999999998 292.9999999999998 292.9999999999998 292.9999999999998 292.9999999999998 292.9999999999998
1 0.005 0.005 20 293.0359255073822 293.000282097533 293.0001675404081 294.4188012493809 297.3365165625887 306.5041447046776 293.1313706837743 293.00002947716 293.4624413972296 293.0002223654959
2 0.005 0.01 20 293.4135037890843 293.003009061639 293.00192830162 306.0399942365144 327.062825976841 376.0760109505149 294.0705511813575 293.0004401074628 297.9039218843442 293.0026820173646
3 0.005 0.015 20 295.4200483740396 293.0169941085613 293.011486279486 352.7234425009551 423.5060630300613 548.1493730932189 297.7691171292253 293.0026304161602 318.8987796892031 293.0179257020259
4 0.005 0.02 20 302.3209858952912 293.0657031129882 293.046583125556 464.9362450956613 605.7271912231434 774.3394708300638 307.5570435261146 293.0103696022278 378.2123275868664 293.076716051178
5 0.005 0.025 20 319.6902692155224 293.1892253350024 293.1410599968902 631.1335162145776 799.2251298765781 921.9347154604496 325.3016873703426 293.0306034594294 487.3403753184499 293.2254119762459
6 0.005 0.03 20 352.8320554213062 293.4183956637547 293.3302388439514 775.5764356429605 910.5896786033094 974.1808531976922 346.3871479841104 293.0713496755354 615.8403731685345 293.4962349063284
7 0.005 0.035 20 399.7781186423649 293.7482878926413 293.6245488679963 853.2248412714262 948.8628568276864 985.6848290355491 363.8272717869908 293.1372221993355 711.2954424978172 293.8560549415421
8 0.005 0.04 20 448.6480368023315 294.1539484181429 294.0075803755794 884.7054767287223 957.5057336205427 987.0576666924296 376.2398192792413 293.2252283325158 760.2299540790369 294.2099339602682
9 0.005 0.045 20 487.4875060922834 294.6120460684481 294.4538644856194 897.2887376892005 958.6539484819845 986.9755270357086 385.6225287642045 293.3238348562398 782.0627793370451 294.4624249748426
10 0.005 0.05 20 512.7488381121763 295.1065679248667 294.9424005253182 903.4711904197932 958.7120645119107 987.0107899761809 393.5842010555253 293.4168215762394 793.5523110922418 294.5590324552069
11 0.005 0.055 20 527.2501725819675 295.6273331578918 295.4596117288662 907.274601845151 958.858302617505 987.2002636841536 400.7588857824388 293.4893306528024 801.4015585908393 294.5120956100943
12 0.005 0.06 20 534.9606752762357 296.1678193653987 295.9973929764546 909.8922892455764 959.1135832904098 987.4106449141444 407.2721961283499 293.5324799256836 807.3712818932397 294.368426946507
13 0.005 0.065 20 538.942318477916 296.7236623831021 296.550754709308 911.747998091902 959.3688026480568 987.5746976402189 413.1204502772262 293.5447410764099 811.9090239125111 294.1780030107926
14 0.005 0.07000000000000001 20 541.0679897906787 297.2917712979114 297.1163604554329 913.0592811970353 959.5684696302983 987.6794246115046 418.2664668427848 293.5304406397639 815.2435525452894 293.9794747931751
15 0.005 0.075 20 542.3446665333895 297.8698140855458 297.6917434402315 913.9799074482409 959.7003946822468 987.736333660435 422.8017003472352 293.4968983626613 817.6347979265724 293.7961157883873
16 0.005 0.08 20 543.2880955333623 298.4560234456888 298.2750867307268 914.6307781485596 959.7797351507023 987.7602803757511 426.6969364650705 293.452100555277 819.3119162328939 293.6387559877512
17 0.005 0.08500000000000001 20 544.116721554773 299.0490020774379 298.8649817950862 915.0968363689755 959.8218543618914 987.7644700876768 430.0086573553665 293.4028839851443 820.4818915334596 293.5107453326435
18 0.005 0.09 20 544.9121663197806 299.6476225616933 299.4603183964606 915.431310047989 959.8400085133591 987.75855289228 432.8474486899599 293.3543012948385 821.2998590731522 293.4109309566592
19 0.005 0.095 20 545.7005815717501 300.2509851471751 300.0602444908752 915.6770378194743 959.8445826372247 987.7480425019065 435.2571740644366 293.309570717257 821.8763121887124 293.336101233258
20 0.005 0.1 20 546.4773363463603 300.85835404301 300.6640863373402 915.8605602776837 959.8417918417431 987.7359413550818 437.2956651177207 293.2703818123248 822.2879038648568 293.2824829486226
21 0.005 0.105 20 547.2315678823941 301.469122407286 301.2713000882981 915.9996779642863 959.8353950637936 987.7240687834441 439.0192254630799 293.2373075352854 822.5885824525427 293.2466336662891
22 0.005 0.11 20 547.9532715471134 302.0827835410261 301.8814375080897 916.1063181057124 959.8277403297465 987.7135125193926 440.4765352785608 293.2102218041074 822.8133566652804 293.2256410748918
23 0.005 0.115 20 548.635540597446 302.6989120989125 302.4941220367202 916.1888914309883 959.8202508118695 987.7047306309973 441.711532250787 293.1886059669146 822.9862653900429 293.217045713394
24 0.005 0.12 20 549.2743387049712 303.3171454769898 303.1090305918757 916.2531883287743 959.8134960101186 987.6976524758709 442.7609435362053 293.1717786693425 823.1225842055148 293.2188200551815
25 0.005 0.125 20 549.8681605771729 303.9371737984255 303.725882180493 916.3035769447491 959.8078014341495 987.6921055348815 443.6570830078645 293.1590231011324 823.2334893764404 293.2291370034449
26 0.005 0.13 20 550.4184280453502 304.5587290531931 304.3444289768152 916.3428972305828 959.8030280272607 987.6877970989613 444.4262995827362 293.149661383198 823.3257335064993 293.2461353906558
27 0.005 0.135 20 550.927473480241 305.181578646688 304.9644509852184 916.37367046777 959.799303226572 987.6845909517276 445.0918315655319 293.1430897379529 823.4040056338112 293.2678262699951
28 0.005 0.14 20 551.3979663696332 305.8055174837485 305.585750619855 916.3973664230951 959.7963811673856 987.6822471977871 445.6716650469514 293.1387897460864 823.4716343904977 293.2923990079437
29 0.005 0.145 20 551.8347997440126 306.430365948032 306.2081501390149 916.4155203347302 959.7941691489518 987.6805930358653 446.182094941968 293.136323773076 823.5313134199432 293.3181756520884
30 0.005 0.15 20 552.2420893190966 307.0559645024226 306.8314887638826 916.4290799938174 959.7924534493275 987.6794866303242 446.6357422347083 293.135325528528 823.5847400957138 293.3434419111476
31 0.005 0.155 18 552.6217158436995 307.6821655524993 307.4556167493746 916.4382792287402 959.7912758395832 987.6788502231053 447.038157910647 293.1354978412751 823.6314714365813 293.3670526903996
32 0.005 0.16 17 552.9839362869357 308.3088442737748 308.0804005773925 916.444753234318 959.7904486176626 987.6783480732365 447.4068167520257 293.1365910024602 823.6734905536031 293.3883108448514
33 0.005 0.165 17 553.3241643542648 308.9358834295818 308.7057193475866 916.4486997449447 959.7899989655065 987.6782358717735 447.7468435389174 293.1383990762114 823.7114666033834 293.4065868616676
34 0.005 0.17 18 553.6492796512302 309.56318165995 309.3314640087359 916.4511220788386 959.7900736734097 987.6785782975044 448.0642787176721 293.1407594186141 823.7459607582126 293.421991138981
35 0.005 0.175 18 553.9660947890239 310.1906510828527 309.9575368369499 916.4525170054058 959.7906627967058 987.6792807469882 448.3645835427596 293.143545537562 823.7779571140013 293.4348303609962
36 0.005 0.18 18 554.2757953820258 310.8182105548795 310.5838486786488 916.4530853292631 959.7916516927712 987.6801605215518 448.650708499779 293.1466576557507 823.8082365498842 293.445285190279
37 0.005 0.185 18 554.5792885629063 311.445784912136 311.2103171025088 916.452805119231 959.7927947161472 987.6810800434173 448.9249806858041 293.1500161906797 823.8369248127851 293.4538390927857
38 0.005 0.19 18 554.8782843625422 312.0733056035855 311.8368660758339 916.4520156118879 959.7941178222446 987.682063476779 449.1902257300759 293.1535609888393 823.8645529303508 293.4608825142459
39 0.005 0.195 17 555.1738813575807 312.700711172608 312.4634260801196 916.451090129267 959.7954581419801 987.6829554621771 449.4513409911881 293.1572454228687 823.8920682658492 293.4665912875352
40 0.005 0.2 17 555.4669759180518 313.3279434673414 313.0899329213817 916.4496927939358 959.7967271568127 987.6838423628027 449.7067047239977 293.1610348488172 823.9194439640416 293.4711055502895
41 0.005 0.205 17 555.7584037848264 313.954948579386 313.7163264089289 916.4481770855945 959.797891638228 987.6846075203377 449.9575377077385 293.1649045795091 823.9475268341108 293.474628937442
42 0.005 0.21 16 556.0498365853355 314.5816795231242 314.3425520622004 916.4465630176811 959.798776548985 987.6852200368804 450.2086373104329 293.1688370691124 823.9766372970561 293.4773372137079
43 0.005 0.215 16 556.3405170904825 315.2080893989797 314.9685584476103 916.4447615643187 959.7995114139288 987.6857793575876 450.4566512501977 293.1728203562939 824.0065685209192 293.4794371961161
44 0.005 0.22 15 556.6323366263283 315.8341382639242 315.5942986780495 916.4431162724333 959.8001568749117 987.6864139607048 450.7064782573062 293.1768465521851 824.0376063128545 293.4810031115911
45 0.005 0.225 15 556.9237193422221 316.4597843819449 316.2197274435995 916.4414369896639 959.8006929035009 987.6869125100541 450.9538833110394 293.1809113072134 824.0692736782323 293.4821310956256
46 0.005 0.23 15 557.2153549496671 317.0849895056487 316.8448019616923 916.4395371599603 959.801059134645 987.6874017592382 451.1993917615873 293.1850132533937 824.1014010257306 293.4829354283056
47 0.005 0.235 14 557.5078909928951 317.7097205747007 317.4694830277885 916.4379485144274 959.8013379822811 987.6878709066391 451.4477132561574 293.1891513271934 824.1343907241863 293.4834842803374
48 0.005 0.24 13 557.8002189126955 318.3339456366162 318.093734448114 916.4366637769326 959.80146796367 987.6881538830345 451.6984239114911 293.1933257028341 824.1678687527922 293.4838221280722
49 0.005 0.245 13 558.0935978390999 318.9576321087487 318.7175207605474 916.435028623021 959.8015501673829 987.6885107779841 451.9478995071668 293.1975387439209 824.2011023899125 293.483969879721
50 0.005 0.25 12 558.3847895889621 319.5807497821814 319.3408082735329 916.4337409409857 959.8016610557629 987.6888979884001 452.198797646975 293.2017924532888 824.2346733911294 293.4839874112449
51 0.005 0.255 12 558.6779641196554 320.2032701206318 319.963564462386 916.4323068122961 959.801796003777 987.68925185513 452.4494232846181 293.2060901633715 824.2682200880024 293.4839085822878
52 0.005 0.26 11 558.9708896350301 320.8251663974894 320.5857590807788 916.4310902579721 959.8018537465216 987.6894695626567 452.7026521050356 293.2104350679821 824.3021476512756 293.4837612372776
53 0.005 0.265 11 559.2668585819528 321.4464145591231 321.2073638764 916.4297150194528 959.8018892877561 987.6897381761729 452.9554905033499 293.214831401692 824.3357571817004 293.4835703903121
54 0.005 0.27 11 559.5644838582155 322.0669894252717 321.828351138175 916.4283698750578 959.8020117494137 987.6899849847929 453.2071079480918 293.2192837689725 824.3690254306932 293.4833478427128
55 0.005 0.275 10 559.8612223143967 322.6868675103638 322.4486949486335 916.4270909944954 959.8021320002234 987.6902764305448 453.4619580600377 293.2237962347507 824.4025628583457 293.4831048764625
56 0.005 0.28 10 560.1601497767239 323.3060282425974 323.0683709253423 916.4258755488581 959.8023458193067 987.6906113214835 453.7162902136886 293.2283738095018 824.435686646014 293.4828438241781
57 0.005 0.285 10 560.4600558820076 323.9244505299605 323.6873558140535 916.4247806170845 959.8026837923323 987.6910293874076 453.9691887614665 293.2330216367627 824.4684120380144 293.4825756396384
58 0.005 0.29 10 560.760212775588 324.5421129772097 324.3056267195339 916.4236539443771 959.8031104210112 987.6915105541977 454.2206835541677 293.2377447071929 824.5008003796167 293.4823058765051
59 0.005 0.295 9 561.0584708217706 325.1589958351618 324.9231618578263 916.4226065144466 959.8036626653516 987.6921513538358 454.476076285375 293.242547378793 824.5334864208306 293.482036101479
60 0.005 0.3 9 561.3589140976022 325.7750833478946 325.5399416332452 916.4220131275607 959.8042969372199 987.6927375175387 454.7310787831652 293.2474346207525 824.5661729385276 293.4817735275278
61 0.005 0.305 9 561.6594697821314 326.3903570615645 326.1559470314023 916.4212175256139 959.8049259295847 987.6933747806879 454.9844001973013 293.2524112755283 824.5984687880623 293.4815197287579
62 0.005 0.31 9 561.9603766258358 327.004799786532 326.7711589406884 916.4205306078712 959.8055976913665 987.6939461236666 455.2365318389126 293.2574817227243 824.6305267706715 293.4812839921826
63 0.005 0.315 9 562.261229108803 327.6183943009703 327.385558986135 916.4195780359904 959.8062658867401 987.6945680195295 455.487576913522 293.2626503240137 824.6622311500062 293.4810689181563
64 0.005 0.32 8 562.5603241538423 328.2311258517241 327.9991298462726 916.4188748324497 959.8070271044782 987.6952508434069 455.743583038533 293.2679206934227 824.6943378099268 293.4808731780587
65 0.005 0.325 8 562.8604554493004 328.8429819807505 328.6118567184781 916.4184842301045 959.807809134983 987.6959015865914 455.9989240757985 293.2732967942155 824.7265107808006 293.4806953769003
66 0.005 0.33 8 563.1610051676649 329.4539484896627 329.2237246179736 916.4179994315592 959.8085601931859 987.6965120593408 456.2530763237731 293.2787822906007 824.7584090068641 293.4805378629746
67 0.005 0.335 8 563.4619000722586 330.0640114921515 329.8347185451165 916.4173321082569 959.8092989698674 987.6970927813526 456.5064248140629 293.2843804364417 824.7900093506399 293.4803983118886
68 0.005 0.34 8 563.7620971018509 330.6731569138904 330.444823657064 916.416617775757 959.8100308906451 987.6976715404119 456.7584981645261 293.2900943620863 824.8214464144692 293.4802755985711
69 0.005 0.345 8 564.062858657727 331.2813727332023 331.0540260348437 916.4159747436773 959.810769383731 987.69825158882 457.0098813788862 293.2959268819347 824.8528000567237 293.4801685906726
70 0.005 0.35 7 564.3629213896903 331.8886495490997 331.6623134360763 916.4155705984213 959.8114515736156 987.6986982357026 457.2676524796368 293.3018802335928 824.8846352795441 293.4800757219778
71 0.005 0.355 7 564.6624857052036 332.4949773370616 332.2696753469793 916.4151920694478 959.8121017770416 987.6992242470717 457.5240991267006 293.3079569942203 824.9165252284563 293.4799973403054
72 0.005 0.36 7 564.9619227701806 333.1003448853302 332.8761003219952 916.4149577867054 959.812799161424 987.6997121957274 457.7796315454171 293.3141594053507 824.9483669203066 293.4799322620128
73 0.005 0.365 7 565.2615945608284 333.7047418135706 333.4815770821646 916.414524676088 959.8135075827695 987.7002925629757 458.0343500748113 293.3204894331579 824.9800386043833 293.4798798102176
74 0.005 0.37 7 565.5612132979388 334.308157979647 334.08609428611 916.4141911915956 959.8142376472175 987.7008154862971 458.2881099372867 293.3269489167614 825.0117026101107 293.47983685824
75 0.005 0.375 7 565.8607182097845 334.9105843123355 334.6896417885187 916.4137688429587 959.8149482662667 987.7014150966572 458.5409763365068 293.3335395568497 825.0432799606976 293.479802392011
76 0.005 0.38 6 566.1612022168929 335.5120160924209 335.292211046121 916.4136451181735 959.8157506038526 987.702041621626 458.8017798701674 293.340262798083 825.0753244798724 293.4797722649253
77 0.005 0.385 6 566.4596528436626 336.1124446028753 335.8937948212313 916.413740580486 959.816527226032 987.702651315416 459.0607273924572 293.3471201811937 825.1076608367205 293.4797498058852
78 0.005 0.39 6 566.7584374926166 336.7118629440251 336.4943852327615 916.4139878318595 959.8172690754775 987.7032257631112 459.3187806960482 293.3541132594847 825.1399865818843 293.4797333190638
79 0.005 0.395 6 567.0566524932329 337.3102622961025 337.093973627533 916.4140559100244 959.8179872088518 987.7037787706321 459.575868007491 293.3612431227846 825.1721538726338 293.4797215657408
80 0.005 0.4 6 567.3546958203467 337.9076350178899 337.6925513997911 916.4140463958499 959.8187021985312 987.704329600698 459.8320868245405 293.3685115856836 825.204201807774 293.479713575927
81 0.005 0.405 6 567.6525296115489 338.5039737905666 338.2901103756548 916.4140131641046 959.8194184192523 987.7048845457902 460.0874731458204 293.375919528121 825.2362185163801 293.4797094473705
82 0.005 0.41 5 567.953999027283 339.0992796202661 338.8866459127415 916.4141315865309 959.8201392519711 987.705240708723 460.3527530013814 293.3834685399676 825.2687572160951 293.47970326934
83 0.005 0.415 5 568.2497721802093 339.6935439891211 339.4821539263411 916.4147789720123 959.8207402726774 987.7057174467438 460.614159825936 293.3911592659779 825.3017297811596 293.47970149592
84 0.005 0.42 5 568.54612525581 340.2867603619135 340.0766269916921 916.4151198282071 959.8213709862871 987.7061756661572 460.8755101039155 293.3989929300649 825.3344785700818 293.4797049427458
85 0.005 0.425 5 568.8419470191188 340.8789228929447 340.6700586848666 916.4154696882327 959.8220297459349 987.7067362790324 461.1355647174462 293.4069710199682 825.3672159672354 293.4797101057162
86 0.005 0.43 5 569.1376462874126 341.4700256229726 341.2624422650161 916.4159087075342 959.8227269117045 987.70724449548 461.3947987559758 293.4150947773405 825.3999445409273 293.4797171906527
87 0.005 0.435 4 569.4376017702488 342.0600760781915 341.8537770992824 916.416608577017 959.8237067096412 987.7076553887557 461.6656834728648 293.4233676069488 825.4340126588444 293.4797198997531
88 0.005 0.44 5 569.7270042691231 342.6490498361064 342.4440556235214 916.4171695460344 959.8240096714567 987.7082359500736 461.9192361818303 293.4317845267275 825.4662176894666 293.4797339209107
89 0.005 0.445 4 570.0277931928084 343.2369627368166 343.0332732448167 916.4178760297493 959.8251312237682 987.7088873020081 462.1892846508681 293.4403539813065 825.5001869302954 293.4797436114087
90 0.005 0.45 4 570.3197398096836 343.8238001085465 343.6214277835838 916.418780427839 959.8259233201252 987.709469517048 462.4534696125801 293.4490725425615 825.5336125613824 293.4797547329429
91 0.005 0.455 4 570.6129817431679 344.4095602816633 344.2085139094385 916.4197040727521 959.8266250600345 987.7100214084012 462.7177403103594 293.4579421075924 825.5671264000629 293.4797708109604
92 0.005 0.46 4 570.9064841783448 344.9942390812661 344.7945267292477 916.4206001672314 959.827312966378 987.7105573935014 462.9811805982912 293.4669639808535 825.6005188918708 293.479789131347
93 0.005 0.465 4 571.1996169417571 345.5778326346214 345.3794619401004 916.4215108393806 959.8279996580611 987.7110750131596 463.2434484832734 293.4761393434138 825.6337889997687 293.4798073024642
94 0.005 0.47 4 571.4924491570372 346.1603364037585 345.9633150648589 916.4222569074783 959.8286486847301 987.7115926708882 463.5053215612289 293.4854694847065 825.6669194352717 293.4798268627225
95 0.005 0.475 3 571.7883128655044 346.7417618213302 346.5460915706321 916.4215190952053 959.8296470579249 987.7123993162348 463.7851253402304 293.4949645095948 825.7028600278273 293.4798395334032
96 0.005 0.48 4 572.0738799382051 347.3220839328282 347.1277788045265 916.4239702544944 959.8297947969432 987.7122981290489 464.0363223763503 293.5046022483536 825.7338411830146 293.4798663338335
97 0.005 0.485 3 572.3712614348178 347.9013232205976 347.7083814720774 916.4237436994835 959.8306999573215 987.7132542403543 464.3148106074408 293.5144096482044 825.7701748592391 293.4798855122869
98 0.005 0.49 3 572.6604804185502 348.4794653376894 348.2878947515005 916.4238189850887 959.8314704179791 987.7137094993074 464.5853578755055 293.5243726098284 825.8031435665661 293.4799036900403
99 0.005 0.495 3 572.9473446763895 349.0565085246845 348.8663156372537 916.4252776921704 959.832096548918 987.7142531152344 464.8525690666362 293.5344937787593 825.8373352775604 293.4799274418982
100 0.005 0.5 3 573.2378196926126 349.6324537589341 349.4436414796996 916.4270384398233 959.8327582888778 987.7147415446794 465.1204500920063 293.5447748670581 825.8716870166026 293.4799530729438
101 0.005 0.505 3 573.5268013211203 350.2072961354385 350.0198692325362 916.4282635287389 959.8333929638267 987.715277866527 465.3870599115208 293.5552177038275 825.905487937781 293.4799786804382
102 0.005 0.51 3 573.8150698752384 350.7810328089727 350.5949957243055 916.4295928204431 959.8340355024054 987.7157445505038 465.6527196940456 293.5658235140324 825.9393895263444 293.4800051423428
103 0.005 0.515 3 574.1048841502057 351.3536634785003 351.16901926885 916.4309365916699 959.8346678003168 987.7162801851379 465.9181845990435 293.5765930943891 825.9732709499426 293.4800305248438
104 0.005 0.52 3 574.3919713629407 351.9251821359476 351.7419357808373 916.4318373429567 959.8353037669676 987.7167264440504 466.1823755325096 293.5875279206321 826.0066443740241 293.4800570275092
105 0.005 0.525 3 574.6805768060722 352.4955900529185 352.3137440506197 916.4331206971367 959.835934126115 987.7172618249809 466.4462056869626 293.5986286282627 826.0403454184769 293.4800835772105
106 0.005 0.53 3 574.968603583236 353.064884537121 352.8844419869956 916.4343513252545 959.8365713801475 987.7177180870949 466.7092488155185 293.6098963177606 826.0738668758188 293.4801097362467
107 0.005 0.535 3 575.2556296090606 353.633063427474 353.4540276682343 916.4354203099339 959.8371747981846 987.7182334743915 466.9712592212482 293.6213319409578 826.1072083692004 293.480136261878
108 0.005 0.54 3 575.5434152186551 354.2001262925739 354.0224994833601 916.43666248473 959.8377998798895 987.7186834903709 467.233202581253 293.6329362431374 826.1406408632921 293.4801619787962
109 0.005 0.545 3 575.8294409446841 354.7660695606936 354.5898550300163 916.4374218699123 959.8384139550236 987.7191823330057 467.4944903050695 293.6447101795888 826.1737147819256 293.4801875213033
110 0.005 0.55 3 576.1155005473034 355.3308929883898 355.1560928241952 916.438713513767 959.8390541709747 987.7196519826546 467.7547511949637 293.6566546963293 826.2070476014812 293.4802128368019
111 0.005 0.555 3 576.4022887559652 355.8945966075733 355.7212122941423 916.439829537494 959.8396762435295 987.7201707417544 468.0149290785191 293.6687703052053 826.2402631928505 293.4802363707091
112 0.005 0.5600000000000001 3 576.6881535296845 356.457178474463 356.2852120552657 916.4409854872891 959.8403040625502 987.7206106804092 468.274432783709 293.6810577131021 826.2734140030608 293.4802584094444
113 0.005 0.5650000000000001 3 576.9737023168163 357.0186381163183 356.8480912883844 916.442070106515 959.8409092829463 987.7210995286889 468.5334093948227 293.6935177517066 826.3064814038638 293.4802795139753
114 0.005 0.5700000000000001 3 577.2584322154727 357.5789741486437 357.4098486145597 916.4432656923998 959.8415246918189 987.7215222927231 468.7916829035689 293.7061512779059 826.3395207164031 293.4802999402249
115 0.005 0.5750000000000001 3 577.5429855570297 358.1381864497488 357.9704835112241 916.4443426671354 959.8421319681984 987.7220141261887 469.049692754611 293.7189590651745 826.3725232726067 293.480319439933
116 0.005 0.58 3 577.8277589660275 358.6962748231273 358.5299952161805 916.4455711880897 959.8427578679914 987.7224392521059 469.3074994393336 293.7319415898047 826.4055514765276 293.4803365968753
117 0.005 0.585 3 578.1102524555664 359.2532366498598 359.0883823565273 916.4463729504212 959.8433789850428 987.7229229457425 469.5644267845716 293.7450999745565 826.4382942707074 293.4803541453978
118 0.005 0.59 3 578.3945708440494 359.80907484374 359.6456453698966 916.4479611873276 959.8440115298588 987.7233715433701 469.8211346528921 293.7584343706433 826.471472743837 293.4803699848255
119 0.005 0.595 3 578.6768099117751 360.3637863263555 360.2017832344669 916.4487966044406 959.8446225969265 987.7238492286193 470.0774839030724 293.7719459411181 826.5041425665579 293.480385795564
120 0.005 0.6 3 578.9593708438632 360.9173722380286 360.7567955511677 916.4500997272697 959.8452555710917 987.7242840273594 470.3336392831803 293.7856350950461 826.5371077119331 293.4804012855822
121 0.005 0.605 3 579.2416419750073 361.4698325912972 361.3106825061564 916.4512559021697 959.8458790258112 987.7247855921527 470.5893283979617 293.7995026527972 826.5699683788653 293.4804160781526
122 0.005 0.61 3 579.5234390081438 362.0211670612402 361.8634437411651 916.4525071887937 959.8465041898531 987.7252123134901 470.8446189421558 293.8135490827325 826.6028573989902 293.4804305953332
123 0.005 0.615 3 579.8048278157436 362.5713759213917 362.4150794266879 916.4536932875338 959.8471266922886 987.7257081378094 471.0995651157923 293.8277750298625 826.6356906813995 293.4804451319572
124 0.005 0.62 3 580.085841632717 363.1204593000676 362.9655893070976 916.4550243222611 959.8477444432674 987.7261305460991 471.354231408342 293.8421810073563 826.6685226070211 293.480459303297
125 0.005 0.625 3 580.3662237505619 363.6684171871792 363.5149737332276 916.4561734011377 959.8483578231064 987.7266226424034 471.6087919671938 293.8567676450376 826.7013250060945 293.4804745385413
126 0.005 0.63 3 580.6464377108525 364.2152503028167 364.0632326374272 916.4575409855742 959.8489761702205 987.7270485364014 471.8629456774239 293.8715353715825 826.7341468124325 293.4804892564512
127 0.005 0.635 3 580.9259372011422 364.7609589595473 364.6103665814097 916.4587403607446 959.8495858946594 987.7275413002508 472.1167581036119 293.8864850400561 826.7668962577684 293.4805045086612
128 0.005 0.64 3 581.2049979862541 365.3055434190635 365.1563756169202 916.4600768187609 959.8502040686343 987.7279667563929 472.3703313617937 293.9016168168722 826.7997012495539 293.480520334592
129 0.005 0.645 3 581.4836654953463 365.8490046438998 365.7012604958307 916.4613348221495 959.8508141885944 987.7284601990399 472.6237596787306 293.9169314782545 826.8324575668216 293.4805365028623
130 0.005 0.65 3 581.7618297837707 366.3913429342616 366.2450214550807 916.4627040428029 959.8514312929053 987.7288839549732 472.8768932112839 293.9324293017476 826.8652442102712 293.4805529646626
131 0.005 0.655 3 582.0394393907899 366.9325590240952 366.7876592674857 916.4639832483456 959.8520466254713 987.7293786230649 473.1297280395132 293.9481108559187 826.8979657605621 293.4805698236511
132 0.005 0.66 3 582.316682032236 367.4726535493618 367.3291742404314 916.4653884293919 959.8526632167304 987.7298029423222 473.3824368219177 293.9639765230334 826.9307368417991 293.4805870763821
133 0.005 0.665 3 582.593464147917 368.0116275089202 367.8695673556573 916.4667108737564 959.8532723736041 987.7302975409742 473.6348924817169 293.9800267898006 826.963475887553 293.4806047402988
134 0.005 0.67 3 582.8689734714198 368.5494802051875 368.4088383488684 916.4679148252338 959.8538924756941 987.7307145123395 473.8871729802039 293.9962621664789 826.9961107262958 293.4806234972305
135 0.005 0.675 3 583.1458084257192 369.0862153319962 368.9469894659371 916.4695506035863 959.8545138316399 987.7312298416838 474.1393419200546 294.0126827675755 827.0290330333575 293.4806414525892
136 0.005 0.68 3 583.4200989051684 369.6218307988668 369.4840202158763 916.4707225975616 959.8551230857591 987.7316375490158 474.3911577881835 294.0292894749977 827.0616088668493 293.4806609734822
137 0.005 0.6850000000000001 3 583.6957491464321 370.1563309711607 370.0199328863118 916.47242976558 959.855733736225 987.7321511252561 474.6428953309423 294.0460821230641 827.0945011513996 293.4806797469763
138 0.005 0.6900000000000001 3 583.9693613034075 370.6897137782989 370.5547273312897 916.4736154794828 959.8563360088547 987.7325527712871 474.8945604431973 294.0630614952158 827.1270860389704 293.4806997933533
139 0.005 0.6950000000000001 3 584.243292604508 371.221982255183 371.0884051196543 916.4751480091979 959.8569517828221 987.7330603635544 475.1456032163365 294.0802277304958 827.1598335414972 293.4807196669876
140 0.005 0.7000000000000001 3 584.5166106805739 371.7531369547873 371.6209671482099 916.4766502760908 959.8575628195335 987.7334803509626 475.3968018375239 294.0975812159609 827.1926035469487 293.4807397522117
141 0.005 0.705 3 584.7895463989088 372.2831795090828 372.152414932517 916.4781052852817 959.8581625684186 987.7339733671473 475.6479131287954 294.1151223386857 827.2253078015008 293.4807601289843
142 0.005 0.71 3 585.0619472299934 372.8121108672113 372.682749401795 916.4796660469469 959.8587690949158 987.7343944212973 475.8988402543303 294.1328511944574 827.2580367348178 293.4807805717991
143 0.005 0.715 3 585.3338493534378 373.3399325459337 373.2119720390232 916.4811361992918 959.8593680090042 987.7348858732546 476.1496770819542 294.1507682582272 827.2907181613956 293.4808011411218
144 0.005 0.72 3 585.6053672104588 373.8666456675373 373.7400838995496 916.4827429428997 959.8599733798967 987.7353041661052 476.400360428688 294.1688735861843 827.3234505043092 293.4808217490325
145 0.005 0.725 3 585.876329493026 374.3922519632843 374.267086572573 916.4842594060592 959.8605703248541 987.7357944547367 476.6509247892981 294.1871675594209 827.3561244796388 293.4808424083698
146 0.005 0.73 3 586.1468442617147 374.9167526553227 374.792981161801 916.4858969252481 959.8611716527963 987.7362146392256 476.9010451663514 294.2056503572544 827.3888369888797 293.4808630392534
147 0.005 0.735 3 586.4168977863799 375.4401493657755 375.3177693066786 916.4874412513009 959.8617673591948 987.7367031905912 477.1512868891847 294.2243222426418 827.4214995398064 293.4808837061691
148 0.005 0.74 3 586.6864642689959 375.9624434240322 375.8414522210529 916.4891081504846 959.8623691688761 987.7371206946428 477.4014323572109 294.2431832468241 827.4542119840874 293.4809043340152
149 0.005 0.745 3 586.9555276915123 376.4836365487408 376.3640316108618 916.490690412695 959.8629636798165 987.7376108233768 477.6514329108029 294.2622337555649 827.4868704450577 293.4809250123754
150 0.005 0.75 3 587.2241443616776 377.0037302222505 376.885508813036 916.4924134315503 959.8635624627159 987.738025173245 477.9013661572731 294.2814740177193 827.5195790411285 293.4809456438285
151 0.005 0.755 3 587.4922379437008 377.5227262442672 377.4058856590867 916.4940340983309 959.8641566266031 987.7385150058753 478.1510652830161 294.3009039685339 827.5522368416433 293.4809665693528
152 0.005 0.76 3 587.7598828332193 378.0406260219009 377.92516345771 916.4957783025285 959.8647530009709 987.7389315790795 478.400676070115 294.3205238525801 827.584927454702 293.4809874120734
153 0.005 0.765 3 588.0270714917815 378.557431556071 378.4433441445957 916.4974444070659 959.8653435188431 987.7394222867473 478.6502227621745 294.3403338673504 827.6175879260569 293.4810082432888
154 0.005 0.77 3 588.2937166769752 379.0731442707204 378.9604290985669 916.4992278796452 959.8659400384715 987.7398360402992 478.8996538468172 294.3603340030137 827.6502986157266 293.4810288751825
155 0.005 0.775 3 588.5598708025034 379.5877661859689 379.4764202929397 916.5009255802969 959.8665296930384 987.7403229750728 479.1489736546905 294.3805244856745 827.6829701871541 293.4810494720646
156 0.005 0.78 3 588.8255524784067 380.1012988630592 379.9913192192114 916.5027653524728 959.8671204556348 987.7407359376386 479.3982193615393 294.4009053749371 827.7156684350949 293.4810700039721
157 0.005 0.785 3 589.0907439969452 380.6137443357528 380.505127875854 916.5045111779442 959.8677055592641 987.7412192757594 479.6473296231324 294.4214767893885 827.7483201239849 293.4810905021703
158 0.005 0.79 3 589.3554643960997 381.1251042763291 381.0178478351638 916.5063655191271 959.8682945234578 987.7416286379931 479.8962688271544 294.442238735012 827.7810258325801 293.4811109904427
159 0.005 0.795 3 589.6197024724765 381.6353807529902 381.5294811704005 916.5081376311924 959.868879013436 987.7421129947057 480.1451561570228 294.4631913090093 827.8136842597351 293.4811316282215
160 0.005 0.8 3 589.8834044070206 382.1445754027562 382.0400294486115 916.5100257330287 959.8694669856345 987.7425247080001 480.39393195138 294.4843346578357 827.8463721984608 293.4811522708981
161 0.005 0.805 3 590.146626259715 382.6526904182438 382.5494948389733 916.5118378843214 959.8700490402833 987.7430047141073 480.6425946837921 294.5056688102114 827.8790110292274 293.4811729778667
162 0.005 0.8100000000000001 3 590.4093290431067 383.1597274537999 383.0578789343774 916.5137585655508 959.8706354362577 987.7434164880632 480.8911740615139 294.527193711212 827.9116802257455 293.4811936717743
163 0.005 0.8150000000000001 3 590.6715602231557 383.6656887387365 383.5651839640173 916.5156058838289 959.8712167941701 987.7438957868227 481.1395870504126 294.5489094485852 827.9443072740141 293.4812144182803
164 0.005 0.8200000000000001 3 590.933303435954 384.1705759707977 384.0714115824507 916.5175694876428 959.871798269093 987.7443029256565 481.3879731641525 294.5708160819061 827.9769716674613 293.4812351217762
165 0.005 0.8250000000000001 3 591.1945926532792 384.6743913389752 384.5765639934043 916.5194423690323 959.8723754972319 987.7447828816372 481.6362604850154 294.592913414081 828.0095970830066 293.4812559636609
166 0.005 0.8300000000000001 3 591.455424940089 385.1771366856524 385.0806428948039 916.5214422937878 959.8729545466692 987.7451900996506 481.8844769987458 294.6152016463614 828.0422580049824 293.4812765862799
167 0.005 0.835 3 591.7157771482397 385.6788142892829 385.5836505686828 916.5233543833372 959.8735312883371 987.7456665101042 482.1325569862223 294.637680664452 828.0748619854429 293.481297228675
168 0.005 0.84 3 591.9756569009011 386.1794261819381 386.0855888594412 916.5253936147896 959.8741093654488 987.7460719936537 482.3806075036566 294.6603504589995 828.1075094076509 293.4813178799223
169 0.005 0.845 3 592.2350011677025 386.6789745787096 386.5864601242898 916.5273669245867 959.8746806146253 987.7465453211911 482.6285017207509 294.6832109510954 828.1401257193662 293.4813385370215
170 0.005 0.85 3 592.4938135780196 387.177461181765 387.0862661018638 916.5294333204095 959.8752537602107 987.7469472631332 482.8763197986406 294.7062620883714 828.1727568061198 293.4813591854449
171 0.005 0.855 3 592.7521300680123 387.6748884431764 387.5850091424759 916.5314195533845 959.8758224404522 987.747422459615 483.124052727456 294.7295038790709 828.2053239969821 293.4813798939193
172 0.005 0.86 3 593.0099697228708 388.1712581989366 388.0826911115581 916.5335149573489 959.8763988679633 987.7478230903051 483.3717232443535 294.7529361498619 828.2379156051724 293.4814005225608
173 0.005 0.865 3 593.2673285077534 388.6665730010923 388.5793145037777 916.5355024484059 959.8769556439128 987.7482969246805 483.6192620862122 294.7765588976246 828.2704467990282 293.4814211840622
174 0.005 0.87 3 593.5242134878656 389.1608346155415 389.0748811166573 916.5376363013487 959.877527996253 987.7486957018526 483.8666650382877 294.8003719321548 828.3030381321681 293.4814417935537
175 0.005 0.875 3 593.7805717671715 389.6540455998119 389.5693934273046 916.5397047633307 959.8780937647183 987.7491659961582 484.1140646507942 294.824375182733 828.3355827032682 293.481462461026
176 0.005 0.88 3 594.0364597268274 390.1462078029894 390.0628532888365 916.5418869162385 959.8786624503106 987.749562825847 484.3611503992184 294.8485685058511 828.368181670538 293.4814830678886
177 0.005 0.885 3 594.2918546869669 390.6373236351614 390.5552630817434 916.5439666267665 959.8792283237735 987.7500309252996 484.6082613948461 294.8729517759091 828.4007033744372 293.4815037373938
178 0.005 0.89 3 594.546771119259 391.1273950731105 391.0466247179054 916.5461682541921 959.879795226953 987.7504265488192 484.8553299265204 294.8975249701429 828.4332697137797 293.4815243577249
179 0.005 0.895 3 594.801233003614 391.6164246817995 391.5369407263 916.5482975859836 959.8803560307339 987.7508957055345 485.1022649465559 294.9222882700581 828.4658032738658 293.4815450724909
180 0.005 0.9 3 595.0552270996004 392.1044144300077 392.0262130414221 916.5505623033957 959.8809175007868 987.7512890043517 485.3492182108504 294.9472408992968 828.498397962798 293.4815657898559
181 0.005 0.905 3 595.3087285986057 392.5913668040239 392.5144441808408 916.5527230761389 959.8814768988212 987.7517548598133 485.595964749146 294.9723828738518 828.5309300551534 293.4815865087091
182 0.005 0.91 3 595.5615164988207 393.0772836704627 393.0016361124847 916.5550294662964 959.8820354494929 987.7521485467497 485.8425240567341 294.9977141674057 828.563482848545 293.4816074951838
183 0.005 0.915 3 595.8142944326059 393.5621678465073 393.4877914167593 916.5571763966876 959.8825926678045 987.7526150535753 486.0891875230119 295.0232343282526 828.5959948353284 293.4816284379756
184 0.005 0.92 3 596.0662342489334 394.0460212235108 393.9729121059458 916.559531114504 959.8831428580113 987.7530043323263 486.3354932058855 295.0489434999132 828.6285209433023 293.4816490798867
185 0.005 0.925 3 596.318009440744 394.5288465200047 394.4570007948154 916.5617363362176 959.8836943336047 987.7534671115332 486.5819366655077 295.0748411593839 828.6610150802371 293.481670049398
186 0.005 0.93 3 596.5692014446456 395.0106457581837 394.9400595014781 916.5641260818837 959.8842492340758 987.7538542554362 486.8281224710186 295.1009274173329 828.6935209311332 293.4816902356296
187 0.005 0.9350000000000001 3 596.8198411987167 395.4914213117078 395.4220907538652 916.5663444494513 959.8847944515709 987.7543095009959 487.0743147278657 295.1272022224922 828.7259781305947 293.4817110844756
188 0.005 0.9400000000000001 3 597.0700666016028 395.9711754491977 395.9030965884517 916.5687723055344 959.8853481422382 987.7546984372503 487.3202834960101 295.1536650100232 828.758468214485 293.4817313467336
189 0.005 0.9450000000000001 3 597.3197154122821 396.4499105863247 396.3830796189056 916.5710328158885 959.88589245484 987.7551556560796 487.5662040469759 295.1803156751681 828.790924168169 293.4817521628347
190 0.005 0.9500000000000001 3 597.5690176726822 396.9276289847406 396.862041895145 916.5735083494461 959.8864458173314 987.7555411473527 487.8119732396383 295.2071539930727 828.8234022433205 293.4817722403214
191 0.005 0.9550000000000001 3 597.8177369253109 397.4043330232898 397.3399860021764 916.5758048423691 959.8869893285504 987.7559958571604 488.0576649386319 295.2341799507428 828.8558351179812 293.4817928363512
192 0.005 0.96 3 598.0658355057233 397.8800247899303 397.8169139184679 916.5783030302244 959.8875391824672 987.7563822763591 488.3030797344047 295.2613933032782 828.8883032307184 293.4818132353556
193 0.005 0.965 3 598.31361210029 398.3547069724485 398.2928282924332 916.5806737448854 959.8880825931932 987.7568424791044 488.5484889736818 295.2887936463404 828.9207222697646 293.4818337711774
194 0.005 0.97 3 598.5609960677277 398.828381717735 398.7677312087008 916.58317021747 959.8886321337577 987.7572263705518 488.7937732238812 295.3163805439293 828.9531863996414 293.4818540118986
195 0.005 0.975 3 598.8079188225189 399.3010515904875 399.2416252694186 916.5855817020968 959.8891741007792 987.7576802311064 489.0389480755816 295.3441539863546 828.9855956008355 293.4818741235733
196 0.005 0.98 3 599.0543882979978 399.7727187460668 399.7145126091503 916.588106421431 959.8897179265493 987.758059541505 489.2840366914593 295.3721136835226 829.0180395325907 293.4818941507489
197 0.005 0.985 3 599.3003826001059 400.2433858036031 400.1863958891128 916.5905508400126 959.8902569497486 987.758514439745 489.5289486859467 295.4002593754589 829.050425606365 293.4819142068442
198 0.005 0.99 3 599.5459239915654 400.7130548754595 400.657277194789 916.5931133212915 959.8907973085787 987.7588908897804 489.7737547366552 295.4285907339794 829.0828572666497 293.4819342154674
199 0.005 0.995 3 599.791011129537 401.1817286470189 401.1271592045022 916.5955951589095 959.8913326262019 987.7593417382886 490.0183793807628 295.457107554776 829.1152417059234 293.4819542439874
200 0.005 1 3 600.0355915730021 401.6494091150736 401.5960439801086 916.5981782387859 959.891879806572 987.7597201805414 490.2628621109108 295.4858094919717 829.1476657739806 293.481974178886
201 0.005 1.005 3 600.279736138377 402.1160990419036 402.063934154485 916.6007000839389 959.8924139135868 987.7601692983193 490.5072335200889 295.5146963728277 829.1800322823908 293.4819941554049
202 0.005 1.01 3 600.5234180776773 402.5818004685388 402.5308318317419 916.6033393079081 959.8929498566671 987.7605432789627 490.7514687277302 295.5437677405426 829.2124362570559 293.482014088152
203 0.005 1.015 3 600.7666060471687 403.0465160392745 402.99673969913 916.6059001288075 959.8934802174178 987.7609888376533 490.9955348227043 295.5730233516294 829.2447921840452 293.4820340686988
204 0.005 1.02 3 601.0093583264621 403.5102478932675 403.4616598637469 916.6085708739893 959.894013576725 987.7613617586871 491.2394951819413 295.6024628588197 829.2771755583859 293.4820540184076
205 0.005 1.025 3 601.251680104509 403.9729987570381 403.9255950522551 916.6111660371643 959.8945435709004 987.7618080472305 491.4832958240539 295.632085976589 829.3095028466672 293.4820740007032
206 0.005 1.03 3 601.4935437400945 404.4347708037893 404.3885474068417 916.6138760627501 959.8950762938088 987.7621775813619 491.7269876099098 295.6618926549189 829.3418656909229 293.4820939354152
207 0.005 1.035 3 601.7349517206785 404.8955666677612 404.8505196137092 916.6165031083547 959.895604698915 987.7626211728304 491.9705109153063 295.6918823614004 829.3741724730698 293.4821138935628
208 0.005 1.04 1 601.9730576556803 405.3540436398538 405.3103353740741 916.6974232115981 959.9056126162834 987.7632429455044 492.3223341235299 295.723092445511 829.4684803574361 293.4821284968799
209 0.005 1.045 2 602.2209795902055 405.8129572605908 405.7704135362731 916.6249678672323 959.8908109374615 987.7627559033172 492.5328291600415 295.7532906232329 829.4615968898781 293.4821344858016
210 0.005 1.05 2 602.4523859191748 406.2708716075725 406.2294817445287 916.6207110706874 959.8912245550483 987.7630330854847 492.7713826158185 295.7837841110385 829.4827892333616 293.4821665332441
211 0.005 1.055 3 602.6918881222225 406.7278210817365 406.6875636731793 916.6297943028599 959.8970241612019 987.7640864162478 492.9868278332932 295.8143989295349 829.5092353396635 293.4821988586547
212 0.005 1.06 1 602.9276759321677 407.1824687697625 407.1435166835242 916.7112472520209 959.9076796130238 987.764993107121 493.3343796541724 295.8462840088923 829.6028474858007 293.4822204915884
213 0.005 1.065 2 603.173816730363 407.6375496709585 407.5997213719965 916.640385391676 959.8930277678074 987.7644660916851 493.5425002763213 295.8771530904334 829.5969285069589 293.482223646817
214 0.005 1.07 2 603.4027305819608 408.0916377159611 408.0549285051885 916.6356238825097 959.8933693899517 987.7646904492605 493.7790756699238 295.9083366196458 829.6179096818333 293.4822603309711
215 0.005 1.075 3 603.6409859040203 408.5447691882322 408.5091609377868 916.6443738269886 959.8991199983014 987.7657241279163 493.9929035304477 295.9396497394398 829.6440730219147 293.4822990946307
216 0.005 1.08 1 603.8752022694343 408.9956151921785 408.9612921705653 916.7250298294308 959.909695764609 987.766610165045 494.3375693234039 295.9722448769826 829.7370123284952 293.4823277356676
217 0.005 1.085 2 604.1196421733358 409.4468944367582 409.4136680265926 916.6548445200257 959.895124132704 987.7660363950788 494.5447660669576 296.0038244172837 829.7311943536438 293.4823369648482
218 0.005 1.09 2 604.3472631529239 409.8971910859788 409.8650593151573 916.6499484587558 959.8954171321444 987.7662357849406 494.7799512806101 296.0357189763571 829.7520010114035 293.4823813581446
219 0.005 1.095 3 604.5842162313249 410.3465400025162 410.3154867825077 916.6583709371251 959.9010978468873 987.7672565065874 494.9923917526982 296.0677430798403 829.7777979149649 293.4824254945106
220 0.005 1.1 1 604.816782068508 410.7936301368086 410.7638404538012 916.7386489350139 959.9115601591618 987.7680981664405 495.33429661444 296.101040732488 829.8699732589715 293.4824589092407
221 0.005 1.105 2 605.0597166825989 411.2411460479606 411.2124323415289 916.6688037403301 959.8970664116725 987.7675210909457 495.5408201326599 296.1333359058149 829.8643096856523 293.482472686401
222 0.005 1.11 2 605.2860119115198 411.6876898088201 411.6600511536778 916.6639483751596 959.897350691348 987.7677191391832 495.7747093485147 296.1659412801381 829.8849440643792 293.482521124679
223 0.005 1.115 3 605.5215472569213 412.1332956572392 412.106716672033 916.6721482024263 959.9029852990111 987.7687318154559 495.9857922586148 296.1986741825534 829.9104103205519 293.4825669784956
224 0.005 1.12 1 605.7524877469166 412.5766681042206 412.5513334014186 916.7518028396894 959.9133533040186 987.7695471734255 496.3250632501266 296.2326745215044 830.0018255981851 293.482600982102
225 0.005 1.125 2 605.993861840656 413.0204595621217 412.9961826993388 916.6827186615941 959.8989710521752 987.7689776809904 496.530935455022 296.2656739984803 829.9963497814715 293.4826152650301
226 0.005 1.13 2 606.2188009025311 413.4632892461926 413.440069769435 916.6778494157821 959.89926442211 987.7691813829175 496.763537228035 296.2989827022494 830.0168554716896 293.4826619177794
227 0.005 1.135 3 606.4528624081516 413.9051907285481 413.8830136804015 916.6858672244339 959.9048510639358 987.7701868891963 496.9732601809581 296.3324208936183 830.0420381523357 293.4827046888869
228 0.005 1.14 1 606.6819904840588 414.3448834830703 414.3239325542335 916.7648221689878 959.9151171251808 987.7709888520858 497.3097846271723 296.3671229460838 830.132653608067 293.4827346390827
229 0.005 1.145 2 606.9218739385636 414.7849890256289 414.7650789652726 916.6965029084679 959.9008820441494 987.7704308265897 497.5150508089644 296.4008243785001 830.1273909867269 293.4827447991977
230 0.005 1.15 2 607.145374757026 415.224142661428 415.2052734885876 916.6916811795702 959.9011893770102 987.7706380550445 497.7464363146127 296.4348322198709 830.1477895343799 293.482784835785
231 0.005 1.155 3 607.3778704157993 415.6623775820985 415.6445347144243 916.6995567333372 959.9067215441341 987.7716344493763 497.9551965468054 296.4689658452322 830.1727814393205 293.4828217181319
232 0.005 1.16 1 607.6053479906102 416.0984276308077 416.0817933673338 916.7779296700347 959.9169352196443 987.7724475770989 498.2894460747067 296.5043566588832 830.2626339116279 293.4828454152062
233 0.005 1.165 2 607.8435550946323 416.5348843070605 416.5192750831384 916.710314850654 959.9028062615421 987.7718890645286 498.4942722574518 296.538752822055 830.2576654786744 293.4828497627324
234 0.005 1.17 2 608.0656382598879 416.9703992443791 416.9558150766841 916.705539722605 959.9030992887738 987.7720904304905 498.7245391181349 296.5734512552989 830.2780452254699 293.4828820475024
235 0.005 1.175 3 608.2966671209182 417.4050051260014 417.3914315476759 916.7132755446709 959.9085984648873 987.7730801280519 498.9319492416577 296.6082739234715 830.3028517985641 293.4829122814646
236 0.005 1.18 1 608.5223214186302 417.8374496066778 417.8250679795801 916.7911135700725 959.918755795809 987.7738961453452 499.2636811747285 296.6443435516626 830.3920337949526 293.4829298847308
237 0.005 1.185 4 608.7554118286164 418.270271676754 418.2588960156573 916.7312164381864 959.9111126371264 987.7733490292593 499.4049389151985 296.6793767020086 830.3756631057819 293.4829500754627
238 0.005 1.19 3 608.9901225483239 418.7021599881418 418.6917856869921 916.7244523156979 959.9106313193452 987.7743194933754 499.6353311424228 296.7146891035706 830.3988369111321 293.4829714416057
239 0.005 1.195 1 609.2141311983908 419.1318978833732 419.122700604882 916.7992843611977 959.9198803755392 987.7749328257564 499.9665035433905 296.7512673288669 830.4861828605571 293.482983449852
240 0.005 1.2 2 609.4466370912426 419.5620307480275 419.5538295862245 916.731722531337 959.9061853955795 987.7744725383611 500.1712019305547 296.7868702544894 830.4805002299994 293.4829798037716
241 0.005 1.205 2 609.6650316215079 419.9912390738448 419.984034949255 916.7275179775886 959.906549530378 987.7746623290166 500.40021435498 296.8227619471273 830.5009508846238 293.4830061398523
242 0.005 1.21 3 609.8925905790978 420.4195553960374 420.4133342347421 916.735349107013 959.9119469502953 987.7756489421581 500.6068926180271 296.8587721884248 830.5257513266714 293.483033046687
243 0.005 1.215 1 610.1153072827663 420.8457501833929 420.840692166172 916.8123166613084 959.9220349321702 987.7765001625128 500.9343143719864 296.8960093759887 830.6140501487662 293.4830467884131
244 0.005 1.22 4 610.3449413586694 421.2723148226498 421.2682355909635 916.753489018927 959.9144626358948 987.7759409602986 501.0769801784485 296.9322337575309 830.5983216786445 293.4830642400919
245 0.005 1.225 3 610.5762150767298 421.6979631627181 421.6948586939957 916.7470730879614 959.9139719911327 987.7768940113716 501.306128478797 296.9687228540279 830.6216108851066 293.4830844853493
246 0.005 1.23 1 610.7973567387871 422.1214503787411 422.1195130947125 916.8211320309454 959.9231959945524 987.7775560976156 501.6329382683968 297.0064659829903 830.7078948747379 293.4830954390723
247 0.005 1.235 4 611.0228115733744 422.545354389347 422.5443767305979 916.7619650761452 959.9158758228178 987.7770621148121 501.7772084535832 297.0431946685855 830.6916238950448 293.4831147494126
248 0.005 1.24 3 611.2516602267866 422.9683479041662 422.9683301081275 916.7557626850595 959.9154233815606 987.778024431264 502.0062921117129 297.0801826272259 830.7149700687173 293.4831372721858
249 0.005 1.245 1 611.4713005478706 423.3891981736506 423.3903334419903 916.8295326930529 959.924619461833 987.7786908382882 502.3315838512077 297.1184153576959 830.8008653834366 293.483149465496
250 0.005 1.25 2 611.6989314436767 423.8104808669911 423.8125686449332 916.7637896066367 959.9111239150972 987.7782003987627 502.5364744928527 297.1556857041143 830.7963038009427 293.483147175403
251 0.005 1.255 2 611.9133430429821 424.2308627679266 424.2339068492824 916.7600259725891 959.9114554775321 987.7783818099903 502.7641624130578 297.1932433280246 830.8170532642794 293.4831745167809
252 0.005 1.26 3 612.1362272874293 424.6503763738372 424.654363209041 916.7677602891724 959.9167441481072 987.779351895542 502.9703313525439 297.2309142860789 830.8418211501482 293.4832030680251
253 0.005 1.265 1 612.3550605167554 425.0677772109073 425.072903060233 916.8435038593484 959.9266852930698 987.7801978303784 503.2922098731129 297.269793088546 830.9286118973662 293.4832188927117
254 0.005 1.27 4 612.5798214795371 425.4855866642266 425.4916461791624 916.7861410517706 959.9192323846041 987.7796497394188 503.4371469888811 297.3076722990588 830.9141109687507 293.4832396404475
255 0.005 1.275 3 612.8062851189347 425.9025031082218 425.9094969565847 916.7801765220099 959.9187410739903 987.7805916214843 503.6650746058501 297.3458041828134 830.9376233818388 293.4832626172018
256 0.005 1.28 1 613.0233581118033 426.3173236878679 426.3254377211449 916.8530018740406 959.9278056582689 987.7812389145404 503.9863195961822 297.3851600278259 831.0226634832833 293.4832761271388
257 0.005 1.285 4 613.2443724508028 426.7325359957183 426.7415766551665 916.7952558726076 959.920618942697 987.7807579476082 504.1329523391575 297.4235399878208 831.0074665038542 293.4832977663767
258 0.005 1.29 3 613.4686161174792 427.1468639384009 427.1568291034734 916.7894767786652 959.9201605075658 987.7817067239221 504.360790976205 297.4621576341059 831.0310179370806 293.4833220509649
259 0.005 1.295 1 613.6841973199834 427.5591141226973 427.570187851417 916.8619871531251 959.9292026234301 987.7823582158144 504.6804089561457 297.5019890105217 831.1156328456865 293.4833361472201
260 0.005 1.3 2 613.9074211665222 427.9717721060036 427.9837668137257 916.7981031526128 959.9159419523744 987.7818681980815 504.8852793396749 297.5408907205159 831.1121025087594 293.4833351162391
261 0.005 1.305 2 614.1179679605555 428.3835546121094 428.3964716108497 916.7945532498305 959.9162626196564 987.7820466442661 505.1117331068252 297.5800679865092 831.1330368708913 293.4833635422463
262 0.005 1.31 3 614.336719732029 428.7944918257423 428.8083176875209 916.802128276137 959.9214515627099 987.7830077753986 505.3175419995143 297.6193536939479 831.1577544688843 293.4833923491497
263 0.005 1.315 1 614.5511963972368 429.2033793849753 429.2183012079927 916.8765574255658 959.9312299749458 987.783840538791 505.6337100832823 297.6598103959815 831.2431826069734 293.4834090297426
264 0.005 1.32 2 614.7756154982527 429.6126730951607 429.6285037551781 916.8145732680213 959.9178322678175 987.783276433978 505.8379065891538 297.6993462297979 831.2410625302721 293.4834086867791
265 0.005 1.325 2 614.9855394392778 430.0211002810607 430.037840978442 916.8106266367581 959.9181010596593 987.7834643183267 506.0633729073955 297.7391585725926 831.2618965119474 293.4834347928326
266 0.005 1.33 3 615.2031646266823 430.4286905201276 430.4463280257493 916.8180022887287 959.9232744341442 987.7844217892202 506.268231443657 297.7790783429897 831.2864847026016 293.483462818684
267 0.005 1.335 1 615.4161499019618 430.8342543117012 430.8529731068757 916.8917617533057 959.9329788901275 987.7852470359486 506.5821012929331 297.8201624348284 831.3713547669106 293.483479134571
268 0.005 1.34 2 615.6393041238059 431.2402177271805 431.2598325351667 916.8304160942339 959.9196872513766 987.7846777644839 506.7857629154813 297.8603304459417 831.3694436190675 293.483477834232
269 0.005 1.345 2 615.8480331473443 431.6453235200219 431.6658354798978 916.8264553790522 959.9199335794129 987.7848585509253 507.010197589366 297.9007718309392 831.3902295744667 293.4835034453754
270 0.005 1.35 3 616.0643314462883 432.049600662183 432.0709965719882 916.8336693745051 959.925069668795 987.785808395681 507.2142240984326 297.94131712473 831.4146860659177 293.4835308303341
271 0.005 1.355 1 616.2758423536071 432.4518738357028 432.4743365774752 916.906986955302 959.9347320012188 987.786627900934 507.5257563152315 297.9830188205746 831.4989756784573 293.4835468366903
272 0.005 1.36 2 616.4975564588394 432.8545402322084 432.8778858904673 916.8461304530957 959.9214924891245 987.7860516879538 507.7289818454507 298.0238105547782 831.4973690487718 293.4835451816433
273 0.005 1.365 2 616.7049283875086 433.2563577317038 433.2805874744949 916.8421836500984 959.9217383334924 987.7862298664892 507.9524500515804 298.0648728204204 831.5181053695703 293.4835706902845
274 0.005 1.37 3 616.9198046009462 433.6573550695621 433.6824557594414 916.8492729562115 959.9268417425185 987.7871765521442 508.155658466596 298.1060366082331 831.5423954468635 293.4835975223167
275 0.005 1.375 1 617.1297525905699 434.0563710682398 434.0825237813468 916.922107306284 959.9364567032045 987.7879929449771 508.4649892005283 298.1483490421887 831.6261277404226 293.48361316108
276 0.005 1.38 2 617.349906117601 434.4557739307214 434.482796484228 916.8617944733265 959.9232898254056 987.7874115136586 508.6676177314295 298.1897579380687 831.6246671470625 293.4836109872801
277 0.005 1.385 2 617.555894019561 434.854336653665 434.8822304294132 916.8578549819754 959.9235138403934 987.7875891150334 508.8901193799496 298.2314349248372 831.6454192612262 293.4836366422977
278 0.005 1.39 3 617.7693512129683 435.2520874914935 435.2808394166514 916.8648870148186 959.9285926645874 987.7885316277383 509.0924556104046 298.2732095179105 831.6695782829822 293.4836636013148
279 0.005 1.395 1 617.9775211419943 435.64787903517 435.6776680942759 916.9372882180833 959.9381382219086 987.7893399617554 509.3996674162157 298.316123098273 831.7529504891252 293.4836793079466
280 0.005 1.4 2 618.1963145146374 436.0440513348926 436.0746976546953 916.8775497220398 959.9250790414922 987.7887657907039 509.6017658477547 298.3581427371387 831.7516995775679 293.4836773740527
281 0.005 1.405 2 618.4010860173006 436.4393926527927 436.4708974067555 916.8736972690622 959.9252721494952 987.7889421297727 509.8233905021521 298.4004252361195 831.7723976594659 293.4837030475667
282 0.005 1.41 3 618.6131064769781 436.8339301177256 436.8662805647108 916.8805751053536 959.9303335532155 987.7898791465356 510.0250445843612 298.4428068223419 831.7962763850259 293.4837298973598
283 0.005 1.415 1 618.8195903660019 437.226528514041 437.2599025280298 916.9524986891442 959.939991980415 987.7906831687529 510.32999423861 298.4863108623072 831.8790152501127 293.4837456178753
284 0.005 1.42 2 619.0370922318508 437.6195034338676 437.6537218405454 916.8934362099058 959.9268138018451 987.7901143885531 510.5319246361648 298.5289388466489 831.8782232841995 293.4837440586238
285 0.005 1.425 2 619.2405104386692 438.0116551701811 438.0467193374074 916.8895702631687 959.9270533333876 987.7902883545469 510.752808879617 298.5718240294726 831.8988363195682 293.4837697859388
286 0.005 1.43 3 619.4511142936333 438.4030113704127 438.4389087021305 916.8963884909917 959.9320791177913 987.7912191099138 510.9539271038322 298.6148050825867 831.9225912787964 293.4837968126079
287 0.005 1.435 1 619.6560338835043 438.7924499166317 438.8293566060889 916.9677874031159 959.9416659869382 987.7920175359058 511.2567853562751 298.6588912997107 832.0047772605583 293.4838126691953
288 0.005 1.44 2 619.8719698258466 439.1822590404009 439.2199978252918 916.9093440597131 959.9285668764034 987.7914556327222 511.4584012998503 298.7021222868968 832.0043412539092 293.4838113584244
289 0.005 1.445 2 620.0740597541384 439.5712536631053 439.6098258786319 916.9055180861146 959.9288036268806 987.791628066134 511.6785134173838 298.745603905835 832.0250029196002 293.4838372524217
290 0.005 1.45 3 620.2832028393469 439.9594609059001 439.9988540055744 916.9122326244524 959.933800346126 987.7925587444009 511.8788152973507 298.7891801479766 832.0487212795334 293.4838643097435
291 0.005 1.455 1 620.4865127841032 440.3457711733018 440.3861598493035 916.9833374245898 959.9433812979717 987.7933657211851 512.179668101519 298.8338401595438 832.130388268783 293.4838802202389
292 0.005 1.46 2 620.7010279620225 440.7324467096335 440.7736551655724 916.9253136031194 959.9303315209108 987.7927954908876 512.3807378782794 298.8776693021714 832.1302421197719 293.483879200557
293 0.005 1.465 2 620.9017717278812 441.1183156747154 441.1603454093868 916.9215349810345 959.9305649382427 987.792967908415 512.5998433072699 298.9217409542171 832.1508809032691 293.4839053996936
294 0.005 1.47 3 621.1094442123532 441.5034059692418 441.5462444336073 916.9282132646498 959.9355235109515 987.7938913791053 512.7995201881671 298.9659057177063 832.1745190853553 293.4839322981019
295 0.005 1.475 1 621.3113871490303 441.8866252977068 441.9304423240244 916.9987321659172 959.945002656381 987.7946779396206 513.0983045569706 299.0111313856467 832.2555939822325 293.4839481553601
296 0.005 1.48 2 621.524306338287 442.270200215073 442.3148250857558 916.9413516821212 959.9320672148984 987.7941217864518 513.2988886927867 299.0555527872596 832.2557174574715 293.4839471739821
297 0.005 1.485 2 621.7236585568294 442.6529770486273 442.6984113704972 916.9376759206559 959.9322973644817 987.7942929319744 513.5171666640986 299.1002089171368 832.2764074643322 293.4839734274339
298 0.005 1.49 3 621.9298871869395 443.0349832430055 443.081214514229 916.9442762897484 959.9372259645513 987.7952151208328 513.7162871771385 299.1449576338161 832.2999764775461 293.4840004007435
299 0.005 1.495 1 622.1303572390157 443.4151393968017 443.4623358138687 917.0144727876281 959.9467013285953 987.7960115101496 514.0130071633141 299.19074403928 832.3805914519354 293.4840163533095
300 0.005 1.5 2 622.3418230337592 443.7956456781195 443.8436380651133 916.9575749353746 959.9338010901287 987.7954421774913 514.2131528169078 299.2357531155611 832.380901437028 293.4840155375809
301 0.005 1.505 2 622.5398228307632 444.1753621330566 444.2241521917268 916.9539270125302 959.9340256976221 987.7956124792313 514.4306195107077 299.2809874443154 832.4015491902557 293.4840417822948
302 0.005 1.51 3 622.7445880684892 444.5543155945617 444.6038910448891 916.9604487748255 959.938920749823 987.796530047188 514.6290991717588 299.3263124804736 832.4250152295135 293.4840688382081
303 0.005 1.515 1 622.9436159869232 444.9314382692318 444.981966237069 917.0299931968843 959.9483013032085 987.7973171522805 514.9237005801074 299.3726523958115 832.5049893448612 293.4840849074943
304 0.005 1.52 2 623.1536700813178 445.3089064453559 445.3602187629294 916.9737077028826 959.9355136275533 987.7967577659206 515.1234997900727 299.4182440873241 832.5056575888347 293.4840842871916
305 0.005 1.525 2 623.3503962961086 445.685592694294 445.7376913230611 916.9701811261913 959.9357378707367 987.7969256345008 515.340316132892 299.4640525869122 832.5262954458502 293.484110721402
306 0.005 1.53 3 623.5536103167028 446.06152417611 446.1143967071678 916.9767308395049 959.9405989399195 987.7978355797794 515.5382644788575 299.5099503334373 832.5496418960643 293.4841374202645
307 0.005 1.535 1 623.7516902704722 446.4356431333808 446.4894557562444 917.0457957249812 959.9499302924494 987.7986142585104 515.8308046247909 299.5568382708747 832.6295229816091 293.4841532719339
308 0.005 1.54 2 623.9599461038204 446.8101040051837 446.86468945073 916.9901194755233 959.9372232902643 987.7980590748166 516.0303240992987 299.6030082722776 832.6299621228937 293.4841527813617
309 0.005 1.545 2 624.1550831554763 447.1837903758731 447.2391504540817 916.9866528373503 959.9374493921254 987.7982287510378 516.2461940511035 299.6493814619323 832.6506115558635 293.4841790721914
310 0.005 1.55 3 624.3567683373986 447.5567308422209 447.6128533418538 916.9931118230294 959.9422651240666 987.799134313529 516.4434422944128 299.6958408188503 832.6739338973293 293.4842056683722
311 0.005 1.555 1 624.5535730669819 447.9278909150395 447.984933170485 917.0615650567355 959.9515145931393 987.7999048337169 516.7339822972726 299.743267583137 832.7532484914465 293.4842215118871
312 0.005 1.56 2 624.7602645596963 448.2993777106713 448.35718183206 917.0066145399493 959.9389332120027 987.7993579816226 516.9328939092479 299.7900094421144 832.7539246603216 293.4842210611218
313 0.005 1.565 2 624.9540651559172 448.6700986174364 448.7286666857248 917.0032125819417 959.9391516779408 987.7995254869086 517.1479497416552 299.8369416706501 832.7745804929216 293.4842472717502
314 0.005 1.57 3 625.1543602722212 449.0400806811866 449.0994005783097 917.0095982165279 959.9439233503106 987.8004253138062 517.3448283272015 299.8839558760446 832.7978441262539 293.4842737679179
315 0.005 1.575 1 625.3495526241169 449.4083005168291 449.468528274984 917.0775062008613 959.9530959586474 987.801190651406 517.633345080581 299.9319094508833 832.8765585394693 293.4842895304634
316 0.005 1.58 2 625.5548569225111 449.7768430481893 449.8378217842654 917.0232550698252 959.9406280248154 987.8006506381373 517.8319542833827 299.97921591414 832.8775869525712 293.4842891136482
317 0.005 1.585 2 625.747436061997 450.144627590975 450.2063591725505 917.0198433777025 959.9408453850415 987.8008186260879 518.0463050097666 300.026697202457 832.8981990224318 293.4843151708681
318 0.005 1.59 3 625.9463730648654 450.5116806786477 450.5741534126967 917.0261558279412 959.9455653191258 987.8017079016282 518.2426736125531 300.0742586723924 832.9213887574856 293.4843413596695
319 0.005 1.595 1 626.1402364548313 450.8769908148378 450.9403591625061 917.0934314026329 959.9546921651112 987.8024787258507 518.5291365223731 300.1227369325376 832.9995601398975 293.4843570062334
320 0.005 1.6 2 626.3440459735442 451.2426184731621 451.3067271857219 917.0398971073126 959.9423174546631 987.8019323706228 518.7273488441032 300.1705749187535 833.0007783616389 293.4843565905865
321 0.005 1.605 2 626.5352997764772 451.6074956551634 451.672346948469 917.036560781571 959.9425211972415 987.8020949067666 518.9408992240598 300.2185851877657 833.0214023970442 293.4843826084645
322 0.005 1.61 3 626.7328011276978 451.9716488855711 452.0372310368937 917.0427773508621 959.9472046443933 987.8029833542269 519.1367361335381 300.2666684476243 833.044512037651 293.484408590066
323 0.005 1.615 1 626.9253607061468 452.3340783071758 452.4005442299406 917.1095838316529 959.9562395812685 987.8037522300355 519.4212541395665 300.3156535761401 833.1221297130971 293.4844240480132
324 0.005 1.62 2 627.1276473280542 452.6968200409859 452.76401600389 917.0565684775298 959.9439976210823 987.8032140042577 519.6190289718228 300.3639991213118 833.1235600824012 293.4844235957393
325 0.005 1.625 2 627.317549426667 453.0588189403062 453.1267470271815 917.0533185658684 959.9441856984892 987.8033715823187 519.8318741907506 300.4125212838807 833.1442522727193 293.4844494067054
326 0.005 1.63 3 627.5136819958348 453.4201018772687 453.4887502585345 917.0594922422571 959.9488305049506 987.8042548522335 520.0271744583575 300.4611162819088 833.1673188251331 293.4844753284754
327 0.005 1.635 1 627.7047813035119 453.77968086393 453.8492002200151 917.1259773146197 959.9578409837372 987.8050263750106 520.3098369427055 300.5106154906833 833.2444000360214 293.4844907069391
328 0.005 1.64 2 627.9056410436291 454.1395670101234 454.2098057951017 917.0733656046273 959.9456516730776 987.8044883183375 520.5071609737813 300.5594608104848 833.2460914110612 293.4844901912119
329 0.005 1.645 2 628.0942574815651 454.4987179805348 454.5696784520258 917.07019960838 959.9458406749853 987.8046408227975 520.7191915365936 300.6084881948669 833.2667321547527 293.4845158671313
330 0.005 1.65 3 628.2889601169554 454.85716029372 454.928830810061 917.0763291817734 959.9504476284783 987.8055203407142 520.9139174763601 300.6575867520613 833.2897450168259 293.4845416430396
331 0.005 1.655 1 628.4785402515197 455.2139167269743 455.286446750576 917.142389838456 959.9594079311476 987.8062872824082 521.194714791898 300.7075835524817 833.3663135936907 293.4845568187998
332 0.005 1.66 2 628.6780439807895 455.5709760759276 455.6442152590267 917.090294139294 959.9472963430666 987.8057470698519 521.3915479838182 300.7569263609969 833.3682217200868 293.4845562177815
333 0.005 1.665 2 628.8653545296164 455.9273077947357 456.0012584772089 917.0871990053083 959.9474757625907 987.8059008934016 521.6028121143278 300.8064504965911 833.388883430989 293.4845818292824
334 0.005 1.67 3 629.0587054212225 456.2829380853116 456.3575887329714 917.0932650773124 959.9520489643502 987.8067744965603 521.7970200066316 300.8560440443964 833.4118086545578 293.4846074106703
335 0.005 1.675 1 629.2468327586965 456.6369006203255 456.7123992865941 917.1590325972477 959.9609738829696 987.8075371870514 522.0759140623853 300.9065252307604 833.4881274146986 293.4846224451856
336 0.005 1.68 2 629.4450194567412 456.9911617963909 457.0673595727986 917.1073227457591 959.9489092591583 987.8069954093864 522.2722982087141 300.9563612236383 833.49009387327 293.4846217569924
337 0.005 1.685 2 629.6310483121974 457.3447028469349 457.4216021409981 917.1042149112961 959.9490840967949 987.8071484254116 522.4827490680921 301.0063795892351 833.5106221319904 293.4846470029734
338 0.005 1.69 3 629.8229751833728 457.6975499151822 457.7751392033929 917.1102984923201 959.9536410078596 987.8080191285835 522.676401437511 301.0564636564374 833.5334307501838 293.4846726021592
339 0.005 1.695 1 630.0097346221104 458.048747314797 458.1271732251102 917.1756299072107 959.9625117026225 987.8087805573996 522.9532514288471 301.1074293365138 833.6091923355187 293.484687569411
340 0.005 1.7 2 630.2064435901822 458.4002392829373 458.4793542362483 917.1244162874915 959.950521515674 987.8082390036004 523.1497014124894 301.1577519814196 833.6113294691737 293.4846867273823
341 0.005 1.705 2 630.3911274162072 458.7510184660116 458.8308249496254 917.1213980069321 959.9507052929622 987.8083916037789 523.359397619685 301.2082540449348 833.6318851214116 293.4847120323959
342 0.005 1.71 3 630.5816647557832 459.1011105455347 459.1815971793566 917.1274427511654 959.9552206251129 987.8092548343872 523.5522860728099 301.2588194774476 833.6546541065867 293.4847374642408
343 0.005 1.715 1 630.7671165492725 459.4495701063614 459.5308827797923 917.1922218753415 959.9639945691325 987.8100027680917 523.8276753391868 301.310254696241 833.7298836762355 293.4847523741458
344 0.005 1.72 2 630.9624052989282 459.7983205477765 459.8803121687555 917.1415982379507 959.9521282436426 987.8094705102505 524.023362974573 301.3610607501051 833.7322098083663 293.4847513468169
345 0.005 1.725 2 631.1458365196611 460.1463653976187 460.2290384866123 917.1386211397593 959.9522917925682 987.8096225848715 524.23226001862 301.4120415901276 833.7527479517661 293.4847766881755
346 0.005 1.73 3 631.3350490197882 460.4937302736585 460.5770737106905 917.1446236110353 959.9567834281618 987.8104984971167 524.4244657024801 301.4630825957054 833.7754664227278 293.48480217476
347 0.005 1.735 1 631.5192701002328 460.8394825680802 460.9236399210868 917.2091030706008 959.9655414832641 987.8112581032021 524.6980640413838 301.5149991665769 833.8502810737242 293.4848170919955
348 0.005 1.74 2 631.7131297943343 461.185519678478 461.2703462410609 917.1588642129649 959.9537130852327 987.8107261335231 524.8932993602382 301.5662733238125 833.8527729634292 293.4848160024902
349 0.005 1.745 2 631.895293093296 461.5308584912374 461.6163569761382 917.1559179283208 959.9538705970582 987.8108881492454 525.1014211064108 301.6177225997979 833.8732846586298 293.4848412207918
350 0.005 1.75 3 632.0831293482057 461.8755240749031 461.9616834978838 917.1619023909482 959.9583428304082 987.8117619265241 525.293081648497 301.6692315814419 833.8959142851096 293.4848665962268
351 0.005 1.755 1 632.2660173869411 462.218594842087 462.3055572924099 917.2259633783367 959.9670462330728 987.8125164990693 525.5648098654246 301.7216072580584 833.9702296220894 293.4848814748551
352 0.005 1.76 2 632.4584996347652 462.5619460131885 462.6495682104388 917.1762140094047 959.9552987984599 987.8119882538426 525.7595838277321 301.7733456927626 833.9729138878459 293.4848804231391
353 0.005 1.765 2 632.6394295761594 462.9046059653446 462.9928905432029 917.1733327311741 959.9554542561755 987.8121455392495 525.9669017988324 301.8252574135755 833.9934147420012 293.4849055587817
354 0.005 1.77 3 632.8259683059096 463.2465997509701 463.3355358225473 917.1792647547768 959.9598922398824 987.8130140381695 526.1579904030524 301.877226509053 834.0159479526494 293.484930866476
355 0.005 1.775 1 633.0072820209839 463.5870157702271 463.6767442372798 917.2429619222125 959.9685791607784 987.8137782129186 526.4278297383688 301.9300512504157 834.0897588640006 293.4849457453233
356 0.005 1.78 2 633.1985790908072 463.9277084186026 464.0180870292539 917.1936356763996 959.9568552287561 987.8132416395615 526.6221195585696 301.9822489774164 834.0926873843536 293.484944707133
357 0.005 1.785 2 633.3782920312273 464.2677167972402 464.3587483863569 917.1908020903759 959.9570137190467 987.8133977593874 526.8286427936185 302.0346163393229 834.1131093575949 293.4849699493939
358 0.005 1.79 3 633.5635721641851 464.6070658450923 464.6987396323047 917.196704880423 959.9614239990331 987.8142615621601 527.0190940649345 302.0870396939182 834.1355558248191 293.4849951353561
359 0.005 1.795 1 633.7435257677237 464.9448524815223 465.0373090039282 917.2599252027658 959.9700480177394 987.8150223258931 527.2872626521444 302.140305935451 834.2088142047758 293.4850099870757
360 0.005 1.8 2 633.933603726874 465.2829129583164 465.3760103779677 917.2111110564149 959.9584167717333 987.814487562776 527.4809625881387 302.192955265719 834.211941056763 293.4850087166159
361 0.005 1.805 2 634.1121721707245 465.6202962930718 465.714037399553 917.2083475802019 959.9585659406216 987.8146384352365 527.6866942702015 302.2457730791058 834.2323502045499 293.4850337631884
362 0.005 1.81 3 634.296180557178 465.9570272019146 466.0514012099995 917.2142187716453 959.9629465597236 987.815497342414 527.8766262449489 302.2986434252606 834.2547452626757 293.4850587864823
363 0.005 1.815 1 634.474923652984 466.2922127209438 466.3873588249454 917.2771070745047 959.9715639497017 987.8162689676865 528.1430036644896 302.3523472205549 834.3275641789779 293.4850735793528
364 0.005 1.82 2 634.6636647828213 466.6276680339169 466.7234457115267 917.2287344832075 959.9599776389113 987.8157221871659 528.3360908708366 302.4054386446338 834.3308188194691 293.4850723326617
365 0.005 1.825 2 634.8409860281436 466.9624533345823 467.0588654720837 917.2259857743045 959.9601252444174 987.8158714825956 528.5410141261159 302.4586944353308 834.3511506779885 293.4850971665408
366 0.005 1.83 3 635.0236870301634 467.2965927144004 467.3936286696265 917.2318358157806 959.9644585709582 987.8167197223393 528.7304673943748 302.5120054350927 834.3734853879913 293.4851222964265
367 0.005 1.835 1 635.2010654613106 467.6292032628873 467.7270012498869 917.2939743620716 959.9729246457742 987.817471195509 528.9950752352996 302.5661266557618 834.4455772215808 293.4851371626753
368 0.005 1.84 2 635.3885167664158 467.9620795129474 468.0604999509856 917.246307214691 959.9615239846282 987.8169507161509 529.1877256401042 302.6196613187005 834.4491313057061 293.4851362325611
369 0.005 1.845 2 635.5647405419368 468.2942925102202 468.393338315117 917.2436995013433 959.9616715539408 987.8170982023279 529.3918745446995 302.6733548196323 834.4695133201693 293.4851610386307
370 0.005 1.85 3 635.7462114227413 468.6258662584772 468.7255269078281 917.2494898672637 959.9659581366328 987.8179386066473 529.5806557202965 302.7270981434671 834.4918295800056 293.4851856799611
371 0.005 1.855 1 635.9224537172752 468.9559267030908 469.0563394460768 917.3111861961586 959.9743541143785 987.8186807195532 529.8434464867713 302.7816352541539 834.5635677330114 293.4852003785255
372 0.005 1.86 2 636.1086502127465 469.2862501204096 469.3872762453712 917.2639987124001 959.9630488505884 987.8181666038899 530.0355845135251 302.8356008186987 834.567148433504 293.485199577861
373 0.005 1.865 2 636.2835923346697 469.6159170296482 469.7175595452902 917.2614476364503 959.9631911521917 987.818310255492 530.238994093693 302.8897214687925 834.5874792313839 293.4852242714263
374 0.005 1.87 3 636.4637558863906 469.9449511896101 470.04719978641 917.2672062485856 959.9674421868211 987.8191451710976 530.427234324706 302.9438905248173 834.6096825189363 293.4852488025094
375 0.005 1.875 1 636.6387902988116 470.2724897223414 470.3754799177048 917.3284895707976 959.9757676847321 987.8198814133473 530.6883244531825 302.9988392861797 834.6812613894081 293.4852632494268
376 0.005 1.88 2 636.8235703739653 470.6002862453541 470.7038810759008 917.2817481066564 959.9645523570325 987.8193640175145 530.8800283391423 303.0532264822562 834.6847391875879 293.4852618184926
377 0.005 1.885 2 636.9971563081876 470.9274330818342 471.0316355875024 917.2792754782685 959.9647062571846 987.8195070672569 531.0826237797022 303.1077675660623 834.7049600060336 293.4852866634319
378 0.005 1.89 3 637.176155902751 471.2539534792513 471.3587535793256 917.2850240758927 959.9689127392265 987.8203386787319 531.2701762062222 303.1623541805759 834.7271393513809 293.4853114674544
379 0.005 1.895 1 637.3492367772185 471.5789950688079 471.6845272580842 917.3455360389318 959.9771619815812 987.8210749546262 531.5296047779003 303.2177070834362 834.798336666836 293.4853261818498
380 0.005 1.9 2 637.5331242840981 471.9042900605511 472.0104187792646 917.2995924762552 959.9660623449935 987.8205627688586 531.7207474060613 303.2725121656101 834.8020042428943 293.4853252260728
381 0.005 1.905 2 637.705828799353 472.2289414843859 472.3356713352836 917.297184791258 959.9661991075519 987.8207024684137 531.9224649920528 303.3274638186949 834.8221936843805 293.4853495715112
382 0.005 1.91 3 637.8837649131043 472.5529729790367 472.6602980385871 917.302873209309 959.9703772447414 987.8215309281427 532.1093791364061 303.3824605959265 834.8441929952905 293.4853738324238
383 0.005 1.915 1 638.0555775497288 472.8755427410761 472.9835915434797 917.362974405206 959.9785746509735 987.8222641672392 532.3670790879172 303.4382134817768 834.9148704925217 293.4853882898702
384 0.005 1.92 2 638.238369963505 473.1983623732364 473.3070202824034 917.317473400971 959.9675464547201 987.8217503836948 532.5575380235689 303.4934242439446 834.918673683263 293.4853873198946
385 0.005 1.925 2 638.4100659937894 473.5205481433881 473.6298086697919 917.3151166153506 959.9676778365872 987.8218875136015 532.7584816124074 303.5487796362361 834.9388240366484 293.4854114904011
386 0.005 1.93 3 638.5868508314899 473.8421226389785 473.9519690262437 917.3207648541861 959.9718259039331 987.8227106554511 532.9448046184182 303.6041800917851 834.9607389156372 293.4854355951815
387 0.005 1.935 1 638.757439261599 474.162247225298 474.27280469806 917.3804836854049 959.9799824781819 987.8234452242558 533.2008150102398 303.6603200859657 835.0309434683005 293.4854498648185
388 0.005 1.94 2 638.9390183255581 474.4826150120672 474.5937560944313 917.3354074463477 959.9690168383851 987.8229282041605 533.3907036724274 303.7159350458056 835.0348702931536 293.4854486139117
389 0.005 1.945 2 639.1095610155376 474.8023526873687 474.9140746327449 917.3330965433739 959.9691439105179 987.8230622971281 533.590850341234 303.7716903746639 835.0549786853572 293.4854726232217
390 0.005 1.95 3 639.2850663323912 475.1214802016054 475.2337715627777 917.338702899208 959.973266285662 987.8238828674763 533.7764857737288 303.8274858570732 835.0768185107238 293.4854966388453
391 0.005 1.955 1 639.4541821625753 475.4391737123936 475.5521616420365 917.3980571841008 959.9813792327011 987.8246120761697 534.0308465456454 303.8840125969191 835.14656806509 293.4855108186169
392 0.005 1.96 2 639.6344354329069 475.7570998783448 475.8706562090406 917.3532539400184 959.9704389833739 987.8240977005496 534.2198584146649 303.9399959582618 835.1505675259713 293.485509394652
393 0.005 1.965 2 639.8038165609775 476.0744021165708 476.1885269797532 917.3509911992339 959.9705689729872 987.8242278687497 534.4191667096176 303.9961328672145 835.1706166488627 293.4855333203597
394 0.005 1.97 3 639.9783238736196 476.3910993292787 476.5057876210109 917.3566830386573 959.9746902908061 987.8250432160734 534.6045340976308 304.0523335136544 835.1924405051035 293.4855571171663
395 0.005 1.975 1 640.1465259233535 476.706543986798 476.8218690204782 917.4157049737316 959.9827233212999 987.8257445167013 534.8578110690379 304.1089449417549 835.26176656371 293.4855712085849
396 0.005 1.98 2 640.3258073145282 477.0220565141738 477.1379556031401 917.3714175999713 959.9719028129242 987.8252501167308 535.046429496871 304.1654031962882 835.2659726649218 293.4855697487943
397 0.005 1.985 2 640.4941639294153 477.3369507208785 477.4534248294246 917.3692150692505 959.9720330647557 987.8253834036824 535.2449630062069 304.2219715911466 835.2860037841681 293.485593624545
398 0.005 1.99 3 640.6673283260409 477.6512438955692 477.7682798759946 917.3747583535225 959.976101880848 987.8261979084169 535.4295229171843 304.2785528262933 835.3076661072838 293.4856173063865
399 0.005 1.995 1 640.8340924062414 477.9641402918637 478.0818554514635 917.4333722315101 959.9841425328174 987.8269316922797 535.6805395908995 304.3358285350531 835.3765188874499 293.4856313987236
400 0.005 2 2 641.0121698978468 478.2772555851823 478.3955326731593 917.3895473290243 959.9733546381042 987.8264068105523 535.8687047250596 304.3926052078898 835.3808588339197 293.4856298986321
401 0.005 2.005 2 641.1794151458927 478.5897577133146 478.7085944362565 917.3873600485554 959.9734683866263 987.8265318356321 536.0664757258232 304.4495133896351 835.4008121981803 293.4856532185717
402 0.005 2.01 3 641.3513706192599 478.9016654075413 479.0210516439985 917.3928583553885 959.9775044533736 987.8273387884415 536.250452114049 304.5064542641522 835.4223904609382 293.4856771581028
403 0.005 2.015 1 641.516956015548 479.2121923158085 479.3322462575018 917.451101822092 959.9855023987078 987.8280702524826 536.4998570132572 304.5640893013779 835.4907869971667 293.4856914029247
404 0.005 2.02 2 641.6937715708244 479.5229336897756 479.6435393891095 917.4076653792636 959.9747764790123 987.8275441124246 536.687358972737 304.621235803735 835.4952217548074 293.4856901039528
405 0.005 2.025 2 641.8599118000029 479.8330678492102 479.9542240244417 917.4055497031163 959.9748863586899 987.8276642665778 536.8843235195731 304.6785150119532 835.5150984253105 293.4857133413452
406 0.005 2.03 3 642.0306768679334 480.1426136600921 480.2643106048963 917.4110155388145 959.9788958745063 987.828466103695 537.0677919433081 304.735823780119 835.5366432426812 293.485737103317
407 0.005 2.035 1 642.1951677913171 480.4507937231234 480.5731483142409 917.4688745157152 959.9868750466438 987.8292091003251 537.3155565868979 304.7938122827574 835.6044167892745 293.4857512481128
408 0.005 2.04 2 642.3706924958426 480.7591846986298 480.8820826346546 917.4258941076644 959.9761992758322 987.8286716531737 537.5025284698588 304.8513278582109 835.6091044317058 293.4857497701069
409 0.005 2.045 2 642.5356365507877 481.0669745325418 481.1904148170062 917.4237996114748 959.9763002130721 987.8287876671077 537.6987256109871 304.9089665658727 835.6290102900793 293.4857729585239
410 0.005 2.05 3 642.7052659504944 481.3741819617691 481.4981552409411 917.4292114408787 959.9802758463314 987.8295843559882 537.881619830089 304.9666357908245 835.6504889085747 293.485796621715
411 0.005 2.055 1 642.8685226513952 481.6800389103712 481.8046606427081 917.4866917295083 959.9882088620702 987.8303235127551 538.1277442101049 305.0249754756142 835.7177910692192 293.4858106849239
412 0.005 2.06 2 643.0429449495008 481.9861027865847 482.1112601688999 917.4440807780965 959.9775989334701 987.8297867128484 538.3141287574517 305.0828476648848 835.7225752994639 293.4858093672416
413 0.005 2.065 2 643.2068178296731 482.2915713666294 482.4172635795238 917.442041869757 959.9776986443156 987.8299036218825 538.5096302665506 305.1408408641828 835.7424191536097 293.4858323206039
414 0.005 2.07 3 643.375241952121 482.5964633223302 482.7226811664243 917.4474468689848 959.9816521202947 987.8306942752461 538.6919150871664 305.1988638109932 835.763842294151 293.4858559014324
415 0.005 2.075 1 643.5373724757469 482.9000200706319 483.0268777244783 917.5045281027139 959.9895122932703 987.8314226497079 538.9364541941511 305.2575397212383 835.8306820224706 293.4858699458944
416 0.005 2.08 2 643.7106497374182 483.2037795534982 483.3311654680452 917.462340501658 959.9789911046466 987.8308970309077 539.12235622769 305.3157631128948 835.8355951522104 293.4858687139777
417 0.005 2.085 2 643.8733961374666 483.5069496005384 483.6348629909572 917.460348566891 959.9790905466431 987.8310098685978 539.3169779966557 305.3741080839574 835.8553980145608 293.485891579119
418 0.005 2.09 3 644.0406936718558 483.8095486832975 483.9379804582924 917.465731705527 959.9830191334606 987.8317981759881 539.4985478949042 305.4324805598276 835.8767649627464 293.485915014992
419 0.005 2.095 1 644.2015963647852 484.1108273811582 484.2398901657213 917.5224500316093 959.9908366476471 987.8325240926278 539.7415288547282 305.4914931211183 835.9431549577636 293.4859290423028
420 0.005 2.1 2 644.3736341741892 484.4123051257795 484.5418888358147 917.4806472419862 959.9803758909596 987.8319949683205 539.9267634076427 305.5500631984802 835.948169078222 293.4859277175262
421 0.005 2.105 2 644.5352762290356 484.7131989973579 484.8433029910094 917.4787051597414 959.9804740211714 987.8321108718947 540.120545637314 305.6087495939121 835.9679372378259 293.485950490133
422 0.005 2.11 3 644.701427622634 485.0135275634106 485.1441428806763 917.484058892227 959.9843750953537 987.8328948195086 540.3014655593872 305.6674619267137 835.9892360174132 293.4859738368236
423 0.005 2.115 1 644.861189597686 485.3125495080796 485.4437877382217 917.5404326054262 959.9921566349154 987.8336221848252 540.5428706240566 305.7267967825483 836.0552014211974 293.485987804897
424 0.005 2.12 2 645.032064081052 485.6117676127864 485.7435195167956 917.4990117757807 959.98175798073 987.8330976813049 540.7274903144704 305.7857088456338 836.0603240355468 293.4859866287892
425 0.005 2.125 2 645.1926255830629 485.9104075826085 486.0426726695197 917.4971051801521 959.9818506656474 987.8332116543108 540.9204324023766 305.8447327235717 836.0800404877081 293.4860095426964
426 0.005 2.13 3 645.3576132102263 486.2084878294975 486.3412572062423 917.5024240122507 959.9857322802661 987.8339972178942 541.1007059569188 305.9037797924387 836.1012565805453 293.486032693436
427 0.005 2.135 1 645.5163033792043 486.5052752767326 486.6386593040273 917.5584854341151 959.9934828550169 987.834723225982 541.3405684988967 305.9634371037239 836.1667979555399 293.4860464777827
428 0.005 2.14 2 645.686068643833 486.802255882944 486.9361463907352 917.5174070297676 959.983126336848 987.8341927484266 541.524568404349 306.0226808777974 836.1719673525738 293.4860451557992
429 0.005 2.145 2 645.8455391595883 487.0986639082383 487.233060504944 917.5155384637438 959.9832174038623 987.8343052083594 541.7166687965624 306.082033384643 836.191628030801 293.4860679645977
430 0.005 2.15 3 646.0092881991117 487.3945176603735 487.5294116355265 917.520826319088 959.9870796478242 987.8350898465375 541.8962182913792 306.1414083725675 836.2127837851363 293.4860910342399
431 0.005 2.155 1 646.1669725302975 487.6890927960866 487.8245929753247 917.5764881228571 959.9947685727185 987.8358034306361 542.1344967611943 306.2013764180717 836.2778367156882 293.4861047591754
432 0.005 2.16 2 646.3352530445941 487.9838575425092 488.1198571983331 917.5357086898229 959.9844649309691 987.8352775598413 542.317690713542 306.2609459177565 836.2830512443151 293.4861034411866
433 0.005 2.165 2 646.4935234406702 488.2780550327562 488.4145495385744 917.5338953893172 959.9845714655651 987.8353944317946 542.5089439832611 306.3206003714231 836.3026530208479 293.4861260850893
434 0.005 2.17 3 646.6562149424459 488.5717043066402 488.7086905197788 917.5392535650702 959.9884203398377 987.8361715710773 542.6879424677081 306.3803079874101 836.3238353666686 293.4861490327858
435 0.005 2.175 1 646.8129854306078 488.8642355872047 489.0017759282034 917.5945360950301 959.9960221552101 987.8368515444159 542.9251823260786 306.4403069142631 836.3884540459254 293.4861626703936
436 0.005 2.18 2 646.980422336168 489.1568105523222 489.2948511512449 917.5542763763464 959.9858569426534 987.8363567960612 543.1079187409271 306.5002602921232 836.3938921414419 293.4861613302889
437 0.005 2.185 2 647.1375789757444 489.4488244818115 489.5873673422424 917.5524312456899 959.9859284470575 987.8364690245053 543.2981500043576 306.5602880161683 836.4134115593001 293.4861839660578
438 0.005 2.19 3 647.299119545702 489.740293842932 489.879327473749 917.5577326623486 959.9897471447288 987.837247322264 543.476457521914 306.6203165974409 836.4345041117635 293.4862067581306
439 0.005 2.195 1 647.45446168607 490.0305095906164 490.170137491609 917.6126533985076 959.9973570216707 987.8379574185923 543.7116012912655 306.6808960603355 836.4987071149259 293.4862202368118
440 0.005 2.2 2 647.6206136203605 490.3209102844435 490.4610277613951 917.5726867545908 959.9871864053762 987.8374284628771 543.8936104375349 306.7411028386675 836.5041490539149 293.4862187065829
441 0.005 2.205 2 647.7768364935407 490.6107544479544 490.7513560390731 917.5709284241897 959.9872697403381 987.8375422292211 544.0832497796617 306.8013859332249 836.5236611220525 293.4862410907243
442 0.005 2.21 3 647.9372914041312 490.9000610242354 491.041142981356 917.5762244553571 959.991066514884 987.83831180015 544.2609051933644 306.861718391861 836.5446893910083 293.486263797456
443 0.005 2.215 1 648.0918214394396 491.1882721580288 491.329895023005 917.6308074401084 959.998581287356 987.8389859850296 544.4950923210536 306.9223192986744 836.6084777758751 293.4862771343498
444 0.005 2.22 2 648.2566554260486 491.4765243575464 491.6186354277593 917.5911480632579 959.9885116010275 987.8384867028902 544.6763068395024 306.9828901408221 836.6139705255631 293.4862755693135
445 0.005 2.225 2 648.4117673847857 491.7642259282166 491.9068225076148 917.5894953477069 959.9886103765655 987.8386008635071 544.8651074864938 307.0435123035975 836.633493818861 293.4862977732776
446 0.005 2.23 3 648.5710712932464 492.0513944723619 492.1944701384633 917.5947567497441 959.9923744012665 987.8393692081199 545.0420595445145 307.1041611803027 836.6544372795087 293.4863203435307
447 0.005 2.235 1 648.7245009846296 492.3374789041574 492.4810908735164 917.6490238494766 959.9998408155274 987.8400371251915 545.2747683067132 307.1650480080323 836.7179347123002 293.4863333961839
448 0.005 2.24 2 648.8882801879324 492.6236029645773 492.7676992181599 917.609696778754 959.9898331209976 987.8395391822781 545.4553103809644 307.2259238735672 836.7234174624173 293.4863312120609
449 0.005 2.245 2 649.0422280849129 492.9091814139611 493.0537586505403 917.608045792002 959.9899241570357 987.839647620493 545.6431882050866 307.2868481728333 836.7428257081045 293.4863533389171
450 0.005 2.25 3 649.2004494018008 493.1942318736162 493.3392832444322 917.6133030990201 959.9936650851457 987.840413282313 545.8194238779017 307.3477949842845 836.7637009680071 293.4863758054159
451 0.005 2.255 1 649.3527151734279 493.4782089943175 493.6237906810343 917.6671910343523 960.001081644134 987.8410765551073 546.0505934778211 307.408977387186 836.8267730364289 293.4863891444795
452 0.005 2.26 2 649.5153076437149 493.7622245062418 493.9082849923499 917.6282567227945 959.9911487765063 987.8405859987713 546.2304646708709 307.4701445186714 836.8323810875237 293.486387598567
453 0.005 2.265 2 649.6683183513485 494.0456996429912 494.192235374605 917.6266659265364 959.991239237494 987.8406985869295 546.4175377609183 307.5313582119534 836.8517436844952 293.4864096935676
454 0.005 2.27 3 649.8254526961703 494.3286518166861 494.4756558876884 917.6318894613937 959.9949568324865 987.8414573925962 546.593054541619 307.5925939910044 836.8725453036757 293.4864312533585
455 0.005 2.275 1 649.9766680996187 494.6105416306897 494.7580695230333 917.6854295686727 960.0023236757814 987.8421175664821 546.8226614743356 307.6540639058923 836.9352822410513 293.4864442889501
456 0.005 2.28 2 650.1380931488094 494.8924683431893 495.0404690589339 917.6468357046047 959.9924636061377 987.8416241878016 547.0019536840706 307.715515296182 836.9408969640888 293.4864427895117
457 0.005 2.285 2 650.2900552166248 495.1738598943463 495.3223298285803 917.6452901228239 959.992547774447 987.8417344899009 547.1882140620784 307.7770130796276 836.9602299855741 293.4864647871263
458 0.005 2.29 3 650.4460947812643 495.4547335856013 495.6036658353456 917.6504955926188 959.9962345423395 987.8424881224787 547.3630817497739 307.838530322259 836.9809577134645 293.4864864953934
459 0.005 2.295 1 650.5962302185495 495.7345559720654 495.8840052040717 917.7036379935505 960.0035510078479 987.8431491229126 547.5912794810727 307.9002641103397 837.0432517769789 293.4864996185048
460 0.005 2.3 2 650.7565214592587 496.0144138663271 496.164329764143 917.6654392876197 959.9937629101926 987.8426601224487 547.7698362779528 307.9619999438529 837.0489774912675 293.4864982126939
461 0.005 2.305 2 650.9074383734292 496.2937416736915 496.4441207294852 917.6639360635594 959.9938436594988 987.842766982394 547.9552283069027 308.0237773266534 837.0682639549937 293.486520226799
462 0.005 2.31 3 651.0623850064898 496.5725566025521 496.723391929901 917.6691189610065 959.9975026964873 987.8435141686906 548.1293791565035 308.0855740676048 837.0889256275524 293.486541783167
463 0.005 2.315 1 651.2112867298241 496.8503307554352 497.0016766742107 917.7219202559904 960.0047733756027 987.8441716167805 548.3560739787646 308.1475744300017 837.1508054106389 293.4865548822864
464 0.005 2.32 2 651.3705639878067 497.1281394043109 497.279945803994 917.6840602369391 959.9950496071758 987.8436849229095 548.5339565618807 308.2095870711501 837.1566214470905 293.4865534724531
465 0.005 2.325 2 651.5204729637678 497.4054230763463 497.5576865164588 917.6826021128733 959.9951269105661 987.8437888535791 548.7184663756376 308.2716374658152 837.1758586764279 293.4865754794123
466 0.005 2.33 1 651.6682608566958 497.6816759281194 497.8344436305488 917.732952637216 960.0040912912511 987.8446273890421 548.9402296302264 308.3338647896606 837.2340069574988 293.4865906643902
467 0.005 2.335 2 651.8273115707003 497.9579668998537 498.1111895886184 917.6975968608097 959.996047663632 987.8444022990547 549.111726370364 308.3960786736601 837.2379540582621 293.4866009548476
468 0.005 2.34 2 651.9772255275948 498.2337367873334 498.3874090084944 917.6976720889392 959.9963520549691 987.8448309190406 549.2943744613702 308.4582841471848 837.257535539589 293.4866236072243
469 0.005 2.345 1 652.1243710539408 498.5084834143283 498.6626529418664 917.7481510153917 960.005607227028 987.8460301532275 549.5149318062103 308.5206825097935 837.3156137223888 293.4866361788054
470 0.005 2.35 2 652.2822292556818 498.7832661710487 498.9378835722881 917.7127508755605 959.9972977702124 987.8453691308285 549.6854894917307 308.5830865420293 837.3195130211436 293.4866454068487
471 0.005 2.355 2 652.4312085414663 499.0575310410239 499.2125916466247 917.7124534711377 959.9972163143459 987.8453732554727 549.8672613888632 308.6454836439691 837.3388554183756 293.4866711011975
472 0.005 2.36 1 652.5775653573955 499.3307799218402 499.4863321919445 917.7622782020339 960.0060009996795 987.8461607329837 550.0866891555077 308.7080728023545 837.3964177383664 293.4866858555965
473 0.005 2.365 2 652.7346526763554 499.6040645909425 499.7600587233153 917.7271151289007 959.9979659982707 987.8459340644264 550.2566892600291 308.7706652613751 837.4003367633167 293.486696751266
474 0.005 2.37 2 652.8829296838882 499.8768351299883 500.0332668845238 917.7270621549585 959.9982514917216 987.8463559707284 550.4377351142773 308.833252244746 837.4197432923499 293.4867242954696
475 0.005 2.375 1 653.0286359809535 500.1485979549045 500.3055159652412 917.7771678305528 960.0074275371255 987.8475339239221 550.6560797685795 308.8960251466265 837.4773230265406 293.4867404924004
476 0.005 2.38 2 653.1850079604517 500.4203955515333 500.5777501122608 917.7419755738431 959.9991633411017 987.84687265475 550.8255028946588 308.9588088636982 837.4811916104806 293.4867531620774
477 0.005 2.385 2 653.3325085902321 500.6916825075094 500.84946968289 917.7416337168445 959.999070063057 987.8468677162799 551.005801405568 309.0215865264964 837.5003325271554 293.4867822730228
478 0.005 2.39 1 653.4773689848386 500.9619691672486 501.1202373874032 917.7910693740828 960.0077554332951 987.8476181537361 551.2230706625738 309.0845390313929 837.557344718074 293.486799316313
479 0.005 2.395 2 653.6329309678071 501.2322903156836 501.3909900300837 917.7561308043937 959.999772873075 987.8473912393644 551.3918897152749 309.1475151514082 837.561190753486 293.4868127574077
480 0.005 2.4 2 653.779752326764 501.5021045659241 501.6612320114041 917.7561005373541 960.0000604379786 987.8478059719955 551.5714816803829 309.2104796715794 837.5804088894087 293.4868422802066
481 0.005 2.405 1 653.9239864964973 501.7709257852499 501.9305295440318 917.8056525233055 960.0091227782542 987.8489586814383 551.7877168594795 309.2735793066016 837.6371631934254 293.4868594713712
482 0.005 2.41 2 654.0787407542101 502.0397808478017 502.1998112619917 917.770931107804 960.0009400539959 987.8482979997839 551.955949156231 309.3367486419087 837.6412482801845 293.4868731250212
483 0.005 2.415 2 654.2248093744342 502.3081324538599 502.4685859868317 917.7705777367073 960.0008431349199 987.8482920315084 552.1347626004191 309.39990000027 837.6602666868407 293.4869021416245
484 0.005 2.42 1 654.3682406566753 502.5754980306968 502.7364232296832 917.819424055358 960.00941669504 987.8490245795711 552.3498844489504 309.4631780586541 837.7164479274014 293.4869185608999
485 0.005 2.425 2 654.5221844596119 502.8428971339446 503.0042443574087 917.7849658420462 960.0015282593245 987.8488058474422 552.5174201757682 309.5265354787161 837.7205877688291 293.48693110286
486 0.005 2.43 2 654.6675454094651 503.1097965306137 503.2715623508162 917.7849353766107 960.0018177905445 987.8492247146993 552.6955120339001 309.589869888921 837.7397072303326 293.4869583813297
487 0.005 2.435 1 654.8102981167448 503.375717453123 503.537950194518 917.8339323816462 960.0107708980578 987.8503591349925 552.9095549386616 309.6533206884071 837.7958255235058 293.4869735588213
488 0.005 2.44 2 654.9635318121926 503.6416713205052 503.8043215895296 917.7996350126168 960.0026840114241 987.8497095889625 553.0765914258099 309.7168591305417 837.8000042573314 293.4869849942539
489 0.005 2.445 2 655.1081394785567 503.90712875325 504.0701933646455 917.799314078548 960.0025928001895 987.8497076215712 553.253941536969 309.7803719859156 837.818889334492 293.487010386105
490 0.005 2.45 1 655.2500121510004 504.1716136125114 504.3351410049776 917.8476724368262 960.0110823483492 987.8504299109987 553.4668716420995 309.843993502906 837.8744700126927 293.4870238535301
491 0.005 2.455 2 655.4024509855009 504.436131785273 504.6000723458394 917.8136213086997 960.0032767324375 987.8502190714552 553.6334297780419 309.9077093585341 837.8787061585862 293.4870333036354
492 0.005 2.46 2 655.5463815232749 504.7001572197295 504.864507750272 917.8136030075757 960.003567598781 987.850636608128 553.8100985239954 309.9713971051197 837.8976929458807 293.4870564861101
493 0.005 2.465 1 655.6876408689948 504.9632179641008 505.1280266769854 917.8621573676053 960.0124622085388 987.8517703554077 554.022151812417 310.0351825069541 837.9532689269074 293.4870683805252
494 0.005 2.47 2 655.8393696939348 505.226310996756 505.3915284646147 917.8282605751929 960.0044450785172 987.8511254503205 554.1879533300907 310.0990736297823 837.9575158761038 293.4870763398475
495 0.005 2.475 2 655.9825529345376 505.4889145631851 505.6545378272316 917.827955130294 960.0043591755012 987.8511225330078 554.3638610207669 310.1629331972514 837.9762675845416 293.4870977273479
496 0.005 2.48 1 656.1229644074473 505.7505597743477 505.9166371545426 917.8757917489055 960.0127491568551 987.8518312170211 554.5747734845152 310.2268783316336 838.0312808560025 293.4871082534845
497 0.005 2.485 2 656.2738585747926 506.0122371710589 506.1787191024904 917.8421993530642 960.0050382091893 987.8516276522256 554.739982091758 310.2909450108664 838.0356052607284 293.4871147423081
498 0.005 2.49 2 656.4163208851032 506.2734287172322 506.4403122389799 917.8422196932612 960.0053308740889 987.8520456775749 554.9151865721055 310.3549754447893 838.0544740639423 293.4871347343158
499 0.005 2.495 1 656.5559264045387 506.5336696844118 506.7010029919271 917.8902647687894 960.0141314341516 987.8531685127784 555.1251336465134 310.4190828298352 838.1092972142807 293.4871445064874
500 0.005 2.5 2 656.7061688504141 506.7939416373207 506.9616753309763 917.8568130709285 960.0062037616497 987.8525267545248 555.2897419075708 310.4833159794136 838.1138153333911 293.4871504166556
501 0.005 2.505 2 656.8479396246164 507.0537309237691 507.2218621846333 917.8565313600809 960.0061125048314 987.8525204356727 555.4641849843684 310.5475115343975 838.1324737902382 293.4871697167122
502 0.005 2.51 1 656.9867582086183 507.3125761776437 507.4811531430278 917.9039147925104 960.0144377056045 987.8532315696004 555.6730497377566 310.6117799882273 838.1867626773674 293.4871790756935
503 0.005 2.515 2 657.1362047006132 507.5714519518968 507.7404252378035 917.8707379792908 960.0068018606657 987.8530249080256 555.8370330107342 310.6761754075349 838.1913322334038 293.4871845509583
504 0.005 2.52 2 657.2773276900133 507.8298486591476 507.999215420462 917.8707832225085 960.0070940020465 987.8534417615621 556.0108020285337 310.7405323229063 838.2101099296067 293.4872035317063
505 0.005 2.525 1 657.4155684066845 508.0873090904647 508.2571170833382 917.9183348209484 960.0158026555386 987.854558826841 556.2187055041808 310.8049522955911 838.2644074692249 293.4872129392809
506 0.005 2.53 2 657.5642797347831 508.3447989145001 508.5149991248607 917.8853109359528 960.0079587211691 987.8539184255673 556.3820968209644 310.8695099900678 838.268984233079 293.4872185661067
507 0.005 2.535 2 657.7045937457407 508.6018126311677 508.7724024914771 917.8850629629636 960.0078685431531 987.8539098394829 556.5551295616776 310.9340256932127 838.2875286289002 293.4872377912628
508 0.005 2.54 1 657.841943180691 508.8578965179228 509.0289235272399 917.9319325223875 960.0160862229675 987.8546093540544 556.7619978705814 310.9985937939552 838.3412741536455 293.4872474161645
509 0.005 2.545 2 657.9898911767903 509.1140093134058 509.285424659058 917.8991862156599 960.0085409709618 987.8544084177878 556.9247666579383 311.0633099265809 838.3459418101883 293.4872531103572
510 0.005 2.55 2 658.1295698477483 509.3696496412597 509.5414506623453 917.8992601321403 960.0088312108869 987.8548212971244 557.0970957377591 311.1279813238499 838.3646063827475 293.4872723383243
511 0.005 2.555 1 658.2664619613329 509.6243677987536 509.7966015723044 917.946334912329 960.0174469953965 987.8559249933797 557.30303573104 311.1926570506639 838.4183420054862 293.4872823863419
512 0.005 2.56 2 658.4136497546629 509.8791138015386 510.0517319532772 917.9137401380459 960.0096879744888 987.8552919921759 557.4653587082395 311.2575408750745 838.4230416838169 293.4872886234372
513 0.005 2.565 2 658.5525849541044 510.1333903819651 510.306390435054 917.9135202739518 960.0095979963943 987.85528438122 557.6370098815623 311.3223700065592 838.4414829153665 293.487308324929
514 0.005 2.57 1 658.6886483012227 510.3867511009237 510.5601800755391 917.9599347045662 960.0177348106045 987.8559735503298 557.8419602778293 311.3871938544809 838.4946972252936 293.4873186660195
515 0.005 2.575 2 658.8349994764947 510.640139254547 510.813948764522 917.9275997135588 960.0102658838983 987.8557788496437 558.0035149557901 311.4522304917326 838.4994566427216 293.4873249102075
516 0.005 2.58 2 658.973264775897 510.8930614400477 511.0672490119994 917.9277049495596 960.0105535145821 987.8561896428206 558.1744094336887 311.5172109487144 838.5180319830603 293.487344710482
517 0.005 2.585 1 659.1088001108976 511.1450751513257 511.3196874575795 917.9743192610962 960.019092882316 987.8572879779064 558.3784156042741 311.5821769556281 838.57124639221 293.4873553500952
518 0.005 2.59 2 659.2545943717384 511.3971154894082 511.5721042752292 917.9422374052938 960.011430213509 987.856657832967 558.5396021901174 311.6473598103876 838.576116443851 293.4873619917065
519 0.005 2.595 2 659.3921902224374 511.6486934983167 511.8240602084781 917.9420657782356 960.0113334403948 987.8566451703351 558.7098008866651 311.712508576346 838.5944833840908 293.4873820367218
520 0.005 2.6 1 659.5267166684234 511.8992410351634 512.075068197761 917.987940199367 960.0194055219806 987.8573512703118 558.9121889399146 311.7778368391498 838.6471305565622 293.4873927964783
521 0.005 2.605 2 659.6716286105114 512.149937214855 512.3261303550473 917.9561069741487 960.0120070980083 987.8571410076702 559.0728097281745 311.8431338155952 838.6520331408194 293.487399246305
522 0.005 2.61 2 659.8084922160552 512.4001737695572 512.5767327936126 917.9562269534716 960.0122835145922 987.8575466871725 559.2423544512581 311.9083944310632 838.6704936905462 293.4874193441361
523 0.005 2.615 1 659.9424260672704 512.6493881745597 512.8263998724215 918.0023057082357 960.0207539449882 987.8586588002628 559.4438413747505 311.9738492165691 838.7231488523806 293.4874302864687
524 0.005 2.62 2 660.0866276576072 512.8987501200692 513.0761195520752 917.9706091766357 960.0131374972354 987.8580127021919 559.6039033857879 312.0392811544139 838.7280556856281 293.4874368715356
525 0.005 2.625 2 660.2227579712057 513.1476556756439 513.3253843085391 917.9704388220997 960.0130304358506 987.8579954040978 559.772759792703 312.1046785058684 838.7462897372825 293.4874569496211
526 0.005 2.63 1 660.3558706336695 513.3955462082386 513.5737218038555 918.0158746432338 960.0210273255034 987.8586921548088 559.9732248660664 312.1702663561738 838.7984204721834 293.4874677459476
527 0.005 2.635 2 660.4993168443531 513.6435835047437 513.8221111937069 917.9844224950255 960.013694691339 987.8584831698533 560.132702070183 312.2358337239417 838.803392889018 293.487474087491
528 0.005 2.64 2 660.6348081199402 513.8911679933271 514.070049710902 917.9845675333653 960.01396678436 987.8588858197858 560.3009168951868 312.3013669231871 838.8217597217098 293.4874941090486
529 0.005 2.645 1 660.7673446519445 514.1377451091015 514.3170689727215 918.0302127108316 960.0223666567472 987.8599934224271 560.5005151711938 312.3670831904296 838.8739102031336 293.4875049953432
530 0.005 2.65 2 660.9100945396735 514.3844676916136 514.5641389214801 917.9989013089062 960.0148169192137 987.8593496608796 560.6594086711108 312.4327866663079 838.8788976008852 293.4875114675494
531 0.005 2.655 2 661.0448695112009 514.6307405964033 514.8107615159813 917.9987547611576 960.0147079198803 987.8593302304618 560.8269120370397 312.498452727253 838.8970434383198 293.4875314501364
532 0.005 2.66 1 661.1766519094682 514.8760133547767 515.0564718989033 918.0437541119873 960.0226297063399 987.8600213292885 561.0255061328235 312.5642946535078 838.9486901883539 293.4875421855608
533 0.005 2.665 2 661.3186237864267 515.1214304511667 515.3022321848835 918.0126868605099 960.0153679135476 987.8598164256593 561.1837588785585 312.6301298712288 838.9537334264036 293.4875483203425
534 0.005 2.67 2 661.4527458193849 515.3664012858314 515.5475486146139 918.0128550916455 960.0156360457808 987.8602175225561 561.3506176652637 312.6959242590163 838.9720034726677 293.487568160957
535 0.005 2.675 1 661.5839585895709 515.6103796393223 515.791960190158 918.0580443435806 960.0239534135599 987.8613158329165 561.5482799378349 312.7618872317054 839.0236591494364 293.4875789500897
536 0.005 2.68 2 661.7252192312743 515.8545008037285 516.0364206730757 918.0271243548607 960.0164792767894 987.8606764087896 561.7060417917326 312.8278532915399 839.0287186914387 293.4875852697252
537 0.005 2.685 2 661.8586115399586 516.0981786993387 516.2804404564647 918.0270148776549 960.0163650349401 987.8606539328296 561.8722498109693 312.8937828010148 839.0467738838673 293.4876051796844
538 0.005 2.69 1 661.9891013217496 516.34087109866 516.5235620941338 918.0716557850055 960.0242451447773 987.8613485467478 562.0689872905375 312.959866248781 839.0979896476597 293.4876159315877
539 0.005 2.695 2 662.1295602837394 516.5837052273533 516.7667318219312 918.0409109590136 960.0170252290952 987.861137288246 562.226183234606 313.0259620468632 839.1030721102384 293.4876220033209
540 0.005 2.7 2 662.2622720006298 516.8260994102772 517.0094641826665 918.0410990453305 960.0172880046322 987.8615345708209 562.3917346918488 313.0920180887614 839.1212343669978 293.487641678544
541 0.005 2.705 1 662.3922001230587 517.067515814967 517.2513055719315 918.0859357399869 960.0255599421806 987.8626340001393 562.5875851816296 313.1582199211341 839.1724552789067 293.48765248082
542 0.005 2.71 2 662.531994734277 517.3090723256718 517.4931939706842 918.0553366259622 960.0181309374495 987.8619889650359 562.7441830904745 313.224440600795 839.1775556479204 293.4876587756401
543 0.005 2.715 2 662.6640252397913 517.5501917913244 517.7346480905389 918.0552363043935 960.018009554473 987.861964941724 562.9090448086306 313.2906204444625 839.1955008579224 293.4876785797056
544 0.005 2.72 1 662.7932020689841 517.7903405882115 517.9752177426477 918.0994367928296 960.0258098770613 987.862649811843 563.1039023126945 313.3569365474834 839.2462240855745 293.4876893336204
545 0.005 2.725 2 662.932251384091 518.0306280400799 518.2158336328948 918.0690763760203 960.018659932668 987.8624427990608 563.2599373803683 313.4232819146343 839.251381633475 293.487695451337
546 0.005 2.73 2 663.0636406128719 518.2704816227532 518.4560183907303 918.0692892824989 960.0189214664757 987.8628378422735 563.4241628832929 313.4895826915244 839.2694496475857 293.4877150670171
547 0.005 2.735 1 663.1922650118294 518.5093722100306 518.6953257067815 918.1136958663916 960.0271308941547 987.8639374176796 563.6181400202722 313.5560079304357 839.3201924425847 293.4877258401801
548 0.005 2.74 2 663.3305851436297 518.748399776511 518.934678272318 918.0834827784051 960.01976541468 987.8632922981742 563.7735855537779 313.6224747645811 839.325370092634 293.4877321266918
549 0.005 2.745 2 663.4612763099776 518.986996445263 519.1736027704488 918.0834174126296 960.0196440750259 987.8632665748173 563.9371524395252 313.6888934321667 839.3432183017824 293.4877517194971
550 0.005 2.75 1 663.589156511626 519.2246359741971 519.4116556383733 918.1271571880862 960.0273603268228 987.8639405120035 564.1301384998454 313.7554270145325 839.3934660186526 293.4877623856241
551 0.005 2.755 2 663.7267428579648 519.4624120922338 519.6497534000383 918.097199618233 960.0202846048646 987.863736426404 564.2850682499981 313.8220127672491 839.3986768855391 293.4877684624265
552 0.005 2.76 2 663.8568148271155 519.6997603031133 519.8874260690156 918.0974514733215 960.0205441173869 987.8641314704979 564.4480192530881 313.8885476061847 839.4166527949451 293.487787893977
553 0.005 2.765 1 663.9841765474541 519.9361588726871 520.1242339564799 918.1414230088862 960.0286782088826 987.8652229428619 564.6401495316322 313.955188534413 839.4669423452352 293.4877985575912
554 0.005 2.77 2 664.1210800971402 520.172692382556 520.3610857597475 918.1115939187085 960.0213886775086 987.8645843317286 564.79453371879 314.021889460383 839.4721635985354 293.4878048064526
555 0.005 2.775 2 664.2504657210847 520.4088007636533 520.5975153733121 918.1115581138448 960.0212614856831 987.8645539762421 564.9568306057621 314.0885373765726 839.4899245959324 293.4878242758055
556 0.005 2.78 1 664.377087070992 520.6439656504518 520.833086078371 918.1548802611671 960.0289012749791 987.8652192698285 565.1480068054175 314.1552818739004 839.5397108183121 293.487834770634
557 0.005 2.785 2 664.5132382795921 520.8792647057071 521.0687001932307 918.1252840270507 960.021896842951 987.8650203477164 565.3018236625379 314.2220962423805 839.5449861557659 293.4878407123568
558 0.005 2.79 2 664.6420028677545 521.1141417150018 521.3038951296465 918.1255836207915 960.0221493939127 987.8654107590108 565.4635025845869 314.2888544788162 839.5628682533401 293.4878600134087
559 0.005 2.795 1 664.7680882986318 521.3480828687325 521.5382381123604 918.1692567351438 960.0302132712217 987.8664955568245 565.6538384087553 314.3556999295962 839.6127019395736 293.487870522406
560 0.005 2.8 2 664.903600109139 521.5821563253022 521.7726233857936 918.1396831082708 960.0229798454236 987.8658614321453 565.8071085282508 314.4226248548632 839.6179865956209 293.4878766555358
561 0.005 2.805 2 665.0316860773702 521.815810455986 522.0065923597633 918.1396578276537 960.0228541037462 987.8658303877597 565.9681309347982 314.4894919060816 839.6356496886226 293.4878960402476
562 0.005 2.81 1 665.1570443527952 522.0485351229241 522.2397152202288 918.1826892961521 960.0304305117608 987.8664844066195 566.157520929414 314.5564396082894 839.6849910943115 293.4879064573348
563 0.005 2.815 2 665.2918122724518 522.2813909925186 522.4728797965577 918.1533462505352 960.0234797338386 987.8662881204305 566.3102433901479 314.6234702540652 839.6903175397324 293.4879122560605
564 0.005 2.82 2 665.4192782453857 522.513830544426 522.7056310176331 918.1536334469577 960.0237337138708 987.86668062415 566.4706549770152 314.6904419147274 839.7081061505941 293.4879314814437
565 0.005 2.825 1 665.5441309958503 522.7453476899843 522.9375426503757 918.1969207614532 960.0317348845201 987.8677571384252 566.6592260128697 314.7574862273667 839.757491822303 293.4879419085334
566 0.005 2.83 2 665.6782548428386 522.9769945283948 523.1694950506227 918.1676461027707 960.0245811268284 987.867125541879 566.8113783466101 314.8246213264707 839.7628495393798 293.4879478336808
567 0.005 2.835 2 665.8050531871561 523.2082277122132 523.4010368706475 918.1676537759885 960.0244495708224 987.867092677729 566.971136224323 314.8916958660697 839.7804312253434 293.4879670698704
568 0.005 2.84 1 665.929189104326 523.438544155551 523.6317446645864 918.2103642432234 960.0319465235316 987.8677396832102 567.158762831493 314.9588360779755 839.8293286301665 293.4879774309784
569 0.005 2.845 2 666.0625709457988 523.6689897444143 523.8624926531716 918.1812928129418 960.0250679026534 987.8675492946411 567.3103563993518 315.0260727056676 839.8347184843444 293.4879831762121
570 0.005 2.85 2 666.1887531461222 523.8990246838031 524.092833074555 918.1816172148255 960.025320232599 987.8679365474951 567.4695000957186 315.0932465978057 839.8524202721364 293.4880022983458
571 0.005 2.855 1 666.3123721515096 524.1281500466422 524.3223460883518 918.2245677476235 960.0332412066974 987.8690038190597 567.6563062736022 315.1604815609821 839.9013700130465 293.4880127021513
572 0.005 2.86 2 666.4451228734068 524.3574028703316 524.5518983152656 918.1956206636878 960.0261454130329 987.8683767331675 567.8073765288159 315.227815740589 839.9067584291386 293.4880185893036
573 0.005 2.865 2 666.5706441350475 524.586247546708 524.7810455507296 918.1956456963177 960.0260124093953 987.8683414088083 567.9658570502208 315.2950865650508 839.9242371260763 293.4880377087335
574 0.005 2.87 1 666.6935538609104 524.8141884503075 525.0093708909897 918.2379648501119 960.0334501032045 987.8689832978142 568.1517335625017 315.3624128763867 839.9727047036174 293.4880480132801
575 0.005 2.875 2 666.8255655109765 525.042256097207 525.2377349252959 918.2092244547351 960.0266318510827 987.8687957473633 568.3022305877049 315.4298423558281 839.9781260771875 293.4880536855044
576 0.005 2.88 2 666.9504845694188 525.2699185411905 525.4656968814101 918.2095704121238 960.0268797311725 987.8691852053935 568.4601326965213 315.4972072381861 839.995727048879 293.4880726498876
577 0.005 2.885 1 667.0729059339371 525.4966846125968 525.6928435333383 918.2521426776894 960.0347387799284 987.8702431900574 568.6452158656653 315.5646168433667 840.0442551268779 293.4880829785728
578 0.005 2.89 2 667.2043171622793 525.7235754694806 525.9200278301208 918.2235046206562 960.0276929053106 987.8696163866891 568.7951708561552 315.6321441430064 840.0496736721321 293.4880888141467
579 0.005 2.895 2 667.3285709457143 525.9500637182914 526.1468127110162 918.2235573945341 960.0275596731191 987.8695865726582 568.9524336035763 315.699602861184 840.0670504219395 293.488107908426
580 0.005 2.9 1 667.45026521529 526.1756613468394 526.3727877082069 918.2654932112231 960.0349311775576 987.8702234837737 569.1366041340158 315.7670947032348 840.1150844070467 293.4881181735532
581 0.005 2.905 2 667.5809643888855 526.4013829786218 526.5987998803636 918.2370799429243 960.0281681251774 987.8700323053155 569.2860124535077 315.8347147549505 840.1205551987293 293.4881238938848
582 0.005 2.91 2 667.704630003844 526.6267048680419 526.8244154473005 918.2374813446037 960.0284188883423 987.8704238665775 569.4426666783709 315.902265619984 840.1380508346969 293.4881425958108
583 0.005 2.915 1 667.825840749229 526.8511428121465 527.0492274255232 918.2795657716166 960.0361935661786 987.8714855160443 569.6260007419054 315.9698463715702 840.1860904411805 293.4881528333675
584 0.005 2.92 2 667.9559189636813 527.0757032553026 527.2740755455213 918.2513691988726 960.0292255364094 987.8708584080841 569.7748859179471 316.0375527367386 840.1915983192954 293.4881587013398
585 0.005 2.925 2 668.0789303344111 527.2998665519448 527.4985297620825 918.2514565822991 960.0290952440158 987.8708300761322 569.9309247236321 316.1051891991129 840.2088927726146 293.4881773148871
586 0.005 2.93 1 668.1993921148303 527.5231507388439 527.7221852440144 918.2928899103999 960.0363758591244 987.8714628563578 570.1133314299157 316.1728412138481 840.2564325553506 293.4881874837963
587 0.005 2.935 1 668.3242980651266 527.746045361394 527.9454395828994 918.3117977111492 960.0355678155446 987.8706833890606 570.2900484665522 316.2405519762484 840.2944344789205 293.4881936848519
588 0.005 2.94 1 668.4501347052005 527.9685607490552 528.1683121803673 918.3189366330711 960.0332289877126 987.8701095385861 570.4627009192304 316.3083787390174 840.3248037552547 293.4881908824539
589 0.005 2.945 1 668.5755743715298 528.1906947216746 528.3907998046724 918.3224530866672 960.0322683264956 987.8705753350716 570.632174700274 316.3762728844021 840.3510375092536 293.4881895616423
590 0.005 2.95 1 668.6998842394795 528.4124469610334 528.6129009743413 918.325228439285 960.0320429270939 987.8709064225326 570.7992265998002 316.4442139174843 840.3751247565044 293.4881929556709
591 0.005 2.955 1 668.8233922099159 528.6338172235622 528.8346153994287 918.3288808016262 960.0326574701783 987.8714821116311 570.9646575563365 316.5121754078318 840.3989539944549 293.4882000114598
592 0.005 2.96 1 668.9461123759703 528.8548066782417 529.055944083162 918.3330579030838 960.0331089552483 987.8715951042682 571.1289586409514 316.5801476769081 840.4224353438735 293.4882084570116
593 0.005 2.965 1 669.0684368221431 529.0754174707519 529.2768890798793 918.3379706287541 960.0337620380632 987.8719589714049 571.2925589605271 316.6481105027011 840.446151119053 293.4882179699412
594 0.005 2.97 1 669.190423002105 529.2956498577911 529.4974515266111 918.34287655148 960.0340003987427 987.8719715669146 571.4555779022771 316.7160875059081 840.4698421144901 293.4882282962211
595 0.005 2.975 1 669.3122723965168 529.5155058827844 529.7176335145537 918.3481096652954 960.0344467747806 987.8723360853276 571.6182245216423 316.7840766567444 840.4937445985222 293.4882396203345
596 0.005 2.98 1 669.4339173448859 529.734985927572 529.9374361729529 918.3530685092455 960.0345422063273 987.8723698176864 571.7805004915135 316.8520796501015 840.5175015056174 293.4882518813791
597 0.005 2.985 1 669.5554345876415 529.954091503194 530.1568612117655 918.3582373453129 960.0349180402072 987.8727698948716 571.9426340044353 316.9200982451552 840.5413478508461 293.4882651213011
598 0.005 2.99 1 669.6767742468352 530.1728231291958 530.3759096696615 918.3631067385843 960.0349942113459 987.8728095007422 572.1044311848768 316.9881342131781 840.5650194520764 293.4882793129634
599 0.005 2.995 1 669.7979972400046 530.3911823419946 530.5945831302721 918.3682064598521 960.0353889113768 987.873214490655 572.2659557144256 317.0561877754784 840.5887996121796 293.4882944656653
600 0.005 3 1 669.9190082662027 530.6091697165932 530.8128825093947 918.3730439370368 960.0354832524195 987.8732479182847 572.4271813654533 317.1242639116504 840.6124263648665 293.4883105114608
601 0.005 3.005 1 670.0398385050341 530.8267866996845 531.0308092879823 918.3781052765189 960.0358893428751 987.8736380411068 572.5881537169512 317.1923596238109 840.6361530085329 293.4883274434312
602 0.005 3.01 1 670.1605085732717 531.0440339091748 531.2483643752437 918.3828913610791 960.0359781926588 987.8736500982071 572.7488422398724 317.2604751844761 840.6597172809161 293.4883451952195
603 0.005 3.015 1 670.2810683868071 531.2609127997549 531.4655492139923 918.3879264951015 960.036385110217 987.874027344111 572.9093056905556 317.3286156499307 840.6834067398488 293.4883637573292
604 0.005 3.02 1 670.4014082761472 531.4774237804103 531.6823645016642 918.3926724692641 960.0364696485123 987.874039870155 573.0694737587078 317.3967763595721 840.7069010626115 293.488383075973
605 0.005 3.025 1 670.5214927544785 531.6936741019263 531.8988847776252 918.3974760087943 960.0367366748558 987.8743582296753 573.2295572676435 317.4647411473719 840.7303251677059 293.4884031911208
606 0.005 3.03 1 670.6413756886607 531.9095632760198 532.1150483847142 918.4021079205678 960.0367664288364 987.8743509703797 573.3894050706252 317.5327708034761 840.7536156209059 293.4884239010476
607 0.005 3.035 1 670.7611143956728 532.1250918191824 532.3308539099538 918.4070207394266 960.0371294985981 987.8747145902229 573.549009404883 317.6008419264542 840.7770270196453 293.4884452647127
608 0.005 3.04 1 670.8806433948603 532.3402597703122 532.5463007472641 918.4117007690496 960.0371889677331 987.8747112040519 573.7083592173045 317.6689520958842 840.8002752948125 293.4884670997592
609 0.005 3.045 1 671.0000397289817 532.5550679641757 532.7613889893436 918.4166586239814 960.0375398229515 987.8750604409082 573.8675562738929 317.7370911788026 840.8236115878204 293.4884894455416
610 0.005 3.05 1 671.1192288496462 532.7695165055696 532.9761186639835 918.4213303290786 960.0375785220994 987.8750425188515 574.0264237238654 317.8052549695423 840.8467735723519 293.4885120799427
611 0.005 3.055 1 671.2382983508223 532.9836067863105 533.1904904287752 918.426266805903 960.0379490308712 987.8754113066049 574.1850866038062 317.8734432128955 840.8700665588375 293.4885350217638
612 0.005 3.06 1 671.3571493875108 533.1973389616516 533.404504397316 918.4309181184361 960.0380073368791 987.8754160855847 574.3434708823413 317.9416569058798 840.8931782296406 293.4885580730823
613 0.005 3.065 1 671.475870565103 533.4107141318341 533.6181613473573 918.435810720787 960.0383779417274 987.875790009989 574.5016388443725 318.0098955310008 840.9163907674186 293.4885812043636
614 0.005 3.07 1 671.5943686768709 533.62373239632 533.8314613604471 918.4404819203633 960.0384547530517 987.8758019220277 574.6595003001513 318.07815558209 840.9394579068999 293.4886041745326
615 0.005 3.075 1 671.7126897806085 533.8363951686855 534.0444055225397 918.4453814227384 960.038835869985 987.8761742425784 574.8170829684268 318.1464123532733 840.9626523912717 293.4886270099839
616 0.005 3.08 1 671.8308201302365 534.0487025607063 534.2569940261491 918.450001485401 960.0388995314364 987.8761760195612 574.9744384461696 318.2147046172549 840.9856498755142 293.4886494837913
617 0.005 3.085 1 671.9488647832907 534.2606563645057 534.46922829632 918.4548634312941 960.0392700562013 987.8765476858102 575.1316319451101 318.2830228289393 841.0087389903134 293.4886715942442
618 0.005 3.09 1 672.0669093597269 534.472256192787 534.6811083219452 918.45941856871 960.039304175359 987.8765371619882 575.2885218853903 318.3513642003028 841.0316013305683 293.4886931304993
619 0.005 3.095 1 672.1844301619682 534.6835027791653 534.8926345366434 918.4642616251264 960.0396761831747 987.8769090219719 575.4451903800332 318.4197438963998 841.0545844335379 293.4887141374037
620 0.005 3.1 1 672.3017526052244 534.8943968272006 535.1038076052777 918.4688483025884 960.0397407670644 987.8769127339272 575.6016814374582 318.4881377831784 841.0774016081035 293.4887344499374
621 0.005 3.105 1 672.4189593735639 535.1049394793332 535.3146284937656 918.473677242108 960.0401119612225 987.8772836581891 575.7579175547751 318.5565532760276 841.1003238305974 293.4887541177137
622 0.005 3.11 1 672.5360144310804 535.3150282529575 535.5250260382946 918.4785290480602 960.040297636183 987.8773247742204 575.9137150436866 318.6251933197566 841.1231422180521 293.4887729882199
623 0.005 3.115 1 672.6529142968031 535.5247623753936 535.7350624733691 918.4834546411266 960.040687951401 987.8776895861384 576.0692491842306 318.6938091215277 841.1460394674264 293.488791144447
624 0.005 3.12 1 672.7695810667609 535.7341425023321 535.9447406159777 918.4879941761451 960.0407374712574 987.8776805334893 576.2244232525524 318.7624218966084 841.1687844508278 293.4888084568503
625 0.005 3.125 1 672.8861049249439 535.9431704724018 536.1540626283429 918.4927843650064 960.0411043560357 987.8780464188135 576.3793682576389 318.83104118867 841.1915995937558 293.4888250312441
626 0.005 3.13 1 673.0023810071862 536.1518467320349 536.3630297631482 918.4973116523419 960.0411551445303 987.8780379976492 576.5340726831835 318.8996701816307 841.2142105729476 293.4888407618973
627 0.005 3.135 1 673.1184391615034 536.3601725779322 536.5716436349012 918.5021070252081 960.0415259434379 987.8784034158375 576.6886203109239 318.9683128944433 841.236911699545 293.488855777131
628 0.005 3.14 1 673.2342957259373 536.5681485795175 536.7799052388173 918.5066342244271 960.0415803697546 987.8783948639467 576.8429054523086 319.0369670884959 841.2594407796012 293.4888699830056
629 0.005 3.145 1 673.3500338362351 536.7757766570866 536.9878163508948 918.5114190571618 960.0419559468214 987.8787656827159 576.9969977543668 319.1056355700013 841.2820891518692 293.4888835167272
630 0.005 3.15 1 673.4655766056042 536.9830567776389 537.1953775574359 918.5160363936083 960.0420196075058 987.8787574993216 577.1508272515352 319.1743183210883 841.3047980337833 293.4888962903971
631 0.005 3.155 1 673.5809932310125 537.189990146239 537.4025903052175 918.5208184475097 960.0423839777163 987.879123311735 577.3044392190657 319.243016572098 841.3275190982529 293.4889084478221
632 0.005 3.16 1 673.6961752491951 537.396577313147 537.6094552723529 918.5253140703339 960.0424326784431 987.8791166798021 577.4577989050407 319.3117292433245 841.3499912723456 293.4889199090732
633 0.005 3.165 1 673.8112486807136 537.602819931329 537.8159739323074 918.5300675725413 960.0428062070735 987.8794863749562 577.6110599521447 319.3804552150513 841.3725434197213 293.4889308261295
634 0.005 3.17 1 673.926079382194 537.8087174824101 538.0221464812525 918.5345337315184 960.0428557425522 987.8794796371236 577.7639748312013 319.449196311922 841.3948878308048 293.488941127212
635 0.005 3.175 1 674.040591142529 538.0142719192844 538.2279743574536 918.5392872886082 960.0432389753831 987.8798511051587 577.9166819970606 319.5179535726052 841.4173110098355 293.4889509729632
636 0.005 3.18 1 674.1552245636265 538.2194835229886 538.4334581628545 918.5437789130899 960.0433011340648 987.8798451724274 578.0691349218456 319.5867305961784 841.4395784790429 293.488960297259
637 0.005 3.185 1 674.2696374394943 538.4243533465066 538.6385989932579 918.5485303139951 960.0436797496531 987.88021300224 578.221408490801 319.6555197783697 841.461982281699 293.4889692621188
638 0.005 3.19 1 674.3837830164842 538.6288815703566 538.8433972222025 918.5529646705979 960.0437204399241 987.880201887224 578.3733984136161 319.7243215694635 841.484172555807 293.4889778014505
639 0.005 3.195 1 674.4977501465356 538.8330652773573 539.0478521912842 918.5576786742747 960.0440938531679 987.8805707479505 578.5251348189421 319.7931454773348 841.5064872282546 293.4889860790216
640 0.005 3.2 1 674.6115922792602 539.0369083358171 539.2519652598628 918.5621380985516 960.0441488337957 987.8805615926351 578.6766416895263 319.8619787815832 841.5286411540923 293.4889940277188
641 0.005 3.205 1 674.7252098421078 539.2404120199415 539.4557374524703 918.5668783037469 960.0445313885012 987.8809304616 578.8279533718481 319.9308233568723 841.5509034399305 293.4890018090716
642 0.005 3.21 1 674.8385788913683 539.4435768240711 539.6591696931728 918.5713440933644 960.0445885289153 987.8809201678007 578.9790110446896 319.9996799576597 841.5729917385285 293.4890093562972
643 0.005 3.215 1 674.951805779908 539.6464040475101 539.8622631704291 918.5760664632687 960.0449652084135 987.8812871045047 579.1298799715563 320.0685497285605 841.5952012837566 293.4890168284264
644 0.005 3.22 1 675.0648021790379 539.8488941461156 540.0650184383665 918.5805224686909 960.0450227709591 987.881277567497 579.2804967395716 320.1374306574156 841.6172333965828 293.4890241513672
645 0.005 3.225 1 675.177668530342 540.0510483180968 540.2674366425607 918.5852355109854 960.0453983401068 987.8816423690948 579.4309244114933 320.2063236887982 841.6393844244125 293.4890314769403
646 0.005 3.23 1 675.2902945374121 540.252866128925 540.4695179062927 918.5896730802863 960.0454523831869 987.8816332142567 579.5810826929547 320.2752246630182 841.6613528039026 293.4890387246924
647 0.005 3.235 1 675.4027936540318 540.4543494092698 540.6712635232509 918.5943740533905 960.0458286111829 987.8819995750606 579.7310566506973 320.3441394117299 841.6834419727409 293.4890460411696
648 0.005 3.24 1 675.5151164678947 540.6554995869357 540.872674833771 918.598744478424 960.0458789570321 987.8819910813218 579.8807769912152 320.4130683234748 841.7053723621976 293.489053340594
649 0.005 3.245 1 675.6272979256311 540.8563167699944 541.073752169342 918.6034099703612 960.0462568391123 987.8823577334399 580.0303146910779 320.482008889652 841.727405740144 293.489060759542
650 0.005 3.25 1 675.7392352983517 541.0568010243459 541.2744958352401 918.6078243593942 960.0463154961267 987.8823472129862 580.1795913084844 320.5509634190674 841.7492570500452 293.4890682034978
651 0.005 3.255 1 675.8510441836189 541.2569539902054 541.4749070737412 918.6125050073809 960.0466929528305 987.8827111521263 580.3288358830912 320.619928818182 841.7712247177882 293.4890758044883
652 0.005 3.26 1 675.9626274015195 541.4567753688559 541.6749861051435 918.6169254153489 960.0467501988666 987.8826996987024 580.4777215428363 320.6889033698598 841.7930212620658 293.4890834601635
653 0.005 3.265 1 676.0741605192561 541.6562668664268 541.8747342027135 918.6216185719579 960.047129147836 987.8830640977571 580.6264071521831 320.7578896186772 841.8149597380403 293.4890912937637
654 0.005 3.27 1 676.1854320985785 541.8554290911981 542.0741519634878 918.6260388449545 960.0471818565104 987.883050606947 580.774843606109 320.8268873837953 841.8367096720913 293.4890992006399
655 0.005 3.275 1 676.2965759716531 542.0542633217058 542.2732405786658 918.6307377451257 960.0475607911443 987.8834148490921 580.9231154820314 320.8958933522097 841.8585812921414 293.4891072998614
656 0.005 3.28 1 676.4074757666457 542.2527692735936 542.472000227927 918.6351482754742 960.04761204883 987.8834034197852 581.0711199141241 320.9649097384909 841.8802681202293 293.4891154785195
657 0.005 3.285 1 676.5182328544261 542.450948332256 542.670432009715 918.6398092233483 960.047980945301 987.8837646431674 581.218932360782 321.0339356978487 841.9020678590131 293.4891238519054
658 0.005 3.29 1 676.6287570993792 542.648800543519 542.8685362409578 918.6441914312804 960.0480231742139 987.8837464494533 581.3664899639709 321.1029711839038 841.923687487815 293.4891323055185
659 0.005 3.295 1 676.7391383799336 542.8463272858669 543.0663140722432 918.6488671880563 960.0484070496228 987.8841138495726 581.513866416204 321.17201777167 841.9454507430549 293.4891409488057
660 0.005 3.3 1 676.8492996804465 543.0435288065739 543.2637658729176 918.653265227873 960.0484646189537 987.8841022345796 581.6610033948872 321.2410739562686 841.9670343240199 293.489149663545
661 0.005 3.305 1 676.9593368926604 543.2404061529156 543.460892636268 918.6579154272068 960.0488359153572 987.8844642948044 581.8079512135322 321.3101375281489 841.9887296657266 293.4891585580957
662 0.005 3.31 1 677.0691526211015 543.4369595154056 543.6576947078599 918.662297069077 960.0488880004532 987.8844493011452 581.9546486028515 321.3792210924562 842.0102486479753 293.4891675116643
663 0.005 3.315 1 677.1788413663761 543.6331900705624 543.8541731102068 918.6669364574459 960.0492575774105 987.8848112512349 582.1011612700266 321.4483086144695 842.0318835009291 293.4891766284189
664 0.005 3.32 1 677.2882924149498 543.8290973650888 544.050327824884 918.6712968740737 960.0493042508406 987.8847955370977 582.2473972904902 321.5174011915811 842.0533434283122 293.4891857874368
665 0.005 3.325 1 677.397607944528 544.0246832067455 544.2461601502469 918.6759258080225 960.0496741818907 987.8851575652709 582.3934650655896 321.5865036454629 842.0749227766261 293.4891950929156
666 0.005 3.33 1 677.506665307919 544.219947492889 544.441670322916 918.6802308321642 960.0496952191286 987.8851370118914 582.539303841516 321.6556147390098 842.096189433001 293.4892044223946
667 0.005 3.335 1 677.6156976988758 544.4148913823375 544.6368592752724 918.6848136725101 960.050059226123 987.8854980913893 582.6849300128629 321.7247346344143 842.1176410275325 293.4892138818914
668 0.005 3.34 1 677.7244702656425 544.6095153206861 544.8317274775101 918.6890539821658 960.0501140160345 987.8854853249006 582.8303276198839 321.7938647450301 842.1389244854174 293.4892233471796
669 0.005 3.345 1 677.8331138357638 544.8038202812223 545.0262758326983 918.6936734198131 960.0504942461532 987.8858473863027 582.9755530449526 321.8630020062812 842.160373819444 293.4892329255149
670 0.005 3.35 1 677.9415414217079 544.9978067547942 545.2205049153727 918.698039377836 960.0505495577985 987.8858319444944 583.1205359782084 321.9321727446648 842.1816721743652 293.4892424941419
671 0.005 3.355 1 678.0498405064066 545.1914756759617 545.4144156715413 918.7026653166909 960.0509208799015 987.8861930364635 583.2653674046137 322.0013409506013 842.2030960421309 293.4892521576703
672 0.005 3.36 1 678.1579576917912 545.3848278202813 545.6080088168329 918.7070054489886 960.0509630226707 987.8861745775697 583.4099509784237 322.0705126551034 842.2243465429286 293.4892617960655
673 0.005 3.365 1 678.265928038531 545.5778639416911 545.8012851086263 918.7116088609401 960.051328798981 987.8865337660143 583.5543535861399 322.1396866172394 842.2457151371168 293.4892715161641
674 0.005 3.37 1 678.3736746762251 545.7705840187449 545.99424479403 918.715946194869 960.0513772579848 987.8865176812961 583.6985126502826 322.2088658423537 842.2669102036555 293.4892811985791
675 0.005 3.375 1 678.4812985696516 545.9629898143247 546.1868891183233 918.7205450771265 960.0517457936274 987.8868761919616 583.8424997050321 322.278045339729 842.2882264307167 293.4892909534977
676 0.005 3.38 1 678.5886961471278 546.1550811633031 546.3792183114567 918.7248586851692 960.0517890129717 987.8868580698763 583.9862377700417 322.3472331080885 842.3093621478185 293.4893006623412
677 0.005 3.385 1 678.6962538963329 546.3468591241555 546.57123323213 918.7294368061029 960.0521494150709 987.8872141989373 584.129808291699 322.4164276758063 842.3307892409573 293.4893104338967
678 0.005 3.39 1 678.803384372444 546.5383235447082 546.7629341845986 918.7337478650252 960.0521947513137 987.8871977464581 584.2731236012712 322.4856211155751 842.3519166286015 293.4893201505446
679 0.005 3.395 1 678.910417842417 546.7294754904242 546.9543221305249 918.7383283344743 960.0525653907075 987.8875572696071 584.4162442992694 322.5548235792672 842.373125074991 293.4893299252989
680 0.005 3.4 1 679.0171971624011 546.9203154303405 547.1453974260226 918.7426462439415 960.0526155229433 987.8875393648018 584.5591414938301 322.6240333164094 842.3941457341681 293.4893396409777
681 0.005 3.405 1 679.1238328934821 547.110844661375 547.3361611258483 918.7472252945145 960.052982481321 987.8878968851924 584.7018741255991 322.6932526154488 842.4152876828944 293.489349411371
682 0.005 3.41 1 679.2301822598314 547.3010634920678 547.5266137477885 918.7516047823888 960.0530219685568 987.887881153554 584.84434212704 322.7624771747761 842.4363132884075 293.4893591215211
683 0.005 3.415 1 679.3364398616866 547.4909730544175 547.7167562004809 918.7562033807585 960.0533892306989 987.8882391930173 584.9866639435974 322.8317063776317 842.4574350710949 293.4893688809853
684 0.005 3.42 1 679.4424875500495 547.6805731787347 547.9065886757816 918.7605133174467 960.0534365054009 987.8882216356371 585.128755021301 322.9009434317446 842.4783726586212 293.4893785740692
685 0.005 3.425 1 679.5483402883851 547.8699586888089 548.0961762759655 918.7649175848874 960.0536913903977 987.8885302611236 585.2708461633785 322.9699945632242 842.4992946867184 293.4893883142837
686 0.005 3.43 1 679.6540154818589 548.059041064151 548.2854652381966 918.7691471439131 960.0537108692934 987.8885089208569 585.4127451911264 323.039088655861 842.5201107365807 293.4893979882734
687 0.005 3.435 1 679.7594632454442 548.2478202398686 548.4744538546664 918.7736881550125 960.0540783967742 987.8888684081923 585.5544973622971 323.1082143013397 842.5410398002142 293.4894077064004
688 0.005 3.44 1 679.8647773696275 548.4362964140812 548.6631416656602 918.7779884535788 960.0541323115121 987.8888518960928 585.6960261238219 323.1773516188754 842.5618577303098 293.4894173528929
689 0.005 3.445 1 679.9699151742367 548.6244702592961 548.8515286900789 918.7825866060617 960.0545093984266 987.8892082635003 585.8373827625642 323.2464988075356 842.5829141006818 293.4894270382548
690 0.005 3.45 1 680.074940009821 548.8123418406008 549.0396147345479 918.7868915180156 960.0545537593564 987.8891867373624 585.9785912473124 323.3156541972555 842.6037597664862 293.4894366460055
691 0.005 3.455 1 680.179888707816 548.9999120146746 549.2274001409938 918.7914375371184 960.0549117372354 987.8895400754931 586.1195825673231 323.3848191850251 842.6246974806679 293.489446289746
692 0.005 3.46 1 680.2846547443121 549.1871807812813 549.4148848437667 918.7957170841171 960.0549557280464 987.8895211423492 586.2603209972202 323.4539902260942 842.6454516272112 293.4894558565303
693 0.005 3.465 1 680.389304578144 549.3741499606404 549.6020701728729 918.8002545240911 960.0553161615649 987.8898777152531 586.4008941833132 323.5231657126666 842.6663412154484 293.4894654647381
694 0.005 3.47 1 680.4937474306417 549.56081919146 549.7889558536849 918.8045036015286 960.0553465846707 987.8898541504655 586.5412118493216 323.592346516435 842.6870574386303 293.4894750027041
695 0.005 3.475 1 680.5980764656755 549.7471887086049 549.9755420424821 918.8090232162614 960.0557071378089 987.8902100627951 586.6813365193872 323.6615330437262 842.7078923907161 293.4894845908677
696 0.005 3.48 1 680.7022415480202 549.9332586593723 550.1618287683324 918.8132834785704 960.0557502783842 987.8901900440459 586.8212399645348 323.7307242288499 842.7285599080986 293.4894941176557
697 0.005 3.485 1 680.8062543765724 550.1190295904953 550.3478164967083 918.8177987334516 960.0561063303471 987.8905414011207 586.9610440123259 323.7999097196509 842.7493374023683 293.4895036968541
698 0.005 3.49 1 680.9100675780687 550.304501871319 550.5335055530763 918.8220663016974 960.0561556932391 987.8905238541601 587.1005765335136 323.869111663402 842.7699432537535 293.4895132141334
699 0.005 3.495 1 681.0137392128831 550.4896763312343 550.7188964825208 918.8265514249612 960.0564965656205 987.8908688204405 587.2399054947223 323.938327576715 842.7906337043968 293.4895227844724
700 0.005 3.5 1 681.117208063342 550.6745530525685 550.9039895812472 918.830805683832 960.0565430817726 987.8908516377555 587.3789971354532 324.0075407950635 842.811173242126 293.4895322951663
701 0.005 3.505 1 681.2205481886289 550.8591331957115 551.088785596721 918.835312396624 960.0568965931544 987.891201639253 587.5179149807935 324.0767543762516 842.8318272010061 293.4895418592515
702 0.005 3.51 1 681.3236941147248 551.0434167552417 551.273284787978 918.8395706376896 960.0569463765372 987.8911833084074 587.6566083626901 324.1459693170831 842.8523288184397 293.4895513637845
703 0.005 3.515 1 681.4267671111984 551.2274041286844 551.4574873619473 918.8442126400643 960.05730712247 987.8915316044065 587.7951350192455 324.2151782841357 842.873096741613 293.4895609232041
704 0.005 3.52 1 681.5297112908006 551.4110073213924 551.6413329664481 918.848624652386 960.057442132971 987.8915533605916 587.9332658553421 324.2845738832051 842.893744388643 293.4895704247339
705 0.005 3.525 1 681.6324951651692 551.5943114685665 551.82487420014 918.8531649824549 960.0578141781306 987.891906935798 588.0712063208213 324.353937294416 842.9144041919694 293.489579982532
706 0.005 3.53 1 681.7350300433383 551.7773166875737 552.0081131180052 918.8574009494889 960.0578560916758 987.8918841342023 588.208898260872 324.423278796786 842.9348382748781 293.4895894821154
707 0.005 3.535 1 681.8374146518031 551.9600248422174 552.1910517656347 918.8618735390327 960.0582069178965 987.8922341921234 588.3464234544136 324.492620357228 842.9553547306162 293.4895990394455
708 0.005 3.54 1 681.939456958488 552.1424358779644 552.3736907829507 918.866109600079 960.0582595902223 987.8922190919467 588.483719441242 324.5619536878235 842.9757149087792 293.4896085424471
709 0.005 3.545 1 682.0414473406793 552.3245510540295 552.55603166864 918.8706205831865 960.058621265752 987.892569137344 588.6208618703283 324.6312847524352 842.9962197152943 293.4896181087768
710 0.005 3.55 1 682.1432518456214 552.5063710030657 552.7380754279344 918.8748422858112 960.0586607210146 987.8925471087051 588.7577946147725 324.7006132422752 843.0165329643942 293.4896276235798
711 0.005 3.555 1 682.2449302473664 552.6878968807043 552.9198233266289 918.8793091305852 960.0590121409358 987.8928960379289 588.8945565127116 324.7699404918164 843.036945289417 293.4896371974883
712 0.005 3.56 1 682.3464096791394 552.8691290746176 553.1012760056248 918.8835225600459 960.0590555290354 987.8928755619932 589.0311003024431 324.8392620328522 843.0571914316051 293.4896467141111
713 0.005 3.565 1 682.4476605593264 553.0500685803743 553.2824344946968 918.8879880715813 960.0594126123725 987.8932256161364 589.1674806331579 324.9085852742205 843.0775115437797 293.4896562843118
714 0.005 3.57 1 682.548717913066 553.2307156957349 553.4632994409401 918.8922426446171 960.0594651162685 987.8932036630702 589.3035161087608 324.9779074884648 843.0977120011013 293.4896657928002
715 0.005 3.575 1 682.6497018014998 553.4110715740308 553.6438718991332 918.8967081764866 960.0598160473588 987.8935490007137 589.4394236814795 325.0472290086557 843.1180338587994 293.4896753521205
716 0.005 3.58 1 682.7505084264313 553.5911364704356 553.824152330691 918.9009150494596 960.0598576731909 987.8935273331931 589.5751496009195 325.1165486744879 843.1381942441764 293.4896848464107
717 0.005 3.585 1 682.851231778696 553.7709116520068 554.0041419261453 918.9053812714228 960.0602080391877 987.8938745305007 589.7107423355894 325.1858678788235 843.1584700941571 293.4896943872129
718 0.005 3.59 1 682.9517658583644 553.9503971592934 554.1838409748818 918.9095896545995 960.0602506868919 987.8938526732918 589.8461401965862 325.2551781880426 843.1785829825783 293.4897038583504
719 0.005 3.595 1 683.0521864399831 554.1295940710251 554.3632504555052 918.9140344556375 960.0606000898759 987.8941994983755 589.9813841721087 325.3244903811402 843.1988021267589 293.4897133744605
720 0.005 3.6 1 683.1524150272498 554.3085029658545 554.5423709353144 918.9182300931253 960.0606445668177 987.8941761253469 590.1164188756062 325.3938060937964 843.2188665796619 293.4897228225395
721 0.005 3.605 1 683.2525238778999 554.4871246583951 554.7212033053784 918.9226656567002 960.0609948148568 987.8945217641108 590.2512947442309 325.4631196424732 843.2390368737575 293.4897323145848
722 0.005 3.61 1 683.3524314630621 554.6654593339572 554.8997479045781 918.926851119049 960.0610372225914 987.8944997483731 590.3859567000701 325.5324311741437 843.2590453502443 293.4897417348791
723 0.005 3.615 1 683.4522226162745 554.8435081367361 555.078005731638 918.9312827945369 960.0613885139937 987.8948459786602 590.5204622553676 325.6017267784939 843.2791656560382 293.4897511991537
724 0.005 3.62 1 683.551814662247 555.0212710503582 555.2559770484091 918.935462699291 960.0614302293178 987.8948221561272 590.6547506837376 325.6710275416356 843.2991263657844 293.4897605935247
725 0.005 3.625 1 683.6512920107052 555.1987493361487 555.4336628604545 918.9398890456308 960.0617802429771 987.8951677917714 590.7888846188262 325.7403288242795 843.3191997707432 293.4897700302327
726 0.005 3.63 1 683.750566092288 555.3759429944135 555.6110634363491 918.9440647130513 960.0618206962566 987.8951435431596 590.9228350179869 325.8096327369435 843.3391125976677 293.4897793957339
727 0.005 3.635 1 683.8497278096301 555.5528531599451 555.7881797204913 918.9484850386293 960.0621697652633 987.8954875314097 591.0566127454354 325.8789343653325 843.3591383156453 293.4897888031028
728 0.005 3.64 1 683.9486233649819 555.7295646457517 555.9650706093344 918.9525193266425 960.0621225994864 987.8954276313231 591.1903218942607 325.9480618553491 843.3788999049112 293.4897981381954
729 0.005 3.645 1 684.0474424541317 555.9059980339275 556.1416872033598 918.9568712852287 960.0624487544598 987.8957695563155 591.3239252804138 326.0172201893755 843.3988281179929 293.4898075148652
730 0.005 3.65 1 684.146082062968 556.0821531320802 556.3180279599026 918.9610039529807 960.0624908610611 987.8957502845706 591.4573237074177 326.0863908023301 843.4186017507078 293.4898168193146
731 0.005 3.655 1 684.2446292782297 556.2580303675853 556.4940926642977 918.9654159717553 960.0628487278479 987.896096712453 591.5905574521316 326.1555682350157 843.4385254951549 293.4898261640425
732 0.005 3.66 1 684.3429665037567 556.4336307040068 556.669881346784 918.9696699729121 960.0629036371133 987.8960684597438 591.7236169946588 326.2247500818981 843.4584272532676 293.4898354331362
733 0.005 3.665 1 684.4412232112763 556.6089537039453 556.8453939072176 918.974124351111 960.0632434885238 987.896409163127 591.8564966519504 326.2939289432421 843.4784159976023 293.4898447393025
734 0.005 3.67 1 684.5393353171062 556.7839995589209 557.0206304057533 918.9783862165381 960.0633281322615 987.8964028151896 591.9891720147638 326.3631090248798 843.4982784725712 293.4898539684428
735 0.005 3.675 1 684.6373469282271 556.9587689632906 557.1955910256679 918.9828207103775 960.0636809674813 987.8967467766601 592.121671973286 326.4322805473128 843.5181987775032 293.4898632371872
736 0.005 3.68 1 684.7351289155215 557.1332615888247 557.3702755339618 918.9867976702956 960.0636942462146 987.89671895353 592.2539493919529 326.5014571987579 843.5378151639623 293.489872434962
737 0.005 3.685 1 684.8328106890438 557.3074785889669 557.5446845377884 918.9911356099176 960.0640433556919 987.8970654119673 592.3860611457818 326.5706296132997 843.557577528864 293.4898816767663
738 0.005 3.69 1 684.9302529593618 557.4814193944929 557.7188177514253 918.9952711005579 960.064093863875 987.8970449334937 592.5179373955386 326.639803000643 843.5772131723674 293.4898908524531
739 0.005 3.695 1 685.0276042423141 557.6550854531409 557.8926761139222 918.9996614941277 960.0644469341548 987.8973875378564 592.6496473774627 326.7089743742056 843.5969792658095 293.4899000765718
740 0.005 3.7 1 685.1248055101695 557.8284772521827 558.066260117914 919.003789445367 960.0644767497201 987.8973572871579 592.7811484220605 326.7781437621989 843.6165409320014 293.4899092384351
741 0.005 3.705 1 685.2218985146418 558.0015952678147 558.2395700821623 919.0081684589817 960.0648217509719 987.897698902165 592.912495332639 326.8473100953125 843.6362324125608 293.4899184515088
742 0.005 3.71 1 685.3187956700503 558.1744395264119 558.4126062009789 919.0122975290569 960.0648600829941 987.8976731909243 593.0436191922117 326.9164714740187 843.655776871647 293.4899276034145
743 0.005 3.715 1 685.4155867216392 558.347010927531 558.5853691528422 919.0166703867933 960.0652048109861 987.8980162768897 593.1745960653093 326.9856326131674 843.6754402151802 293.4899368076331
744 0.005 3.72 1 685.5121837456211 558.5193094149465 558.7578590501256 919.0207880095001 960.0652411234848 987.8979905751037 593.3052823902963 327.0547887038081 843.6949483565153 293.4899459503862
745 0.005 3.725 1 685.6086747150852 558.6913360245098 558.9300766568235 919.0251545629274 960.0655866679106 987.8983304055369 593.435858962777 327.1239497647466 843.7145710249021 293.4899551464318
746 0.005 3.73 1 685.7049740190495 558.8630908188135 559.1020221809115 919.0292732647401 960.0656249688233 987.8983043706253 593.5662506173319 327.193104066027 843.7340376099334 293.4899642830514
747 0.005 3.735 1 685.8011602240447 559.0345746606837 559.2736963261683 919.033632150145 960.065967744011 987.898644503634 593.6964982672611 327.2622558061483 843.7536105440638 293.4899734731425
748 0.005 3.74 1 685.8971848700241 559.2057876352472 559.4450993171331 919.0377382910199 960.0660022875275 987.8986170448635 593.8265438948224 327.3314001491979 843.77302897276 293.4899826047138
749 0.005 3.745 1 685.9930903580893 559.3767306264014 559.6162318792391 919.0420895413946 960.0663454590584 987.8989585501848 593.956440225804 327.400538683075 843.7925563004256 293.4899917876861
750 0.005 3.75 1 686.0888006450519 559.5474036901152 559.7870941836586 919.0461715102136 960.0663778183853 987.8989293868071 594.0861317566188 327.4696669419187 843.8119247154601 293.4900009085468
751 0.005 3.755 1 686.1844078486751 559.7178078265556 559.9576870648376 919.0505088781887 960.0667207833644 987.8992691343051 594.2156672127243 327.5387939584538 843.8314084107928 293.4900100820606
752 0.005 3.76 1 686.2798284251033 559.887943016702 560.1280106822994 919.0545988991286 960.0667572285236 987.8992412407849 594.3449947332541 327.6079141725901 843.850734777133 293.4900191950168
753 0.005 3.765 1 686.3751538348424 560.0578103322529 560.298065820438 919.0589450788706 960.0671085200205 987.8995892244675 594.4741157391819 327.6770290711139 843.8701942028263 293.490028359462
754 0.005 3.77 1 686.4702818298575 560.2274097406124 560.4678527037366 919.0630397274375 960.0671481143031 987.8995637931683 594.6030631286581 327.7461410692424 843.8894869786428 293.4900374588269
755 0.005 3.775 1 686.5653005909329 560.39674219741 560.6373721054806 919.0673819096427 960.0674946873197 987.8999062758119 594.7318765338521 327.8152462454659 843.9088882272703 293.4900466096947
756 0.005 3.78 1 686.6601626538197 560.5658079468242 560.8066243983849 919.071517729637 960.0675370226245 987.8998771241132 594.860492608366 327.8843451687086 843.928139932496 293.4900556968634
757 0.005 3.785 1 686.7549155933413 560.7346076941301 560.9756102130079 919.0758609567696 960.067876726621 987.9002145166016 594.9889573547622 327.9534462122703 843.9474955234955 293.4900648325989
758 0.005 3.79 1 686.849467854502 560.9031414638716 561.1443297453534 919.0799386290171 960.067906504253 987.9001829061705 595.1172161680213 328.022537531105 843.9666877865078 293.4900739031376
759 0.005 3.795 1 686.943906185073 561.0714101882331 561.3127836989172 919.0842581856886 960.068245991902 987.9005215416159 595.2453270118727 328.0916229360933 843.985990515834 293.4900830212854
760 0.005 3.8 1 687.0381534885205 561.239413931611 561.4809723151116 919.0883202710047 960.0682753712233 987.9004890672778 595.3732297728352 328.1607014490849 844.0051330916998 293.4900920736729
761 0.005 3.805 1 687.1322793084487 561.4071536635553 561.6488963672223 919.0926226109113 960.0686123968395 987.9008265112643 595.5009778125209 328.2297689086104 844.0243845236733 293.4901011736109
762 0.005 3.81 1 687.2262007117873 561.5746293783344 561.8165560680101 919.0966743982735 960.0686420418202 987.900797132874 595.6285174605807 328.2988328816608 844.0434760105511 293.4901102065862
763 0.005 3.815 1 687.3200333501225 561.7418425465036 561.9839524353752 919.1009481269419 960.0689750922901 987.9011343019296 595.755936317487 328.3678900096015 844.0626828305938 293.4901192846894
764 0.005 3.82 1 687.4136844077899 561.9087927252559 562.1510854923678 919.1049896549556 960.0690060296312 987.9011034824705 595.8831435224581 328.436938102106 844.0817331272082 293.490128295235
765 0.005 3.825 1 687.5072329131291 562.0754805052761 562.3179557912133 919.1093022261317 960.0693541538985 987.9014426671007 596.0100522634225 328.5059776454036 844.1009483461826 293.4901373505609
766 0.005 3.83 1 687.6005985183324 562.2419062600361 562.4845636960039 919.1133553533845 960.0693852651552 987.9014098063684 596.1368727993646 328.5750092487234 844.1199801062045 293.4901463375292
767 0.005 3.835 1 687.6938632528816 562.408070936454 562.650909983368 919.1176546916847 960.0697243488678 987.9017471401655 596.2635772184843 328.6440339071869 844.1391132025084 293.4901553692366
768 0.005 3.84 1 687.7869443428498 562.573974577526 562.8169948485393 919.1217083137468 960.0697561216175 987.9017163246536 596.3901033984058 328.7130488397861 844.1580839680961 293.4901643331078
769 0.005 3.845 1 687.8799284414296 562.739618121561 562.9828190695259 919.1259975169168 960.070091895224 987.9020518293491 596.5164629300776 328.7820556005925 844.1771632949257 293.4901733423818
770 0.005 3.85 1 687.9727210190802 562.9050015567508 563.1483828443836 919.1300372118851 960.0701220083422 987.9020201757368 596.6426269141122 328.8510553194755 844.196085926476 293.4901822837788
771 0.005 3.855 1 688.0654188510025 563.0701258962634 563.3136869348854 919.1343164238292 960.070456689327 987.9023559319335 596.7686480522874 328.9200458746194 844.2151147688909 293.4901912684877
772 0.005 3.86 1 688.1579370658761 563.2349911913335 563.4787316148887 919.1383514271172 960.0704885965467 987.9023238795082 596.8944618653741 328.9890264888251 844.2339956336527 293.4902001860586
773 0.005 3.865 1 688.2504348870572 563.3995985330432 563.6435177409942 919.142621485983 960.0708263062776 987.9026609792123 597.0201306923427 329.0579985199527 844.2529466390529 293.4902091489233
774 0.005 3.87 1 688.3427494718254 563.5639479960566 563.808045609782 919.1466887423528 960.0708759162051 987.9026322254077 597.1456475857327 329.1269627700134 844.2717681976113 293.4902180420535
775 0.005 3.875 1 688.4349961553828 563.7280407594095 563.9723161457907 919.1509555710247 960.0712015879254 987.902961967092 597.2709740062859 329.1959184992806 844.290669096845 293.4902269790805
776 0.005 3.88 1 688.5270161497928 563.8918764816556 564.1363292488646 919.1550006760031 960.0712354250539 987.9029297320964 597.3960976092164 329.264866801124 844.3094540742187 293.4902358473846
777 0.005 3.885 1 688.618858937966 564.0554560213387 564.3000856378962 919.1592664350643 960.0715664022456 987.9032633586473 597.5210812506961 329.3338060290838 844.3283577111665 293.4902447594457
778 0.005 3.89 1 688.7105309613199 564.2187794723521 564.4635855809005 919.163283265254 960.0715949596713 987.9032299203238 597.6458638397766 329.4027286303325 844.3471168069749 293.4902536029956
779 0.005 3.895 1 688.8020156720896 564.381847590362 564.626829749049 919.1675364494162 960.0719288245658 987.9035652851313 597.7704956734626 329.471641804305 844.3659672606135 293.4902624920936
780 0.005 3.9 1 688.8933679855362 564.5446605963272 564.7898184464549 919.171554956177 960.0719644855724 987.9035350208413 597.8949310124752 329.5405485995304 844.3846877462162 293.4902713132783
781 0.005 3.905 1 688.9846449262963 564.7072197540055 564.9525527915443 919.1759072488381 960.0723217930007 987.9038703196416 598.0192079460782 329.6094528461265 844.403642312628 293.4902801784099
782 0.005 3.91 1 689.0757480332049 564.869524787943 565.1150326856399 919.179943970471 960.0723483521522 987.9038339317106 598.1432868039509 329.678342925253 844.4223874925758 293.4902889758227
783 0.005 3.915 1 689.1667535456545 565.0315765791204 565.2772587680496 919.1841914988723 960.072674736383 987.9041672363579 598.2672321202754 329.747222385975 844.4411954294064 293.4902978178131
784 0.005 3.92 1 689.2575665298747 565.1933751060554 565.4392311952481 919.1881839661015 960.0726991650516 987.9041326398923 598.3909771723753 329.8160924488394 844.4598239799972 293.4903065922776
785 0.005 3.925 1 689.3482813731791 565.35492135017 565.6009507558526 919.1924213450021 960.0730329795977 987.90446666487 598.5142976459498 329.8849524011089 844.4785529070502 293.4903154140098
786 0.005 3.93 1 689.4388250044532 565.5162154485266 565.76241777493 919.1964148579175 960.0730617239767 987.9044328772088 598.6376026721571 329.9538016190667 844.4971315462667 293.4903241708565
787 0.005 3.935 1 689.5292984909627 565.677258456662 565.9236331047608 919.2006635835423 960.0733964199846 987.9047657220701 598.760830537589 330.0226408137866 844.5158486196907 293.4903329757572
788 0.005 3.94 1 689.6195829915482 565.8380501888815 566.0845968702936 919.2046524558847 960.0734220380959 987.9047300733051 598.8838847180727 330.0914707665644 844.5343928725221 293.4903417162232
789 0.005 3.945 1 689.7097622564253 565.9985915657278 566.2453097316383 919.2088772820473 960.073752912231 987.905062124424 599.0068151243601 330.1602900501496 844.5530324779485 293.4903505036779
790 0.005 3.95 1 689.7997735675985 566.158882739909 566.4057719668516 919.2128507185378 960.0737764408918 987.9050245994549 599.1296178077558 330.2290989876922 844.5715143507578 293.4903592262489
791 0.005 3.955 1 689.88967237819 566.3189244871401 566.5659842130423 919.2170663458402 960.0741072342247 987.9053565781437 599.2522511066677 330.2978994875473 844.5901015438963 293.4903679970411
792 0.005 3.96 1 689.9793939770626 566.4787169561308 566.725946754015 919.2210412723359 960.0741345734172 987.9053217661707 599.374678470071 330.3666880762001 844.6085428992948 293.4903767014578
793 0.005 3.965 1 690.069004222251 566.6382610348891 566.8856603011139 919.2252547378798 960.0744656341586 987.9056528815323 599.4969466891861 330.4354658521639 844.6270899269914 293.4903854536757
794 0.005 3.97 1 690.1584398994673 566.7975565981362 567.0451250423497 919.2292262932397 960.074492740753 987.9056184948412 599.6190687584464 330.5042330618303 844.6454901322152 293.4903941394077
795 0.005 3.975 1 690.2477891094723 566.9566047496804 567.2043417823531 919.2334290029809 960.0748206459319 987.9059494253678 599.7410365734555 330.5729880068152 844.6639935734881 293.4904028717888
796 0.005 3.98 1 690.3370087191806 567.1153319200708 567.3632595473547 919.2374823282386 960.0749134709995 987.9059422685123 599.8626514707569 330.6418868843058 844.6824229370173 293.4904115393608
797 0.005 3.985 1 690.4263071674762 567.2738083580472 567.5219222592457 919.241692661458 960.075236251971 987.9062662227395 599.9841134490243 330.7107410644612 844.7009500534338 293.4904202561032
798 0.005 3.99 1 690.5153192245779 567.4320357032741 567.6803324498652 919.2456278925436 960.0752469574662 987.9062234617186 600.1053398831349 330.7795676976679 844.7192630526711 293.4904289065448
799 0.005 3.995 1 690.6043086242411 567.5900152197364 567.8384919441348 919.2497804647436 960.0755665595937 987.9065530294123 600.2264094907072 330.8483722551707 844.7376623166863 293.4904376040673
800 0.005 4 1 690.692946518472 567.7477465439854 567.9964012042993 919.2537107336022 960.0755902793911 987.9065180286398 600.3472592351362 330.9171578200296 844.7559139567509 293.4904462387199
801 0.005 4.005 1 690.7814415632105 567.9052309849764 568.1540615843418 919.2578931691982 960.0759222036882 987.9068492665929 600.4680146573305 330.9859260368606 844.774276414984 293.4904549253848
802 0.005 4.01 1 690.8697367669566 568.0624684875415 568.3114735742683 919.2618276668461 960.0759426808399 987.9068091347323 600.5885902797614 331.0546797285203 844.792490930036 293.4904635455168
803 0.005 4.015 1 690.9580502195231 568.2194603770797 568.4686383431533 919.2660065495839 960.0762707967634 987.907139193811 600.7090511431664 331.1234180568121 844.8108138380336 293.4904722122089
804 0.005 4.02 1 691.0460937448989 568.3762067901579 568.6255563528036 919.2699297434082 960.0762875764214 987.9070984999211 600.8292597515906 331.1921406403371 844.8289670542083 293.4904808119727
805 0.005 4.025 1 691.1340320764739 568.5327089703479 568.7822287916637 919.2741073468818 960.0766169437653 987.9074289638652 600.9493828481113 331.260848211082 844.8472380099337 293.4904894563732
806 0.005 4.03 1 691.2217956532023 568.688966378087 568.9386557612848 919.2780369608515 960.0766396246592 987.9073902988141 601.0693233421144 331.3295433841602 844.8653636296574 293.4904980299356
807 0.005 4.035 1 691.3094476567835 568.8449807406666 569.0948383812353 919.2821537392628 960.0769443693417 987.9077134846057 601.1891325245995 331.3982181483343 844.8835572002574 293.4905066463689
808 0.005 4.04 1 691.3969241921153 569.0007513120272 569.2507767255564 919.2860513460464 960.0769611154636 987.9076734325346 601.3087479625643 331.4668736444008 844.9016165930383 293.490515190966
809 0.005 4.045 1 691.4843107639567 569.1562797471424 569.4064719120246 919.290201641462 960.0772880119914 987.9080020790948 601.4282399378044 331.5355191161356 844.9197932905558 293.4905237770429
810 0.005 4.05 1 691.5715251123884 569.3115663008584 569.5619243518945 919.2940900155422 960.0772949944128 987.907954148347 601.5475431877187 331.6041512677771 844.9378136094435 293.4905322910174
811 0.005 4.055 1 691.6586525646121 569.466611770267 569.7171348880275 919.2982549000278 960.0776304636349 987.9082854400818 601.6667342219801 331.6727690151479 844.955965733358 293.4905408462529
812 0.005 4.06 1 691.7456111802286 569.6214161485576 569.8721037579014 919.3021718812454 960.0776562687425 987.9082463073763 601.7857296116692 331.7413750917885 844.9739710582955 293.4905493313897
813 0.005 4.065 1 691.832482161378 569.7759805724135 570.0268318780614 919.3063182619636 960.0779809443094 987.9085734260115 601.9045934494064 331.8099657164018 844.9920805285745 293.490557858705
814 0.005 4.07 1 691.9191820627943 569.9303052189262 570.1813195479796 919.3102241792762 960.0780029204398 987.9085342865985 602.0232693940169 331.8785417911756 845.0100411952292 293.4905663142068
815 0.005 4.075 1 692.0057793435835 570.0843906913021 570.3355674462763 919.3143593636838 960.0783253034674 987.9088608319051 602.14180400099 331.9471024094209 845.0281009262181 293.490574812872
816 0.005 4.08 1 692.0922077064322 570.238237149022 570.4895758378623 919.3182555942085 960.0783456602524 987.9088204995007 602.2601523880513 332.0156476532338 845.0460137457389 293.4905832411354
817 0.005 4.085 1 692.1785874179476 570.3918459480996 570.643345744713 919.3223985499521 960.0786737605316 987.9091487100625 602.3783883022602 332.0841758266934 845.0640425473764 293.4905917151027
818 0.005 4.09 1 692.2647896532347 570.5452172621007 570.796877460534 919.3262627911455 960.0787005588962 987.9091085397774 602.4964308498 332.1526859398274 845.0819431288837 293.4906001208535
819 0.005 4.095 1 692.3508935918446 570.6983515489522 570.9501716280279 919.3303706163249 960.0790252078892 987.9094344935029 602.6143367361939 332.2211817831325 845.0999362364556 293.4906085704026
820 0.005 4.1 1 692.4368525269763 570.8512487805656 571.1032284113198 919.3342369038376 960.0790447399954 987.9093958908583 602.7320659471071 332.2896627727426 845.1177770793975 293.4906169516117
821 0.005 4.105 1 692.5227079651333 571.0039100673254 571.2560486416177 919.3383483657911 960.079367542502 987.9097226508014 602.8496579757116 332.3581287475443 845.1357215620762 293.4906253738803
822 0.005 4.11 1 692.6083955698707 571.1563356888896 571.4086327928585 919.3422298571236 960.0793923627522 987.9096816089769 602.967083542558 332.4265780718214 845.1535677420292 293.4906337241988
823 0.005 4.115 1 692.6939843154821 571.3085264675058 571.5609814594486 919.3463404842521 960.0797139904635 987.9100066146368 603.0843711165227 332.495012349118 845.1714908162273 293.4906421139805
824 0.005 4.12 1 692.7794062838291 571.4604816571863 571.7130940970592 919.3503224720821 960.0797319563644 987.9099604995131 603.2014890452035 332.5634265962714 845.1892680830171 293.4906504357822
825 0.005 4.125 1 692.864740447279 571.6122030506976 571.864972124305 919.354444172644 960.0800374040131 987.9102810192813 603.3184787350028 332.6318278996309 845.207105395617 293.4906588038089
826 0.005 4.13 1 692.949886939962 571.7636905650867 572.0166158582016 919.3582926126866 960.0800394755923 987.9102351092333 603.4352671541814 332.7002135496022 845.2247872746793 293.4906671097172
827 0.005 4.135 1 693.0349559326594 571.9149471318894 572.1680270239531 919.3623973420315 960.0803660425274 987.9105654237935 603.5519452962714 332.7685841240246 845.2425992482428 293.4906754642094
828 0.005 4.14 1 693.1198424609186 572.065971104843 572.3192052961152 919.3662411875346 960.0803759340961 987.9105184449213 603.6684269202531 332.8369354657125 845.2602496734588 293.4906837556171
829 0.005 4.145 1 693.2046439094926 572.2167633265168 572.4701513844193 919.370333273626 960.0807005987542 987.9108460250355 603.784772681511 332.9052730609025 845.278022100963 293.4906920971434
830 0.005 4.15 1 693.2892700963827 572.3673240905744 572.6208655298716 919.3741778273157 960.080714248477 987.9108002572605 603.9009408669025 332.9735966912579 845.2956348403131 293.4907003778602
831 0.005 4.155 1 693.3738111060261 572.5176536731707 572.7713482509329 919.3782759690025 960.0810421480912 987.9111276700269 604.0169723611668 333.0419054422414 845.3133691323994 293.4907087076102
832 0.005 4.16 1 693.4581770971492 572.667752313039 572.921599703551 919.382112894324 960.0810507388894 987.9110786924688 604.1328179194817 333.1101969861705 845.330938869001 293.4907169756896
833 0.005 4.165 1 693.5424789867408 572.8176213070283 573.0716208388505 919.3861920232573 960.0813679667524 987.9114016172742 604.2485357458654 333.1784753761555 845.348628797424 293.4907252911628
834 0.005 4.17 1 693.6265966157724 572.9672603986509 573.2214117121098 919.3900175190433 960.0813747718333 987.9113545708354 604.3640688483623 333.2467357037567 845.3661535002146 293.4907335439854
835 0.005 4.175 1 693.7106243531025 573.1166704463707 573.3709730741934 919.3941028177036 960.0817021622992 987.9116830600783 604.4794750529653 333.3149760395819 845.3838017365381 293.4907418437808
836 0.005 4.18 1 693.7943795213442 573.2659160935237 573.5203507422527 919.397799832646 960.0816303224959 987.9116010067287 604.5947483751067 333.3830387344136 845.4011833407347 293.4907500809451
837 0.005 4.185 1 693.8780659564562 573.4149368988636 573.6695065855574 919.4018000465937 960.0819303937049 987.911923881241 604.7099144480297 333.4511196642372 845.4187260419587 293.490758365454
838 0.005 4.19 1 693.9616223639202 573.5637318465891 573.8184386659323 919.4056049734775 960.081945082803 987.9118786304221 604.8249348491889 333.5192000999662 845.436152090247 293.4907665863253
839 0.005 4.195 1 694.0451387110128 573.7123012287186 573.967146502554 919.4097272347053 960.0822919083918 987.9122087881443 604.9398919536903 333.5872641456558 845.4537383540984 293.4907748532265
840 0.005 4.2 1 694.1285062652864 573.8606453040051 574.1156302183732 919.4135702703154 960.0823056826711 987.9121579699992 605.0546535483589 333.6553280890124 845.4711629991228 293.490783051874
841 0.005 4.205 1 694.21181195587 574.0087647840578 574.2638901066407 919.4176483864095 960.0826262849566 987.9124800853018 605.1692835297744 333.7233773258853 845.4887033163283 293.4907912919477
842 0.005 4.21 1 694.2949565358829 574.1566594422566 574.411925920279 919.4214583840394 960.0826368986141 987.9124299981106 605.2837210178105 333.7914105715992 845.5060738198224 293.4907994607072
843 0.005 4.215 1 694.3780308662782 574.3043302414266 574.5597381818557 919.4255257035726 960.0829528429609 987.9127539806466 605.3980361812407 333.8594236982484 845.5235721726567 293.4908076713452
844 0.005 4.22 1 694.4609400899585 574.4517769222555 574.7073267649582 919.4293246106403 960.0829624936931 987.9127051547708 605.5121617285471 333.927426027257 845.5409022805649 293.4908158171357
845 0.005 4.225 1 694.5437666016946 574.5990002376897 574.8546921267252 919.4333812388986 960.0832854487553 987.9130290187585 605.6261614191596 333.9954135367111 845.5583667864913 293.4908240083893
846 0.005 4.23 1 694.626424428791 574.7460001367697 575.0018342926617 919.437181238001 960.0832933740131 987.9129791762786 605.739972643278 334.0633853566601 845.5756645630701 293.490832134334
847 0.005 4.235 1 694.7090064702707 574.89277744355 575.1487537851548 919.4412313853004 960.0836145126304 987.9133029449656 605.853658421421 334.1313402805261 845.5930802158532 293.4908403091285
848 0.005 4.24 1 694.7914212513452 575.0393320542966 575.2954506469106 919.4450247806235 960.0836222577821 987.9132542460917 605.9671609573222 334.1992790002063 845.6103343378951 293.4908484222862
849 0.005 4.245 1 694.8738533881204 575.1856019903 575.4418810645255 919.4491926876574 960.0840222187451 987.9136103507878 606.0804723148386 334.267372407 845.6278099771212 293.4908565854964
850 0.005 4.25 1 694.9560766668212 575.3316469669345 575.5880832221487 919.4530271300513 960.0840457152134 987.9135616973034 606.1935562808764 334.335407853833 845.6450687082441 293.4908646888724
851 0.005 4.255 1 695.0382131221152 575.4774684096127 575.7340592942573 919.457083957058 960.084367191428 987.913883558335 606.3065021195903 334.4034040146811 845.6624264872796 293.4908728434617
852 0.005 4.26 1 695.1201439177152 575.6230663648865 575.8798099698793 919.4608603757492 960.0843668199792 987.9138313865667 606.4192539865531 334.471372902795 845.6795980998602 293.4908809413469
853 0.005 4.265 1 695.2019803457157 575.7684421149819 576.0253365755639 919.4648895949248 960.0846856439404 987.9141541287931 606.5318837212104 334.5392826044986 845.696886581717 293.49088909661
854 0.005 4.27 1 695.283632679884 575.9135958073086 576.1706396184205 919.4686587716683 960.0846901845752 987.914103692883 606.6443318575045 334.6071925094513 845.7140099089391 293.4908971974513
855 0.005 4.275 1 695.3652032402434 576.058528123776 576.315720034587 919.4726836780727 960.0850120078164 987.9144273179944 606.7566584924811 334.6750963372863 845.7312557106378 293.4909053563237
856 0.005 4.28 1 695.4465984171856 576.2032390860323 576.4605781073921 919.4764481214842 960.0850162628094 987.9143766929357 606.8688041583928 334.7429777573466 845.7483375609107 293.4909134581015
857 0.005 4.285 1 695.5279168685258 576.3477299076862 576.6052148927092 919.4804663054131 960.0853366009285 987.9146977333739 606.9808329178165 334.8108387194245 845.7655414343499 293.4909216132081
858 0.005 4.29 1 695.6090667324701 576.4920003750002 576.7496305575397 919.4842237616467 960.0853393009169 987.9146443559471 607.0926686595722 334.8786723997908 845.7825823068683 293.4909297055091
859 0.005 4.295 1 695.6901499462632 576.6360513418778 576.8938258525022 919.4882568782114 960.0856635888438 987.9149671291777 607.204394764653 334.9464884963564 845.7998509725453 293.4909378483634
860 0.005 4.3 1 695.7710634171497 576.7798829520676 577.037801105419 919.492011171432 960.0856644404612 987.9149124070409 607.3159454183059 335.0142853681384 845.8169115626243 293.4909459293817
861 0.005 4.305 1 695.8519728811858 576.9234958674019 577.1815570417135 919.4960097042147 960.0859790617734 987.9152323750853 607.4273800701806 335.0820621835922 845.8340506692144 293.4909540570653
862 0.005 4.31 1 695.9326711969558 577.0668897126676 577.325093641918 919.4997538876175 960.0859813018112 987.9151793123689 607.5386301019373 335.149819635881 845.8510290852436 293.4909621167351
863 0.005 4.315 1 696.0132774007448 577.2100663522215 577.468412088914 919.5037547860977 960.0863006842474 987.9155002966427 607.6497769523932 335.2175630811715 845.8681246973496 293.4909702227615
864 0.005 4.32 1 696.0937073380887 577.3530253603715 577.6115124192174 919.5074970438274 960.0863041204408 987.9154471424578 607.7607428053652 335.2852824409467 845.8850570355499 293.4909782616863
865 0.005 4.325 1 696.174060769705 577.4957676604515 577.7543954446069 919.5114921325099 960.0866221412808 987.9157673188121 607.8715875210685 335.3529816499748 845.9021110947982 293.4909863456075
866 0.005 4.33 1 696.2542453078967 577.6382932510462 577.8970612975704 919.5152266119487 960.086624116032 987.915714137595 607.9822534476278 335.4206593002321 845.9190023203533 293.490994361405
867 0.005 4.335 1 696.334357132737 577.7806031167562 578.0395108148437 919.5192145634552 960.0869415098955 987.9160338738926 608.0928011823532 335.4883184622113 845.9360162222829 293.4910024209959
868 0.005 4.34 1 696.4142956950382 577.9226970785096 578.1817440535124 919.5229396720056 960.0869401715914 987.9159765426978 608.203164072998 335.5559551399101 845.9528665553546 293.4910104110866
869 0.005 4.345 1 696.4941665246008 578.064576265744 578.3237618984466 919.5269210664318 960.0872568965859 987.9162955204067 608.3134148480389 335.6235723493645 845.9698407271469 293.4910184442448
870 0.005 4.350000000000001 1 696.5738756264278 578.2062405020529 578.4655644294846 919.5306645777805 960.0872656274636 987.9162429708572 608.4235239761326 335.6911682161284 845.9866580662464 293.4910264073527
871 0.005 4.355 1 696.6535181204401 578.3476904436253 578.6071523019782 919.5346577166235 960.0875888939065 987.9165642913596 608.5335011218815 335.7587419834522 846.0036004165479 293.491034412791
872 0.005 4.36 1 696.733019427881 578.4889260337404 578.7485255522947 919.5383839256637 960.0875912767922 987.9165089441034 608.6433036273047 335.8262949844702 846.0203821624351 293.4910423483024
873 0.005 4.365 1 696.8124400934311 578.6299484960615 578.8896850655397 919.5423532087857 960.0879049639441 987.9168266011371 608.7529747043659 335.8938264039037 846.0372786713691 293.4910503271416
874 0.005 4.37 1 696.8916882373984 578.7707574438299 579.030630812638 919.5460610188617 960.0879042589132 987.916773100843 608.8624635366198 335.9613349207666 846.0540096656069 293.4910582365066
875 0.005 4.375 1 696.9708613641714 578.911353938107 579.1713635933679 919.5500218701374 960.0882201363853 987.9170931490127 608.9718344537432 336.0288241237523 846.0708619756016 293.4910661895591
876 0.005 4.38 1 697.049875207503 579.051737890193 579.3118835205913 919.5537335283205 960.0882216401291 987.9170368341819 609.0810363199298 336.096293801039 846.0875595516876 293.4910740744856
877 0.005 4.385 1 697.1289467980996 579.1919107863431 579.4521915185616 919.5576578489577 960.0885251220252 987.9173506992356 609.1901336335503 336.1637474001627 846.1043702171712 293.4910820054923
878 0.005 4.39 1 697.2078099214519 579.3318717211718 579.5922874366115 919.5613460622318 960.0885223645435 987.9172946693558 609.2990509619373 336.2311796440194 846.1210118262018 293.4910898677589
879 0.005 4.395 1 697.2866965316189 579.4716221730154 579.732172171861 919.5653261850617 960.0888533175817 987.9176179624932 609.4078438692256 336.2985901503892 846.1378308036963 293.4910977740973
880 0.005 4.4 1 697.3653570017532 579.6111617585832 579.8718457886898 919.5690289729613 960.088855673981 987.9175622653185 609.5164594867531 336.3659728782253 846.154461248826 293.4911056137627
881 0.005 4.405 1 697.4440801820795 579.7504917084592 580.0113092345233 919.5729522151998 960.0891639360971 987.9178776399523 609.6249574679223 336.4333367414631 846.1711063623083 293.4911134969661
882 0.005 4.41 1 697.5225091461814 579.8896118191475 580.1505625707262 919.5766327054457 960.0891604459773 987.9178215515434 609.7332689883153 336.5006788039295 846.1876524881249 293.4911213152286
883 0.005 4.415 1 697.6008184465308 580.0285228936946 580.289606428508 919.580583677145 960.0894832328274 987.918140124438 609.8414876214304 336.5679990982946 846.2043441227103 293.4911291811108
884 0.005 4.42 1 697.6788719276238 580.1672245969256 580.4284408042886 919.5842753703351 960.0894860831206 987.9180825729688 609.9495248633792 336.6352979005572 846.2208843126106 293.4911369831393
885 0.005 4.425 1 697.7568560938703 580.3057177399508 580.567066271738 919.588200545673 960.0897933180131 987.918394815638 610.057429580865 336.7025741612118 846.2375478206475 293.4911448310639
886 0.005 4.43 1 697.8346847632513 580.4440024498755 580.7054829753605 919.5918746935599 960.0897895234299 987.9183359331012 610.165143083775 336.7698297090301 846.2540497744376 293.4911526112994
887 0.005 4.435 1 697.9124574557158 580.5820792515744 580.8436914915704 919.5957938062378 960.0900971586647 987.9186505827927 610.272759415948 336.8370506083003 846.2706614615943 293.491160436222
888 0.005 4.44 1 697.9900695356945 580.71994818801 580.9816918908223 919.5994562817576 960.0900918990664 987.9185916991996 610.3802005832576 336.9042548215921 846.2871118532292 293.4911681934717
889 0.005 4.445 1 698.0676070645321 580.857610381736 581.1194850258809 919.6033768910827 960.0904049610723 987.9189082529336 610.4875382875875 336.9714336514431 846.3036902938514 293.491175993359
890 0.005 4.45 1 698.1449809621054 580.9950655917179 581.2570709020825 919.607036770066 960.0904005036175 987.9188497170818 610.5947056880409 337.0385938644271 846.3201056307944 293.4911837264616
891 0.005 4.455 1 698.2223007036996 581.1323156066491 581.3944508337684 919.6109138884235 960.0906998379249 987.9191620028104 610.701768070765 337.1057356451713 846.3366329505596 293.4911915060723
892 0.005 4.46 1 698.2994532172462 581.2693594853797 581.531624395143 919.6145520734806 960.090693571491 987.9191029045559 610.8086557459095 337.1728550155356 846.3530009385391 293.4911992191493
893 0.005 4.465 1 698.3764829411018 581.4061984743059 581.6685924780638 919.6184642387938 960.0910143960454 987.9194207700399 610.9154365699692 337.2399505330821 846.3694940151989 293.4912069769205
894 0.005 4.47 1 698.4533762393403 581.5428322077211 581.8053550383661 919.6221174370415 960.0910127381854 987.9193633721513 611.0220457850702 337.3070238716543 846.3858309475706 293.4912146700764
895 0.005 4.475000000000001 1 698.5302184227597 581.6792614053248 581.9419127464279 919.6260210409683 960.0913238993512 987.9196775231165 611.1285405553292 337.3740744828884 846.4022947588589 293.491222409559
896 0.005 4.48 1 698.6069063890986 581.8154858613798 582.0782655477351 919.6296627431512 960.0913178959701 987.9196173764927 611.2348606303535 337.4411020361353 846.4185952559006 293.4912300844148
897 0.005 4.485 1 698.6835365493173 581.9515067347132 582.2144142878922 919.6335590971211 960.0916285142087 987.9199320760231 611.341071530924 337.5081077551566 846.4350204665137 293.4912378065713
898 0.005 4.49 1 698.7600104661102 582.0873243839711 582.350359237615 919.6371939534205 960.0916218749188 987.9198720357418 611.4471150160863 337.5750913299444 846.4512806319252 293.4912454647197
899 0.005 4.495 1 698.8363129806327 582.2229389047777 582.48610078844 919.6410805165543 960.0919295032776 987.9201848085638 611.5530408337993 337.6420510325384 846.4676694530741 293.4912531704589
900 0.005 4.5 1 698.9125039098717 582.3583504083073 582.6216390834984 919.6447070116452 960.0919216284956 987.9201242741092 611.658797175088 337.7089880220828 846.4838893164166 293.4912608119233
901 0.005 4.505 1 698.98867466437 582.493559993669 582.7569749617259 919.6485759226346 960.0922271954063 987.9204364932965 611.764422782295 337.7759473520942 846.5002290517772 293.4912685024852
902 0.005 4.51 1 699.0646934528974 582.6285668734793 582.892108003318 919.6522430457127 960.0922310892089 987.9203785367133 611.8698888695887 337.8428620839157 846.5164182073122 293.4912761293789
903 0.005 4.515 1 699.140650836183 582.7633723562836 583.0270392626622 919.6561420290606 960.092542293499 987.9206921716383 611.97524353882 337.9097452219793 846.5327242700808 293.4912838027851
904 0.005 4.52 1 699.216474667822 582.8979776988436 583.1617696233469 919.6597218063731 960.0925216321672 987.9206280862201 612.0804410023537 337.9765985477149 846.548849824383 293.4912914131692
905 0.005 4.525 1 699.292227645533 583.0323826877437 583.2962991937867 919.6635737508445 960.0928250633096 987.9209391719126 612.1855588367081 338.0434249981544 846.5650953027612 293.4912990723391
906 0.005 4.53 1 699.3678255881208 583.1665871660518 583.4306280147845 919.6671854121707 960.0928240264568 987.9208822431708 612.2904937172219 338.1102244547599 846.5811918643761 293.4913066688214
907 0.005 4.535 1 699.4433729106253 583.3005915997733 583.5647565256656 919.6710679807198 960.0931335293237 987.9211916668581 612.3953106339241 338.1769997246234 846.5974172426625 293.4913143132385
908 0.005 4.54 1 699.5187610600412 583.4343963002799 583.6986849838889 919.6746866714974 960.0931298267116 987.921131960318 612.499957241327 338.2437499685961 846.61348515867 293.4913218931857
909 0.005 4.545 1 699.5940837127793 583.5680021818179 583.832414155989 919.6785400214912 960.0934306403524 987.9214406292034 612.6044927810733 338.3104789244896 846.6296650837572 293.4913295212438
910 0.005 4.55 1 699.6692378626655 583.7014087025436 583.9659438879961 919.6821450176235 960.0934265497644 987.9213814232055 612.7088623783914 338.3771828996762 846.6456899550767 293.4913370868769
911 0.005 4.555 1 699.7443264998103 583.8346171095071 584.0992750249226 919.6859927441823 960.093728780831 987.9216904955441 612.8131185560294 338.4438639964632 846.6618304090076 293.4913446991029
912 0.005 4.56 1 699.8192609637379 583.9676272769814 584.2324076147821 919.6895942090265 960.0937262745217 987.9216305529724 612.9172170554926 338.5105227107338 846.677818661179 293.4913522503887
913 0.005 4.565 1 699.8941339295062 584.1004400690862 584.3653423860831 919.693435907871 960.0940284167557 987.9219390193228 613.0212053822667 338.577153584552 846.6939219233487 293.491359852126
914 0.005 4.57 1 699.9688494090429 584.2330552454923 584.4980793146581 919.6970273698759 960.094023458925 987.9218795885831 613.1250241035806 338.6437600950752 846.709872084071 293.4913673909873
915 0.005 4.575 1 700.0434985922114 584.3654738871605 584.6306192235012 919.7008668306809 960.0943261870646 987.9221875732044 613.2287426080469 338.7103416580783 846.7259390316685 293.4913749770369
916 0.005 4.58 1 700.1179872660891 584.4976960963628 584.7629622958035 919.7044499723534 960.0943191096758 987.9221253273237 613.3323020110365 338.7768996907895 846.7418505813075 293.4913825001762
917 0.005 4.585 1 700.1923958388571 584.6297222691516 584.8951089971644 919.7082781277743 960.0946204029016 987.9224335786952 613.4357446297785 338.8434339742894 846.7578769756092 293.4913900697833
918 0.005 4.59 1 700.2666576777497 584.7615522682263 585.0270593414507 919.7118595333188 960.0946165262508 987.9223736874927 613.5390170221971 338.9099433677108 846.7737518698639 293.4913975767274
919 0.005 4.595 1 700.340860171492 584.8931872546857 585.158814162896 919.7156832130343 960.0949174808871 987.9226806979701 613.6421836586143 338.9764246227787 846.7897424778752 293.4914051301303
920 0.005 4.600000000000001 1 700.4149080533003 585.024626571544 585.290373244486 919.7192617606893 960.0949120388692 987.9226195465002 613.7451764074274 339.0428824530048 846.8055828650741 293.4914126196514
921 0.005 4.605 1 700.4888971891284 585.1558713170587 585.4217373773444 919.7230803553689 960.0952119590538 987.9229268993422 613.8480647290348 339.1093159443254 846.8215380141369 293.4914201558494
922 0.005 4.61 1 700.5627356987681 585.2869208716485 585.5529063479662 919.7266453797013 960.0952009857041 987.9228619344758 613.9507816110188 339.1757248666311 846.8373397828256 293.4914276288173
923 0.005 4.615 1 700.6365134524497 585.4177765175099 585.683881000387 919.7304556518213 960.0954997201834 987.9231681315929 614.053392994884 339.2421088769695 846.8532583070607 293.4914351478349
924 0.005 4.62 1 700.7101415939225 585.5484381036171 585.8146613377376 919.7340116270165 960.0954893738013 987.9231051339671 614.1558375759172 339.3084681369058 846.8690215886832 293.4914426025379
925 0.005 4.625 1 700.783710452406 585.6789064557246 585.9452480542268 919.7378152858582 960.0957899118335 987.9234119472308 614.2581769559087 339.374797452529 846.8849028834727 293.4914501032712
926 0.005 4.63 1 700.8571266730781 585.8091813403257 586.0756411209792 919.74136879488 960.0957815893678 987.9233480161813 614.3603497242793 339.4411045995054 846.900630088846 293.491457540298
927 0.005 4.635 1 700.9304766599756 585.939263883467 586.2058413379553 919.7451627806287 960.0960800319845 987.923653986613 614.4624176055873 339.507389032185 846.91647089065 293.4914650233092
928 0.005 4.64 1 701.0036735741909 586.0691537563023 586.3358486707205 919.7487094057902 960.0960721221505 987.9235926050488 614.5643195737581 339.5736499618623 846.9321601075289 293.491472443184
929 0.005 4.645 1 701.0768122059577 586.198851922488 586.4656638668827 919.752502193815 960.0963720829022 987.9238993552382 614.666118956515 339.639878548785 846.9479667063375 293.4914799094211
930 0.005 4.65 1 701.1498041074684 586.3283581565491 586.5952869090517 919.7560502603444 960.0963650518376 987.9238354012034 614.7677604279661 339.7060839799905 846.9636221854859 293.4914873125138
931 0.005 4.655 1 701.2227379631332 586.4576734386341 586.7247185531002 919.7598394218539 960.09666409048 987.9241421543886 614.8693058085506 339.7722723659257 846.9793937516599 293.4914947630593
932 0.005 4.66 1 701.2955184613886 586.5867974794348 586.853958752764 919.7633760787761 960.0966548684744 987.9240787162391 614.9706786896373 339.8384325078015 846.9950109816454 293.4915021505328
933 0.005 4.665 1 701.3682409290553 586.7157312573341 586.9830082578753 919.7671565129224 960.0969527434615 987.9243830752313 615.0719451568831 339.9045660148487 847.01074517725 293.4915095846158
934 0.005 4.67 1 701.4408097308598 586.8444742568631 587.111866915195 919.7707005334621 960.0969496683767 987.9243201769882 615.1730509424356 339.9706719830497 847.0263269150478 293.4915169553656
935 0.005 4.675 1 701.5132638246215 586.9730273881688 587.2405353421999 919.7744765970901 960.0972467306299 987.9246258157598 615.2740477977075 340.0367627942558 847.0419841176976 293.4915243728512
936 0.005 4.68 1 701.5855912875847 587.1013907045057 587.3690136974725 919.7780017141737 960.0972367801178 987.9245614045361 615.3748702272162 340.1028218821491 847.0575105921591 293.4915317262424
937 0.005 4.685 1 701.6578707222759 587.2295650267986 587.4973026728247 919.7817699211869 960.097533710668 987.9248661328176 615.4755932215373 340.1688537178407 847.0731585130258 293.4915391266306
938 0.005 4.69 1 701.7300078868026 587.3575501438485 587.6254022334036 919.7852883565791 960.0975231897236 987.924802271568 615.5761547404709 340.2348584615721 847.0886595493392 293.4915464662737
939 0.005 4.695 1 701.8020930430072 587.4853471161103 587.7533131769694 919.7890513328601 960.0978209206161 987.9251069903924 615.6766170577982 340.3008356082145 847.1042805515622 293.4915538521728
940 0.005 4.7 1 701.8740319089306 587.6129557165964 587.8810354909136 919.7925645234042 960.0978104714671 987.9250421961658 615.7769181580238 340.3667864068728 847.119750778125 293.4915611749465
941 0.005 4.705 1 701.9459144096801 587.7403767062017 588.0085698372877 919.796320445012 960.0981072850457 987.9253464033656 615.8771151395306 340.4327076221035 847.1353378374698 293.4915685431832
942 0.005 4.71 1 702.0176448767585 587.8676098256196 588.1359161536151 919.799825134291 960.0980956861756 987.9252796282773 615.977147779291 340.4986020809652 847.1507719220394 293.4915758484972
943 0.005 4.715 1 702.0893230495808 587.9946561885486 588.2630752543536 919.8035804314346 960.098396117247 987.9255863255185 616.0770763531143 340.5644716970708 847.1663360950913 293.4915832017695
944 0.005 4.72 1 702.1608353953072 588.1215155099345 588.3900471299394 919.8069942439959 960.0983831548532 987.9255222733542 616.1768439590045 340.6303186779306 847.1815977135592 293.4915904916456
945 0.005 4.725000000000001 1 702.2322631246944 588.2481886885543 588.5168324071868 919.810732502327 960.0986921866566 987.9258282036061 616.2765061356013 340.6961380327279 847.1970383548739 293.4915978285625
946 0.005 4.73 1 702.3035552986415 588.3746754220612 588.6434310532503 919.8142325172838 960.0986864186306 987.9257640764204 616.3760099581642 340.7619278342726 847.2123646005476 293.4916051027704
947 0.005 4.735 1 702.3748044709731 588.5009766729287 588.7698438113865 919.8179775638201 960.0989823581239 987.9260668592234 616.4754140370343 340.8276932088305 847.2278291885175 293.4916124245296
948 0.005 4.74 1 702.4459042991891 588.627092352442 588.8960707186111 919.8214691983266 960.0989685792025 987.9259992093486 616.5746616395127 340.8934321764251 847.2431484058588 293.4916196829859
949 0.005 4.745 1 702.5169550878519 588.7530233441589 589.0221125034579 919.8252017311762 960.0992615485658 987.926300642568 616.6738013464221 340.9591348920017 847.2585901564202 293.4916269859203
950 0.005 4.75 1 702.5878617855254 588.8787691578056 589.1479690151401 919.8286823391643 960.0992474817584 987.9262332912576 616.772782227127 341.0248147690323 847.2738803797903 293.4916342238735
951 0.005 4.755 1 702.658717489266 589.0043307517847 589.2736409621839 919.8324086790627 960.0995422256622 987.9265364645787 616.8716681250565 341.090470026477 847.2892885085014 293.4916415072074
952 0.005 4.76 1 702.7294261462253 589.129707759329 589.3991282374516 919.8358848635201 960.0995298924447 987.9264695745554 616.970389746795 341.1560990952948 847.304543941713 293.4916487262807
953 0.005 4.765 1 702.8000840645014 589.2549011256187 589.5244315364836 919.8396266194463 960.0998314871624 987.9267731404607 617.0690269969944 341.2217030503032 847.3199265590569 293.4916559909934
954 0.005 4.77 1 702.8705517286324 589.3799107347944 589.6495508406683 919.8431124035005 960.0998216649509 987.926706193377 617.1674957069999 341.2872802306152 847.3351500881685 293.4916631925493
955 0.005 4.775 1 702.9409797665757 589.5047373363753 589.7744868230783 919.8468321359628 960.100115323273 987.9270070381957 617.2658601940338 341.3528307431783 847.3504926846764 293.491670440198
956 0.005 4.78 1 703.0112701464475 589.6293809151489 589.8992395277255 919.8502970149848 960.1000999510308 987.9269385388219 617.3640660046926 341.4183508544181 847.3656811133337 293.4916776243891
957 0.005 4.785 1 703.0815096309141 589.7538422051327 590.0238095989788 919.8540041132941 960.1003931949148 987.927240186313 617.4621693933234 341.483845874005 847.3809848548638 293.4916848547044
958 0.005 4.79 1 703.1516050482609 589.8781211503342 590.1481970678436 919.8574596358209 960.1003779517849 987.9271723615348 617.5601142293419 341.5493140431103 847.3961339625871 293.491692024282
959 0.005 4.795 1 703.2216406201622 590.0022184806531 590.2724026081612 919.8611590752751 960.1006724639124 987.9274742499899 617.6579612258066 341.614755110209 847.4113989581886 293.4916992414284
960 0.005 4.8 1 703.2915310734719 590.1261340662659 590.3964261810191 919.8646140566178 960.1006593077213 987.9274070430175 617.7556242559089 341.6801668142925 847.4265119480507 293.4917063971708
961 0.005 4.805 1 703.3613714385398 590.2498684975499 590.5202683573555 919.8683139542467 960.1009532283591 987.9277076816039 617.8532026355675 341.7455520018052 847.4417438114025 293.4917136009526
962 0.005 4.81 1 703.4310680989837 590.3734218676528 590.6439292064225 919.8717611217825 960.100937463301 987.9276384893003 617.9506294260065 341.8109111848629 847.4568216176002 293.4917207441612
963 0.005 4.815 1 703.5007128981451 590.4967952935289 590.7674095583143 919.8754518669351 960.1012300802298 987.9279390455548 618.0479632524392 341.8762398381267 847.4720164208719 293.4917279348331
964 0.005 4.82 1 703.5702106996595 590.6199881124094 590.8907092212406 919.8788909580976 960.1012138933099 987.9278702251535 618.1451361384148 341.9415407686776 847.4870573993234 293.4917350622595
965 0.005 4.825 1 703.6396557428911 590.7430015419548 591.0138290114627 919.8825760354645 960.101506899113 987.9281704796495 618.2422143309373 342.0068154046904 847.5022165223443 293.4917422372914
966 0.005 4.83 1 703.7089556011803 590.8658351645253 591.1367688341239 919.8860097620582 960.1014909501504 987.9280998555917 618.3391337438427 342.0720619274033 847.5172223947042 293.4917493496217
967 0.005 4.835 1 703.7781617749041 590.9884898961061 591.2595293918866 919.8896874073633 960.101782568773 987.9283997555891 618.4359529671593 342.1372811344506 847.5323448485633 293.4917565093491
968 0.005 4.84 1 703.847244033573 591.1109654174204 591.3821105990152 919.8931137254496 960.1017651484902 987.9283300461002 618.5326150608647 342.2024758325973 847.547315213227 293.4917636038858
969 0.005 4.845 1 703.916283174558 591.2332628114492 591.5045132290289 919.8967848532227 960.1020558471429 987.9286298192975 618.6291823209443 342.2676416690601 847.5624036904708 293.4917707430093
970 0.005 4.850000000000001 1 703.985179966234 591.3553819366205 591.6267373030895 919.9002041412564 960.1020377872143 987.9285596747093 618.7255939052699 342.3327789388127 847.5773369583389 293.4917778190209
971 0.005 4.855 1 704.0540275807444 591.4773235199235 591.7487834688905 919.9038671970816 960.1023280569326 987.9288583049627 618.8219072899558 342.3978875657401 847.59238845868 293.4917849409761
972 0.005 4.86 1 704.1227335693824 591.5990873372339 591.8706516841219 919.9072818149347 960.1023113011934 987.9287879997067 618.9180655305699 342.4629681965627 847.6072879365615 293.491792002496
973 0.005 4.865 1 704.1913890158319 591.7206742842866 591.992342645112 919.9109418072262 960.1026023442485 987.9290876598699 619.0141278503013 342.5280216738927 847.6223052675268 293.4917991088018
974 0.005 4.87 1 704.259900915075 591.8420840623933 592.1138562842152 919.91435128844 960.1025842288269 987.9290162762957 619.1100339664946 342.593042500922 847.6371697087628 293.4918061538847
975 0.005 4.875 1 704.3283609771602 591.9633173546482 592.2351931834951 919.9180048475184 960.1028740427269 987.9293146514934 619.2058414447181 342.6580365562813 847.6521521556202 293.4918132448778
976 0.005 4.88 1 704.3966781747637 592.0843741268758 592.3563533638235 919.9214076622039 960.102855878908 987.9292425727693 619.3014945924307 342.7230010106477 847.666981838464 293.4918202746725
977 0.005 4.885 1 704.46494023143 592.20525568145 592.4773377103892 919.9250540470052 960.1031471311131 987.9295411759186 619.3970507182377 342.7879380472824 847.6819324878448 293.4918273504989
978 0.005 4.89 1 704.5330606473087 592.3259608390621 592.5981458006456 919.9284589009096 960.1031316478454 987.929470889448 619.4924089211273 342.8528471802796 847.6967323596854 293.4918343651543
979 0.005 4.895 1 704.6011172128148 592.4464908283095 592.7187783082273 919.9320652526411 960.1034083027384 987.9297654056854 619.5876907157697 342.9177301468347 847.7116023998598 293.4918414252069
980 0.005 4.9 1 704.6690299491783 592.5668453723443 592.8392352424777 919.9354435697794 960.1033874896304 987.9296931401361 619.6828274102402 342.9825867297522 847.7263407644833 293.4918484238113
981 0.005 4.905 1 704.7368965241434 592.6870255236212 592.9595173802801 919.93907653821 960.1036781527635 987.9299913297939 619.777876761697 343.0474137928289 847.7412101616056 293.4918554687613
982 0.005 4.91 1 704.8046253230865 592.8070309915015 593.0796246642927 919.9424621287895 960.103659560108 987.9299188179733 619.8727750562542 343.1122113760215 847.7559342336892 293.4918624524582
983 0.005 4.915 1 704.8723357595176 592.9268626107178 593.1995577496077 919.94609474269 960.1039489206297 987.9302164446993 619.967582837809 343.1769817152401 847.7707832361558 293.4918694807062
984 0.005 4.92 1 704.9398972724141 593.0465201381515 593.3193166015699 919.9494749739557 960.1039289628709 987.9301436990562 620.062236622146 343.2417215501248 847.7854774685586 293.4918764463112
985 0.005 4.925 1 705.0073886194577 593.1660041564367 593.4389017180654 919.9531150787153 960.1042205475759 987.9304410354107 620.1568185041123 343.3064306106086 847.8002869573085 293.4918834564588
986 0.005 4.93 1 705.0747402000168 593.2853147226754 593.5583131896161 919.95649504932 960.1042009841368 987.9303681510478 620.2512359067158 343.3711110909863 847.81494653638 293.4918904042918
987 0.005 4.935 1 705.1420476502448 593.4044532364261 593.6775519703255 919.9601165281373 960.1044886176733 987.9306653068277 620.3455094103043 343.4357667368286 847.8297259539906 293.4918973968431
988 0.005 4.94 1 705.2092128707146 593.5234190091403 593.7966178606761 919.9634839835943 960.1044674303778 987.9305933162918 620.4396459496994 343.5003902344749 847.8443510968686 293.4919043258635
989 0.005 4.945 1 705.2763258094443 593.6422125660591 593.9155113664792 919.9670950796125 960.1047548560703 987.9308875589743 620.5336919156628 343.5649640418719 847.859094568558 293.4919113002914
990 0.005 4.95 1 705.3432971846788 593.7608338938495 594.0342324808778 919.9704557517662 960.1047340508903 987.9308149570672 620.6275919035317 343.6295199249632 847.8736844821581 293.4919182134117
991 0.005 4.955 1 705.410221030643 593.8792839857751 594.1527819460749 919.9740612703583 960.1050215061545 987.9311102520535 620.7214080684583 343.6940518578711 847.8883923152277 293.4919251738772
992 0.005 4.96 1 705.4770053574721 593.9975624905321 594.2711596678861 919.9774166409662 960.1049997496407 987.9310363531791 620.8150727370512 343.7585558984054 847.9029476218761 293.4919320725152
993 0.005 4.965 1 705.5437424617528 594.1156704726142 594.3893664174208 919.9810163555003 960.1052868520549 987.9313327031471 620.9086479912135 343.823030161809 847.9176204971055 293.4919390173716
994 0.005 4.97 1 705.6103363151226 594.2336075248677 594.5074020757922 919.9843636535985 960.1052637671895 987.9312578965104 621.0020704217467 343.887476383159 847.9321398171588 293.491945899456
995 0.005 4.975000000000001 1 705.6768831546578 594.351374558753 594.6252673516959 919.987956217662 960.1055499907537 987.9315537704165 621.0954021536479 343.9518933527755 847.9467777122329 293.491952827306
996 0.005 4.98 1 705.743300178579 594.4689716857866 594.7429625079479 919.9913700221973 960.1055420291262 987.9314812901873 621.1885876387049 344.0162816569436 847.9612856617611 293.491959694804
997 0.005 4.985 1 705.8096636087423 594.5863994017432 594.8604879373613 919.9949840871902 960.1058301223908 987.9317765389319 621.2816762446996 344.0806378786729 847.9758965598204 293.4919666086573
998 0.005 4.99 1 705.8758869129383 594.7036574233219 594.9778435271628 919.9983311310829 960.1058067140774 987.9317015328477 621.3746337611066 344.1449659588036 847.9903499333799 293.4919734608382
999 0.005 4.995 1 705.9420661576145 594.8207470541591 595.0950301525749 920.0019142775842 960.1060891447972 987.9319954787861 621.467496920652 344.209267264817 848.0049186136943 293.4919803581266
1000 0.005 5 1 706.0080989459464 594.9376671113583 595.2120473684006 920.0052433393114 960.106064366508 987.9319198708071 621.5601888140164 344.2735374550543 848.0193331119356 293.4919871945141
1001 0.005 5.005 1 706.0740804642315 595.054419319657 595.3288961498523 920.0088136116981 960.1063476470038 987.9322153060931 621.652794535283 344.3377762911608 848.0338631151444 293.4919940775936
1002 0.005 5.01 1 706.1399105600227 595.1710030802933 595.4455763468151 920.0121381274054 960.1063252212548 987.9321409663293 621.7452435794094 344.4019852869577 848.0482446019673 293.4920009008509
1003 0.005 5.015 1 706.2057587073301 595.2874194879396 595.5620887368394 920.015706020652 960.1066097197283 987.93243435636 621.8376072365295 344.466163596955 848.0627489967588 293.4920077696127
1004 0.005 5.02 1 706.2714425339102 595.4036675843079 595.6784329430618 920.0190242410183 960.1065864884587 987.9323588548668 621.9298146212662 344.5303124454853 848.0770998169651 293.4920145767812
1005 0.005 5.025 1 706.3370698404607 595.5197489362754 595.7946098734385 920.0225889544123 960.1068701919812 987.9326515791048 622.021934546286 344.5944317310263 848.0915682637633 293.4920214284821
1006 0.005 5.03 1 706.4025534999784 595.6356631917032 595.9106194937164 920.0259031500696 960.1068462364773 987.9325774100648 622.1139072239638 344.6585211576493 848.1058853934578 293.4920282185178
1007 0.005 5.035 1 706.4679845493819 595.751410963083 596.0264623563733 920.029458711587 960.1071291777562 987.9328706874995 622.2057880140004 344.7225785838903 848.1203184071211 293.4920350543431
1008 0.005 5.04 1 706.5332759298644 595.8669919639894 596.1421383583379 920.0327656260646 960.1071054599021 987.9327942623594 622.2975194027653 344.7866102249513 848.1346019715978 293.4920418289956
1009 0.005 5.045 1 706.5985198397193 595.9824069443623 596.2576480993638 920.0363150783957 960.1073883139146 987.9330875095168 622.3891590541959 344.8506113051112 848.149002256961 293.4920486498813
1010 0.005 5.05 1 706.6636261993073 596.0976556663753 596.372991498273 920.039612795174 960.1073622672577 987.9330108130707 622.480648456689 344.9145817049997 848.1632559081236 293.4920554080377
1011 0.005 5.055 1 706.7286845110121 596.21273912476 596.4881692591661 920.0431539659043 960.107644567384 987.933303091778 622.5720486698325 344.9785209894531 848.1776320663281 293.4920622122639
1012 0.005 5.06 1 706.7936060874779 596.3276569976443 596.603181299853 920.0464475987375 960.1076200918657 987.9332243750575 622.66330065359 345.0424296158775 848.191855154921 293.4920689548595
1013 0.005 5.065 1 706.8584888067093 596.4424102794032 596.7180283449651 920.0499852480334 960.1079024363515 987.9335177936053 622.7544672107391 345.1063078860295 848.2061935789485 293.4920757422967
1014 0.005 5.07 1 706.9232317735896 596.5569985343894 596.8327102507152 920.0532717946328 960.1078762078273 987.933440752502 622.8454832634185 345.170155759341 848.2203787774865 293.4920824683556
1015 0.005 5.075 1 706.9879271711759 596.671422955643 596.9472278347946 920.0568030074219 960.1081576957342 987.9337333477863 622.9364134203342 345.2339834441632 848.2346801931013 293.4920892408272
1016 0.005 5.08 1 707.0524852918383 596.7856829967623 597.0615809310273 920.0600862127009 960.1081327471031 987.9336555782965 623.0271947196136 345.2977736058263 848.2488317928664 293.4920959531069
1017 0.005 5.085 1 707.1170127554217 596.8997797941979 597.175770395423 920.0636051419257 960.1084125017493 987.9339472074089 623.117872156316 345.3615288312552 848.263103200389 293.4921027108933
1018 0.005 5.09 1 707.1814176346102 597.013712789662 597.2897959138697 920.0668580778735 960.1083782455175 987.9338682486137 623.2084102471923 345.4252541587858 848.2772727201224 293.4921094067209
1019 0.005 5.095 1 707.2457836233413 597.1274827251384 597.4036581233566 920.0703656864837 960.1086576934644 987.9341594748938 623.2988589870298 345.4889484562995 848.2915104017045 293.4921161503928
1020 0.005 5.100000000000001 1 707.3100002191673 597.241089391021 597.5173569528662 920.0736336156767 960.1086332960087 987.9340815707277 623.3891629599578 345.5526122741552 848.3055886818765 293.4921228321175
1021 0.005 5.105 1 707.3741613294771 597.3545337162732 597.6308930891267 920.0771478100419 960.108915802331 987.9343728794111 623.4793797379789 345.6162455918613 848.3197826768559 293.4921295593791
1022 0.005 5.11 1 707.4381797668199 597.467815548476 597.7442665243077 920.0804188478451 960.1088924617451 987.9342948147189 623.5694628656246 345.6798480937986 848.3338310444285 293.4921362247848
1023 0.005 5.115 1 707.5021512748995 597.5809359683309 597.857478032468 920.0839306052006 960.1091736310293 987.9345844589878 623.659457885442 345.7434196550809 848.3479991484163 293.492142934911
1024 0.005 5.12 1 707.5659312416784 597.6938941936687 597.970527344856 920.0871920436995 960.1091467590621 987.9345071046142 623.749301847569 345.8069604631086 848.3620206794337 293.4921495836705
1025 0.005 5.125 1 707.6296925452524 597.8066910513453 598.0834150447856 920.0906976701775 960.1094280362727 987.9347973860429 623.8390284805715 345.8704696670303 848.3761576366253 293.4921562793894
1026 0.005 5.13 1 707.6933328158096 597.919326386699 598.1961411057342 920.0939539604094 960.1094013056933 987.9347183411512 623.9286221900608 345.9339439281617 848.3901461709925 293.4921629121229
1027 0.005 5.135 1 707.757000408215 598.031801878967 598.3087066654615 920.0974220614665 960.1096644339298 987.9350026143713 624.018146917376 345.9973938766837 848.4042388387697 293.4921695898979
1028 0.005 5.14 1 707.8205137296266 598.1441165499502 598.4211113089259 920.1006533187873 960.1096312491404 987.9349226835693 624.1075232185871 346.0608112247934 848.418183262082 293.4921762051923
1029 0.005 5.145 1 707.8839592128187 598.2562710754174 598.5333555807999 920.1041427549503 960.1099150465195 987.9352145086946 624.1968063823747 346.1241981531753 848.4322494850289 293.4921828651079
1030 0.005 5.15 1 707.9472668710596 598.3682647688142 598.6454391742556 920.1073849037078 960.1098897187608 987.9351343867149 624.2859401754614 346.1875535014169 848.4461696202286 293.4921894622611
1031 0.005 5.155 1 708.010528127949 598.4800990663923 598.7573629426944 920.1108697975304 960.1101714078558 987.9354258971172 624.3750343137978 346.2508773639664 848.4602081451568 293.4921961053362
1032 0.005 5.16 1 708.0736537179849 598.5917735519608 598.869126773526 920.1141042779707 960.1101414794144 987.9353436594682 624.4639707135705 346.3141700450227 848.4740958236339 293.4922026868533
1033 0.005 5.165 1 708.1367337985769 598.7032892437379 598.98073138892 920.1175817945028 960.1104196221634 987.9356319061019 624.552808847769 346.377431773274 848.4881010912903 293.4922093143017
1034 0.005 5.17 1 708.1996826644446 598.8146457633396 599.0921766923427 920.1208126544177 960.1103908841549 987.9355515274284 624.6414961105303 346.440661904817 848.5019591751457 293.4922158792511
1035 0.005 5.175 1 708.2625856082295 598.9258439478583 599.2034633227486 920.1242866650123 960.1106702091752 987.9358406629551 624.7300934822302 346.5038605350593 848.5159339285034 293.4922224907132
1036 0.005 5.18 1 708.3253572315577 599.0368834247256 599.3145911600018 920.1275118357719 960.110641325644 987.9357593340228 624.8185437144008 346.5670275354054 848.529760139466 293.4922290411028
1037 0.005 5.185 1 708.3880837271997 599.1477649386285 599.4255607867317 920.1309791951155 960.1109198086045 987.9360482809309 624.9069060525197 346.6301616859527 848.5437022502732 293.4922356377747
1038 0.005 5.19 1 708.4506809629015 599.2584888065004 599.536372382848 920.1342012476113 960.1108923919546 987.9359684360567 624.9951327658633 346.6932646569936 848.5574967127229 293.4922421731674
1039 0.005 5.195 1 708.5132763619118 599.3690548058441 599.6470261454525 920.1376607859075 960.111169320314 987.9362574049245 625.0832668915623 346.7563362380067 848.5714161410477 293.4922487543874
1040 0.005 5.2 1 708.5757262507393 599.4794632402355 599.7575221858024 920.1408766015737 960.1111419417867 987.9361762201731 625.1712580245666 346.8193759332536 848.5851837560307 293.492255273904
1041 0.005 5.205 1 708.6381163529175 599.5897149277351 599.8678611271389 920.1443303677178 960.111419156508 987.9364648021724 625.2591628684753 346.8823848375345 848.5990579212498 293.4922618392698
1042 0.005 5.21 1 708.700373354017 599.6998093476683 599.9780428003953 920.1475401639088 960.1113911489846 987.9363824952173 625.3469221677587 346.9453614865647 848.6127890121332 293.4922683432414
1043 0.005 5.215 1 708.7625832119293 599.8097475258189 600.0880678906419 920.1509868037285 960.111665518658 987.9366699206286 625.4345935509762 347.0083043085359 848.6266307266116 293.4922748945996
1044 0.005 5.22 1 708.8246476574611 599.9195295043193 600.1979364673979 920.1541824343104 960.111632149786 987.9365867165877 625.5221374030601 347.0712165571213 848.6403199744245 293.4922813853342
1045 0.005 5.225000000000001 1 708.8866860132441 600.0291558395714 600.3076492607366 920.1574626383253 960.1119046375491 987.9368745587526 625.6095891681449 347.1340971589693 848.6541149247821 293.4922879244437
1046 0.005 5.23 1 708.9486013828945 600.1386261365793 600.4172059465152 920.1605939292868 960.1118766055013 987.9367933559309 625.6968927427339 347.1969453285279 848.6677734033601 293.4922944016195
1047 0.005 5.235 1 709.0104829048837 600.2479413073976 600.5266071753396 920.1640313288951 960.1121646389704 987.9370839585301 625.7841232877317 347.259760080849 848.6815639005353 293.4923009209762
1048 0.005 5.24 1 709.0722405567336 600.3571012204713 600.6358529389232 920.167227656913 960.1121382340492 987.9370014907277 625.8712114456767 347.3225441622423 848.6952079016311 293.492307379613
1049 0.005 5.245 1 709.133943846621 600.4661065537707 600.7449437970228 920.170659388347 960.112412857835 987.9372869332885 625.9582112787372 347.3852966359501 848.7089577792441 293.4923138844363
1050 0.005 5.25 1 709.1954985217698 600.5749571437223 600.8538797095571 920.1738373731334 960.1123782015669 987.9372035601449 626.0450672375547 347.4480178733718 848.7225518790574 293.4923203296466
1051 0.005 5.255 1 709.2570251396011 600.6836536233942 600.9626612480413 920.1772668881415 960.1126564708777 987.9374922392076 626.1318408965133 347.5107119350807 848.7362714235506 293.4923268224036
1052 0.005 5.26 1 709.3184053235557 600.792195980176 601.0712884243056 920.1804416897503 960.1126230952062 987.9374087149407 626.2184729255182 347.5733731699052 848.7498360166395 293.4923332571289
1053 0.005 5.265 1 709.3797353940791 600.9005848593756 601.1797617977356 920.1838480000704 960.1128903674464 987.9376911475399 626.3050169284375 347.6360026904524 848.7635083729514 293.492339739343
1054 0.005 5.27 1 709.4409584951626 601.0088200398534 601.2880813484811 920.1870157001093 960.1128547105071 987.9376029814104 626.3914325891234 347.6985990148183 848.7770534697855 293.4923461623958
1055 0.005 5.275 1 709.5021277086362 601.1169023786705 601.3962476960259 920.1904257406763 960.1131265712673 987.9378883025324 626.4776995786048 347.7611640502877 848.7907058725681 293.4923526313739
1056 0.005 5.28 1 709.5631718702462 601.224831253005 601.5042606178164 920.1935917791689 960.1130946566028 987.9378046610025 626.5638596733637 347.8236916273792 848.8042138865626 293.4923590405584
1057 0.005 5.285 1 709.6241589221689 601.3326078230677 601.6121208259722 920.1969980187068 960.1133690979121 987.9380920720409 626.649948774976 347.8861878849992 848.8178294983396 293.4923654947088
1058 0.005 5.29 1 709.6850447904653 601.440231703533 601.7198282407647 920.2001572264284 960.1133362860471 987.9380100984021 626.7359487218616 347.9486516871123 848.8313030743428 293.492371886875
1059 0.005 5.295 1 709.7458830601267 601.5477037445875 601.8273834818191 920.2035582968341 960.1136106849135 987.9382957233775 626.8218455827914 348.0110831315852 848.8448894708055 293.492378325252
1060 0.005 5.3 1 709.8065953959995 601.6550235527948 601.934786425693 920.2067129411954 960.1135784923655 987.9382106937077 626.9076004450308 348.0734820284674 848.8583326874601 293.4923847027828
1061 0.005 5.305 1 709.8672573985865 601.7621918927272 602.042037628359 920.2101012686314 960.1138493233673 987.9384942114939 626.9932605596202 348.1358485806429 848.8718825178621 293.4923911242897
1062 0.005 5.31 1 709.9277973069086 601.869208709647 602.1491371230608 920.2132491698884 960.1138164792774 987.9384090242487 627.078781252354 348.1981850358799 848.8852924239087 293.4923974853741
1063 0.005 5.315 1 709.988309208265 601.9760743532073 602.256085231386 920.2166378406879 960.1140938835764 987.9386959201686 627.164222767242 348.2604882799661 848.8988237070082 293.4924038903629
1064 0.005 5.32 1 710.0486798369002 602.0827887784221 602.3628820297715 920.2197763205089 960.1140620521139 987.9386132879181 627.2495221914188 348.3227586560164 848.9121994101771 293.4924102346644
1065 0.005 5.325 1 710.1090046162836 602.1893529160945 602.4695281920719 920.2231600311973 960.1143369333099 987.9388995513194 627.334739878438 348.3849957842457 848.9256876104768 293.4924166224694
1066 0.005 5.33 1 710.1691696613027 602.2957661042623 602.5760234167202 920.2263052888114 960.1143080122773 987.9388144570031 627.4197938186213 348.4472010421985 848.9390377758444 293.4924229490526
1067 0.005 5.335 1 710.2293048543289 602.4020294861175 602.6823684827447 920.2296888637904 960.1145803496853 987.939096792898 627.5047790200146 348.5093749552482 848.9525012870328 293.4924293207509
1068 0.005 5.34 1 710.2893256521352 602.5081427421036 602.7885633123147 920.2328402165241 960.1145535004721 987.9390110436975 627.5896277372407 348.5715153362689 848.9658124689876 293.4924356308915
1069 0.005 5.345 1 710.3493159091588 602.6141067002333 602.8946085089458 920.2362191087021 960.1148257632408 987.9392943855836 627.6744005059217 348.6336224895082 848.979237525595 293.4924419865738
1070 0.005 5.350000000000001 1 710.4091823402811 602.7199210903991 603.000504019325 920.2393504854585 960.1147920087327 987.9392082885344 627.7590366256771 348.6956893181335 848.9925210140651 293.4924482820635
1071 0.005 5.355 1 710.4690075618762 602.825586817381 603.1062504954941 920.2427195776987 960.1150637088658 987.9394925975729 627.8435964160191 348.7577264387901 849.0059180419972 293.492454624063
1072 0.005 5.36 1 710.5287122304408 602.9311033623403 603.2118477657008 920.2458436218697 960.1150297095478 987.9394061921367 627.9280161683654 348.81973152041 849.0191745331929 293.492460904442
1073 0.005 5.365 1 710.5883749367972 603.036471771286 603.3172965140777 920.2492037202817 960.1153001262784 987.9396882005343 628.012358374235 348.8817050180176 849.0325419815708 293.4924672286705
1074 0.005 5.37 1 710.6478772010255 603.1416917699727 603.4225966972375 920.2523331996548 960.1152713841861 987.9396042669191 628.0965621800019 348.9436486526517 849.0457833487415 293.4924734911887
1075 0.005 5.375 1 710.7073580848945 603.2467640870549 603.5277488837299 920.2556921669558 960.1155437636177 987.9398892357291 628.1806875098804 349.0055604535194 849.0591280564712 293.4924797984651
1076 0.005 5.38 1 710.7667279649027 603.3516884016167 603.6327529763504 920.2588042501724 960.1155089579996 987.9398019769399 628.2646754236338 349.0674384758128 849.0723262851261 293.4924860451572
1077 0.005 5.385 1 710.8260593420173 603.4564655744064 603.7376095969546 920.2621523232328 960.1157792002999 987.9400832259242 628.3485819712447 349.1292745700148 849.0856329264809 293.4924923382869
1078 0.005 5.39 1 710.8852728440249 603.5610953059901 603.8423186645942 920.265256775932 960.1157446660008 987.9399984235088 628.4323524879668 349.1910815014999 849.0987967662659 293.4924985712505
1079 0.005 5.395 1 710.9444229690821 603.6655782569226 603.9468806806979 920.2685743760386 960.1159994255967 987.9402744503403 628.5160386033145 349.252856651485 849.112053962271 293.492504849793
1080 0.005 5.4 1 711.0034623967623 603.7699141277162 604.0512955681253 920.271666228582 960.1159632536536 987.9401881584971 628.5995908033423 349.3145997064492 849.1251805753141 293.4925110696052
1081 0.005 5.405 1 711.0624622228657 603.8741038411191 604.1555639633184 920.2749992496106 960.1162331148813 987.940471071739 628.6830659790544 349.3763112658792 849.1384209592158 293.4925173354202
1082 0.005 5.41 1 711.1213438065494 603.9781469536661 604.2596857105239 920.2780867986978 960.1161988950936 987.9403859625244 628.7663927100903 349.4379891482062 849.1515215462753 293.4925235408195
1083 0.005 5.415 1 711.1801785223037 604.0820446905395 604.3636616088153 920.2814088261601 960.116463598862 987.9406639624402 628.8496446505641 349.4996336961795 849.1647306049986 293.4925297921988
1084 0.005 5.42 1 711.2388950379618 604.1857961603582 604.467491338822 920.2844941185534 960.1164294465348 987.9405807184293 628.9327439598136 349.5612442232509 849.177802582214 293.4925359821086
1085 0.005 5.425 1 711.2975712478526 604.2894024081619 604.571175530926 920.2878181306079 960.1166990682085 987.9408608503188 629.0157767862357 349.6228213882696 849.1909844605298 293.4925422159928
1086 0.005 5.43 1 711.3561327811863 604.3928631296724 604.6747141205764 920.290903344702 960.1166656838637 987.9407751694594 629.0986797230888 349.6843651510372 849.2040276322067 293.4925483878235
1087 0.005 5.435 1 711.4146530402285 604.4961791680444 604.7781076966885 920.2942222787909 960.1169332372509 987.9410558705899 629.1815044361962 349.7458751480052 849.2171793269715 293.4925546053043
1088 0.005 5.44 1 711.4730574042394 604.5993501802899 604.8813561745137 920.2973008071738 960.1168987625789 987.9409679176185 629.2641976447293 349.8073569732618 849.2301915200601 293.4925607618704
1089 0.005 5.445 1 711.5314186978316 604.7023769765077 604.98446012613 920.3006129482347 960.1171657737906 987.9412468144526 629.3468152473483 349.868803461284 849.2433123225852 293.4925669635023
1090 0.005 5.45 1 711.5896629646052 604.8052591400157 605.0874194248929 920.3036850464371 960.1171301746763 987.9411606118575 629.4292977214608 349.93021559209 849.2562943649991 293.4925731048423
1091 0.005 5.455 1 711.6478636875889 604.9079972961983 605.1902345377964 920.3069901651191 960.1173972023727 987.9414405099744 629.5116991590826 349.9915938745685 849.2693839813857 293.4925792907909
1092 0.005 5.46 1 711.7059498904811 605.0105917780887 605.2929056596211 920.3100556193439 960.1173613175024 987.9413530121228 629.5939739794036 350.0529451050978 849.2823332899633 293.4925854163229
1093 0.005 5.465 1 711.7639928776233 605.1130430563327 605.39543327888 920.3133559348232 960.117627994684 987.941631812876 629.676171305288 350.1142595934352 849.2953956105417 293.4925915884786
1094 0.005 5.47 1 711.82191876398 605.2153508157587 605.4978173027498 920.3164157388094 960.1175918595875 987.9415437349451 629.7582343135221 350.1755388884703 849.3083206810236 293.492597701408
1095 0.005 5.475000000000001 1 711.8798025063726 605.3175159235259 605.6000583368004 920.3197105118848 960.1178581945994 987.9418235703768 629.8402226121476 350.2367773748383 849.3213551872733 293.4926038609648
1096 0.005 5.48 1 711.9375689272965 605.4195379206886 605.7021562346329 920.322764868512 960.1178223449092 987.9417353635993 629.9220750185547 350.2979920876458 849.3342516125149 293.4926099614257
1097 0.005 5.485 1 711.9952924496023 605.5214176657122 605.8041115805844 920.3260531912836 960.118088471012 987.9420131159007 630.0038506172799 350.3591699984762 849.3472572399108 293.4926161081511
1098 0.005 5.49 1 712.052900249507 605.623154855808 605.9059242953992 920.3290988005394 960.1180513866119 987.9419257289765 630.0854838048751 350.4203251614035 849.3601234976632 293.4926221974231
1099 0.005 5.495 1 712.1104650270287 605.7247502280287 606.0075949176511 920.3323806551405 960.1183170273812 987.9422037074401 630.1670444115923 350.4814243052178 849.3730990627689 293.4926283332206
1100 0.005 5.5 1 712.167914687505 605.8262035147702 606.1091233797342 920.3354233939472 960.1182812342918 987.9421169048529 630.2484737614847 350.5424945335706 849.3859361159414 293.4926344104975
1101 0.005 5.505 1 712.2253220710335 605.9275155017948 606.2105102462366 920.3387000531994 960.1185465892719 987.9423944248897 630.3298274849126 350.6035328006631 849.3988818070172 293.4926405335956
1102 0.005 5.51 1 712.2826112603404 606.0286858914492 606.3117554477415 920.3417433331113 960.1185117982317 987.9423071189138 630.4110473010827 350.6645371633917 849.4116911126667 293.4926465988682
1103 0.005 5.515 1 712.3398634525881 606.1297154129041 606.4128595099166 920.3450188920688 960.1187777913999 987.9425861446946 630.4923045436428 350.7255071672681 849.4246091523696 293.4926527100523
1104 0.005 5.52 1 712.3970007244578 606.2306035261062 606.5138222381207 920.3480480699941 960.1187397977918 987.9424975234419 630.5733767704071 350.7864441347128 849.4373849506045 293.4926587619426
1105 0.005 5.525 1 712.4540953594524 606.3313512469024 606.6146442569051 920.3513123278674 960.1190046791434 987.9427744980751 630.6543433958688 350.8473483114563 849.4502702594082 293.4926648595854
1106 0.005 5.53 1 712.5110819109198 606.4319583915468 606.7153255426622 920.3543383340377 960.1189681452182 987.9426865455212 630.7351703010432 350.9082198878224 849.4630139077748 293.4926708993605
1107 0.005 5.535 1 712.5680282513472 606.5324256586014 606.8158666464559 920.3575976647912 960.1192330727603 987.942964323753 630.815912114989 350.9690566480934 849.4758686078939 293.4926769856856
1108 0.005 5.54 1 712.6248584345535 606.6327527623085 606.916267493971 920.3606165341753 960.1191957071953 987.9428757282089 630.8965167906904 351.029860020891 849.4885853548059 293.4926830117381
1109 0.005 5.545 1 712.6815636227931 606.7329402096198 607.016528521305 920.363872793737 960.1194617716733 987.943152538299 630.977026931527 351.0906317139047 849.5014143044618 293.4926890851284
1110 0.005 5.55 1 712.7381863035124 606.8329879162494 607.1166497074399 920.3668898696907 960.1194257220091 987.9430643798981 631.0574128212282 351.1513675956613 849.5141058644766 293.4926951002527
1111 0.005 5.555 1 712.7947852681619 606.9328966746198 607.2166316344064 920.370140020041 960.1196908441387 987.9433422241933 631.1377272583765 351.2120685216698 849.5269060094166 293.4927011628829
1112 0.005 5.56 1 712.8512728436795 607.0326663261405 607.3164742957294 920.3731464737473 960.1196510942251 987.943250033597 631.2179099107721 351.2727355316055 849.539564843927 293.4927071664833
1113 0.005 5.565 1 712.9077393665733 607.132297551443 607.4161782351413 920.3763897554223 960.1199161264078 987.9435286143504 631.2980206890307 351.3333673687033 849.552336470756 293.4927132170915
1114 0.005 5.57 1 712.9640974166175 607.2317900001821 607.515743330241 920.3793917298392 960.1198782004002 987.9434389938085 631.3779998444923 351.393965252117 849.564966708664 293.4927192073806
1115 0.005 5.575 1 713.0204159505467 607.331144409438 607.6151701193286 920.3826273972961 960.1201416837686 987.9437157845543 631.4579040320348 351.4545293425081 849.5777048881495 293.4927252447989
1116 0.005 5.58 1 713.0766059738692 607.4303604482557 607.7144584765416 920.3856204047955 960.1201021455576 987.9436246664467 631.5376827635409 351.5150562558758 849.5902991370255 293.4927312232587
1117 0.005 5.585 1 713.1327603201029 607.5294389496247 607.8136089974206 920.3888520073267 960.1203666237011 987.9439018455623 631.617385867944 351.5755499102048 849.603006892676 293.4927372486367
1118 0.005 5.59 1 713.1888058400234 607.6283796456845 607.9126216175875 920.3918448638669 960.1203278399114 987.94381245375 631.6969590720423 351.6360098766698 849.6155773909703 293.4927432139933
1119 0.005 5.595 1 713.2448146332013 607.7271832352459 608.0114968659449 920.3950713795589 960.1205914006351 987.9440893157913 631.7764574158679 351.6964369409345 849.6282580485964 293.4927492244513
1120 0.005 5.600000000000001 1 713.3007114195581 607.8258495033158 608.1102346882925 920.3980567925037 960.1205519537929 987.9439979461057 631.8558239347809 351.7568290956788 849.6407988933004 293.4927551743334
1121 0.005 5.605 1 713.3565707057002 607.9243791979694 608.2088356419 920.4012773094663 960.1208150541364 987.9442742601242 631.9351185653526 351.8171868029186 849.6534491659947 293.4927611689375
1122 0.005 5.61 1 713.4123225390366 608.0227718960032 608.3072995421439 920.4042529137848 960.1207748960472 987.9441828292502 632.0142847699781 351.8775088145711 849.6659568155354 293.4927671028464
1123 0.005 5.615 1 713.4680336676768 608.1210284582314 608.4056270157076 920.4074664916325 960.1210374565899 987.9444582396884 632.0933779384038 351.9377969444988 849.6785753957089 293.4927730818472
1124 0.005 5.62 1 713.5236254287262 608.2191480736656 608.5038177139611 920.4104363025286 960.1209956661517 987.9443671809878 632.1723360478074 351.9980520830374 849.6910470428338 293.4927790005842
1125 0.005 5.625 1 713.5791795701223 608.3171320286066 608.6018723908137 920.4136455436593 960.1212586882499 987.9446422012132 632.2512242454917 352.058271914902 849.703635655508 293.4927849651997
1126 0.005 5.63 1 713.6346244801965 608.4149799515608 608.6997909518018 920.4166182905548 960.1212201451787 987.9445513578235 632.329985924122 352.118457330059 849.7160901003784 293.4927908695483
1127 0.005 5.635 1 713.6900318445236 608.5126926305288 608.7975739641201 920.4198226153206 960.1214816303341 987.9448253109437 632.4086741435352 352.1786080308714 849.7286541784235 293.492796817229
1128 0.005 5.64 1 713.7453236387001 608.6102699884443 608.8952214455712 920.4227848555975 960.1214367592503 987.9447261302988 632.487235580487 352.2387231420003 849.741081087554 293.4928027065087
1129 0.005 5.645 1 713.8005826078487 608.7077123932244 608.9927338042081 920.4259797758265 960.1216971365739 987.9450045640615 632.5657215201569 352.2988036935947 849.7536143204185 293.4928086411861
1130 0.005 5.65 1 713.8557247197987 608.8050198507705 609.0901110529267 920.4289350626921 960.1216538290473 987.9449071349162 632.6440805882586 352.3588505274472 849.7660104082523 293.492814517333
1131 0.005 5.655 1 713.9108344348283 608.9021929230978 609.1873536851161 920.4321255688883 960.1219167315887 987.9451865248071 632.7223668084316 352.4188627151609 849.778514201457 293.4928204388397
1132 0.005 5.66 1 713.9658159918547 608.999231400982 609.2844616176791 920.4350740577557 960.1218732990541 987.9450908333743 632.8005232266468 352.4788384630606 849.7908784541248 293.4928263001379
1133 0.005 5.665 1 714.0207716001702 609.0961359105868 609.3814353710922 920.438261025025 960.1221370503775 987.9453715361934 632.8786083550996 352.5387800709442 849.8033549178897 293.492832206326
1134 0.005 5.67 1 714.07561658011 609.1929062805763 609.4782748785193 920.4412167903237 960.1221040190559 987.9452791334817 632.9565745379067 352.5986871587595 849.8157017638791 293.4928380533547
1135 0.005 5.675 1 714.1304353599962 609.2895432902811 609.5749807477166 920.4444055495553 960.1223715153243 987.9455592999427 633.0344660399948 352.6585570843456 849.8281572645151 293.4928439462085
1136 0.005 5.68 1 714.1851082406077 609.3860460353171 609.6715525402183 920.4472622873922 960.1223162573903 987.9454605860765 633.1122273553949 352.7183931437276 849.8403961938277 293.4928497807508
1137 0.005 5.685 1 714.2397610082793 609.4824158217018 609.767991046224 920.4504190701813 960.1225835941618 987.9457408471384 633.1899179385927 352.7781951112435 849.8527778788792 293.4928556611565
1138 0.005 5.69 1 714.2942959210121 609.5786521504172 609.8642960322022 920.4533395142769 960.1225391414503 987.9456420088868 633.2674718394074 352.8379625209766 849.865031176617 293.4928614823066
1139 0.005 5.695 1 714.3488095398342 609.6747561782202 609.9604682905251 920.4565106912688 960.1228042054735 987.9459210399963 633.3449638877829 352.8976956506334 849.8774106185008 293.4928673497263
1140 0.005 5.7 1 714.4032075042272 609.7707279876832 610.0565079259864 920.4594402446553 960.1227599004851 987.9458219615912 633.4223343354729 352.9573953851389 849.8896560007809 293.4928731577585
1141 0.005 5.705 1 714.4575765512462 609.866567212837 610.1524150541054 920.4626077733561 960.1230229978697 987.9461014686233 633.4996254822829 353.0170589069341 849.9020167472976 293.4928790111406
1142 0.005 5.71 1 714.5118268455625 609.9622742044254 610.2481897731252 920.4655302063904 960.1229766486285 987.9460022037578 633.5767920674297 353.0766895835179 849.9142382299527 293.492884805261
1143 0.005 5.715 1 714.566049054837 610.0578491267588 610.3438323979495 920.4686910293613 960.1232392034775 987.9462812057607 633.6538838730698 353.1362843926922 849.9265730641117 293.4928906444031
1144 0.005 5.72 1 714.6201541572755 610.1532925907505 610.439343187379 920.4716072681659 960.1231928047704 987.9461816742897 633.7308559369355 353.1958439407654 849.9387675910214 293.4928964247703
1145 0.005 5.725000000000001 1 714.6742332966214 610.2486050091147 610.5347226319749 920.4747625345665 960.1234542883197 987.9464590138019 633.8077598628146 353.2553669392473 849.9510749587745 293.4929022509798
1146 0.005 5.73 1 714.7281878474197 610.343785998171 610.6299705691468 920.4776697694813 960.1234069104854 987.946359271026 633.8845349418486 353.3148557000779 849.9632381979567 293.4929080193051
1147 0.005 5.735 1 714.7821209144981 610.4388359162771 610.725087383536 920.4808664696819 960.1236700926601 987.9466366399508 633.961237374033 353.3743101845316 849.9755356838637 293.4929138337113
1148 0.005 5.74 1 714.8359358770532 610.53375505999 610.820073196703 920.4837768052328 960.1236214568079 987.9465375392631 634.037817266666 353.4337294654973 849.9876860761221 293.4929195888313
1149 0.005 5.745 1 714.8897240268417 610.6285439209977 610.9149284967657 920.4869182574687 960.1238814746721 987.9468159169437 634.114328255208 353.4931141268529 849.9999432856756 293.4929253896422
1150 0.005 5.75 1 714.9433921297159 610.7232022686661 611.0096531781944 920.4898130308188 960.1238336033548 987.9467158894574 634.1907133025728 353.5524634676522 850.0120555915894 293.4929311321245
1151 0.005 5.755 1 714.9970327072517 610.8177302508258 611.1042475217171 920.4929472045742 960.1240946184901 987.9469925105834 634.2670236338473 353.6117774027595 850.024278418176 293.4929369217033
1152 0.005 5.76 1 715.0505545795967 610.9121281015654 611.1987115734845 920.4958362517323 960.1240472603093 987.9468926784327 634.3432040413454 353.6710565887979 850.0363586169354 293.4929426545739
1153 0.005 5.765 1 715.1040510078012 611.0063963715894 611.2930458470881 920.4989675975578 960.1243089728774 987.9471698704375 634.4193188261759 353.730301035118 850.0485520810452 293.4929484311068
1154 0.005 5.77 1 715.1574366149628 611.1005351344152 611.3872503625905 920.5018531691582 960.1242614687212 987.9470690942009 634.4953106443745 353.7895105633258 850.0606044809113 293.4929541508822
1155 0.005 5.775 1 715.2107978660268 611.1945448896059 611.4813256321711 920.5049794406885 960.1245224167408 987.9473474971995 634.5712365778098 353.8486846864009 850.0727724132475 293.4929599157354
1156 0.005 5.78 1 715.2640366514206 611.288425321328 611.5752715078917 920.5078616417707 960.1244745707401 987.9472465676401 634.6470372300505 353.9078272698395 850.0847978435011 293.4929656248311
1157 0.005 5.785 1 715.3172493956902 611.3821772274073 611.6690885860621 920.510984133443 960.124735309047 987.9475228048919 634.7227722056612 353.9669335382237 850.0969360699795 293.492971377804
1158 0.005 5.79 1 715.3703420659323 611.4758001613949 611.7627766668056 920.5138613606572 960.1246873595737 987.9474218866338 634.7983803782367 354.0260036037945 850.1089327088775 293.4929770742335
1159 0.005 5.795 1 715.423409906293 611.5692949098802 611.8563363299635 920.5169776816304 960.1249472361403 987.9476986948044 634.8739219151164 354.0850378426612 850.121042292689 293.4929828148517
1160 0.005 5.8 1 715.4763585021828 611.6626611798163 611.9497674363898 920.5198483382305 960.1248982366363 987.9475976390258 634.9493380895218 354.1440373182781 850.1330101888785 293.4929884979294
1161 0.005 5.805 1 715.5292766612354 611.7558996709618 612.0430705794006 920.5229772870229 960.1251638030011 987.9478747251358 635.0246856232548 354.2030009891424 850.145102774113 293.4929942231482
1162 0.005 5.81 1 715.5820800357956 611.8490104058791 612.1362457247088 920.5258494891741 960.125115548259 987.9477725176819 635.0999127521063 354.2619360615004 850.157050413094 293.4929998892106
1163 0.005 5.815 1 715.6348597281509 611.9419938331071 612.2292933495386 920.5289570592464 960.1253746026416 987.9480489877395 635.1750726538522 354.3208325424474 850.1691085313613 293.4930055981961
1164 0.005 5.82 1 715.6875222701977 612.0348497277473 612.3222133385195 920.5318169285132 960.1253247400321 987.9479474164651 635.250108656778 354.3796992097846 850.1810229413258 293.4930112496451
1165 0.005 5.825 1 715.7401666992781 612.1275790887831 612.4150064185317 920.534921962435 960.1255857018742 987.9482224745336 635.3250852671002 354.4385270360975 850.1930524292411 293.4930169439591
1166 0.005 5.83 1 715.7926903853584 612.2201810146563 612.5076721734445 920.5377772467884 960.1255361191013 987.9481216192635 635.3999312086564 354.4973169914284 850.2049380964174 293.4930225819225
1167 0.005 5.835 1 715.8451925365219 612.3126566653809 612.600211328589 920.5408731094841 960.1257955272627 987.9483973736002 635.4747142203277 354.5560701730819 850.2169378466398 293.4930282634728
1168 0.005 5.84 1 715.8975772859485 612.4050054371062 612.6926236169867 920.5437217938487 960.1257446763079 987.9482936443042 635.5493704260765 354.6147875430216 850.2287949999362 293.4930338881408
1169 0.005 5.845 1 715.9499382778972 612.4972283420234 612.7849097230065 920.5468103115405 960.1260029405037 987.9485684664983 635.623962900541 354.6734686812076 850.2407653981966 293.4930395554042
1170 0.005 5.850000000000001 1 716.0021805182549 612.5893247816672 612.8770693709629 920.5496517939107 960.1259522304474 987.9484665523122 635.6984290637898 354.7321145446791 850.2525941154832 293.4930451665537
1171 0.005 5.855 1 716.054331530406 612.6812955273429 612.969103088909 920.5527381578577 960.1262130543518 987.948741617171 635.7728330347181 354.790725952526 850.2645016154443 293.4930508207424
1172 0.005 5.86 1 716.1063950059272 612.7731402101321 613.0610107027481 920.5555741188201 960.126162235397 987.9486394716573 635.8471081500946 354.84930124627 850.276294706639 293.4930564174093
1173 0.005 5.865 1 716.1584668614856 612.8648602372396 613.1527932878823 920.5586633423122 960.1264221404432 987.9489143702175 635.921323615785 354.9078407740179 850.2883850606694 293.4930620584437
1174 0.005 5.87 1 716.2104287335413 612.9564546679694 613.2444503051747 920.5614982785568 960.1263713479277 987.9488106930249 635.9954173063926 354.9663443597712 850.3002208247395 293.4930676425474
1175 0.005 5.875 1 716.262374979456 613.0479245768504 613.3359824464693 920.5645744686221 960.1266292657581 987.9490852246615 636.069450583039 355.0248121887125 850.3121320333408 293.4930732696502
1176 0.005 5.88 1 716.314211752828 613.1392694676695 613.4273895008513 920.5674060455683 960.1265806905935 987.9489843227115 636.1433580138296 355.0832445096988 850.3238857465634 293.4930788401017
1177 0.005 5.885 1 716.3660176551666 613.2304901547482 613.5186720608185 920.5704707576208 960.1268367164178 987.9492576483663 636.2172001042574 355.1416412664735 850.3357408641872 293.4930844531074
1178 0.005 5.89 1 716.4177473182101 613.321585882823 613.609829762305 920.5732990491533 960.1267882329975 987.9491557185722 636.2909197533746 355.1999776051662 850.3474596416016 293.4930900092606
1179 0.005 5.895 1 716.4694395488118 613.4125577520005 613.7008633243016 920.5763719610577 960.1270526724188 987.9494304079287 636.3645743164421 355.258289281238 850.3593020767059 293.4930956107378
1180 0.005 5.9 1 716.5210024466203 613.5034052853489 613.7917725238925 920.5791815623147 960.1269949853258 987.94932451275 636.4381035137518 355.3165702872952 850.370987198432 293.493101156444
1181 0.005 5.905 1 716.5725384285973 613.5941292589691 613.8825579442649 920.5822438124138 960.1272562180875 987.9495995627328 636.5115683487187 355.3748164609778 850.3827999047479 293.4931067465586
1182 0.005 5.91 1 716.6239478788623 613.6847292000589 613.9732193413731 920.5850447372314 960.1271972670027 987.9494925242998 636.5849063926642 355.4330297787637 850.3944567301963 293.4931122810748
1183 0.005 5.915 1 716.6753366889965 613.7752061894793 614.0637574346916 920.5881006731389 960.1274591506243 987.9497682000932 636.6581856326064 355.4912096758036 850.406242611521 293.493117859681
1184 0.005 5.92 1 716.7266062429803 613.8655596495128 614.1541719791146 920.5908984125427 960.1274014454799 987.9496621377376 636.7313412549718 355.5493581635944 850.4178738911573 293.4931233830235
1185 0.005 5.925 1 716.7778582286522 613.955790442713 614.2444635949356 920.5939506452842 960.1276635696665 987.9499370692935 636.8044352150537 355.6074668941533 850.4296345029853 293.493128951371
1186 0.005 5.93 1 716.8289953608001 614.045898064183 614.3346320387445 920.5967418355769 960.1276048437569 987.9498301481394 636.8774078889755 355.6655324469555 850.4412386739851 293.4931344648622
1187 0.005 5.935 1 716.8801111544358 614.1358833259429 614.4246778999783 920.5997865364754 960.1278657704821 987.950105258474 636.9503162239175 355.7235514124538 850.4529706752622 293.4931400222732
1188 0.005 5.94 1 716.9311076550351 614.2257460224056 614.5146010700649 920.6025733575141 960.1278076852988 987.9499979485271 637.023103145964 355.7815444890176 850.4645475980924 293.4931455225192
1189 0.005 5.945 1 716.9820845753623 614.3154867568093 614.6044020767415 920.6056140690074 960.1280696528366 987.9502720920498 637.0958271891392 355.8395086955794 850.4762530347147 293.4931510653419
1190 0.005 5.95 1 717.0329440640533 614.4051051789214 614.6940807289568 920.6083959389399 960.128011346999 987.9501669146647 637.1684289065342 355.8974386857135 850.487803484027 293.4931565514224
1191 0.005 5.955 1 717.0837801932081 614.4946019424689 614.7836375423672 920.6114251220338 960.1282692925254 987.9504402047671 637.2409642485923 355.9553333216573 850.4994778315012 293.4931620809921
1192 0.005 5.96 1 717.1345012605657 614.5839767943409 614.8730723823094 920.6141984349812 960.1282091773495 987.9503341373552 637.3133798630442 356.0131929789536 850.5109989778153 293.4931675537889
1193 0.005 5.965 1 717.1852111165817 614.6732306287624 614.9623859194243 920.617236946641 960.1284747115592 987.950609499267 637.3857412870724 356.071016528652 850.5226571194322 293.4931730715212
1194 0.005 5.97 1 717.2358029722419 614.7623628318233 615.0515778484807 920.6200103850562 960.1284156792645 987.9505022612349 637.4579772560049 356.1288051682012 850.5341568666138 293.4931785317204
1195 0.005 5.975000000000001 1 717.2863753466033 614.851374307411 615.1406487981457 920.6230348774952 960.1286757208362 987.9507769894858 637.5301513544392 356.1865580243404 850.5457829456466 293.4931840356072
1196 0.005 5.98 1 717.3368288882906 614.9402648818821 615.2295986819706 920.6257984032209 960.128615645807 987.9506684136412 637.6022038213284 356.2442761004039 850.5572544418955 293.4931894826768
1197 0.005 5.985 1 717.3872637743185 615.0290352056919 615.3184280558675 920.6288164043926 960.1288760600366 987.950942567348 637.674197075591 356.30195890468 850.5688530936347 293.4931949729119
1198 0.005 5.99 1 717.4375658747002 615.1176845296842 615.4071365493933 920.6315764705748 960.1288168181356 987.950834717756 637.7460583872721 356.3596044945748 850.580295002177 293.493200405481
1199 0.005 5.995 1 717.4878768236415 615.2062141718366 615.4957250420533 920.6346454117831 960.129107408044 987.9511196754885 637.8178726647334 356.4172150397926 850.5919098660245 293.4932058817118
1200 0.005 6 1 717.5380719780646 615.2946235238956 615.5841932054678 920.6374238984023 960.1290534270704 987.9510119848615 637.8895658587325 356.4747912699208 850.6033508804811 293.4932113014166
1201 0.005 6.005 1 717.5882494209937 615.3829136665406 615.672541758366 920.6404398831922 960.1293112643532 987.9512845527354 637.9612014857003 356.5323307623624 850.6149083883657 293.4932167653022
1202 0.005 6.01 1 717.638305512031 615.4710838779132 615.7607703783103 920.6431879178785 960.1292483585207 987.9511763968875 638.0327194594377 356.5898337160074 850.6263023612335 293.4932221725355
1203 0.005 6.015000000000001 1 717.6883452404537 615.5591349534216 615.8488796511646 920.6461896962468 960.12950697862 987.9514488590798 638.104172427953 356.6473036608313 850.6378232925326 293.4932276251247
1204 0.005 6.02 1 717.7382775993779 615.6470663170269 615.936869291921 920.6489381334681 960.1294479490853 987.9513412908138 638.1755115458199 356.7047359107426 850.649189259433 293.4932330233892
1205 0.005 6.025 1 717.7881890158772 615.7348789228514 616.0247399266988 920.6519351496726 960.1297065412281 987.9516131777915 638.2467852467501 356.7621315044035 850.6606823902811 293.4932384675914
1206 0.005 6.03 1 717.8379824862382 615.8225724032783 616.1124913754293 920.6546718329015 960.1296453794841 987.9515059787175 638.3179368583706 356.8194909674283 850.6720198297864 293.4932438568296
1207 0.005 6.035 1 717.8877454688782 615.9101473585469 616.2001241127938 920.657652514656 960.1299014944046 987.9517782647092 638.3890172227997 356.8768144824544 850.6834796793135 293.4932492916278
1208 0.005 6.04 1 717.9373957681898 615.9976036492241 616.2876380790002 920.660385697831 960.1298417580211 987.9516700820808 638.4599850422854 356.9341025839623 850.6947895405946 293.4932546701959
1209 0.005 6.045 1 717.9870309931758 616.0849418686273 616.3750337841616 920.6633735059247 960.1301012943692 987.9519430325411 638.5308938731488 356.9913523855651 850.7062300762551 293.4932600932485
1210 0.005 6.05 1 718.0365450669337 616.1721616651932 616.4623110255653 920.6660938665314 960.1300364401415 987.951831999147 638.6016801746594 357.048566676263 850.7175088493857 293.4932654612398
1211 0.005 6.055 1 718.0860502749862 616.2592639736313 616.5494704862646 920.6690800367649 960.1302975229055 987.9521049022582 638.6723955375089 357.1057436531427 850.728925852414 293.493270873557
1212 0.005 6.06 1 718.1354312750277 616.3462481345891 616.6365118236153 920.671793189785 960.130230674401 987.9519939555148 638.7429943829835 357.1628855531371 850.7401774507514 293.4932762292658
1213 0.005 6.065 1 718.1847988365538 616.433114920897 616.7234356202964 920.6747703418351 960.1304906412761 987.9522665847027 638.8135395382965 357.2199909249971 850.7515655298611 293.4932816286852
1214 0.005 6.07 1 718.2340455359589 616.5198640832042 616.8102417186441 920.6774801517994 960.1304256431612 987.9521563112418 638.8839583915311 357.2770609178206 850.7627917456562 293.4932869701892
1215 0.005 6.075 1 718.2832767771539 616.6064963282992 616.8969306797042 920.6804447364416 960.1306814378756 987.9524272647287 638.95432327759 357.3341027823439 850.7741473578872 293.4932923550991
1216 0.005 6.08 1 718.3323976223255 616.6930118702625 616.9835026143115 920.6831566440837 960.1306193836598 987.9523181526495 639.0245769749524 357.3911049198995 850.7853555336059 293.4932976830034
1217 0.005 6.085 1 718.3815031428521 616.779410559109 617.0699577151563 920.6861189670835 960.1308757056472 987.9525880237092 639.0947693218319 357.4480714790553 850.7966893820367 293.4933030539384
1218 0.005 6.09 1 718.4304987125863 616.8656923556468 617.156295890219 920.6888265002505 960.1308140991864 987.9524794271493 639.1648467589749 357.5050010772818 850.8078709816793 293.4933083672626
1219 0.005 6.095 1 718.4794811884419 616.9518580436916 617.2425177188217 920.6917831634388 960.131069157399 987.9527493733877 639.2348661338689 357.5618928370093 850.8191780360543 293.4933137236144
1220 0.005 6.100000000000001 1 718.5283431005895 617.0379048941247 617.328621899047 920.6944813694297 960.1310068648228 987.9526392834783 639.3047390816214 357.6187461383415 850.8303378073288 293.4933190217287
1221 0.005 6.105 1 718.57718861546 617.1238355551144 617.4146095413101 920.6974322365259 960.1312633048013 987.9529103680088 639.3745587581952 357.6755626582469 850.8416221213952 293.4933243635735
1222 0.005 6.11 1 718.6259252602007 617.209650035305 617.5004807077262 920.7001285426443 960.1312009997321 987.9528013051021 639.4442688124524 357.7323435742823 850.8527549946875 293.4933296473428
1223 0.005 6.115 1 718.6746468521889 617.295348669057 617.5862358393689 920.7030734419997 960.1314554949541 987.9530711714423 639.51392033644 357.7890878103048 850.8640129283704 293.4933349743551
1224 0.005 6.12 1 718.7232558313373 617.3809312178296 617.6718747974734 920.7057634737947 960.1313922542839 987.9529593803588 639.5834558131448 357.8457957221923 850.8751187966853 293.4933402427558
1225 0.005 6.125 1 718.7718473511567 617.4663986829406 617.7573982791339 920.7087047964268 960.1316474578473 987.9532294558098 639.6529354545506 357.9024673589268 850.886351514378 293.4933455547928
1226 0.005 6.13 1 718.8203268467317 617.551750540251 617.842806072115 920.7113901547896 960.1315846042112 987.9531204758811 639.7222992095 357.9591027137349 850.8974321240877 293.4933508097664
1227 0.005 6.135 1 718.8687932142551 617.6369875520163 617.9280987581438 920.7143252086612 960.1318395514643 987.9533905520225 639.7916020251607 358.0157108173598 850.9086406214579 293.4933561079949
1228 0.005 6.140000000000001 1 718.9171486262293 617.7221094843376 618.0132762313535 920.7170090164916 960.131778289762 987.9532810225743 639.8607952903446 358.0722784087527 850.9196980254851 293.4933613506367
1229 0.005 6.145 1 718.9654853330176 617.8071170065441 618.0983390290263 920.719940681583 960.1320329289235 987.9535475443014 639.9299287387292 358.1288075991725 850.9308802933131 293.493366636554
1230 0.005 6.15 1 719.0137127855028 617.8920097773985 618.1832869944285 920.7226192826115 960.1319710805477 987.9534380203287 639.9989489278144 358.1852993776106 850.9419114676768 293.4933718650455
1231 0.005 6.155 1 719.0618708123703 617.9767884611272 618.2681206612439 920.7255514334929 960.1322280703715 987.9537087921181 640.0679069981054 358.2417543227618 850.9530762294014 293.4933771379341
1232 0.005 6.16 1 719.1099367765308 618.0614527662784 618.3528398715832 920.7282212803241 960.1321638605306 987.9535984422723 640.1367499323175 358.2981725815199 850.9640848668981 293.493382355463
1233 0.005 6.165 1 719.1580056302025 618.1460029529012 618.4374449468013 920.7311382802546 960.1324168032761 987.9538667947778 640.2055370918964 358.354553730344 850.9752148779997 293.4933876161515
1234 0.005 6.17 1 719.2059680572147 618.2304390143585 618.5219358270657 920.7338027236802 960.1323541755698 987.9537555798228 640.2742075878577 358.4108981887866 850.9861944183185 293.4933928198303
1235 0.005 6.175 1 719.2539162908838 618.3147617790434 618.606313120918 920.7367155054715 960.132607387739 987.9540247361289 640.3428463135889 358.4672042161501 850.9972987962249 293.4933980671993
1236 0.005 6.18 1 719.3017554411969 618.398970823313 618.6905766375784 920.7393742178408 960.1325439233508 987.9539127343122 640.4113573271294 358.5234757490658 851.0082522859209 293.4934032593219
1237 0.005 6.185 1 719.3495748574917 618.4830668558592 618.7747269165209 920.7422796331613 960.1327958375796 987.9541798074027 640.4798036615754 358.57970996643 851.0193299232006 293.4934084962356
1238 0.005 6.19 1 719.397292215306 618.5670495748675 618.8587638193289 920.7449196673109 960.1327234626635 987.9540676304565 640.5481174271446 358.6359053261361 851.0302570252013 293.4934136774897
1239 0.005 6.195 1 719.4449930994737 618.6509199452171 618.9426880065209 920.7478142774527 960.1329741044351 987.9543360846733 640.6163824415328 358.6920663869932 851.0413083338931 293.4934189024419
1240 0.005 6.2 1 719.4925837333949 618.7346774289257 619.0264992499207 920.7504591365217 960.1329099293301 987.9542245871293 640.6845357984181 358.7481919511164 851.0522085310583 293.4934240726087
1241 0.005 6.205 1 719.5401400675045 618.8183228993336 619.1101981405005 920.753349311316 960.1331597701434 987.9544908841833 640.7526349583113 358.8042814593659 851.0632211408912 293.4934292882443
1242 0.005 6.21 1 719.5875915513376 618.9018558127462 619.1937844637446 920.7559878459939 960.1330935981857 987.9543777094699 640.8206324003314 358.8603361347491 851.0740900863067 293.493434448565
1243 0.005 6.215 1 719.6350304638163 618.9852769658158 619.2772587888916 920.758878199131 960.1333458885721 987.9546466759685 640.8885670630663 358.9163541961515 851.0850888331009 293.4934396523819
1244 0.005 6.22 1 719.6823641418376 619.068585938716 619.3606209185872 920.761516484443 960.1332822108396 987.9545339683492 640.9563863079958 358.9723372048377 851.0959405813402 293.4934448003801
1245 0.005 6.225000000000001 1 719.729683370108 619.1517835201706 619.4438714206609 920.7644034918656 960.1335346477939 987.9548020529412 641.0241474820879 359.0282827866623 851.106917755476 293.4934499930846
1246 0.005 6.23 1 719.7768957828044 619.2348693001765 619.5270100955629 920.7670369982967 960.1334699188656 987.9546910436079 641.0917949975415 359.084190777993 851.1177456844525 293.4934551287136
1247 0.005 6.235 1 719.8240926367404 619.3178440372652 619.610037497402 920.7699181467358 960.1337214480404 987.9549579167444 641.1593852059924 359.1400647043645 851.1286980279053 293.493460308361
1248 0.005 6.24 1 719.8711822888955 619.4007073669032 619.6929534537317 920.7725459158319 960.1336562688289 987.954845483712 641.2268628376823 359.1959008582148 851.1395009774162 293.4934654318753
1249 0.005 6.245 1 719.9182560952557 619.4834600502753 619.7757585203159 920.7754224562945 960.1339080371625 987.9551127970574 641.2942842689644 359.2516998309546 851.1504285791684 293.4934706002391
1250 0.005 6.25 1 719.9652226753366 619.5661017119393 619.8584525196735 920.7780450353719 960.1338428293402 987.9549986196087 641.361593575067 359.3074627325116 851.1612063634104 293.4934757133967
1251 0.005 6.255 1 720.0121733571131 619.6486330799597 619.9410359954702 920.7809158033463 960.1340936465228 987.9552655835538 641.428846489807 359.3631886259909 851.1721085963027 293.4934808709397
1252 0.005 6.26 1 720.0590161842653 619.7310537012728 620.0235087247779 920.7835328658882 960.134028171229 987.9551533497546 641.4959866034734 359.418878113284 851.1828610365387 293.4934859719056
1253 0.005 6.265000000000001 1 720.1058436815911 619.8133643915379 620.105871283342 920.7863983540135 960.1342792038164 987.9554187224691 641.5630709080708 359.4745309104308 851.1937380769344 293.4934911178251
1254 0.005 6.27 1 720.1525635030933 619.8955647376276 620.1881234746274 920.7890102414042 960.1342137015575 987.9553067647663 641.630043335461 359.5301473161236 851.2044651092529 293.4934962091194
1255 0.005 6.275 1 720.1992676018677 619.9776554944511 620.2702658435624 920.7918704021718 960.134464048107 987.9555730968931 641.6969598457807 359.5857267958293 851.2153168049535 293.4935013463079
1256 0.005 6.28 1 720.2458646735829 620.0596362490121 620.3522981970279 920.7944770312295 960.1343981214139 987.9554606999371 641.7637645657643 359.6412787481637 851.2260191858377 293.4935064282043
1257 0.005 6.285 1 720.2924488581206 620.1415076716311 620.4342210296456 920.7973303430446 960.1346480576501 987.955726756755 641.8305122098412 359.6967893225341 851.2368464421413 293.4935115553599
1258 0.005 6.29 1 720.3389250735506 620.2232693987922 620.5160341609374 920.7999304766939 960.1345815136647 987.9556120489918 641.8971479921313 359.7522623368463 851.2475237352487 293.4935166271946
1259 0.005 6.295 1 720.3853855197615 620.3049222131601 620.5977381501559 920.8027804809238 960.1348319151 987.9558783466398 641.9637286748213 359.8076979397975 851.2583260299906 293.4935217440289
1260 0.005 6.3 1 720.4317388731473 620.3864656895046 620.6793327889935 920.8053767973505 960.1347657131079 987.9557645239327 642.0301979513162 359.8630946595955 851.2689784662266 293.4935268060781
1261 0.005 6.305 1 720.4780770203153 620.467900632175 620.7608186509972 920.8082218969153 960.1350154254817 987.956029755309 642.0966129292428 359.9184597578492 851.2797560109068 293.4935319135605
1262 0.005 6.31 1 720.5243090586341 620.5492266666538 620.8421955513974 920.8108110743004 960.134948533526 987.9559164444095 642.1629458407905 359.9737866187303 851.2903829144026 293.4935369657678
1263 0.005 6.315 1 720.5705125464029 620.6304443088503 620.9234639329549 920.8136517731715 960.1351983462936 987.9561827080732 642.2291936483469 360.0290753641651 851.3011363803514 293.4935420629649
1264 0.005 6.32 1 720.6166148159929 620.7115533343589 621.0046236578776 920.8162368894623 960.1351304773962 987.9560682330264 642.2953303452457 360.0843275278503 851.3117398242139 293.4935471045745
1265 0.005 6.325 1 720.6627052987756 620.7925544837104 621.0856752741677 920.8190709877427 960.1353800324798 987.9563333104594 642.3614570760164 360.139542847785 851.3224682904919 293.4935521916694
1266 0.005 6.33 1 720.7086898135004 620.8734475287239 621.1666186730431 920.8216489776797 960.1353113678815 987.9562180350473 642.427446844065 360.1947226858452 851.3330459119246 293.4935572230364
1267 0.005 6.335 1 720.7546864032495 620.9542327273256 621.24745417872 920.8244668262913 960.1355557304558 987.9564832956678 642.4933844686666 360.249865724084 851.3437454171817 293.493562300251
1268 0.005 6.34 1 720.8005672783862 621.0349100351515 621.3281817236978 920.8270386885347 960.1354890538331 987.9563689717741 642.5592020267321 360.3049732426357 851.3542972712469 293.4935673216375
1269 0.005 6.345 1 720.8464279124559 621.1154801574005 621.4088018461169 920.8298613291453 960.1357379133816 987.9566336393303 642.6249605419474 360.360043239206 851.3649740202384 293.4935723885325
1270 0.005 6.350000000000001 1 720.8921799613373 621.1959426913736 621.4893143495801 920.8324248311267 960.1356685657661 987.9565179582502 642.6905987288497 360.4150761175354 851.3755006981377 293.4935773992603
1271 0.005 6.355 1 720.9379146479404 621.2762983088472 621.5697197444314 920.8352401966318 960.1359164385999 987.956782604413 642.7561842056451 360.4700726799995 851.3861528292912 293.4935824550108
1272 0.005 6.36 1 720.9835372212494 621.3565464809885 621.6500177132161 920.8378070334938 960.1358499680197 987.9566689822392 642.8216567135021 360.5250326994142 851.3966569619167 293.4935874540387
1273 0.005 6.365 1 721.0291480365299 621.4366880839826 621.7302089065389 920.8406202674583 960.1360974304803 987.9569333122682 642.887077931322 360.5799558918036 851.4072864969795 293.4935924976049
1274 0.005 6.37 1 721.0746578723242 621.5167227522536 621.810293147519 920.843181490833 960.1360301547834 987.9568175418832 642.9523901211029 360.6348424374639 851.4177695656975 293.4935974846699
1275 0.005 6.375 1 721.1201541232739 621.5966513455079 621.89027102646 920.8459891549653 960.1362775381365 987.9570819872093 643.017651094752 360.6896923790493 851.4283753589464 293.4936025162544
1276 0.005 6.38 1 721.1655675559708 621.6764733500612 621.9701423083932 920.8485464663705 960.1362102222765 987.9569669051331 643.0828026906726 360.7445041551095 851.438831705707 293.4936074891918
1277 0.005 6.385 1 721.2109593241113 621.7561895466301 622.0499075403077 920.8513491019753 960.1364576116854 987.9572307390614 643.1479017470533 360.799280291145 851.4494121232075 293.4936125068807
1278 0.005 6.390000000000001 1 721.2562416210842 621.8357995675717 622.1295665583488 920.8539033684941 960.1363904864387 987.9571166871389 643.2128964168566 360.854020703312 851.4598447984482 293.4936174677708
1279 0.005 6.395 1 721.3015034851651 621.915303968968 622.2091198052167 920.856700987252 960.1366367684408 987.9573797105751 643.2778330796888 360.9087240047485 851.4704008551457 293.4936224736167
1280 0.005 6.4 1 721.3466593838876 621.994702484224 622.2885671358055 920.8592455873008 960.1365684233673 987.9572666125024 643.3426616695886 360.9633906147332 851.4808089924827 293.4936274231873
1281 0.005 6.405 1 721.391801199438 622.0739961123284 622.3679092147344 920.8620373826551 960.1368147545819 987.9575287592262 643.4074406001023 361.0180264227708 851.4913416814019 293.4936324175673
1282 0.005 6.41 1 721.4368359798074 622.153183831441 622.4471455815594 920.8645762321065 960.1367465290119 987.9574131455881 643.4721051034991 361.0726223991597 851.5017262033589 293.4936373559461
1283 0.005 6.415 1 721.4818602779543 622.2322670649684 622.5262770485058 920.8673643344617 960.1369933471002 987.9576771436186 643.5367234122278 361.1271809980462 851.5122354692297 293.4936423395094
1284 0.005 6.42 1 721.5267796182779 622.3112451347249 622.6053033373188 920.8698989281368 960.1369242964348 987.9575611895988 643.6012322242781 361.1817023713515 851.522596716435 293.493647267182
1285 0.005 6.425 1 721.5716851435633 622.3901188010295 622.6842249883584 920.8726806926359 960.1371704703442 987.9578231928519 643.665688201119 361.2361863698965 851.5330815488753 293.4936522406329
1286 0.005 6.43 1 721.6164861565063 622.4688876318778 622.763041795264 920.8752102049449 960.1371007865329 987.9577070117127 643.7300358983382 361.2906333517755 851.5434183160872 293.4936571582813
1287 0.005 6.435 1 721.6612717278556 622.5475523433697 622.8417542678459 920.8779866827394 960.1373473806707 987.9579684236074 643.794333978176 361.3450431609103 851.553878877422 293.4936621217949
1288 0.005 6.44 1 721.7059581899023 622.6261126426467 622.920362266138 920.880512089371 960.1372799507544 987.9578550878382 643.8585266260262 361.3994150936185 851.564192737654 293.4936670291563
1289 0.005 6.445 1 721.7506315324615 622.7045691957128 622.9988663041942 920.8832850723157 960.1375263417409 987.9581178308531 643.9226649817701 361.4537509438602 851.5746310687791 293.4936719818873
1290 0.005 6.45 1 721.7952002124207 622.7829215770121 623.0772661727789 920.8858046390012 960.1374567024577 987.9580015930979 643.9866944107046 361.5080520603605 851.5849203780415 293.4936768781757
1291 0.005 6.455 1 721.839754804088 622.8611703478778 623.155562302344 920.8885708787365 960.1377028806609 987.9582638667273 644.0506700695395 361.5623162065174 851.5953335546127 293.493681820012
1292 0.005 6.46 1 721.8842016857596 622.9393151379586 623.2337544921353 920.8910860222647 960.1376335274384 987.9581484221869 644.1145344229275 361.6165436174182 851.6055988849631 293.4936867055114
1293 0.005 6.465 1 721.9286395267065 623.0173569936717 623.3118434184591 920.8938497991992 960.1378793902564 987.9584103392007 644.1783517154947 361.6707341709739 851.6159896703882 293.4936916367562
1294 0.005 6.47 1 721.9729761110226 623.0952956753748 623.3898289978763 920.8963603567055 960.1378092757727 987.9582935117659 644.2420662487615 361.724892793067 851.6262319934766 293.4936965119284
1295 0.005 6.475000000000001 1 722.0173002159355 623.1731315229571 623.4677116073028 920.8991172888261 960.1380546917492 987.9585541187467 644.3057268895318 361.7790113403898 851.6365987804146 293.493701432454
1296 0.005 6.48 1 722.0615228909249 623.2508644144141 623.5454911586721 920.9016231306048 960.1379843901851 987.9584381389288 644.3692847436669 361.8330938231019 851.6468164673744 293.4937062967703
1297 0.005 6.485 1 722.1057354575123 623.3284950690726 623.6231682031987 920.9043741970908 960.138228377369 987.9586996214188 644.432790997756 361.8871389792103 851.6571590088454 293.4937112073711
1298 0.005 6.49 1 722.1498433287469 623.4060229401757 623.7007424821047 920.9068718640693 960.1381565521928 987.9585807129595 644.4961894487126 361.9411487243638 851.6673524913682 293.4937160640829
1299 0.005 6.495 1 722.1939393492058 623.4834489882703 623.7782146234366 920.909617972161 960.138401223721 987.9588417175495 644.5595397405827 361.9951214912928 851.6776716279223 293.4937209672123
1300 0.005 6.5 1 722.2379310564572 623.5607725011718 623.8555843060667 920.9121115540696 960.138331363819 987.9587242298134 644.6227808939834 362.0490577846544 851.6878420699569 293.4937258143647
1301 0.005 6.505 1 722.2819110156781 623.6379943161926 623.9328520814813 920.9148536393891 960.1385760428542 987.9589842367426 644.6859713876865 362.1029565296051 851.6981379599894 293.4937307067331
1302 0.005 6.51 1 722.3257874131356 623.7151137353559 624.0100176018209 920.9173393636966 960.1385039616248 987.9588659318647 644.7490586782103 362.1568177215449 851.7082840424441 293.493735541995
1303 0.005 6.515000000000001 1 722.3696525810252 623.792131678532 624.0870814462074 920.9200751748698 960.138748540506 987.9591269631957 644.8120926994138 362.2106442294751 851.7185559740566 293.4937404216058
1304 0.005 6.52 1 722.4134151532222 623.8690477876559 624.1640434389579 920.922558632661 960.1386772578203 987.9590097194142 644.8750199657449 362.2644330751477 851.7286796015869 293.4937452440899
1305 0.005 6.525 1 722.4571744909451 623.9458628858494 624.240904156704 920.9252908703577 960.1389216853104 987.9592698183795 644.9378962606598 362.3181860504948 851.7389294955785 293.4937501112452
1306 0.005 6.53 1 722.5008285186866 624.0225763341983 624.3176632965259 920.9277696000227 960.1388495776054 987.9591507942034 645.0006654892692 362.371906711926 851.7490296243091 293.4937549212411
1307 0.005 6.535 1 722.5444675436931 624.0991891933375 624.3943215262701 920.9305004427573 960.1390945497935 987.9594116333157 645.0634110687979 362.4255882008318 851.759255253357 293.493759776938
1308 0.005 6.54 1 722.5879855883284 624.1757008869238 624.4708785800564 920.9329762262257 960.1390269712589 987.9592944836797 645.1260446378948 362.4792272765193 851.7693095595555 293.4937645761198
1309 0.005 6.545 1 722.6315027156147 624.2521122699583 624.5473350537983 920.9356990502644 960.1392716570388 987.9595549222763 645.188622595627 362.5328306417529 851.7795053396728 293.493769420513
1310 0.005 6.55 1 722.6749269225674 624.3284222334494 624.623690391113 920.9381579094012 960.139195836403 987.959434808735 645.2510862643717 362.5863980529147 851.7895502438961 293.493774207762
1311 0.005 6.555 1 722.7183392906267 624.4046318677058 624.6999452286097 920.9408701651579 960.1394385022022 987.9596950926995 645.3134959114406 362.6399290148693 851.799726941931 293.4937790385484
1312 0.005 6.56 1 722.7616582372962 624.480741260351 624.776099612506 920.9433394585436 960.1393694627284 987.9595774304393 645.3758096970412 362.6934231549403 851.8097594314835 293.4937838131731
1313 0.005 6.565 1 722.8049401046196 624.5567504088879 624.8521536854461 920.9459940413134 960.1395801395391 987.9598240543322 645.4380546506483 362.7468804270613 851.8198724680021 293.493788632381
1314 0.005 6.57 1 722.8481239572112 624.6326593429743 624.9281074565644 920.9484284246665 960.1395012503506 987.9597056632396 645.5001993983606 362.8003015991658 851.8298552099482 293.4937933956209
1315 0.005 6.575 1 722.8913009599796 624.7084684752552 625.0039613363119 920.9511247102787 960.1397442341283 987.9599656796235 645.5622927016258 362.8536866005199 851.8399759516677 293.4937982034391
1316 0.005 6.58 1 722.9343808751433 624.7841776561614 625.079715208036 920.9535775718425 960.1396742800615 987.9598461010763 645.6242845342819 362.9070349022691 851.8499547854523 293.4938029535812
1317 0.005 6.585 1 722.9774536186706 624.8597875904188 625.1553696114621 920.956278902769 960.1399171427295 987.9601048437002 645.6862278126757 362.9603464850185 851.8600626733358 293.4938077471604
1318 0.005 6.59 1 723.0204263493923 624.9352978203632 625.2309243081427 920.958729616794 960.1398447368013 987.9599851351339 645.7480704018925 363.0136190190273 851.8700229634271 293.4938124822913
1319 0.005 6.595 1 723.063392431054 625.0107093050489 625.3063799483382 920.9614257585276 960.1400858379294 987.9602424952229 645.8098631097201 363.0668543715665 851.8801097852181 293.4938172612304
1320 0.005 6.600000000000001 1 723.1062578217195 625.0860214442163 625.381736258134 920.9638722004991 960.1400137607742 987.9601246357767 645.8715607148883 363.1200550150257 851.8900474671898 293.4938219822731
1321 0.005 6.605 1 723.1491147679071 625.1612350915082 625.4569938148043 920.9665619506034 960.1402543810738 987.960384448594 645.9332088009272 363.1732211127475 851.9001110187838 293.4938267476768
1322 0.005 6.61 1 723.1918705666985 625.2363497446015 625.5321523774555 920.9690003253629 960.1401808755435 987.9602626780608 645.9947505059844 363.2263532922356 851.9100253851539 293.4938314576307
1323 0.005 6.615 1 723.2346229765421 625.3113663406347 625.6072125877444 920.971682603693 960.1404213180722 987.9605226015475 646.0562386842901 363.2794400120538 851.9200671214587 293.4938362129934
1324 0.005 6.62 1 723.2772716946869 625.3862842575957 625.6821741402132 920.9741158222745 960.1403490542203 987.9604028067117 646.1176240582328 363.3324920178877 851.9299589149791 293.4938409129553
1325 0.005 6.625 1 723.319909089059 625.4611041629373 625.7570375263377 920.9767968421952 960.1405917070833 987.9606612273753 646.1789599740305 363.3855077991848 851.9399770537763 293.4938456581875
1326 0.005 6.63 1 723.3624426185191 625.5358257573962 625.8318025753586 920.9792254773012 960.1405181257727 987.9605402322915 646.2401841118669 363.4384861933472 851.9498461320236 293.4938503472459
1327 0.005 6.635 1 723.4049666373738 625.6104497107306 625.9064697894327 920.9819016041814 960.1407592257071 987.9607991413069 646.3013644378615 363.4914297073351 851.959842136738 293.4938550831681
1328 0.005 6.640000000000001 1 723.4473903741565 625.6849755624287 625.9810389246967 920.9843260693575 960.1406851352278 987.9606779266649 646.3624435181075 363.5443353497552 851.9696884713488 293.4938597641827
1329 0.005 6.645 1 723.4897817270274 625.7594039107953 626.0555104234493 920.987000193773 960.1409268476687 987.9609370188302 646.423474477064 363.5972046128357 851.979652685861 293.4938644916684
1330 0.005 6.65 1 723.5320828276466 625.833734745057 626.1298842649898 920.9894257118815 960.1408555195852 987.9608166792252 646.4844079376523 363.6500379169329 851.9894759944094 293.4938691642022
1331 0.005 6.655 1 723.5743799951974 625.9079684979831 626.2041608741334 920.9920937516999 960.141095539193 987.9610748683706 646.5452916639128 363.7028351192556 851.9994256241431 293.4938738838414
1332 0.005 6.66 1 723.6165793960752 625.9821047559973 626.2783400072905 920.9945078757552 960.1410211209101 987.960953899692 646.6060725632358 363.755597474118 852.009225157928 293.4938785486486
1333 0.005 6.665 1 723.6587738139729 626.0561442452633 626.3524221994722 920.9971692727131 960.1412610605266 987.9612099590024 646.6668058228615 363.808322157859 852.0191530154372 293.4938832599005
1334 0.005 6.67 1 723.7008692023497 626.130086687667 626.4264072772544 920.9995785244813 960.1411870627995 987.9610906572627 646.7274383965029 363.8610106576496 852.028930360025 293.4938879161842
1335 0.005 6.675 1 723.7429584346232 626.2039327420651 626.5002957645835 921.0022349786246 960.1414272972416 987.9613477371753 646.7880240724154 363.9136622165554 852.0388356975874 293.4938926190837
1336 0.005 6.68 1 723.7849457038715 626.2776817922767 626.5740873371805 921.0046389762695 960.1413525989489 987.9612276104461 646.8485075077247 363.9662771543459 852.048590043934 293.493897266324
1337 0.005 6.685 1 723.8269263282264 626.3513347052242 626.6477825698538 921.0072907970168 960.1415926672994 987.9614846987071 646.9089434687196 364.0188552755378 852.0584724385956 293.4939019593706
1338 0.005 6.69 1 723.8688065648598 626.4248909923497 626.7213812016776 921.0096892739823 960.1415175666605 987.9613630641255 646.9692761355022 364.0713882941276 852.068204160681 293.4939065973284
1339 0.005 6.695 1 723.9106799607714 626.4983513943934 626.7948837634636 921.0123356870373 960.1417573436387 987.9616210139174 647.0295615655782 364.1238960228436 852.0780642517274 293.4939112819476
1340 0.005 6.7 1 723.9524523281669 626.5717155122873 626.8682900377074 921.0147299136161 960.1416819796787 987.9614986401651 647.0897493309293 364.1763657942579 852.0877736095758 293.4939159114895
1341 0.005 6.705 1 723.994218123067 626.6449840880397 626.9416005624208 921.0173722028831 960.1419224158903 987.9617568019227 647.1498883799767 364.2287983684664 852.0976115513128 293.4939205876939
1342 0.005 6.71 1 724.0358842716204 626.7181567659798 627.0148151459559 921.0197617360225 960.1418468288326 987.9616351980186 647.2099263896224 364.2811954031858 852.1072990298579 293.4939252089814
1343 0.005 6.715 1 724.0775438016666 626.7912342197782 627.0879343025038 921.0223988257565 960.1420865897019 987.9618913694559 647.2699174272429 364.333555464358 852.1171146580247 293.4939298769947
1344 0.005 6.72 1 724.119102801017 626.8642159807973 627.1609577797116 921.0247828380368 960.1420105503803 987.9617697334236 647.329806177778 364.385878744947 852.1267798617798 293.4939344900531
1345 0.005 6.725000000000001 1 724.1606547110425 626.9371028095974 627.2338861240452 921.0274145991691 960.1422496334828 987.9620266771038 647.3896484521958 364.4381650215382 852.1365728965357 293.4939391490748
1346 0.005 6.73 1 724.2021060979877 627.0098942353683 627.3067190818091 921.0297940032975 960.1421740431705 987.9619041876541 647.4493889872674 364.4904144910084 852.1462156105041 293.4939437525675
1347 0.005 6.735 1 724.243511925761 627.082590873729 627.3794571035035 921.032421756239 960.1424134199942 987.962162146427 647.5090826542158 364.5426271463028 852.1559952260858 293.4939484012393
1348 0.005 6.74 1 724.2848381378677 627.1551924331795 627.4521000289043 921.0347967275819 960.1423372550913 987.9620388014998 647.568675913721 364.5948026067318 852.1656189998914 293.4939529943452
1349 0.005 6.745 1 724.3261745441704 627.2276995604445 627.5246483588418 921.0374112532454 960.14257318578 987.9622949124285 647.6282160780938 364.6469413098404 852.1753737710919 293.4939576331583
1350 0.005 6.75 1 724.3674035767522 627.3001118306323 627.5971018479378 921.039776511323 960.1424959668605 987.9621731390724 647.6876578558386 364.6990433652794 852.184972275847 293.4939622162744
1351 0.005 6.755 1 724.4086222150617 627.372429989309 627.6694610259909 921.0423931577664 960.142735475891 987.9624289776252 647.7470524032244 364.7511089350161 852.1946983266639 293.4939668450447
1352 0.005 6.76 1 724.4497454340363 627.4446536051058 627.7417256651003 921.0447576706828 960.1426586384434 987.9623060382592 647.8063486497749 364.8031391569991 852.2042737965266 293.4939714181008
1353 0.005 6.765000000000001 1 724.4908659020745 627.5167834364103 627.813896311247 921.0473703396671 960.1428970482539 987.9625621432142 647.8656009899976 364.8551323094918 852.2139781281298 293.4939760369244
1354 0.005 6.77 1 724.5318895986097 627.5888189793244 627.8859726928127 921.0497284036911 960.1428199823208 987.9624390487462 647.9247360489881 364.9070883290584 852.2235315228543 293.493980600141
1355 0.005 6.775 1 724.572907679237 627.6607609649639 627.95795533886 921.0523352173553 960.1430579209881 987.9626935657609 647.9838363495659 364.9590077388002 852.2332137755164 293.4939852089872
1356 0.005 6.78 1 724.6138264511351 627.7326090126861 628.0298440306088 921.0546884442616 960.142981293212 987.9625719199632 648.0428450385086 365.0108895910046 852.2427494998183 293.4939897623116
1357 0.005 6.785 1 724.6547415177489 627.8043641943624 628.1016395581507 921.057272910438 960.1432150488178 987.962826534134 648.1018106470921 365.062735128835 852.2524151033188 293.4939943611843
1358 0.005 6.79 1 724.6955572412785 627.8760257054765 628.1733414498269 921.0596128192039 960.1431378592991 987.9627027945438 648.1606749643337 365.1145443501088 852.2619299792565 293.4939989028952
1359 0.005 6.795 1 724.7363683293435 627.9475943258457 628.2449502509478 921.0622076617982 960.1433771064828 987.9629602492703 648.2194948230314 365.1663174864792 852.2715744020001 293.4940034904169
1360 0.005 6.8 1 724.7770803099806 628.0190695781143 628.3164657004789 921.0645523747138 960.1433005298879 987.9628364111561 648.2782143261139 365.2180556970716 852.2810687096323 293.4940080216045
1361 0.005 6.805 1 724.8178013715331 628.0904522306396 628.3878883681108 921.0671496933887 960.1435400186402 987.9630920982438 648.3368903902604 365.26975625237 852.2907013111104 293.4940125972349
1362 0.005 6.81 1 724.858417833871 628.1617418020609 628.4592179703818 921.069490566912 960.143462100282 987.9629685909587 648.3954653808421 365.3214181029798 852.3001768342739 293.4940171165212
1363 0.005 6.815 1 724.8990271831427 628.2329389945822 628.5304550239514 921.0720801043167 960.1437000477271 987.9632239526844 648.4539952520589 365.373044431956 852.3097801072646 293.4940216802751
1364 0.005 6.82 1 724.9395342186366 628.3040433315085 628.6015992576513 921.0744150456479 960.1436216211587 987.9631006971803 648.5124243829999 365.4246343460583 852.3192309200496 293.4940261883207
1365 0.005 6.825 1 724.9800353192769 628.3750555984248 628.6726512271139 921.0769993679165 960.1438592532262 987.96335581826 648.5708096269145 365.4761878436477 852.3288110833798 293.4940307418382
1366 0.005 6.83 1 725.0204369531816 628.4459753731238 628.7436106898433 921.0793304653535 960.1437814550004 987.9632324530917 648.6290961509801 365.5277050661184 852.3382402796337 293.4940352396254
1367 0.005 6.835 1 725.0608336303054 628.5168034293069 628.8144782114688 921.081909549201 960.1440180376017 987.9634861603458 648.6873392753106 365.5791857032147 852.3477986805887 293.494039783795
1368 0.005 6.84 1 725.1011314112808 628.5875392377507 628.8852535106267 921.0842352016649 960.143939790666 987.9633633332736 648.7454828273735 365.6306290493416 852.3572061801254 293.4940442719754
1369 0.005 6.845 1 725.1414245942195 628.658183557579 628.9559371280122 921.0868092177453 960.1441765674826 987.9636157666487 648.8035826197469 365.6820374979408 852.3667429629603 293.4940488063659
1370 0.005 6.850000000000001 1 725.1816151849458 628.728735538493 629.0265286126961 921.089129270015 960.1440981652817 987.9634923489796 648.8615781081199 365.7334094553788 852.3761276707826 293.4940532846697
1371 0.005 6.855 1 725.221802116369 628.7991960583164 629.0970285078913 921.0916959952885 960.1443337002289 987.9637462579989 648.9195268355793 365.7847454192727 852.3856403661691 293.4940578087156
1372 0.005 6.86 1 725.2618913169727 628.8695647976822 629.1674366242188 921.0940120848135 960.1442548044224 987.9636216814824 648.9773795865685 365.836044571986 852.3950035435465 293.4940622773573
1373 0.005 6.865 1 725.3019775089069 628.9398425509642 629.2377535298426 921.0965764949184 960.1444908254585 987.963875757382 649.0351901877823 365.8873072980491 852.4044966767223 293.4940667917071
1374 0.005 6.87 1 725.3419663252545 629.010028971878 629.3079790315729 921.0988881285233 960.1444118676479 987.9637521528138 649.0929031558393 365.9385335826097 852.4138393583178 293.4940712494501
1375 0.005 6.875 1 725.3819543599583 629.0801247029087 629.3781136409368 921.1014478817061 960.144648197828 987.964005495699 649.1505816764054 365.9897232312572 852.4233114000069 293.4940757527058
1376 0.005 6.88 1 725.4218423761004 629.1501291783237 629.4481570509365 921.1037546398754 960.1445695458854 987.9638804336556 649.2081564781731 366.0408635228108 852.4326327675278 293.4940802009821
1377 0.005 6.885 1 725.4617359867326 629.2200428384614 629.5181095276038 921.1063289668635 960.144812823428 987.9641358035282 649.265680406996 366.0919699292231 852.4421070240442 293.4940846951024
1378 0.005 6.890000000000001 1 725.5015324334332 629.2898658087046 629.5879712126464 921.1086347974459 960.1447329490143 987.9640101323251 649.3231133720618 366.143044230449 852.4514191616776 293.4940891333878
1379 0.005 6.895 1 725.5413221587105 629.3595986777801 629.6577425957998 921.111182770726 960.1449671750129 987.9642637743839 649.380502303135 366.1940840646618 852.460853610481 293.4940936175425
1380 0.005 6.9 1 725.5810112828522 629.4292410950021 629.727423466685 921.1134758585908 960.1448857837587 987.964138853698 649.4377937105285 366.2450895075469 852.4701328499317 293.4940980447148
1381 0.005 6.905 1 725.6206937074762 629.4987936606001 629.7970143008263 921.1160167404643 960.1451214245523 987.9643929338476 649.4950370750516 366.2960590604681 852.4795410380054 293.4941025191411
1382 0.005 6.91 1 725.6602776054048 629.568256183938 629.8665149776228 921.1183086577636 960.1450425510262 987.9642676153478 649.5521882753978 366.3469882374798 852.4887980291471 293.4941069390367
1383 0.005 6.915 1 725.6998531691463 629.6376293054913 629.9359260357263 921.1208503738546 960.1452788851851 987.9645215232731 649.609297589448 366.3978908201724 852.4981846870131 293.4941114051859
1384 0.005 6.92 1 725.7393312380621 629.7069124499822 630.0052471535107 921.1231390467907 960.1451986364754 987.9643942685541 649.6663098711879 366.4487537429339 852.5074204750447 293.4941158174913
1385 0.005 6.925 1 725.7788072028955 629.7761063715451 630.0744788621025 921.1256757829544 960.1454340387328 987.9646491832294 649.7232804656294 366.499579489286 852.5167863312935 293.494120276575
1386 0.005 6.93 1 725.8181863048228 629.845210585935 630.1436208912625 921.1279602918387 960.1453532092804 987.9645231311515 649.7801551218711 366.5503681966915 852.5260008599093 293.4941246805051
1387 0.005 6.935 1 725.8575628548471 629.9142256747305 630.2126736931133 921.1304925738997 960.1455884596683 987.96477690798 649.8369858787261 366.6011197193727 852.535344695107 293.4941291300877
1388 0.005 6.94 1 725.8968425483957 629.9831512688219 630.2816370315818 921.1327711978898 960.1455083723124 987.9646499987568 649.8937191537527 366.651834507563 852.5445374869273 293.4941335230981
1389 0.005 6.945 1 725.9361192880443 630.051988029155 630.3505113985678 921.1352972053124 960.1457428958669 987.9649038461574 649.9504092489602 366.7025128035671 852.5538593975951 293.4941379610772
1390 0.005 6.95 1 725.9752992840149 630.1207355327789 630.4192965404953 921.1375700042472 960.1456621963657 987.9647772181393 650.0070020878321 366.7531531190089 852.5630305581598 293.4941423431758
1391 0.005 6.955 1 726.0144770510091 630.1893945579668 630.4879930074775 921.1400912372471 960.1458962845903 987.965030514429 650.0635536243759 366.8037576303973 852.5723313377803 293.4941467708138
1392 0.005 6.96 1 726.0536127855537 630.2579648819008 630.5566006919568 921.1423564988056 960.1458138922177 987.9649046266455 650.1200106373797 366.8543263133288 852.581469657783 293.4941511428296
1393 0.005 6.965 1 726.0927224571104 630.3264469117996 630.6251199624193 921.1448709696147 960.1460478090303 987.9651567445253 650.1764251384433 366.9048583163985 852.5907408132496 293.4941555599116
1394 0.005 6.97 1 726.1317219014383 630.3948402508336 630.6935505676308 921.1471339364534 960.1459666784936 987.9650293777864 650.2327421885057 366.9553542982617 852.5998651399877 293.4941599210481
1395 0.005 6.975000000000001 1 726.1707120654054 630.4631457633701 630.7618931000352 921.1496461456377 960.1462013736115 987.965282981199 650.2890193873482 367.005814545589 852.609122138468 293.4941643277641
1396 0.005 6.98 1 726.2096001025521 630.5313627569792 630.8301472054919 921.1519051620843 960.1461203675445 987.9651557140468 650.3451978680653 367.056237769501 852.6182300693769 293.4941686781135
1397 0.005 6.985 1 726.2484841457109 630.599492248636 630.8983135294086 921.1544123437817 960.1463541097637 987.9654069177182 650.4013379013167 367.1066242102315 852.6274697420686 293.4941730731297
1398 0.005 6.99 1 726.2872706266742 630.6675336170133 630.9663917634172 921.1566666592579 960.1462722472826 987.9652804155769 650.4573811166251 367.1569745863537 852.6365606872192 293.4941774116361
1399 0.005 6.995 1 726.3260533238539 630.7354876955512 631.0343825095164 921.1591621934803 960.1465044313926 987.965531504004 650.5133832542427 367.2072888076817 852.6457616430466 293.4941817929555
1400 0.005 7 1 726.3647363133297 630.8033539175843 631.1022854320568 921.161408429639 960.1464223660732 987.965406641128 650.5692883989589 367.2575658386773 852.6548088523966 293.4941861229116
1401 0.005 7.005 1 726.4034181775269 630.8711330436685 631.1701010713557 921.1639069302871 960.14665705433 987.9656583252668 650.6251542513999 367.3078056881567 852.6639933344881 293.4941904936097
1402 0.005 7.01 1 726.4420036117451 630.938824568487 631.2378291347273 921.1661513903574 960.1465751370812 987.9655303653244 650.6809196514579 367.3580116472847 852.6730327039681 293.4941948144685
1403 0.005 7.015000000000001 1 726.4805883107791 631.0064292463242 631.3054701692364 921.1686447211495 960.1468084648164 987.9657830614744 650.7366465637035 367.408183285945 852.6822071489502 293.4941991757683
1404 0.005 7.02 1 726.5190768381316 631.0739465843506 631.3730238956012 921.1708855358647 960.1467260561876 987.9656560730599 650.7922783026999 367.4583174760794 852.6912345345929 293.4942034879211
1405 0.005 7.025 1 726.5575658254852 631.1413775552024 631.4404909546549 921.1733750071324 960.1469597884367 987.9659088945739 650.8478732435218 367.5084137861414 852.7003940908894 293.4942078417386
1406 0.005 7.03 1 726.5959585767714 631.208721512584 631.5078710321659 921.1756107124768 960.1468768549134 987.9657816204835 650.9033723925194 367.5584737520642 852.70940343882 293.4942121458783
1407 0.005 7.035 1 726.6343485876328 631.2759788429856 631.5751644684198 921.1780937108983 960.1471092346891 987.9660320582852 650.958827142578 367.6084944969586 852.7185428967939 293.4942164902743
1408 0.005 7.04 1 726.6726428365663 631.3431493183208 631.6423710760932 921.1803243164221 960.1470274620154 987.9659043234974 651.0141872947928 367.6584802556685 852.7275320482861 293.4942207833492
1409 0.005 7.045 1 726.7109364016978 631.4102337150358 631.7094914071914 921.1828036834968 960.1472604068631 987.9661550928395 651.0695081121489 367.7084303967452 852.7366512502629 293.4942251178109
1410 0.005 7.05 1 726.7491343307719 631.4772315529656 631.7765251953608 921.1850296265842 960.1471775500219 987.9660284954635 651.1247338305379 367.7583435608852 852.7456198159697 293.4942294023456
1411 0.005 7.055 1 726.7873315217894 631.5441435831568 631.8434729783446 921.1875041425944 960.1474102390316 987.9662798504396 651.1799202147048 367.8082211671282 852.7547181425495 293.4942337284444
1412 0.005 7.06 1 726.825434905016 631.6109691939796 631.9103344356467 921.1897292583601 960.1473291371685 987.9661529891379 651.235012863416 367.8580568075949 852.7636678148765 293.4942380037157
1413 0.005 7.065 1 726.8635371980398 631.6777091577869 631.9771100840489 921.1922000729835 960.1475615899192 987.9664043272521 651.2900608502079 367.9078588987423 852.7727467389384 293.4942423199184
1414 0.005 7.07 1 726.9015431904623 631.7443630989792 632.0437996982157 921.1944173639898 960.1474782421036 987.966274294711 651.3450158350547 367.9576207748759 852.7816748293943 293.4942465856052
1415 0.005 7.075 1 726.9395481887368 631.8109317445287 632.1104038128882 921.1968818611819 960.1477100294901 987.9665264163949 651.3999320091525 368.0073490175006 852.7907320493283 293.4942508927539
1416 0.005 7.08 1 726.9774570082791 631.8774145817838 632.1769221425025 921.1990913165873 960.1476257518666 987.9663977195015 651.4547489191826 368.0570428022708 852.7996383281393 293.4942551498669
1417 0.005 7.085 1 727.0153655153932 631.943812492011 632.2433552918236 921.2015513570682 960.1478584778946 987.9666486619831 651.509530638353 368.1067012045976 852.8086753412836 293.4942594488391
1418 0.005 7.09 1 727.0531784692802 632.0101248866622 632.3097029513654 921.2037592436782 960.147775189223 987.9665205117473 651.5642183207428 368.156324242522 852.8175617656675 293.4942636982337
1419 0.005 7.095 1 727.0910024785833 632.0763524314722 632.375965611319 921.2062117335001 960.1480062370211 987.9667708063358 651.6188754213135 368.2059099065982 852.826575265556 293.4942679895644
1420 0.005 7.100000000000001 1 727.1287270727429 632.1424946916549 632.4421430169741 921.2084156649278 960.1479253099134 987.9666440368003 651.6734419909333 368.2554610325533 852.8354408837517 293.4942722307171
1421 0.005 7.105 1 727.1664492535642 632.2085524262385 632.508235703858 921.2108683464221 960.1481575675841 987.9668940114694 651.7279644995442 368.3049763052882 852.844437334532 293.4942765136393
1422 0.005 7.11 1 727.2040743894124 632.2745251474865 632.5742434047988 921.2130676023253 960.1480733510533 987.9667648779368 651.7823906251825 368.3544557997457 852.8532835012079 293.4942807463503
1423 0.005 7.115 1 727.2417133399928 632.3404136095606 632.6401666564168 921.2155178152855 960.148306346105 987.9670158598884 651.836779235141 368.403899351005 852.8622668261536 293.4942850194179
1424 0.005 7.12 1 727.2792508100979 632.4062173146382 632.7060051808027 921.2177125223963 960.14822190581 987.9668870408919 651.8910717290496 368.4533071041516 852.8710940098858 293.4942892416136
1425 0.005 7.125 1 727.316784790114 632.4719369977411 632.7717595010748 921.2201553717265 960.1484527451794 987.967135397319 651.9453227871246 368.5026782999642 852.880049403446 293.4942935052135
1426 0.005 7.13 1 727.354220937857 632.5375721708706 632.8374293412978 921.2223443845991 960.1483678192025 987.9670070579065 651.9994807994826 368.552013468932 852.8888533761384 293.4942977185839
1427 0.005 7.135 1 727.3916564603398 632.6031236196433 632.903015250353 921.2247816977996 960.1485988608648 987.9672582074219 652.0536013918298 368.6013124550495 852.8977877411811 293.494301973936
1428 0.005 7.140000000000001 1 727.4289821857644 632.6685907015867 632.968516825315 921.2269548718009 960.148516808763 987.9671313250468 652.1076209874147 368.6505753950018 852.9065581400871 293.4943061804655
1429 0.005 7.145 1 727.4663129332566 632.7339743870593 633.0339347532556 921.2293855563562 960.1487499224837 987.9673814866103 652.1616076461265 368.6998143973859 852.9154670873108 293.4943104281097
1430 0.005 7.15 1 727.5035519978074 632.7992741130678 633.0992687447199 921.2315658517261 960.1486661354509 987.9672526920756 652.2155024781003 368.7490121764201 852.9242294571367 293.4943146252365
1431 0.005 7.155 1 727.5407959618441 632.864490857525 633.1645194513558 921.2339955978266 960.1488972019185 987.9675027658677 652.2693634091692 368.7981711999724 852.9331245343559 293.4943188634441
1432 0.005 7.16 1 727.5779462230172 632.9296239353552 633.2296865330245 921.2361719869606 960.1488125184209 987.967372548086 652.3231309377788 368.8472933123281 852.9418690867918 293.4943230500182
1433 0.005 7.165 1 727.6150961096311 632.9946738585618 633.2947703959795 921.2385957077827 960.1490425934023 987.9676226006508 652.3768578026434 368.8963773376302 852.9507434715711 293.4943272783719
1434 0.005 7.17 1 727.6521528429211 633.0596405025196 633.3597709158715 921.2407668880307 960.1489577677859 987.9674924795156 652.4304943780307 368.945425109799 852.9594674545572 293.4943314558786
1435 0.005 7.175 1 727.6892102119675 633.124524459097 633.4246885710088 921.2431865748594 960.1491878780377 987.9677412857834 652.4840933784214 368.9944363721665 852.9683217516404 293.4943356741713
1436 0.005 7.18 1 727.7261742143106 633.189325225079 633.4895230767531 921.2453530518528 960.149102423222 987.9676107694579 652.537603325648 369.0434113884968 852.9770255231006 293.4943398420962
1437 0.005 7.185 1 727.7631372753889 633.2540433004131 633.5542748339009 921.2477657219582 960.1493313667909 987.9678594522159 652.5910708840873 369.0923495864079 852.985858753062 293.4943440522947
1438 0.005 7.19 1 727.8000004264695 633.3186784287873 633.618943646124 921.2499272370152 960.1492461237474 987.9677296061224 652.6444376416434 369.1412518040381 852.9945420971433 293.4943482119068
1439 0.005 7.195 1 727.8368427081969 633.3832308655301 633.6835297980014 921.252329336194 960.1494729009884 987.9679771576563 652.6977572080705 369.190117442653 853.0033477895395 293.4943524129844
1440 0.005 7.2 1 727.8736017429629 633.4477005440928 633.7480331738052 921.2544844483436 960.1493873551378 987.9678479927979 652.7509922675504 369.2389471922796 853.0120113825558 293.4943565636469
1441 0.005 7.205 1 727.9103665120072 633.5120882972416 633.8124543514867 921.2568822596165 960.1496155388847 987.9680957864437 652.8041988414847 369.2877410707337 853.0208054362012 293.4943607561929
1442 0.005 7.21 1 727.9470432096214 633.5763935227729 633.8767930307974 921.2590321511987 960.1495303942912 987.9679662481759 652.8573100722402 369.336498922934 853.029450593285 293.4943648972273
1443 0.005 7.215 1 727.9837245238008 633.640617068963 633.9410497988313 921.261433330753 960.1497603322446 987.9682155943403 652.9103849482306 369.3852142461213 853.0382265562217 293.4943690791303
1444 0.005 7.22 1 728.0203144376995 633.7047581979518 634.0052242664279 921.2635825337139 960.1496751155852 987.9680860615496 652.9633676388291 369.4338969133323 853.0468524293915 293.4943732096929
1445 0.005 7.225000000000001 1 728.0569063772372 633.7688177972655 634.0693170059423 921.2659799042287 960.1499042714817 987.9683337155388 653.0163148868393 369.4825448884589 853.0556080431728 293.4943773808787
1446 0.005 7.23 1 728.0934059287544 633.8327954108678 634.1333277677539 921.2681242197737 960.1498184412266 987.9682037975685 653.0691711847604 369.5311581956757 853.0642134074417 293.4943814997883
1447 0.005 7.235 1 728.1299058927264 633.8966918524957 634.1972571183531 921.2705164504805 960.1500472853121 987.9684517879849 653.1219920979485 369.5797359034964 853.0729487392232 293.4943856606828
1448 0.005 7.24 1 728.1663095768483 633.9605064040476 634.2611046775396 921.2726538305822 960.1499598554118 987.9683206089994 653.1747185799552 369.6282779251045 853.0815320190948 293.4943897702336
1449 0.005 7.245 1 728.2027156935263 634.0242396677327 634.3248708852972 921.2750396483962 960.1501883116855 987.9685691983663 653.2274074534251 369.676783562744 853.0902467131407 293.494393921178
1450 0.005 7.25 1 728.2390300442102 634.0878913577759 634.3885555322629 921.2771737821423 960.1501021176999 987.9684385602459 653.2800054430692 369.7252535611574 853.0988122374421 293.494398020982
1451 0.005 7.255 1 728.2753467216775 634.1514622414594 634.4521591685696 921.279557190694 960.1503309248832 987.9686862557553 653.3325680506723 369.7736881010686 853.1075088488292 293.4944021611512
1452 0.005 7.26 1 728.3115709757466 634.2149517969887 634.5156815040181 921.2816874288278 960.1502438877262 987.9685556216422 653.3850391712074 369.8220864655602 853.1160556634794 293.4944062505667
1453 0.005 7.265000000000001 1 728.3477972227688 634.2783607841507 634.5791230760967 921.2840663660074 960.150472770038 987.9688031061687 653.43747475215 369.870448960016 853.1247328361062 293.4944103816642
1454 0.005 7.27 1 728.3839309124991 634.3416887037006 634.6424836061799 921.2861920904187 960.1503858318483 987.9686717754995 653.4898190792125 369.9187756303909 853.1332599832144 293.4944144625357
1455 0.005 7.275 1 728.4200665929657 634.4049362997744 634.7057636225387 921.2885662954659 960.1506146876326 987.9689198472679 653.5421278802211 369.9670663320758 853.141917745042 293.494418585783
1456 0.005 7.28 1 728.4561108461753 634.4681035337379 634.7689630760811 921.2906874554205 960.1505267251082 987.9687888039298 653.5943506695857 370.0153166426311 853.1504256802945 293.4944226582423
1457 0.005 7.285 1 728.4921541207021 634.5311909510982 634.8320824797936 921.2930620740359 960.1507566425076 987.969037347051 653.6465409422108 370.0635331984849 853.1590679261427 293.494426772622
1458 0.005 7.29 1 728.5281012882164 634.594197860505 634.8951214454949 921.2951820745409 960.1506697457364 987.9689050427903 653.6986630526624 370.1117226019302 853.167558455275 293.4944308359181
1459 0.005 7.295 1 728.5640533708304 634.6571250063907 634.9580804848928 921.2975485703638 960.1508975091926 987.9691528353005 653.7507360689299 370.1598730633199 853.1761781411163 293.4944349405497
1460 0.005 7.3 1 728.5999143622764 634.7199719921982 635.0209593582297 921.2996611720008 960.1508096746471 987.9690210471973 653.8027151008529 370.2079865591652 853.1846470735178 293.4944389958457
1461 0.005 7.305 1 728.6357780606635 634.7827394461018 635.0837585470215 921.3020216789862 960.1510375227052 987.9692686101672 653.8546549536426 370.2560633833433 853.1932464333852 293.4944430931367
1462 0.005 7.31 1 728.6715501728604 634.8454269001307 635.1464777737983 921.3041290317907 960.1509496010449 987.9691358584234 653.9065025905279 370.3041045724299 853.2016955576543 293.4944471398966
1463 0.005 7.315 1 728.7073237686876 634.9080349046581 635.2091174648875 921.3064837235772 960.1511768627603 987.9693838427186 653.9583101972917 370.3521101443575 853.2102744485167 293.4944512288978
1464 0.005 7.32 1 728.7430079195449 634.9705633886732 635.2716775285742 921.3085866013674 960.1510886213066 987.9692518064313 654.0100319298349 370.4000855815561 853.218704564842 293.4944552666955
1465 0.005 7.325 1 728.7786941760966 635.0330128613959 635.3341584090861 921.3109382735793 960.151316277426 987.9694987231044 654.061718723916 370.4480223255291 853.2272651156028 293.494459347048
1466 0.005 7.33 1 728.8142882384168 635.095382529842 635.3965596757666 921.3130366583659 960.151227613841 987.969367160395 654.1133112311022 370.4959208275434 853.2356756234766 293.494463377335
1467 0.005 7.335 1 728.8498804967634 635.1576732750749 635.4588818690554 921.3153823404734 960.1514537872421 987.9696122737846 654.164866809516 370.5437828762883 853.2442151952496 293.4944674497414
1468 0.005 7.34 1 728.8853814215257 635.2198846957231 635.5211247635845 921.3174788182246 960.1513664210602 987.9694807256834 654.2163336612249 370.5916163419831 853.2526093582628 293.4944714723008
1469 0.005 7.345 1 728.9208862271464 635.2820175088073 635.5832888708111 921.319822095763 960.1515933997327 987.9697264931463 654.2677559681699 370.63941011707 853.2611321837998 293.4944755375348
1470 0.005 7.350000000000001 1 728.9563007323654 635.3440712049859 635.6453738994259 921.3219121254145 960.1515047542248 987.9695945404528 654.3190943287906 370.6871672084872 853.2695048033049 293.4944795507896
1471 0.005 7.355 1 728.9917185540105 635.4060467132618 635.707380463332 921.3242504881064 960.1517312460345 987.9698419796041 654.3704023684542 370.7348894313022 853.2780073740704 293.4944836062085
1472 0.005 7.36 1 729.0270452475128 635.467943361958 635.7693082247406 921.3263359111507 960.1516427592861 987.9697073681602 654.421621302182 370.7825749333635 853.2863607917403 293.4944876109209
1473 0.005 7.365 1 729.0623744396976 635.5297617957842 635.8311576457585 921.328669606234 960.1518691291579 987.9699532221904 654.472804855841 370.8302232977405 853.294844854044 293.4944916575862
1474 0.005 7.37 1 729.0976127698923 635.5915015874825 635.8929284665529 921.33075065584 960.1517802826739 987.9698211640704 654.5238994571313 370.8778360214751 853.3031794295433 293.4944956529414
1475 0.005 7.375 1 729.1328550201397 635.6531637333883 635.9546213911337 921.33307919877 960.1520065219935 987.9700676686346 654.5749678132649 370.925412820957 853.3116436173633 293.4944996903072
1476 0.005 7.38 1 729.1680052787291 635.7147474675684 636.016235964615 921.3351559882608 960.1519173075918 987.9699351501384 654.6259435315246 370.9729540139073 853.3199585223367 293.4945036767324
1477 0.005 7.385 1 729.2031590357554 635.7762536697751 636.0777727623303 921.3374820898975 960.1521438460599 987.9701818439072 654.6768854917167 371.0204595671359 853.3284047390193 293.4945077043627
1478 0.005 7.390000000000001 1 729.2382232676164 635.8376818826202 636.1392315506449 921.3395563959065 960.1520556881629 987.9700494032364 654.7277396393783 371.0679293222946 853.3367020880057 293.4945116809907
1479 0.005 7.395 1 729.2732911350782 635.8990327017035 636.2006127898654 921.3418773058117 960.152281697635 987.970294908665 654.7785550599154 371.1153633693597 853.345129462703 293.4945156988538
1480 0.005 7.4 1 729.3082677444203 635.9603056133643 636.2619161817136 921.3439449504891 960.1521918154141 987.9701629968476 654.8292826239273 371.1627613623208 853.3534071482055 293.4945196666667
1481 0.005 7.405 1 729.3432474760542 636.0215013506395 636.3231422371973 921.3462614023491 960.1524179232792 987.9704087886403 654.8799767719579 371.2101238776447 853.3618153535418 293.4945236763072
1482 0.005 7.41 1 729.3781234184958 636.0826191048718 636.3842905389495 921.3483166768931 960.1523271371465 987.9702739026494 654.9305764519185 371.2574506047861 853.3700725341661 293.4945276342283
1483 0.005 7.415 1 729.4130046980591 636.1436598425394 636.4453616404829 921.3506264262546 960.1525533658643 987.9705204819951 654.9811441941524 371.3047417274344 853.3784600378384 293.4945316352928
1484 0.005 7.42 1 729.4477989151193 636.2046230856423 636.5063552773476 921.3526861326073 960.1524639324492 987.9703874288672 655.031624852387 371.3519975285327 853.38669950309 293.4945355856715
1485 0.005 7.425 1 729.4825984125417 636.2655094542029 636.5672719044028 921.3549942959729 960.1526897869044 987.9706329658425 655.08207122267 371.399220770795 853.3950698407539 293.4945395781538
1486 0.005 7.43 1 729.5173100064231 636.3263186210927 636.6281113212008 921.3570501760637 960.1526002989998 987.9704988818252 655.1324308371846 371.4464066273525 853.4032913172395 293.4945435196715
1487 0.005 7.435 1 729.5520259210203 636.3870512480817 636.6888740161487 921.3593536697301 960.1528248085306 987.9707427704282 655.1827572517242 371.4935566354839 853.4116431703488 293.4945475032714
1488 0.005 7.44 1 729.5865859395125 636.4477226224244 636.7495728164649 921.3613397902874 960.1527006086782 987.9705969620212 655.232917820901 371.5406128356563 853.4197957702312 293.4945514367922
1489 0.005 7.445 1 729.6211671408854 636.5083170919021 636.8101954170398 921.3636106458956 960.152917884727 987.9708401911064 655.2830812416452 371.5876468307302 853.4281022767721 293.4945554112409
1490 0.005 7.45 1 729.6556828157856 636.5688344840805 636.8707415079209 921.3656549856339 960.1528321885826 987.9707090679567 655.3331810200956 371.6346517968347 853.4362804277444 293.4945593350268
1491 0.005 7.455 1 729.6902173622293 636.6292753761865 636.9312113709162 921.3679055733882 960.153052304072 987.970953549982 655.3832458594036 371.6816243879342 853.444583837348 293.4945632997424
1492 0.005 7.46 1 729.7247475725627 636.6896238636162 636.9915918031292 921.3700082572964 960.1530053744871 987.9708380339846 655.4333133780702 371.7286232912317 853.4528067633353 293.4945672117881
1493 0.005 7.465 1 729.7591929150606 636.7499121410657 637.0519086309374 921.3722556218555 960.1532043001149 987.9710709075654 655.4832323611015 371.7755168705809 853.4610774729184 293.4945711622146
1494 0.005 7.47 1 729.7935578850312 636.8101237282468 637.1121492696958 921.3742783066065 960.1531083130034 987.9709362179537 655.5330913424503 371.8223843660733 853.4692120664474 293.4945750598437
1495 0.005 7.475000000000001 1 729.8279259179729 636.8702592717547 637.1723139808761 921.3765574158575 960.1533314047966 987.9711798269072 655.58292339774 371.8692193203931 853.477479482745 293.4945789978437
1496 0.005 7.48 1 729.8622120702895 636.930318470982 637.2324025755202 921.3785945566556 960.1532452049222 987.9710490817436 655.6326770323143 371.9160216656052 853.4856074953949 293.4945828844503
1497 0.005 7.485 1 729.8965004587111 636.990301858913 637.2924153615245 921.3808766334035 960.1534690208036 987.9712932184915 655.6823967156869 371.9627953066571 853.4938637711037 293.4945868134278
1498 0.005 7.49 1 729.9307038443867 637.05020913824 637.3523521792064 921.3829120453485 960.1533823811556 987.9711598828068 655.732034465912 372.0095330065419 853.5019769117595 293.4945906939857
1499 0.005 7.495 1 729.9649088100304 637.110040852727 637.4122133638099 921.3851900900213 960.1536053908316 987.971401720959 655.7816370031379 372.056235535401 853.5102163309599 293.4945946168473
1500 0.005 7.5 1 729.9990302057159 637.169796727935 637.4719987784373 921.3872196997254 960.1535164001029 987.9712709910688 655.8311578970281 372.1029037257696 853.5183111034384 293.4945984891278
1501 0.005 7.505 1 730.0331513035184 637.2294772848029 637.5317087719926 921.3894914674818 960.1537379680531 987.9715119786638 655.8806424719007 372.1495377615925 853.5265311143162 293.494602402774
1502 0.005 7.51 1 730.0671876820337 637.2890822054001 637.5913432054181 921.3915145727462 960.1536490865343 987.9713817674584 655.9300430232219 372.1961367068493 853.5346063555254 293.4946062659894
1503 0.005 7.515000000000001 1 730.1012258450378 637.3486120710199 637.6509024440014 921.3937826217179 960.1538712024709 987.9716231880508 655.9794102875298 372.2426990766642 853.5428092143329 293.4946101709277
1504 0.005 7.52 1 730.1351796166773 637.408066550303 637.7103863425829 921.3958024664107 960.1537812721655 987.9714886053014 656.0286943335151 372.2892272608037 853.5508670687323 293.4946140259391
1505 0.005 7.525 1 730.169131660279 637.4674461455189 637.7697952418262 921.3980651195089 960.1540030108334 987.9717320486612 656.0779415871592 372.3357204277692 853.559048830909 293.4946179241011
1506 0.005 7.53 1 730.2029997657419 637.5267505771634 637.8291290062929 921.4000803532964 960.1539137056752 987.9715986617773 656.127106219903 372.3821793683459 853.5670868988586 293.494621772859
1507 0.005 7.535 1 730.2368683414487 637.5859803899704 637.8883879928424 921.4023385714504 960.1541356087514 987.9718416253802 656.1762356249724 372.4286035095432 853.5752508176411 293.4946256658915
1508 0.005 7.54 1 730.2706525244904 637.645135275111 637.9475720770766 921.4043498777901 960.1540460441662 987.9717084483943 656.2252827506213 372.4749932441017 853.5832706494534 293.4946295091214
1509 0.005 7.545 1 730.3044373557528 637.7042157738657 638.0066816137232 921.4066038077535 960.1542677049388 987.9719492855197 656.2742943337905 372.5213482848981 853.5914164735871 293.4946333961105
1510 0.005 7.55 1 730.3381377296759 637.7632215822214 638.0657164788266 921.4086105937737 960.1541778369126 987.9718161668558 656.3232238980482 372.5676687226757 853.5994182701959 293.4946372340723
1511 0.005 7.555 1 730.3718387130324 637.8221532672655 638.1246770283741 921.4108605289608 960.1543990926332 987.9720589277941 656.3721188587886 372.6139529741131 853.6075456456389 293.4946411151324
1512 0.005 7.56 1 730.4054554121848 637.8810105072281 638.1835631525252 921.4128629891273 960.154308969263 987.9719255134198 656.4209316337591 372.6602032036772 853.6155290532751 293.4946449453565
1513 0.005 7.565 1 730.4390726325666 637.9397938367291 638.2423752042293 921.415108576222 960.1545303768307 987.9721672695931 656.4697093602419 372.706418841416 853.6236381118814 293.4946488195222
1514 0.005 7.57 1 730.4726057118939 637.9985029541276 638.3011130528363 921.4171072113636 960.1544404907106 987.9720334340594 656.5184053336337 372.7525993844403 853.6316034754165 293.4946526445645
1515 0.005 7.575 1 730.5061395752844 638.0571383921655 638.3597770577049 921.4193481924137 960.1546613090366 987.972276866892 656.5670663136327 372.7987454465857 853.639694514197 293.4946565136763
1516 0.005 7.58 1 730.5395898341643 638.1156998538 638.418367098411 921.4213424639521 960.1545711085411 987.9721411310404 656.6156460519967 372.8448571545277 853.6476416335161 293.4946603334266
1517 0.005 7.585 1 730.5730407890761 638.1741878713985 638.4768835222131 921.4235795602059 960.1547917817124 987.9723835860933 656.6641909726734 372.8909341547291 853.6557148224673 293.4946641970576
1518 0.005 7.59 1 730.606407686229 638.2326021369237 638.5353262114302 921.4255691902546 960.1547014136652 987.972248402192 656.7126540896038 372.9369752830165 853.6636437506801 293.4946680113003
1519 0.005 7.595 1 730.6398401420918 638.2909282975515 638.5936831508716 921.4278675283654 960.1549565307079 987.9725023512004 656.7611579412031 372.983037364276 853.6717481831255 293.4946718691633
1520 0.005 7.600000000000001 1 730.6731655824144 638.3491813391123 638.6519661625672 921.4298743015057 960.1548694011304 987.9723670641657 656.8095408523484 373.029051818492 853.6796790684889 293.4946756773963
1521 0.005 7.605 1 730.7064803243359 638.4073617968063 638.7101759064473 921.4321099325045 960.1550883069062 987.9726080176067 656.857875656377 373.0750258917541 853.6877251611801 293.4946795296914
1522 0.005 7.61 1 730.7396951237616 638.4654691681897 638.7683122211988 921.4340782148201 960.1549886985008 987.9724721787834 656.9061143203354 373.1209616229779 853.695615097894 293.4946833328022
1523 0.005 7.615 1 730.7729061629947 638.5235041617228 638.8263756870815 921.4362980875117 960.1552091125362 987.9727149204905 656.954317614561 373.1668599656798 853.7036330098232 293.4946871808872
1524 0.005 7.62 1 730.8060245218791 638.5814663082422 638.8843661040906 921.4382689452502 960.1551177092462 987.9725806602128 657.0024340035762 373.2127189578549 853.7115035893451 293.4946909815816
1525 0.005 7.625 1 730.8391450376866 638.6393563089229 638.9422840096436 921.4404896923621 960.1553405757669 987.9728230911938 657.0505182577916 373.2585424677762 853.719504613165 293.4946948278867
1526 0.005 7.63 1 730.8721765094073 638.6971736730716 639.000129174371 921.4424588036264 960.1552478030475 987.972687185533 657.0985176822377 373.3043308559468 853.7273577950474 293.49469862657
1527 0.005 7.635 1 730.9052120581194 638.7549190314888 639.0579020751111 921.4446765646424 960.1554699738515 987.9729297709077 657.1464852218508 373.3500841018554 853.7353409704368 293.4947024703905
1528 0.005 7.640000000000001 1 730.938159717511 638.8125919398565 639.1156024756973 921.4466417473616 960.1553769111384 987.9727935176136 657.1943684705365 373.395801018225 853.7431759385139 293.4947062641339
1529 0.005 7.645 1 730.97111248312 638.8701930412984 639.1732308557339 921.4488553715532 960.1555981524157 987.9730360644661 657.2422203745091 373.4414827872917 853.7511408078914 293.4947100999109
1530 0.005 7.65 1 731.0039778481651 638.9277218765036 639.2307869611897 921.4508163809561 960.1555045129872 987.972900034292 657.2899882048586 373.4871296451958 853.7589575113236 293.4947138845281
1531 0.005 7.655 1 731.0368493761772 638.9851791392047 639.2882712841373 921.4530260250045 960.1557257893348 987.9731411606606 657.3377255940882 373.5327411148775 853.7669049987898 293.494717710607
1532 0.005 7.66 1 731.0696338624373 639.0425643707702 639.3456835770922 921.4549833396775 960.1556320450749 987.9730041198418 657.3853795120521 373.5783173709156 853.774704097857 293.4947214841771
1533 0.005 7.665 1 731.1024248021303 639.0998782674045 639.4030243306671 921.4571886855941 960.1558531414702 987.9732462951442 657.4330034401773 373.6238594841375 853.7826333953687 293.4947252993776
1534 0.005 7.67 1 731.1351236352839 639.1571204511677 639.460293323256 921.4591412435493 960.155758905523 987.9731088288255 657.4805464402326 373.6693691803044 853.7904135306445 293.4947290620178
1535 0.005 7.675 1 731.1678308626246 639.2142915487163 639.5174910407192 921.4613427309968 960.1559793491549 987.973349709891 657.528079536732 373.7148402614569 853.7983253111558 293.4947328647376
1536 0.005 7.68 1 731.2004521093418 639.2713910315157 639.5746171855625 921.4632920166965 960.1558858842421 987.9732126586905 657.5755174125516 373.7602761459182 853.8060893669998 293.4947366146907
1537 0.005 7.685 1 731.2330804032445 639.3284195880299 639.6316722427567 921.4654894165191 960.1561067597253 987.9734551833068 657.6229205482363 373.8056767064551 853.8139838552253 293.4947404055807
1538 0.005 7.69 1 731.2656225101437 639.3853767084651 639.6886559209354 921.4674340472867 960.1560124092416 987.9733185557703 657.6702374605873 373.8510422013178 853.8217305414864 293.4947441429167
1539 0.005 7.695 1 731.2981714690095 639.4422630876239 639.7455687024908 921.4696269383979 960.156233257537 987.973560380839 657.7175230433234 373.8963721651106 853.8296073818602 293.4947479200102
1540 0.005 7.7 1 731.3305718567476 639.4990923153903 639.8024221798313 921.4715080162453 960.15610748975 987.9734118915611 657.764649375752 373.9416127973536 853.8372906850046 293.4947516433406
1541 0.005 7.705 1 731.3629947143936 639.5558503598376 639.8592051062965 921.4736708146545 960.1563210542919 987.9736518193268 657.8117787140942 373.9868309593367 853.845125690633 293.4947554066484
1542 0.005 7.71 1 731.3953590007316 639.6125371219201 639.9159172011575 921.4756046272083 960.156230423396 987.9735154392085 657.858844740572 374.032020591971 853.85283229326 293.494759115559
1543 0.005 7.715 1 731.4277349403337 639.6691530863467 639.9725587180827 921.4777879576779 960.1564508792925 987.973755421213 657.9058874573368 374.0771781558262 853.8606712497398 293.4947628638952
1544 0.005 7.72 1 731.4600279606364 639.7256979256744 640.0291294354472 921.4797255192606 960.1563597562317 987.9736192515874 657.9528521434111 374.1223037761478 853.8683680155451 293.4947665577855
1545 0.005 7.725000000000001 1 731.4923298595099 639.7821721863834 640.0856296443628 921.4819059344675 960.1565780007351 987.9738583812938 657.9997886146676 374.1673964003915 853.8761914744845 293.4947702899499
1546 0.005 7.73 1 731.5245542259161 639.8385755542341 640.1420591637944 921.4838383467682 960.1564844032312 987.9737218537026 658.0466482747258 374.2124585771966 853.8838712215241 293.4947739664351
1547 0.005 7.735 1 731.5567559508046 639.8949084583879 640.1984181965204 921.4860111388791 960.1567026358626 987.973961227022 658.0934767122562 374.2574859770821 853.8917154680288 293.4947776805513
1548 0.005 7.74 1 731.5888897708689 639.9511706795977 640.2547066764315 921.4879382101971 960.1566099964862 987.9738259623833 658.1402268621714 374.3024792963552 853.899386948931 293.4947813408369
1549 0.005 7.745 1 731.6210315017673 640.0073627551409 640.3109249356412 921.4901089614722 960.1568285244266 987.9740666022906 658.1869485581828 374.3474382830682 853.9071760427701 293.494785041121
1550 0.005 7.75 1 731.6530961139908 640.0634843754943 640.367072834343 921.4920325843484 960.1567356617688 987.9739299317553 658.2335896840141 374.3923669993898 853.9148193037964 293.4947886891625
1551 0.005 7.755 1 731.6851677713728 640.1195361036583 640.4231507315865 921.4942045864915 960.1569548058167 987.9741697774606 658.2801906207862 374.437259890342 853.9225908775037 293.4947923791369
1552 0.005 7.76 1 731.7171603047647 640.1755176023186 640.4791584712665 921.4961260071921 960.156861872441 987.974032167575 658.3267174032172 374.4821178992431 853.9302184589289 293.4947960203347
1553 0.005 7.765000000000001 1 731.7491562015166 640.2314293934924 640.5350963835256 921.498288293773 960.1570793337336 987.974273021408 658.3732128516496 374.5269411036176 853.9379724938919 293.4947997034634
1554 0.005 7.77 1 731.781071226393 640.2872711617939 640.5909643243234 921.5002029508331 960.15698576497 987.9741352209106 658.419630167862 374.5717289291208 853.9455826344774 293.4948033354763
1555 0.005 7.775 1 731.8129870477084 640.3430433878093 640.6467626251974 921.5023605039829 960.1572033826294 987.9743742600634 658.4660151195145 374.616481699422 853.9533170861914 293.4948070113157
1556 0.005 7.78 1 731.8448237295502 640.398745787346 640.702491143281 921.504270861677 960.1571097165373 987.9742372253111 658.5123216693893 374.6612009338007 853.9609098316591 293.4948106376549
1557 0.005 7.785 1 731.8767298855972 640.4543652571027 640.7581387598607 921.5064880669773 960.1573612558242 987.9744897656753 658.5586712689521 374.7059372631024 853.9686784941723 293.4948143083769
1558 0.005 7.79 1 731.9085326723653 640.5099157982414 640.8137166372422 921.5084187903076 960.1572717223786 987.9743530899224 658.6049161746649 374.750628462724 853.9762759365969 293.4948179307515
1559 0.005 7.795 1 731.9403264905674 640.5653977580206 640.8692253086411 921.5105772069912 960.1574875493111 987.974591352259 658.651111942605 374.7952846761688 853.9839888004446 293.4948215984379
1560 0.005 7.8 1 731.9720216463448 640.6208104535527 640.9246645062502 921.5124743756375 960.1573884006118 987.9744535062251 658.6972124498332 374.8398981204155 853.9915459954714 293.4948252191718
1561 0.005 7.805000000000001 1 732.0037153042821 640.6761546980724 640.9800348234592 921.5146192151568 960.1576063387624 987.9746944761755 658.7432787173738 374.8844744284131 853.9992316114301 293.4948288874311
1562 0.005 7.81 1 732.0353180009284 640.7314299710863 641.0353360225372 921.5165119542783 960.1575107600027 987.9745559659166 658.7892593559998 374.9290176016797 854.0067694050065 293.4948325102046
1563 0.005 7.815 1 732.0669245760332 640.7866369902558 641.0905686354262 921.5186548128913 960.1577306588606 987.9747964342583 658.8352100486197 374.9735215739274 854.0144382374849 293.4948361803926
1564 0.005 7.82 1 732.0984438338777 640.8417752307699 641.1457324021817 921.5205453241441 960.1576350992669 987.9746580874843 658.8810777216704 375.0179904345282 854.0219592721961 293.4948398048486
1565 0.005 7.825 1 732.1299702835191 640.8968456280235 641.2008279471888 921.5226854730381 960.1578539328998 987.9748973424798 658.9269200351581 375.0624240978144 854.0296117610588 293.4948434761246
1566 0.005 7.83 1 732.1614102813047 640.9518474801098 641.2558549363333 921.5245720881161 960.1577580524811 987.9747600046544 658.9726795866661 375.1068228912465 854.0371154035561 293.494847100527
1567 0.005 7.835 1 732.1928580612449 641.0067813424403 641.310813779142 921.5266991069509 960.1579753985116 987.9749979163722 659.0184117503085 375.1511858703054 854.0447463239149 293.4948507706716
1568 0.005 7.84 1 732.2242193916156 641.0616466365253 641.365704154141 921.528584083596 960.1578785341338 987.9748602467356 659.0640592528335 375.1955151879737 854.0522290060844 293.4948543935062
1569 0.005 7.845 1 732.2555882933701 641.1164442343279 641.4205266178949 921.5307168835694 960.1580970560855 987.9750994052224 659.1096796761691 375.2398094393304 854.0598443078101 293.4948580607274
1570 0.005 7.850000000000001 1 732.2868734221699 641.1711736124603 641.4752808870777 921.5325978497309 960.1580009719709 987.9749595086819 659.1552195431595 375.2840689028556 854.0673135371777 293.494861678565
1571 0.005 7.855 1 732.3181664964858 641.2258355366388 641.5299674830551 921.5347266613195 960.1582192143034 987.9751984779211 659.2007326990811 375.3282923641353 854.0749137840789 293.4948653395821
1572 0.005 7.86 1 732.3493751719262 641.2804295177712 641.5845861372032 921.5366016295134 960.1581219927215 987.9750588263855 659.2461652860778 375.3724808959749 854.08236663154 293.4948689502606
1573 0.005 7.865 1 732.3805912701058 641.334956031054 641.639137234445 921.5387247997072 960.1583398714497 987.9752981677158 659.2915682404522 375.4166346046669 854.0899507733563 293.4948726028431
1574 0.005 7.87 1 732.4117228154429 641.3894148016545 641.6936205793525 921.5405950829163 960.1582424440182 987.9751591987001 659.3368914505543 375.4607546861847 854.0973869881785 293.4948762044482
1575 0.005 7.875 1 732.4428629271036 641.4438065202581 641.7480366692776 921.542714670864 960.1584600997079 987.9753982360654 659.3821885535936 375.5048410190386 854.1049545823583 293.494879847878
1576 0.005 7.88 1 732.4739185613776 641.4981306596475 641.802385209053 921.5445815448693 960.1583635582883 987.9752583610167 659.4274048046472 375.548892613238 854.1123742418141 293.494883440333
1577 0.005 7.885 1 732.5049723236244 641.5523880182054 641.8566667531285 921.5467040532168 960.1585845508901 987.9754987453753 659.4725929642744 375.5929093149973 854.1199271707709 293.494887074509
1578 0.005 7.890000000000001 1 732.5359585026797 641.606577709092 641.9108807557445 921.548577035747 960.1584901235842 987.9753607512317 659.5177032100294 375.6368915805928 854.1273396704215 293.4948906558031
1579 0.005 7.895 1 732.5669527033327 641.6607006301185 641.9650278529826 921.5506936606309 960.1587082800434 987.9755989535232 659.5627744297308 375.6808387390745 854.1348784237882 293.4948942796179
1580 0.005 7.9 1 732.5978608068684 641.7147562910436 642.0191077463911 921.5525463824688 960.1586073753527 987.9754584568155 659.6077712694371 375.724751646933 854.1422638784511 293.4948978516426
1581 0.005 7.905 1 732.628773913662 641.7687454518183 642.073120938386 921.5546473086949 960.158822731347 987.975697293818 659.6527406762501 375.7686421790797 854.1497776869509 293.4949014646689
1582 0.005 7.91 1 732.6596023003896 641.8226675610566 642.1270671409673 921.5564999564207 960.158725903045 987.9755576177462 659.6976316731948 375.8124943957723 854.15714550143 293.4949050253752
1583 0.005 7.915 1 732.6904420081293 641.876523274521 642.1809468152426 921.5586032910111 960.1589436931196 987.975796744374 659.7424978538 375.8563092116548 854.1646464248449 293.4949086273134
1584 0.005 7.92 1 732.7211969031578 641.9303121336402 642.2347596822382 921.5604540725736 960.1588461307106 987.9756574868944 659.7872842681043 375.9000879287837 854.1719994188782 293.4949121788922
1585 0.005 7.925 1 732.7519597233933 641.9840348072102 642.288506216139 921.562553766469 960.1590625188766 987.9758936121082 659.8320447581488 375.9438312024184 854.1794831721861 293.4949157717728
1586 0.005 7.930000000000001 1 732.7826381433575 642.0376907858732 642.3421861192791 921.5644006177283 960.1589652632847 987.9757554414756 659.8767250379266 375.9875395883728 854.1868194644167 293.49491931172
1587 0.005 7.935 1 732.8133254590775 642.091280852607 642.3957999114888 921.5664964458069 960.159181790337 987.9759926227032 659.9213804691118 376.031213199356 854.194286932038 293.494922892721
1588 0.005 7.94 1 732.8439288849901 642.1448043876428 642.4493472588563 921.5683392322857 960.1590835674086 987.9758521651223 659.9659550688699 376.0748594395915 854.2016066878496 293.4949264216381
1589 0.005 7.945 1 732.8745369979684 642.1982618509538 642.5028285123062 921.570428486632 960.1592988032619 987.976090016229 660.010499920473 376.1184691060379 854.2090551516014 293.4949299918977
1590 0.005 7.95 1 732.905066521085 642.2516532007646 642.5562435770138 921.5722690583062 960.159201592799 987.9759509721017 660.0549693555489 376.1620411386697 854.216359638256 293.4949335101665
1591 0.005 7.955 1 732.9356011533139 642.3049786806521 642.6095927430846 921.5743553230629 960.1594173623592 987.9761890931875 660.0994088880632 376.2055788819068 854.223792315328 293.4949370709863
1592 0.005 7.96 1 732.9660554479558 642.3582380113952 642.6628757993038 921.5761914069569 960.1593204371022 987.9760486132444 660.1437704444292 376.2490821848024 854.2310798648965 293.4949405802398
1593 0.005 7.965 1 732.9965138633854 642.4114319061362 642.7160932345224 921.5782735021434 960.1595360127149 987.9762854699694 660.1881002281408 376.2925509034328 854.2384959990078 293.4949441314766
1594 0.005 7.97 1 733.0268930789487 642.4645597672927 642.7692447296768 921.5801062206039 960.159438993563 987.9761468621981 660.2323540510642 376.3359851751631 854.2457677235195 293.4949476302995
1595 0.005 7.975000000000001 1 733.0572786843586 642.5176223625772 642.8223307808659 921.5821846202895 960.1596541493984 987.9763824941491 660.2765831090569 376.3793850500941 854.2531680708793 293.4949511711871
1596 0.005 7.98 1 733.0875847417456 642.570619100726 642.8753510641916 921.5840131956493 960.1595563328698 987.9762437579029 660.320733814914 376.422750610889 854.2604233978537 293.4949546607843
1597 0.005 7.985 1 733.1178968299738 642.6235507679625 642.9283060949864 921.5860874567466 960.1597713457173 987.9764803925242 660.3648589043619 376.4660818588385 854.2678072335032 293.4949581932859
1598 0.005 7.99 1 733.1481292021385 642.6764167605933 642.9811955427976 921.5879120264132 960.1596734762952 987.9763401996089 660.4089053709866 376.509378997291 854.2750473732611 293.4949616745286
1599 0.005 7.995 1 733.1783677640312 642.7292178576461 643.0340199088993 921.5899827283137 960.1598891220566 987.9765783811794 660.4529260991203 376.552641962133 854.2824154971594 293.4949651984955
1600 0.005 8 1 733.2085263397917 642.7819534593079 643.0867788755372 921.5918033114522 960.1597905500889 987.9764374425888 660.4968680846663 376.5958707684172 854.2896390307693 293.494968672537
1601 0.005 8.005000000000001 1 733.2386842709649 642.8346241722135 643.1394728477335 921.5938684425633 960.1600047034996 987.9766737769939 660.5407814772533 376.6390655654824 854.2969881292189 293.4949721899322
1602 0.005 8.01 1 733.2687638835425 642.8872294777948 643.1921015253579 921.595684081237 960.1599065610974 987.9765336883111 660.584616227719 376.6822260827878 854.3041931068655 293.4949756561944
1603 0.005 8.015000000000001 1 733.2988538788875 642.9397703096245 643.2446654934379 921.5977477223817 960.160121876406 987.9767703660285 660.6284282260818 376.7253524824878 854.3115290760212 293.4949791656106
1604 0.005 8.02 1 733.3288625262792 642.9922459850191 643.2971643938295 921.5995599331254 960.1600233360135 987.9766297178966 660.6721604917956 376.7684449322531 854.318719131878 293.4949826248304
1605 0.005 8.025 1 733.3588813149485 643.0446574281547 643.3495988092948 921.6016206356253 960.1602386976209 987.9768664972175 660.7158707457834 376.8115036375547 854.3260396200385 293.4949861267966
1606 0.005 8.029999999999999 1 733.3888399446708 643.0970040692125 643.4019684668875 921.6034302771911 960.1601400220366 987.9767252811019 660.7595072540802 376.8545282482575 854.3332167257906 293.4949895789315
1607 0.005 8.035 1 733.4187984303247 643.1492867010579 643.4542738771585 921.6054859913291 960.160354013291 987.9769612793598 660.8031185796766 376.8975188279322 854.3405210521394 293.4949930748939
1608 0.005 8.040000000000001 1 733.4486694938619 643.2015044702334 643.506514593385 921.6072895416443 960.1602545517894 987.9768215280029 660.8466470829077 376.9404751054966 854.3476780429676 293.4949965211285
1609 0.005 8.045 1 733.4785461209277 643.253658134752 643.5586910926527 921.6093404879152 960.1604689387084 987.9770561527043 660.8901494841492 376.9833979318166 854.3549643897419 293.4950000109072
1610 0.005 8.050000000000001 1 733.5083379886631 643.305747229896 643.610803091172 921.6111401893299 960.1603703561814 987.9769162833941 660.9335724048406 377.0262870299828 854.3621046326924 293.4950034516165
1611 0.005 8.055 1 733.5381401544832 643.3577724428872 643.6628510619073 921.6131882065011 960.1605850831968 987.9771527927561 660.9769713183096 377.0691444158974 854.3693764175119 293.4950069354217
1612 0.005 8.06 1 733.5678577765615 643.4097330227919 643.7148345850352 921.6149841691479 960.1604858546267 987.9770121139037 661.0202882047465 377.1119670905517 854.3765012494061 293.4950103695196
1613 0.005 8.065 1 733.5975864404196 643.4616298829877 643.7667542186143 921.6170286981408 960.1607011367311 987.9772498723361 661.0635820239913 377.1547552888865 854.3837572466846 293.4950138473289
1614 0.005 8.07 1 733.6272325961685 643.5134627738863 643.8186098024023 921.6188223995905 960.1606026475396 987.9771080226512 661.1068009562358 377.1975092632054 854.3908667007407 293.4950172751792
1615 0.005 8.074999999999999 1 733.6568883289383 643.5652321791753 643.8704017470881 921.6208616913594 960.1608155308038 987.9773435142611 661.1499952723512 377.2402292187966 854.3981050212008 293.4950207463356
1616 0.005 8.08 1 733.6864620842309 643.6169376242852 643.9221297748853 921.6226509994747 960.160716596191 987.9772020782184 661.1931115174666 377.2829153874408 854.4051980340146 293.4950241664293
1617 0.005 8.085000000000001 1 733.7160465696145 643.66857961966 643.9737942632485 921.624686980164 960.1609306631113 987.9774384499243 661.2362010995706 377.3255679313667 854.4124208229105 293.4950276304344
1618 0.005 8.09 1 733.7455481541524 643.7201574743519 644.0253948213673 921.6264710801222 960.1608311875351 987.977297233937 661.2792079366442 377.3681862835586 854.4194978169018 293.4950310446147
1619 0.005 8.095000000000001 1 733.775060165974 643.771672325521 644.0769321033068 921.6285007936842 960.1610440411677 987.9775330614057 661.3221923354979 377.4107710559541 854.4267032412511 293.4950345027087
1620 0.005 8.1 1 733.8044908616856 643.8231235882826 644.1284058152102 921.6302831596723 960.1609455872507 987.9773916737673 661.3651018099978 377.4533221143079 854.4337646917564 293.4950379113744
1621 0.005 8.105 1 733.8339315971383 643.8745118833215 644.1798164059954 921.6323112496926 960.1611587124976 987.9776281285522 661.4079881828179 377.4958542107154 854.4409552455921 293.4950413644508
1622 0.005 8.109999999999999 1 733.8632906252313 643.9258366904742 644.2311635748709 921.6340895178491 960.161060243506 987.9774876514158 661.4507970779858 377.5383448105139 854.4480006411858 293.495044767001
1623 0.005 8.115 1 733.8926596648759 643.9770987180259 644.2824477994543 921.6361136356994 960.1612726057438 987.9777215635966 661.4935827470421 377.580798606236 854.4551748679073 293.4950482126537
1624 0.005 8.120000000000001 1 733.9219465496881 644.0282973604933 644.3336687432288 921.637887946603 960.1611738791289 987.9775814838665 661.5362898620112 377.6232168484229 854.4622039563639 293.4950516078739
1625 0.005 8.125 1 733.9512438686459 644.0794334811217 644.3848269496094 921.6399080473946 960.1613866001414 987.977815804808 661.5790058728495 377.6656006053877 854.4693619243053 293.4950550465453
1626 0.005 8.130000000000001 1 733.9804598999041 644.1305064188072 644.4359220717467 921.6416785206063 960.1612876336698 987.9776752640978 661.6216286850869 377.7079533108708 854.4763750801962 293.4950584346963
1627 0.005 8.135 1 734.0096864205423 644.1815168965579 644.4869545863072 921.6436948775269 960.1615006099274 987.9779105409498 661.6642218253938 377.75027051327 854.483517363131 293.4950618667379
1628 0.005 8.140000000000001 1 734.0388333400041 644.2324644087071 644.5379242046179 921.645462105694 960.1614008795293 987.9777671959664 661.7067343207174 377.7925534589023 854.4905159381194 293.4950652484902
1629 0.005 8.145 1 734.0679907037415 644.2833496605075 644.5888314036131 921.647474244211 960.1616129224924 987.9780024824588 661.7492214266421 377.8348023944594 854.4976430875433 293.4950686739342
1630 0.005 8.15 1 734.097065950814 644.334172141974 644.6396758883043 921.6492363588167 960.1615131570701 987.9778607924063 661.7916297783928 377.8770165719862 854.5046246872832 293.4950720488409
1631 0.005 8.154999999999999 1 734.1261546167416 644.3849324734854 644.6904581044111 921.6512498799342 960.1617281496018 987.9780954550243 661.8340147752376 377.9191974794446 854.5117393096089 293.4950754675077
1632 0.005 8.16 1 734.1551601778056 644.4356301907292 644.7411777584668 921.6530090868661 960.1616284112156 987.9779546819871 661.8763211202452 377.9613451391504 854.5187053465851 293.4950788357673
1633 0.005 8.165000000000001 1 734.1841767581888 644.4862659934861 644.7918353419062 921.6550156203618 960.1618412569901 987.9781891858826 661.9186046795248 378.0034598277516 854.5258019775333 293.4950822476372
1634 0.005 8.17 1 734.2131135537699 644.5368393975184 644.8424305758598 921.6567709428469 960.1617410390173 987.978046726799 661.9608150190371 378.0455409030907 854.5327525506409 293.4950856092316
1635 0.005 8.175000000000001 1 734.242051960434 644.5873512879352 644.8929640787416 921.6587550182938 960.1619493101808 987.9782824177778 662.0029975205794 378.0875885596091 854.539838853819 293.4950890145304
1636 0.005 8.18 1 734.2709079398923 644.6378008812875 644.9434353722792 921.6604957449739 960.1618476997451 987.9781408101611 662.0451021318842 378.1296008687937 854.5467761266369 293.4950923689824
1637 0.005 8.185 1 734.2997784040438 644.6881889263572 644.9938449559763 921.6624910356129 960.1620622724275 987.9783760155304 662.0871857416108 378.1715805038358 854.553844812196 293.4950957667219
1638 0.005 8.19 1 734.328567391096 644.7385148931422 645.0441925248549 921.6642359937435 960.1619617594193 987.9782343263925 662.129192201911 378.2135273062381 854.560764808739 293.4950991138253
1639 0.005 8.195 1 734.3573794763329 644.7887794435234 645.0944785430032 921.666229296635 960.162174797976 987.9784676017103 662.1711794209145 378.255440999025 854.5678150380887 293.495102504121
1640 0.005 8.199999999999999 1 734.3861052487604 644.8389820740786 645.1447027028097 921.6679705140618 960.1620729351466 987.9783242647796 662.2130880206805 378.2973216092354 854.5747172848368 293.4951058436609
1641 0.005 8.205 1 734.4148423020041 644.8891234785731 645.1948654932894 921.6699614384723 960.1622857494438 987.9785592425405 662.2549742327017 378.3391688936061 854.5817509846646 293.4951092265171
1642 0.005 8.210000000000001 1 734.4434959012088 644.9392031363461 645.2449666010031 921.6716996597424 960.1621842256878 987.9784166273623 662.2967830162603 378.3809830435186 854.5886371127679 293.4951125584467
1643 0.005 8.215 1 734.4721628511522 644.9892218015844 645.2950065389673 921.6736877419352 960.1623970269293 987.9786520404529 662.3385709215727 378.4227638327549 854.595655529231 293.4951159333666
1644 0.005 8.220000000000001 1 734.5007471124835 645.0391789023913 645.3449849772901 921.6754228541678 960.162295407105 987.9785088004335 662.3802815878317 378.4645114757141 854.6025266362742 293.4951192573205
1645 0.005 8.225 1 734.5293442856479 645.0890751682513 645.3949024169683 921.6774067081537 960.1625083361748 987.9787424806765 662.421971054845 378.5062251715756 854.6095294989229 293.4951226247711
1646 0.005 8.23 1 734.55785902501 645.1389100446347 645.4447585324344 921.6791372391671 960.1624059920889 987.9786001220307 662.4635834505873 378.5479059473705 854.6163847705998 293.4951259408775
1647 0.005 8.234999999999999 1 734.5863860085208 645.1886841634192 645.4945537766316 921.6811167607669 960.1626182656809 987.9788345666869 662.5051733817336 378.5895545001085 854.6233717091734 293.4951293027621
1648 0.005 8.24 1 734.6148307462951 645.2383969734647 645.544287810522 921.6828427367335 960.1625160264267 987.9786910358764 662.5466854404771 378.6311701211234 854.6302112463052 293.4951326093241
1649 0.005 8.245000000000001 1 734.6432849569699 645.2880492479678 645.5939611477993 921.6848188564218 960.16272875392 987.9789252677774 662.5881725360867 378.6727522048199 854.6371827756909 293.4951359657043
1650 0.005 8.25 1 734.6716591728527 645.3376404472326 645.6435734743518 921.6865431845341 960.1626263438001 987.9787824137717 662.6295887930429 378.7143010796617 854.6440079389484 293.4951392645427
1651 0.005 8.255000000000001 1 734.7000481832297 645.3871714359219 645.6931253582786 921.6885161594556 960.1628383311836 987.9790161417989 662.6709866566636 378.7558135178913 854.6509650072721 293.4951426170663
1652 0.005 8.26 1 734.7283555142291 645.4366415563765 645.7426164405026 921.6902355182406 960.1627360249151 987.9788723323969 662.7123073377514 378.7972943357668 854.6577739727633 293.4951459119341
1653 0.005 8.265000000000001 1 734.7566767518948 645.4860515151784 645.792047204649 921.6922036436333 960.1629474801125 987.9791063808914 662.7536065969706 378.8387425349247 854.6647149648231 293.4951492600519
1654 0.005 8.27 1 734.7849129839053 645.5354006181566 645.8414172591496 921.693917185327 960.1628446848408 987.978961687407 662.7948267459544 378.8801569076986 854.6715065605267 293.4951525500829
1655 0.005 8.275 1 734.8131629508193 645.5846896594289 645.8907270938691 921.6958765382657 960.163055245471 987.9791961797945 662.8360272716369 378.9215386043977 854.6784294226883 293.4951558951619
1656 0.005 8.279999999999999 1 734.8413336546204 645.6339183877136 645.939976556639 921.6975866640539 960.1629531700603 987.9790528318651 662.8771541706487 378.9628884791557 854.6852074154323 293.4951591812109
1657 0.005 8.285 1 734.8695163942543 645.6830870633607 645.9891659371095 921.6995459578299 960.1631657125025 987.9792868050635 662.9182562259423 379.0042049773564 854.6921165541723 293.4951625188803
1658 0.005 8.290000000000001 1 734.897618824401 645.7321953522131 646.0382949874703 921.7012541377038 960.1630631104219 987.97914435726 662.9592829391482 379.0454886783697 854.6988796077608 293.4951657974012
1659 0.005 8.295 1 734.9257344640547 645.7812439799229 646.0873642063059 921.7032109158937 960.1632742685173 987.9793773804789 663.0002890652167 379.0867394345144 854.7057738605012 293.4951691285611
1660 0.005 8.300000000000001 1 734.9537682955338 645.8302323000036 646.1363732304487 921.7049160256367 960.1631725593397 987.9792348911112 663.041218133026 379.1279573561882 854.7125214025361 293.4951724008641
1661 0.005 8.305 1 734.981816052962 645.8791611003875 646.1853225703622 921.7068696211886 960.163384196276 987.9794676154401 663.0821271244164 379.1691422867434 854.7194006935558 293.4951757241445
1662 0.005 8.31 1 735.0097830440798 645.9280298218295 646.2342119028741 921.7085710985813 960.1632809162678 987.9793234473714 663.122960504375 379.2102944374854 854.7261334561052 293.4951789890663
1663 0.005 8.315 1 735.0377635718078 645.9768391915089 646.2830417215127 921.710520714015 960.1634914378982 987.9795564822173 663.1637733907462 379.251412901478 854.7329974365882 293.4951823061235
1664 0.005 8.32 1 735.0656634599036 646.0255886721654 646.3318117140765 921.712218388114 960.1633894186734 987.97941277061 663.2045110485202 379.2924988338492 854.739714841385 293.4951855647728
1665 0.005 8.324999999999999 1 735.0935769191648 646.0742790129034 646.380522385153 921.7141642622645 960.1635998099071 987.9796452138298 663.2452290001653 379.3335481070228 854.7465637811566 293.4951888757918
1666 0.005 8.33 1 735.1214096664071 646.1229096479839 646.4291734112863 921.7158580878237 960.1634968533923 987.9795018806404 663.2858715967985 379.3745664967686 854.7532660152335 293.4951921278666
1667 0.005 8.335000000000001 1 735.1492563675042 646.171481275918 646.4777652781397 921.7178015247739 960.1637082618183 987.9797353522611 663.3264969254267 379.4155527381059 854.7600999862044 293.4951954311833
1668 0.005 8.34 1 735.1770224368688 646.2199933639847 646.5262976687388 921.7194920903233 960.1636048733291 987.9795903445928 663.367045566401 379.4565066282184 854.7667875223879 293.4951986760275
1669 0.005 8.345000000000001 1 735.2048012615771 646.2684466307168 646.5747710727098 921.7214296003031 960.1638147928043 987.9798237923554 663.4075729091552 379.4974279178631 854.7736058392959 293.4952019729431
1670 0.005 8.35 1 735.2324992888391 646.316840425992 646.6231851231695 921.7231162809555 960.1637120885033 987.9796795872323 663.4480242237788 379.5383169182943 854.7802831454742 293.4952052111259
1671 0.005 8.355 1 735.260212742358 646.3651757733821 646.6715404454478 921.7250534045604 960.1639234281363 987.9799124583654 663.4884593257754 379.5791736384266 854.7870915349071 293.495208501645
1672 0.005 8.359999999999999 1 735.2878481541145 646.4134519288502 646.7198366638675 921.7267379194229 960.1638206738031 987.9797692448678 663.5288153352698 379.619997703561 854.7937527044463 293.4952117336429
1673 0.005 8.365 1 735.3154964784839 646.4616695952394 646.7680742475071 921.7286694402444 960.1640308762743 987.9800009669931 663.5691522649017 379.6607890359945 854.8005437949587 293.4952150183031
1674 0.005 8.370000000000001 1 735.3430635222916 646.5098282355132 646.8162528758995 921.7303482820854 960.1639267433294 987.9798565074443 663.6094145886733 379.7015475798109 854.8071874822712 293.49521824439
1675 0.005 8.375 1 735.3706438964994 646.5579284438354 646.8643729729502 921.7322756450308 960.1641377019857 987.9800894838959 663.6496561822909 379.7422732718829 854.8139617818439 293.4952215226036
1676 0.005 8.380000000000001 1 735.3981435773733 646.6059697655794 646.91243425042 921.7339508951023 960.1640337068354 987.9799456008079 663.6898233950038 379.7829664489167 854.8205892645534 293.4952247414994
1677 0.005 8.385 1 735.4256571003697 646.6539529085387 646.9604371954922 921.7358748781525 960.1642443612452 987.9801781530672 663.7299711778488 379.8236269365857 854.8273482160429 293.4952280120542
1678 0.005 8.390000000000001 1 735.4530902118846 646.7018773376564 647.0083814896673 921.737546577535 960.1641407595416 987.9800336896424 663.7700444592701 379.8642548665547 854.8339606268091 293.4952312237303
1679 0.005 8.395 1 735.4805373362813 646.7497437733483 647.0562676252881 921.7394666122195 960.1643503924726 987.9802663262891 663.8100985866758 379.904849874417 854.8407044881897 293.4952344875248
1680 0.005 8.4 1 735.5079041807284 646.7975516629406 647.1040952822113 921.7411346232071 960.1642468546576 987.9801211549307 663.8500782580572 379.9454124610042 854.8473018983525 293.4952376922083
1681 0.005 8.404999999999999 1 735.5352853661573 646.8453017051008 647.1518649362644 921.7430508196389 960.1644565878731 987.9803533904308 663.8900385917875 379.9859424254992 854.8540309199923 293.4952409488829
1682 0.005 8.41 1 735.5625804516891 646.8929933843403 647.1995762797491 921.7447297246016 960.1643566057169 987.9802092188604 663.9299264107111 380.0264496593704 854.8606337949092 293.4952441471005
1683 0.005 8.415000000000001 1 735.5898929040608 646.9406273754158 647.2472297961455 921.7466479441803 960.1645661782327 987.980439848512 663.9697942413186 380.0669183587176 854.8673685812159 293.495247397474
1684 0.005 8.42 1 735.6171268802932 646.9882031545588 647.2948251715516 921.7483100658073 960.1644611964169 987.9802958673865 664.0095875918128 380.1073532981722 854.87395106753 293.4952505889892
1685 0.005 8.425000000000001 1 735.644375751197 647.0357214206679 647.3423628744166 921.7502188859121 960.1646698468884 987.9805261376495 664.0493615497953 380.1477545875237 854.8806595352563 293.4952538329696
1686 0.005 8.43 1 735.6715464405357 647.0831817873968 647.3898426744444 921.7518746531342 960.1645654206942 987.9803822150207 664.0890625999081 380.1881256536349 854.8872181757988 293.4952570183294
1687 0.005 8.435 1 735.6987315161192 647.1305848760366 647.4372650220733 921.7537798918735 960.1647749875819 987.9806147016147 664.1287451528834 380.2284624050892 854.893905450129 293.4952602559722
1688 0.005 8.44 1 735.7258372996638 647.1779299666175 647.4846295178436 921.755432783526 960.1646701935308 987.980469138486 664.1683519333518 380.2687711105575 854.9004450447742 293.4952634348493
1689 0.005 8.445 1 735.7529572937304 647.225217831118 647.5319366521006 921.7573345832119 960.1648796798153 987.9807008457918 664.2079394603784 380.3090440994707 854.9071153694669 293.4952666659801
1690 0.005 8.449999999999999 1 735.779997412012 647.2724479733029 647.5791861312861 921.7589840291682 960.1647751831928 987.9805562025045 664.2474534054334 380.3492836234712 854.9136388398177 293.4952698404805
1691 0.005 8.455 1 735.8070501311666 647.3196211226772 647.6263784373798 921.7608783568523 960.1649820742475 987.9807862839978 664.2869481022988 380.3894913928261 854.9202905891266 293.4952730667526
1692 0.005 8.460000000000001 1 735.8340240138284 647.3667366929587 647.673513243602 921.7625232648737 960.1648772084772 987.9806416148789 664.3263694528764 380.4296652829079 854.9267982065957 293.4952762341014
1693 0.005 8.465 1 735.8610121327816 647.4137953844856 647.7205910264913 921.76441710774 960.165086438919 987.9808733127613 664.3657718883914 380.4698063879732 854.9334374767683 293.4952794533306
1694 0.005 8.470000000000001 1 735.8879222189305 647.4607966873517 647.7676114812631 921.7660602788303 960.16498163227 987.9807280060762 664.4051016235946 380.5099150653355 854.9399317244031 293.4952826135669
1695 0.005 8.475 1 735.914846819259 647.5077412737745 647.8145750755504 921.7679512903583 960.1651908030416 987.9809594815148 664.4444123740938 380.5499910915192 854.9465574915249 293.495285825858
1696 0.005 8.48 1 735.9416935061045 647.5546285679551 647.8614814681663 921.7695881256006 960.1650850443231 987.9808139726255 664.4836477979287 380.5900345882677 854.9530366936054 293.495288978268
1697 0.005 8.484999999999999 1 735.968552551522 647.601459298113 647.9083311428027 921.7714721460682 960.1652930187086 987.9810450109928 664.5228598474517 380.6300447144216 854.9596475954273 293.4952921828627
1698 0.005 8.49 1 735.9953328338362 647.6482329536099 647.9551238031351 921.7731063678772 960.1651877792488 987.9808985364044 664.5620016304341 380.6700230868269 854.9661124344685 293.4952953282502
1699 0.005 8.495000000000001 1 736.0221275296147 647.694950202675 648.0018599065845 921.7749901567674 960.1653967976696 987.9811304213271 664.6011263547549 380.7099732230276 854.9727085072294 293.4952985250532
1700 0.005 8.5 1 736.0488441744377 647.7416105159758 648.0485391479606 921.7766228825284 960.1652923514686 987.9809847123097 664.6401796955638 380.7498901257729 854.9791590705298 293.4953016625642
1701 0.005 8.505000000000001 1 736.0755754545349 647.7882145803068 648.0951619887909 921.7785035740254 960.1655011393686 987.9812159802781 664.6792146662426 380.7897738324866 854.9857404601468 293.4953048519574
1702 0.005 8.51 1 736.102227394701 647.8347618533405 648.1417281158011 921.7801315582143 960.1653954244848 987.9810700351416 664.7181766286961 380.8296249026533 854.9921760737138 293.49530798266
1703 0.005 8.515000000000001 1 736.1288943705666 647.8812530300426 648.1882379967045 921.7820081255107 960.1656034452944 987.9813009660654 664.757120363545 380.86944340953 854.9987428018935 293.4953111651644
1704 0.005 8.52 1 736.1554829518791 647.9276875979153 648.2346913304815 921.7836325963964 960.1654977393833 987.9811556713244 664.7959916979825 380.909229723962 855.0051639190999 293.4953142883887
1705 0.005 8.525 1 736.1820861865521 647.97406620333 648.281088567953 921.7855053745425 960.1657059492402 987.9813856350045 664.8348444512829 380.9489835756984 855.0117162474354 293.4953174631529
1706 0.005 8.529999999999999 1 736.2086123562746 648.0203885971083 648.3274295334437 921.7871283270241 960.165601666165 987.9812409361728 664.8736284379639 380.9887052560688 855.0181248942798 293.495320578685
1707 0.005 8.535 1 736.2351537520799 648.0666553022852 648.3737146555841 921.7889984801843 960.165810064432 987.9814711696588 664.9123941192818 381.0283882443869 855.0246640915509 293.4953237465841
1708 0.005 8.540000000000001 1 736.2616167127237 648.112865749167 648.4199435931816 921.7906162746293 960.1657035563643 987.9813234331879 664.9510867203368 381.0680420974765 855.0310571870449 293.4953268557254
1709 0.005 8.545 1 736.2880944036975 648.1590206102547 648.4661168055655 921.792482027327 960.1659114588099 987.981554833704 664.9897609584971 381.1076652429875 855.0375811140049 293.4953300168679
1710 0.005 8.550000000000001 1 736.3144937925404 648.2051193640184 648.5122339846796 921.7940958875809 960.1658051185967 987.981408309971 665.0283627813985 381.1472571013306 855.0439595456018 293.4953331190059
1711 0.005 8.555 1 736.3409078471125 648.2511626401001 648.5582955707721 921.7959582877721 960.1660130979999 987.9816404484752 665.0669460230429 381.1868172731191 855.0504687118556 293.4953362729956
1712 0.005 8.56 1 736.3672437483475 648.2971499508012 648.6043012599978 921.7975687191966 960.1659073069709 987.9814936858379 665.1054570712672 381.2263457794669 855.056832812461 293.4953393681587
1713 0.005 8.565 1 736.3935946555413 648.3430819722992 648.6502515161121 921.7994277711465 960.1661153350183 987.9817238851899 665.1439503205874 381.2658423597267 855.0633280571815 293.4953425157889
1714 0.005 8.57 1 736.4198677267213 648.3889581756218 648.6961460294391 921.8010350011674 960.166009408747 987.9815781931678 665.1823713117982 381.305307121415 855.0696778969043 293.49534560508
1715 0.005 8.575000000000001 1 736.4461555893877 648.4347792532167 648.7419852658433 921.8028904752655 960.1662170142804 987.9818079794885 665.220774930371 381.3447399707387 855.0761588545639 293.4953487470148
1716 0.005 8.58 1 736.4723621161867 648.4805447105562 648.7877689401638 921.804493446982 960.1661103130399 987.9816608721961 665.2591003913396 381.3841409759711 855.0824938710525 293.4953518301852
1717 0.005 8.585000000000001 1 736.4985855953811 648.5262552419921 648.8334975207625 921.8063454545505 960.166318126109 987.9818916601882 665.2974121555684 381.4235099059426 855.0889605368091 293.495354965631
1718 0.005 8.59 1 736.5247301225423 648.5719102475728 648.8791706601507 921.8079441865611 960.1662105842271 987.9817446160187 665.3356524205641 381.4628469806779 855.0952804062449 293.4953580424686
1719 0.005 8.595000000000001 1 736.5508912327996 648.6175102885886 648.92478876888 921.8097922155742 960.1664173934959 987.9819746031307 665.3738739994849 381.5021473724194 855.1017333729463 293.495361171967
1720 0.005 8.6 1 736.5769755070345 648.6630551040959 648.9703516410982 921.8113886486059 960.1663109388629 987.9818276100024 665.4120266729365 381.5414194119701 855.1080404292039 293.4953642432013
1721 0.005 8.605 1 736.6030752056913 648.708545372077 649.0158598227983 921.8132224007833 960.1665151640583 987.9820576378002 665.4501593867767 381.5806599761464 855.1144749506753 293.4953673667557
1722 0.005 8.609999999999999 1 736.6290966624603 648.7539804283159 649.0613128722458 921.8148105372027 960.1664074706364 987.9819098684175 665.4882215007361 381.6198687601805 855.1207653595687 293.4953704313355
1723 0.005 8.615 1 736.6551338209317 648.7993609579822 649.1067112528384 921.8166503733212 960.1666153004096 987.9821399095973 665.526266886356 381.6590461533931 855.1271884884957 293.4953735481487
1724 0.005 8.620000000000001 1 736.6810936084067 648.8446864335942 649.1520546503519 921.8182396422015 960.1665092153953 987.9819929883434 665.5642414258737 381.6981922151544 855.1334667206079 293.4953766065197
1725 0.005 8.625 1 736.707066740693 648.889957631166 649.1973435793027 921.8200807087424 960.1667175916155 987.9822238272066 665.6022023939753 381.7373065757216 855.1398777395574 293.4953797172532
1726 0.005 8.630000000000001 1 736.7329625941743 648.9351737265071 649.24257758875 921.8216679713194 960.1666099289257 987.9820759279421 665.6400887859777 381.7763892988437 855.1461428165695 293.4953827695538
1727 0.005 8.635 1 736.7588748390849 648.9803355741685 649.2877572022722 921.8235023037078 960.166816304358 987.9823056671753 665.6779579408364 381.8154402937972 855.152539457888 293.4953858735892
1728 0.005 8.640000000000001 1 736.7847098989372 649.0254426361208 649.3328821025092 921.8250849591262 960.1667088902941 987.9821585452785 665.7157555949098 381.8544611008629 855.1587903112122 293.4953889185767
1729 0.005 8.645 1 736.8105607857899 649.0704955878537 649.3779527472806 921.8269149955916 960.1669158657611 987.9823882443428 665.7535363600769 381.893450797234 855.1651723268112 293.4953920159359
1730 0.005 8.65 1 736.8363344900945 649.1154939184739 649.4229688349642 921.8284941214151 960.1668087903528 987.9822424737088 665.7912462004023 381.9324080415975 855.1714089938574 293.4953950551804
1731 0.005 8.654999999999999 1 736.8621240981927 649.1604382998694 649.4679308295374 921.8303214312189 960.1670158170228 987.9824717390167 665.8289390485351 381.9713329689674 855.1777772266838 293.4953981469989
1732 0.005 8.66 1 736.8878242217052 649.2053280663844 649.512838295599 921.8318963444441 960.1669080064922 987.9823238187447 665.8665605076729 382.0102261713388 855.1839058370533 293.4954011790226
1733 0.005 8.665000000000001 1 736.9135445107853 649.2501639720505 649.5576917726612 921.833720109522 960.1671142728276 987.9825530393011 665.9041644561257 382.0490875579462 855.1902405414955 293.4954042637302
1734 0.005 8.67 1 736.9391891508798 649.2949455423827 649.6024909674348 921.8352928572482 960.1670068403035 987.9824036664054 665.9417014495803 382.0879173847802 855.1964421280802 293.4954072901763
1735 0.005 8.675000000000001 1 736.9648513971756 649.3396734560745 649.6472363568915 921.8371128429336 960.1672128678395 987.9826337014971 665.9792191610749 382.1267154839805 855.2027814102423 293.4954103687407
1736 0.005 8.68 1 736.9904379531667 649.3843471672777 649.691927621161 921.8386817570118 960.1671057214562 987.9824855003778 666.0166656567046 382.1654821395992 855.2089769192584 293.4954133885347
1737 0.005 8.685 1 737.0160419536388 649.4289673866965 649.7365652352554 921.8404987912807 960.1673123329397 987.9827159851724 666.0540957515663 382.204217050361 855.2153048865733 293.4954164609176
1738 0.005 8.69 1 737.0415698694666 649.4735336185463 649.781148907682 921.8420642252231 960.1672048505789 987.9825670769711 666.0914557384382 382.2429203233988 855.2214867316815 293.495419474673
1739 0.005 8.695 1 737.067114016632 649.5180464385904 649.8256790574407 921.8438775574004 960.167410655177 987.9827966310722 666.1287980800088 382.281591308189 855.2278002013549 293.4954225413241
1740 0.005 8.700000000000001 1 737.0925814423042 649.5625053705345 649.8701553876245 921.8454393188557 960.1673022374233 987.9826484705243 666.1660702591064 382.3202312590658 855.2339673235863 293.4954255490046
1741 0.005 8.705 1 737.1180661583142 649.606911273743 649.9145784499252 921.8472497820471 960.1675087627295 987.9828776832226 666.2033283346391 382.3588401758121 855.2402666929087 293.4954286089513
1742 0.005 8.710000000000001 1 737.1434740712543 649.6512635082199 649.9589479017666 921.8488083430824 960.16740041667 987.9827299995113 666.2405163164815 382.3974177712971 855.246419763214 293.495431609385
1743 0.005 8.715 1 737.1688981580783 649.6955626795601 650.0032641747798 921.8506150206488 960.1676068112617 987.9829586404886 666.277687109541 382.435963808648 855.252705040514 293.4954346617226
1744 0.005 8.720000000000001 1 737.1942451138481 649.7398082881241 650.0475269569901 921.8521721726992 960.1674994405269 987.9828112378491 666.3147901926144 382.4744786168282 855.2588449069668 293.4954376553842
1745 0.005 8.725 1 737.2196075766994 649.7840009796809 650.0917366930347 921.8539740969421 960.1677045077492 987.9830392607373 666.3518672856854 382.5129618892573 855.265116205033 293.4954407009528
1746 0.005 8.73 1 737.2448940130213 649.8281402406983 650.1358930749153 921.8555249142009 960.1675961434764 987.9828913017155 666.3888777528408 382.5514139612193 855.2712418601403 293.4954436887253
1747 0.005 8.734999999999999 1 737.2701971853984 649.8722267609702 650.1799965708499 921.8573245972102 960.167801630735 987.9831206988492 666.425873539972 382.5898346879849 855.277499798572 293.4954467297351
1748 0.005 8.74 1 737.2954257775909 649.9162601741614 650.2240469469199 921.8588733007022 960.167693884567 987.9829720331446 666.4628028613989 382.6282243723304 855.2836120469344 293.4954497122206
1749 0.005 8.745000000000001 1 737.3206705787248 649.9602409949326 650.268044606813 921.8606701011151 960.1678999315345 987.9832020867929 666.4997158087012 382.6665832609538 855.2898564103529 293.4954527470827
1750 0.005 8.75 1 737.3458379382381 650.0041686947284 650.3119892281377 921.8622150460028 960.167791136335 987.9830533732339 666.5365587845234 382.7049106629524 855.2959546943712 293.4954557228151
1751 0.005 8.755000000000001 1 737.3710225510397 650.0480439269541 650.3558812612025 921.8640084989491 960.1679970947177 987.9832824677115 666.5733859862246 382.7432069497069 855.3021853833927 293.495458751921
1752 0.005 8.76 1 737.3961306472135 650.0918660014918 650.3997202987558 921.8655494628705 960.1678881548299 987.9831330692375 666.6101417814726 382.7814716896727 855.3082697713078 293.4954617218986
1753 0.005 8.765000000000001 1 737.4212551277726 650.1356357831692 650.4435068726174 921.8673389827629 960.1680936140821 987.9833616885278 666.6468825816409 382.8197049942361 855.3144864435925 293.4954647440576
1754 0.005 8.77 1 737.4463014921488 650.1793526557063 650.487240627323 921.8688776351282 960.1679851212407 987.9832138322063 666.6835569013761 382.8579070077394 855.3205571740525 293.4954677069089
1755 0.005 8.775 1 737.4713647529028 650.2230173054979 650.5309220318253 921.870664038956 960.168190514662 987.9834428980643 666.7202135555649 382.8960650443047 855.3267605079426 293.4954707223011
1756 0.005 8.779999999999999 1 737.4963519958955 650.2666292549185 650.5745507920958 921.8721987485492 960.1680811011007 987.9832925595844 666.7568003855084 382.9341978903178 855.3328178867092 293.4954736785957
1757 0.005 8.785 1 737.5213361651016 650.310189138263 650.6181273419191 921.8739834251246 960.1682869567495 987.9835215129356 666.7933685609927 382.9723019469255 855.3390069213355 293.4954766878303
1758 0.005 8.790000000000001 1 737.5462671903183 650.3536966668516 650.6616515063249 921.8755208175211 960.1681801421807 987.9833726247844 666.8298793018979 383.0103758436729 855.3450544823758 293.49547963818
1759 0.005 8.795 1 737.5712196545722 650.3971522302749 650.7051236624229 921.8773020270523 960.1683849903794 987.9836007965351 666.8663650042103 383.0484196586779 855.3512324740254 293.4954826411375
1760 0.005 8.800000000000001 1 737.5960917505827 650.4405552940138 650.7485434266709 921.8788295483373 960.1682751115067 987.983451552251 666.9027801078353 383.0864327543866 855.3572630113724 293.4954855858679
1761 0.005 8.805 1 737.620980852356 650.4839066381049 650.7919113026435 921.8806054818961 960.1684800805961 987.9836806664954 666.9391807909961 383.1244151899888 855.3634260427401 293.495488582981
1762 0.005 8.81 1 737.6457920205668 650.5272056726279 650.8352269487281 921.8821297754433 960.1683705869292 987.9835309598196 666.9755116783276 383.1623669018417 855.3694426947121 293.4954915218233
1763 0.005 8.815 1 737.6706213569373 650.5704531728447 650.8784908733205 921.8839026395558 960.1685757187199 987.983759541347 667.011829008435 383.2002881561442 855.3755924280971 293.4954945139151
1764 0.005 8.82 1 737.6953730199571 650.6136485536819 650.9217027470698 921.8854237535704 960.1684665794182 987.9836098638223 667.0480768031651 383.2381775095396 855.3815956044461 293.4954974474749
1765 0.005 8.825000000000001 1 737.7201418145848 650.6567924857642 650.9648630255568 921.8871937129702 960.1686713316749 987.9838387344 667.084322249647 383.2760384574509 855.387731966811 293.4955004337437
1766 0.005 8.83 1 737.7448326048661 650.6998844225246 651.0079713846462 921.8887113271484 960.1685615088802 987.9836897954443 667.1204919360124 383.3138683805066 855.3937215021336 293.4955033620106
1767 0.005 8.835000000000001 1 737.7695414906019 650.7429249910683 651.0510282587456 921.8904775428164 960.1687665305552 987.983916934407 667.1566437495567 383.3516666006673 855.3998440584152 293.4955063429353
1768 0.005 8.84 1 737.7941737268432 650.785913686968 651.0940333362274 921.8919918372343 960.1686566673575 987.9837682945881 667.1927248822018 383.3894334298598 855.405820179024 293.4955092647816
1769 0.005 8.845000000000001 1 737.8188245734519 650.8288512068796 651.1369870905679 921.8937547159293 960.1688612950664 987.9839962596943 667.2287908838013 383.4271692257882 855.4119293893376 293.4955122387306
1770 0.005 8.85 1 737.8433989201257 650.8717370080655 651.1798891959287 921.8952656782353 960.1687514043135 987.9838463649742 667.2647873969189 383.4648741149286 855.4178924962728 293.4955151539436
1771 0.005 8.855 1 737.8679920234064 650.9145717670879 651.2227401205894 921.8970252602062 960.1689558101436 987.9840742759118 667.3007693323624 383.5025476732392 855.4239886535603 293.4955181218784
1772 0.005 8.859999999999999 1 737.8925089855265 650.9573550526379 651.2655395867992 921.8985329383416 960.1688456619438 987.9839233831898 667.3366835046978 383.540190508919 855.4299384110856 293.4955210310077
1773 0.005 8.865 1 737.9170448396926 651.0000874639866 651.3082880389202 921.900288766814 960.1690493809534 987.9841517424534 667.3725832985939 383.5778022322883 855.436021050727 293.4955239925622
1774 0.005 8.870000000000001 1 737.9415037072208 651.0427684564931 651.3509851488017 921.9017928512293 960.1689389931304 987.984001218713 667.4084138342778 383.6153832607268 855.4419572463847 293.495526895055
1775 0.005 8.875 1 737.9659813657437 651.0853987144892 651.3936313805851 921.9035457199482 960.1691432637106 987.9842292120145 667.4442302604986 383.6529334619176 855.4480266753893 293.495529850115
1776 0.005 8.880000000000001 1 737.9903831194217 651.1279776739597 651.4362263991653 921.9050456047848 960.1690321815453 987.9840786722391 667.4799704981455 383.6904529715446 855.4539491413979 293.4955327473054
1777 0.005 8.885 1 738.0148032166701 651.1705060343666 651.4787706746217 921.9067945503413 960.1692359769607 987.9843063763324 667.515699787701 383.7279404771045 855.4600045614781 293.495535697632
1778 0.005 8.890000000000001 1 738.0391467283393 651.21298322095 651.5212638654145 921.9082923439274 960.1691256670339 987.9841573673468 667.5513616612811 383.7653977467284 855.4659137291725 293.495538588195
1779 0.005 8.895 1 738.0635076581741 651.2554099819687 651.5637064655676 921.9100371989174 960.1693292375897 987.9843853208422 667.5870102874359 383.8028244334342 855.4719557102601 293.4955415309464
1780 0.005 8.9 1 738.0877923886997 651.2977857400156 651.6060981377456 921.9115310695867 960.1692187010736 987.9842349980975 667.6225913668322 383.8402221111518 855.4778519916802 293.4955444140672
1781 0.005 8.904999999999999 1 738.1120963532142 651.3401111822842 651.6484393500137 921.913273733536 960.169422656341 987.9844613295659 667.6581591226637 383.8775885757302 855.4838817864327 293.4955473501761
1782 0.005 8.91 1 738.136324366105 651.38238577984 651.6907297847071 921.9147651544904 960.1693120798027 987.9843126947126 667.693659069513 383.9149241995262 855.4897653717408 293.4955502269601
1783 0.005 8.915000000000001 1 738.160571797462 651.4246102373459 651.732969922777 921.9165060602139 960.169516310307 987.9845397314352 667.7291478008927 383.9522288930329 855.4957823812352 293.4955531555731
1784 0.005 8.92 1 738.1847429644175 651.4667838767816 651.7751593692146 921.9179932545453 960.1694050942059 987.9843890980144 667.7645665067411 383.989503267615 855.5016527859191 293.495556025229
1785 0.005 8.925000000000001 1 738.2089313224241 651.5089074835147 651.8172986303074 921.9197282538273 960.1696081797392 987.9846169021656 667.7999711998805 384.0267467033826 855.5076555014963 293.4955589468458
1786 0.005 8.93 1 738.233043558902 651.5509804557216 651.8593873487262 921.9212123582997 960.1694976810796 987.984467133957 667.8353071560458 384.0639591670785 855.513512318265 293.495561808336
1787 0.005 8.935 1 738.257175248924 651.5930035135081 651.9014260072901 921.9229451485442 960.1697007688613 987.9846932190989 667.8706294963949 384.1011408972186 855.5195027101115 293.4955647223697
1788 0.005 8.94 1 738.2812318187816 651.6349760527164 651.9434142490306 921.924428890924 960.169591524809 987.9845439935128 667.9058853003692 384.138292165037 855.525347584531 293.4955675763526
1789 0.005 8.945 1 738.305307684024 651.6768988099736 651.98535255739 921.926159546006 960.169795012201 987.9847692156561 667.941126931588 384.1754127363155 855.5313254224109 293.495570482699
1790 0.005 8.950000000000001 1 738.3293077340762 651.7187712910237 652.0272406340181 921.9276380117495 960.1696835589886 987.9846185526796 667.9763005279158 384.2125033043916 855.5371568067803 293.495573329741
1791 0.005 8.955 1 738.3533294922512 651.7605943060105 652.0690790305827 921.9293632958565 960.1698859794808 987.9848457672564 668.0114608184176 384.2495631763753 855.5431232005128 293.4955762299247
1792 0.005 8.960000000000001 1 738.3772944333753 651.8023671612234 652.110867293267 921.9308355024286 960.1697749057145 987.9846947766385 668.0465541038807 384.286592179574 855.5489320480463 293.4955790712979
1793 0.005 8.965 1 738.401269575058 651.8440905517332 652.1526059641495 921.9325597578171 960.1699773891556 987.9849220745194 668.0816354231814 384.3235908153379 855.554856097036 293.4955819656919
1794 0.005 8.970000000000001 1 738.4251626802593 651.885763902861 652.1942946916736 921.9340320614826 960.1698656437978 987.9847712977427 668.1166477823167 384.3605591613907 855.5606437280438 293.4955848012273
1795 0.005 8.975 1 738.4490724850871 651.9273878858984 652.2359339297111 921.9357527061469 960.1700683858044 987.984996653189 668.1516376334498 384.3974968235325 855.5665710719497 293.4955876900494
1796 0.005 8.98 1 738.4729039443035 651.9689619874905 652.277523357825 921.9372210108114 960.1699568882609 987.9848457990548 668.186564890195 384.4344042332224 855.572357256433 293.4955905202817
1797 0.005 8.984999999999999 1 738.4967544337776 652.0104868874405 652.319063448653 921.9389380839816 960.1701600448314 987.9850728468089 668.2214810647549 384.4712811696257 855.5782802956779 293.4955934041269
1798 0.005 8.99 1 738.5205282254103 652.0519620188683 652.3605538555514 921.9404029821874 960.1700492580511 987.9849229119272 668.2563302819678 384.5081278605053 855.5840588585539 293.4955962297479
1799 0.005 8.995000000000001 1 738.5443217527925 652.0933880820373 652.4019950507605 921.9421165814377 960.1702517047009 987.9851484470736 668.2911671362998 384.5449441108213 855.589971607291 293.4955991089328
1800 0.005 9 1 738.5680392038697 652.1347645160832 652.4433866985787 921.9435779398901 960.1701400261232 987.9849986334852 668.3259366438964 384.5817301537065 855.5957382278153 293.4956019296355
1801 0.005 9.005000000000001 1 738.591776878959 652.1760920005892 652.4847292636539 921.9452882016456 960.1703429835551 987.9852249874414 668.3606933882597 384.6184826598097 855.6016385223348 293.4956048036188
1802 0.005 9.01 1 738.6154381357294 652.2173699818128 652.5260224048224 921.9467464767049 960.1702312847165 987.9850736321056 668.3953826063056 384.6552067127224 855.6073921826223 293.4956076182529
1803 0.005 9.015000000000001 1 738.6391200099903 652.2585991600727 652.5672666058055 921.948453819963 960.1704340976975 987.9853002061506 668.4300595046249 384.691901031411 855.6132796174502 293.4956104858007
1804 0.005 9.02 1 738.6627257006406 652.2997789833538 652.6084615174479 921.9499091258432 960.1703222977271 987.9851490186704 668.4646690351403 384.7285709165229 855.619020513898 293.4956132939978
1805 0.005 9.025 1 738.6863550072261 652.3409101727507 652.6496076460072 921.9516160609592 960.1705258710757 987.9853754882923 668.4992683193402 384.7652075065088 855.6248975491899 293.495616155053
1806 0.005 9.029999999999999 1 738.7099074685287 652.3819922039376 652.6907046640526 921.9530692060722 960.1704145481294 987.9852245778478 668.5338047857504 384.8018133637314 855.6306269487136 293.4956189571645
1807 0.005 9.035 1 738.7334797779708 652.4230257364201 652.7317530364534 921.9547700566799 960.1706166151265 987.9854506496955 668.5683261817744 384.8383884740376 855.636489022058 293.4956218126513
1808 0.005 9.040000000000001 1 738.7569756479043 652.4640101822766 652.7727524070411 921.9562187614021 960.1705042335727 987.985299012793 668.6027790005301 384.8749333727054 855.64220433908 293.4956246098224
1809 0.005 9.045 1 738.7804914036257 652.5049462066503 652.8137032342675 921.9579162000795 960.1707065753703 987.9855253315026 668.6372183351348 384.9114478742634 855.6480532177026 293.4956274627255
1810 0.005 9.050000000000001 1 738.8039322099514 652.5458332706226 652.8546051813584 921.9593608866445 960.1705943225128 987.9853739438735 668.6715902210053 384.9479328146317 855.6537554258571 293.4956302560429
1811 0.005 9.055 1 738.8273928727726 652.5866720680899 652.8954587227801 921.9610549536075 960.1707968862657 987.985600609793 668.7059497352467 384.9843875199651 855.6595912015579 293.4956331027861
1812 0.005 9.06 1 738.8507774934031 652.6274620325911 652.9362635139661 921.9624972958305 960.1706844385444 987.9854488714278 668.7402418672568 385.020812039502 855.6652809664918 293.4956358910857
1813 0.005 9.065 1 738.8741831265597 652.6682039500342 652.9770200711368 921.9641888476405 960.1708870329954 987.9856754392409 668.7745231645162 385.057208900024 855.6711046255959 293.4956387325682
1814 0.005 9.07 1 738.8975128539494 652.7088971883434 653.0177280341409 921.9656281504469 960.1707744851725 987.9855244455239 668.8087373196926 385.0935745797549 855.676781748645 293.4956415156448
1815 0.005 9.075000000000001 1 738.9208629815997 652.7495423951611 653.0583878491714 921.9673161017244 960.1709760770544 987.9857494673489 668.8429388184838 385.1299093717253 855.6825925388715 293.4956443523805
1816 0.005 9.08 1 738.9441375067369 652.7901390423657 653.0989991864575 921.9687521343177 960.1708638158433 987.9855973307725 668.8770734781625 385.1662139609887 855.6882569323368 293.4956471293298
1817 0.005 9.085000000000001 1 738.9674329230935 652.8306878209117 653.1395625111777 921.9704369751577 960.1710657604225 987.9858234400469 668.911196461149 385.202488984469 855.694055316681 293.4956499604626
1818 0.005 9.09 1 738.9906527319343 652.8711881612169 653.1800774836059 921.9718695559119 960.1709526979005 987.9856713446126 668.9452525887822 385.2387324999063 855.6997069878016 293.4956527329427
1819 0.005 9.095000000000001 1 739.0138930602566 652.9116407392445 653.2205445630971 921.973551120654 960.1711546925734 987.9858969698651 668.9792968118966 385.274946450961 855.7054924737985 293.4956555586526
1820 0.005 9.1 1 739.0370581278563 652.9520450134148 653.2609634171307 921.9749803945269 960.1710417446658 987.9857458189746 669.013274334034 385.3111304923252 855.7111315523382 293.4956583256892
1821 0.005 9.105 1 739.0602439480851 652.9924016657145 653.3013345131042 921.9766586698856 960.1712435069669 987.9859706580688 669.0472387571069 385.3472844701094 855.7169045702001 293.4956611457796
1822 0.005 9.109999999999999 1 739.0833525243121 653.0327101432721 653.3416575057241 921.9780861203868 960.1711308218634 987.9858185289389 669.0811410198999 385.3834088046356 855.7225309631283 293.495663906572
1823 0.005 9.115 1 739.106481945966 653.0729711398211 653.3819328772003 921.9797611353159 960.1713320919145 987.9860444156069 669.1150300135412 385.4195028979177 855.7282910677435 293.4956667197881
1824 0.005 9.120000000000001 1 739.1295370005289 653.1131840926417 653.4221602811913 921.9811842911954 960.1712184733514 987.9858916887207 669.1488524908489 385.4555671928545 855.7339051721445 293.4956694748028
1825 0.005 9.125 1 739.1526137005768 653.1533497114547 653.4623402000337 921.9828562122794 960.1714199739586 987.9861178251618 669.1826634573101 385.4916013581396 855.7396529691488 293.4956722833546
1826 0.005 9.130000000000001 1 739.1756155076915 653.1934674199238 653.5024722879504 921.9842761689549 960.171307073669 987.9859660247463 669.2164080450282 385.5276058172083 855.7452544978787 293.4956750323924
1827 0.005 9.135 1 739.1986387417689 653.2335378820487 653.5425570030709 921.9859450215674 960.1715084322807 987.9861906865493 669.2501410959081 385.563580330112 855.7509897589753 293.4956778346349
1828 0.005 9.140000000000001 1 739.2215871979714 653.273560544836 653.5825940037051 921.9873623502363 960.17139580632 987.9860388986546 669.2838076515396 385.5995261715733 855.7565790791866 293.4956805779842
1829 0.005 9.145 1 739.2445566287878 653.3135361005868 653.622583759612 921.9890276395931 960.1715966337124 987.9862628982919 669.3174627394307 385.6354410473987 855.7623017704042 293.4956833747126
1830 0.005 9.15 1 739.26745092652 653.3534639918228 653.662525930572 921.9904417625419 960.1714837501823 987.9861103690974 669.3510517360446 385.6713261480387 855.7678783968694 293.495686112386
1831 0.005 9.154999999999999 1 739.2903665510546 653.3933448683601 653.7024209654381 921.992104036657 960.1716846335385 987.9863358739162 669.3846291039954 385.7071812972107 855.7735887676187 293.4956889034966
1832 0.005 9.16 1 739.3132071885681 653.4331782023678 653.7422685371084 921.9935147400925 960.1715713613302 987.9861837498364 669.4181405604782 385.743006876324 855.7791528186367 293.4956916356781
1833 0.005 9.165000000000001 1 739.3360691797097 653.4729646891034 653.7820691153872 921.9951741072936 960.1717722127734 987.9864102127143 669.4516410908012 385.7788028015209 855.7848507569976 293.4956944208207
1834 0.005 9.17 1 739.3588563030562 653.5127037837826 653.8218223693518 921.9965816795225 960.1716591406198 987.9862561049424 669.4850759241217 385.814569158194 855.7904024629208 293.4956971461083
1835 0.005 9.175000000000001 1 739.3816645367589 653.5523961619172 653.8615287668773 921.9982379726606 960.1718596527431 987.9864807402894 669.5184996233471 385.8503056640668 855.7960881567988 293.4956999245435
1836 0.005 9.18 1 739.4043979578481 653.592041260266 653.9011879619824 921.9996422135763 960.1717461323119 987.9863277597578 669.5518592607074 385.8860126921784 855.80162737603 293.4957026448675
1837 0.005 9.185 1 739.4271527759561 653.6316397415716 653.9408004118447 922.0012954035118 960.1719471295837 987.9865531177834 669.5852070840409 385.921690126879 855.8073005462496 293.4957054178812
1838 0.005 9.19 1 739.449832828715 653.6711910642745 653.9803657837271 922.0026970099029 960.1718337578054 987.9864016286007 669.6184889295707 385.9573379385794 855.812827694059 293.4957081315347
1839 0.005 9.195 1 739.4725344006486 653.7106959100129 654.0198845382793 922.0043472126291 960.172034713009 987.9866272889715 669.6517597869247 385.992955988271 855.818488619342 293.4957108979415
1840 0.005 9.200000000000001 1 739.4951611947045 653.7501537207634 654.0593563394663 922.0057455247312 960.1719209416402 987.9864737658453 669.6849648846012 386.0285452909088 855.8240031887558 293.4957136047829
1841 0.005 9.205 1 739.5178095683692 653.7895651797402 654.0987816473752 922.0073923448331 960.1721213183763 987.9866986341071 669.7181593135178 386.0641045767407 855.8296515965745 293.4957163641763
1842 0.005 9.210000000000001 1 739.5403836928839 653.8289297315525 654.1381601311692 922.008787142241 960.1720073235957 987.9865457094508 669.7512884138774 386.0996342400563 855.8351536767368 293.4957190643034
1843 0.005 9.215 1 739.5629795035888 653.8682480537003 654.1774922485187 922.0104310492236 960.1722075701208 987.9867695524937 669.7844067211994 386.135134363021 855.8407896305362 293.4957218181646
1844 0.005 9.220000000000001 1 739.5855005918537 653.9075195932481 654.2167776607122 922.0118223800783 960.1720929031557 987.9866151136125 669.8174595800083 386.1706050020205 855.8462795909441 293.4957245125277
1845 0.005 9.225 1 739.608043278031 653.9467450776471 654.2560168578066 922.0134627985184 960.1722929920383 987.9868400137643 669.8505022476446 386.2060465400456 855.8519029629475 293.4957272599303
1846 0.005 9.23 1 739.630511507693 653.985923916681 654.2952094896566 922.0148514206645 960.1721788319165 987.9866881102862 669.8834796539944 386.2414584377618 855.8573806292038 293.4957299475304
1847 0.005 9.234999999999999 1 739.653001570795 654.0250567981595 654.3343560210743 922.0164889871803 960.1723792678273 987.9869118909966 669.9164468090091 386.2768410510149 855.862992204423 293.4957326882433
1848 0.005 9.24 1 739.6754171466611 654.0641431573457 654.3734561104828 922.0178748180078 960.1722657884369 987.9867607972724 669.9493485639858 386.3121938130691 855.8684577236512 293.4957353697676
1849 0.005 9.245000000000001 1 739.6978541683413 654.1031835314349 654.4125101495451 922.0195094531971 960.1724665782286 987.9869847190787 669.9822384612984 386.3475168679136 855.8740569535157 293.4957381044657
1850 0.005 9.25 1 739.7202122256774 654.1421776217354 654.4515179448578 922.0208871885009 960.1723512705775 987.9868328705808 670.0150647327304 386.3828109083126 855.8794795297856 293.4957407791375
1851 0.005 9.255000000000001 1 739.7425937387635 654.1811260876273 654.490479928756 922.0225179674217 960.1725518229078 987.9870558322317 670.0478818744074 386.4180755647363 855.8850539271949 293.4957435073172
1852 0.005 9.26 1 739.7649022826192 654.2200282931749 654.5293957289359 922.0238976139726 960.172437768519 987.9869042723112 670.0806337162496 386.453310946619 855.8904889697095 293.4957461772298
1853 0.005 9.265000000000001 1 739.7872338777274 654.258884906155 654.5682658066486 922.0255263791122 960.1726377979583 987.9871286009543 670.1133753226436 386.4885168907251 855.8960620370569 293.4957489004428
1854 0.005 9.27 1 739.8094918823747 654.297695362344 654.6070898132622 922.0269032729276 960.1725235860023 987.9869747265665 670.1460518047807 386.5236936625243 855.9014903447136 293.4957515647569
1855 0.005 9.275 1 739.8317721595166 654.3364603206632 654.6458682015149 922.0285286545887 960.1727233390694 987.9871986648087 670.1787178907013 386.5588401927832 855.9070534075965 293.4957542815109
1856 0.005 9.279999999999999 1 739.8539784342071 654.3751792440065 654.6846006325313 922.0299020649018 960.1726084597562 987.9870434954524 670.2113193215391 386.5939579087268 855.9124705645874 293.4957569388076
1857 0.005 9.285 1 739.8762072512069 654.4138528459692 654.7232875931047 922.0315243728912 960.1728082084095 987.9872675483007 670.2439110886652 386.629048188018 855.9180219889954 293.4957596503269
1858 0.005 9.290000000000001 1 739.8983621680834 654.4524805569251 654.7619287370975 922.032894695733 960.1726933779819 987.9871142148303 670.276438313407 386.664108655288 855.9234273628047 293.4957623028224
1859 0.005 9.295 1 739.9205387724621 654.4910629334677 654.8005244295608 922.0345476103674 960.1728966073049 987.9873372853225 670.3089574579319 386.6991386094965 855.9290226666831 293.4957650087142
1860 0.005 9.300000000000001 1 739.9426413832913 654.5295995669168 654.8390744317244 922.0359194631213 960.1727795902249 987.9871833618198 670.3414106925047 386.7341396592932 855.9344529655127 293.4957676558465
1861 0.005 9.305 1 739.9647671651358 654.5680910978856 654.8775792002776 922.0375340467906 960.1729769426125 987.9874062382655 670.3738536888252 386.7691116843266 855.9400029581014 293.4957703570093
1862 0.005 9.31 1 739.9868191084653 654.6065369642793 654.9160383901994 922.0388956705084 960.17286112395 987.9872531481715 670.4062319258522 386.8040547368386 855.9453971837826 293.4957729998092
1863 0.005 9.315 1 740.0088931801358 654.6449378309118 654.954452450484 922.0405088427847 960.1730608485066 987.9874767871308 670.4386032719609 386.8389686509471 855.950918208648 293.4957756967458
1864 0.005 9.32 1 740.030894599002 654.683293051468 654.9928209939327 922.0418715757439 960.1729465629564 987.9873234503974 670.4709094935403 386.8738528617068 855.9562905995285 293.4957783344626
1865 0.005 9.325000000000001 1 740.0529180214342 654.7216033852741 655.0311445156414 922.043482266802 960.1731465347677 987.9875482344244 670.5032050833531 386.9087081545562 855.9617946714131 293.4957810266271
1866 0.005 9.33 1 740.0748661233142 654.7598680521123 655.0694225576409 922.0448387071013 960.1730300590696 987.9873945108073 670.5354323915152 386.9435344841326 855.9671515825854 293.4957836610671
1867 0.005 9.335000000000001 1 740.0968372492603 654.798088069301 655.1076557270036 922.0464455697565 960.1732295216806 987.9876190005801 670.5676526500547 386.9783321313059 855.9726421814503 293.4957863497719
1868 0.005 9.34 1 740.1187352663708 654.8362627946078 655.1458436679786 922.0478011361175 960.1731144241355 987.9874649998325 670.5998090012602 387.013100775372 855.9779880104874 293.4957889801326
1869 0.005 9.345000000000001 1 740.1406544316231 654.8743928437233 655.1839868073645 922.0494046321066 960.1733134758457 987.9876873707706 670.6319549150506 387.0478357134044 855.9834662338408 293.4957916649398
1870 0.005 9.35 1 740.1625009176122 654.9124777054773 655.2220848300783 922.0507575181227 960.173199285687 987.9875336072078 670.6640372250581 387.0825442647125 855.9888002175445 293.4957942920311
1871 0.005 9.355 1 740.1843690168091 654.950518031446 655.2601381845225 922.0523585692478 960.1733976722421 987.9877562651841 670.696115281086 387.1172246915337 855.9942669837488 293.4957969724572
1872 0.005 9.359999999999999 1 740.2061644193245 654.988513229917 655.2981465061401 922.0537084290393 960.1732825047186 987.9876021435546 670.7281263221615 387.151876126542 855.9995892301287 293.4957995942706
1873 0.005 9.365 1 740.2279830404823 655.0264640184892 655.3361102798764 922.0553065620742 960.1734812027668 987.9878253996832 670.7601272175984 387.1864990477133 856.0050448975996 293.4958022687765
1874 0.005 9.370000000000001 1 740.2497244661573 655.0643698290581 655.3740291536498 922.0566558051122 960.1733669832176 987.9876722700072 670.7920634921423 387.2210932996595 856.0103557056188 293.4958048839138
1875 0.005 9.375 1 740.2714910052338 655.1022314176325 655.4119036388443 922.0582523388659 960.1735664169414 987.9878948884705 670.8239910728709 387.2556586270748 856.0158002418802 293.495807552357
1876 0.005 9.380000000000001 1 740.2931837838782 655.1400481964114 655.4497333778961 922.059595982483 960.1734507540458 987.9877402581726 670.8558552113348 387.2901953665663 856.0210986529546 293.4958101616554
1877 0.005 9.385 1 740.3149000871383 655.1778207607085 655.4875188058763 922.0611876144208 960.1736489191596 987.9879634047583 670.8877090576798 387.3247033354666 856.0265308811764 293.4958128245614
1878 0.005 9.390000000000001 1 740.3365426384482 655.2155486611169 655.5252596103305 922.0625277498134 960.1735331135768 987.9878094020817 670.9194999252007 387.3591824644687 856.031817205915 293.4958154283073
1879 0.005 9.395 1 740.3582085209324 655.2532324696964 655.5629562227274 922.0641166638648 960.1737318815869 987.9880335904622 670.9512807728776 387.3936328599804 856.0372375650434 293.4958180849858
1880 0.005 9.4 1 740.3798003806032 655.2908717349137 655.6006083348818 922.0654515636699 960.1736158741926 987.9878784672864 670.9829981794663 387.4280544153664 856.0425112884577 293.4958206827562
1881 0.005 9.404999999999999 1 740.4014142000808 655.3284671022999 655.6382164067627 922.0670340089755 960.1738136871468 987.9881022803116 671.014700559368 387.4624471827275 856.0479187081444 293.495823333748
1882 0.005 9.41 1 740.4229549688912 655.3660179550991 655.6757800687776 922.0683672033929 960.1736984423793 987.9879493815861 671.0463409932858 387.4968112010301 856.0531816851542 293.4958259256215
1883 0.005 9.415000000000001 1 740.4445186910465 655.4035249561981 655.7132997656123 922.0699502026581 960.1738981079036 987.9881711016283 671.0779736217014 387.5311462511681 856.0585776750116 293.4958285706329
1884 0.005 9.42 1 740.4660025062495 655.4409875470653 655.7507751469053 922.0712822326531 960.173782055355 987.9880171045514 671.1095410756525 387.565452766108 856.0638283803171 293.4958311567039
1885 0.005 9.425000000000001 1 740.4875126674233 655.4784064473006 655.7882066972571 922.0728625477249 960.1739803755401 987.9882391728856 671.141102059676 387.5997318486912 856.0692131293997 293.4958337958836
1886 0.005 9.43 1 740.5089520600657 655.5157810752927 655.8255940623309 922.0741911575743 960.1738637762638 987.9880841627639 671.1726007559572 387.6339816712215 856.0744529177651 293.4958363769875
1887 0.005 9.435 1 740.5304154346563 655.5531121295711 655.8629377136085 922.0757680778801 960.1740616757565 987.9883066473597 671.2040916874149 387.6682024681739 856.0798258170076 293.4958390101763
1888 0.005 9.44 1 740.5518066406958 655.590399037716 655.9002373050843 922.0770935754163 960.1739457409983 987.9881526072849 671.2355195294697 387.7023944419514 856.0850537854287 293.4958415846115
1889 0.005 9.445 1 740.5732211253206 655.627642488226 655.9374932982432 922.0786676835548 960.1741438184151 987.9883752447128 671.2669393390753 387.7365576287762 856.0904151902502 293.4958442124123
1890 0.005 9.450000000000001 1 740.594563333476 655.6648419248498 655.9747053550485 922.0799903237595 960.1740274782675 987.9882201434765 671.2982961682601 387.7706922711851 856.095631559696 293.4958467813777
1891 0.005 9.455 1 740.6159287961099 655.7019980983918 656.0118739751988 922.0815617546493 960.174225994188 987.9884433533753 671.329645682206 387.8048009262396 856.1009814371874 293.4958494035665
1892 0.005 9.460000000000001 1 740.6372217777025 655.739110390027 656.0489987919062 922.082881243403 960.1741097961331 987.9882881958234 671.360931987502 387.838879867499 856.1061865723518 293.4958519665924
1893 0.005 9.465 1 740.6585371342113 655.7761794636516 656.0860802614576 922.0844484787632 960.1743078061135 987.9885113584465 671.3922084980322 387.8729296118359 856.1115245895494 293.495854581089
1894 0.005 9.470000000000001 1 740.67978006014 655.8132048013099 656.1231180577531 922.085764828114 960.1741912012225 987.9883557072474 671.4234231034292 387.9069505984241 856.1167179139152 293.4958571368611
1895 0.005 9.475 1 740.7010462224329 655.850187002413 656.1601126100142 922.0873302386781 960.1743887786606 987.9885771551113 671.4546290849507 387.9409442342111 856.1220445296269 293.4958597463014
1896 0.005 9.48 1 740.7222398412077 655.8871255470398 656.1970635853277 922.0886440389976 960.1742724782017 987.9884222911799 671.4857724405797 387.9749088017425 856.1272262975382 293.4958622973127
1897 0.005 9.484999999999999 1 740.743456742216 655.9240211092679 656.2339714447012 922.0902064003143 960.1744700693019 987.9886450413003 671.5169077279127 388.008844503945 856.1325415069709 293.4958649015727
1898 0.005 9.49 1 740.7646006113437 655.9608731132132 656.2708358345826 922.0915167801837 960.1743533560378 987.9884901770763 671.5479797718394 388.0427524999321 856.137711943425 293.4958674471635
1899 0.005 9.495000000000001 1 740.7857678157366 655.9976822446246 656.3076572160691 922.0930759991519 960.1745511795011 987.988712217117 671.5790440282614 388.0766315753028 856.1430152609846 293.4958700462601
1900 0.005 9.5 1 740.806862907726 656.0344479506426 656.3444352511099 922.0943839086431 960.1744345717676 987.9885574312282 671.610045807958 388.1104810624152 856.1481742879271 293.4958725864384
1901 0.005 9.505000000000001 1 740.8279826443825 656.0711710042265 656.3811704525525 922.0959408360407 960.1746322987603 987.9887785651355 671.6410413014482 388.1443023482346 856.1534666509829 293.4958751810528
1902 0.005 9.51 1 740.8490298540094 656.1078507354365 656.417862427148 922.0972460250017 960.1745159719139 987.9886245067606 671.6719734618032 388.1780951374505 856.1586144736115 293.4958777163794
1903 0.005 9.515000000000001 1 740.8701011936344 656.1444878372627 656.4545116433587 922.098800191354 960.1747135310213 987.9888467433622 671.7028977794756 388.2118596906674 856.1638958676378 293.4958803048916
1904 0.005 9.52 1 740.8911007506082 656.1810817475116 656.491117757349 922.1001011832408 960.1745953864129 987.9886899083014 671.7337539730978 388.2455961579582 856.1690322741131 293.4958828344072
1905 0.005 9.525 1 740.9121235594114 656.217633143556 656.5276812216493 922.1016513528823 960.174793009097 987.9889117065134 671.7646044120527 388.2793042479714 856.174301685028 293.4958854172253
1906 0.005 9.529999999999999 1 740.9330736891549 656.2541414661373 656.5642016923493 922.1029500338541 960.1746762677718 987.9887574778307 671.7953933386026 388.3129842234277 856.1794263227029 293.4958879414993
1907 0.005 9.535 1 740.9540469976554 656.2906073886762 656.6006796303457 922.1044977221981 960.1748736640175 987.9889796722607 671.8261753749957 388.3466331056154 856.1846842849424 293.4958905192935
1908 0.005 9.540000000000001 1 740.9749480399995 656.3270303062922 656.6371146677654 922.1057939435315 960.1747564266371 987.9888249444252 671.8568949485527 388.3802551872185 856.1897974348337 293.4958930398039
1909 0.005 9.545 1 740.9958723168133 656.363410891781 656.6735072554692 922.1073387015574 960.1749530125112 987.9890460534683 671.8876071251692 388.4138493468324 856.1950441288012 293.4958956133091
1910 0.005 9.550000000000001 1 741.0167242259944 656.3997486092911 656.7098570566014 922.1086322398907 960.1748367700867 987.9888904438011 671.9182571703701 388.4474157278648 856.2001459284667 293.4958981275979
1911 0.005 9.555 1 741.0376001380671 656.4360441969661 656.7461645628437 922.1101741123235 960.1750333497927 987.9891108851681 671.9489008836176 388.4809542077563 856.2053816945876 293.4959006955065
1912 0.005 9.56 1 741.0584034187648 656.4722970148265 656.782429396896 922.1114637353603 960.174915779512 987.9889548379551 671.9794813731199 388.5144648354914 856.2104720319778 293.4959032048218
1913 0.005 9.565 1 741.0792297304537 656.508507760851 656.8186520250434 922.113002082755 960.1751126200936 987.9891778009583 672.010054696446 388.5479475552073 856.2156958290692 293.4959057674164
1914 0.005 9.57 1 741.0999738963753 656.5446756288021 656.8548319624483 922.1142822713706 960.1749923632057 987.9890203515432 672.0405542963987 388.5814018725346 856.220771088087 293.4959082712988
1915 0.005 9.575000000000001 1 741.1207445484392 656.5808016635411 656.8909698417473 922.1158165296629 960.1751894666348 987.9892428546931 672.0710538508358 388.614827864623 856.2259823350884 293.4959108279803
1916 0.005 9.58 1 741.1414458888246 656.6168851660824 656.9270652692875 922.1171010300086 960.1750723286478 987.9890864125368 672.1014934024444 388.6482260547186 856.2310501681771 293.495913326498
1917 0.005 9.585000000000001 1 741.1621728055551 656.6529268238214 656.9631187153125 922.118634780661 960.1752693945233 987.9893085698718 672.1319270903871 388.6815959589238 856.2362519731619 293.4959158792428
1918 0.005 9.59 1 741.1828296069604 656.6889260582159 656.9991298251667 922.1199170790196 960.1751523529903 987.9891526411733 672.1622993332717 388.7149377942768 856.2413091811787 293.4959183733828
1919 0.005 9.595000000000001 1 741.2035222557781 656.7248835808424 657.035099082404 922.1214499415671 960.1753494883404 987.9893727286387 672.1926722836969 388.7482514806603 856.2465006280949 293.4959209207646
1920 0.005 9.6 1 741.2241402852412 656.7607987848749 657.0710261112711 922.1227288605115 960.1752310724372 987.9892178819396 672.2229795148163 388.7815371879555 856.2515465236671 293.4959234090225
1921 0.005 9.605 1 741.244780083834 656.7966723717132 657.1069113856486 922.1242561604765 960.1754273724329 987.9894376886127 672.2532782725627 388.8147949371218 856.2567256758809 293.4959259503062
1922 0.005 9.609999999999999 1 741.2653466614022 656.8325037361442 657.1427545365586 922.125531933457 960.1753097609937 987.9892829285677 672.2835140737645 388.8480246245388 856.2617600602217 293.4959284328131
1923 0.005 9.615 1 741.2859361220303 656.8682936579611 657.1785560705638 922.1270565471239 960.1755063685296 987.9895040071488 672.3137435088839 388.8812257755699 856.2669280007788 293.4959309679914
1924 0.005 9.620000000000001 1 741.3064534362974 656.9040414849802 657.214315606238 922.1283294899572 960.1753884416654 987.9893484618407 672.3439105546848 388.9143993548833 856.2719514240376 293.4959334452893
1925 0.005 9.625 1 741.326995367279 656.9397480109228 657.2500336609426 922.1298518278155 960.1755854991453 987.9895701386761 672.3740717096549 388.9475469131656 856.2771032946197 293.4959359767796
1926 0.005 9.630000000000001 1 741.3474645059864 656.9754125188116 657.2857098205369 922.1311222540172 960.1754671034798 987.9894135666193 672.4041698931312 388.980665663362 856.2821122246717 293.4959384498233
1927 0.005 9.635 1 741.3679583913421 657.0110357758613 657.3213445691056 922.1326426259633 960.175663955053 987.9896344716902 672.4342632470855 389.0137852189007 856.2872558012712 293.495940976414
1928 0.005 9.640000000000001 1 741.3883804755751 657.0466171800819 657.3569375568356 922.1339104347322 960.1755457176376 987.9894782230826 672.464294292076 389.0468579681089 856.2922546051851 293.495943444039
1929 0.005 9.645 1 741.4088267223252 657.0821574200921 657.3924892505466 922.1354270033549 960.1757423904876 987.9896991319349 672.4943191244829 389.0798969871045 856.2973868387621 293.4959459654782
1930 0.005 9.65 1 741.4292003265558 657.1176557763032 657.4279992178825 922.136691255763 960.1756240452605 987.9895427165193 672.5242801813423 389.1129056430422 856.3023737208994 293.4959484290087
1931 0.005 9.654999999999999 1 741.4495982987421 657.1531130406775 657.4634679541773 922.1382043806778 960.1758202214095 987.9897631250303 672.5542349176799 389.1458852065917 856.3074945590469 293.4959509463674
1932 0.005 9.66 1 741.4699258317074 657.1885288127025 657.4988952037113 922.1394659058144 960.1757014249924 987.9896060703783 672.5841302016099 389.1788370698658 856.3124707693742 293.4959534048954
1933 0.005 9.665000000000001 1 741.4902775222569 657.2239036448625 657.5342813813226 922.1409764732365 960.1758971589858 987.989828007301 672.6140187525899 389.2117607833518 856.3175805993509 293.4959559174773
1934 0.005 9.67 1 741.5105581387724 657.2592369633197 657.569626131887 922.1422352415736 960.1757786593366 987.9896698584811 672.6438459041754 389.2446560840728 856.3225458487484 293.4959583717854
1935 0.005 9.675000000000001 1 741.5308630907026 657.2945294613296 657.6049299228297 922.1437427748929 960.1759746810699 987.9898917389615 672.6736667809726 389.2775238328861 856.3276446995487 293.4959608797712
1936 0.005 9.68 1 741.5510967309964 657.3297805280232 657.6401923815753 922.1449988409933 960.1758562404841 987.9897348200036 672.7034254387326 389.310363683941 856.3325990348999 293.4959633294904
1937 0.005 9.685 1 741.5713547551043 657.3649908648256 657.6754139790175 922.146503396753 960.1760518720333 987.9899559382504 672.7331781398256 389.3431757788993 856.3376867256191 293.4959658330827
1938 0.005 9.69 1 741.5915416139947 657.4001598960709 657.7105943572689 922.1477567738197 960.1759337349308 987.9897992340178 672.7628697373428 389.3759603469716 856.3426299211918 293.4959682768724
1939 0.005 9.695 1 741.6117529921319 657.435288309265 657.7457339824904 922.1492589195399 960.1761297945828 987.9900203758567 672.7925552280661 389.4087184831811 856.3477068624125 293.4959707748069
1940 0.005 9.700000000000001 1 741.631892720117 657.4703754993636 657.7808324849998 922.1505090028661 960.1760113366407 987.9898637047851 672.8221795383561 389.44144889919 856.3526392665826 293.4959732139898
1941 0.005 9.705 1 741.6520566749678 657.5054220906834 657.815890293772 922.152008376869 960.1762075578132 987.9900837978516 672.8517967260435 389.4741506557823 856.3577055231118 293.4959757065104
1942 0.005 9.710000000000001 1 741.6721497980143 657.5404275659002 657.8509070713174 922.1532562132234 960.1760886386101 987.9899264018445 672.8813530532672 389.506827372044 856.3626272153209 293.4959781400402
1943 0.005 9.715 1 741.6922676887813 657.5753926131074 657.8858832865124 922.1547526680065 960.1762838912526 987.9901480719609 672.9109036046605 389.5394755279441 856.3676827230727 293.4959806276474
1944 0.005 9.720000000000001 1 741.7123037728069 657.6103166008148 657.9208185486086 922.1559970385924 960.1761651770161 987.9899905113082 672.9403903106896 389.5720957467867 856.3725920988708 293.4959830569996
1945 0.005 9.725 1 741.7323688672307 657.6452002572355 657.9557133465376 922.1574906867556 960.1763614903397 987.9902128992492 672.9698726056326 389.6046787921627 856.3776364010799 293.495985539822
1946 0.005 9.73 1 741.7523657450263 657.6800430009832 657.9905673174623 922.1587326889014 960.1762421519753 987.9900549733595 672.9992944259585 389.6372375651296 856.3825363927564 293.4959879632754
1947 0.005 9.734999999999999 1 741.7723884303001 657.7148455275711 658.0253809349348 922.1602233666515 960.1764378184299 987.990275651005 673.0287108660082 389.6697706598451 856.3875700289835 293.4959904405028
1948 0.005 9.74 1 741.7923417328717 657.7496072779929 658.0601538457225 922.1614630455433 960.1763190322735 987.9901190970719 673.0580667953427 389.7022775537242 856.3924591748452 293.4959928597166
1949 0.005 9.745000000000001 1 741.8123202607635 657.7843289195606 658.0948865174681 922.1629509418982 960.1765141511627 987.9903386531875 673.0874171765963 389.7347573937893 856.3974819918295 293.4959953325719
1950 0.005 9.75 1 741.8322285650689 657.819009880331 658.1295785885671 922.1641874324533 960.1763951795155 987.990180447561 673.116706872574 389.7672105900287 856.4023585688183 293.4959977467606
1951 0.005 9.755000000000001 1 741.8521619597527 657.853650843903 658.1642305259415 922.1656723919531 960.1765902261214 987.9904013562626 673.1459910121825 389.7996367385753 856.4073683813865 293.496000215135
1952 0.005 9.76 1 741.8720248294542 657.8882512307454 658.1988419741117 922.1669060845481 960.1764709227456 987.9902444854987 673.1752145270606 389.8320363989839 856.4122339419733 293.4960026249926
1953 0.005 9.765000000000001 1 741.8919129848618 657.9228118376858 658.2334134520233 922.1683884703581 960.1766657977869 987.9904652929417 673.2044337584188 389.8644087488375 856.4172329274943 293.4960050903928
1954 0.005 9.77 1 741.9117303869549 657.9573319712648 658.2679445591508 922.169619307167 960.1765465602768 987.9903067862427 673.2335919352533 389.8967523943047 856.4220874756453 293.4960074961139
1955 0.005 9.775 1 741.9315724069646 657.991812330049 658.3024357619221 922.1710985035302 960.1767414258801 987.9905265418837 673.2627445395063 389.9290689974632 856.427075500798 293.4960099543237
1956 0.005 9.779999999999999 1 741.9513438507655 658.0262523248791 658.3368866957375 922.1723268303743 960.1766214560954 987.9903689220911 673.2918363980514 389.9613550982237 856.4319194306307 293.4960123533824
1957 0.005 9.785 1 741.9711401891269 658.0606526561975 658.3712978295222 922.1738034694848 960.1768163406216 987.9905881387076 673.3209230271568 389.9936154039719 856.4368969279872 293.4960148061247
1958 0.005 9.790000000000001 1 741.9908660173579 658.0950127332535 658.4056687988065 922.1750287358851 960.1766970702438 987.9904306762334 673.349949135417 390.0258492354166 856.4417300559323 293.4960172000497
1959 0.005 9.795 1 742.0106171186437 658.1293332538737 658.4400000748332 922.1765030906797 960.1768919568971 987.9906505086101 673.3789694755931 390.0580561604658 856.446696773168 293.4960196478486
1960 0.005 9.800000000000001 1 742.0302977090146 658.1636136264115 658.4742912963374 922.177725991845 960.1767727639028 987.9904945410042 673.4079297616448 390.0902362543126 856.4515192639817 293.496022036673
1961 0.005 9.805 1 742.0500032298687 658.1978545356541 658.5085429188853 922.1791975597281 960.1769682871893 987.9907129581887 673.4368848580652 390.1223891432078 856.456475782423 293.4960244781767
1962 0.005 9.81 1 742.0696383193169 658.2320551617702 658.5427544671217 922.1804172447793 960.1768479696937 987.9905565442359 673.4657776905266 390.1545165778759 856.4612874456521 293.4960268617031
1963 0.005 9.815 1 742.0892983464083 658.2662163937042 658.5769264725227 922.1818855158914 960.1770422517279 987.9907762591614 673.4946657629799 390.1866162569979 856.4662327522918 293.4960292995735
1964 0.005 9.82 1 742.1088880586902 658.3003376420551 658.6110585788305 922.1831028484058 960.1769231877309 987.9906193131014 673.5234937575659 390.2186886223703 856.471033962687 293.4960316789451
1965 0.005 9.825000000000001 1 742.1285028906127 658.3344196089879 658.6451512629636 922.1845685547092 960.1771175103022 987.9908377669009 673.5523169417855 390.2507335855274 856.4759688876044 293.4960341118363
1966 0.005 9.83 1 742.1480475192475 658.3684617266249 658.6792041691683 922.1857827325624 960.1769971458014 987.9906795897273 673.581080281775 390.2827518104513 856.4807595521713 293.4960364860688
1967 0.005 9.835000000000001 1 742.167617108969 658.4024646568311 658.7132177555748 922.1872455951191 960.1771913786491 987.9909001830862 673.6098385026004 390.3147426552518 856.4856838347586 293.4960389140119
1968 0.005 9.84 1 742.1871166778225 658.4364278304425 658.7471916685749 922.1884576325867 960.1770720044348 987.9907428028632 673.6385368842423 390.346706363313 856.4904641714577 293.4960412832186
1969 0.005 9.845000000000001 1 742.2066414381372 658.4703519181643 658.7811263651299 922.1899176359293 960.1772663875836 987.9909620028195 673.6672300809495 390.378652753705 856.4953778390983 293.4960437052634
1970 0.005 9.85 1 742.2260969766788 658.5042365499748 658.8150215908921 922.1911266169285 960.1771463144607 987.9908044928914 673.6958657305719 390.4105668140821 856.5001473652161 293.4960460691899
1971 0.005 9.855 1 742.245577387401 658.5380822502781 658.8488777561857 922.1925840837241 960.1773412888953 987.9910238078797 673.7244961059012 390.442451527814 856.5050506775216 293.4960484868728
1972 0.005 9.859999999999999 1 742.2649879844843 658.5718884401886 658.8826945024526 922.1937903586751 960.1772207952174 987.9908655044911 673.7530666840187 390.4743082997319 856.5098095695021 293.4960508461659
1973 0.005 9.865 1 742.2844236391531 658.6056557962586 658.9164722855004 922.1952451723887 960.1774151566283 987.9910850925941 673.7816323917972 390.5061373259907 856.5147023999065 293.4960532588899
1974 0.005 9.870000000000001 1 742.3037853008559 658.63938348081 658.9502106092475 922.1964464586941 960.1772935444487 987.9909256829026 673.8101347411611 390.5379400608546 856.5194489942899 293.4960556125795
1975 0.005 9.875 1 742.3231734211756 658.6730724082273 658.9839100228077 922.1978974002267 960.1774872671754 987.9911456871263 673.8386336063229 390.5697157123603 856.5243302337888 293.4960580198839
1976 0.005 9.880000000000001 1 742.3424921297046 658.7067221765326 659.0175702620231 922.1990979993017 960.1773668586807 987.9909868916053 673.8670757127385 390.6014641808108 856.5290669323995 293.4960603694041
1977 0.005 9.885 1 742.3618312268997 658.7403333754403 659.051191776995 922.2005478191187 960.1775614189741 987.991207102497 673.8955134726874 390.6331853695987 856.5339382408537 293.4960627738237
1978 0.005 9.890000000000001 1 742.3811039364376 658.773905353466 659.0847741708378 922.2017457035716 960.1774405878188 987.9910486001565 673.92389106992 390.6648799193205 856.5386655146683 293.4960651190127
1979 0.005 9.895 1 742.4004042916154 658.807438802156 659.1183179115891 922.2031924435622 960.1776351832016 987.9912685096939 673.9522641780422 390.6965472838366 856.5435273388056 293.4960675175271
1980 0.005 9.9 1 742.4196359874711 658.840933195355 659.1518226621113 922.2043879494548 960.1775145402199 987.99111001137 673.9805782874753 390.728186480841 856.5482445846518 293.4960698570729
1981 0.005 9.904999999999999 1 742.4388413768297 658.8743940808797 659.1852937914238 922.2057877367258 960.1776859921587 987.9913205612788 674.0088131504077 390.7597650315208 856.5530619558277 293.4960722494726
1982 0.005 9.91 1 742.4579961846131 658.9078153552691 659.2187256728349 922.2069680851683 960.1775648603829 987.9911647649378 674.0370199129375 390.7913250024581 856.5577561970626 293.4960745823431
1983 0.005 9.915000000000001 1 742.4771835042319 658.9411976458329 659.2521186218705 922.2084041289271 960.1777590403881 987.9913822888 674.0652313394976 390.8228619102214 856.5625898110557 293.4960769687223
1984 0.005 9.92 1 742.4963137291127 658.9745405871902 659.2854724201994 922.2095978586375 960.1776414225632 987.9912252172497 674.0933937907824 390.8543747347381 856.5672875366672 293.4960792959374
1985 0.005 9.925000000000001 1 742.5154713565958 659.0078447159849 659.3187873627323 922.2110352691731 960.1778334329139 987.9914432766444 674.1215527271029 390.8858624313272 856.5721159323381 293.4960816756782
1986 0.005 9.93 1 742.5345673998544 659.0411096813868 659.3520632519999 922.2122265364056 960.17771473892 987.9912852451376 674.1496586544846 390.9173249647553 856.5768041416737 293.496083995338
1987 0.005 9.935 1 742.5536870665219 659.0743359907507 659.3853003996662 922.2136606595452 960.1779063794852 987.9915037504338 674.177758457022 390.948761557855 856.5816219838565 293.4960863667035
1988 0.005 9.94 1 742.5727431407441 659.1075232713345 659.4184986119515 922.2148484958166 960.1777871347368 987.9913455307033 674.2058039195352 390.9801755898551 856.5862997309108 293.4960886777025
1989 0.005 9.945 1 742.5918213181257 659.1406720341461 659.4516581994766 922.2162794808828 960.1779789264036 987.9915630289923 674.2338423813351 391.0115617694707 856.5911072222266 293.4960910413537
1990 0.005 9.950000000000001 1 742.6108328429837 659.1737819906525 659.4847790116498 922.2174574145973 960.1778578139933 987.9914050838739 674.2618250007113 391.0429216547673 856.5957685394815 293.4960933455359
1991 0.005 9.955 1 742.6298667062314 659.2068535671674 659.5178613284257 922.2188831097733 960.178049156963 987.9916230417991 674.2898010008449 391.074254951388 856.6005627754968 293.496095702341
1992 0.005 9.960000000000001 1 742.6488841396585 659.2398813303928 659.5508999629459 922.2201059250659 960.1779509677295 987.9914728582208 674.3177927248597 391.1055950075818 856.6052493221663 293.4960980002897
1993 0.005 9.965 1 742.6679138057481 659.2728716074673 659.5839006852336 922.2215500628375 960.1781472718359 987.9916912372065 674.345752856551 391.1369013314456 856.6100533678137 293.496100352343
1994 0.005 9.970000000000001 1 742.6868630219907 659.3058236999739 659.616863135274 922.2227301306908 960.1780243580015 987.9915317605212 674.373641414765 391.1681778031699 856.6147040511353 293.4961026463776
1995 0.005 9.975 1 742.7058298014957 659.338738253329 659.6497877937877 922.2241559493159 960.1782167849212 987.991750837309 674.4015228211325 391.1994256056438 856.6194845310332 293.4961049956677
1996 0.005 9.98 1 742.7247212466245 659.3716146798348 659.6826743259676 922.225328724586 960.178094407555 987.9915920714968 674.4293397533207 391.2306457155714 856.6241191872016 293.496107289033
1997 0.005 9.984999999999999 1 742.7436344930715 659.4044536198783 659.7155231763862 922.2267502191653 960.1782880522032 987.9918102510128 674.4571497852027 391.2618384647307 856.6288877118668 293.4961096389864
1998 0.005 9.99 1 742.762476215385 659.4372545060274 659.7483340104444 922.2279207498174 960.1781667663154 987.9916504540901 674.4848993378877 391.2930042031466 856.6335126612738 293.4961119329266
1999 0.005 9.995000000000001 1 742.7813423329844 659.4700180009816 659.7811072880678 922.2293403597279 960.1783600273835 987.9918693477357 674.5126441149114 391.3241429469159 856.638271618969 293.496114283762
2000 0.005 10 1 742.800138531045 659.5027435244436 659.8138426533515 922.2305089409464 960.178238987257 987.9917106343713 674.5403295282841 391.3552549818509 856.6428867236126 293.4961165787793
2001 0.005 10.005 1 742.818959912269 659.5354317393158 659.8465405580254 922.2319260005982 960.1784322566535 987.9919295053511 674.5680107587664 391.3863401853925 856.647634962377 293.4961189296756
2002 0.005 10.01 1 742.8376647717234 659.5680870463074 659.879205574615 922.2330523638583 960.1782914840167 987.991764461749 674.595564340038 391.4173658610827 856.6522096423663 293.4961212234258
2003 0.005 10.015 1 742.8564051559187 659.6007043673274 659.9118327688182 922.2344488553086 960.1784797188709 987.9919809199553 674.6231375425634 391.4483723086117 856.6569305170392 293.4961235725361
2004 0.005 10.02 1 742.8750919577055 659.6332834405837 659.9444219465857 922.2356121152791 960.1783623806936 987.9918239943469 674.6506683917124 391.4793561788848 856.6615220770577 293.4961258643268
2005 0.005 10.025 1 742.8938091320075 659.6658247961187 659.9769733964075 922.2370226216418 960.1785548354077 987.9920412759121 674.6781991106844 391.5103160865136 856.6662473057097 293.4961282100882
2006 0.005 10.03 1 742.9124676776564 659.6983280687597 660.0094869068798 922.2381882360901 960.1784361250144 987.9918833469704 674.7056790408494 391.541251110691 856.6708346580094 293.4961304966391
2007 0.005 10.035 1 742.9311525368739 659.7307937730506 660.0419627795404 922.2395967819239 960.1786270549532 987.9920998086113 674.7331547802947 391.5721603372205 856.6755513897874 293.4961328356606
2008 0.005 10.04 1 742.9497749242577 659.7632215306903 660.0744008140393 922.2407582689183 960.1785061478083 987.9919424327936 674.7605769287749 391.6030444065856 856.680128075711 293.4961351146234
2009 0.005 10.045 1 742.9684187054622 659.7956118338768 660.1068013144667 922.2421634498464 960.178696943316 987.9921578527629 674.7879919748714 391.6339034775337 856.6848343759315 293.4961374455702
2010 0.005 10.05 1 742.9869994002446 659.8279643132752 660.1391640734618 922.2433224431603 960.1785767721552 987.9920006069071 674.8153535087382 391.6647367799548 856.6894011697229 293.496139716316
2011 0.005 10.055 1 743.0056031435766 659.8602794713961 660.1714894047497 922.2447241963865 960.178767428347 987.9922163352792 674.8427091381604 391.6955439501591 856.6940975148951 293.4961420398894
2012 0.005 10.06 1 743.0241413884315 659.8925569184037 660.2037770981228 922.2458784160273 960.178646945425 987.9920593474192 674.8700094472833 391.7263254732998 856.6986534780511 293.4961443035671
2013 0.005 10.065 1 743.0427021861434 659.9247971724089 660.2360274699188 922.2472768056717 960.1788374964314 987.9922761452709 674.8973040518458 391.7570804403924 856.7033391336176 293.4961466203548
2014 0.005 10.07 1 743.0611990734044 659.9569998485954 660.2682403323169 922.2484300236978 960.1787177628458 987.9921168327861 674.9245442798505 391.78780993042 856.7078858158322 293.4961488779628
2015 0.005 10.075 1 743.0797183248151 659.98916544695 660.3004159891475 922.249826285927 960.1789086727268 987.9923359444742 674.9517782625139 391.8185135642502 856.712562008582 293.4961511891001
2016 0.005 10.08 1 743.0981733096249 660.0212935792879 660.3325542478958 922.2509768268765 960.1787884077306 987.9921754374292 674.9789579133817 391.8491882184076 856.7170985204947 293.4961534415213
[truncated: 195,180 more chars]
