# Supplementary material for: Thermocouple Sensor Response in Hot Airstream
Source: Sensors (Basel). 2025 Jul 26;25(15):4634. doi: 10.3390/s25154634 (PMC12349096; doi:10.3390/s25154634)
Supplement: Supplementary file 1 [file sensors-25-04634-s001.zip › report-file-tc_11bR88.out]

"report-file-tc"
"Time Step" "delta-time etc.."
("TimeStep" "delta-time" "flow-time" "iters-per-timestep" "t_1" "t_sensor" "t0" "t1" "t2" "t3" "ty_1" "ty_10" "ty1" "ty10")
0 0.005 0 0 292.9999999999999 292.9999999999999 292.9999999999999 292.9999999999999 292.9999999999999 292.9999999999999 292.9999999999999 292.9999999999999 292.9999999999999 292.9999999999999
1 0.005 0.005 20 293.1225179190508 293.0009357668579 293.0006140387052 296.4250356344286 302.7784870340253 310.5465578802365 293.6171414505369 293.0024218435921 294.4367425235812 293.0104514443295
2 0.005 0.01 20 294.1415129686318 293.0082249409326 293.005730812201 318.3348268604088 354.0107869408621 389.5102786649358 297.4753857155485 293.0227439907893 304.9711662686285 293.1250058225583
3 0.005 0.015 20 298.571212071713 293.0400077562045 293.0292273878443 390.2976126865858 490.8434509095107 572.046088488995 310.3619398991889 293.1206608842049 344.2418972057671 293.8037635209963
4 0.005 0.02 20 311.7962564160698 293.1376829291746 293.1049647651502 537.7923124371699 709.5553580461989 808.960437658718 338.0632951662815 293.4307414752355 436.517320431782 296.4021150101063
5 0.005 0.025 20 341.9616943884349 293.3584409510423 293.2853821082733 725.6163844524348 905.3933464872586 971.3703314418115 377.757142412772 294.1288449689632 579.49073962078 302.661410995869
6 0.005 0.03 20 394.5023381069836 293.7287217252555 293.607568768109 866.8261737315956 1004.736933880672 1035.391596383163 415.5459224949448 295.3083683721193 719.3990550962668 312.4100523418097
7 0.005 0.035 20 461.1904569549991 294.2253811085863 294.0656408136745 936.3890564070887 1037.113117604345 1052.053666839083 442.6796215826699 296.85633720997 807.0324848951063 322.1826005597715
8 0.005 0.04 20 522.574734773227 294.8104058926859 294.6268355920729 965.0083954964277 1044.611106438435 1054.924299530776 461.1701688787838 298.4486939506262 848.4807863083356 328.0888281528374
9 0.005 0.045 20 566.2512191781796 295.4550716803137 295.2580537320928 977.7625175776082 1045.773851232755 1055.060646862774 475.3880979822677 299.7072540952656 868.2313855827579 328.9340726163909
10 0.005 0.05 20 592.0690469555362 296.1419723521786 295.9367656503995 984.7799205011828 1045.82454244705 1054.921348821877 487.5016248872839 300.3932946971229 880.1322164189927 325.6323314221931
11 0.005 0.055 20 605.4854986000596 296.8608181742358 296.649507940077 989.330957244255 1045.7966665149 1054.857048096023 498.5409071440358 300.4708188347485 888.90051907892 320.3617154597687
12 0.005 0.06 20 611.8447489906117 297.6051723884261 297.3883916385855 992.4545749531702 1045.798854057718 1054.840356799191 508.6940457999123 300.0592221771842 895.6706641773834 314.7971418300727
13 0.005 0.065 20 614.7131877584731 298.3706419224495 298.1484343452851 994.6191850523035 1045.806845269161 1054.828244374316 517.83155866352 299.3377736852163 900.7664116216399 309.7944483633506
14 0.005 0.07000000000000001 20 616.0402420665117 299.153932125777 298.9260545919231 996.1258446740533 1045.798590219858 1054.804100608558 525.9677932539397 298.4761494517475 904.5070913222474 305.681878242954
15 0.005 0.075 20 616.8156638912104 299.9524943560228 299.7185880808794 997.1861813130963 1045.771036836872 1054.765110726599 533.0690775315202 297.6020985318077 907.1990258162213 302.4851707874934
16 0.005 0.08 20 617.4658497310472 300.7642641303497 300.5239311375108 997.9357301238291 1045.727054234437 1054.715989729727 539.2863970819253 296.7957442096288 909.1196648868729 300.1005672501371
17 0.005 0.08500000000000001 20 618.1551707522398 301.5875873248472 301.340481669544 998.4771177977786 1045.675396429197 1054.662992004409 544.638010400848 296.0980288163515 910.4877707996097 298.3869291314326
18 0.005 0.09 20 618.9189081376101 302.4211124085512 302.1669737683239 998.8765703599001 1045.622701311558 1054.611552085559 549.2079080605879 295.5218571832485 911.4724386956402 297.2036138930871
19 0.005 0.095 20 619.728704159531 303.2637180074854 303.0023884960334 999.1774404860545 1045.573643667538 1054.565108240221 553.0855419083728 295.0625503963423 912.1920142901139 296.4149251498117
20 0.005 0.1 20 620.5564346336326 304.1144640481093 303.8458867116388 999.4076132528626 1045.53073996944 1054.525062838032 556.3600871346612 294.7069079234017 912.7262706191843 295.9262505581251
21 0.005 0.105 20 621.3785980405892 304.9725538354322 304.6967613537045 999.5863664969577 1045.494720923594 1054.4921224626 559.1173305425319 294.4382258780972 913.1305181688235 295.6683216694298
22 0.005 0.11 20 622.1792823133358 305.8373054234236 305.5544037058191 999.726077122289 1045.465629093704 1054.46585873264 561.4355767013793 294.2397760955437 913.4424022068348 295.5807053408704
23 0.005 0.115 20 622.9480989871726 306.7081288582671 306.4182803227223 999.835903146947 1045.442832727182 1054.445478271385 563.3848233944669 294.0966509647703 913.6870195715823 295.6212165314499
24 0.005 0.12 20 623.6800553886438 307.5845096926606 307.2879173220605 999.9222421459133 1045.425177224525 1054.429645059629 565.0260455933043 293.9963302242741 913.8818861956116 295.7487023710896
25 0.005 0.125 20 624.3736123654569 308.465995733901 308.1628896474803 999.9898618839063 1045.411628749624 1054.417565989093 566.4116669224976 293.928793450696 914.0389599522769 295.9364680834307
26 0.005 0.13 20 625.0287679203847 309.3521867197384 309.0428134644993 1000.042825719631 1045.401676596796 1054.408595637987 567.5867627547241 293.8861597698543 914.1674592705808 296.1630854024068
27 0.005 0.135 19 625.6446487045558 310.2427086864496 309.9273297262283 1000.081294119043 1045.393676753982 1054.401265965055 568.5662547120656 293.8623946250834 914.2705520306392 296.4101464196332
28 0.005 0.14 19 626.2271570071109 311.1372465950286 310.8161204173283 1000.111386798321 1045.388405893393 1054.396468857268 569.4019819744158 293.8528072484706 914.357187002696 296.6616748451996
29 0.005 0.145 19 626.7843506240679 312.0355067188785 311.7088857355161 1000.133064739933 1045.384160483707 1054.392862764347 570.149012793245 293.8537169874953 914.4300165282285 296.9049043177839
30 0.005 0.15 19 627.3192003033254 312.9372362291271 312.6053673887815 1000.150082609913 1045.382617618854 1054.391956973814 570.7978961181501 293.8624223473956 914.4925654027804 297.131374272669
31 0.005 0.155 19 627.8341915627079 313.8422002908407 313.5053226563521 1000.16232207218 1045.381778102894 1054.391698275414 571.3740569190943 293.87678215241 914.5470313333475 297.339432565047
32 0.005 0.16 19 628.3321399275255 314.7501840738666 314.4085284182122 1000.171558945593 1045.382664936442 1054.39289430961 571.8911645618859 293.8951521998067 914.5964442018301 297.5339065738929
33 0.005 0.165 19 628.8154497137959 315.6609893577279 315.3147774952584 1000.177413059721 1045.383296247984 1054.393699563551 572.3605235576871 293.9162818276361 914.641706558589 297.7084597439745
34 0.005 0.17 18 629.2849760687764 316.5744324032248 316.2238775113848 1000.18073768019 1045.384106633462 1054.394436111586 572.7909792649423 293.9391953941536 914.6845655029424 297.8614198524227
35 0.005 0.175 18 629.7453404939852 317.4903449230105 317.1356501801392 1000.182469805634 1045.385353886641 1054.395510457713 573.1920612192545 293.9631351618189 914.7268179384401 297.9929512306658
36 0.005 0.18 18 630.198991758258 318.4085713765203 318.0499301372108 1000.18312007578 1045.38694163198 1054.396752568922 573.5696458266874 293.9875510816444 914.769695325759 298.1039278356214
37 0.005 0.185 17 630.6473599099045 319.3289690849695 318.9665646069593 1000.183701061092 1045.389431765263 1054.398809257747 573.9316358672836 294.0120310329393 914.8144081199847 298.195541668552
38 0.005 0.19 17 631.0918545708041 320.2514008526368 319.8854089395616 1000.183016559427 1045.391174370274 1054.399968221631 574.2788278191971 294.0362760043246 914.8595305394147 298.2692347311336
39 0.005 0.195 17 631.534055710463 321.1757391872003 320.8063274415443 1000.182426160589 1045.393538124832 1054.401610651057 574.6143151707215 294.0600941274649 914.9058709261872 298.3267386165021
40 0.005 0.2 16 631.9753291067861 322.1018663854281 321.7291929999666 1000.181719937293 1045.395840826026 1054.403282782626 574.9452932459393 294.0833512684887 914.9531804912947 298.3699898041207
41 0.005 0.205 16 632.4152071557043 323.0296662663648 322.65388393222 1000.180484534591 1045.397874319574 1054.404643802033 575.2684722885161 294.1059732780571 915.0004515615097 298.4009640405672
42 0.005 0.21 15 632.8553837353523 323.9590324959581 323.5802853161948 1000.178432890571 1045.398763947681 1054.404851783477 575.5908696292531 294.1279220219034 915.0471888067079 298.4216096260356
43 0.005 0.215 15 633.2943167034375 324.8898591301036 324.5082867245417 1000.176600978905 1045.400527386933 1054.406019339123 575.9073531266357 294.1492016639626 915.0937398102242 298.4337645488636
44 0.005 0.22 14 633.7345925549805 325.8220513546701 325.4377847965316 1000.175250832926 1045.402669532746 1054.407748190909 576.2253741918397 294.1698337075205 915.1409218121399 298.4392222303215
45 0.005 0.225 13 634.1740756042211 326.7555166679909 326.368681596687 1000.173696064172 1045.404142850586 1054.408797434511 576.5445463861903 294.189857830858 915.187826452354 298.4395853749988
46 0.005 0.23 13 634.6152139483538 327.6901623598275 327.3008807634749 1000.172157222589 1045.40643763476 1054.410638210553 576.8599570787604 294.209348765146 915.2342621458527 298.436146776288
47 0.005 0.235 12 635.0520656272239 328.6259017177957 328.2342906001403 1000.171101855279 1045.408890201709 1054.412758351876 577.1760203832984 294.2283779140704 915.2809751016023 298.4300193491717
48 0.005 0.24 12 635.4927569780169 329.5626515091802 329.1688221308436 1000.169757032592 1045.411497329156 1054.415060480479 577.4899074241351 294.2470318762341 915.327050475624 298.422075554661
49 0.005 0.245 11 635.9299032396185 330.5003295553763 330.1043898081886 1000.167543395923 1045.413025610884 1054.416181808966 577.8058995895382 294.2653874516533 915.3725168330013 298.413010323727
50 0.005 0.25 11 636.3709216543153 331.4388599999237 331.040911796827 1000.165581647569 1045.415133165551 1054.417864252861 578.1199962348059 294.2835337236764 915.4173912481602 298.4033353308373
51 0.005 0.255 11 636.8161867975002 332.3781684795609 331.9783092174808 1000.163018311072 1045.416846387527 1054.419386535275 578.4317931741327 294.301554721798 915.4611654299888 298.3934737422254
52 0.005 0.26 10 637.2594784729141 333.3181831503874 332.9165069454887 1000.16037441581 1045.418549470526 1054.420753246027 578.7484953235798 294.3195200594312 915.5052000541058 298.3837131044818
53 0.005 0.265 10 637.7052868576161 334.2588360293222 333.8554327754307 1000.157829649143 1045.420264434332 1054.422204807152 579.0628586933701 294.3375079745413 915.548812213842 298.3742576210923
54 0.005 0.27 10 638.1542789274164 335.2000617761228 334.7950179304224 1000.155523278456 1045.422192043377 1054.423930839956 579.3748227132506 294.355589822006 915.5922792422271 298.3652616591579
55 0.005 0.275 9 638.6017984122811 336.141797143548 335.735196056443 1000.154043514101 1045.425432640961 1054.427039150845 579.6928983773207 294.3738197674855 915.6372534512896 298.3567806183883
56 0.005 0.28 9 639.0537204684647 337.0839847091687 336.6759050342183 1000.152719583498 1045.427929876551 1054.429394790674 580.0096535436962 294.3922564016263 915.6822983425569 298.3489096187516
57 0.005 0.285 9 639.5064600541737 338.0265646207677 337.6170843798735 1000.151871855134 1045.431034696197 1054.432265309408 580.3234699620242 294.4109520431832 915.7275606029433 298.3416927571204
58 0.005 0.29 9 639.9604798087249 338.9694779964449 338.5586729228706 1000.150175987137 1045.43308670955 1054.434126456739 580.6344611385808 294.4299497626341 915.7718907402991 298.335158808185
59 0.005 0.295 8 640.4115371522456 339.9126687161867 339.5006117247799 1000.148151700095 1045.434956525892 1054.435717366656 580.9530330207476 294.4492778407568 915.8164536385227 298.3292695280877
60 0.005 0.3 8 640.8643210367594 340.8560851907844 340.4428460145107 1000.146524993049 1045.43677436789 1054.437324417133 581.2701528501121 294.4689707957359 915.8611610692699 298.3240180842119
61 0.005 0.305 8 641.3183895794033 341.7996745699418 341.3853215549748 1000.145030789567 1045.438851753851 1054.43924208059 581.5850952623679 294.4890565002456 915.9058674804612 298.3193710760775
62 0.005 0.31 8 641.7737754575783 342.7433873954681 342.3279859759357 1000.143732084141 1045.44101556147 1054.441251525767 581.8983931707401 294.5095558246745 915.9507086148802 298.3152776985915
63 0.005 0.315 8 642.229046082346 343.6871717630924 343.2707866376276 1000.14215961336 1045.443269254575 1054.443347088716 582.2093333977907 294.5304847875627 915.9954000472743 298.3116875322947
64 0.005 0.32 8 642.6852374792361 344.6309797418462 344.2136729476032 1000.14070323609 1045.445524935891 1054.44543686619 582.5188452209809 294.5518552229431 916.0402405970591 298.3085430101436
65 0.005 0.325 7 643.1387902047546 345.57476889932 345.1565983811673 1000.140338237651 1045.448710109121 1054.448519469456 582.83783581829 294.5736701987927 916.0869341522324 298.3057736920892
66 0.005 0.33 7 643.5936080714378 346.5184967099781 346.099519370345 1000.139874109193 1045.450958355947 1054.450627491131 583.1556761289588 294.5959396709837 916.1337718562725 298.3033594958503
67 0.005 0.335 7 644.0493113447878 347.4621193410047 347.0423916693826 1000.139727247751 1045.453882231205 1054.453378332693 583.4720602569937 294.6186691579912 916.1808978428269 298.3012652225225
68 0.005 0.34 7 644.5057744281585 348.405593495378 347.9851702525887 1000.138813781326 1045.455928048927 1054.455262341523 583.7867946388399 294.6418624394649 916.2273652542389 298.2994654341334
69 0.005 0.345 7 644.9627699205596 349.3488778755646 348.927812054791 1000.138250545293 1045.458524128737 1054.457651152845 584.100081045258 294.6655222362893 916.2740467542448 298.2979273636606
70 0.005 0.35 7 645.4202196613847 350.2919323963422 349.8702750446079 1000.137241190319 1045.460354850106 1054.459334170459 584.4120509086702 294.6896497505533 916.3203496453589 298.2966266972335
71 0.005 0.355 6 645.8766387708246 351.2347233752193 350.8125204412297 1000.136461175815 1045.46205789883 1054.460812071644 584.7358618224172 294.7142393768742 916.3673103789657 298.2954904181089
72 0.005 0.36 7 646.3335875344848 352.1772094838113 351.7545123031814 1000.136471005176 1045.46468489045 1054.463343863352 585.0451062975337 294.739298449976 916.4147012827616 298.2945501943453
73 0.005 0.365 6 646.7909213850763 353.1193583950956 352.6962103703253 1000.13643044513 1045.467441541674 1054.466017969692 585.3667721508424 294.7648207224345 916.4626496382079 298.2937297973359
74 0.005 0.37 6 647.2477515313199 354.0611375426013 353.6375829479705 1000.13711952227 1045.470108064679 1054.468548248806 585.6872904757344 294.7908070970402 916.511703820049 298.2930266994823
75 0.005 0.375 6 647.7046204728748 355.0025117739335 354.5785948200338 1000.137537555388 1045.472571507014 1054.470835301546 586.0064909068287 294.8172583757788 916.5606125164861 298.2924280813977
76 0.005 0.38 6 648.161740443191 355.9434464551044 355.5192101658625 1000.13750477894 1045.47481113309 1054.47288358613 586.324546784054 294.8441741245215 916.6090509666723 298.2919180398403
77 0.005 0.385 5 648.6240106896807 356.8839233291074 356.4594000032431 1000.137753133538 1045.476134538803 1054.47378186914 586.6584403693419 294.8715482945277 916.6581995509204 298.2914537433261
78 0.005 0.39 6 649.0755617964181 357.8238929507189 357.3991338851245 1000.137721380852 1045.477360597159 1054.474954853202 586.9712263480274 294.8993879106928 916.7066627249209 298.2911214376
79 0.005 0.395 5 649.53690558432 358.7633398008781 358.3383746859171 1000.13792987534 1045.479613970785 1054.476895505813 587.3029626059567 294.9276856429062 916.7556908805402 298.2908261294224
80 0.005 0.4 5 649.9902237029135 359.7022307823241 359.2770994663317 1000.138909838053 1045.48118519412 1054.478327004749 587.6293274665935 294.9564467759517 916.8058717580668 298.2906057686441
81 0.005 0.405 5 650.446581690594 360.6405397574907 360.2152786372387 1000.140500861491 1045.483653001146 1054.480640539866 587.9563947861384 294.9856688526433 916.8567037598581 298.2904490603004
82 0.005 0.41 5 650.9021848712904 361.5782360105744 361.152881472082 1000.141331510341 1045.485477792045 1054.48233579144 588.2815853419196 295.0153556060164 916.907033455146 298.2903490276369
83 0.005 0.415 4 651.3642374276454 362.5153136030582 362.089885490719 1000.143023957757 1045.487644901588 1054.483859870444 588.6269332922761 295.0455050413332 916.9595884000292 298.290242854197
84 0.005 0.42 5 651.8101904861668 363.4517153889278 363.0262699555357 1000.14486820752 1045.489801328884 1054.486266397882 588.9433036464866 295.0761175042123 917.0102860227 298.2902427386074
85 0.005 0.425 4 652.2755895511968 364.38744851785 363.9619965975781 1000.147182920816 1045.492654046749 1054.488655705435 589.2878591472385 295.1071932672564 917.0636333848215 298.2902212868816
86 0.005 0.43 4 652.723815201825 365.3224691915244 364.8970522510898 1000.149273010029 1045.495268150647 1054.491062690014 589.6223871164171 295.1387357360853 917.1163701515279 298.2902692379794
87 0.005 0.435 4 653.1793511682714 366.2567629099317 365.8314100671111 1000.15220381947 1045.497497498063 1054.493149473479 589.9585433952772 295.1707401052282 917.1699601346637 298.2903572815784
88 0.005 0.44 4 653.6335164934976 367.1903011503349 366.765043422568 1000.154410824622 1045.499664845715 1054.495164891956 590.2929389641599 295.2032133884463 917.2227889716372 298.2904974126889
89 0.005 0.445 4 654.0867625023405 368.1230601184765 367.6979271221078 1000.156765041611 1045.501666627335 1054.496998218689 590.6255564867359 295.2361576306675 917.275545971598 298.2906992658474
90 0.005 0.45 3 654.5427690967965 369.0550437171892 368.6300414009087 1000.156847093108 1045.503039783145 1054.499555327566 590.991698025912 295.2695989389194 917.331581752531 298.2908974613632
91 0.005 0.455 4 654.988339735934 369.9861886289832 369.5613828492244 1000.160360284483 1045.504156849808 1054.499052467588 591.3058069084425 295.3034632674971 917.3809407012949 298.2912190700287
92 0.005 0.46 3 655.4487868788356 370.9165215729357 370.4919015875115 1000.162987490386 1045.506229699976 1054.502421977852 591.6706052860228 295.3378356747455 917.4389358867273 298.2914992314407
93 0.005 0.465 4 655.8935912126888 371.8459684537909 371.4215976831537 1000.166400189713 1045.508467210839 1054.503242254239 591.9818640886963 295.372640249688 917.4881401789293 298.291894747466
94 0.005 0.47 3 656.3538429103583 372.774558547045 372.3504245118314 1000.167996528578 1045.509929229403 1054.50598980306 592.3447431335071 295.4079600537555 917.5455839539891 298.2922184565675
95 0.005 0.475 3 656.8020520349978 373.7022478917706 373.2783889924968 1000.16918482885 1045.512363980525 1054.508177608853 592.6907766609343 295.4437418604406 917.5981255024444 298.2925504509329
96 0.005 0.48 3 657.2478291063344 374.6290210200651 374.2054652168349 1000.172601237795 1045.513871838379 1054.509520205725 593.033128410849 295.479996474841 917.6529493814627 298.2928927768363
97 0.005 0.485 3 657.7002105980464 375.5548657621869 375.1316333529498 1000.176866888796 1045.516013979515 1054.511524637941 593.3767585374206 295.5167222027151 917.7084270368709 298.2932103128609
98 0.005 0.49 3 658.1509291793948 376.4797589100693 376.0568725647018 1000.179950196964 1045.517492757353 1054.512888365372 593.7188503086195 295.5539243322698 917.7629955264961 298.2935073167974
99 0.005 0.495 3 658.6003924911947 377.4036801372268 376.981162297772 1000.183217749269 1045.519787335628 1054.515064553269 594.0599795999217 295.5916065077716 917.8174957080173 298.2937903449289
100 0.005 0.5 3 659.0504219488929 378.3266132362754 377.9044844606619 1000.186393123945 1045.521283882455 1054.51642609722 594.4002653078691 295.6297694701481 917.8721271045088 298.2940601022321
101 0.005 0.505 3 659.502305137662 379.2485430811869 378.8268227514389 1000.190122790552 1045.52347480807 1054.518503931828 594.739849976918 295.6684118461341 917.927150582757 298.2943068392592
102 0.005 0.51 3 659.9520458186122 380.1694496906732 379.7481587739858 1000.19318940278 1045.524971070041 1054.519878215754 595.0780227793355 295.7075380262509 917.9814830146779 298.2945527775852
103 0.005 0.515 3 660.4022702971251 381.0893181746741 380.6684760631962 1000.197055005964 1045.527140790059 1054.521911901929 595.4159107284372 295.7471471532817 918.0363919740802 298.2947979951448
104 0.005 0.52 3 660.8524396504945 382.0081319403042 381.5877577789861 1000.200140051493 1045.528643226343 1054.523277921696 595.7529491066763 295.7872387496021 918.0908678295937 298.2950461430028
105 0.005 0.525 3 661.301404011256 382.9258735494052 382.5059866638118 1000.203433231367 1045.530900310741 1054.525425597797 596.0894426787187 295.8278129683113 918.1451822427872 298.2953026729203
106 0.005 0.53 3 661.7506772923998 383.8425293596356 383.4231475077638 1000.206611041361 1045.532424779052 1054.526807826645 596.4250254835109 295.8688702809394 918.199645037792 298.2955626139721
107 0.005 0.535 3 662.2011150046881 384.7580864608618 384.3392264483114 1000.210458359331 1045.534602359907 1054.528856121014 596.7605509658609 295.9104087641059 918.2545702966547 298.295812467473
108 0.005 0.54 3 662.6488515738682 385.6725275667911 385.254207841579 1000.213590680267 1045.536132594564 1054.530263643442 597.0944600724015 295.9524335519275 918.3089479695217 298.2960698881125
109 0.005 0.545 3 663.0982806496127 386.5858413861889 386.168078036007 1000.217418857319 1045.538298036613 1054.53229271137 597.42869715146 295.9949419874623 918.3638019940266 298.2963125743995
110 0.005 0.55 3 663.5468911981598 387.4980129928173 387.080822574922 1000.220693502762 1045.539797857125 1054.533667510641 597.7621061333657 296.0379346897036 918.4182896188695 298.2965426092555
111 0.005 0.555 3 663.9950519784712 388.409029521425 387.9924281344041 1000.224533101848 1045.5419729727 1054.535703295969 598.0949999799601 296.0814096046886 918.4732778570472 298.2967574621811
112 0.005 0.5600000000000001 3 664.4422891326101 389.3188772259751 388.9028808154684 1000.227933421875 1045.543495542409 1054.537105149308 598.4271006671418 296.1253675644309 918.5279720393793 298.2969639015413
113 0.005 0.5650000000000001 3 664.8902871776929 390.2275445482621 389.812168045381 1000.231843341646 1045.54568101238 1054.539152890036 598.759636861913 296.1698069216656 918.5832303638851 298.2971522159876
114 0.005 0.5700000000000001 3 665.3364014882106 391.1350160551295 390.7202752012768 1000.234998775147 1045.54722897015 1054.540588488983 599.0911475727847 296.2147304486901 918.6378789761148 298.2973359696617
115 0.005 0.5750000000000001 3 665.7843158394802 392.041284410141 391.6271923483816 1000.23948197509 1045.54933711007 1054.542538625343 599.422778323533 296.2601342975581 918.6937161144499 298.2975008327643
116 0.005 0.58 3 666.2295552227795 392.9463329849833 392.5329051799482 1000.242643713052 1045.550896059375 1054.543990777899 599.7537003154424 296.3060220000287 918.7484994609869 298.2976697661775
117 0.005 0.585 3 666.6756009556624 393.8501536940428 393.437403153673 1000.247013470736 1045.553125024245 1054.546076571441 600.0843320859103 296.3523915010384 918.8042679703512 298.2978348127367
118 0.005 0.59 3 667.1211402757469 394.7527348767645 394.3406746919529 1000.250811658202 1045.554655010635 1054.547473285459 600.4148634619989 296.3992411500774 918.8596866680158 298.2980018109542
119 0.005 0.595 3 667.5663459449089 395.6540663969945 395.242709305074 1000.255192363263 1045.556859874749 1054.549539678125 600.7450045910683 296.4465710915231 918.9155671313245 298.298171335572
120 0.005 0.6 3 668.0105501659333 396.5541368537022 396.1434957249869 1000.259217097474 1045.558393165967 1054.550938827939 601.0746403038961 296.4943816302372 918.9710920840201 298.2983527301239
121 0.005 0.605 3 668.4552608721656 397.4529372304264 397.0430237978242 1000.263713227268 1045.560548166281 1054.552957709936 601.4043477965674 296.5426720472668 919.027156316169 298.2985361697168
122 0.005 0.61 3 668.899026085315 398.3504566667584 397.94128297009 1000.267797965961 1045.56206143207 1054.554341305436 601.7335719795676 296.5914416713944 919.0829933742128 298.2987277338827
123 0.005 0.615 3 669.3423549132368 399.2466861929884 398.8382636419797 1000.272427506764 1045.564222052883 1054.556367942801 602.0628185447973 296.6406900120144 919.1392571878408 298.2989258382405
124 0.005 0.62 3 669.7851295166346 400.1416160450373 399.7339559419074 1000.276668893124 1045.565731461046 1054.557754139597 602.391730265527 296.6904165428541 919.1953405315204 298.2991337761423
125 0.005 0.625 3 670.22742781645 401.0352372885984 400.6283506831324 1000.28147382961 1045.567899329265 1054.559786957038 602.7205685387755 296.7406208318764 919.2518652566774 298.2993489364645
126 0.005 0.63 3 670.6691937848221 401.9275409114752 401.5214384585297 1000.285913576069 1045.569414293223 1054.561172366387 603.0493148418127 296.7913021902118 919.3081530622077 298.2995731165768
127 0.005 0.635 3 671.110495580148 402.8185185058825 402.4132106303438 1000.290855248934 1045.571584699361 1054.563203932329 603.3780484511076 296.8424597607563 919.3648541313715 298.2998022535785
128 0.005 0.64 3 671.5512584240918 403.7081614060878 403.3036583280053 1000.29537422412 1045.573102528391 1054.56459241142 603.7064183984509 296.8940935204703 919.4213081144886 298.3000384748105
129 0.005 0.645 3 671.991606097771 404.5964618156146 404.1927733229855 1000.300401079928 1045.575249790933 1054.566602773646 604.0350705120921 296.9462040099732 919.4782437649457 298.3002788043045
130 0.005 0.65 3 672.430863586695 405.4834112523451 405.0805471166313 1000.305103845248 1045.576792267494 1054.568028214897 604.3633787518351 296.9987935581702 919.5350543729544 298.300529187571
131 0.005 0.655 3 672.8703915276291 406.3690031543437 405.9669723046157 1000.310275933146 1045.578941808319 1054.570042090909 604.6921891291944 297.0518561139835 919.59230027157 298.3007788870692
132 0.005 0.66 3 673.3086457348021 407.2532290441829 406.8520408425559 1000.315102777264 1045.58047459969 1054.571453635046 605.0200745955063 297.1053926684597 919.6492804574003 298.3010367650434
133 0.005 0.665 3 673.7470945995174 408.1360829105831 407.735745745522 1000.320354497883 1045.582611908772 1054.573462297714 605.3487261807815 297.1593999688638 919.7066660642104 298.3012929863227
134 0.005 0.67 3 674.1842552289734 409.017556593215 408.6180791682723 1000.325286802597 1045.584126349184 1054.574859880072 605.6766996469717 297.2138804109466 919.7638329896736 298.301556462683
135 0.005 0.675 3 674.6216235586933 409.8976441489923 409.4990343844367 1000.330701920179 1045.586252699504 1054.57686448024 606.0052768960905 297.2688303013717 919.8215039447422 298.3018182406188
136 0.005 0.68 3 675.0576796284341 410.776337862773 410.3786038561396 1000.33579149814 1045.587768226233 1054.578260106058 606.3332480792668 297.324250345202 919.8790076953404 298.3020872265167
137 0.005 0.6850000000000001 3 675.4934155840011 411.6536320782463 411.2567813566467 1000.341351546119 1045.589889367616 1054.580246622049 606.6616932185276 297.3801396729783 919.9369306393667 298.302357912826
138 0.005 0.6900000000000001 3 675.9286485656638 412.5295200758862 412.1335599969781 1000.346537926913 1045.591406866633 1054.581642943074 606.9899135408322 297.4364961848921 919.9946665725276 298.3026321740755
139 0.005 0.6950000000000001 3 676.3632892768587 413.4039963961161 413.0089341768943 1000.352247701237 1045.593527441335 1054.583629223429 607.3181717974763 297.4933177717139 920.0528745686782 298.3029062157844
140 0.005 0.7000000000000001 3 676.7974385780431 414.2770544933 413.8828973955995 1000.357557337558 1045.595043859114 1054.585025675857 607.6463243797369 297.5506038244578 920.1108670658282 298.3031826390719
141 0.005 0.705 3 677.2310832822773 415.1486891959428 414.7554441325148 1000.363378205895 1045.59716409277 1054.587012479868 607.9746761391679 297.6083541868861 920.1693805592993 298.3034579137424
142 0.005 0.71 3 677.6639821690048 416.0188944259124 415.6265680719964 1000.368808867157 1045.598683968193 1054.588402170482 608.3031881164313 297.6665685698365 920.2277613150691 298.3037345331711
143 0.005 0.715 3 678.096372942483 416.8876653201585 416.4962639897337 1000.374743861608 1045.600802801552 1054.590388307674 608.6315659346731 297.7252432653548 920.2866234096267 298.3040092699292
144 0.005 0.72 3 678.5280513244409 417.7549961327665 417.3645260401718 1000.380311538044 1045.602308175569 1054.591775773436 608.9599885874089 297.7843774830897 920.3453077727773 298.3042852602351
145 0.005 0.725 3 678.9591979789906 418.620882521591 418.2313495535051 1000.386371282595 1045.604423111777 1054.593757605294 609.2885437511186 297.8439706591029 920.4043879328617 298.3045590364925
146 0.005 0.73 3 679.3898453717949 419.4853192760106 419.096729166175 1000.392048958967 1045.605922995946 1054.595141672089 609.617191164918 297.9040212307773 920.4632433740943 298.3048336203132
147 0.005 0.735 3 679.8199926323393 420.348302232721 419.9606606568395 1000.398273899348 1045.608029050609 1054.597114603431 609.9458974864184 297.9645288650512 920.5225462220211 298.3051062121413
148 0.005 0.74 3 680.2494497248018 421.2098263320742 420.8231386982114 1000.404104961206 1045.609524308233 1054.598490242372 610.2746585346958 298.0254898675544 920.5816525620331 298.3053801799529
149 0.005 0.745 3 680.6782957937628 422.0698878605928 421.6841592829144 1000.4104520986 1045.61162296613 1054.600458657567 610.6035097009892 298.0869044758688 920.6411468348811 298.3056526655268
150 0.005 0.75 3 681.1064585054413 422.9284818928589 422.5437174907095 1000.416414201796 1045.613114279254 1054.601830951852 610.9323256574306 298.1487716529292 920.7004285631933 298.3059270620744
151 0.005 0.755 3 681.5340775173812 423.785604912058 423.4018096875434 1000.422868842009 1045.615204687547 1054.60379477591 611.261282097439 298.2110896417803 920.7601357945412 298.3062005689733
152 0.005 0.76 3 681.961050244652 424.6412523437975 424.2584310237453 1000.42900198957 1045.616685645438 1054.605161161729 611.5903128621796 298.2738566623422 920.8196605308401 298.3064759231448
153 0.005 0.765 3 682.3875249377916 425.4954211693697 425.1135781592233 1000.435647448984 1045.618784768331 1054.607127090913 611.9196008494802 298.3370725984537 920.8795642637887 298.3067514370676
154 0.005 0.77 3 682.8132706234983 426.3481068199523 425.9672467158876 1000.441908417926 1045.620268650819 1054.608495796096 612.2488663992492 298.4007349055586 920.9392739960599 298.307030368782
155 0.005 0.775 3 683.2385183366163 427.199306180632 426.8194333750454 1000.448667130652 1045.622346582563 1054.610450648974 612.5783510830121 298.4648431389543 920.9993888768798 298.307309280112
156 0.005 0.78 3 683.6631515326675 428.0490153930307 427.6701342520111 1000.455072699569 1045.623818618128 1054.611806788245 612.9079958485067 298.5293951025394 921.0593565449741 298.3075910709966
157 0.005 0.785 3 684.0871776775173 428.8972313326447 428.5193458892994 1000.461971352494 1045.625886543716 1054.613750191699 613.2377966929041 298.5943909440321 921.1196979025854 298.3078729446285
158 0.005 0.79 3 684.510567375499 429.7439504062474 429.3670645461438 1000.468557627497 1045.627366328579 1054.615107406774 613.5681699915215 298.6598285582925 921.1798696270439 298.3081591635759
159 0.005 0.795 3 684.9339982974726 430.5891703166234 430.2132876071141 1000.475612327545 1045.629417432925 1054.617035160906 613.8985913054676 298.7257042345205 921.2405404176272 298.3084403358321
160 0.005 0.8 3 685.3549820888798 431.4328856192976 431.0580107259503 1000.481987502366 1045.630925238015 1054.618433072249 614.2283350633071 298.7920250691395 921.3007284621973 298.3087353901494
161 0.005 0.805 3 685.7778101284871 432.2750978529422 431.901232755378 1000.489567025381 1045.632934024045 1054.620308438931 614.5584607100134 298.858777312358 921.3618800580433 298.3090184176716
162 0.005 0.8100000000000001 3 686.1977118412187 433.1158001157704 432.7429493737114 1000.495957944859 1045.634443366656 1054.621716191301 614.8889662001292 298.9259719605205 921.422192982187 298.3093141069298
163 0.005 0.8150000000000001 3 686.6193690391682 433.9549942646893 433.5831597683983 1000.503641975185 1045.636431222404 1054.623571588364 615.219665357496 298.9935947217529 921.483468194094 298.3095973429558
164 0.005 0.8200000000000001 3 687.0379689206261 434.7926733758141 434.4218596425093 1000.510155772398 1045.637929967796 1054.62496981521 615.5502256265553 299.0616587838468 921.5439176471366 298.3098932365049
165 0.005 0.8250000000000001 3 687.4584267506639 435.6288397740639 435.2590484816711 1000.517981155548 1045.639918034659 1054.62682085661 615.8811066356939 299.1301491537752 921.6053845025311 298.3101763126836
166 0.005 0.8300000000000001 3 687.8757880739503 436.4634866144185 436.0947221479668 1000.524626016438 1045.641403766148 1054.628210482526 616.2116883816772 299.1990781562257 921.6660092691554 298.3104716251615
167 0.005 0.835 3 688.2949070721038 437.2966165918293 436.928880288035 1000.532558795326 1045.64338225774 1054.630059176176 616.5428746020178 299.2684296328765 921.7275927425651 298.3107538785873
168 0.005 0.84 3 688.7109746303604 438.1282231862406 437.7615189303611 1000.539316943097 1045.644864686964 1054.63144353244 616.8738576578625 299.3382168696983 921.7884008321337 298.3110484529566
169 0.005 0.845 3 689.1288393088277 438.9583091828931 438.5926380897843 1000.547388317809 1045.646834680677 1054.63327910675 617.2053595690395 299.4084218031209 921.8502205367912 298.3113300636774
170 0.005 0.85 3 689.5436301133577 439.7868683312433 439.4222341047426 1000.554285373121 1045.648299246712 1054.634647434102 617.5365591586755 299.4790606387846 921.9111899745446 298.3116242719034
171 0.005 0.855 3 689.9601654673857 440.6139032550936 440.2503070650906 1000.562469200226 1045.650253635654 1054.636473478247 617.8683466133715 299.5501153393429 921.9730760932122 298.3119059861383
172 0.005 0.86 3 690.3736091259311 441.4394081456334 441.0768536048362 1000.569517615007 1045.651715684679 1054.637838401154 618.1997625317731 299.6216026207359 922.0341610473903 298.312200579868
173 0.005 0.865 3 690.7887741345442 442.2633863744311 441.9018739884998 1000.577814065929 1045.65366196608 1054.639655094963 618.5318095826535 299.6935049057317 922.0961596490824 298.312483084766
174 0.005 0.87 3 691.2009898597447 443.085831880359 442.7253648911331 1000.584953078389 1045.655116618058 1054.641010716683 618.8634450645048 299.7658336595068 922.1573102766536 298.3127789176912
175 0.005 0.875 3 691.6148044520487 443.9067478107215 443.5473267997166 1000.593367742573 1045.65705917323 1054.642825010837 619.1958641417726 299.8385714014116 922.2194036169387 298.3130626995961
176 0.005 0.88 3 692.0258209267172 444.726128574878 444.3677565577099 1000.600632236053 1045.658499749703 1054.644169765575 619.5279216645009 299.9117395006364 922.2806791452188 298.3133594488606
177 0.005 0.885 3 692.4384805659196 445.5439773541232 445.1866547159705 1000.609161821729 1045.660432515035 1054.645974580009 619.8605424077138 299.9853104488169 922.3428992488541 298.3136442512663
178 0.005 0.89 3 692.8481753529311 446.3602888141114 446.0040184550045 1000.616550981093 1045.661861534748 1054.647312816874 620.1928053708201 300.0593015889885 922.404327807592 298.313942181945
179 0.005 0.895 3 693.2595506476841 447.1750661736088 446.8198483262199 1000.625196869311 1045.663783668449 1054.649110757503 620.5256504531419 300.1336870303996 922.4666517218262 298.3142276091572
180 0.005 0.9 3 693.6680055156236 447.9883041553215 447.6341414989824 1000.632713957546 1045.665208400365 1054.650440319492 620.8582209842082 300.208474299441 922.5281631938991 298.3145260271477
181 0.005 0.905 3 694.0780893510311 448.800006136245 448.4468988375044 1000.641469911538 1045.667126369949 1054.65223313217 621.1912166953028 300.2836474108071 922.5905844413965 298.3148119720608
182 0.005 0.91 3 694.4853251735931 449.6101671422515 449.2581177016776 1000.649115848036 1045.668533794362 1054.653546638226 621.5239941576081 300.3592231735024 922.6521953563673 298.3151098453566
183 0.005 0.915 3 694.8941888111924 450.4187907405424 450.0677990929383 1000.65797981074 1045.670444300146 1054.655334207172 621.8573470206031 300.4351820935741 922.7147013992537 298.3153950003088
184 0.005 0.92 3 695.3001692245771 451.2258719402826 450.8759404990175 1000.665737984696 1045.671852003734 1054.656648806658 622.1904850224576 300.5115377191949 922.776406180571 298.3156927211018
185 0.005 0.925 3 695.7077437817167 452.0314145709141 451.6825431641871 1000.674733600021 1045.673752784926 1054.658426410145 622.5243033222341 300.5882685841621 922.8390205202089 298.3159777547924
186 0.005 0.93 3 696.1125196258986 452.8354138925791 452.4876047289159 1000.682603915941 1045.67514807516 1054.65973358616 622.8577336289201 300.6653920692947 922.9008176452036 298.3162743821042
187 0.005 0.9350000000000001 3 696.5188398050204 453.6378737904092 453.2911266386544 1000.691680224818 1045.677037245614 1054.661502675389 623.1916860697968 300.7428867958246 922.9634887649943 298.3165572549483
188 0.005 0.9400000000000001 3 696.9223443539069 454.4387896473036 454.0931067197748 1000.69966609305 1045.678426669877 1054.662799069688 623.5253874092326 300.8207715394852 923.0253693611111 298.3168511929366
189 0.005 0.9450000000000001 3 697.3274134608608 455.2381655168278 454.8935464539895 1000.708885472096 1045.680304496017 1054.66456444635 623.8596799785873 300.8990270261262 923.0881529289132 298.3171316151207
190 0.005 0.9500000000000001 3 697.7297031823587 456.0359970596967 455.6924438965504 1000.717008765465 1045.681680878842 1054.665850904779 624.19366208785 300.9776713137853 923.1501412688183 298.3174234196773
191 0.005 0.9550000000000001 3 698.133577468138 456.832288212325 456.4898005112908 1000.726303276739 1045.68356289665 1054.66760657328 624.5281173151106 301.056679002872 923.2130069989724 298.317701883465
192 0.005 0.96 3 698.5346518802446 457.6270349111036 457.2856144134073 1000.73455892003 1045.684934238987 1054.668875409429 624.8622555298126 301.13607175533 923.2750743699786 298.3179916691462
193 0.005 0.965 3 698.9372254810623 458.4202414834908 458.079887316715 1000.743997684711 1045.686804665326 1054.670622417825 625.1969226347219 301.215823033388 923.3380175329052 298.3182682653079
194 0.005 0.97 3 699.3370744508489 459.2119039104773 458.8726176159358 1000.752338615211 1045.688179019149 1054.671896234948 625.5311544654409 301.2959542506803 923.4001747051872 298.3185559945314
195 0.005 0.975 3 699.7383607302318 460.002026782772 459.6638073637138 1000.761905306132 1045.690048804469 1054.673635450192 625.8660701845803 301.3764374299072 923.4632078504854 298.3188309491296
196 0.005 0.98 3 700.136915404429 460.7906066537035 460.4534552814697 1000.770382487578 1045.691406506342 1054.67489724389 626.2006477202143 301.4572993201174 923.5254568989417 298.3191176653616
197 0.005 0.985 3 700.5369915115874 461.577648409131 461.2415636438146 1000.780034010262 1045.693263355633 1054.676628159606 626.5355268930739 301.5385143887957 923.5885617749813 298.3193916432922
198 0.005 0.99 3 700.9343706478247 462.3631491801725 462.0281316206724 1000.788610394895 1045.694611852465 1054.677880398181 626.8700967584435 301.6201029282529 923.6508813649491 298.319677791904
199 0.005 0.995 3 701.3331736062936 463.1471141475415 462.8131619540907 1000.798390248757 1045.696463782836 1054.67960520938 627.2052501938585 301.702036974278 923.7140698972838 298.3199519033548
200 0.005 1 3 701.7291400408491 463.9295406588694 463.5966540547472 1000.80713304067 1045.697816455958 1054.680865436264 627.5398861670923 301.7843417723263 923.7765130771584 298.320241566307
201 0.005 1.005 3 702.1267689882371 464.7104345232453 464.3786110203362 1000.816954924084 1045.69966485264 1054.682583090284 627.8753338153197 301.8669861254544 923.8397400896811 298.3205161435424
202 0.005 1.01 3 702.5214363053514 465.4897938525755 465.1590330152748 1000.825824052269 1045.701003942491 1054.683828553165 628.2099680265803 301.9499992167945 923.9022478185299 298.3208051773746
203 0.005 1.015 3 702.9177388005647 466.2676247972765 465.9379235993438 1000.835769791189 1045.702833906007 1054.685529298756 628.5455765167 302.0333469412519 923.9655562879473 298.3210789654215
204 0.005 1.02 3 703.3109928178357 467.0439254938449 466.7152830780127 1000.844786255005 1045.704159558192 1054.686761104145 628.8803798044466 302.1170578336714 924.0281302964928 298.3213671795074
205 0.005 1.025 3 703.7058545800111 467.8187022477647 467.4911151877185 1000.854813408832 1045.705984605478 1054.688460460312 629.2160200804261 302.2010980273582 924.0914775819698 298.321640463929
206 0.005 1.03 3 704.097849243798 468.5919536391267 468.2654206784794 1000.863912560572 1045.707303002966 1054.689684244752 629.5509602088467 302.2854968559255 924.1541265856519 298.3219275936918
207 0.005 1.035 3 704.4914821451512 469.3636862727697 469.0382035285996 1000.874046189214 1045.709119754815 1054.691373079762 629.8866047982481 302.3702225471388 924.2175430876482 298.3221994562191
208 0.005 1.04 3 704.8823476921442 470.1338989372736 469.8094647401927 1000.88320809067 1045.71042431595 1054.692574305232 630.2217276265766 302.455301632083 924.2802506690201 298.3224819369428
209 0.005 1.045 3 705.2745736391172 470.9025983311174 470.5792086522759 1000.893525302702 1045.712234891426 1054.694251639467 630.5573018878952 302.5407042374741 924.3437719683883 298.3227519847134
210 0.005 1.05 3 705.6642202932682 471.6697835976154 471.3474364691415 1000.902775062637 1045.713527750968 1054.695449326917 630.8923748532957 302.6264573627877 924.4065280747944 298.3230335344307
211 0.005 1.055 3 706.0550148226297 472.43546150225 472.1141538850273 1000.913151791696 1045.715336902874 1054.697128831459 631.2276921923994 302.7125308642629 924.4700876087713 298.32330364086
212 0.005 1.06 3 706.4433548001522 473.1996301528314 472.8793809580247 1000.92253176781 1045.716622088848 1054.698319260211 631.562804078158 302.7989495144762 924.5328957190095 298.3235852878024
213 0.005 1.065 3 706.8330376295966 473.9622981199288 473.6431404266629 1000.933045353719 1045.718419460858 1054.699990656925 631.8983755345029 302.8856840775972 924.5965233784639 298.3238553533453
214 0.005 1.07 3 707.2202151604633 474.7234610310857 474.4054038562447 1000.942521070895 1045.719697740748 1054.701174251114 632.2334099122052 302.9727615587806 924.6593839303954 298.3241381368542
215 0.005 1.075 3 707.6087093182721 475.4831194364414 475.1661636530949 1000.953147184 1045.721488237453 1054.702835263314 632.5688373372343 303.0601502009229 924.7230778052193 298.3244098107549
216 0.005 1.08 3 707.9946172989125 476.2412682305916 475.9254149542573 1000.962713565147 1045.722758459634 1054.704010788274 632.9038561260155 303.1478760731453 924.7859957155736 298.3246945102965
217 0.005 1.085 3 708.3816963564509 476.9979105954172 476.683158505737 1000.973443635739 1045.724543039687 1054.705665204273 633.239105793594 303.2359077789048 924.8497464512587 298.3249682834792
218 0.005 1.09 3 708.766113256999 477.7530427767442 477.439392617006 1000.983090160892 1045.725800780426 1054.706831341989 633.5739971377978 303.3242738091476 924.9126950877467 298.3252548172588
219 0.005 1.095 3 709.1518729854113 478.5066687302681 478.194119202649 1000.993908512771 1045.727579723766 1054.708478976533 633.9092175949654 303.4129413031 924.9764799199688 298.325530693852
220 0.005 1.1 3 709.5350286793542 479.2587851265739 478.9473370894192 1001.003684168979 1045.728829617821 1054.709634308419 634.2440337250014 303.5019377220312 925.0395045039436 298.325819204865
221 0.005 1.105 3 709.9193990029185 480.0093960676102 479.6990483155215 1001.014604530456 1045.73060120442 1054.711275892849 634.5792148211762 303.5912318587425 925.1033337747876 298.3260972230572
222 0.005 1.11 3 710.3012638112357 480.7584984358641 480.449251779319 1001.024234083835 1045.731834261328 1054.712426029296 634.9139261755674 303.6808523136081 925.1663771933605 298.326387546058
223 0.005 1.115 3 710.6841573872749 481.5060963727615 481.1979496071808 1001.035340682788 1045.733589732098 1054.714058451788 635.248917522776 303.7707674262188 925.2302562686109 298.3266665760495
224 0.005 1.12 3 711.0645091772343 482.2521870932989 481.9451408555311 1001.045220019621 1045.734830812643 1054.715199984666 635.5833946195377 303.8610050690406 925.2933779838254 298.3269569155991
225 0.005 1.125 3 711.4459472551102 482.996774967708 482.6908278581182 1001.056325456557 1045.736583822554 1054.716822734034 635.9181983550399 303.9515306910263 925.3573006703657 298.3272349722708
226 0.005 1.13 3 711.8249624677769 483.7398572651322 483.4350097201034 1001.066404197654 1045.73780566607 1054.717948970384 636.2525454842962 304.0423728432486 925.4204497734441 298.3275233962012
227 0.005 1.135 3 712.2050129365681 484.4814383108495 484.1776887639172 1001.077620753387 1045.739550707599 1054.719563105251 636.5873026013553 304.1334990263737 925.4843898143381 298.3277991783644
228 0.005 1.14 3 712.5827354800251 485.2215157474179 484.9188644594761 1001.087767390205 1045.740764981985 1054.720682265024 636.9215518024777 304.2249390736702 925.5475437676103 298.3280839557305
229 0.005 1.145 3 712.9614481237588 485.960094106908 485.6585393416447 1001.099076990284 1045.742499554614 1054.72229191152 637.2560915342933 304.3166573245576 925.611535965931 298.3283547221229
230 0.005 1.15 3 713.3374838657529 486.6971706971942 486.3967127289076 1001.109408942544 1045.743713023564 1054.723411923432 637.5900563837955 304.4086889962247 925.6748006067307 298.3286379669647
231 0.005 1.155 3 713.7147830125837 487.4327503923504 487.1333873652952 1001.120742076401 1045.74544659437 1054.725014759206 637.9244406202787 304.5009919374329 925.7388004052965 298.3289050013415
232 0.005 1.16 3 714.0894335333005 488.1668309085284 487.8685628388578 1001.131178698256 1045.746652296668 1054.726127777938 638.2580837169199 304.5936044861515 925.8020865201584 298.3291835611986
233 0.005 1.165 3 714.4653990124207 488.899417100956 488.6022418559633 1001.142612873 1045.74837135904 1054.727716984397 638.5923745468278 304.6864837712807 925.8661015817092 298.3294455578081
234 0.005 1.17 3 714.8386448201785 489.6305066149058 489.3344241592701 1001.153125633187 1045.749565246778 1054.728819356545 638.9258429252377 304.779669534545 925.9294209137111 298.3297192436467
235 0.005 1.175 3 715.2129085257885 490.360103980883 490.0651124033004 1001.164642968938 1045.751258861438 1054.730385358663 639.2597847293956 304.873121367863 925.9934305215484 298.3299796443073
236 0.005 1.18 3 715.5848952073408 491.0882077584332 490.7943064097959 1001.175238751734 1045.752447718986 1054.731483791411 639.5931530610096 304.9668721385895 926.0568073028822 298.3302500475043
237 0.005 1.185 3 715.9577801504164 491.8148224941933 491.5220092035679 1001.186837028532 1045.754137984163 1054.733046527238 639.9269192333918 305.0608844911235 926.1208409696997 298.3305066272736
238 0.005 1.19 3 716.3283842194305 492.5399465229666 492.2482208966907 1001.197559270058 1045.755322592692 1054.734135861196 640.2602215398232 305.1551902519952 926.1842539247252 298.3307730324674
239 0.005 1.195 3 716.6998245158724 493.2635844896582 492.9729442740802 1001.209258269328 1045.757007738196 1054.73569295347 640.5936778272958 305.2497551473484 926.2483314827795 298.3310262647394
240 0.005 1.2 3 717.068985744816 493.9857348463802 493.6961795160587 1001.220061673641 1045.758200755285 1054.736784549274 640.9265251389053 305.3446091664261 926.3117404933914 298.3312898765489
241 0.005 1.205 3 717.4389989821376 494.7064023999202 494.4179295627 1001.231849440007 1045.759889145699 1054.738345950474 641.2596975219979 305.4397173095908 926.3758342343334 298.3315407783787
242 0.005 1.21 3 717.806602769348 495.4255856277696 495.138194658055 1001.242735939917 1045.761052875252 1054.739418493332 641.592261414381 305.5351121387123 926.4392790935202 298.3318023401089
243 0.005 1.215 3 718.1750848392568 496.1432892143002 495.8569776892313 1001.254613564775 1045.76272801156 1054.740967202213 641.9251827741004 305.6307569445868 926.5033938351849 298.3320516224451
244 0.005 1.22 3 718.5413223098396 496.8595119194036 496.5742790968049 1001.265577972626 1045.763887329045 1054.742038615401 642.2575976653211 305.7266849524868 926.5668551058191 298.3323119589784
245 0.005 1.225 3 718.908384271652 497.5742586215987 497.2901019269795 1001.277559616899 1045.765543934558 1054.743579231001 642.5903169513437 305.8228578049997 926.6309956821178 298.3325602795301
246 0.005 1.23 3 719.2731133145758 498.2875279968092 498.0044466710284 1001.288623711718 1045.766699625704 1054.744641592116 642.9224511340191 305.9193089049838 926.6944902666963 298.3328198351048
247 0.005 1.235 3 719.6389159130566 498.9993249566105 498.717316361075 1001.300689785133 1045.768384211552 1054.746192977138 643.2549801025148 306.0159978169922 926.758624127461 298.3330652528338
248 0.005 1.24 3 720.0020973669515 499.7096481031533 499.4287114614957 1001.311836844295 1045.769515506197 1054.747239481493 643.5867011245557 306.1129680895491 926.8221137758616 298.3333248495203
249 0.005 1.245 3 720.3664259905199 500.4185024633779 500.1386350234319 1001.323976535667 1045.771186126161 1054.748777993824 643.918942235156 306.2101707723482 926.8863027789091 298.3335718504611
250 0.005 1.25 3 720.728113356348 501.1258866567725 500.8470875996349 1001.33519060192 1045.772305455744 1054.749813393392 644.2503592263647 306.3076503888072 926.9498025403954 298.3338335231731
251 0.005 1.255 3 721.0909751174453 501.8318057749681 501.554072324526 1001.347398029468 1045.773966295353 1054.751346678659 644.5821927700663 306.4053571396136 927.0139807384642 298.3340826254734
252 0.005 1.26 3 721.4512433509859 502.5362584914578 502.2595897969975 1001.358693638251 1045.775075229232 1054.752370824099 644.9132233460266 306.5033386493644 927.0774871902001 298.3343463512771
253 0.005 1.265 3 721.8126595637663 503.2392500316388 502.9636432350742 1001.370950616797 1045.776725695705 1054.75389702408 645.2448365343515 306.6015432180043 927.1416769594756 298.334597592513
254 0.005 1.27 3 722.1714784538982 503.9407791513424 503.666233272044 1001.382300886061 1045.777834918123 1054.754917801544 645.575603774719 306.7000176438287 927.205180766908 298.3348633878385
255 0.005 1.275 3 722.5314159923628 504.6408510650628 504.3673631726062 1001.394685639379 1045.779474172333 1054.756426401725 645.9069082469452 306.7987108751374 927.2693974434256 298.3351162765089
256 0.005 1.28 3 722.8888243019926 505.3394645038648 505.0670336263783 1001.406144159932 1045.780568808975 1054.757437852259 646.2373626673237 306.8976698828331 927.3329223351068 298.3353833071375
257 0.005 1.285 3 723.2473216245187 506.0366246008053 505.7652478268683 1001.418576566784 1045.782205084993 1054.758946185262 646.5683827981701 306.9968443054773 927.3971187795025 298.33563711249
258 0.005 1.29 3 723.6033388150014 506.7323303068948 506.462006597255 1001.430128110404 1045.78329579355 1054.75994814199 646.8983661796914 307.0962846916918 927.4606232804119 298.33590454749
259 0.005 1.295 3 723.9604477451101 507.4265867599115 507.1573131758694 1001.442655273554 1045.784931229852 1054.761452544847 647.2289518676355 307.195932961574 927.524828933481 298.3361583481625
260 0.005 1.3 3 724.3150464433347 508.1193929138315 507.8511683786769 1001.454281803795 1045.786009345102 1054.762447501012 647.5587465860966 307.2958404872627 927.5883555296975 298.3364251309399
261 0.005 1.305 3 724.6704869399953 508.8107538028131 508.5435754790157 1001.4668648204 1045.787619851026 1054.763927424247 647.8888239656598 307.3959596241129 927.6525350259054 298.3366805897634
262 0.005 1.31 3 725.0238451659418 509.5006688074424 509.234535359362 1001.478551917064 1045.788693812726 1054.764917512681 648.2184008135112 307.4963281550266 927.7160587920116 298.3369464478734
263 0.005 1.315 3 725.3780712229594 510.1891430937269 509.9240515652269 1001.491241352526 1045.790297818646 1054.766394382663 648.5481992827648 307.5969038747586 927.7802833659351 298.3371998473632
264 0.005 1.32 3 725.7301733721506 510.8761756217791 510.6121248770326 1001.502942366096 1045.79135273065 1054.7673626156 648.8775367017362 307.6977221863416 927.8438123434313 298.3374607098856
265 0.005 1.325 3 726.082372197189 511.561770666346 511.2987581157097 1001.515539380612 1045.793032621729 1054.768927967908 649.2068942688146 307.798756344306 927.9078875019409 298.3377166921213
266 0.005 1.33 3 726.433434427296 512.2459295907938 511.9839531432291 1001.527658355829 1045.794071537567 1054.769868509027 649.5357296326088 307.9000189804196 927.9716084957195 298.3379765775711
267 0.005 1.335 3 726.7846613747913 512.9286561896719 512.6677132302977 1001.540417074179 1045.795667305395 1054.77133629226 649.8646893709747 308.0014844048738 928.035752794231 298.3382257629269
268 0.005 1.34 3 727.1338215195326 513.6099498370443 513.3500391322498 1001.552311309762 1045.796695187018 1054.772277267067 650.1931619596389 308.1031919100399 928.0992594094594 298.3384850691489
269 0.005 1.345 3 727.4836923851076 514.2898156356151 514.0309342586493 1001.565232186778 1045.79828473831 1054.773742555263 650.521777312489 308.2050941081546 928.1634522626802 298.3387336177352
270 0.005 1.35 3 727.8313829024499 514.9682528145509 514.7103994708151 1001.577226953052 1045.799321147578 1054.774685858762 650.8498264732787 308.3072347889253 928.2269000623686 298.338992908241
271 0.005 1.355 3 728.1798854132335 515.6452666149413 515.3884383082016 1001.590237386498 1045.800916555151 1054.776154280155 651.1780720048431 308.40956444135 928.2910883357723 298.3392416788766
272 0.005 1.36 3 728.526269125414 516.3208565301763 516.0650518737124 1001.602273413337 1045.801947363077 1054.777098837985 651.5058051877834 308.5121306426106 928.354560775866 298.3395010402047
273 0.005 1.365 3 728.8733307531512 516.9950274974248 516.7402435431266 1001.615331021149 1045.80353040842 1054.778562278929 651.8336896237284 308.6148845675462 928.4186850435319 298.3397500440616
274 0.005 1.37 3 729.2182927308769 517.6677790369814 517.414014369013 1001.627432370933 1045.804551858982 1054.779500749996 652.1609894536253 308.7178704283776 928.4821417421684 298.340009483709
275 0.005 1.375 3 729.5634480054747 518.3391156870985 518.0863675185064 1001.640391877805 1045.806200871602 1054.781032577787 652.4884086535435 308.8210511817948 928.5461475573142 298.3402652880058
276 0.005 1.38 3 729.9075092463245 519.0090385204589 518.757304797987 1001.652871228763 1045.807205019235 1054.781937818275 652.8152969169851 308.9244425287405 928.609792683064 298.3405247138334
277 0.005 1.385 3 730.2517541979663 519.677551539596 519.4268295441062 1001.665973555091 1045.808768010101 1054.783372541548 653.1423920890286 309.0280151408325 928.6738438812138 298.3407728414552
278 0.005 1.39 3 730.5939623253928 520.344654438414 520.0949427072147 1001.678217652016 1045.809760870397 1054.784267708748 653.4688754779789 309.1318135301851 928.7372443482135 298.3410302232412
279 0.005 1.395 3 730.9363605259618 521.0103513780292 520.7616472754687 1001.691252323873 1045.811390225844 1054.78577377408 653.7955002283747 309.2357997950422 928.8011746257946 298.3412831125506
280 0.005 1.4 3 731.2777036320999 521.6746436790206 521.4269451150747 1001.703878080461 1045.812372065887 1054.786658566286 654.1215526897143 309.3399895888678 928.8647660990594 298.3415391900202
281 0.005 1.405 3 731.6192222130835 522.3375356264011 522.0908397921396 1001.717115072047 1045.81392042788 1054.788081232002 654.447779776485 309.4443555402403 928.9287785015853 298.3417834756543
282 0.005 1.41 3 731.9586859417245 522.9990268520415 522.7533322650114 1001.729491746477 1045.814896287583 1054.788971470519 654.7733536526538 309.5489399009227 928.9921336010699 298.3420362180348
283 0.005 1.415 3 732.2983351852962 523.6591217049639 523.4144256395568 1001.742702904089 1045.816500085437 1054.79045613036 655.0991083942722 309.653705622667 929.0560148979986 298.3422836389661
284 0.005 1.42 3 732.6368852582932 524.3178215575448 524.0741218840652 1001.755435278103 1045.817462303939 1054.791323978247 655.4243299197001 309.7586668605711 929.1195621935608 298.3425334863604
285 0.005 1.425 3 732.9751473541802 524.9751296809906 524.7324239160159 1001.768625204464 1045.819058532865 1054.792799472262 655.7495864829365 309.86381118897 929.183369743875 298.3427780848301
286 0.005 1.43 3 733.3123888224463 525.6310477891598 525.3893337118914 1001.781454657226 1045.820007900829 1054.79365111324 656.0743682050113 309.9691482509241 929.2469033597024 298.3430247136561
287 0.005 1.435 3 733.6492751145477 526.2855788883478 526.0448539755968 1001.79470549728 1045.821587291496 1054.795112947817 656.398940645186 310.0746652320702 929.3107003311019 298.3432656477154
288 0.005 1.44 3 733.9851658217264 526.9387246764836 526.6989868344504 1001.807562478662 1045.822518920378 1054.795951244754 656.7232080577159 310.1803699445609 929.3741666317799 298.3435075301913
289 0.005 1.445 3 734.3207055620412 527.5904884002331 527.3517351749147 1001.820849224971 1045.824088017561 1054.797407946086 657.0474774845039 310.2862524559925 929.4379063251839 298.3437440501584
290 0.005 1.45 3 734.6552250908339 528.2408716518579 528.0031008957294 1001.833762463533 1045.825015187137 1054.798241810341 657.3712850716765 310.392320987993 929.50132387691 298.3439831554375
291 0.005 1.455 3 734.9893683913542 528.8898777174928 528.6530869295293 1001.847110363737 1045.826575868676 1054.799693690211 657.6951100813384 310.4985632381101 929.5650569790855 298.3442175764553
292 0.005 1.46 3 735.3225487692042 529.537508253372 529.3016952802826 1001.860060032636 1045.827496110305 1054.800523645922 658.0183900569319 310.6049897522927 929.62844738414 298.3444546582974
293 0.005 1.465 3 735.655427827252 530.1837665665416 529.9489289024705 1001.873471659581 1045.829052891303 1054.801967622541 658.3417566185407 310.7115854375843 929.692131022396 298.3446871124394
294 0.005 1.47 3 735.9872753522081 530.8286544107569 530.5947898059277 1001.886507520714 1045.829967762898 1054.802789440838 658.664490057165 310.8183603148763 929.7554849571495 298.344922621152
295 0.005 1.475 3 736.3192307643651 531.4721757315646 531.2392814029217 1001.900151753358 1045.831458944309 1054.804158963286 658.9874219251345 310.925286429674 929.8192293724634 298.3451472419815
296 0.005 1.48 3 736.6492819437071 532.1143305766675 531.8824049110876 1001.91301543138 1045.832376557863 1054.805002830272 659.3097373969214 311.032409349084 929.8823604212108 298.3453806959957
297 0.005 1.485 3 736.9798855024939 532.755123896462 532.5241639237656 1001.926712501248 1045.833874455031 1054.806381691679 659.6321747193589 311.1396764829793 929.9460726508206 298.3456034069205
298 0.005 1.49 3 737.3086247575209 533.3945555505286 533.1645596238089 1001.939623708987 1045.834800612761 1054.807232911859 659.9539649454304 311.2471387083476 930.0091608635026 298.3458350238121
299 0.005 1.495 3 737.6379407913911 534.0326306376888 533.8035957332901 1001.953424557869 1045.836305322367 1054.80861375012 660.275901837957 311.3547376037076 930.0728517759599 298.3460560254519
300 0.005 1.5 3 737.9653362484153 534.6693491472358 534.4412735432797 1001.966411280698 1045.837230886152 1054.809460144186 660.5972389915025 311.4625269266092 930.1359081332184 298.3462861144227
301 0.005 1.505 3 738.2932591525617 535.3047161391305 535.0775968013478 1001.980273722276 1045.838731606305 1054.810834630554 660.9186840275243 311.5704538433816 930.1995626686321 298.3465061863317
302 0.005 1.51 3 738.6194867300298 535.9387316429843 535.7125667797862 1001.993271535886 1045.839634376082 1054.811658305712 661.2396250593187 311.6785634127857 930.2625604217106 298.3467329956368
303 0.005 1.515 3 738.9455107322138 536.5713997629301 536.3461867382854 1002.007036935895 1045.841184535033 1054.813096163475 661.5604030218734 311.786828350435 930.3260592122155 298.3469594845394
304 0.005 1.52 3 739.2706732774575 537.2027221813383 536.9784587246157 1002.020356557785 1045.842086404919 1054.813906184602 661.8807690901017 311.8952544408814 930.3892047098956 298.3471910336294
305 0.005 1.525 3 739.5960081716847 537.8327031579441 537.6093863869049 1002.03428540648 1045.8435593875 1054.815256651557 662.2011838315887 312.0038151970358 930.4527506099344 298.3474132187829
306 0.005 1.53 3 739.9194622884592 538.4613426098316 538.2389709014207 1002.047370820187 1045.844452456264 1054.816066647607 662.5209561389246 312.1125594077628 930.5156584807016 298.3476461349783
307 0.005 1.535 3 740.2429949834529 539.0886449236247 538.867215498714 1002.061260557063 1045.845979836217 1054.817483861088 662.8407383258785 312.221444782886 930.5790654863939 298.3478766183969
308 0.005 1.54 3 740.5655342956117 539.7146116168497 539.4941222445138 1002.074662034336 1045.846866261237 1054.818278159821 663.1600090723448 312.3304889548571 930.6421026518752 298.3481123320195
309 0.005 1.545 3 740.8882395182885 540.3392469068274 540.1196947305139 1002.088688065906 1045.848326042698 1054.819615694551 663.4793725435528 312.4396600496313 930.7055276567523 298.3483386805154
310 0.005 1.55 3 741.2090767332817 540.962550846578 540.7439342023509 1002.10187840465 1045.849205623873 1054.820413335948 663.7981166174034 312.5490106682881 930.7683313943722 298.3485756022583
311 0.005 1.555 3 741.5299637361669 541.584527885185 541.3668439434614 1002.115864159666 1045.850721819833 1054.821820349336 664.1168018171059 312.6584955235648 930.8316203709073 298.3488104295755
312 0.005 1.56 3 741.8500017757151 542.2051795169276 541.9884260505387 1002.129346910499 1045.851583253432 1054.82258743283 664.4351102798436 312.7681261334883 930.8945523608694 298.3490468805286
313 0.005 1.565 3 742.1695165881341 542.8245091009578 542.6086836275173 1002.143326539838 1045.853088471876 1054.823982337279 664.7532027868573 312.8779024583445 930.9577714760454 298.3492823326607
314 0.005 1.57 3 742.4882662061081 543.442518476725 543.2276187347425 1002.156863420115 1045.853935639614 1054.824734041164 665.0709568106581 312.9878223278801 931.0206433861961 298.3495193492705
315 0.005 1.575 3 742.8064736826905 544.0592107854227 543.8452343476888 1002.170882725797 1045.855428789902 1054.826118478782 665.3884956727667 313.0978831169474 931.0837878926507 298.3497550712858
316 0.005 1.58 3 743.1239715821833 544.6745880010046 544.4615325559168 1002.184445074955 1045.856267862762 1054.826865542272 665.7057094406543 313.2080847302755 931.1465862637568 298.3499918620073
317 0.005 1.585 3 743.4408870902712 545.2886533328538 545.0765164251027 1002.198501263319 1045.857758195523 1054.828246629017 666.0226647892956 313.3184252667785 931.2096712490037 298.3502268378592
318 0.005 1.59 3 743.7570960995057 545.9014085571196 545.6901879095251 1002.212104008584 1045.858585175675 1054.828983175199 666.3393320025864 313.4289030399456 931.2723979905713 298.3504624151297
319 0.005 1.595 3 744.0727132781016 546.5128570672964 546.3025501970956 1002.226219788378 1045.860077837061 1054.830364341044 666.6557968092666 313.539516663301 931.335418464693 298.3506958895766
320 0.005 1.6 3 744.3876121301354 547.1230006247575 546.9136052415922 1002.239879397407 1045.860894911057 1054.831089970666 666.971906520532 313.6502647116262 931.3980536667472 298.3509297238666
321 0.005 1.605 3 744.7019562140833 547.7318425633568 547.5233562124122 1002.254049465422 1045.862380882999 1054.832463673658 667.2877521860029 313.7611466333691 931.4610236907735 298.3511613526547
322 0.005 1.61 3 745.0155880939915 548.3393847343195 548.1318051148909 1002.267744996565 1045.863192458153 1054.833184904961 667.603285978903 313.8721606757158 931.5236305434604 298.3513932822979
323 0.005 1.615 3 745.3286605529217 548.9456304231896 548.7389550913402 1002.28195228615 1045.864672669839 1054.834553047293 667.9185831672814 313.9833029981894 931.586529819893 298.3516227528874
324 0.005 1.62 3 745.6410216917474 549.5505815044363 549.3448081643426 1002.295687594138 1045.865477588729 1054.83526913231 668.2335450986783 314.0945749545019 931.6490682833225 298.3518524117055
325 0.005 1.625 3 745.9528298079888 550.1542412654818 549.9493674378492 1002.309991414103 1045.866950066375 1054.836633127046 668.5482647830647 314.2059729181277 931.7118920612335 298.3520799494729
326 0.005 1.63 3 746.2639226090652 550.7566115548539 550.5526349836022 1002.323770945699 1045.867752382598 1054.837341868793 668.8625958389488 314.3174958595596 931.7743418308548 298.3523077547977
327 0.005 1.635 3 746.5744672813497 551.3576956313191 551.1546139017863 1002.338065212767 1045.869219278905 1054.838700580647 669.1770485774562 314.4291457329593 931.8371121999385 298.3525332973674
328 0.005 1.64 3 746.8843019202744 551.9574953829252 551.7553061863009 1002.351881039977 1045.870010475659 1054.839405448068 669.4909241830408 314.5409189979912 931.8995230233384 298.3527591138094
329 0.005 1.645 3 747.1935881110905 552.5560141130677 552.35471498965 1002.366214480115 1045.871471011995 1054.840759089412 669.8044837982818 314.6528141140254 931.9622254500439 298.3529825818168
330 0.005 1.65 3 747.5021847185577 553.1532537072852 552.9528423592722 1002.380072896968 1045.872255913376 1054.841458036771 670.1176693200696 314.7648294838897 932.0245607678136 298.3532063579797
331 0.005 1.655 3 747.8102044820133 553.7492174571994 553.5496914505196 1002.394442989198 1045.873711717013 1054.842806338798 670.4306126956433 314.8769646892761 932.0871930304714 298.3534280767757
332 0.005 1.66 3 748.117545658855 554.3439071946949 554.1452642456177 1002.408337275287 1045.874491013562 1054.843500010636 670.7432134936639 314.989218169641 932.1494559670392 298.3536502161205
333 0.005 1.665 3 748.4243439033015 554.9373262158614 554.7395638820956 1002.422741300678 1045.875940966193 1054.844843284087 671.0555336780681 315.1015883763675 932.2120109152727 298.3538701521188
334 0.005 1.67 3 748.7304261122993 555.5294763784078 555.3325923971664 1002.436669852491 1045.876714691689 1054.845531796168 671.367509660392 315.2140741210348 932.274201082063 298.3540906249806
335 0.005 1.675 3 749.0359768817901 556.1203610011956 555.9243529400903 1002.451115944832 1045.878158898671 1054.846869636281 671.6792171753672 315.3266742098285 932.3366857576999 298.3543092640201
336 0.005 1.68 3 749.3408263061564 556.7099817833461 556.514847445064 1002.465041167884 1045.878934130216 1054.847554332115 671.9905024550517 315.4393876966826 932.398807218049 298.3545288038262
337 0.005 1.685 3 749.6451249380631 557.2983421833879 557.1040790864156 1002.479534503085 1045.880372896076 1054.84888904592 672.3015988939833 315.5522131339116 932.4612073417022 298.3547468588113
338 0.005 1.69 3 749.9487573476972 557.8854440453987 557.6920499376344 1002.493507426915 1045.881138988575 1054.849565462362 672.6123172996849 315.6651473877251 932.5232533756636 298.3549658430891
339 0.005 1.695 3 750.2518217288389 558.4712907164903 558.2787631459555 1002.508022485877 1045.882573043267 1054.850892280586 672.9227828169405 315.778191495056 932.5855839657789 298.3551833718954
340 0.005 1.7 3 750.5541958442285 559.0558839785891 558.8642206837899 1002.522060254832 1045.883328040661 1054.85156108673 673.2329146444922 315.8913452481469 932.6475432997652 298.3554019788608
341 0.005 1.705 3 750.8560124721847 559.6392271550502 559.4484257261458 1002.536610106219 1045.884756220084 1054.852882183387 673.5427636108642 316.0046049163104 932.709794357767 298.355619460529
342 0.005 1.71 3 751.1571351906503 560.22132208789 560.0313802627635 1002.550684958585 1045.8855075568 1054.853546461789 673.8522885242533 316.1179695093856 932.7716765779426 298.3558381467734
343 0.005 1.715 3 751.4577309680396 560.802172107181 560.6130874665002 1002.565283266355 1045.886940633921 1054.854868119296 674.1615448870177 316.2314371372285 932.8338494334706 298.356055340357
344 0.005 1.72 3 751.7576492357603 561.3817790424222 561.1935493442295 1002.579392032534 1045.887688420273 1054.855527251212 674.470446672647 316.345008271513 932.8956557292199 298.3562736202844
345 0.005 1.725 3 752.0570257868688 561.9601462587011 561.7727691270919 1002.594003744713 1045.889106663975 1054.856839861553 674.7789883083071 316.458681623061 932.9577515582282 298.3564903662606
346 0.005 1.73 3 752.3556788787403 562.5372754370786 562.3507486273422 1002.608135598419 1045.889842954711 1054.857491330421 675.0872216738517 316.572454101341 933.0194486075364 298.356707952109
347 0.005 1.735 3 752.653819140237 563.1131699610091 562.9274910804987 1002.622792065653 1045.891250127474 1054.858793112004 675.3951556313368 316.6863291749713 933.0814705803106 298.3569238261561
348 0.005 1.74 3 752.9513151650075 563.6878316735445 563.5029984911472 1002.636967190429 1045.891986150091 1054.859441564949 675.7025763678993 316.8002991911501 933.1431164879094 298.3571405535497
349 0.005 1.745 3 753.2482645298828 564.2612639178454 564.0772740156241 1002.651646792055 1045.893390096946 1054.860740712687 676.0098401105121 316.9143660275596 933.2050433261757 298.3573555995058
350 0.005 1.75 3 753.5445341617045 564.833468509804 564.6503196662135 1002.665855095532 1045.894118846225 1054.861382776577 676.3167538404527 317.0285264524974 933.2666091314392 298.3575713302886
351 0.005 1.755 3 753.8402826679189 565.4044487233318 565.2221385610459 1002.680562449287 1045.895515907723 1054.862676587819 676.6234170904551 317.1427839127542 933.3284596256796 298.3577853079958
352 0.005 1.76 3 754.1353645366877 565.9742064827775 565.7927327746035 1002.69481612477 1045.896239957097 1054.863312029169 676.9297204380639 317.2571358740352 933.3899459332398 298.3579998487021
353 0.005 1.765 3 754.4299196647289 566.5427449541074 566.3621053696155 1002.709550087852 1045.897631100172 1054.864601448559 677.2357413373447 317.3715796150268 933.4517089182066 298.3582125735861
354 0.005 1.77 3 754.7237602285086 567.1100660295648 566.9302583889731 1002.72384861411 1045.898356650129 1054.865228312173 677.5413929466242 317.4861133475468 933.5130994539579 298.3584259882842
355 0.005 1.775 3 755.0170729966894 567.6761728616511 567.4971948336818 1002.738637811951 1045.899744587527 1054.866512675353 677.8467687182504 317.6007380180042 933.5747662200016 298.3586377038603
356 0.005 1.78 3 755.3096126071276 568.2410673166862 568.0629167533609 1002.752963204922 1045.900472815999 1054.867161427125 678.1517002366201 317.7154582680168 933.6360855015864 298.3588530621532
357 0.005 1.785 3 755.6018414152857 568.8047528750114 568.6274273038059 1002.767736508972 1045.901852422796 1054.868438219907 678.4565052543461 317.8302570662236 933.6976761317027 298.3590643943675
358 0.005 1.79 3 755.8932166601784 569.3672312063403 569.1907284800241 1002.782080696947 1045.902569733446 1054.869075493055 678.7607735411165 317.9451499743057 933.7589123593988 298.3592784916844
359 0.005 1.795 3 756.1842504450391 569.9285057509531 569.7528234347274 1002.79689554672 1045.903943978038 1054.870344057126 679.0649557792946 318.0601182371724 933.8204213027649 298.3594884708954
360 0.005 1.8 3 756.474534291434 570.4885782159514 570.3137141628964 1002.811256616777 1045.904641869817 1054.870952757845 679.3686638070832 318.1751725373721 933.8815534944355 298.3596987457469
361 0.005 1.805 3 756.7642965691889 571.0474518825024 570.8734037681928 1002.826104481636 1045.906008266276 1054.872213342632 679.6720657082686 318.2903105393551 933.9429610695369 298.3599074380001
362 0.005 1.81 3 757.0534158371735 571.6051286075297 571.4318942614893 1002.840484890807 1045.906704355542 1054.872823329183 679.9750406376251 318.4055311858964 934.004006640842 298.3601173083174
363 0.005 1.815 3 757.3420003094196 572.1616116630864 571.9891887309476 1002.855373060506 1045.908072200764 1054.874087481045 680.2776772971365 318.5208334343304 934.0653346107794 298.3603254981042
364 0.005 1.82 3 757.6298847626124 572.7169028091665 572.5452891396552 1002.869779991893 1045.908764778336 1054.8746947428 680.5800479993219 318.6362138825275 934.1262909199731 298.3605344634645
365 0.005 1.825 3 757.9172818140109 573.2710053767859 573.1001986128739 1002.884689656732 1045.910126531209 1054.875953455341 680.8821196349791 318.751674847359 934.1875319043252 298.3607416625189
366 0.005 1.83 3 758.2039913958456 573.8239211534914 573.6539191396818 1002.899133227322 1045.910812113822 1054.876554314422 681.1837986931343 318.8672126341372 934.2484089993369 298.3609495588195
367 0.005 1.835 3 758.4902200075492 574.3756533978598 574.2064538194917 1002.914066013363 1045.912168654876 1054.877809026562 681.485183324179 318.9828269741196 934.3095615289868 298.3611557405401
368 0.005 1.84 3 758.7758161687361 574.9262039606925 574.7578045880377 1002.928525709903 1045.912849602618 1054.878406279775 681.786071828451 319.0985176900061 934.3703336712546 298.361362705836
369 0.005 1.845 3 759.0609434683436 575.4755760483819 575.3079746241689 1002.943487584931 1045.914200905929 1054.879654879896 682.0867612256435 319.2142827946662 934.4313941172534 298.361567953946
370 0.005 1.85 3 759.3452284139497 576.0237713474884 575.8569658196791 1002.957996617698 1045.914891794146 1054.88026455406 682.386996734186 319.330127919234 934.4920990236211 298.3617769287822
371 0.005 1.855 3 759.6291991080791 576.5707933012675 576.4047813084034 1002.972968169375 1045.916241027346 1054.881509020329 682.6870295201048 319.446035786228 934.5530744376456 298.3619822005893
372 0.005 1.86 3 759.9123255813164 577.1166435334093 576.9514230296514 1002.987502839641 1045.916923032528 1054.882108389213 682.9865751456952 319.5620223943404 934.6136877515551 298.3621901252826
373 0.005 1.865 3 760.195135646216 577.6613254403325 577.4968940674974 1003.002490869542 1045.91825999384 1054.883340856771 683.2859816497294 319.6780713447492 934.6745621637486 298.3623950565978
374 0.005 1.87 3 760.4772300070246 578.2048407906755 578.0411964328061 1003.017022999842 1045.918920422413 1054.883916429475 683.5849254339928 319.7941915687642 934.7350608285326 298.3626001906657
375 0.005 1.875 3 760.7588197453466 578.7471928486755 578.5843332097094 1003.032047050003 1045.920246571317 1054.885141901492 683.8835797549266 319.9103810541285 934.7958269447023 298.3628036103014
376 0.005 1.88 3 761.0397644707913 579.2883833412288 579.1263063384469 1003.046593769806 1045.920907071145 1054.885718838142 684.1818302174451 320.0266373215219 934.8562173402247 298.3630079542944
377 0.005 1.885 3 761.3201839782331 579.8284153713518 579.6671187747266 1003.061633773062 1045.922234611325 1054.886946951386 684.4797631667849 320.142960935064 934.916891520436 298.3632107721639
378 0.005 1.89 3 761.5999676503197 580.3672908524187 580.2067725435917 1003.076206948007 1045.922893916502 1054.887523903894 684.7773081870671 320.2593508405643 934.9771963826726 298.3634143934508
379 0.005 1.895 3 761.8792573059983 580.9050130095708 580.745270711326 1003.091275744434 1045.924218511041 1054.888748463545 685.0745616529082 320.3758042314786 935.0377786149143 298.3636164580586
380 0.005 1.9 3 762.1579149529987 581.4415838595239 581.2826153882644 1003.105893903658 1045.924875550424 1054.889320146607 685.3714349729097 320.492320802045 935.0980017825455 298.3638188539192
381 0.005 1.905 3 762.4360432041103 581.9770064986947 581.8188096324347 1003.12098786906 1045.926194912818 1054.890538467439 685.6679883962466 320.6088995183975 935.1585355376081 298.3640188036335
382 0.005 1.91 3 762.7135228083526 582.5112826034176 582.3538553074546 1003.135600921183 1045.926839694565 1054.891100937083 685.9641477068573 320.7255392928201 935.2186513223556 298.3642188453414
383 0.005 1.915 3 762.9905506948488 583.0444154497318 582.88775548151 1003.150742404257 1045.928159821388 1054.892318540444 686.2600055265384 320.8422398253948 935.2790368132946 298.3644165861033
384 0.005 1.92 3 763.2669329877708 583.5764067266263 583.4205120246336 1003.165358021233 1045.928804158445 1054.892878785292 686.555453398197 320.9590000180404 935.3390443828124 298.3646146767246
385 0.005 1.925 3 763.5428474053956 584.1072596067243 583.9521279391986 1003.180495694382 1045.930119082571 1054.894086607303 686.8505859445451 321.0758160886329 935.3993463975254 298.364810833327
386 0.005 1.93 3 763.8181104320328 584.6369759025487 584.4826051936788 1003.195151811328 1045.930755603335 1054.894640726433 687.1453462009672 321.1926923550357 935.4592571738382 298.3650076960502
387 0.005 1.935 3 764.0928865488708 585.1655588155134 585.0119468316515 1003.210303587176 1045.932062535713 1054.895847270651 687.4398322711627 321.3096252623532 935.5194435333046 298.3652029642375
388 0.005 1.94 3 764.3670221266938 585.6930100712131 585.5401547668177 1003.22497338324 1045.932695878916 1054.896396296048 687.7339326781059 321.4266142981849 935.5792519920082 298.365399251999
389 0.005 1.945 3 764.6406834178218 586.2193328850926 586.0672320349566 1003.240138527504 1045.933998497545 1054.897598112525 688.0276872705156 321.5436594882996 935.6393385918107 298.365594158362
390 0.005 1.95 3 764.9137026160374 586.7445290000413 586.5931805670575 1003.254825024803 1045.934627675853 1054.898144142849 688.3210426959548 321.6607561998473 935.6990449078912 298.3657901333806
391 0.005 1.955 3 765.1862509299253 587.2686016037427 587.1180033931602 1003.270012181006 1045.935927094612 1054.899342331837 688.6140829433213 321.7779071769985 935.7590331326621 298.3659846621637
392 0.005 1.96 3 765.4581502861726 587.7915524373578 587.6417024271088 1003.284723621986 1045.936552993851 1054.899883597317 688.9067307496902 321.8951107340588 935.8186368445794 298.3661802443767
393 0.005 1.965 3 765.729630557944 588.3133845968534 588.164280564653 1003.299909633717 1045.937847612051 1054.901077774703 689.1990724601046 322.0123656036061 935.8785020573953 298.3663743261689
394 0.005 1.97 3 766.0004753248198 588.8340999473003 588.6857398589168 1003.314625469579 1045.938471233893 1054.901616547234 689.491016520622 322.1296648493745 935.9379958346377 298.3665690438514
395 0.005 1.975 3 766.2708233735194 589.3537015604604 589.20608325116 1003.329828323352 1045.939758857739 1054.902803071613 689.7826751094661 322.2470152368962 935.9977552712171 298.3667622023864
396 0.005 1.98 3 766.5405300027365 589.8721912740413 589.7253127300548 1003.344563099912 1045.940377956683 1054.903338748941 690.0739015271014 322.3644211933669 936.0571451750844 298.3669564003711
397 0.005 1.985 3 766.8097718744607 590.3895722920494 590.2434313056295 1003.359786269008 1045.941661391724 1054.904521702049 690.3648375471415 322.4818707033328 936.1168035528154 298.3671489785813
398 0.005 1.99 3 767.0783989257075 590.9058463220899 590.7604409009291 1003.374608852208 1045.94227853968 1054.905052162491 690.6553574472287 322.5993669995972 936.1760819383904 298.367342451463
399 0.005 1.995 3 767.3465474819565 591.4210163830047 591.2763443473601 1003.38991995354 1045.943556831765 1054.906232873099 690.9455653158445 322.7169080823856 936.2356177125289 298.3675342216427
400 0.005 2 3 767.6140661255232 591.9350842807751 591.7911436438897 1003.40465894087 1045.944161904045 1054.906762444934 691.2353544096047 322.8344928696639 936.2948326449315 298.3677271524654
401 0.005 2.005 3 767.8811027729482 592.4480531221196 592.3048417483795 1003.419917695663 1045.945438200943 1054.907933295416 691.5247859705852 322.9521211769678 936.3542688039676 298.3679187647454
402 0.005 2.01 3 768.1475244618523 592.9599246694754 592.8174405850701 1003.434694595646 1045.946044937811 1054.908457054586 691.813843539668 323.0697935025005 936.4133536740386 298.3681119047934
403 0.005 2.015 3 768.4134775346183 593.4707020036534 593.3289430670058 1003.449957732824 1045.947316844592 1054.909629506245 692.1025859918218 323.1875093715161 936.4727094593517 298.368304364676
404 0.005 2.02 3 768.6788186829299 593.9803869062148 593.8393511474629 1003.464748087514 1045.94791840606 1054.910148890339 692.3909331583988 323.3052659978433 936.5316892708653 298.3684982003736
405 0.005 2.025 3 768.9436736294367 594.4889824103659 594.3486677216888 1003.48002621018 1045.9491874106 1054.911317809217 692.6789389896126 323.4230621648273 936.5909455718997 298.368690826133
406 0.005 2.03 3 769.2078933251981 594.9964902694903 594.8568946939281 1003.49483907247 1045.949785695918 1054.911832745797 692.9665526315856 323.5408974959566 936.6498196707739 298.3688847942536
407 0.005 2.035 3 769.4716773403082 595.5029135685181 595.3640349861668 1003.510126568193 1045.951049719816 1054.912995485224 693.2538759933543 323.658772099545 936.7089548359402 298.3690776694941
408 0.005 2.04 3 769.7348599612345 596.0082539810238 595.8700904613535 1003.524933860236 1045.95163921152 1054.91350368297 693.5407540651863 323.7766824278176 936.7677105544205 298.3692716104692
409 0.005 2.045 3 769.9976015426072 596.5125146673568 596.3750640728682 1003.540242636709 1045.952895625651 1054.91466147435 693.8273326712501 323.8946306446934 936.8267399483467 298.3694639953814
410 0.005 2.05 3 770.2597075923507 597.0156973208545 596.8789577468608 1003.555082958852 1045.953480794022 1054.915164839507 694.1134929477568 324.0126144199198 936.8853927837736 298.3696572935907
411 0.005 2.055 3 770.5213607784939 597.517805016606 597.3817743879283 1003.570399438735 1045.954734769988 1054.916321194197 694.3993143992728 324.1306358988375 936.9443231956958 298.3698491416155
412 0.005 2.06 3 770.7824141496459 598.0188394625362 597.8835158302198 1003.585232902073 1045.955316835182 1054.916821871549 694.6847375927919 324.2486920139024 937.0028660531281 298.3700415687659
413 0.005 2.065 3 771.0430230867067 598.5188037587093 598.3841850092538 1003.600555562668 1045.956569209374 1054.917972204948 694.969827521618 324.3667827456093 937.0616803331562 298.3702317839568
414 0.005 2.07 3 771.3030268916331 599.0176996144166 598.8837837982579 1003.615404819185 1045.957144545742 1054.918467715886 695.2545631322226 324.4849051997693 937.1201100982693 298.3704221041597
415 0.005 2.075 3 771.5625772470088 599.51553008087 599.3823151204584 1003.630738784446 1045.958391998199 1054.919614598934 695.53890343866 324.6030609570104 937.178808546389 298.370609971018
416 0.005 2.08 3 771.821499621673 600.0122968186824 599.879780807517 1003.645593566052 1045.958963215666 1054.920104736548 695.8228684044095 324.721244937086 937.2371222678539 298.3707977000067
417 0.005 2.085 3 772.0799824859334 600.5080029163371 600.3761837736312 1003.660936764024 1045.960204386182 1054.92124602002 696.1065121527505 324.839466179117 937.2957071442228 298.3709830130252
418 0.005 2.09 3 772.3378516587908 601.0026500139802 600.8715258535134 1003.675798575809 1045.960772399672 1054.921732803739 696.3897308119277 324.9577159532294 937.35390704637 298.3711683187531
419 0.005 2.095 3 772.5952881495159 601.4962411641089 601.3658099291896 1003.691145630445 1045.962012204397 1054.922871468347 696.6726073508507 325.0759949401223 937.4123755585101 298.3713513644498
420 0.005 2.1 3 772.8521378168109 601.9887780674946 601.8590378563125 1003.706011993665 1045.962576719176 1054.923355160476 696.9550943599123 325.1943024014147 937.4704601368813 298.3715348337461
421 0.005 2.105 3 773.1085266712647 602.4802637225808 602.3512124970491 1003.721363670017 1045.963809466269 1054.924488711949 697.2372441213781 325.3126368567817 937.5288085000881 298.3717165148548
422 0.005 2.11 3 773.3643223284943 602.9706998527062 602.8423357247151 1003.736240244766 1045.964369485954 1054.924969042466 697.5189764892012 325.4309964789311 937.586778007065 298.3718987359018
423 0.005 2.115 3 773.6196902289565 603.4600894416235 603.3324103752144 1003.751596603879 1045.965597185136 1054.926098212842 697.8003941663133 325.5493821318281 937.6449999792345 298.3720793025515
424 0.005 2.12 3 773.8744618274235 603.9484341376196 603.8214382736016 1003.76647344006 1045.966153215938 1054.926574699948 698.0813954617154 325.6677929942092 937.7028406228095 298.3722610543958
425 0.005 2.125 3 774.128778197335 604.4357369621516 604.30942228048 1003.781838885926 1045.967376167011 1054.927698628192 698.3620684254324 325.7862303914153 937.7609559781748 298.372441597932
426 0.005 2.13 3 774.3824907514487 604.9219995848503 604.7963642355872 1003.796739297403 1045.967927636658 1054.928170284206 698.6423321038682 325.9046912651162 937.8186956355147 298.3726236837596
427 0.005 2.135 3 774.6357514393419 605.4072249395236 605.2822669376645 1003.812089719357 1045.969148490401 1054.929289998852 698.9222339581427 326.0231758141019 937.8766917651191 298.3728047444421
428 0.005 2.14 2 774.8879168747302 605.8914110259462 605.7671174207862 1003.83354969198 1045.965909707414 1054.927340172398 699.2282083304198 326.1411866490272 937.9466456411777 298.3729225448825
429 0.005 2.145 2 775.1387228082377 606.374568555859 606.2509529283998 1003.847419514831 1045.966509282058 1054.928489056569 699.5190251680069 326.2596609030751 938.0058756258869 298.3730776659798
430 0.005 2.15 2 775.3897719772941 606.8567029028168 606.7337644761581 1003.863376377731 1045.967742540488 1054.929515098524 699.8046906548543 326.3781237245469 938.0652482828524 298.3732500936302
431 0.005 2.155 2 775.6410556862556 607.3378167836589 607.2155517699654 1003.879928553126 1045.968741621311 1054.930334330665 700.0892418247777 326.4965133141328 938.1246545601846 298.3734260348664
432 0.005 2.16 2 775.8908368773688 607.8179107498302 607.6963158907706 1003.895986938556 1045.969621559665 1054.931101988142 700.3727475401222 326.6149733391706 938.1835949888699 298.3736259030052
433 0.005 2.165 2 776.140319680602 608.2969878011467 608.1760596423835 1003.912115880581 1045.970467525987 1054.931843863017 700.655739309641 326.7334294031638 938.2425006586662 298.3738455094184
434 0.005 2.17 2 776.3893396366865 608.7750499872176 608.6547854507148 1003.928146733803 1045.971288367446 1054.932562789148 700.9382556307933 326.8519003309159 938.3011783287577 298.374087111677
435 0.005 2.175 2 776.6378753820667 609.2520993761499 609.132495720119 1003.944063930453 1045.97209263427 1054.933272061892 701.2202303965083 326.9703942767301 938.3596609297068 298.3743531344177
436 0.005 2.18 2 776.885949843396 609.7281379239756 609.6091927949702 1003.959933873641 1045.972896118328 1054.93398170225 701.5015933327965 327.0888944743207 938.4180268879775 298.3746443568123
437 0.005 2.185 2 777.1335272818181 610.2031681885979 610.0848791974641 1003.975778146452 1045.973696722 1054.934693003667 701.7825021258631 327.2074165780483 938.4762829747148 298.3749590055098
438 0.005 2.19 2 777.3806069265435 610.6771923784212 610.5595572710821 1003.991593180166 1045.974498843024 1054.935411556522 702.0628984442346 327.3259642915371 938.5344203255386 298.3752957327896
439 0.005 2.195 2 777.6272449797314 611.1502126485364 611.0332292761648 1004.00742185442 1045.975302867202 1054.936134422576 702.3428254599994 327.4445298357325 938.59244762063 298.3756502078813
440 0.005 2.2 2 777.8734304454881 611.6222313571701 611.5058976556222 1004.023241348647 1045.976098576271 1054.936856419051 702.6222471790059 327.5631131098319 938.6503544133861 298.3760169200673
441 0.005 2.205 2 778.119135267445 612.0932506962167 611.9775645708982 1004.038948125095 1045.976908173137 1054.937584599891 702.9010564263938 327.6817128351796 938.7081686870322 298.3763892523617
442 0.005 2.21 2 778.3643984687975 612.5632727796768 612.4482322052958 1004.054647276744 1045.977718202214 1054.938310563297 703.1796569118497 327.8003278486808 938.7658906183927 298.3767594360394
443 0.005 2.215 2 778.6091758914872 613.0322997051708 612.9179027730403 1004.07032198998 1045.978526683652 1054.939035885919 703.4576408161188 327.9189563992352 938.823513483374 298.3771197826029
444 0.005 2.22 2 778.8534989662636 613.5003337348808 613.3865785376719 1004.085976658276 1045.979335679793 1054.939761485156 703.7351131532319 328.0375973160214 938.8810395065334 298.3774629587682
445 0.005 2.225 2 779.0973573073213 613.9673770170766 613.8542616841692 1004.101618398763 1045.980147321085 1054.94048725545 704.0120840139414 328.1562561258201 938.938478791211 298.3777824417519
446 0.005 2.23 2 779.3407581136886 614.4334315886631 614.3209542629414 1004.117223574786 1045.980954184779 1054.941210680849 704.2885525792261 328.2749289295668 938.9958200822775 298.3780731070557
447 0.005 2.235 2 779.5837048348756 614.8984996749201 614.7866584343693 1004.132817090399 1045.981764259721 1054.941935081307 704.5645509899548 328.3936136764285 939.05304818686 298.378331463952
448 0.005 2.24 2 779.826160644589 615.3625833064918 615.2513764048964 1004.148406668806 1045.982575803101 1054.942658289685 704.8400185084622 328.5123090831953 939.1102142104145 298.3785559702458
449 0.005 2.245 2 780.068121911691 615.8256847652209 615.7151103678289 1004.163981823521 1045.983383157749 1054.943378563307 705.1150419740101 328.6310144928412 939.167302479485 298.3787471686481
450 0.005 2.25 2 780.3096229750062 616.2878061589793 616.1778624806709 1004.179543832192 1045.984195428284 1054.944101738713 705.3894918947309 328.7497322418717 939.2243027373951 298.3789072741026
451 0.005 2.255 2 780.5506589157784 616.7489496488574 616.6396348854886 1004.195096628554 1045.985002866539 1054.944819846253 705.6635632932326 328.8684575705622 939.2812211765499 298.3790400429563
452 0.005 2.26 2 780.7912384346804 617.2091173057228 617.1004296693765 1004.210628442825 1045.985806271582 1054.945536012677 705.9371831822895 328.9871898304716 939.3380505503444 298.3791503758976
453 0.005 2.265 2 781.0313589995741 617.6683114567571 617.5602491425393 1004.226122300668 1045.986607531688 1054.946251149404 706.2103284337456 329.1059290352841 939.394795554331 298.3792430642405
454 0.005 2.27 2 781.271020490672 618.1265339049152 618.0190951945041 1004.241614002654 1045.987411773713 1054.946966534396 706.4830199226216 329.2246751519836 939.4514772199959 298.3793244454217
455 0.005 2.275 2 781.5102128156043 618.5837873036171 618.4769703178293 1004.256918308719 1045.988190547012 1054.9476764071 706.7553326510913 329.3434227707157 939.5080612084557 298.3794003122645
456 0.005 2.28 2 781.7489046606415 619.0400735076528 618.9338765558347 1004.272514673244 1045.988979622034 1054.948374541309 707.0271151098289 329.4621738788837 939.5645652534949 298.3794758355099
457 0.005 2.285 2 781.98716783101 619.4953944526982 619.3898158401198 1004.287999845888 1045.989773783224 1054.94908656828 707.2984263808078 329.5809229805507 939.6209921912383 298.3795552556817
458 0.005 2.29 2 782.2249978621689 619.9497521615012 619.8447901744702 1004.303450962223 1045.990556799314 1054.949786164308 707.5692460470332 329.6996596473237 939.6773328346846 298.3796419709863
459 0.005 2.295 2 782.4623075696387 620.4031486593304 620.2988016271028 1004.31887449541 1045.991348499847 1054.95049441947 707.8396480907568 329.8184106696663 939.7335894814133 298.379738614825
460 0.005 2.3 2 782.6991270316634 620.8555860922363 620.7518523133539 1004.334313816823 1045.992148014244 1054.951205475131 708.1095664430238 329.9371681752044 939.7897851565972 298.3798465029982
461 0.005 2.305 2 782.9355321797678 621.3070665888549 621.2039443631194 1004.349760085317 1045.992949353341 1054.95191553518 708.3790172625086 330.0559263497735 939.8462184411081 298.3799662090004
462 0.005 2.31 2 783.1714673423395 621.7575923775897 621.6550799221227 1004.365186352091 1045.993734316421 1054.952622016454 708.6480233002504 330.1746872661615 939.9022912572112 298.3800976291421
463 0.005 2.315 2 783.4068219937155 622.20716537559 622.10526099913 1004.380622890186 1045.994524018082 1054.953324302052 708.9167079158153 330.2934498461258 939.9583360664279 298.3802397499194
464 0.005 2.32 2 783.6417813209868 622.6557876603952 622.5544897104784 1004.396002641152 1045.995318661842 1054.954029458851 709.1848952505984 330.4122133629657 940.0142355739125 298.3803916578624
465 0.005 2.325 2 783.8763072306963 623.1034613706303 623.0027681837062 1004.411392042971 1045.99610647617 1054.954730696069 709.4525612124079 330.5309754259193 940.070055151078 298.3805520244637
466 0.005 2.33 2 784.1103578584942 623.5501885531754 623.4500984696539 1004.426775815571 1045.996894249351 1054.955433322417 709.7197767143347 330.6497305541031 940.1258039239514 298.3807193460935
467 0.005 2.335 2 784.3439489056501 623.995971286445 623.8964826248545 1004.442151926222 1045.997682285612 1054.95613603309 709.9865591242472 330.768482644027 940.1814838333042 298.3808920215859
468 0.005 2.34 2 784.5770626849848 624.4408117098795 624.3419227777333 1004.457514231091 1045.998469824741 1054.956838088105 710.2529468955245 330.8872371548372 940.2370809595141 298.3810688140447
469 0.005 2.345 2 784.8097257671034 624.884711822643 624.7864209670222 1004.472872063196 1045.999256652244 1054.95753920743 710.5188846185079 331.0059876707904 940.2926154671443 298.3812481388658
470 0.005 2.35 2 785.0419309118186 625.3276736553687 625.2299792246912 1004.488219787841 1046.000040320704 1054.958238053886 710.7843613806567 331.12473507097 940.3480707352626 298.3814287419211
471 0.005 2.355 2 785.2736655595537 625.7696993286316 625.6725996688738 1004.503562642218 1046.000823651791 1054.95893584037 711.0493086076949 331.2434693112947 940.4034524760937 298.3816095018628
472 0.005 2.36 2 785.504932849282 626.2107908022058 626.1142843150864 1004.518888801076 1046.001603095969 1054.959631597773 711.3138388275503 331.362201784282 940.458756343764 298.3817895948981
473 0.005 2.365 2 785.735738507063 626.6509501231047 626.5550351863059 1004.534214384215 1046.002384037007 1054.960327618536 711.577972988708 331.4809312027883 940.5139898756967 298.3819684649451
474 0.005 2.37 2 785.9660764556713 627.090179293797 626.9948542755989 1004.549534047702 1046.003164326356 1054.961023098557 711.8417277590446 331.5996533070888 940.5691545402373 298.3821456689921
475 0.005 2.375 2 786.195951772288 627.5284804078934 627.433743685932 1004.564843137793 1046.003942737852 1054.961717340387 712.1050286504063 331.7183682715291 940.6242493909859 298.3823208784575
476 0.005 2.38 2 786.4253866974916 627.9658553135814 627.8717053010995 1004.580109125013 1046.004719280489 1054.962411448993 712.3678884321084 331.8370743938437 940.6792643040578 298.3824940196039
477 0.005 2.385 2 786.6544165311642 628.4023061550803 628.3087411494357 1004.595383072417 1046.005497835867 1054.963105369441 712.6303241061374 331.9557688467685 940.7342040545617 298.3826649778845
478 0.005 2.39 2 786.8829567398752 628.8378349669752 628.7448533629826 1004.610672913071 1046.006273929935 1054.963796678578 712.8923471734956 332.0744486853349 940.7890837789416 298.3828337252296
479 0.005 2.395 2 787.111011810924 629.2724437769541 629.1800440090819 1004.625930136067 1046.007044761608 1054.964488776024 713.1539338093173 332.1931246550662 940.8438845086595 298.3830005073483
480 0.005 2.4 2 787.3385646040228 629.7061346844002 629.6143151014252 1004.641200112688 1046.007821873587 1054.965180993978 713.415094918006 332.3117914709553 940.8986232404039 298.383165589777
481 0.005 2.405 2 787.5657002896833 630.1389096226619 630.0476686517595 1004.656462250229 1046.008593053018 1054.965868898632 713.6758290558023 332.4304541587187 940.9533029442044 298.3833296011956
482 0.005 2.41 2 787.7923814483978 630.5707706253701 630.4801066975082 1004.671723856911 1046.009368315583 1054.96655976559 713.9361357887167 332.5491039902093 941.0079343102011 298.3834925823881
483 0.005 2.415 2 788.0185317864023 631.0017196640787 630.9116312047555 1004.686903072891 1046.010115010269 1054.967239983432 714.1960282173867 332.6677359705674 941.0624942298 298.3836546268929
484 0.005 2.42 2 788.2441070379966 631.4317588822154 631.3422442630261 1004.702121819456 1046.010886410162 1054.967925829226 714.4555124370595 332.7863602108947 941.1169934467893 298.3838160089776
485 0.005 2.425 2 788.4694229139469 631.8608899884362 631.7719476892795 1004.717363565893 1046.011660275513 1054.968612021869 714.7146117024287 332.9049764287023 941.1714248332041 298.3839767428227
486 0.005 2.43 2 788.6942820670881 632.2891150660907 632.200743501032 1004.73256470357 1046.012429447249 1054.969301902659 714.9732956407819 333.0235803259864 941.2257860265104 298.384137036918
487 0.005 2.435 2 788.9186980216012 632.7164361588451 632.6286337637694 1004.747778798909 1046.013200664077 1054.969985616595 715.2315306266902 333.1421693991564 941.2800844018742 298.3842969876728
488 0.005 2.44 2 789.1426777803207 633.1428553097007 633.0556205305584 1004.76298973202 1046.013966739552 1054.970666436975 715.489337804615 333.2607432018876 941.3343260324222 298.3844567892324
489 0.005 2.445 2 789.3662288503923 633.5683745839655 633.4817058145588 1004.778187738516 1046.014729220977 1054.971346034127 715.7467472763195 333.3793007019096 941.3884897782177 298.3846165168883
490 0.005 2.45 2 789.5893031883472 633.9929956889835 633.9068914468563 1004.793421006503 1046.015494497182 1054.972024471749 716.0037235829827 333.4978446891437 941.4425998521646 298.3847762317648
491 0.005 2.455 2 789.8119189971941 634.4167207672231 634.3311795211214 1004.808607848706 1046.016255737256 1054.972701717677 716.2602724432385 333.6163725391008 941.4966217608511 298.3849359015688
492 0.005 2.46 2 790.034075861509 634.8395518378713 634.754572030795 1004.823739491281 1046.017017124728 1054.973378102595 716.5164359441013 333.7348825663074 941.5505808834273 298.3850955492084
493 0.005 2.465 2 790.2558488455373 635.2614909381962 635.1770710006116 1004.838893678993 1046.017777036217 1054.974054434963 716.7721935357815 333.8533804637121 941.6044686991888 298.3852553006629
494 0.005 2.47 2 790.4771616150516 635.6825399105775 635.5986783255081 1004.854051478973 1046.018538266552 1054.974730672199 717.0275328081001 333.9718609954158 941.6582863967888 298.3854150429804
495 0.005 2.475 2 790.6980604116435 636.1027008360938 636.0193960428685 1004.869189180861 1046.019292849656 1054.975403837561 717.2824937121803 334.0903195113368 941.7120241779749 298.3855745267499
496 0.005 2.48 2 790.918491385741 636.5219756344555 636.4392261200063 1004.884326395526 1046.020049607677 1054.97607679818 717.5370099704436 334.2087651104422 941.7657054825712 298.3857336953735
497 0.005 2.485 2 791.1384682854303 636.9403662142001 636.8581704658291 1004.899462119399 1046.020803403349 1054.97674710317 717.7911276052055 334.3271894720761 941.8193276118443 298.3858924475765
498 0.005 2.49 2 791.3580066901108 637.3578741600944 637.276230869493 1004.914589118418 1046.021556191907 1054.9774168464 718.0448418997695 334.4455943262799 941.8728786783258 298.3860507903833
499 0.005 2.495 2 791.577099746352 637.7745017946296 637.6934093761079 1004.929707939434 1046.022307248686 1054.978085010272 718.2982128724608 334.5639739691369 941.9263636338301 298.3862084326216
500 0.005 2.5 2 791.7957427157335 638.1902499640464 638.1097075151415 1004.944813721722 1046.023055301229 1054.978751567729 718.5511888781314 334.6823305320052 941.9797790857663 298.3863654432108
501 0.005 2.505 2 792.0139398493197 638.6051220959552 638.525127598375 1004.959917722437 1046.023804408434 1054.979417918996 718.8037084822265 334.8006674005714 942.0331285256331 298.3865218818796
502 0.005 2.51 2 792.2316882780908 639.0191200177983 638.939671787751 1004.975000155968 1046.024545630204 1054.980080018848 719.0558572732704 334.9189883118614 942.0864044058546 298.3866778694308
503 0.005 2.515 2 792.4490025573161 639.432245543926 639.3533420261189 1004.990089813862 1046.025294723946 1054.980746381433 719.3075147342264 335.037287312487 942.1396248878004 298.3868335050796
504 0.005 2.52 2 792.6658672213453 639.8445006232258 639.7661402864837 1005.005185677253 1046.02604000535 1054.981407994644 719.5588147567216 335.155564670851 942.1927865748979 298.3869888034868
505 0.005 2.525 2 792.882291932665 640.2558871277167 640.1780684545279 1005.02025892361 1046.026781223264 1054.98206956605 719.8097323046601 335.2738276619476 942.2458996730371 298.3871437254678
506 0.005 2.53 2 793.0982766887316 640.6664068760563 640.5891284002918 1005.035321595529 1046.027523557886 1054.982729825342 720.0602284967121 335.392064129305 942.2989220132617 298.3872983715061
507 0.005 2.535 2 793.3138481336084 641.0760618892865 640.9993221343422 1005.050378003782 1046.028265328132 1054.983390770474 720.3103390960437 335.5102753559032 942.3518761421711 298.387452805413
508 0.005 2.54 2 793.5289389518678 641.4848539459688 641.4086514718758 1005.065448805308 1046.029012628625 1054.984051465771 720.5600391922512 335.6284627473322 942.4047735625855 298.3876071439821
509 0.005 2.545 2 793.743577169733 641.8927849947802 641.8171183598113 1005.080495500043 1046.029750329745 1054.984707089432 720.8093511267454 335.7466230591083 942.4576034339768 298.3877613847235
510 0.005 2.55 2 793.9578201160798 642.2998573600598 642.2247249737202 1005.095519560238 1046.030486434879 1054.98536306443 721.0581303992311 335.8647573622498 942.5103575890877 298.387915429483
511 0.005 2.555 2 794.1716035198381 642.7060728929547 642.6314732142514 1005.1105578054 1046.031231861313 1054.986021477464 721.3065826495513 335.9828696049679 942.5630576888376 298.3880693279954
512 0.005 2.56 1 794.3787563856179 643.110382847363 643.0364504488657 1005.187668770958 1046.042074409866 1054.99009414731 721.5996515385755 336.0995466023734 942.6693287012762 298.3881504588372
513 0.005 2.565 2 794.6004556272322 643.5149073725846 643.4414320769488 1005.148501979896 1046.031837904334 1054.986481750977 721.8236391169618 336.2188638231698 942.6802876349793 298.3883053664464
514 0.005 2.57 2 794.8109081482374 643.9185648638771 643.8456032574302 1005.155168983787 1046.032103649862 1054.986697469136 722.0591256336514 336.3372588580157 942.7216604432258 298.3885191612855
515 0.005 2.575 1 795.0157799339553 644.3203284251249 644.2480189808425 1005.232041077838 1046.043421761483 1054.991316158136 722.3487002584991 336.4537565342064 942.8263341595342 298.3886374327231
516 0.005 2.58 1 795.2272974878902 644.7212141732991 644.6494838215813 1005.272796084721 1046.041352890854 1054.987407826508 722.6288024037985 336.5705606983247 942.9073922977226 298.3887160156615
517 0.005 2.585 1 795.4409029652987 645.1212605009852 645.0500960107622 1005.29571197134 1046.038318763687 1054.985892276273 722.899936978309 336.6877855124223 942.9734331969427 298.3887877214736
518 0.005 2.59 1 795.6538031065882 645.5204683912953 645.449861266018 1005.311080259394 1046.036584854964 1054.986068578372 723.163830973385 336.8052467645216 943.0308005920007 298.3888710555014
519 0.005 2.595 1 795.8651092982284 645.9188400623265 645.8487834444155 1005.324956469822 1046.037230140384 1054.987903814935 723.4222980490972 336.9228517105724 943.0849134016606 298.3889770899615
520 0.005 2.6 1 796.074769830661 646.3163771406405 646.246864380701 1005.338887631754 1046.038182060566 1054.989051464891 723.6770643954502 337.0405059138746 943.1377913706212 298.3891006861871
521 0.005 2.605 1 796.283426697294 646.7130859976486 646.6441104238708 1005.354049459895 1046.040061536934 1054.990772629106 723.9291962201754 337.1581487463781 943.1909867449689 298.3892429150596
522 0.005 2.61 1 796.4912108269282 647.1089676165662 647.0405234154364 1005.369416115438 1046.041030642421 1054.99127707175 724.1796818066334 337.2757786652052 943.2439205532593 298.389402529316
523 0.005 2.615 1 796.6985822834357 647.5040255384397 647.4361074207102 1005.385547876485 1046.042549366299 1054.992531325277 724.4289920178556 337.3933393862122 943.2973767787561 298.3895802656265
524 0.005 2.62 1 796.9054303619328 647.8982610471135 647.8308645534379 1005.401280137951 1046.043062752809 1054.992740232394 724.6773597787164 337.5108334227849 943.3503673853276 298.3897756840764
525 0.005 2.625 1 797.1120896804665 648.2916770537465 648.2247982220475 1005.417453076233 1046.044256671114 1054.993856234448 724.9252036568581 337.628263499925 943.403710266548 298.3899884186937
526 0.005 2.63 1 797.3182073130444 648.6842776215947 648.6179118466227 1005.433131624025 1046.044601107808 1054.994015054009 725.1722840213886 337.7456350664816 943.4564830822279 298.3902175866313
527 0.005 2.635 1 797.5240588024651 649.0760627674098 649.0102072272646 1005.449145229786 1046.045646170308 1054.995044815837 725.4188508402859 337.8629619504813 943.5093562096823 298.3904628913373
528 0.005 2.64 1 797.7293786702854 649.4670331515642 649.401685550148 1005.464590904271 1046.045927942025 1054.995213564198 725.6648892603167 337.9802197745813 943.561647541317 298.3907238028077
529 0.005 2.645 1 797.9344224326532 649.857191687453 649.7923496718723 1005.480331494346 1046.046807474368 1054.996071422015 725.9104657608757 338.0974371357103 943.6142200848201 298.3910008251907
530 0.005 2.65 1 798.1389381359888 650.2465393838129 650.1822008200596 1005.49556886548 1046.047021167368 1054.996163266853 726.1555477095952 338.2146185287532 943.6662349745462 298.3912937722156
531 0.005 2.655 1 798.343176077286 650.6350792136097 650.5712418602028 1005.511132889247 1046.047859946105 1054.996979916172 726.4001901885264 338.3317683135584 943.7185513165985 298.3916037144481
532 0.005 2.66 1 798.5469202836932 651.0228120786245 650.9594740516384 1005.52627895942 1046.048097568732 1054.997102972462 726.6444312836991 338.4488742863878 943.7703502988489 298.3919304528091
533 0.005 2.665 1 798.7504011938827 651.4097408191576 651.3469001265498 1005.541795508854 1046.049003875658 1054.998001460509 726.8882140804964 338.5659576887965 943.8224814821522 298.3922747567152
534 0.005 2.67 1 798.9533742878994 651.7958659256043 651.7335210185865 1005.556873477993 1046.049297674062 1054.998197122191 727.1314702527427 338.6829723868619 943.8740944266474 298.3926358842258
535 0.005 2.675 1 799.1560458126536 652.1811907908001 652.1193396584425 1005.572345720145 1046.050249490339 1054.999146652999 727.3742593433902 338.7999754784714 943.9260934356627 298.3930135447857
536 0.005 2.68 1 799.3582713971047 652.5657159435652 652.5043570451609 1005.587395892431 1046.05057637126 1054.999372083174 727.616871919996 338.916951271159 943.9775486868019 298.3934058618195
537 0.005 2.685 1 799.5602429899862 652.9494442667304 652.8885758536413 1005.602846586898 1046.05155049591 1055.00033658737 727.8588751723324 339.033899384522 944.0293248795155 298.3938114787347
538 0.005 2.69 1 799.7617776997665 653.3323732581304 653.2719944902268 1005.617940096224 1046.051910415599 1055.000574710367 728.100428772316 339.1508172855677 944.0805953821157 298.3942273202362
539 0.005 2.695 1 799.9630209751595 653.7145088053182 653.6546178965542 1005.633401671004 1046.052886586783 1055.001527594679 728.3415586314397 339.2677084102015 944.132201460211 298.394651018296
540 0.005 2.7 1 800.1637475229725 654.0958518119264 654.0364472246225 1005.648408618236 1046.053201047873 1055.001728494447 728.5822110152857 339.3845617588776 944.1832832561004 298.3950787014158
541 0.005 2.705 1 800.3641698586839 654.4764047101935 654.4174849708407 1005.663773798241 1046.05413479844 1055.00265299909 728.8224115202655 339.5013779902953 944.2346900507132 298.3955072564607
542 0.005 2.71 1 800.5640615197768 654.8561682687089 654.7977321350801 1005.678723812983 1046.054441018929 1055.002848975949 729.0619979537822 339.6181501528101 944.2856052209739 298.3959324827746
543 0.005 2.715 1 800.7636842766842 655.2351448673201 655.1771909891095 1005.694045742474 1046.055386856883 1055.003780911974 729.301220359438 339.7348898282725 944.3368596222272 298.3963511884089
544 0.005 2.72 1 800.962829298189 655.6133354991634 655.5558625414558 1005.708937817424 1046.055692246032 1055.003972239741 729.5399875150138 339.851588086088 944.3876072025342 298.396759199327
545 0.005 2.725 1 801.1617754090503 655.9907432286344 655.9337495889597 1005.724122359789 1046.056635371493 1055.00490308535 729.7783562234804 339.9682440447702 944.4387080754068 298.3971537373858
546 0.005 2.73 1 801.3599482191515 656.3673674782074 656.3108522581944 1005.738950309352 1046.056933924634 1055.00508595428 730.0163257358788 340.0848650585836 944.489295941706 298.3975312477959
547 0.005 2.735 1 801.5580139046399 656.7432122593008 656.6871738214585 1005.754196852491 1046.057877718701 1055.006010653865 730.253579998591 340.2014413538308 944.5402495825102 298.3978897108938
548 0.005 2.74 1 801.7556402890556 657.118277919292 657.0627149901683 1005.768995565526 1046.058178708057 1055.006196474699 730.4905112164373 340.3179958584012 944.5906739497951 298.3982264797242
549 0.005 2.745 1 801.9529675754026 657.4925683812296 657.4374791253605 1005.784242249237 1046.059092299954 1055.007099737126 730.7270604693525 340.4345014956211 944.6414269251068 298.3985405653735
550 0.005 2.75 1 802.1498118862119 657.8660831687343 657.8114664570803 1005.798996519817 1046.059376712774 1055.007278714795 730.9628670769032 340.5509957604452 944.6916718273974 298.3988303648643
551 0.005 2.755 1 802.3464019440204 658.2388254025326 658.1846798042599 1005.814162125688 1046.060323147518 1055.008206378423 731.1984324958162 340.6674445929967 944.7422870264186 298.3990958961587
552 0.005 2.76 1 802.542464885927 658.6107954837088 658.5571197004947 1005.828852545172 1046.060615554963 1055.008386965194 731.4336395592065 340.7838405062843 944.7923617005213 298.3993365754472
553 0.005 2.765 1 802.7382884385493 658.9819963506474 658.9287888900503 1005.843901352646 1046.061556219124 1055.0093106206 731.668742694843 340.9001848174588 944.8427805993906 298.3995532928806
554 0.005 2.77 1 802.9336164090436 659.3524282068585 659.2996879996166 1005.858553258079 1046.061855384087 1055.009491154627 731.9033225591315 341.0164812709828 944.892691247915 298.3997463356742
555 0.005 2.775 1 803.1286901684977 659.7220937803909 659.6698195302641 1005.87361284724 1046.062799602711 1055.010410597244 732.1374285780704 341.1327306114276 944.9429500663515 298.3999173482685
556 0.005 2.78 1 803.3233033165584 660.0909936487056 660.0391842207282 1005.888252454137 1046.063100550072 1055.010589259826 732.3711592316401 341.2489343484278 944.9927064001769 298.400067144024
557 0.005 2.785 1 803.5176544860243 660.4591303563457 660.4077844782022 1005.903288258804 1046.06403875648 1055.011501539703 732.6044530449138 341.365099214423 945.0428100733619 298.4001978611413
558 0.005 2.79 1 803.7115701125077 660.8265040911675 660.775620624918 1005.917983082444 1046.064367060081 1055.011693694139 732.8374787496622 341.4812174466724 945.0924669708232 298.4003108039068
559 0.005 2.795 1 803.9053411536675 661.1931177394155 661.1426954434494 1005.933026718883 1046.065312398438 1055.012606864108 733.0700680991099 341.5972801606121 945.1424520583906 298.4004083921157
560 0.005 2.8 1 804.0985668315777 661.5589717601563 661.5090097554393 1005.947641749056 1046.065608844006 1055.012777726847 733.3021467118327 341.7132992057607 945.1919149931475 298.4004920461178
561 0.005 2.805 1 804.2914904542167 661.9240693008736 661.8745661075369 1005.962626977204 1046.06654418382 1055.013687082897 733.5338002327225 341.8292739375403 945.2417063677721 298.4005642429706
562 0.005 2.81 1 804.4837365345506 662.2884115830433 662.2393663124913 1005.977159993786 1046.06683624671 1055.013859794558 733.7649773092417 341.945203746717 945.2903797661065 298.4006264828831
563 0.005 2.815 1 804.6757459051839 662.6520006787854 662.6034119002314 1005.992117645373 1046.067780131932 1055.014773615732 733.99576390927 342.0610911508546 945.3397726246019 298.4006811860905
564 0.005 2.82 1 804.8673988933831 663.0148371124283 662.9667037553086 1006.006657733059 1046.068069844746 1055.014936729608 734.2261118233104 342.1769305017913 945.388854511853 298.4007296483413
565 0.005 2.825 1 805.0587290491843 663.376923357353 663.3292441604208 1006.021500003443 1046.068990596236 1055.015839146882 734.4560018358421 342.2927221638928 945.4383152692186 298.4007740927051
566 0.005 2.83 1 805.2495128773417 663.7382599980975 663.6910338218769 1006.035938340269 1046.06927747881 1055.016004788346 734.6853784787937 342.4084645975324 945.4872700685348 298.40081559593
567 0.005 2.835 1 805.4400306276292 664.0988498305147 664.0520752471684 1006.050803295005 1046.070213668564 1055.016912199781 734.9144244929869 342.5241612703979 945.5365814336154 298.4008560474724
568 0.005 2.84 1 805.6300763238507 664.4586934125565 664.4123692703396 1006.065254366158 1046.070501344562 1055.017074599525 735.1431657975812 342.6398110695144 945.5853977079522 298.4008962164971
569 0.005 2.845 1 805.819972359973 664.8177934469784 664.7719183777364 1006.080096225786 1046.071426671262 1055.017972916408 735.3715259128118 342.755415016358 945.6345750269471 298.4009377442792
570 0.005 2.85 1 806.0095864403378 665.1761512221916 665.130723805185 1006.09450102307 1046.071706541694 1055.018131782173 735.5994946337401 342.8709754136199 945.683234223978 298.4009810583399
571 0.005 2.855 1 806.1988418382986 665.5337686010777 665.4887876369321 1006.109314493342 1046.072639001588 1055.019036824457 735.8270278800668 342.9864799239343 945.7322496236856 298.401027504655
572 0.005 2.86 1 806.3875530945134 665.8906466307693 665.8461108883916 1006.123614307826 1046.072902910044 1055.019199254936 736.0541324603985 343.1019566927965 945.7806827271068 298.4010772084328
573 0.005 2.865 1 806.5759178423634 666.2467870068568 666.2026955121908 1006.138375852478 1046.073834106722 1055.020105891915 736.2807842212121 343.2173774257911 945.8295065171128 298.4011311699757
574 0.005 2.87 1 806.7637976970395 666.6021906809141 666.5585423693453 1006.152720463235 1046.074118010661 1055.020264259375 736.5070174833763 343.3327336125095 945.8778519078455 298.4011892823931
575 0.005 2.875 1 806.951432421533 666.9568598873403 666.9136537501723 1006.167475783776 1046.075051546329 1055.021166891754 736.7329017601618 343.4480387323578 945.9265701888545 298.4012522733597
576 0.005 2.88 1 807.1385767290496 667.3107953993522 667.26803036882 1006.181806827364 1046.075334999066 1055.021323763189 736.9583506482668 343.5632960758606 945.9747903466159 298.401319796124
577 0.005 2.885 1 807.325460198083 667.6639997227658 667.6216745821557 1006.196528185407 1046.07625893893 1055.022219983396 737.1834062746783 343.6785991183003 946.0233625944213 298.4013924034698
578 0.005 2.89 1 807.5119207330304 668.0164739885834 667.9745875705319 1006.210868077742 1046.076528581699 1055.022359165899 737.4080271320275 343.7938112143547 946.0715233291005 298.4014695292179
579 0.005 2.895 1 807.6980440790951 668.3682215808782 668.3267716829662 1006.225264729838 1046.077444131731 1055.02325660645 737.6323407966954 343.9089474648268 946.1198785135963 298.401551630274
580 0.005 2.9 1 807.8836581019535 668.7192410691933 668.67822723063 1006.239392956475 1046.077717633764 1055.023412609999 737.8561792093212 344.023998587824 946.1677386421854 298.4016379827774
581 0.005 2.905 1 808.0691222884373 669.0695360153252 669.0289569647472 1006.253995428192 1046.078639983293 1055.02430994322 738.0796927712423 344.1389964601379 946.2159882008131 298.4017289121017
582 0.005 2.91 1 808.2540634652347 669.4191068580527 669.3789615438292 1006.268197585991 1046.078909759768 1055.024458130013 738.3027427263645 344.2539437250874 946.263744085953 298.4018236934523
583 0.005 2.915 1 808.4387429608191 669.767955940468 669.7282432880897 1006.282816776904 1046.079828868435 1055.025351451131 738.5254022321488 344.3688442208845 946.3118638211228 298.4019225383765
584 0.005 2.92 1 808.6229727748354 670.1160841232129 670.0768030705889 1006.297024710621 1046.08010036576 1055.025499745713 738.7478379697327 344.4836905660904 946.3594941906298 298.4020246536005
585 0.005 2.925 1 808.8068553129206 670.4634933672447 670.4246428172314 1006.31160558325 1046.081016960071 1055.026391967555 738.9697627603729 344.5984723002608 946.4074901450983 298.4021301927416
586 0.005 2.93 1 808.9902690637906 670.8101844322913 670.7717634425119 1006.325774414087 1046.081287176261 1055.026539832211 739.1912372439889 344.7132052277904 946.4549847427016 298.4022383688819
587 0.005 2.935 1 809.1734288480365 671.1561592056429 671.1181669835445 1006.340305026107 1046.082194831772 1055.027426598589 739.4122377208685 344.8279293826137 946.5027997394744 298.4023494003901
588 0.005 2.94 1 809.356182558002 671.5014193071929 671.4638546811663 1006.354484338734 1046.082480429304 1055.027582150127 739.6328786928813 344.9425865507343 946.5501825391417 298.4024624091791
589 0.005 2.945 1 809.5386878561646 671.8459669160173 671.808828677143 1006.369060181475 1046.083404635287 1055.028474208545 739.8532476633122 345.0571826025256 946.5979072791928 298.4025776704826
590 0.005 2.95 1 809.720756853698 672.1898028551302 672.1530899114039 1006.383242533138 1046.083693929781 1055.028629178371 740.0731958531412 345.171723272657 946.6451679453979 298.402694358348
591 0.005 2.955 1 809.9025624319719 672.5329295410514 672.4966406586973 1006.397790670512 1046.084612211031 1055.029517214715 740.2927537507825 345.28620259725 946.6927589145581 298.4028127541975
592 0.005 2.96 1 810.0838839954748 672.875347697847 672.839481561962 1006.411885472455 1046.084877001792 1055.029661439783 740.5119213380227 345.4006275905271 946.7398185221027 298.4029320997964
593 0.005 2.965 1 810.2649545841483 673.2170595856136 673.1816140021838 1006.426405297367 1046.085819085819 1055.030564881406 740.7306634279248 345.5149985779037 946.7872680380711 298.4030527085504
594 0.005 2.97 1 810.445524237717 673.5580651514653 673.5230366425643 1006.440474052213 1046.086089331453 1055.030707216523 740.9489978547945 345.62931611087 946.834198387893 298.4031738935231
595 0.005 2.975 1 810.625849728951 673.8983663619988 673.8637536541955 1006.45493681774 1046.087002940382 1055.03159365803 741.1669803217076 345.7435755017862 946.881485033667 298.4032959529205
596 0.005 2.98 1 810.8056919923785 674.2379658436879 674.2037677088501 1006.468933180775 1046.087251334602 1055.031726099884 741.3844146831442 345.8577777333059 946.9282534549477 298.4034182743646
597 0.005 2.985 1 810.9852242992504 674.5768650639113 674.543080694822 1006.483359118935 1046.088160108467 1055.032612142247 741.601573412952 345.9719026119971 946.975390166274 298.403541183133
598 0.005 2.99 1 811.1642979276972 674.9150616640609 674.8816908710409 1006.497408127372 1046.088437845581 1055.032760036587 741.8184025945629 346.0859800618978 947.0220553881263 298.403664076539
599 0.005 2.995 1 811.343150311958 675.2525610812704 675.2196025596024 1006.511842884447 1046.089352402855 1055.033644761861 742.0348589384475 346.200006434884 947.0690832411832 298.4037873435763
600 0.005 3 1 811.5214020557734 675.5893630894901 675.5568162413844 1006.525827256368 1046.089608741813 1055.033779241349 742.2508344049521 346.313982799527 947.1156047081138 298.4039104018476
601 0.005 3.005 1 811.6994970982034 675.9254695496664 675.8933334603728 1006.540155043724 1046.090461139312 1055.03462317818 742.4664839625667 346.4279032597027 947.1624523447664 298.4040336617126
602 0.005 3.01 1 811.8771424965457 676.2608818954382 676.2291558248695 1006.554070240682 1046.090698007976 1055.034754128759 742.681664359651 346.5417617361856 947.2088329026908 298.4041565511034
603 0.005 3.015 1 812.0545831985842 676.5956031146402 676.5642857871234 1006.568416771424 1046.091601218475 1055.035637174025 742.8965678976164 346.6555844505724 947.2555734771666 298.4042795041134
604 0.005 3.02 1 812.231550591642 676.9296334752707 676.8987238097873 1006.582323267975 1046.091860059337 1055.035775813136 743.1109773757147 346.7693388479016 947.3018088862804 298.4044019712902
605 0.005 3.025 1 812.4081794471459 677.2629761326161 677.2324729288048 1006.596669490314 1046.092771237964 1055.03665837985 743.3250898856321 346.8830205338929 947.3484107255682 298.4045244203846
606 0.005 3.03 1 812.5843704441231 677.5956309300311 677.565533372396 1006.610570994092 1046.093026627362 1055.036791736463 743.5388014868363 346.9966533610767 947.3945162248582 298.4046462548833
607 0.005 3.035 1 812.7603694434283 677.9276006820794 677.8979076123665 1006.624879210812 1046.093928274859 1055.037667270741 743.7521876439592 347.1102275552432 947.4409896422299 298.4047680172951
608 0.005 3.04 1 812.9359005442556 678.2588850809549 678.2295958709823 1006.638728434821 1046.094172763844 1055.037795217293 743.9651070482854 347.2237062557383 947.4869451455555 298.4048891837534
609 0.005 3.045 1 813.1112424676866 678.5894877055653 678.5606009894202 1006.65302560879 1046.095086491739 1055.038679476512 744.1777491420219 347.3371181204562 947.5332915451008 298.4050102612088
610 0.005 3.05 1 813.2860881087909 678.9194085745875 678.8909234291074 1006.666813517919 1046.095318048741 1055.038800502051 744.3899616836655 347.4504930499437 947.5790868262885 298.4051307596822
611 0.005 3.055 1 813.4606561654094 679.2486505393886 679.2205655973125 1006.680994492148 1046.09620163955 1055.039670472358 744.6018616601792 347.563795187674 947.6252290791593 298.4052511977021
612 0.005 3.06 1 813.6347712540779 679.577213318222 679.5495279544145 1006.69475439012 1046.096443473295 1055.039799572998 744.8133256870257 347.6770488719963 947.6708807401013 298.405371061982
613 0.005 3.065 1 813.8086826710627 679.9051004846785 679.8778132870758 1006.708979910168 1046.097352002631 1055.040679696047 745.024656903304 347.7902482018494 947.7169409688292 298.405490950466
614 0.005 3.07 1 813.9821405148018 680.2323134462488 680.2054231811965 1006.722699719817 1046.097578969802 1055.04079676118 745.2356304407178 347.9033968910563 947.7624622291585 298.4056103270283
615 0.005 3.075 1 814.1553810389274 680.5588534251492 680.5323591029171 1006.736856424359 1046.098471529569 1055.04166984471 745.4461720405591 348.0164919277227 947.8083616335538 298.405729756375
616 0.005 3.08 1 814.3281364935202 680.8847206399134 680.858621441266 1006.750572374326 1046.098710898967 1055.04179442682 745.6562772192643 348.1295256578268 947.8537568916844 298.4058487014415
617 0.005 3.085 1 814.5006951926281 681.2099183430856 681.1842129240065 1006.764719445739 1046.099605059306 1055.042665271547 745.866023889284 348.242522048527 947.899532600166 298.4059677072953
618 0.005 3.09 1 814.6727901312017 681.5344465423597 681.5091340631432 1006.778429215322 1046.09984753679 1055.042789909478 746.0753356611491 348.3554516957993 947.9448116455742 298.4060862992231
619 0.005 3.095 1 814.844712176596 681.8583078856819 681.8333873105465 1006.792574338726 1046.10074648205 1055.043662479279 746.2842643412838 348.4683167192911 947.9904733726879 298.4062050277083
620 0.005 3.1 1 815.0161487976218 682.1815025307114 682.156973018123 1006.806284999402 1046.100991489767 1055.043786630072 746.4928620237451 348.5811192284883 948.0356302096251 298.406323365104
621 0.005 3.105 1 815.1873514249336 682.5040333342492 682.4798937776756 1006.820346472454 1046.101872813805 1055.04464948799 746.7011306927159 348.6938461556103 948.0811348401423 298.4064418434461
622 0.005 3.11 1 815.3580784136338 682.8259002018171 682.8021498167709 1006.833986107193 1046.102108238008 1055.044770460562 746.9089644560759 348.8064738271242 948.1261432935481 298.4065599383558
623 0.005 3.115 1 815.5285927150667 683.1471059175408 683.1237435594767 1006.84804460586 1046.102996445838 1055.045637332722 747.1164867326005 348.9190623663005 948.1715237305287 298.406678240845
624 0.005 3.12 1 815.6986032906507 683.467650697645 683.4446755389779 1006.861668255386 1046.103232562502 1055.045756794949 747.3235765967553 349.0316024329577 948.2164072964717 298.4067962407382
625 0.005 3.125 1 815.8684233206313 683.7875372267375 683.7649481538775 1006.87570968274 1046.104120318622 1055.046621555462 747.5303470442254 349.1440814682583 948.2616635705197 298.4069144453776
626 0.005 3.13 1 816.0377929561747 684.1067660443179 684.0845620805899 1006.889310512483 1046.104353729045 1055.046737831573 747.7367217395998 349.2565018960875 948.3064179843333 298.4070323521314
627 0.005 3.135 1 816.2069572762654 684.4253396188451 684.4035196472286 1006.903321846002 1046.105238196211 1055.047600566998 747.9427664174571 349.3688689175224 948.3515407647297 298.4071504358466
628 0.005 3.14 1 816.375656758685 684.7432581035101 684.7218212965853 1006.916888968842 1046.105469416854 1055.047715995154 748.1484059195423 349.4811741571935 948.3961594957105 298.4072682229256
629 0.005 3.145 1 816.5441555372644 685.060524036761 685.0394693317554 1006.930853373075 1046.106350698393 1055.048577924185 748.3536892491188 349.5934233875101 948.4411434950944 298.4073862580532
630 0.005 3.15 1 816.7122057749926 685.3771376669 685.3564642609635 1006.944392985083 1046.10658600638 1055.048696105257 748.5585979253443 349.7056293218661 948.4856267227987 298.4075039976065
631 0.005 3.155 1 816.8799864747531 685.693102039487 685.6728087415956 1006.958346576035 1046.107469319681 1055.049555805011 748.7626985108212 349.8177734199069 948.5304766476679 298.4076219212049
632 0.005 3.16 1 817.0472965555263 686.0084171766518 685.9885031116208 1006.971849112384 1046.107695012533 1055.049666792945 748.9666115354248 349.9298395100215 948.574826540582 298.4077395582943
633 0.005 3.165 1 817.214410782121 686.3230856935687 686.3035497437299 1006.985771968919 1046.108574172871 1055.050525237274 749.1703164577794 350.0418396900105 948.619554443532 298.4078573992945
634 0.005 3.17 1 817.3810731473286 686.6371077490647 686.6179490820469 1006.999254028762 1046.108799813735 1055.050635783582 749.3736989236522 350.153769733033 948.6637845235923 298.4079749220092
635 0.005 3.175 1 817.5475351884727 686.9504859846556 686.9317034883454 1007.013145316297 1046.109674529996 1055.051490491705 749.5768084491738 350.2656336439999 948.7083819825572 298.4080925858334
636 0.005 3.18 1 817.7135372860711 687.26322062433 687.2448134402282 1007.026547061078 1046.109878987679 1055.051590099191 749.7795313537218 350.3774264720902 948.7524682993521 298.408209920613
637 0.005 3.185 1 817.8793432978053 687.5753142552877 687.5572812940425 1007.040386639226 1046.110749692896 1055.052445045435 749.9819621439309 350.4891533938287 948.7969279163921 298.4083274147154
638 0.005 3.19 1 818.0447053012151 687.886766844112 687.8691073839803 1007.053803507418 1046.110974081274 1055.052554909997 750.1839499046506 350.6008168020001 948.8408882721386 298.408444515473
639 0.005 3.195 1 818.2098799905367 688.19758108937 688.1802941022733 1007.067643740007 1046.111853153927 1055.053412405729 750.3856890363361 350.7124197851078 948.8852266779078 298.4085617074803
640 0.005 3.2 1 818.3745880582781 688.5077572515261 688.4908419038546 1007.08104035697 1046.112076068271 1055.053519962814 750.587050488917 350.823956390112 948.9290616543929 298.4086785014686
641 0.005 3.205 1 818.539096558397 688.8172980808314 688.8007532257946 1007.094851010324 1046.112948704005 1055.054372055501 750.788108156581 350.9354262667231 948.9732685896895 298.4087953902255
642 0.005 3.21 1 818.7031013420351 689.1262030257019 689.1100280551155 1007.108216065732 1046.113168522608 1055.054477555144 750.9888092139238 351.0468294934661 949.0169675781058 298.4089118285041
643 0.005 3.215 1 818.8668317345913 689.434475189771 689.4186690098156 1007.121995706279 1046.114036230681 1055.055325530915 751.189165480225 351.1581671934687 949.0610340022785 298.4090283726107
644 0.005 3.22 1 819.0301404787884 689.7421146731861 689.7266765228521 1007.135329157869 1046.11425176895 1055.055428879394 751.3891272174623 351.2694473461552 949.1046031990489 298.4091444603702
645 0.005 3.225 1 819.1932861634485 690.0491243252632 690.0340530524742 1007.149082886474 1046.115122790858 1055.056280038444 751.5887895377112 351.3806638712076 949.1485512774672 298.4092606047002
646 0.005 3.23 1 819.3560193643472 690.3555040974497 690.340799125479 1007.16243152482 1046.115344343494 1055.056383889671 751.7879927578711 351.4918112471084 949.1920109489472 298.4093763213905
647 0.005 3.235 1 819.5185057726768 690.6612582923869 690.6469185339062 1007.176123623898 1046.11617568466 1055.057219062983 751.9869249248987 351.6028919605789 949.2350500111401 298.4094921143723
648 0.005 3.24 1 819.680626403789 690.9663854693013 690.9524101374807 1007.189381585529 1046.1163892991 1055.05732588762 752.1854497828393 351.713904797236 949.2780760516102 298.4096074312661
649 0.005 3.245 1 819.8425295839037 691.2708879855076 691.2572760666867 1007.203115186487 1046.117274870321 1055.058183067465 752.3836661381143 351.8248465256349 949.3216534543469 298.4097228008384
650 0.005 3.25 1 820.0039698217948 691.574766325504 691.5615169510593 1007.216392713885 1046.117493913664 1055.058282606367 752.5815290180863 351.9357180909614 949.3648097896894 298.4098376962319
651 0.005 3.255 1 820.1652161477087 691.8780225248352 691.8651347424108 1007.230062444591 1046.118359005986 1055.05912721045 752.7792970060143 352.0465266022485 949.4083802020632 298.4099526279474
652 0.005 3.26 1 820.3260137268419 692.180657407 692.1681302673304 1007.243283919222 1046.11856803983 1055.059223846141 752.976604819244 352.1572653969812 949.4514531165141 298.4100670787932
653 0.005 3.265 1 820.4866265002577 692.4826736754623 692.4705059695342 1007.256918713355 1046.119429905739 1055.06006774843 753.1735739728167 352.267956269433 949.4948998800561 298.4101815299159
654 0.005 3.27 1 820.6467689829575 692.7840709684281 692.7722618523036 1007.27014278792 1046.11965059652 1055.060168887224 753.3701783377525 352.378571670235 949.5377691813313 298.4102955541717
655 0.005 3.275 1 820.8067373017914 693.0848517375636 693.0734006085268 1007.283904986117 1046.120530366117 1055.061016702631 753.5663260928847 352.4891087816572 949.5810721889028 298.4104095936071
656 0.005 3.28 1 820.9662977656036 693.3850166022265 693.3739222684271 1007.29713561634 1046.120736050964 1055.061108017411 753.7621850889063 352.5995725113841 949.6238867268393 298.4105232181769
657 0.005 3.285 1 821.1256596949619 693.6845684733229 693.6738297049859 1007.310748091663 1046.121590504882 1055.061947041646 753.9577410300741 352.7099485644275 949.6670736571452 298.4106368864535
658 0.005 3.29 1 821.2845654377317 693.9835073922125 693.9731233310449 1007.323896773048 1046.121792320783 1055.062039889887 754.1529127507958 352.8202643906216 949.7097590041694 298.4107501745164
659 0.005 3.295 1 821.4432580040556 694.2818358915481 694.2718054296365 1007.337423990065 1046.122638217861 1055.062874761898 754.3477529820001 352.9304995881011 949.7528058084615 298.4108635440962
660 0.005 3.3 1 821.6014857237378 694.5795536725547 694.5698762549237 1007.350510838456 1046.122836708482 1055.062966693059 754.5422443587582 353.0406739754367 949.7953496906852 298.4109765235043
661 0.005 3.305 1 821.7595330535925 694.8766638987489 694.8673382713563 1007.364027945687 1046.123696359852 1055.063808555557 754.7364330261234 353.1507693954057 949.8382761491494 298.4110896442967
662 0.005 3.31 1 821.9171429037303 695.1731667817446 695.1641920200975 1007.37711351997 1046.123903109615 1055.063900365969 754.9302592567471 353.2608086901591 949.8807094605073 298.4112023878847
663 0.005 3.315 1 822.0745314944216 695.4690647134225 695.4604398207725 1007.390617596561 1046.12476242543 1055.064738899513 755.1237906593805 353.3707831869347 949.9235128191946 298.4113152795492
664 0.005 3.32 1 822.2314583778957 695.764357394784 695.756081724353 1007.403641372065 1046.124944702872 1055.064814766662 755.3169043157935 353.4807174594008 949.9657981038937 298.4114278162897
665 0.005 3.325 1 822.3882326817485 696.0590480638313 696.0511203908089 1007.417110510853 1046.125800548179 1055.065653397314 755.5097476962979 353.5905769121961 950.0084747895743 298.4115405125829
666 0.005 3.33 1 822.5445719089893 696.3531363781034 696.3455560365262 1007.430136009382 1046.12599879558 1055.065739405786 755.7022157570653 353.7003642945623 950.050649455952 298.4116528269525
667 0.005 3.335 1 822.7007340311717 696.6466246148188 696.6393907584352 1007.443577667638 1046.126850206816 1055.066572793002 755.8943858791728 353.810080144489 950.0931983530858 298.4117652620377
668 0.005 3.34 1 822.8563918723108 696.9395122313224 696.9326244624984 1007.456642940754 1046.127083436165 1055.066679058787 756.0861345209697 353.9197222710001 950.1353024931226 298.4118773497166
669 0.005 3.345 1 823.0118981587765 697.2318025342087 697.2252597650868 1007.470087077911 1046.127940837028 1055.067511366469 756.2776267681422 354.0293081932543 950.1777561339122 298.4119895043837
670 0.005 3.35 1 823.1669984589471 697.5234958337188 697.5172972022131 1007.483072275263 1046.128135100133 1055.0675923179 756.4687868185079 354.138818913157 950.219699453282 298.4121013005415
671 0.005 3.355 1 823.3220406849362 697.8145949498746 697.8087393446004 1007.496477684834 1046.12898633457 1055.068423917148 756.6597343197773 354.2482461173951 950.2620419450255 298.4122132413689
672 0.005 3.36 1 823.4766092503128 698.1050996384954 698.099586273204 1007.5094219058 1046.129176238357 1055.068503435448 756.850255526164 354.3576013594193 950.3038504370925 298.4123247622198
673 0.005 3.365 1 823.6310149047365 698.3950129581308 698.3898405704159 1007.522789029342 1046.130026599433 1055.069335840267 757.040493500455 354.4668988442411 950.346039822077 298.4124364568914
674 0.005 3.37 1 823.7850295438764 698.6843339357378 698.6795022976008 1007.535737704595 1046.130234422505 1055.069426103397 757.2302810496384 354.5761061560873 950.3875886732401 298.4125477750977
675 0.005 3.375 1 823.9387633556786 698.9730656052309 698.9685736415082 1007.549088879096 1046.131086669211 1055.07025727105 757.4198132131439 354.6852248188471 950.4296152962985 298.4126592247725
676 0.005 3.38 1 824.0920446253102 699.2612080917506 699.2570549979486 1007.561984543987 1046.131277849084 1055.07033546921 757.6089802812559 354.7942783480221 950.4711830996868 298.4127703069673
677 0.005 3.385 1 824.2451281565304 699.5487641986275 699.544948770842 1007.575279214261 1046.132115317093 1055.071157824138 757.797863964963 354.9032649281914 950.5131193703087 298.412881556753
678 0.005 3.39 1 824.397800107017 699.8357335499156 699.8322553118638 1007.58813581605 1046.132304694952 1055.071236791453 757.9863518500646 355.012186326443 950.5545628849718 298.412992380539
679 0.005 3.395 1 824.5502985257879 700.1221189022099 700.1189767336579 1007.601418366387 1046.133152070056 1055.072065258334 758.1745764301595 355.1210549549594 950.5963763733907 298.413103359563
680 0.005 3.4 1 824.7023625941072 700.4079203121777 700.4051134089291 1007.614246788557 1046.133336707009 1055.072138574857 758.3624353163549 355.2298406589971 950.6376801186897 298.4132139346521
681 0.005 3.405 1 824.854252837534 700.6931402752767 700.6906676118598 1007.627487418514 1046.134173710527 1055.072959894917 758.5500064688736 355.3385560938194 950.6793540350529 298.4133246129625
682 0.005 3.41 1 825.0057072739166 700.9777788618651 700.9756396817833 1007.64028702438 1046.134357141418 1055.073032868577 758.7372114893225 355.4471875750853 950.7205278496243 298.413434865996
683 0.005 3.415 1 825.1568556662347 701.2618384911888 701.260031843492 1007.653515691893 1046.135202530588 1055.073859287863 758.9241352990698 355.5557467793872 950.7620941687123 298.4135452426942
684 0.005 3.42 1 825.3076323666735 701.5453190204616 701.5438442962355 1007.666292928708 1046.135386234013 1055.073930896643 759.1106821871603 355.6642339694554 950.8031520909158 298.4136551483705
685 0.005 3.425 1 825.4582671887368 701.8282232484721 701.8270793705927 1007.679480031195 1046.136221769615 1055.07475037645 759.2969494342731 355.7726493053777 950.8445782424009 298.4137651013661
686 0.005 3.43 1 825.6084837628591 702.1105509914829 702.109737310679 1007.692224186301 1046.136402704798 1055.074820831123 759.4828491389364 355.8810126482799 950.8855033389123 298.4138745941204
687 0.005 3.435 1 825.7585432064212 702.3923049878939 702.3918204553828 1007.705386935395 1046.137239003194 1055.075640200488 759.6684850375558 355.9892877283777 950.9268044370568 298.4139841113335
688 0.005 3.44 1 825.9081787418548 702.6734850825185 702.6733290321592 1007.718104921747 1046.13741833332 1055.075708543739 759.8537484302217 356.0974885645614 950.967606773663 298.4140930996863
689 0.005 3.445 1 826.0577021051942 702.954093893891 702.9542653086858 1007.731235563146 1046.138249504074 1055.076524191304 760.0387327180812 356.2056226584594 951.0087890944354 298.4142021135579
690 0.005 3.45 1 826.2067764106297 703.2341313317538 703.2346295448248 1007.74392152622 1046.138425431399 1055.076590513532 760.2233498626564 356.3136688141769 951.0494595485417 298.4143105885184
691 0.005 3.455 1 826.3556787864509 703.5136001518513 703.5144240872683 1007.757030671762 1046.139260072962 1055.077408332483 760.407695865099 356.4216289396272 951.0905101230228 298.4144191024417
692 0.005 3.46 1 826.5041168915179 703.7925001098189 703.7936491562555 1007.769694826436 1046.139435781437 1055.077473164633 760.5916747723802 356.5295136191172 951.1310641656695 298.4145271516306
693 0.005 3.465 1 826.6524044904012 704.0708338285366 704.0723069836283 1007.782769372575 1046.140264587732 1055.078286566441 760.7753795734021 356.6373346220141 951.171995458951 298.4146351887367
694 0.005 3.47 1 826.8002689773485 704.3486011426195 704.3503977812085 1007.795398517668 1046.140437512299 1055.078350118811 760.9587172032858 356.745083789746 951.2124283771047 298.4147427354762
695 0.005 3.475 1 826.9479700446849 704.6258044659356 704.6279236776304 1007.808444834685 1046.141266073542 1055.079163341246 761.1417779432944 356.8527552989333 951.2532357509226 298.4148503079601
696 0.005 3.48 1 827.0952519514454 704.9024438895646 704.9048850088375 1007.821047687267 1046.141438935744 1055.079226040898 761.3244778548049 356.9603611832297 951.2935470565935 298.4149573775476
697 0.005 3.485 1 827.2423445503098 705.1785217723128 705.181283818491 1007.833897101348 1046.142225922101 1055.080019622902 761.5068052276079 357.0678761987827 951.3341715223935 298.4150644713577
698 0.005 3.49 1 827.3889463187509 705.4540379374204 705.4571203661608 1007.846408544523 1046.142397477825 1055.080086782689 761.6887632927669 357.175316919497 951.3743267906817 298.415171009478
699 0.005 3.495 1 827.5354474768736 705.7289942752841 705.7323962176952 1007.85941654806 1046.143230331988 1055.080896056546 761.8705424109024 357.282685355382 951.4148924911094 298.4152775486581
700 0.005 3.5 1 827.6815476445386 706.0033911949297 706.0071121498822 1007.871997942674 1046.143419899563 1055.080965569568 762.0519575212994 357.3899791714231 951.4549737493602 298.4153835538024
701 0.005 3.505 1 827.8275015050028 706.2772316507345 706.2812705580866 1007.884988640044 1046.144252097235 1055.081775522749 762.2330767334423 357.4972411966834 951.495435462073 298.4154895521118
702 0.005 3.51 1 827.9730337002427 706.5505155676128 706.5548717097427 1007.897522579632 1046.144420348697 1055.081831499336 762.4138619986953 357.6044191189466 951.5353939887058 298.4155950180736
703 0.005 3.515 1 828.1184007628212 706.8232450395363 706.827917611595 1007.910456109209 1046.145238603366 1055.082635960295 762.5943706747266 357.7115183557524 951.5757207613286 298.4157004712324
704 0.005 3.52 1 828.2632528585272 707.0954200673079 707.100408428292 1007.922941879308 1046.145404647661 1055.082693489741 762.7745261414893 357.8185359981018 951.615531303721 298.4158054064446
705 0.005 3.525 1 828.407976325865 707.367043301438 707.3723464340846 1007.93584779762 1046.146225797928 1055.083499586432 762.9544215894173 357.9254750354821 951.6557343117074 298.4159103468009
706 0.005 3.53 1 828.5522963909712 707.6381152212145 707.6437322057778 1007.948311086784 1046.146391005863 1055.083554617873 763.1339668695691 358.0323365887014 951.6953944657832 298.4160148002441
707 0.005 3.535 1 828.6964710994841 707.9086379002097 707.9145678221311 1007.961188001672 1046.147209757744 1055.084358128817 763.3132411172531 358.1391203866986 951.7354755017921 298.4161193225431
708 0.005 3.54 1 828.8402416917099 708.1786112329404 708.1848534851968 1007.973626396409 1046.147373402215 1055.084411259988 763.492163305211 358.2458223743215 951.7750706641269 298.4162233360407
709 0.005 3.545 1 828.983867727801 708.448038267741 708.4545916638028 1007.986474307096 1046.148189242697 1055.085212498577 763.670818971836 358.3524335419085 951.8150407380882 298.416327418004
710 0.005 3.55 1 829.1276647809033 708.7169184228444 708.7237824745495 1007.998883267206 1046.148349991749 1055.085263595029 763.8491951578634 358.4589728940978 951.8545258782663 298.4164310499289
711 0.005 3.555 1 829.2710120448642 708.9852543188166 708.992428046435 1008.011694881144 1046.149161545853 1055.086062252604 764.0272647846277 358.5654346096057 951.8943690312088 298.4165348051141
712 0.005 3.56 1 829.4137936238668 709.2530452967592 709.2605281852179 1008.024101103761 1046.149326160433 1055.086113173787 764.2049985107774 358.6718358021138 951.9337102405908 298.4166381072152
713 0.005 3.565 1 829.5563541867925 709.5202944700048 709.5280854682009 1008.036905606282 1046.15013702228 1055.086909030837 764.3824396377101 358.7781410951642 951.9734308919947 298.4167415191199
714 0.005 3.57 1 829.6984270217425 709.7870012938405 709.795099799794 1008.049267396904 1046.150286761231 1055.086951951663 764.5595358125678 358.8843738970268 952.0126396377311 298.4168445431192
715 0.005 3.575 1 829.840371491098 710.0531684456503 710.0615735882463 1008.062028415347 1046.151092891134 1055.08774732071 764.7363416803003 358.9905342699506 952.0522393895841 298.4169476935378
716 0.005 3.58 1 829.9818966572261 710.3187959920676 710.3275071112329 1008.074356264543 1046.151248547912 1055.087794399775 764.9128141097316 359.0966216921303 952.0913471391995 298.4170504633066
717 0.005 3.585 1 830.123280068025 710.5838867004735 710.5929027206507 1008.087092531311 1046.15205847487 1055.088590859446 765.0890233223861 359.202632679106 952.1308307322905 298.4171533630658
718 0.005 3.59 1 830.2642372503302 710.8484400458622 710.8577604638542 1008.099384279388 1046.152212352438 1055.088636105061 765.2648631761182 359.3085668468032 952.1698160807179 298.4172558864523
719 0.005 3.595 1 830.4050393249623 711.1124581745692 711.1220822372651 1008.112098767583 1046.153023935913 1055.089432330069 765.440474479622 359.4144354057212 952.2091791673032 298.4173585366448
720 0.005 3.6 1 830.5454670012039 711.3759416070154 711.3858685499895 1008.12440384286 1046.153201144701 1055.089490160335 765.6157565665604 359.5202354349848 952.2480570823099 298.4174607768437
721 0.005 3.605 1 830.6857349977322 711.6388926014955 711.6491215238825 1008.137095020717 1046.154012447183 1055.090282698922 765.7907494383008 359.6259426374469 952.2873042533614 298.4175631560331
722 0.005 3.61 1 830.8255882263678 711.9013111428301 711.9118413983045 1008.149334382282 1046.154161306444 1055.090322241647 765.9654248602848 359.7315716175424 952.3260514445036 298.4176651236576
723 0.005 3.615 1 830.9653153539205 712.1631991301801 712.1740300333149 1008.161985808224 1046.154967017057 1055.091114706559 766.1398039097671 359.8371166399285 952.365176282343 298.4177672180711
724 0.005 3.62 1 831.1046159471917 712.4245568146576 712.435687681157 1008.174173284003 1046.155108398442 1055.091151619237 766.3138103182289 359.942586901663 952.4037931082933 298.4178688603335
725 0.005 3.625 1 831.2436294159928 712.6853866694697 712.6968165621811 1008.186764420639 1046.155902370253 1055.091938155894 766.4875669992464 360.0479793748876 952.4427731464828 298.4179706126304
726 0.005 3.63 1 831.3823037903921 712.9456886921444 712.9574169323479 1008.198934319953 1046.156049954162 1055.091978535886 766.6609775325165 360.1533043069646 952.4812735192684 298.4180719177706
727 0.005 3.635 1 831.5208656765431 713.2054654512954 713.2174910253011 1008.211467005086 1046.156838006331 1055.092765934704 766.8341692830329 360.2585379724777 952.5201451655868 298.4181733498537
728 0.005 3.64 1 831.6590355738674 713.4647162991865 713.4770387951734 1008.223585356021 1046.156981761407 1055.092805151886 767.0069986595613 360.3636847075786 952.5585234379539 298.4182743309609
729 0.005 3.645 1 831.7970710150493 713.7234442595314 713.7360625826358 1008.236131508334 1046.157783634772 1055.093593489343 767.1795542548838 360.4687583986594 952.5972803026547 298.4183754319843
730 0.005 3.65 1 831.9346996563592 713.981649129737 713.9945626243605 1008.248238992919 1046.157924852628 1055.093626352802 767.3517681449147 360.5737531203935 952.6355399019221 298.4184760984703
731 0.005 3.655 1 832.0722361785708 714.2393336163764 714.2525412584735 1008.26076211269 1046.158723179094 1055.094411682157 767.5237119221034 360.6786725741908 952.6741813971797 298.4185768741375
732 0.005 3.66 1 832.2093585165843 714.496497316691 714.5099985289737 1008.272854486622 1046.158866034341 1055.094445471127 767.6953232985132 360.7835153310593 952.7123308831086 298.4186771953797
733 0.005 3.665 1 832.3463508162404 714.753142972701 714.7669367445067 1008.285379766992 1046.159670291124 1055.095233143118 767.8667020035829 360.8882856602127 952.7508688249188 298.4187776313177
734 0.005 3.67 1 832.4829327798859 715.009270062585 715.0233558966356 1008.297454298019 1046.159810810391 1055.095264519672 768.037755949187 360.9929679401778 952.7889059514811 298.4188776349534
735 0.005 3.675 1 832.6193503438817 715.264880543819 715.2792577374204 1008.309915938839 1046.160606036163 1055.096047946465 768.2085558175922 361.0975762135798 952.8273159245347 298.4189777830346
736 0.005 3.68 1 832.7553661999727 715.5199747095883 715.5346426491226 1008.321946813823 1046.160743803838 1055.096078474327 768.3790323100774 361.2021145246014 952.8652320157364 298.4190774801847
737 0.005 3.685 1 832.8912360821396 715.7745549212393 715.7895127404436 1008.334392069546 1046.161538465865 1055.096861396909 768.5492123136485 361.3065614676028 952.9035230360913 298.4191773161245
738 0.005 3.69 1 833.0266992731222 716.0286214140914 716.0438683868358 1008.346409245527 1046.161677836889 1055.096891754847 768.7190860102374 361.410923753719 952.941323024578 298.4192767178404
739 0.005 3.695 1 833.1620324555868 716.282176305313 716.2977115976988 1008.358835474364 1046.162471260093 1055.097672272939 768.8886856012256 361.5152320071109 952.9795013994024 298.4193762797874
740 0.005 3.7 1 833.2969636941325 716.5352189569816 716.5510422270247 1008.370815052863 1046.162605552383 1055.097699519477 769.0579269619187 361.6194561673457 953.0171827376939 298.4194754522616
741 0.005 3.705 1 833.4317784999198 716.7877523799816 716.8038626268401 1008.383254398261 1046.163423191771 1055.098495191083 769.2269307720782 361.7235991537033 953.0552671412858 298.4195747421481
742 0.005 3.71 1 833.5662017853423 717.0397762090573 717.0561728852776 1008.395231692954 1046.163565685867 1055.098523810605 769.3955896735538 361.8276589543761 953.0928560982675 298.4196736195987
743 0.005 3.715 1 833.7004883009604 717.2912929596254 717.3079751509812 1008.407608969263 1046.16435720226 1055.099301216851 769.5639932994665 361.9316303568536 953.1308110032328 298.4197726586771
744 0.005 3.72 1 833.8343863225774 717.5423026640433 717.5592697658458 1008.419625556884 1046.164491843141 1055.099325405614 769.7320885760253 362.0355189404228 953.1682877548113 298.4198713134904
745 0.005 3.725 1 833.9681478065247 717.7928075406389 717.8100587099353 1008.431976445546 1046.165278434578 1055.100100582232 769.8999169998087 362.1393246209415 953.2061277852538 298.4199701519918
746 0.005 3.73 1 834.1015085385411 718.0428073606159 718.0603420273191 1008.443874163177 1046.165405737219 1055.100122329479 770.0674149747908 362.2430500342551 953.2434616001077 298.4200686370618
747 0.005 3.735 1 834.2347353956351 718.2923046664897 718.3101219177148 1008.456184117165 1046.166192011973 1055.100897617432 770.2346583254946 362.3466956945152 953.2811718654378 298.4201673072283
748 0.005 3.74 1 834.3674962115307 718.5412986020118 718.5593981134301 1008.468003367239 1046.166292106924 1055.100901446607 770.4015382731778 362.450279207755 953.3183406968718 298.4202656504751
749 0.005 3.745 1 834.5001043543939 718.7897917159792 718.8081726822458 1008.480265749454 1046.16707127278 1055.101673767737 770.5681925242297 362.5537752312952 953.3559106933139 298.4203641837673
750 0.005 3.75 1 834.6323515116266 719.0377840669722 719.0564459009886 1008.492095289389 1046.167197271816 1055.101693952109 770.7345134477345 362.6571925497747 953.3929984837609 298.4204623624778
751 0.005 3.755 1 834.7644877643928 719.2852781438526 719.3042199379953 1008.504335703743 1046.167981104333 1055.10246615911 770.9004731334958 362.7605166820139 953.4304715971906 298.4205607575791
752 0.005 3.76 1 834.8962442711315 719.5322736583275 719.5514948643474 1008.51613890628 1046.168106210155 1055.102483805626 771.0661589392704 362.8637640078911 953.4674503451497 298.4206587899669
753 0.005 3.765 1 835.0278595199781 719.7787725886595 719.7982725090734 1008.528352173026 1046.168887306139 1055.1032536925 771.2315705211138 362.9669339365082 953.504806920729 298.4207569888746
754 0.005 3.77 1 835.1589555493254 720.0247747366818 720.0445529326364 1008.540133715936 1046.169010404705 1055.103269102632 771.396586446515 363.0700219670136 953.5416694506972 298.4208547404262
755 0.005 3.775 1 835.2899282637164 720.2702844318165 720.2903392099896 1008.551915643913 1046.169766755692 1055.104032171614 771.5614598435186 363.1730198859347 953.5788365215802 298.4209527263356
756 0.005 3.78 1 835.4205608676804 720.5152997291663 720.5356307308987 1008.563545902232 1046.169895479763 1055.104052631781 771.7261576766916 363.275940310926 953.6155144059253 298.4210502344058
757 0.005 3.785 1 835.551093604523 720.7598231372468 720.780429597451 1008.575674727696 1046.170680320769 1055.104819653067 771.8905949298768 363.3787875147307 953.652613913851 298.421147981616
758 0.005 3.79 1 835.6812700135873 721.0038543635716 721.0247358554284 1008.587394382385 1046.170802185601 1055.10483062477 772.0546673136612 363.4815498332637 953.6892412715355 298.4212452359714
759 0.005 3.795 1 835.8115493444395 721.2473954949122 721.2685511316723 1008.599511453565 1046.171568910557 1055.10559010608 772.2184966942261 363.5841824311991 953.7262146357891 298.4213427649752
760 0.005 3.8 1 835.9413413204151 721.4904466853047 721.5118760037939 1008.611201612946 1046.171683242199 1055.105600693998 772.3819713195754 363.6867390758226 953.7627281506486 298.4214398115523
761 0.005 3.805 1 836.0709749250526 721.7330103309755 721.754712494519 1008.623301621289 1046.172456725496 1055.106365580584 772.5451126792738 363.7892327058954 953.7996325542033 298.4215371237036
762 0.005 3.81 1 836.2002044439963 721.9750863247956 721.99706081892 1008.634978102147 1046.172576803746 1055.106378279632 772.7079713659106 363.8916553431572 953.8360499756559 298.4216339407815
763 0.005 3.815 1 836.329138963352 722.2166773922879 722.2389233880467 1008.647105952454 1046.173367310069 1055.107149553155 772.8704844729475 363.9939994265877 953.8728983494078 298.4217309630995
764 0.005 3.82 1 836.4577121276478 722.4577821571647 722.4802994802099 1008.65875980972 1046.173486633617 1055.107160407519 773.0326680771262 364.0962654171685 953.9092356073837 298.421827556
765 0.005 3.825 1 836.5862373570575 722.6984036380056 722.72119138895 1008.670848885708 1046.174266491587 1055.107924824937 773.194767835913 364.1984452520515 953.9459469031159 298.4219243382516
766 0.005 3.83 1 836.7143933912354 722.9385412801408 722.9615989455547 1008.682610941932 1046.174387958151 1055.107930519755 773.3564936171238 364.3005619067492 953.9821804408072 298.4220206927287
767 0.005 3.835 1 836.8424899534346 723.1781978930952 723.2015245781699 1008.694678166806 1046.175150004697 1055.108685039259 773.5179652989679 364.4025921726774 954.0187793631205 298.4221172383406
768 0.005 3.84 1 836.970193212082 723.4173730351257 723.4409681946559 1008.706267288521 1046.175254525986 1055.108689444137 773.6791275892482 364.504529370848 954.0548612348869 298.4222132874859
769 0.005 3.845 1 837.0977747423636 723.6560685663113 723.6799314068197 1008.718178790179 1046.175994223759 1055.109436014201 773.8400814293569 364.6063955876025 954.091198337281 298.4223095303483
770 0.005 3.85 1 837.2249264287713 723.8942853949121 723.9184152736425 1008.729688120615 1046.176099481924 1055.109442453968 774.0007021989417 364.7081759570262 954.1270847131111 298.4224052456541
771 0.005 3.855 1 837.3519603261911 724.1320252069394 724.1564213415337 1008.741639193378 1046.176871028893 1055.110203262825 774.1610773650227 364.8098751146568 954.1633873802797 298.4225011020462
772 0.005 3.86 1 837.4786411833783 724.3692877179681 724.3939496771213 1008.753193400194 1046.177001693487 1055.110218355262 774.3211421129904 364.9114862501604 954.1992400144961 298.4225964368171
773 0.005 3.865 1 837.6052125043752 724.6060753088719 724.6310022625303 1008.765134737845 1046.177769703369 1055.110972734317 774.4809836808037 365.0130150593895 954.2354657693573 298.4226918861938
774 0.005 3.87 1 837.7313971461945 724.8423880688044 724.8675793277355 1008.776622283115 1046.177872533005 1055.11097123121 774.6404815732382 365.1144618732498 954.2711925860493 298.4227867583461
775 0.005 3.875 1 837.8574681118922 725.0782280937173 725.1036828601106 1008.788534130733 1046.178639765446 1055.111728748151 774.7997540113309 365.2158178493916 954.3072749304127 298.4228817811727
776 0.005 3.88 1 837.9831877253574 725.3135952713411 725.3393129637685 1008.800002776212 1046.17874663911 1055.111729576595 774.9587842838077 365.3170947844175 954.3428464995146 298.4229762404632
777 0.005 3.885 1 838.1087741134816 725.5484917943452 725.5744716188003 1008.811881930153 1046.179509929837 1055.112483340618 775.117528487434 365.4182960755489 954.3787924202542 298.4230708439555
778 0.005 3.89 1 838.2339666152063 725.7829173914727 725.8091588609043 1008.823314312725 1046.179608959757 1055.112478106515 775.2759391604873 365.5194101142603 954.4142399767715 298.4231648709913
779 0.005 3.895 1 838.3591110977463 726.0168739998469 726.0433765310275 1008.835172065925 1046.180369977933 1055.11322973335 775.4341113692077 365.6204425859307 954.4500841755575 298.4232590550202
780 0.005 3.9 1 838.4838481973758 726.2503614865994 726.2771246379239 1008.846584303031 1046.180472426634 1055.11322697736 775.591952973765 365.7213969646722 954.4854278033844 298.4233526778495
781 0.005 3.905 1 838.6084526898979 726.4833824394301 726.5104052951892 1008.858406165429 1046.181231709822 1055.113977608973 775.7495567981832 365.8222574966831 954.5211489022972 298.4234464264805
782 0.005 3.91 1 838.732676257566 726.7159365992205 726.7432185249587 1008.869764505475 1046.181325069159 1055.113970504948 775.9068858699871 365.9230288620793 954.5563449900974 298.4235395913324
783 0.005 3.915 1 838.8567750919808 726.9480261610161 726.9755663472143 1008.881531427747 1046.182076919653 1055.114718179117 776.0639366152144 366.0237141939189 954.5919322311291 298.42363289694
784 0.005 3.92 1 838.9804886323207 727.1796508008697 727.2074488017396 1008.892874716664 1046.182177504438 1055.114714623772 776.2207160469363 366.1243222786233 954.6270379696972 298.4237256211176
785 0.005 3.925 1 839.1041217306085 727.4108129844038 727.4388680492565 1008.904660280699 1046.182930828903 1055.115458350961 776.3772495466656 366.2248510908408 954.662524691108 298.4238184661015
786 0.005 3.93 1 839.2273460932172 727.641512338633 727.6698239599905 1008.915989593174 1046.183025333129 1055.115449064917 776.5334685244079 366.3252995349792 954.6975079272605 298.4239107088556
787 0.005 3.935 1 839.3504548689756 727.8717511610736 727.900318542128 1008.927728176658 1046.183780099194 1055.116195898351 776.6894395808812 366.4256657381072 954.7328763030106 298.4240031266997
788 0.005 3.94 1 839.4731886447966 728.1015291592354 728.1303518279889 1008.939028217289 1046.183876258449 1055.116186972161 776.8450914658407 366.525947925841 954.7677594236164 298.424094943735
789 0.005 3.945 1 839.5958130478765 728.3308486533298 728.3599258069416 1008.950739138688 1046.184629650866 1055.116931932543 777.0005105587296 366.6261494570857 954.8030260856821 298.4241869136575
790 0.005 3.95 1 839.7180556257568 728.5597093406307 728.5890404933421 1008.961994828069 1046.184720824635 1055.116920754973 777.1555867257313 366.7262668923233 954.8378006128175 298.4242783117115
791 0.005 3.955 1 839.8402103624738 728.7881130713023 728.8176974158775 1008.973726056391 1046.185479817604 1055.117666938273 777.3104513310863 366.8262999815657 954.8729989747609 298.4243698210537
792 0.005 3.96 1 839.9619631116827 729.0160596252199 729.0458968012898 1008.984931497284 1046.185547297568 1055.117639392545 777.4649774890022 366.9262468079482 954.9076515062028 298.4244608116796
793 0.005 3.965 1 840.0836229547476 729.2435517233057 729.2736408895411 1008.996574837921 1046.186295532764 1055.118384143192 777.6192983107107 367.0261055956158 954.9426993356772 298.4245519310045
794 0.005 3.97 1 840.2049114033285 729.4705889752453 729.5009296565781 1009.007777495274 1046.186384128155 1055.118370517404 777.7733114804681 367.1258788560672 954.9772511458506 298.4246425353611
795 0.005 3.975 1 840.32610588915 729.6971736159229 729.7277649981174 1009.019399903631 1046.187135607502 1055.119113990246 777.9271118386705 367.2255700691823 955.0121907627778 298.4247332999598
796 0.005 3.98 1 840.4469159737816 729.9233055073748 729.9541470887854 1009.030568689522 1046.187215135996 1055.119091620113 778.0805782217867 367.3251806495907 955.0466276169219 298.4248235373943
797 0.005 3.985 1 840.5676270294409 730.1489869673399 730.1800779498355 1009.042157195659 1046.187961576145 1055.11983199603 778.2338235960777 367.4247071068145 955.0814529938907 298.4249139851345
798 0.005 3.99 1 840.6879529918738 730.3742168911815 730.4055571215563 1009.053291315593 1046.188042240419 1055.11981235024 778.3867421648838 367.5241487776227 955.1157745873558 298.4250039330481
799 0.005 3.995 1 840.808179847225 730.5989981616169 730.6305867885352 1009.064849594074 1046.188789410316 1055.120553469747 778.5394440868795 367.6235070300628 955.1504877965688 298.4250940755268
800 0.005 4 1 840.9280381216491 730.8233303952479 730.8551669555102 1009.075969078804 1046.188874328786 1055.120535081819 778.691841978162 367.7227922702007 955.1847105078149 298.4251837335028
801 0.005 4.005 1 841.0478548789395 731.0472160229432 731.0792997079915 1009.087517648277 1046.189626762184 1055.121277809206 778.843993373433 367.8219813118016 955.2193328428044 298.4252735870878
802 0.005 4.01 1 841.1672872716036 731.2706549677621 731.3029851783764 1009.098623875355 1046.189714191418 1055.121259431768 778.9958620103805 367.921080181209 955.2534592094602 298.4253629243489
803 0.005 4.015 1 841.2866135226527 731.4936496774711 731.5262254596746 1009.110142131425 1046.19045978535 1055.121996522374 779.1475209231392 368.0200999057241 955.2879681806648 298.4254524630277
804 0.005 4.02 1 841.4055549999562 731.7161992934374 731.7490203280115 1009.121201398074 1046.190532956419 1055.121968708034 779.2988564071802 368.1190498200348 955.3219781580453 298.4255415116614
805 0.005 4.025 1 841.5243916270863 731.9383062283169 731.9713717527837 1009.132681500087 1046.191276250779 1055.12270656826 779.4499715992926 368.2179148305374 955.3563732045083 298.425630762681
806 0.005 4.03 1 841.6428708851035 732.1599703922971 732.1932798450191 1009.14371952599 1046.191356621437 1055.122684162747 779.6007943904045 368.316690695683 955.3902751431841 298.4257195185884
807 0.005 4.035 1 841.7612685103123 732.3811935264112 732.4147463493408 1009.155138127426 1046.192098494282 1055.123421796793 779.7513877273017 368.4153905128268 955.4241661514671 298.4258084798715
808 0.005 4.04 1 841.8792820504742 732.6019754635736 732.6357711928349 1009.166133214851 1046.19217803183 1055.123398080968 779.9016755443189 368.5139951924507 955.4577919464102 298.4258969596808
809 0.005 4.045 1 841.997190474419 732.8223184799671 732.8563563683953 1009.177554382655 1046.192920934588 1055.124132817885 780.0517392328435 368.6125118476003 955.4918922656783 298.425985649711
810 0.005 4.05 1 842.1147621514481 733.0422227623664 733.0765020108304 1009.188543358175 1046.192992230069 1055.1241015399 780.2015005409411 368.7109690158975 955.5258477022018 298.4260738396049
811 0.005 4.055 1 842.2322272015826 733.2616900673836 733.2962100589908 1009.199930721315 1046.193727415606 1055.124832767238 780.3510392247505 368.8093299135439 955.560045647673 298.4261622263089
812 0.005 4.06 1 842.3493268036698 733.4807200821875 733.5154804264704 1009.210870850261 1046.193801110968 1055.124805793815 780.500276986603 368.9075860693913 955.5936847062553 298.4262501828857
813 0.005 4.065 1 842.4662836501302 733.699314790573 733.7343148994734 1009.22223612672 1046.194544625545 1055.125541949189 780.6492613238385 369.0057596070324 955.6276780394642 298.4263383578999
814 0.005 4.07 1 842.582887220467 733.9174745020385 733.9527137259417 1009.233152242434 1046.194617495001 1055.125512130937 780.7979601286684 369.1038500039723 955.661158064062 298.4264260536891
815 0.005 4.075 1 842.6994082250541 734.1352010325107 734.1706787452512 1009.244489787957 1046.195356853024 1055.126244076459 780.9464386195081 369.2018514424831 955.6950203786934 298.4265139630077
816 0.005 4.08 1 842.8155585952331 734.3524938304718 734.388209673408 1009.25537021237 1046.195428570764 1055.126215256319 781.0946126347798 369.2997691490509 955.7283782807139 298.4266013922366
817 0.005 4.085 1 842.9316355175305 734.5693554357072 734.6053084028396 1009.266657715376 1046.196147658417 1055.126938602558 781.2425815508933 369.3976094934278 955.7620011126874 298.4266890613137
818 0.005 4.09 1 843.0473462140953 734.7857851019845 734.8219749612626 1009.277503379944 1046.196213877445 1055.126907701856 781.3902473964746 369.4953624255006 955.7951836711173 298.4267762728217
819 0.005 4.095 1 843.1629626408725 735.0017850080284 735.0382111631727 1009.288775157886 1046.196948821436 1055.127637168875 781.5376933162554 369.5930153558102 955.8287892538577 298.4268637238151
820 0.005 4.1 1 843.2782275518886 735.2173550431963 735.254016997825 1009.299601572238 1046.197018034388 1055.127604405859 781.6850473978496 369.6905870809293 955.8619163231514 298.4269507098535
821 0.005 4.105 1 843.3933879321912 735.4324978117793 735.4693947927109 1009.310844821862 1046.197749290995 1055.128330019239 781.8320496147758 369.7880739455248 955.895436646636 298.4270379186136
822 0.005 4.11 1 843.5081904441181 735.6472124822538 735.6843441336364 1009.321645817894 1046.197816678415 1055.128295561925 781.9787340540322 369.8854803711092 955.9284698680486 298.4271246408938
823 0.005 4.115 1 843.6228377363577 735.8615019463542 735.8988676064724 1009.332877823062 1046.198550154772 1055.129021621175 782.1251841476428 369.9827925060746 955.9619195471722 298.4272116095221
824 0.005 4.12 1 843.7371422658813 736.0753653152132 736.1129645336187 1009.343657028388 1046.198615327466 1055.128985012328 782.2713302532748 370.080022086316 955.9948622616225 298.4272981342811
825 0.005 4.125 1 843.8513777656024 736.2888049220468 736.326636915993 1009.354855773303 1046.199345147085 1055.129708826837 782.4172604240498 370.1771675124404 956.0281921946607 298.4273848900453
826 0.005 4.13 1 843.9652037130069 736.5018199026736 736.5398844497957 1009.365644618221 1046.199426327744 1055.129680671311 782.5628042378719 370.2742284627324 956.0610643125787 298.4274711954477
827 0.005 4.135 1 844.0790161326194 736.7144126449078 736.7527089647364 1009.37675388012 1046.200147749814 1055.130401536351 782.7081680220247 370.371204222709 956.0942357473367 298.4275577872421
828 0.005 4.14 1 844.1924793852156 736.9265829044482 736.965110531301 1009.387450362774 1046.200208834373 1055.13036306763 782.8532532128806 370.4681016783474 956.1269234758903 298.4276439300232
829 0.005 4.145 1 844.3058579131971 737.1383328696816 737.1770910860298 1009.398587992048 1046.200938678984 1055.131086131131 782.9981151152147 370.564902700737 956.1600145309438 298.427730368814
830 0.005 4.15 1 844.4188824648576 737.3496620937722 737.3886505064302 1009.40928406587 1046.201001841573 1055.131046521686 783.1427044956475 370.6616177589174 956.1926162011362 298.4278163945768
831 0.005 4.155 1 844.5318236628818 737.5605729121011 737.5997907725264 1009.420401277064 1046.201728045514 1055.131766148182 783.2870860765496 370.7582473271864 956.2256183690448 298.4279026881952
832 0.005 4.16 1 844.6444172204219 737.771064742382 737.8105116406957 1009.431057122932 1046.201788220486 1055.131724758729 783.4311975762209 370.85478917762 956.2581581013333 298.4279885823095
833 0.005 4.165 1 844.7569216347462 737.9811407391418 738.0208157079305 1009.442131499448 1046.202507741303 1055.132441218235 783.5751680472682 370.9512468151168 956.2910657655951 298.4280747773239
834 0.005 4.17 1 844.8690737844871 738.1907996391856 738.2307023188462 1009.45277447569 1046.202565180782 1055.132398035776 783.7189466176031 371.0476194191373 956.3234677738722 298.4281605525994
835 0.005 4.175 1 844.9811456342395 738.4000439156682 738.4401735566435 1009.463834662395 1046.203287022376 1055.133115227744 783.8624452872152 371.1439214073638 956.3562619423632 298.4282466279489
836 0.005 4.18 1 845.092844502014 738.6088730197854 738.6492292267108 1009.474436594508 1046.203337266774 1055.133065997331 784.0056010714562 371.2401429049517 956.3885448924364 298.4283322958163
837 0.005 4.185 1 845.2044677380439 738.8172893040163 738.8578713378359 1009.485467125854 1046.204058120665 1055.133781829178 784.1485259400097 371.3362670350386 956.4212311623655 298.4284182175176
838 0.005 4.19 1 845.3157406821667 739.0252921280401 739.0660996650113 1009.496045985386 1046.204110707657 1055.133734612316 784.291139679847 371.4322988940614 956.4534242980523 298.4285037310193
839 0.005 4.195 1 845.4269334047235 739.2328840462644 739.2739162743054 1009.50704650185 1046.204828997039 1055.134448541002 784.4335376694187 371.5282537654671 956.4860133831289 298.4285895137784
840 0.005 4.2 1 845.537769401072 739.4400642514665 739.4813208832753 1009.517596634925 1046.204879888739 1055.134400256814 784.5756337225276 371.624124472817 956.518105957851 298.4286748476207
841 0.005 4.205 1 845.6485344513734 739.6468353639868 739.6883156032424 1009.528584134086 1046.205602593126 1055.135116404033 784.7175403826055 371.7199039952014 956.5505985553375 298.4287604481489
842 0.005 4.21 1 845.7589443333588 739.853196434228 739.894900042906 1009.539109409482 1046.205651584262 1055.135065903661 784.8591381851135 371.8155925124398 956.5825876570386 298.4288455833341
843 0.005 4.215 1 845.8692764475534 740.0591498746597 740.101076151208 1009.55005731104 1046.206368681516 1055.135778715402 785.0005244936779 371.9111900327974 956.6149721164956 298.4289309581158
844 0.005 4.22 1 845.9792425014164 740.2646951523191 740.3068437338857 1009.560547460121 1046.206415078887 1055.135726883073 785.1416084971869 372.0067002816212 956.6468562964212 298.4290159253838
845 0.005 4.225 1 846.0891345758633 740.4698345918437 740.5122047584507 1009.571465486637 1046.207131716613 1055.13643922322 785.2824903460743 372.1021244708455 956.6791368394912 298.4291010948792
846 0.005 4.23 1 846.1986815185862 740.6745676857447 740.7171590599897 1009.581934226607 1046.207179442998 1055.136387142525 785.4230852043162 372.1974612602073 956.710922114143 298.4291857931154
847 0.005 4.235 1 846.3081674156158 740.8788968502471 740.9217086559996 1009.592832507251 1046.207897057306 1055.13709903108 785.5634931356229 372.2927077554195 956.7431060015211 298.4292707316167
848 0.005 4.24 1 846.4172759729125 741.0828214956543 741.1258533525577 1009.603279878705 1046.207944363902 1055.137045684422 785.7036004340529 372.3878683546276 956.774788219329 298.4293551722917
849 0.005 4.245 1 846.5263160576867 741.2863438113374 741.3295950504865 1009.614147520716 1046.20865772922 1055.137754350124 785.8435032702785 372.4829430351743 956.8068647102549 298.4294397883935
850 0.005 4.25 1 846.6350062054559 741.4894635129399 741.5329336881673 1009.624578188563 1046.20870624847 1055.137701231827 785.9831110786433 372.5779352387871 956.8384496443 298.4295238642266
851 0.005 4.255 1 846.7436277076097 741.6921827132674 741.7358711338304 1009.635421532867 1046.209417780755 1055.138408292485 786.1225258048056 372.672842069863 956.8704258640644 298.4296081165917
852 0.005 4.26 1 846.851905681969 741.8945008479612 741.9384071626813 1009.645807416421 1046.209458620858 1055.138351005166 786.2616559575858 372.7676603278245 956.9019028604923 298.4296917943026
853 0.005 4.265 1 846.9601109934697 742.0964201949334 742.1405437031881 1009.656615910151 1046.210168900645 1055.139058192722 786.4005833746069 372.8623784832354 956.933773297947 298.4297756095653
854 0.005 4.27 1 847.0679722449181 742.297940097281 742.3422804975639 1009.666975997335 1046.210211655496 1055.139001705438 786.5391580446523 372.9570125852904 956.9651484751067 298.4298588453938
855 0.005 4.275 1 847.1757592259346 742.4990628620882 742.5436194613288 1009.677759335361 1046.210922246268 1055.139708062668 786.6775597702227 373.0515624720769 956.9969179671606 298.4299422540369
856 0.005 4.28 1 847.2832043846045 742.6997883248771 742.7445606005388 1009.688089911027 1046.210961368594 1055.139648371303 786.8156988702085 373.1460261758931 957.0281906803895 298.4300250634652
857 0.005 4.285 1 847.3906437057775 742.900116961505 742.9451043932926 1009.698877878692 1046.211684856445 1055.140359902234 786.9536497256123 373.2404010962628 957.0598405169737 298.4301080199306
858 0.005 4.29 1 847.4977209737037 743.1000496340851 743.14525183118 1009.709196088816 1046.211724039548 1055.140297357846 787.0913184143409 373.3346896468606 957.0909956827268 298.4301903999327
859 0.005 4.295 1 847.6047081597388 743.29958874179 743.3450049828891 1009.719964763452 1046.21244103182 1055.141005136059 787.2287920378425 373.4288912608813 957.1225692194589 298.4302729518762
860 0.005 4.3 1 847.7113354505992 743.4987333496398 743.5443634206403 1009.730260333165 1046.212479774907 1055.140943566874 787.3659741354054 373.5230066565014 957.1536421714849 298.4303549545393
861 0.005 4.305 1 847.8178809694421 743.6974862153751 743.7433292645409 1009.740971031796 1046.213185051269 1055.141645476103 787.5029610839617 373.6170361864632 957.1851111457754 298.4304371087193
862 0.005 4.31 1 847.92408095697 743.8958466852225 743.9419023287941 1009.751223890113 1046.213218951829 1055.141581758234 787.6396685339314 373.7109739308638 957.2160835167408 298.4305187082242
863 0.005 4.315 1 848.0302071343912 744.0938169139775 744.1400844840887 1009.761897814559 1046.213922503505 1055.142282959669 787.7761753143785 373.8048240404831 957.2474508563021 298.4306004670399
864 0.005 4.32 1 848.1360091330033 744.2913965106292 744.3378756731269 1009.772107477189 1046.213952904077 1055.14221727435 787.9123793143933 373.8985892188675 957.2783229515143 298.4306817166136
865 0.005 4.325 1 848.2417260359498 744.4885875649263 744.5352776256925 1009.782750566282 1046.214656460612 1055.142918212786 788.0483964360366 373.9922710330862 957.3095899220449 298.4307630826597
866 0.005 4.33 1 848.3470958718143 744.6853894482613 744.7322900871557 1009.792941113751 1046.21468760766 1055.142851509308 788.1841339470384 374.085877508432 957.3403584455084 298.4308439046326
867 0.005 4.335 1 848.4523955600631 744.8818040547388 744.9289147693912 1009.803558092678 1046.215389727417 1055.14355075207 788.319664223969 374.1793913226489 957.3715237900539 298.4309248347857
868 0.005 4.34 1 848.5573573628058 745.0778311429452 745.1251515348474 1009.813723790091 1046.215420467673 1055.143483416868 788.4549218492664 374.2728136298189 957.402192932335 298.4310052260178
869 0.005 4.345 1 848.6622640859937 745.2734731033199 745.3210023999761 1009.824315827882 1046.216120513581 1055.144180576551 788.5899942322632 374.3661476130886 957.4332589712984 298.4310857436178
870 0.005 4.350000000000001 1 848.7668167316276 745.4687289367963 745.5164669321549 1009.834445891225 1046.216146522616 1055.144110410457 788.7247877190783 374.4594084778602 957.4638254347732 298.4311657096295
871 0.005 4.355 1 848.8713116659677 745.6636005517329 745.7115467447022 1009.845012548917 1046.216848034788 1055.144808296739 788.8593284829651 374.5525524055479 957.4948001603634 298.4312458019741
872 0.005 4.36 1 848.9754487064035 745.8580884104974 745.9062422636696 1009.855101472495 1046.216868882743 1055.144734983727 788.993635136366 374.6456155408374 957.5252581473438 298.4313253280908
873 0.005 4.365 1 849.0795219228818 746.0521942647566 746.1005551142719 1009.865625968281 1046.217565804374 1055.145431053548 789.1277500561545 374.7385943752622 957.5561187420707 298.4314050589846
874 0.005 4.37 1 849.1832586349642 746.2459172735096 746.2944848940415 1009.875701672109 1046.217591260033 1055.145359296311 789.2615769147824 374.8314886012216 957.5864861974785 298.4314842329744
875 0.005 4.375 1 849.2869331682857 746.4392598941208 746.4880335710548 1009.886207620149 1046.218288123064 1055.146053530391 789.3952139065115 374.9243003900005 957.6172531919333 298.4315635768269
876 0.005 4.38 1 849.3902804130221 746.6322216935042 746.6812010315318 1009.89627718863 1046.21831917454 1055.145984103812 789.5285881750033 375.0170225008957 957.6475337246128 298.4316423975567
877 0.005 4.385 1 849.4935574617906 746.8248052238084 746.8739892586012 1009.906696221696 1046.219007020819 1055.146673805025 789.6617846530553 375.1096544400845 957.6781688199409 298.4317214657009
878 0.005 4.39 1 849.5965907917868 747.0170095162929 747.0663979886423 1009.916692873904 1046.219025998695 1055.146598335283 789.7947515067672 375.2022086208258 957.7083217423325 298.4318000186008
879 0.005 4.395 1 849.6994975068309 747.2088369109475 747.2584291158943 1009.927087953224 1046.219705261213 1055.147283689421 789.9275251256621 375.2946739694239 957.7388956528742 298.4318787510596
880 0.005 4.4 1 849.8020704024706 747.4002866350523 747.4500823018807 1009.937067909942 1046.219728449168 1055.147211531732 790.0599957327184 375.3870554048985 957.7690139178146 298.4319569964143
881 0.005 4.405 1 849.9046076098091 747.5913602260848 747.6413590377942 1009.947547315108 1046.220433878553 1055.147907032939 790.1922461168273 375.4793454315046 957.7995350998161 298.4320354775689
882 0.005 4.41 1 850.0068121779399 747.7820577235809 747.8322591638649 1009.957498416672 1046.220447737197 1055.147826676138 790.3242409174851 375.571548072703 957.8294951483831 298.4321135128495
883 0.005 4.415 1 850.1089374769221 747.9723812583698 748.0227846920056 1009.967876746334 1046.221129659055 1055.148512056654 790.4560288088348 375.663661151494 957.8598507604404 298.4321917554357
884 0.005 4.42 1 850.2107384069889 748.1623302525197 748.2129354158994 1009.977794244451 1046.221135671266 1055.148444862806 790.587537305596 375.7556747312734 957.8897069455164 298.4322694934748
885 0.005 4.425 1 850.3124601193482 748.3519068018217 748.4027129757829 1009.988135041003 1046.221819686973 1055.149136038813 790.7188427405401 375.8476051457544 957.9199583200379 298.432347462768
886 0.005 4.43 1 850.4138491342854 748.5411105985714 748.5921174445233 1009.998043931809 1046.221847326142 1055.14906719856 790.8498825318679 375.9394498121886 957.9497149379852 298.4324249660242
887 0.005 4.435 1 850.5151593203166 748.7299439145409 748.7811507550271 1010.008402271657 1046.222539712146 1055.149753326826 790.9806957718562 376.0312061174034 957.9798820633337 298.4325027036393
888 0.005 4.44 1 850.6161265476549 748.9184057757003 748.9698123922922 1010.018298236321 1046.222563494036 1055.149677967045 791.1112603413993 376.1228707458395 958.0095547160574 298.4325800014586
889 0.005 4.445 1 850.7170315423272 749.1064985431841 749.1581042571314 1010.028610753898 1046.223246030719 1055.15035824397 791.2416418239671 376.2144499861415 958.0396257280921 298.4326575801294
890 0.005 4.45 1 850.8175955571978 749.2942216560715 749.3460261651571 1010.038490171018 1046.223268892718 1055.15028215127 791.3717455381175 376.3059426503673 958.0692143024645 298.4327347131079
891 0.005 4.455 1 850.9180717883559 749.481577523988 749.5335800694789 1010.048788315779 1046.223952003659 1055.150962536672 791.5016666989781 376.3973512980446 958.0991974772182 298.4328120586617
892 0.005 4.46 1 851.0182403716841 749.6685653301715 749.7207656336046 1010.058642571435 1046.223971845581 1055.150884556173 791.6313275896603 376.4886778893431 958.1286943003348 298.4328889718755
893 0.005 4.465 1 851.1183525092122 749.8551871227767 749.9075845795464 1010.068902407121 1046.224648796367 1055.151561804642 791.7607965293159 376.5799165453566 958.1585802168875 298.4329661162441
894 0.005 4.47 1 851.2181417791787 750.0414423840967 750.0940367055688 1010.078678751226 1046.224663420495 1055.151482278854 791.8899825571322 376.6710767808059 958.187971770435 298.4330427785775
895 0.005 4.475000000000001 1 851.3178775234537 750.2273332414554 750.2801237923645 1010.088885556552 1046.225340411123 1055.152159768159 792.0189905384675 376.7621425982107 958.2177562839904 298.4331196851482
896 0.005 4.48 1 851.417317298455 750.4128583114149 750.4658449898502 1010.098707907116 1046.225366822022 1055.152083112783 792.1477425357516 376.8531159627994 958.2470853334657 298.4331961093582
897 0.005 4.485 1 851.5166980281676 750.5980205441205 750.6512026420088 1010.108919742256 1046.226041922952 1055.152756749538 792.2763086253723 376.9439969163451 958.2767888986035 298.4332727241591
898 0.005 4.49 1 851.6157546277148 750.7828193449723 750.8361965438806 1010.118684723484 1046.22605512153 1055.152674191896 792.4046080950782 377.0348002175326 958.3059942120558 298.4333488503037
899 0.005 4.495 1 851.7147564742129 750.9672567271826 751.0208283747938 1010.128850878774 1046.226726469676 1055.153348171159 792.5327189154625 377.1255128771337 958.3355827141344 298.4334251855066
900 0.005 4.5 1 851.8134338304341 751.1513323536872 751.2050980768422 1010.13858472272 1046.226741253286 1055.153267085571 792.6605668525697 377.2161186441681 958.3646850801407 298.4335010322675
901 0.005 4.505 1 851.9120420626834 751.3350482309369 751.3890073912017 1010.148730438686 1046.227413130141 1055.153939458031 792.7882255330145 377.3066437167937 958.3941784887962 298.4335771259539
902 0.005 4.51 1 852.010329471993 751.5184038772499 751.5725561431458 1010.158442559279 1046.227426473846 1055.153855999889 792.9156326214496 377.3970821776009 958.4231875775773 298.4336527771382
903 0.005 4.515 1 852.1085570932213 751.7014013740936 751.7557461096974 1010.168570059465 1046.228099965453 1055.154529093298 793.0428380120035 377.4874325910801 958.4525922105922 298.4337286245931
904 0.005 4.52 1 852.2064645119123 751.8840401575504 751.9385770505992 1010.178256433726 1046.228111651949 1055.15444421019 793.1697885121013 377.5776866339334 958.4815084701673 298.4338040146973
905 0.005 4.525 1 852.3043107609967 752.0663221643607 752.1210506453532 1010.188353764333 1046.228782494868 1055.155115500771 793.2965546856675 377.6678555625361 958.5108167841172 298.4338796605697
906 0.005 4.53 1 852.4018395096887 752.248246946684 752.3031666995718 1010.198012541335 1046.228792980613 1055.155029639081 793.4230627469422 377.7579348911132 958.5396380554801 298.4339548325848
907 0.005 4.535 1 852.4993101884841 752.4298165526797 752.4849269603548 1010.208083644654 1046.229462971168 1055.155699984986 793.5493884725626 377.8479275602945 958.5688526354438 298.4340302850845
908 0.005 4.54 1 852.5964627168856 752.6110303830213 752.6663311739892 1010.21771522083 1046.22947209145 1055.155612884465 793.6754388321624 377.9378316751028 958.5975797407533 298.4341052871631
909 0.005 4.545 1 852.6935606158364 752.7918905812497 752.8473811138568 1010.227759193403 1046.230140772455 1055.156282093698 793.8013156662111 378.0276477850547 958.626699883935 298.4341805297972
910 0.005 4.55 1 852.790345634186 752.9723966453693 753.0280765998001 1010.237367710926 1046.230151553232 1055.156195679042 793.9269387264245 378.1173786719602 958.6553356785687 298.4342553375826
911 0.005 4.555 1 852.8870732497793 753.1525506123089 753.2084193648278 1010.247385961215 1046.230819360824 1055.156863606379 794.0523808235605 378.2070244756403 958.6843629055896 298.434330407244
912 0.005 4.56 1 852.9834830059677 753.3323518979621 753.3884091641042 1010.256963666376 1046.230825939664 1055.156773821265 794.1775624028968 378.2965835022821 958.7129012297812 298.4344050598937
913 0.005 4.565 1 853.0798266193481 753.5118027027172 753.5680478752602 1010.266942902911 1046.231488349719 1055.157439204436 794.3025610076123 378.3860561541871 958.7418268204422 298.4344799674598
914 0.005 4.57 1 853.1758498201915 753.6909023996189 753.7473351420509 1010.276489675149 1046.231493165029 1055.157348581906 794.4272974842314 378.4754406524045 958.7702680848865 298.4345544539589
915 0.005 4.575 1 853.2718208223764 753.8696529391024 753.9262726648868 1010.286451441972 1046.232158710672 1055.158014808542 794.5518516952058 378.5647352365484 958.7991050944364 298.4346292540961
916 0.005 4.58 1 853.3674991725003 754.0480539887734 754.1048603547453 1010.295980509695 1046.232164303341 1055.157923158995 794.6761640854493 378.6539425575691 958.8274589732263 298.4347036391114
917 0.005 4.585 1 853.4631195567481 754.2261075098274 754.2830998835109 1010.30591595651 1046.232825851716 1055.158586023954 794.8002905282243 378.7430645260163 958.8562038020978 298.4347783173334
918 0.005 4.59 1 853.5584465351096 754.4038130500893 754.460991076901 1010.315412839705 1046.232827873541 1055.158492663862 794.9241681124196 378.8320980760369 958.88446110982 298.4348525605784
919 0.005 4.595 1 853.6537065543564 754.5811721171557 754.6385353216523 1010.325322136752 1046.23349009218 1055.159156240164 795.0478542967494 378.9210496036653 958.9131170860711 298.4349271181032
920 0.005 4.600000000000001 1 853.7486459399619 754.7581843183243 754.8157324829208 1010.334790620046 1046.233490406849 1055.159061072745 795.1712780101993 379.0099110745353 958.9412823736275 298.4350012445378
921 0.005 4.605 1 853.8435263944004 754.9348521557189 754.9925845121256 1010.34467496847 1046.234153008612 1055.159724732454 795.2945358843648 379.0986731896459 958.9698412114003 298.4350756394198
922 0.005 4.61 1 853.9380948102921 755.1111748781339 755.1690911430867 1010.354120126808 1046.234153475364 1055.159629138792 795.4175430755309 379.187349562628 958.997913892304 298.4351496315601
923 0.005 4.615 1 854.032613014371 755.2871547716796 755.3452543763873 1010.363990205051 1046.234811844608 1055.160288953621 795.5403554902083 379.2759385146055 959.0263934596377 298.4352239089879
924 0.005 4.62 1 854.1268165658574 755.4627909553529 755.5210736356336 1010.373412089377 1046.234808680366 1055.160190927024 795.6629108970998 379.3644710924464 959.0543806659507 298.4352977802513
925 0.005 4.625 1 854.2209672571918 755.6380854869965 755.6965506346381 1010.383246025909 1046.235466946126 1055.160851052989 795.78529106594 379.4529195531289 959.0827601998898 298.4353719279731
926 0.005 4.63 1 854.3148003824462 755.8130376855528 755.8716850641939 1010.392639665918 1046.23546455677 1055.16075330744 795.9074114429205 379.5412753336547 959.1106535691807 298.4354456565531
927 0.005 4.635 1 854.4085850740635 755.9876496457845 756.0464786538088 1010.402445785643 1046.236122744371 1055.161413010679 796.0293594219095 379.6295324858943 959.1389410948316 298.4355196313733
928 0.005 4.64 1 854.5020611310072 756.1619208234658 756.220931171798 1010.411811865303 1046.236118874647 1055.161313731158 796.1510564411652 379.7176949771692 959.1667429615616 298.435593166282
929 0.005 4.645 1 854.5954850201817 756.3358532218625 756.3950443164582 1010.421591328105 1046.236775633517 1055.161972179233 796.2726453329997 379.8057629127833 959.1949385590797 298.435666945079
930 0.005 4.65 1 854.6886183204056 756.5094463001031 756.5688176990136 1010.430970414906 1046.236784056798 1055.161878848338 796.3940098098817 379.8937479168802 959.2227045677544 298.4357402609758
931 0.005 4.655 1 854.7817047464721 756.6827021314734 756.7422532839482 1010.440738474269 1046.237441210102 1055.162535544012 796.5151564560816 379.9816415714337 959.2508382516191 298.4358137931018
932 0.005 4.66 1 854.8744793726549 756.8556200826187 756.9153507464065 1010.450052215324 1046.237431142835 1055.162431276091 796.636027228401 380.0694446093707 959.278467987917 298.4358868370786
933 0.005 4.665 1 854.9672018493827 757.0282019202368 757.0881116434421 1010.459779568345 1046.238085954054 1055.16308887866 796.7567045286893 380.1571577005056 959.3064874852271 298.4359600544061
934 0.005 4.67 1 855.0596118488739 757.2004472864666 757.2605357433627 1010.469056846146 1046.238074957522 1055.162984758288 796.8771282266433 380.2447770627974 959.3340045571073 298.436032723678
935 0.005 4.675 1 855.1519754232451 757.3723582837208 757.4326248384043 1010.478755690351 1046.238729347052 1055.163641352512 796.9973766203312 380.3323125812307 959.3619201214029 298.4361055793034
936 0.005 4.68 1 855.2438999639447 757.5439331336137 757.6043778160391 1010.48797865234 1046.238709159166 1055.163531908325 797.1173350363603 380.4197524281951 959.3892886639235 298.4361778914608
937 0.005 4.685 1 855.3358419858486 757.7151749236215 757.7757970463105 1010.497647149026 1046.23936345809 1055.164188427422 797.2371457216459 380.5071080236255 959.4171006253845 298.4362503574352
938 0.005 4.69 1 855.4275048004679 757.8860829975239 757.9468822812943 1010.506879395331 1046.239353623298 1055.164083061355 797.3567058491508 380.5943767038801 959.4444428125183 298.4363222991267
939 0.005 4.695 1 855.5191388377813 758.0566594034352 758.1176352380505 1010.516535974388 1046.24001041977 1055.164739765645 797.4760814735355 380.6815576502618 959.4721964021551 298.4363943862191
940 0.005 4.7 1 855.6104793081156 758.2269035166395 758.2880556387744 1010.525747313062 1046.23999993651 1055.164633524051 797.5952121678366 380.7686515379187 959.499462912666 298.4364659738694
941 0.005 4.705 1 855.7017812230434 758.3968173807386 758.4581451877617 1010.53537178044 1046.240650536944 1055.165286265038 797.7141751443678 380.8556586679057 959.5271211503157 298.4365376969415
942 0.005 4.71 1 855.7927752851824 758.5664004700002 758.627903632639 1010.544533842455 1046.240631303533 1055.165176117569 797.8328146210699 380.9425813709184 959.5542844743602 298.4366088975479
943 0.005 4.715 1 855.8837275660437 758.7356548709679 758.797332749532 1010.554123239127 1046.241281126316 1055.165829526139 797.9513124840677 381.0294147174764 959.5818454187407 298.4366802493783
944 0.005 4.72 1 855.9744023357007 758.9045794417249 758.9664319410513 1010.5631448388 1046.241276114836 1055.165721790874 798.0695580477088 381.1161587487282 959.6091754474509 298.4367510803289
945 0.005 4.725000000000001 1 856.0650391395584 759.0731765762101 759.1352030747271 1010.572627443516 1046.241925793034 1055.166371054226 798.1876513488924 381.2028143815912 959.6367845617868 298.4368220544791
946 0.005 4.73 1 856.1553657318266 759.2414456385414 759.3036458733641 1010.581718425133 1046.241909228765 1055.166259430811 798.30550772058 381.2893800260752 959.6638464141647 298.4368924623089
947 0.005 4.735 1 856.2454779016647 759.409388217553 759.4717617321714 1010.591239181654 1046.242553365203 1055.166907715574 798.4231338887818 381.3758568040437 959.6912613846841 298.436963064671
948 0.005 4.74 1 856.3353889176261 759.5770046424988 759.6395511089429 1010.600282853028 1046.242527756738 1055.166793734415 798.5404124364991 381.4622452075899 959.7181784128982 298.4370330871261
949 0.005 4.745 1 856.4252793911653 759.7442962277387 759.8070151192285 1010.609768963252 1046.24317268983 1055.167443756012 798.6575636126731 381.5485441123698 959.7454796603639 298.4371033150507
950 0.005 4.75 1 856.5148793566633 759.9112624163424 759.9741534795227 1010.618832963736 1046.243155641651 1055.167332198183 798.7745231553743 381.6347567951196 959.7722931276202 298.437172979538
951 0.005 4.755 1 856.6044402770665 760.0779049439105 760.1409677239097 1010.628319424785 1046.243801502991 1055.167980829059 798.8913584973097 381.7208761468722 959.7994918299556 298.4372428530763
952 0.005 4.76 1 856.6937006904986 760.2442233201748 760.3074575578958 1010.637362706245 1046.243778259434 1055.167864503454 799.0079615009332 381.8069104831307 959.8262042085919 298.4373122174612
953 0.005 4.765 1 856.7829310891285 760.4102198825171 760.4736249019398 1010.646840239092 1046.244426502088 1055.16851416263 799.1244445405979 381.8928600143351 959.8533288946378 298.4373817190495
954 0.005 4.77 1 856.8718554628406 760.5758934687102 760.6394691559915 1010.655858318313 1046.244401337276 1055.168396732882 799.2406681109803 381.9787235737122 959.8799591317062 298.4374507113675
955 0.005 4.775 1 856.9607384236042 760.7412461298143 760.8049919881729 1010.665297020507 1046.245043890962 1055.169043551977 799.3567206546386 382.064498371415 959.9069914068165 298.4375199100485
956 0.005 4.78 1 857.0493328696823 760.9062778442486 760.9701934466407 1010.674256764869 1046.245009563186 1055.16892228066 799.4725219089801 382.1501838681671 959.9335125418736 298.4375885869129
957 0.005 4.785 1 857.1378873920792 761.0709902838853 761.1350750743713 1010.683662535066 1046.245653654873 1055.169570833766 799.5881656643586 382.2357811290231 959.9604506117666 298.43765747033
958 0.005 4.79 1 857.2261399991565 761.2353824897618 761.2996363274954 1010.692624241739 1046.245626511055 1055.169452063837 799.7035402940317 382.3212958786988 959.9869005466979 298.4377258574344
959 0.005 4.795 1 857.3143594763153 761.3994567509659 761.4638790474173 1010.702011426048 1046.246270283666 1055.17009841151 799.8187602339092 382.4067206591541 960.0137608690613 298.4377944508184
960 0.005 4.8 1 857.4022709139906 761.5632122704881 761.6278028103387 1010.710952030499 1046.246244340924 1055.169978847371 799.9337281766226 382.4920564757055 960.0401305362975 298.4378625691987
961 0.005 4.805 1 857.490151799742 761.7266512927422 761.7914094490443 1010.720318548626 1046.246886683603 1055.170623422664 800.0485479207557 382.5773068266915 960.06690752908 298.4379309622477
962 0.005 4.81 1 857.57772808421 761.8897729494859 761.954698521827 1010.729234528778 1046.246858355389 1055.170502308489 800.1631252527427 382.6624688779898 960.0931906999059 298.4379988550914
963 0.005 4.815 1 857.6652700830366 762.0525790037566 762.117671578489 1010.738574225116 1046.247498830743 1055.171146075024 800.2775356925958 382.7475415004066 960.1198795096392 298.4380669958912
964 0.005 4.82 1 857.7525141277304 762.2150688813654 762.2803282482272 1010.747465461227 1046.247468863697 1055.171023535236 800.391668168682 382.8325228898237 960.1460764471027 298.4381346742458
965 0.005 4.825 1 857.8397153790742 762.3772449295699 762.4426703986571 1010.756767363446 1046.24810327446 1055.171663856675 800.5056454245135 382.9174165089314 960.1726710994069 298.4382026242689
966 0.005 4.83 1 857.9266138921523 762.5391062974447 762.604697594714 1010.765596842788 1046.248064801778 1055.171537799893 800.6197446038233 383.0022223397792 960.1987642004239 298.4382700801897
967 0.005 4.835 1 858.0134814687297 762.7006551253188 762.7664116516853 1010.774861189097 1046.248697844012 1055.172177239446 800.7335306381457 383.0869378445682 960.2252675887665 298.4383377974409
968 0.005 4.84 1 858.1000507014998 762.8618905810747 762.9278121348962 1010.783688766582 1046.248665352779 1055.172053016947 800.8470037775062 383.1715671420475 960.2512842372201 298.4384050094895
969 0.005 4.845 1 858.1865963316799 763.0228145371492 763.0889006766383 1010.792955991527 1046.249308014119 1055.172696985046 800.9602757496527 383.2561083653004 960.2777155194602 298.4384724997369
970 0.005 4.850000000000001 1 858.2728426459414 763.1834264155408 763.2496768992162 1010.801769155048 1046.249275517739 1055.172570799018 801.0732808238205 383.3405629443014 960.3036514283501 298.4385394855308
971 0.005 4.855 1 858.3590619883129 763.3437282821039 763.4101425513524 1010.811006379381 1046.249911915759 1055.173210401854 801.1861144093996 383.424928400734 960.3299938955499 298.4386067228178
972 0.005 4.86 1 858.4449791976555 763.5037198113821 763.5702974399798 1010.819785883741 1046.249871658635 1055.173079517395 801.2987043346681 383.5092065521641 960.3558396162994 298.4386734811965
973 0.005 4.865 1 858.5309996496203 763.6634031894366 763.7301434447684 1010.828955059151 1046.25049354334 1055.173712591239 801.411158901807 383.5933970116429 960.3820727109346 298.438740458771
974 0.005 4.87 1 858.6166545613563 763.8227773284659 763.889680030867 1010.837695693907 1046.250454691789 1055.173584503493 801.5233540240704 383.6774995088536 960.4078110074075 298.4388070144478
975 0.005 4.875 1 858.7022593319897 763.9818440784929 764.0489088077845 1010.846881761535 1046.251095101308 1055.174227423694 801.6353771729474 383.7615123180343 960.4339706147811 298.4388737850406
976 0.005 4.88 1 858.7875470531999 764.1406027819849 764.2078293307468 1010.855617166844 1046.251059311857 1055.174097981611 801.7471606302513 383.8454389001233 960.459642444571 298.438940119877
977 0.005 4.885 1 858.8727991352753 764.2990554859634 764.3664433227414 1010.864778180219 1046.251692846606 1055.174735136907 801.858787171295 383.9292783734738 960.4857260609429 298.4390066815765
978 0.005 4.89 1 858.9579275606917 764.4572021827449 764.5247508048753 1010.873499501825 1046.251659398601 1055.17460699869 801.9702524968145 384.0130302393449 960.5113524047999 298.439072784499
979 0.005 4.895 1 859.0429478962224 764.615044099512 764.6827531256716 1010.882641045325 1046.252293909413 1055.175244549058 802.0815074600343 384.0966979619101 960.5373646145046 298.4391391715076
980 0.005 4.9 1 859.127630560472 764.7725806579722 764.8404497899592 1010.891309053848 1046.252252605533 1055.175112012331 802.1924719567149 384.1802756516939 960.5628728903157 298.4392050754956
981 0.005 4.905 1 859.2122352750996 764.9298138250927 764.9978426579319 1010.900478885976 1046.25288755909 1055.175749675709 802.3032853490568 384.2637651524978 960.5887550755892 298.439271215936
982 0.005 4.91 1 859.2965133311113 765.0867428485483 765.1549312105498 1010.909188742987 1046.252851852899 1055.17561844683 802.413880365098 384.3471648417199 960.6141688318129 298.439336926108
983 0.005 4.915 1 859.3807741127115 765.2433695932656 765.3117169862304 1010.918302048411 1046.25348386935 1055.176253773124 802.5243196447632 384.4304778262931 960.6399954595818 298.43940290296
984 0.005 4.92 1 859.4647474622769 765.3996934366846 765.468199665122 1010.926943003628 1046.253438747675 1055.176117853945 802.6345221427829 384.513703336713 960.6653325634921 298.4394684381669
985 0.005 4.925 1 859.5486675672487 765.5557164226921 765.6243809565956 1010.935999528493 1046.254065857016 1055.176751443562 802.7445704821259 384.5968411811835 960.6910732168079 298.439534254732
986 0.005 4.93 1 859.6323037066803 765.7114377653227 765.7802604067701 1010.944595135656 1046.254021011459 1055.176618521448 802.8543876395717 384.6798921661526 960.716310141676 298.4395996191609
987 0.005 4.935 1 859.7159227680295 765.8668592167562 765.9358395605745 1010.953615751022 1046.25464843192 1055.177252537976 802.9640388339701 384.762856816779 960.7419588807282 298.4396652614859
988 0.005 4.94 1 859.7992440632729 766.0219802562526 766.0911180473715 1010.962190658476 1046.254601283886 1055.177113753152 803.0734548388103 384.8457327829717 960.767134508429 298.4397304636007
989 0.005 4.945 1 859.8825526371904 766.1768029528165 766.2460976358642 1010.971191246102 1046.255227694543 1055.177745101772 803.182717364771 384.9285237869342 960.7927133319052 298.4397959518164
990 0.005 4.95 1 859.9655717881726 766.3313264798929 766.4007778612508 1010.979740381222 1046.255180946107 1055.17760727051 803.2917908126656 385.0112257379794 960.8177941327179 298.4398610167773
991 0.005 4.955 1 860.048573762603 766.4855528319553 766.5551604028734 1010.988723048037 1046.255810550348 1055.178240943977 803.4006900453238 385.0938392114954 960.8432832823686 298.4399264036755
992 0.005 4.96 1 860.1312836253719 766.6394813718867 766.7092448740431 1010.997251340639 1046.255764101017 1055.178102772979 803.5093494494978 385.1763654455435 960.868277407609 298.4399913819367
993 0.005 4.965 1 860.2139507783953 766.7931135209983 766.8630325671326 1011.006225838378 1046.256394762007 1055.178734733478 803.6178416380501 385.2588052842763 960.893709463098 298.4400566178552
994 0.005 4.97 1 860.2963340133816 766.9464490470514 767.0165233733038 1011.014737482708 1046.256345662252 1055.178593675724 803.7261010484539 385.3411557688323 960.9186353505368 298.44012150804
995 0.005 4.975000000000001 1 860.3787079589322 767.099489847733 767.1697188746185 1011.023632336097 1046.256965497605 1055.179221881325 803.8342048989902 385.4234218613493 960.9439548653605 298.4401866839617
996 0.005 4.98 1 860.4607873859569 767.2522353560601 767.3226188274998 1011.032083285997 1046.25690968373 1055.179078649783 803.9420782587903 385.5055996172142 960.9687761018167 298.4402514657835
997 0.005 4.985 1 860.5428535714216 767.4046875397999 767.4752249326756 1011.040973730905 1046.257531910994 1055.179707682545 804.0498025215093 385.5876893418987 960.9940081803043 298.4403166303503
998 0.005 4.99 1 860.6247244598775 767.5568459167692 767.6275369341495 1011.049412049795 1046.257481339664 1055.179567632502 804.1573594645987 385.6696936635531 961.0187477963931 298.440381372676
999 0.005 4.995 1 860.7065378493135 767.7087117409126 767.7795560905821 1011.058278014867 1046.258103432593 1055.180195766672 804.2647214863264 385.7516092700009 961.0438930615608 298.4404464413066
1000 0.005 5 1 860.7880385075171 767.8602847961463 767.9312821498409 1011.066701312454 1046.258053620005 1055.180054258646 804.3718450294307 385.8334366108181 961.0685498793576 298.4405111000152
1001 0.005 5.005 1 860.8695187196623 768.0115669545569 768.0827168043303 1011.075552521927 1046.258675880158 1055.180681364557 804.4788252135145 385.9151754042462 961.0936186914091 298.4405761075728
1002 0.005 5.01 1 860.9506966009724 768.1625574130665 768.2338595884353 1011.083955600233 1046.258625395157 1055.180538831942 804.5855646481646 385.9968266874869 961.1182018350285 298.4406407186775
1003 0.005 5.015 1 861.0318518529845 768.3132581886682 768.3847121683257 1011.092786617933 1046.259248257382 1055.181166053907 804.6921466045436 386.0783905429711 961.1431968234883 298.4407056209184
1004 0.005 5.02 1 861.1127435717067 768.4636684180983 768.5352741346791 1011.101161766304 1046.259191077698 1055.181018992449 804.7984585482697 386.159866832075 961.1676903772874 298.4407701038501
1005 0.005 5.025 1 861.193552588032 768.6137900699894 768.685547051119 1011.109980238371 1046.259818720194 1055.181649485126 804.9046191881364 386.2412533963384 961.1926158026575 298.4408349018412
1006 0.005 5.03 1 861.2740679945249 768.763622299284 768.8355303457336 1011.118325234701 1046.259759857212 1055.181501114244 805.0105617716951 386.3225539766729 961.2170292391689 298.4408992684452
1007 0.005 5.035 1 861.354573798387 768.9131671811062 768.9852257609607 1011.127100763886 1046.260378857643 1055.182126418299 805.1163702744128 386.4037673015209 961.2418540713672 298.4409639391851
1008 0.005 5.04 1 861.4347989061853 769.0624240423726 769.1346329067622 1011.135428576963 1046.26032331271 1055.181979750792 805.2219659369226 386.4848937456118 961.2661867986961 298.4410281837165
1009 0.005 5.045 1 861.5150073015374 769.2113947890962 769.2837534163369 1011.144173048379 1046.260937978413 1055.182601819356 805.3274096411179 386.5659178988954 961.2909260346738 298.4410927199662
1010 0.005 5.05 1 861.5949149269967 769.3600787981342 769.4325869826877 1011.152456237355 1046.26087637459 1055.182452750639 805.4326262893019 386.6468590569132 961.3151622102906 298.4411568203824
1011 0.005 5.055 1 861.6748171976419 769.5084779512489 769.5811351757069 1011.161179730368 1046.261495265474 1055.18307782175 805.5377045670963 386.7277215935437 961.3398207441822 298.4412212251692
1012 0.005 5.06 1 861.75443346218 769.6565913809414 769.7293974735848 1011.169447056086 1046.261435445537 1055.182928550602 805.6425525541814 386.8084967235197 961.3639863258385 298.4412851477995
1013 0.005 5.065 1 861.8340347584909 769.8044211753148 769.8773755964285 1011.17814710301 1046.262052680352 1055.183551909056 805.7472590267806 386.8891856116678 961.388565438646 298.4413493109207
1014 0.005 5.07 1 861.9133492868541 769.9519664837246 770.0250690614752 1011.186392602189 1046.261990751069 1055.183400636578 805.8517294838933 386.9697882889951 961.4126491644005 298.4414129477641
1015 0.005 5.075 1 861.9926434425969 770.0992291500593 770.1724794278724 1011.195062445084 1046.262603295584 1055.184021288427 805.9560552382018 387.0502995482107 961.4371364577836 298.4414767592635
1016 0.005 5.08 1 862.0716468467987 770.2462084416031 770.3196062221864 1011.203272074717 1046.262538895661 1055.183869760685 806.0601547828734 387.1307245794918 961.4611325470846 298.4415400227975
1017 0.005 5.085 1 862.1506430485312 770.3929064082923 770.466451172967 1011.211919151656 1046.263153312527 1055.184491431812 806.164113745705 387.2110568286159 961.4855446520422 298.4416034499193
1018 0.005 5.09 1 862.2293584853956 770.5393220073005 770.6130136717326 1011.22011346007 1046.26309069387 1055.184339531275 806.2678412129226 387.2913103374448 961.509468620951 298.4416663097884
1019 0.005 5.095 1 862.3080659407901 770.6854577149913 770.7592956115824 1011.228739828181 1046.263703555784 1055.18495916877 806.3714374684226 387.3714757819296 961.5338034842948 298.4417293495721
1020 0.005 5.100000000000001 1 862.3864907222676 770.831312491262 770.905296460953 1011.23691309041 1046.263639280127 1055.184805915005 806.4748248697865 387.4515557151661 961.557645771965 298.441791826709
1021 0.005 5.105 1 862.4648921652413 770.9768885358711 771.0510180465913 1011.245517975356 1046.264249059223 1055.185423620313 806.5780585397855 387.5315495183815 961.5818900340859 298.4418544795424
1022 0.005 5.11 1 862.5430099903842 771.1221847797483 771.1964596935711 1011.253665024267 1046.26418270447 1055.185269342471 806.6810635841462 387.6114568657061 961.605649196167 298.4419165421965
1023 0.005 5.115 1 862.6211308192555 771.2672030830277 771.3416229862231 1011.262256160502 1046.264797773061 1055.185889850486 806.7839394535994 387.6912774475854 961.6298287439849 298.4419787629901
1024 0.005 5.12 1 862.6989663534437 771.4119426876945 771.4865074143852 1011.270382179194 1046.264730916703 1055.185734145069 806.8865856203068 387.7710113391293 961.653513008171 298.442040436156
1025 0.005 5.125 1 862.7767857580066 771.5564055890737 771.6311146322881 1011.278925618573 1046.265336082462 1055.186348917979 806.9891023889264 387.8506553000326 961.677601416915 298.4421022926336
1026 0.005 5.13 1 862.8543201223125 771.7005904630628 771.7754438359331 1011.287012218285 1046.265266719475 1055.186193466381 807.0913790831431 387.9302150783636 961.7011628604598 298.4421635786665
1027 0.005 5.135 1 862.9318348835625 771.8444998275908 771.919496924546 1011.295525373583 1046.265871694563 1055.186808619101 807.19357958946 388.0096888099994 961.7251493937454 298.4422250300688
1028 0.005 5.14 1 863.009040379845 771.9881326141532 772.0632732936951 1011.303586724152 1046.265801635786 1055.186651850764 807.2955039540128 388.0890802775597 961.7486405519122 298.4422859157283
1029 0.005 5.145 1 863.0862465727675 772.131490967278 772.2067747217671 1011.312086039374 1046.266409106242 1055.187267104844 807.397284988961 388.1683808593664 961.7725574698525 298.4423469715689
1030 0.005 5.15 1 863.1631778847591 772.274574090799 772.3500007276909 1011.320134947761 1046.266339448451 1055.187108984951 807.4988406615304 388.2475944155196 961.795990738715 298.4424074550653
1031 0.005 5.155 1 863.2400741448854 772.4173837972035 772.4929528512755 1011.328608501516 1046.266944131155 1055.187722558346 807.6002583258368 388.3267215184569 961.8198343350097 298.4424681414682
1032 0.005 5.16 1 863.3167002062842 772.5599194067377 772.6356306808052 1011.336631526307 1046.266872637241 1055.18756356857 807.7014517635569 388.4057586060791 961.8431908374379 298.4425282589054
1033 0.005 5.165 1 863.3933256803699 772.7021827007577 772.7780357812585 1011.345084901663 1046.26747819616 1055.188177560134 807.8025006227016 388.4847654356003 961.8669615449516 298.4425885665199
1034 0.005 5.17 1 863.4696764184595 772.8441729836327 772.9201676801285 1011.353083743183 1046.267406059392 1055.188017947814 807.9033264576698 388.5636610712679 961.8902392174684 298.4426483240821
1035 0.005 5.175 1 863.5460233091825 772.9858924842847 773.0620281732114 1011.36150965181 1046.268009205869 1055.188630252942 808.0040145367999 388.6424605575488 961.9139260895729 298.4427082905018
1036 0.005 5.18 1 863.62208636139 773.1273401858964 773.2036167135535 1011.369481038936 1046.267935165458 1055.188469289712 808.1044797502209 388.7211651276671 961.9371191752268 298.4427677634304
1037 0.005 5.185 1 863.6981508130376 773.2685181457754 773.3449349779585 1011.377875503796 1046.268535646835 1055.189080942208 808.2048179849588 388.7997794549973 961.9607248292631 298.4428274563896
1038 0.005 5.19 1 863.7739380013463 773.4094255206617 773.4859824804969 1011.385822602467 1046.268462799988 1055.188921094086 808.3049334033873 388.8783048629884 961.9838420785517 298.4428866574904
1039 0.005 5.195 1 863.8497222286632 773.5500642107579 773.6267608369271 1011.394203688142 1046.269067547032 1055.189533676132 808.4049126619743 388.9567431333347 962.0073733624531 298.442946127089
1040 0.005 5.2 1 863.9252310198206 773.6904333713873 773.7672695185228 1011.402138293571 1046.268996128451 1055.189372657953 808.5046793775473 389.0350932109515 962.0304165686006 298.4430051283964
1041 0.005 5.205 1 864.0007912300006 773.8305347029809 773.9075099717249 1011.410495975572 1046.26959609395 1055.189981265788 808.6043298523657 389.1133560121276 962.0538820773043 298.44306437455
1042 0.005 5.21 1 864.0760337879698 773.9703675382168 774.0474817749121 1011.418396748124 1046.269517897882 1055.189816628288 808.7037442434217 389.1915310014222 962.0768449391239 298.4431231685793
1043 0.005 5.215 1 864.1512568835224 774.1099340494242 774.1871866831311 1011.426728827194 1046.270117122067 1055.190425477218 808.8030246604696 389.2696202448826 962.1002188452476 298.4431822555185
1044 0.005 5.22 1 864.2261961036023 774.249233256856 774.3266241422118 1011.434606633752 1046.270039107253 1055.190260915255 808.9020807088436 389.347623401897 962.1231008824367 298.4432408788046
1045 0.005 5.225000000000001 1 864.3011286600304 774.388267112474 774.4657957781277 1011.44291556148 1046.270638553647 1055.190869671123 809.0009999868909 389.4255453792682 962.1463967385772 298.443299830198
1046 0.005 5.23 1 864.3757829086001 774.5270347195464 774.6047010319189 1011.450770615179 1046.270560207544 1055.190704324043 809.0996993314704 389.5033801557236 962.1692033248602 298.4433583527782
1047 0.005 5.235 1 864.4504357188647 774.6655381095003 774.7433415718871 1011.459057158827 1046.271159386645 1055.1913125699 809.1982667822235 389.581118827285 962.1924250027826 298.4434171689855
1048 0.005 5.24 1 864.5248140382047 774.8037763783506 774.881716847335 1011.466889311962 1046.271079970431 1055.191146167652 809.2966192596791 389.6587745871648 962.2151563028646 298.4434755532707
1049 0.005 5.245 1 864.5991902630184 774.9417515288486 775.0198285156159 1011.475151891018 1046.271677550569 1055.191753054192 809.3948388303399 389.7363457949576 962.2383014903485 298.4435342016161
1050 0.005 5.25 1 864.6732886165037 775.0794626936126 775.1576760405183 1011.482959852505 1046.271596996648 1055.191585772671 809.4928419307593 389.8138310387462 962.2609551980178 298.4435924033782
1051 0.005 5.255 1 864.7473848264725 775.2169118459092 775.2952610690157 1011.491198864526 1046.272194234822 1055.192192416284 809.590713676552 389.8912315259226 962.2840219793352 298.4436509006961
1052 0.005 5.26 1 864.8212108682603 775.3540980613719 775.432583044727 1011.4989905484 1046.272115375936 1055.192025619328 809.688355962146 389.9685418696816 962.3066018129051 298.4437088803786
1053 0.005 5.265 1 864.8950336343584 775.4910233171388 775.5696435832516 1011.507208906307 1046.272711621878 1055.192630944266 809.7858735368879 390.0457638569856 962.3295922395048 298.4437671409954
1054 0.005 5.27 1 864.9685844545671 775.6276867561276 775.7064421712498 1011.514976883276 1046.27263035435 1055.192462207148 809.8831530331579 390.1229035939863 962.3520957459583 298.4438249528276
1055 0.005 5.275 1 865.0421270970548 775.7640901646696 775.842980312445 1011.52316409589 1046.2732234471 1055.193066061613 809.9802974617979 390.1999661235342 962.3750079401071 298.4438830388818
1056 0.005 5.28 1 865.1153915827443 775.9002327943862 775.9792575070007 1011.530899541651 1046.273140110211 1055.192896809307 810.077239590779 390.2769399418549 962.3974289573003 298.4439406890752
1057 0.005 5.285 1 865.1886482054074 776.0361165668775 776.1152753744885 1011.539069021057 1046.273735577231 1055.193501758277 810.1740614267097 390.35382801203 962.4202652239269 298.4439986085522
1058 0.005 5.29 1 865.2616317050364 776.1717406206659 776.2510333786777 1011.54673866926 1046.273648683241 1055.193330250733 810.2706730450489 390.4306307348535 962.4426369224414 298.4440560886737
1059 0.005 5.295 1 865.3346157213855 776.3071068731655 776.3865331225714 1011.554852262128 1046.274239448068 1055.19393188334 810.3671445837589 390.507347416758 962.4654157995441 298.4441138527962
1060 0.005 5.3 1 865.4073246505604 776.4422144397283 776.5217740389436 1011.562527096861 1046.27415404833 1055.193760189827 810.4634077347781 390.5839783078244 962.4876960170969 298.4441711618301
1061 0.005 5.305 1 865.480035453019 776.5770652705637 776.6567577598698 1011.57064299567 1046.274747122305 1055.194362619992 810.5595469036244 390.6605101862831 962.5103853764456 298.4442287510148
1062 0.005 5.31 1 865.5524726084648 776.7116585421385 776.7914837547165 1011.578308858309 1046.274661463993 1055.194190020604 810.6554764648503 390.7369623999849 962.5325822094188 298.4442858850399
1063 0.005 5.315 1 865.6249102998244 776.8459961987984 776.9259536591962 1011.586407444673 1046.275253265668 1055.194791489204 810.7512792665962 390.81333093269 962.5551908691842 298.4443432718387
1064 0.005 5.32 1 865.6970752896505 776.9800772646157 777.060166857886 1011.594049066292 1046.275165381935 1055.194617754161 810.8467168091258 390.8896162840875 962.5773068481813 298.4444002252116
1065 0.005 5.325 1 865.7692395228413 777.1139037365896 777.194124990943 1011.602123854338 1046.275755923128 1055.195218563981 810.9421071355138 390.9658173738704 962.5998384019737 298.4444574440711
1066 0.005 5.33 1 865.8409185077936 777.2474746795687 777.327827475143 1011.609743626791 1046.275667388622 1055.195044182737 811.0372861416147 391.0419367939406 962.6218743307491 298.4445142274591
1067 0.005 5.335 1 865.9126845318266 777.3807919168737 777.4612758732831 1011.617795684981 1046.27625750094 1055.195644501308 811.1323692502041 391.1179747930834 962.644329807707 298.4445712940639
1068 0.005 5.34 1 865.9842311954417 777.5138547336596 777.5944696728864 1011.625394719562 1046.276168200632 1055.19546880264 811.2272641672785 391.1939254353065 962.666298027216 298.4446279016389
1069 0.005 5.345 1 866.0558116632179 777.6466650852652 777.7274105219417 1011.633422373109 1046.276756031794 1055.19606714601 811.3220413371516 391.2697888292738 962.6886795355668 298.4446847939346
1070 0.005 5.350000000000001 1 866.1271396757269 777.7792220166698 777.8600978283868 1011.640996286553 1046.276665779575 1055.195890807261 811.4166126186487 391.3455602822091 962.7105726306204 298.4447412472401
1071 0.005 5.355 1 866.1984729910365 777.9115276383189 777.9925332779067 1011.648992487148 1046.27724918776 1055.196486510748 811.5110604310395 391.4212512108448 962.7328671599676 298.444797962774
1072 0.005 5.36 1 866.2695423834288 778.0435809306674 778.1247162811975 1011.65653833572 1046.277157051443 1055.196309624873 811.605299832543 391.4968555409819 962.7546777187396 298.4448542502673
1073 0.005 5.365 1 866.3406209342068 778.1753838644353 778.2566484594411 1011.66451766442 1046.277744148419 1055.196907497982 811.6994161538269 391.572375259317 962.776906419405 298.4449108630735
1074 0.005 5.37 1 866.4114313242795 778.3069355607806 778.3883292536367 1011.672042606555 1046.277652001892 1055.196729644538 811.7933246355053 391.6478102230167 962.7986475208365 298.4449670499954
1075 0.005 5.375 1 866.4822464980068 778.4382377814954 778.5197601783483 1011.679996637283 1046.278237264811 1055.197325790247 811.8871055650584 391.7231574124588 962.8208033278792 298.4450235432259
1076 0.005 5.38 1 866.5527903929784 778.5692896984813 778.6509406742512 1011.687496565086 1046.278143491241 1055.197146585303 811.980677382109 391.7984249567956 962.8424708663521 298.4450796166587
1077 0.005 5.385 1 866.6233397890056 778.7000932928554 778.7818723762452 1011.695429165173 1046.278728935496 1055.197742748783 812.0741264459029 391.8736079955838 962.8645530613887 298.4451360374646
1078 0.005 5.39 1 866.6936187411741 778.8306477870821 778.9125547809948 1011.702905010948 1046.278633699271 1055.197562362707 812.167367348385 391.9487066202483 962.8861460952286 298.4451920347126
1079 0.005 5.395 1 866.7639020196567 778.9609550309727 779.0429894776206 1011.710815295793 1046.279218437511 1055.198158058065 812.2604898124805 392.0237193560248 962.9081556356817 298.445248366384
1080 0.005 5.4 1 866.833910740914 779.0910139461691 779.1731757726461 1011.718276631174 1046.279124947004 1055.197978173611 812.3534019377331 392.0986447481257 962.9296807002404 298.4453043094717
1081 0.005 5.405 1 866.9038981428027 779.2208267928473 779.3031155179762 1011.726170200404 1046.279709441337 1055.198572810814 812.4461873509281 392.1734731622554 962.9516227005601 298.4453606012791
1082 0.005 5.41 1 866.9736512229961 779.3503925627 779.43280804243 1011.733621922149 1046.279620983962 1055.19839512725 812.5387840838924 392.2482221563137 962.9730873466967 298.4454164729409
1083 0.005 5.415 1 867.0434164421123 779.4797131174779 779.5622549055136 1011.741493963447 1046.280203774873 1055.198987660778 812.6312550978863 392.3228888517112 962.9949600320037 298.4454727120026
1084 0.005 5.42 1 867.1129132010369 779.6087874911008 779.6914554793576 1011.748905042156 1046.280105591098 1055.198804677687 812.7235152962351 392.3974691127557 963.0163394940653 298.4455285548744
1085 0.005 5.425 1 867.1824170455762 779.7376176521904 779.8204113821021 1011.756746532636 1046.280686404838 1055.199397460794 812.815652468097 392.4719658721396 963.0381315139005 298.4455847210403
1086 0.005 5.43 1 867.2516505812542 779.8662025993856 779.9491219772135 1011.764132489866 1046.280588421068 1055.199214858644 812.9075789021837 392.5463855472121 963.0594346516503 298.4456405082177
1087 0.005 5.435 1 867.3209430658806 779.9945451460214 780.077589549796 1011.771945455868 1046.281165264823 1055.199806137343 812.9993976942113 392.620719705675 963.0811628834903 298.4456966608627
1088 0.005 5.44 1 867.3899493162028 780.1226435040678 780.205812908669 1011.779308649967 1046.281066839264 1055.199623529419 813.0909946897217 392.694959933862 963.1023903644693 298.4457523697355
1089 0.005 5.445 1 867.4589095021272 780.2504991028435 780.3337932240685 1011.787078744232 1046.281637680554 1055.200210606439 813.1824379918778 392.7691196912302 963.1239831738261 298.4458084333933
1090 0.005 5.45 1 867.5276052612481 780.3781114971333 780.4615301817413 1011.794412462568 1046.281537661961 1055.200026745593 813.2736934425665 392.8431967642002 963.1451227040623 298.4458641024723
1091 0.005 5.455 1 867.5963092210739 780.5054824645545 780.5890253114727 1011.802160016418 1046.282110021428 1055.200616729212 813.3648350317864 392.917189706373 963.1666653265722 298.4459200752835
1092 0.005 5.46 1 867.6647659035292 780.6326112456348 780.7162781255073 1011.809485066749 1046.282013454183 1055.200433986979 813.4557819989396 392.9910698641846 963.1877602322228 298.445975631773
1093 0.005 5.465 1 867.7332386580983 780.7594995738406 780.8432899992137 1011.817202516966 1046.282594379076 1055.201024364551 813.546612459119 393.0648812854687 963.2092380487676 298.4460314931831
1094 0.005 5.47 1 867.801459018122 780.8861467890066 780.9700606368781 1011.824497000928 1046.28249670462 1055.200837795962 813.6372448131513 393.1386153063402 963.230262845726 298.446086852626
1095 0.005 5.475000000000001 1 867.8697870657614 781.0125549132563 781.0965916416282 1011.832232427784 1046.283077091615 1055.201427248402 813.7277570591328 393.2122692844011 963.2517917481263 298.4461424885646
1096 0.005 5.48 1 867.9378186878358 781.1387229474433 781.2228824581358 1011.839521283915 1046.282977452114 1055.201239985245 813.8180703313811 393.2858414546183 963.2727948089483 298.4461976122666
1097 0.005 5.485 1 868.0058163920296 781.2646526177865 781.3489344901866 1011.847215578799 1046.283548578439 1055.201826061895 813.9082570619421 393.359330622769 963.2941600899845 298.4462529428089
1098 0.005 5.49 1 868.0735460460843 781.3903431455176 781.4747472592534 1011.854480816327 1046.28345093897 1055.201641694529 813.9982481471128 393.4327362613836 963.315056627838 298.446307741578
1099 0.005 5.495 1 868.1412523273031 781.5157962031204 781.6003221642679 1011.86214970065 1046.284020390105 1055.202226100606 814.0881088666008 393.506058837776 963.3363353070993 298.4463627380358
1100 0.005 5.5 1 868.2087009995316 781.6410109706829 781.725658704175 1011.869384864218 1046.283918212338 1055.202038287989 814.1777720466873 393.5792971708501 963.3571515537205 298.4464172060619
1101 0.005 5.505 1 868.2761443154225 781.7659892882336 781.8507583502577 1011.877034107755 1046.284489336351 1055.202624065319 814.2673148336243 393.6524503898366 963.3783594635412 298.4464718814937
1102 0.005 5.51 1 868.3433420329902 781.8907306674322 781.975620829303 1011.884243091535 1046.284385180249 1055.202434784052 814.3566957024422 393.7255208625429 963.3991023989396 298.4465260270873
1103 0.005 5.515 1 868.410502435819 782.0152365608278 782.1002474323558 1011.891867559652 1046.284954522121 1055.203019248928 814.4459552947349 393.7985075283713 963.4202357094777 298.4465803887509
1104 0.005 5.52 1 868.4774336440738 782.1395062108415 782.2246376827784 1011.899060569994 1046.284851528593 1055.202830226566 814.5350053407418 393.8714104718858 963.4409155746737 298.446634215556
1105 0.005 5.525 1 868.5443636312013 782.2635414043925 782.3487930414219 1011.906665587638 1046.285420291135 1055.203413778842 814.6239257686336 393.9442293723814 963.4619849435531 298.4466882503615
1106 0.005 5.53 1 868.6110427654893 782.3873414455337 782.4727131134904 1011.913829095634 1046.285317004586 1055.203225056451 814.7126391156125 394.016963950484 963.4825874272556 298.4467417264396
1107 0.005 5.535 1 868.6777245206815 782.5109079879129 782.5963992778471 1011.921411760687 1046.285886535574 1055.203808895152 814.8012355063544 394.089615264908 963.5035851131748 298.4467954253028
1108 0.005 5.54 1 868.7441629295388 782.634240276122 782.7198510353658 1011.928566769787 1046.28578281788 1055.203618247231 814.8896518543249 394.1621821041996 963.5241249398356 298.4468485939771
1109 0.005 5.545 1 868.8106018707647 782.7573400405 782.8430698557265 1011.936131714816 1046.286350189561 1055.204200331906 814.9779445126122 394.2346652956984 963.5450556623301 298.4469019684332
1110 0.005 5.55 1 868.8767941581347 782.8802064783222 782.9660552416725 1011.943263127577 1046.286244168046 1055.204008437202 815.0660439709046 394.3070642967022 963.5655268256547 298.4469547557459
1111 0.005 5.555 1 868.9429861345556 783.0028412889054 783.0888086082149 1011.95080957059 1046.286812824035 1055.204591314085 815.1540270877249 394.379380456189 963.5863896503141 298.447007765169
1112 0.005 5.56 1 869.0089453854426 783.1252437261481 783.211329478357 1011.95792092866 1046.286706835422 1055.204399183937 815.2418233625363 394.4516132293492 963.6067929331681 298.447060202705
1113 0.005 5.565 1 869.0748993119065 783.2474154774806 783.3336192651315 1011.965441144479 1046.287272542187 1055.204980095433 815.3294930992325 394.5237628660302 963.6275859430981 298.4471128768999
1114 0.005 5.57 1 869.140603101367 783.3693557698559 783.4556774780344 1011.97252810037 1046.287164921403 1055.204786735681 815.4169678964283 394.5958304120503 963.647919193151 298.4471649853255
1115 0.005 5.575 1 869.2063043145648 783.4910663526985 783.577505561615 1011.980025573315 1046.287729928836 1055.205367211877 815.5043222966181 394.6678151204731 963.6686440016126 298.4472173466281
1116 0.005 5.58 1 869.2717527298121 783.6125465858897 783.6991031051301 1011.987087186581 1046.287619927249 1055.205172304627 815.5914886987367 394.7397155202679 963.68890526028 298.447269142651
1117 0.005 5.585 1 869.3372037339503 783.7337981486944 783.8204715514437 1011.994561960425 1046.288183722416 1055.205751729258 815.6785371123141 394.8115382501582 963.7095603877183 298.4473212067375
1118 0.005 5.59 1 869.402457375396 783.8548204219248 783.9416105670757 1012.001590106971 1046.288067427676 1055.205553392037 815.7653991513715 394.8832765597332 963.7297825221349 298.4473727720529
1119 0.005 5.595 1 869.4676971299015 783.9756147946981 784.0625213294535 1012.009032651865 1046.288628023463 1055.206131739121 815.8521393374481 394.9549322326556 963.7503641296455 298.4474246026195
1120 0.005 5.600000000000001 1 869.5326866388228 784.0961805428058 784.1832033486693 1012.01604949094 1046.288518360132 1055.205936922399 815.9386894074024 395.0265058760026 963.7704806971942 298.4474759528402
1121 0.005 5.605 1 869.5976694024449 784.2165193944414 784.303658068205 1012.02348038745 1046.289081625061 1055.206515448781 816.0251203690678 395.0979970027699 963.790989424383 298.4475275720644
1122 0.005 5.61 1 869.6624002631411 784.3366304583678 784.4238849330154 1012.030478768582 1046.288971056626 1055.206319321348 816.1113595131357 395.1694001017023 963.8110419949912 298.4475787300119
1123 0.005 5.615 1 869.7271565005159 784.4565153263411 784.5438851830577 1012.037887783798 1046.289532161913 1055.206896192445 816.1974847695675 395.2407210688271 963.8314846745178 298.4476301838676
1124 0.005 5.62 1 869.7916586206311 784.5761734039002 784.6636585217511 1012.044864188874 1046.289419489034 1055.206698475308 816.2834207406833 395.3119628423034 963.8514712228415 298.4476811927254
1125 0.005 5.625 1 869.8561549618025 784.6956064271939 784.7832063977788 1012.052251921737 1046.289980009474 1055.20727498443 816.3692391784405 395.3831187223838 963.8718512556443 298.447732510653
1126 0.005 5.63 1 869.9204023010687 784.8148136146461 784.9025283162651 1012.059207507145 1046.289867157372 1055.207077061691 816.4548701307093 395.4541927486085 963.8917735194547 298.4477833771149
1127 0.005 5.635 1 869.98464858683 784.9337966823711 785.0216257138754 1012.066574432562 1046.29042714149 1055.207653025157 816.5403845668015 395.5251844198981 963.9120884581728 298.447834584618
1128 0.005 5.64 1 870.0486503342253 785.0525548572025 785.1404980908102 1012.073509336872 1046.290313901923 1055.207454626152 816.6257124983767 395.5960940803146 963.9319453608616 298.4478853284903
1129 0.005 5.645 1 870.1126535058296 785.1710898376429 785.2591468751777 1012.08085514669 1046.290873395867 1055.208030069259 816.7109244758825 395.6669212966327 963.9521941729587 298.4479363716388
1130 0.005 5.65 1 870.1764133039916 785.2894007976519 785.3775715386796 1012.087767695876 1046.290758743932 1055.207830499708 816.7959491002516 395.7376656229629 963.9719838955658 298.4479869841367
1131 0.005 5.655 1 870.2401763051154 785.4074893965961 785.4957734722174 1012.095091673257 1046.291317387705 1055.208405088262 816.8808567900835 395.8083274719907 963.9921660540125 298.4480378704091
1132 0.005 5.66 1 870.3036984256328 785.5253548730476 785.6137521678323 1012.101983354051 1046.291201903279 1055.208204585097 816.9655796720514 395.8789080416302 964.0118891769001 298.4480883062704
1133 0.005 5.665 1 870.3672234828424 785.6429989396581 785.7315090545388 1012.10928683688 1046.291763408095 1055.208782365683 817.0501870403946 395.9494052015829 964.0320038853108 298.4481390422284
1134 0.005 5.67 1 870.4305105502158 785.7604207855298 785.8490436166391 1012.116161318609 1046.291649280538 1055.208581856701 817.1346104661309 396.019824463643 964.051663812173 298.4481892981534
1135 0.005 5.675 1 870.4938128133031 785.8776222142122 785.9663573301417 1012.123447376587 1046.29220869703 1055.209156711868 817.2189266246934 396.0901596922479 964.0717180641807 298.4482398125638
1136 0.005 5.68 1 870.5568742153262 785.9946022902583 786.0834496202124 1012.130301922255 1046.292092571911 1055.208954231318 817.3030554237515 396.1604119331578 964.0913135470637 298.448289922744
1137 0.005 5.685 1 870.6199421826982 786.1113628028444 786.2003219256687 1012.13756432971 1046.29264943426 1055.209527783389 817.3870712147923 396.2305821487603 964.1112988228473 298.448340283916
1138 0.005 5.69 1 870.6827695737084 786.2279029642555 786.3169737577914 1012.144395408467 1046.292531034353 1055.209324040031 817.4709028606401 396.300668673684 964.1308263207072 298.4483901980558
1139 0.005 5.695 1 870.7455977851664 786.3442243911629 786.4334064796086 1012.151631032125 1046.293084969306 1055.209895894552 817.5546203025373 396.370675301745 964.150740555295 298.4484404107715
1140 0.005 5.7 1 870.8082381481516 786.4603267483699 786.5496198967819 1012.158434629215 1046.292964763597 1055.209691652708 817.6381749804623 396.4405998064834 964.1701737051305 298.4484901680207
1141 0.005 5.705 1 870.8708573304734 786.5762113260088 786.665615156563 1012.165649327027 1046.293519982409 1055.210264621997 817.7216139861814 396.5104422454568 964.1900175976257 298.4485402210561
1142 0.005 5.71 1 870.9332275397077 786.6918772880776 786.781391729397 1012.172436272 1046.293401029035 1055.210060312475 817.8048599768425 396.5802034791062 964.2094137296903 298.4485898105414
1143 0.005 5.715 1 870.995582956522 786.8073263962608 786.8969510527387 1012.179623608499 1046.293952382579 1055.210630238528 817.8879838689127 396.6498824533957 964.2291908981005 298.4486397253984
1144 0.005 5.72 1 871.0577042749399 786.9225578051073 787.012292585731 1012.186385165653 1046.293831656483 1055.210424802635 817.9709091573799 396.7194792425009 964.2485185865482 298.4486892054824
1145 0.005 5.725000000000001 1 871.1198280769049 787.0375731784246 787.1274177119773 1012.193556733318 1046.294384640152 1055.210995484202 818.0537290089442 396.7889946692479 964.2682365595601 298.4487389659068
1146 0.005 5.73 1 871.181714698489 787.1523715052399 787.2423257804722 1012.200292232628 1046.29425852863 1055.210785743506 818.1363713873516 396.8584285684562 964.2874840798011 298.4487882869515
1147 0.005 5.735 1 871.2436027555407 787.266954632667 787.357018249002 1012.207440528627 1046.294807486464 1055.21135362665 818.218904896957 396.9277766940447 964.3071288128712 298.4488379084107
1148 0.005 5.74 1 871.305254404255 787.3813218373718 787.47149465363 1012.214157548899 1046.29467835285 1055.211141692649 818.3012597710407 396.9970476979115 964.3263238895851 298.4488870833054
1149 0.005 5.745 1 871.366917480085 787.4954747266974 787.5857563584085 1012.221281959373 1046.295225867948 1055.211709365269 818.3834986078067 397.0662367577032 964.3459090902804 298.4489365614357
1150 0.005 5.75 1 871.4283433756639 787.6094124984642 787.6998028508906 1012.227981290932 1046.29510287896 1055.211502556995 818.4655587714686 397.1353453799602 964.3650412932539 298.4489856354737
1151 0.005 5.755 1 871.4897748574322 787.7231368426865 787.8136355295065 1012.235089486494 1046.295653370653 1055.212071210661 818.547509694313 397.2043720224189 964.3845635913427 298.4490350197755
1152 0.005 5.76 1 871.5509715550805 787.8366469117077 787.927253848334 1012.241770630861 1046.295530467045 1055.211863201872 818.6292807123964 397.2733169154132 964.4036325203704 298.4490839783607
1153 0.005 5.765 1 871.6121749915638 787.9499443941704 788.0406592010801 1012.248858937065 1046.296079925835 1055.212430573745 818.710942155746 397.3421816190901 964.4230904685398 298.4491332505515
1154 0.005 5.77 1 871.6731459977955 788.0630285373676 788.1538510915308 1012.25551986784 1046.295955216726 1055.212221007889 818.7924270002974 397.4109650234506 964.4420951990069 298.4491821152296
1155 0.005 5.775 1 871.734125043606 788.1759010385994 788.2668309365259 1012.262587649336 1046.29650356154 1055.212787531317 818.8738030894998 397.4796618295001 964.4614890088834 298.4492313360743
1156 0.005 5.78 1 871.7948758371159 788.2885609995936 788.3795981845691 1012.269234159435 1046.296362606124 1055.212566264175 818.9550088525868 397.5482800636472 964.4804324980159 298.4492801337086
1157 0.005 5.785 1 871.8556323008004 788.4010101419136 788.4921542148229 1012.276270482348 1046.296898087458 1055.213131088139 819.0361040737779 397.6168182448801 964.4997581665941 298.4493292629831
1158 0.005 5.79 1 871.9161418368668 788.5132477658219 788.6044986779012 1012.282885352032 1046.296773600873 1055.21292529131 819.1169980929883 397.6852764599776 964.5186380774695 298.4493780087006
1159 0.005 5.795 1 871.9766648311448 788.6252754230142 788.7166327694333 1012.289905350775 1046.29731957599 1055.213492619803 819.1977949312326 397.7536555458435 964.537904928895 298.4494271183203
1160 0.005 5.8 1 872.036956701008 788.7370922653275 788.8285559497906 1012.296508643102 1046.29719839378 1055.213284102786 819.2784150540991 397.8219598304295 964.5567218931186 298.4494758223743
1161 0.005 5.805 1 872.097256000936 788.8486999830724 788.9402696378669 1012.303496204489 1046.297738318839 1055.21384570094 819.3589419369379 397.8901790236859 964.5759184431695 298.4495248677688
1162 0.005 5.81 1 872.1573246497857 788.9600977909591 789.0517732843455 1012.310073974307 1046.297614839854 1055.213635474181 819.439272696458 397.9583126378437 964.5946679413609 298.4495735180817
1163 0.005 5.815 1 872.2174028609842 789.0712872916138 789.1630682534471 1012.317052515762 1046.298157939016 1055.214198513183 819.5194934322167 398.0263674007876 964.6138044573663 298.4496225435879
1164 0.005 5.82 1 872.2772485380251 789.1822676951662 789.2741540265368 1012.323614141172 1046.298033622331 1055.213987109717 819.5995383246859 398.0943436641131 964.6324927119963 298.4496711751307
1165 0.005 5.825 1 872.3370248597665 789.2930404042339 789.3850318314677 1012.330575074123 1046.298577392083 1055.214550918055 819.6794558674711 398.1622384723366 964.6515643147075 298.4497201341163
1166 0.005 5.83 1 872.3966029597844 789.4036047238975 789.4957011658557 1012.337117054546 1046.298452029202 1055.214338742901 819.7592071147752 398.2300540631211 964.6701919433762 298.4497686973984
1167 0.005 5.835 1 872.4562115987325 789.5139623952823 789.6061634520024 1012.344056563719 1046.298993002575 1055.214900416618 819.8388622255233 398.2977859773211 964.689206705119 298.4498176092032
1168 0.005 5.84 1 872.5156006585862 789.6241126072763 789.7164181718491 1012.350577842993 1046.298866600174 1055.214687569397 819.9183435973732 398.3654416596764 964.7077723071461 298.4498661349701
1169 0.005 5.845 1 872.5750065572188 789.7340569715151 789.8264666801441 1012.357495627805 1046.299406324996 1055.215248391007 819.99772051101 398.4330102085725 964.7267231112827 298.4499150028646
1170 0.005 5.850000000000001 1 872.6341870067668 789.8437947550971 789.9363084815008 1012.363997666149 1046.299280476292 1055.215035897011 820.0769244556282 398.5005023270807 964.7452258489495 298.4499634547573
1171 0.005 5.855 1 872.6933797729531 789.9533275745415 790.0459449441158 1012.370896215362 1046.299820361327 1055.215596510503 820.1560240418439 398.5679137880169 964.7641142704291 298.4500122328362
1172 0.005 5.86 1 872.7523420868795 790.0626544325436 790.1553754263153 1012.3773756107 1046.29969319122 1055.215382904955 820.2349742479436 398.6352583744477 964.7825534546703 298.4500606043284
1173 0.005 5.865 1 872.8113181136075 790.1717771709958 790.2646013753523 1012.384252800762 1046.300231081465 1055.215941788253 820.3138090244993 398.7025296332162 964.8013788343122 298.4501093127167
1174 0.005 5.87 1 872.8700638708957 790.2806948953049 790.3736222334126 1012.390712373408 1046.300102106118 1055.215726620753 820.3924603006708 398.7697123723439 964.8197566596473 298.4501576043307
1175 0.005 5.875 1 872.9288244018717 790.389409259936 790.4824393648056 1012.397569621312 1046.300640131928 1055.216285801623 820.4710056632471 398.8368089043123 964.8385231642617 298.4502062015349
1176 0.005 5.88 1 872.9873527491978 790.497919468167 790.5910522417336 1012.404007869797 1046.300511124477 1055.216070856006 820.5493721293287 398.9038261194327 964.85684231201 298.4502543656903
1177 0.005 5.885 1 873.0458877070095 790.6062270497986 790.6994621683763 1012.410845849994 1046.301050093377 1055.216630728376 820.6276256523762 398.9707623683095 964.8755499084139 298.4503028025209
1178 0.005 5.89 1 873.104195915105 790.7143312279579 790.8076686070282 1012.417265714994 1046.300920371389 1055.216414557058 820.7057093925698 399.0376218483657 964.8938103355441 298.4503507491826
1179 0.005 5.895 1 873.1625164143954 790.8222337014797 790.9156729529532 1012.424082322061 1046.301456781701 1055.216972268463 820.7836919372048 399.1043797987997 964.9124573259893 298.4503989636835
1180 0.005 5.9 1 873.2206103992729 790.9299335964262 791.0234746458675 1012.43048085872 1046.301325529209 1055.216755190077 820.8615022821775 399.1710625035727 964.9306561686706 298.4504466387014
1181 0.005 5.905 1 873.278715152327 791.0374329561624 791.1310752569267 1012.437275065472 1046.30186014432 1055.217311729461 820.9392248000504 399.2376691217251 964.9492394953915 298.450494553072
1182 0.005 5.91 1 873.3365909849953 791.1447306425615 791.2384741522801 1012.443650696168 1046.301726904831 1055.217093390849 821.0167676576301 399.3041979954943 964.9673742562607 298.4505419423369
1183 0.005 5.915 1 873.3944818164451 791.2518282029442 791.3456725952284 1012.45043096823 1046.302264481738 1055.217651502853 821.0942186166704 399.3706495215789 964.9858986213687 298.4505895360313
1184 0.005 5.92 1 873.4521466321324 791.3587249157391 791.4526700994385 1012.456791914042 1046.302132223047 1055.217432893028 821.171491884317 399.43702154853 965.0039758381032 298.4506366054383
1185 0.005 5.925 1 873.5098262161524 791.4654223845662 791.5594680064606 1012.463549924583 1046.302666071615 1055.217988364192 821.2486645002188 399.5033159102526 965.0224412003186 298.4506839056489
1186 0.005 5.93 1 873.5672882109764 791.5719196857646 791.6660657096998 1012.469889836607 1046.302533412214 1055.217770093366 821.3256594392915 399.5695300043951 965.0404620425289 298.4507306822019
1187 0.005 5.935 1 873.624759520416 791.6782185465137 791.7724645951477 1012.476626293095 1046.303067146839 1055.218325794147 821.4025531329266 399.6356688330038 965.0588675703215 298.4507776978482
1188 0.005 5.94 1 873.6819996313724 791.7843179749669 791.8786640296205 1012.482943705579 1046.302932498538 1055.218105979077 821.4792706167159 399.7017276199246 965.0768234630139 298.4508242141421
1189 0.005 5.945 1 873.7392551526067 791.8902198168643 791.984665458913 1012.48965898527 1046.303465318617 1055.218661071774 821.5558911471419 399.7677065493464 965.0951668412655 298.4508709469972
1190 0.005 5.95 1 873.7962827371807 791.9959231519331 792.0904683100075 1012.495956582914 1046.30333018077 1055.21844077768 821.6323398055602 399.8336052701289 965.1130621364235 298.4509171705243
1191 0.005 5.955 1 873.853329829262 792.1014295906417 792.1960739188763 1012.502654869918 1046.303863174312 1055.218995625078 821.708692363564 399.8994265221077 965.1313446607638 298.4509636051992
1192 0.005 5.96 1 873.9101504950858 792.2067383059622 792.3014817244969 1012.508933342894 1046.303726902512 1055.218774197295 821.7848726830264 399.9651711292067 965.1491798559224 298.4510095124897
1193 0.005 5.965 1 873.9669978416684 792.3118506653857 792.4066928768889 1012.51560744529 1046.304256767884 1055.219326758655 821.8609592400579 400.0308364506096 965.1674040908907 298.4510556538143
1194 0.005 5.97 1 874.023618451373 792.4167661253898 792.5117070179031 1012.521866745043 1046.304120124577 1055.219104960865 821.9368732109692 400.0964167668616 965.1851788203946 298.4511012878753
1195 0.005 5.975000000000001 1 874.0802505965488 792.5214861554101 792.6165254159706 1012.52852291072 1046.304650469419 1055.21965782934 822.0126836202538 400.1619213762045 965.2033395491742 298.4511471414152
1196 0.005 5.98 1 874.1366445839137 792.6260100745415 792.7211475944943 1012.534759148747 1046.304511210373 1055.219434444989 822.0883157249192 400.2273539466898 965.2210447680668 298.4511924827475
1197 0.005 5.985 1 874.1930544679901 792.7303394916374 792.8255748987584 1012.541394701987 1046.305041230288 1055.219987261102 822.1638495277172 400.2927076819875 965.2391426285423 298.4512380671836
1198 0.005 5.99 1 874.2492410282505 792.834473541042 792.9298067644944 1012.547614011822 1046.304903188718 1055.219764181407 822.2392163317041 400.357982726894 965.2567953659973 298.4512831319111
1199 0.005 5.995 1 874.3054466108207 792.938413879237 793.0338445461643 1012.554232420638 1046.305433229318 1055.220316529734 822.314487546734 400.423179651561 965.2748372518613 298.4513284697118
1200 0.005 6 1 874.3614246049826 793.0421599395064 793.1376878453259 1012.560463665756 1046.305312474139 1055.220102927985 822.3895935934701 400.4882990150874 965.2924412730592 298.4513732845249
1201 0.005 6.005 1 874.4174240993185 793.1457131630325 793.2413379646752 1012.567078175873 1046.305847337981 1055.220655606757 822.4646053299272 400.5533389684834 965.3104304922613 298.4514183871776
1202 0.005 6.01 1 874.4732043437045 793.2490726678822 793.3447943072025 1012.573267880294 1046.305708129725 1055.220429766806 822.5394497814589 400.6183017617978 965.327971885523 298.4514629916998
1203 0.005 6.015000000000001 1 874.5290008933507 793.3522400548441 793.4480581868178 1012.579848458188 1046.306236035069 1055.22098054817 822.6141950599437 400.6831878178496 965.3458957752763 298.4515078825223
1204 0.005 6.02 1 874.5845767697911 793.4552144897391 793.5511290441113 1012.586009967025 1046.306094527023 1055.220754800155 822.688773964832 400.7479965602425 965.363372516808 298.4515523158147
1205 0.005 6.025 1 874.640167874318 793.5579974903493 793.6540081557854 1012.592566080701 1046.306621318725 1055.221305133666 822.7632538608652 400.8127225119461 965.3812338653134 298.4515970306105
1206 0.005 6.03 1 874.6955290771896 793.6605882509757 793.7566949621794 1012.598705496906 1046.306479336115 1055.221078926719 822.8375614306773 400.8773652580131 965.3986497955835 298.4516412846143
1207 0.005 6.035 1 874.7509098078516 793.7629884120784 793.8591908082449 1012.605242452199 1046.307006312528 1055.221629008578 822.9117761465662 400.941934098327 965.4164517791371 298.4516858433948
1208 0.005 6.04 1 874.806068093701 793.865196869226 793.9614949833825 1012.611358924848 1046.306862985484 1055.221401728041 822.985814999917 401.0064274293462 965.433808004229 298.4517299780862
1209 0.005 6.045 1 874.8612463761738 793.9672154399029 794.0636088932158 1012.617874608473 1046.30738916877 1055.221951268887 823.0597635079162 401.0708448854212 965.4515501837617 298.451774421202
1210 0.005 6.05 1 874.9162052846201 794.0690432106047 794.1655319539623 1012.623974876723 1046.307246360371 1055.221724032749 823.1335470471857 401.1351874165989 965.4688478358576 298.4518184110605
1211 0.005 6.055 1 874.9711836437876 794.1706818531904 794.2672655184837 1012.630473129577 1046.307772317597 1055.222273094868 823.2072379207539 401.1994536000602 965.4865318559968 298.4518627324568
1212 0.005 6.06 1 875.0259462921694 794.2721307668864 794.3688091748899 1012.636557132697 1046.307629409671 1055.222045346286 823.2807713621481 401.2636437599778 965.5037722947744 298.4519065838791
1213 0.005 6.065 1 875.0807252072228 794.3733913885023 794.4701641925187 1012.643033787218 1046.308153642815 1055.22259308788 823.3542054798646 401.327757261032 965.521397314315 298.4519507655978
1214 0.005 6.07 1 875.1352841230741 794.4744628683451 794.5713300027085 1012.649095854559 1046.308009137267 1055.222364293872 823.427474643195 401.391794215686 965.5385781185457 298.4519944880108
1215 0.005 6.075 1 875.1898581769652 794.5753468301455 794.6723079348949 1012.655562384713 1046.308532043886 1055.222910171562 823.5006543805052 401.4557529250816 965.5561603976855 298.4520384821795
1216 0.005 6.08 1 875.2442149910941 794.6760423595023 794.773097394433 1012.661607790732 1046.30838548415 1055.222679743448 823.5736672294217 401.5196324844355 965.5732927178125 298.4520820339041
1217 0.005 6.085 1 875.2985932649028 794.7765511876084 794.8736997516954 1012.668044710101 1046.308907598068 1055.223226564759 823.6466046863256 401.5834361785521 965.5908065338758 298.4521258771241
1218 0.005 6.09 1 875.3527499034408 794.8768723536701 794.9741144025613 1012.674068409142 1046.308762726267 1055.222997506751 823.7194040324886 401.6471641603926 965.6078748383716 298.4521692443805
1219 0.005 6.095 1 875.4069270018 794.9770074945033 795.0743426786944 1012.680489575271 1046.309286145699 1055.223544248977 823.7920904570331 401.7108158096221 965.6253274113166 298.4522129371888
1220 0.005 6.100000000000001 1 875.4608854862335 795.0769557331955 795.1743839961601 1012.686494999174 1046.309139536212 1055.223313264199 823.8646037456006 401.7743906509933 965.6423344542443 298.4522561860028
1221 0.005 6.105 1 875.5148674112658 795.1767186504961 795.2742396666824 1012.692903065914 1046.30966523638 1055.223861466638 823.9370214956658 401.8378892335934 965.6597302858786 298.4522997312481
1222 0.005 6.11 1 875.5686304881718 795.2762953981367 795.373909106516 1012.698892212885 1046.30951844015 1055.22363008577 824.0092836280248 401.9013115200427 965.6766806750684 298.4523428381318
1223 0.005 6.115 1 875.6224132347845 795.3756876041043 795.4733936487554 1012.705276643481 1046.310039924587 1055.224175361975 824.0814537914119 401.9646572789599 965.6940159650403 298.4523862614778
1224 0.005 6.12 1 875.6759772869182 795.4748944094001 795.5726927235233 1012.711243747668 1046.309891612974 1055.22394333819 824.1534538331565 402.0279266444668 965.7109069564046 298.4524292252371
1225 0.005 6.125 1 875.7295465628076 795.5739172240628 795.6718075189049 1012.71761029229 1046.31041433561 1055.224489387413 824.2253288589576 402.0911195812915 965.7281879241567 298.4524725070988
1226 0.005 6.13 1 875.7829002596035 795.6727553365956 795.7707375441128 1012.723560205191 1046.310266613331 1055.224257218172 824.2970536671586 402.1542366560852 965.7450245933596 298.4525153777155
1227 0.005 6.135 1 875.836285466169 795.7714102916719 795.8694840887581 1012.729906450749 1046.310787151356 1055.224801409397 824.3686900922706 402.2172738650303 965.7622461868077 298.4525585298546
1228 0.005 6.140000000000001 1 875.889456865994 795.8698812796448 795.9680465959041 1012.735835469427 1046.310637311707 1055.224567710995 824.4401678379952 402.2802355668609 965.7790229992875 298.4526013142536
1229 0.005 6.145 1 875.9426520496741 795.9681699446387 796.0664264096954 1012.742161754574 1046.311156501966 1055.225110943726 824.5115582751738 402.3431216838788 965.7961859442349 298.4526443890461
1230 0.005 6.15 1 875.9956292228137 796.0662751858001 796.1646228322039 1012.748071655813 1046.311006238597 1055.224876984051 824.5827820763014 402.4059293354363 965.812904910127 298.4526870435622
1231 0.005 6.155 1 876.0486281449558 796.164198745033 796.2626372110651 1012.754378435953 1046.311524994534 1055.22541996708 824.653916269933 402.4686598594147 965.8300103402455 298.4527299907692
1232 0.005 6.16 1 876.1014135009951 796.2619396944629 796.3604689484916 1012.760272836397 1046.311374683953 1055.225185478202 824.7248933966321 402.5313189277154 965.8466738297258 298.4527725369966
1233 0.005 6.165 1 876.1542203564089 796.3594996810205 796.4581193679273 1012.766561884312 1046.311892683817 1055.225727688219 824.7957794270994 402.5939021729242 965.8637226010356 298.4528154137528
1234 0.005 6.17 1 876.2068043722282 796.4568779798756 796.5555879710752 1012.772433605391 1046.311740254204 1055.225491856636 824.8665039031332 402.6564380994664 965.8803321907027 298.4528579032607
1235 0.005 6.175 1 876.2593921088328 796.5540759649724 796.6528759704509 1012.778699730288 1046.312256435929 1055.226033081373 824.9371373117457 402.7188872206754 965.8973181899688 298.4529007275492
1236 0.005 6.18 1 876.3117722927333 796.6510928516389 796.7499828139187 1012.784552482217 1046.31210382338 1055.225797014234 825.0076128999862 402.781253471635 965.9138644416812 298.4529431591828
1237 0.005 6.185 1 876.3641836073708 796.7479302704908 796.8469098319915 1012.790801990644 1046.312619919961 1055.226337596994 825.0779997930317 402.8435383626289 965.9307990314146 298.4529859253542
1238 0.005 6.19 1 876.4163877298184 796.8445873135753 796.9436564302899 1012.796636004997 1046.312466142084 1055.226100601131 825.1482287484066 402.9057457987212 965.9472855078127 298.4530283200176
1239 0.005 6.195 1 876.468614141994 796.9410656786185 797.0402239642922 1012.802865570218 1046.312983054184 1055.226642002937 825.2183654720205 402.9678763254864 965.9641583640501 298.4530710639111
1240 0.005 6.2 1 876.5206238751929 797.0373642080792 797.1366117037561 1012.808680302549 1046.312829917023 1055.226405183044 825.2883398011073 403.0299306998385 965.980589385945 298.4531134563945
1241 0.005 6.205 1 876.5726568898956 797.133484857938 797.2328211270978 1012.814895144765 1046.313346492224 1055.22694577422 825.3582292994563 403.0919090341284 965.9974108952949 298.4531561620665
1242 0.005 6.21 1 876.6244779115975 797.2294262670215 797.328851411565 1012.820692473743 1046.313191796849 1055.226707511107 825.4279549909321 403.153804762327 966.0137900850194 298.4531985054645
1243 0.005 6.215 1 876.6763251652573 797.3251903105769 797.4247039500204 1012.826887000818 1046.313706736383 1055.227247083093 825.4975952472766 403.2156287167101 966.0305570967828 298.4532412211222
1244 0.005 6.22 1 876.7279599016797 797.4207762676891 797.5203782701099 1012.832665025529 1046.313550790965 1055.227007909358 825.5670822949236 403.2773791073027 966.0468810818327 298.4532835686191
1245 0.005 6.225000000000001 1 876.7796197502822 797.5161856090739 797.6158756384772 1012.838840299598 1046.31406494121 1055.227547013562 825.63648141149 403.3390570985196 966.0635927515211 298.4533262856331
1246 0.005 6.23 1 876.8310647756547 797.6114174066691 797.7111954288996 1012.844599262635 1046.313908811217 1055.227307795017 825.7057219791586 403.4006567845433 966.0798610140738 298.4533686135341
1247 0.005 6.235 1 876.8825381419002 797.706473288472 797.8063389627797 1012.850752445913 1046.314420929283 1055.227845516485 825.7748764074082 403.4621844938918 966.096513231125 298.4534112953082
1248 0.005 6.24 1 876.9337962275777 797.8013523119877 797.9013056126332 1012.856490654968 1046.314263461899 1055.227605427266 825.8438720972224 403.523637524682 966.1127236125412 298.4534536081497
1249 0.005 6.245 1 876.9850796653408 797.8960561210937 797.9960967008177 1012.862628006141 1046.31477690779 1055.228143804118 825.9127816626722 403.5850161811188 966.129323473362 298.4534962623497
1250 0.005 6.25 1 877.0361488144072 797.9905837857598 798.0907116083571 1012.868349510837 1046.31461957763 1055.227903364526 825.9815341192249 403.6463202411376 966.1454804972254 298.4535385662864
1251 0.005 6.255 1 877.087244072928 798.0849369198114 798.1851516496508 1012.87446946854 1046.315132519274 1055.22844111708 826.050208973094 403.7075498534909 966.1620263777633 298.4535811998035
1252 0.005 6.26 1 877.1381264314658 798.1791146805389 798.2794162593631 1012.880161422363 1046.314971674982 1055.228198906043 826.1186968652894 403.7686985903946 966.1781252975363 298.4536234503515
1253 0.005 6.265000000000001 1 877.1890352142659 798.2731186399875 798.3735067156554 1012.886257861922 1046.315483804691 1055.228736480423 826.1871095965888 403.829780554379 966.1946140728808 298.4536660443829
1254 0.005 6.27 1 877.2397288166422 798.366947816452 798.4674223733795 1012.891939641074 1046.315324815592 1055.228494777006 826.2553691307421 403.8907881250776 966.2106600169602 298.4537082654275
1255 0.005 6.275 1 877.2904494665523 798.4606038570555 798.5611645510222 1012.898022041078 1046.315836795459 1055.229031564561 826.3235476581384 403.9517209943438 966.2270956671474 298.4537507741847
1256 0.005 6.28 1 877.3409564046174 798.5540858249747 798.6547326241817 1012.903688288963 1046.315676957766 1055.228788827739 826.391569636781 404.0125908379834 966.2430881693716 298.453792911865
1257 0.005 6.285 1 877.3914925528381 798.6473953835015 798.7481279292127 1012.909753905333 1046.316188321802 1055.229325319001 826.459510376303 404.0733820026421 966.2594709804171 298.4538353614801
1258 0.005 6.29 1 877.4418161861153 798.7405315631711 798.8413498309353 1012.915401873566 1046.316027490189 1055.229081824546 826.5272967537318 404.1340967694021 966.2754083616076 298.4538773991231
1259 0.005 6.295 1 877.4921679989561 798.8334959882028 798.9343996368259 1012.921448567886 1046.316537769524 1055.229617428541 826.5950002385423 404.1947362525202 966.2917336283602 298.4539196926521
1260 0.005 6.3 1 877.5423059272692 798.9262876741723 799.0272766959276 1012.927077581307 1046.316376045847 1055.22937328376 826.6625475076329 404.2552970822673 966.3076142984371 298.4539615308201
1261 0.005 6.305 1 877.5924660993626 799.0189083297972 799.1199823664183 1012.933107246571 1046.316885794441 1055.229908634472 826.7300133028474 404.3157845784309 966.3238811657147 298.4540036111399
1262 0.005 6.31 1 877.6424170470598 799.1113569688022 799.2125159927717 1012.938719956051 1046.316723433553 1055.229663921731 826.7973254448581 404.3761981826272 966.3397065049818 298.4540451980385
1263 0.005 6.315 1 877.6924134873494 799.2036352396466 799.3048789010592 1012.944719610916 1046.317227880477 1055.230196342325 826.86455353342 404.4365370600324 966.3559166837197 298.4540869993515
1264 0.005 6.32 1 877.7421929345084 799.2957422130372 799.3970704722899 1012.950306808573 1046.317063825266 1055.229951275078 826.9316273780032 404.4968081357385 966.3716839757807 298.4541283009865
1265 0.005 6.325 1 877.7920006839162 799.3876795900859 799.4890920669733 1012.95629637203 1046.317572620579 1055.230485956135 826.9986139916236 404.5570040932554 966.3878440659853 298.4541698064956
1266 0.005 6.33 1 877.8415915857111 799.4794463329885 799.5809430128071 1012.961869005915 1046.317408610066 1055.230239877176 827.0654479975115 404.6171249868449 966.4035596188476 298.4542108255126
1267 0.005 6.335 1 877.8912127562237 799.5710440912886 799.6726246289147 1012.967842480458 1046.317916601189 1055.230773588514 827.1322029025609 404.677171299886 966.419665773738 298.4542520132345
1268 0.005 6.34 1 877.9406233407051 799.6624718913383 799.76413626856 1012.973400016053 1046.317752815709 1055.230527452993 827.1988050679765 404.737141866805 966.4353303968647 298.4542927395419
1269 0.005 6.345 1 877.9900646916731 799.7537313455844 799.8554792338799 1012.979356585178 1046.318260109452 1055.231060520855 827.2653258614848 404.7970392789845 966.4513850031677 298.4543336960598
1270 0.005 6.350000000000001 1 878.039296316682 799.8448215057202 799.946652882 1012.984896422648 1046.318095386345 1055.230813804026 827.3316948831227 404.856863270095 966.466996864375 298.4543741398964
1271 0.005 6.355 1 878.0885588719344 799.9357439828741 800.0376585167434 1012.990835031009 1046.318602151178 1055.231346597295 827.3979824171917 404.9166134832874 966.4829987317743 298.454414803219
1272 0.005 6.36 1 878.13761118422 800.0264978273754 800.1284954963782 1012.99635637139 1046.318436686463 1055.231099341738 827.4641175932059 404.976290563653 966.4985576509932 298.454454987564
1273 0.005 6.365 1 878.1866944653393 800.117084560121 800.219165073427 1013.002276837725 1046.318942929933 1055.231631680295 827.5301698447857 405.0358899750886 966.5145063067581 298.4544953665803
1274 0.005 6.37 1 878.2355695170747 800.2075034887446 800.309666731561 1013.007781516515 1046.318777162898 1055.231383929504 827.5960764126459 405.095418868803 966.530012600405 298.4545352755456
1275 0.005 6.375 1 878.2844750725895 800.2977560782638 800.4000017369018 1013.013684361083 1046.319282688412 1055.231915732416 827.6619007434617 405.1548707910266 966.5459083512209 298.4545753878067
1276 0.005 6.38 1 878.3331706966545 800.387841380688 800.49016943842 1013.019169769947 1046.319116033355 1055.231667426394 827.7275727906931 405.2142553399377 966.5613611111829 298.4546149873606
1277 0.005 6.385 1 878.3818975978988 800.4777609979552 800.5801711277293 1013.025054432192 1046.319621016847 1055.232198811771 827.7931640670153 405.2735669041754 966.5772037829921 298.4546548179882
1278 0.005 6.390000000000001 1 878.4304156222357 800.5675139927345 800.6700061698748 1013.030522179086 1046.319453644117 1055.231949845235 827.858604060041 405.3328057487225 966.5926038303217 298.4546941556642
1279 0.005 6.395 1 878.4789650897969 800.657101895647 800.7596758225662 1013.0363886679 1046.319957852088 1055.232480508942 827.9239621229832 405.3919713963887 966.6083935371929 298.454733722683
1280 0.005 6.4 1 878.5273059530496 800.7465237985454 800.8491794497609 1013.041838779554 1046.319790125103 1055.23223117703 827.9891696915037 405.4510640818054 966.6237411944305 298.4547728349443
1281 0.005 6.405 1 878.5756788842845 800.8357813119326 800.938518358326 1013.047688183157 1046.320293919732 1055.232761407145 828.0542982816389 405.5100837679753 966.6394788953654 298.4548121376624
1282 0.005 6.41 1 878.6238410998831 800.9248732028821 801.0276917454304 1013.053117480293 1046.320123480221 1055.232510253306 828.119275080402 405.5690298145393 966.6547720553173 298.454851024544
1283 0.005 6.415 1 878.6720291135665 801.0138012936741 801.1167009785726 1013.058949200415 1046.320627082571 1055.233040424449 828.1841615970346 405.6279156823348 966.6704565709815 298.4548901427211
1284 0.005 6.42 1 878.7200128568492 801.1025647265343 801.2055454798403 1013.064364458014 1046.320458272417 1055.232790002379 828.2489056661974 405.6867255292553 966.6856997094768 298.454928844529
1285 0.005 6.425 1 878.7680315069102 801.1911649114477 801.2942264602257 1013.070179423324 1046.320961269749 1055.233319287258 828.3135708421178 405.745461581573 966.7013326522419 298.4549678113352
1286 0.005 6.43 1 878.8158444880801 801.2796010261518 801.3827433198185 1013.075573580707 1046.320789940881 1055.233067081799 828.3780868318204 405.804122750551 966.716522185039 298.4550063410954
1287 0.005 6.435 1 878.863691298288 801.3678746411164 801.4710973511382 1013.081368251036 1046.321291765587 1055.233596070474 828.4425247745047 405.8627129216901 966.7321023467878 298.4550451789446
1288 0.005 6.44 1 878.9113318914385 801.455984790418 801.5592878997146 1013.086747198111 1046.321121351484 1055.23334436224 828.5068142385965 405.9212249557064 966.7472409317863 298.4550835775444
1289 0.005 6.445 1 878.9590085585121 801.5439332539216 801.647316355596 1013.092527578017 1046.321623769056 1055.233873243446 828.5710315656041 405.9796660382927 966.762771289306 298.4551223055291
1290 0.005 6.45 1 879.0064770393268 801.6317189443566 801.7351820350793 1013.097889583371 1046.321452557315 1055.233620573284 828.6350982672211 406.0380323317347 966.7778587999252 298.4551606048017
1291 0.005 6.455 1 879.0539799868168 801.7193434539836 801.8228862119109 1013.103649882455 1046.321953332198 1055.234148352812 828.6990873297132 406.0963281014151 966.7933349619632 298.4551992378553
1292 0.005 6.46 1 879.1012754589919 801.8068058754722 801.9104282614383 1013.108994075179 1046.321781967297 1055.233895659908 828.7629286556602 406.1545612496153 966.8083687642189 298.4552374365151
1293 0.005 6.465 1 879.1486038879851 801.8941077813618 801.997809475577 1013.114737574478 1046.322282661386 1055.234423118613 828.8266103460018 406.2127200474211 966.823793122908 298.4552759556245
1294 0.005 6.47 1 879.1957263964119 801.9812482050407 802.0850291900126 1013.120064974677 1046.322111205711 1055.23417010443 828.8901898797584 406.2708082404624 966.8387758287987 298.4553140965262
1295 0.005 6.475000000000001 1 879.2428700561409 802.068228774258 802.1720887348663 1013.125789358288 1046.322610915114 1055.234696801697 828.9537095992474 406.3288231005731 966.8541443215635 298.4553525074356
1296 0.005 6.48 1 879.2898106106068 802.1550484222915 802.2589873774164 1013.131098562427 1046.322438268453 1055.234442879045 829.0170891409695 406.3867674597591 966.869074501388 298.4553905034765
1297 0.005 6.485 1 879.3367896117832 802.2417088575512 802.3457264512601 1013.136808937782 1046.322938554411 1055.234969687506 829.0803994390162 406.4446351087667 966.8843970547853 298.455428767034
1298 0.005 6.49 1 879.3835645124186 802.3282090608622 802.4323052828832 1013.142101588056 1046.322765172912 1055.23471491875 829.1435650806644 406.5024315188779 966.8992780444075 298.455466605075
1299 0.005 6.495 1 879.4303771711684 802.4145506276299 802.5187251558336 1013.147794315678 1046.323264459621 1055.235240951877 829.2066575388175 406.5601542478618 966.9145504026333 298.4555047206788
1300 0.005 6.5 1 879.4769851351505 802.5007325815366 802.6049854061124 1013.153069451707 1046.323090190175 1055.234985543088 829.269603647588 406.6178065657192 966.9293802825852 298.4555424134614
1301 0.005 6.505 1 879.5236293938575 802.5867565203457 802.6910873202587 1013.158744082772 1046.323588575682 1055.235510956363 829.3324751337803 406.6753881264519 966.9446006708753 298.4555804153565
1302 0.005 6.51 1 879.5700685430282 802.6726214538035 802.7770302234748 1013.164001853319 1046.323414066818 1055.235255409649 829.3952002089235 406.7328977589234 966.9593792656754 298.4556179793498
1303 0.005 6.515000000000001 1 879.6165444309585 802.7583290122682 802.8628154194749 1013.169659370981 1046.323912178402 1055.235780628464 829.4578515009507 406.7903378371499 966.9745488841822 298.4556558382653
1304 0.005 6.52 1 879.6628155478721 802.8438782099311 802.9484422435302 1013.174899951762 1046.323737030126 1055.235524376737 829.520356914694 406.8477068493395 966.9892772042214 298.4556932901172
1305 0.005 6.525 1 879.7091233727589 802.9292706857735 803.0339120086643 1013.180540593568 1046.324234683997 1055.236049219436 829.5827882548756 406.9050055135179 967.004396533455 298.455731034476
1306 0.005 6.53 1 879.7552195676889 803.0145054144964 803.1192240240553 1013.185763859775 1046.324058847438 1055.23579249646 829.64507593429 406.9622323592633 967.0190738070193 298.4557683671212
1307 0.005 6.535 1 879.8013540775136 803.0995839343664 803.2043795394096 1013.191387180919 1046.324555816588 1055.236316660374 829.7072877337564 407.019388319593 967.0341425896004 298.4558060168316
1308 0.005 6.54 1 879.8472853952699 803.1845053658298 803.289377930933 1013.196593428024 1046.324379227329 1055.236059181647 829.7693543416934 407.0764728429679 967.0487697772361 298.4558432312941
1309 0.005 6.545 1 879.893255770268 803.2692712882614 803.3742204862947 1013.202199902089 1046.324875757752 1055.236582924521 829.8313481763329 407.1334866172803 967.0637889254976 298.455880745996
1310 0.005 6.55 1 879.9390225049957 803.353880707706 803.458906532653 1013.207389247782 1046.324698800759 1055.236325129171 829.8931960789834 407.1904292825111 967.0783661668964 298.4559178481338
1311 0.005 6.555 1 879.984829512103 803.4383352900077 803.5434373913751 1013.212980301129 1046.325195314967 1055.236848727275 829.9549743161172 407.2472941678275 967.0933361713039 298.4559552823698
1312 0.005 6.56 1 880.0304358049968 803.5226340443427 803.6278124025076 1013.218153739263 1046.325017974263 1055.236590445004 830.0166064125249 407.304090710236 967.1078648186956 298.4559923098926
1313 0.005 6.565 1 880.076078282828 803.6067784581049 803.7120327865417 1013.223725230699 1046.325512758794 1055.237112875458 830.0781646997599 407.3608206299035 967.1227835393593 298.4560296758102
1314 0.005 6.57 1 880.121516991148 803.6907676423278 803.7960979118127 1013.228880024753 1046.325334139448 1055.236853702411 830.1395795897091 407.4174798177882 967.1372608880386 298.4560666283014
1315 0.005 6.575 1 880.166993084734 803.7746031790817 803.8800090633091 1013.234435361721 1046.325829008668 1055.237376106404 830.2009233409963 407.4740675024361 967.1521300210994 298.4561039037274
1316 0.005 6.58 1 880.2122661839085 803.8582840660443 803.9637655631925 1013.239573525316 1046.325650140939 1055.237116546597 830.2621233595306 407.5305854550948 967.1665580625331 298.4561408399188
1317 0.005 6.585 1 880.257577208958 803.941811885097 804.0473686835977 1013.245111789489 1046.326144263099 1055.237638338499 830.3232510391467 407.587033426067 967.1813776718813 298.4561780839101
1318 0.005 6.59 1 880.3026853082512 804.0251856415226 804.1308177415477 1013.250233186484 1046.325964945931 1055.237378482386 830.3842352059881 407.6434095196552 967.195756176227 298.456214958631
1319 0.005 6.595 1 880.3478299959268 804.1084069109165 804.2141140008324 1013.255751715215 1046.326457127823 1055.23789891443 830.4451475103501 407.6997164713758 967.2105230065935 298.4562521871363
1320 0.005 6.600000000000001 1 880.3927549751465 804.1914746743333 804.297256778528 1013.260860618847 1046.326278838043 1055.237639468734 830.5059132197169 407.7559536202157 967.224855718884 298.456289059272
1321 0.005 6.605 1 880.4377366197459 804.2743904654217 804.3802473122272 1013.266373268459 1046.326775460364 1055.238162209882 830.5666135955144 407.8121188697148 967.2395827874038 298.4563262805393
1322 0.005 6.61 1 880.4825201190433 804.3571534035617 804.46308496262 1013.271465310677 1046.326595705993 1055.237901109335 830.6271720143803 407.868214635381 967.2538671006025 298.4563631541769
1323 0.005 6.615 1 880.5273329378095 804.4397649695662 804.5457709491812 1013.276946449837 1046.327083228006 1055.238418064317 830.6876519562654 407.9242409378916 967.2685353657139 298.4564003630297
1324 0.005 6.62 1 880.5719471550348 804.5222242457726 804.6283046290201 1013.28201518781 1046.326901748841 1055.238156952394 830.7479919506442 407.9801973722865 967.2827662939126 298.4564372294306
1325 0.005 6.625 1 880.6165936602009 804.6045327530404 804.7106872552876 1013.287506717088 1046.327397752171 1055.23867848751 830.8082658421619 408.0360839350602 967.2973833149584 298.4564744737112
1326 0.005 6.63 1 880.6610446858015 804.686689564159 804.7929181663471 1013.292572601817 1046.327218199321 1055.238417255916 830.8683994892027 408.0919007475038 967.3115643721884 298.4565113688149
1327 0.005 6.635 1 880.705539010867 804.7686962794311 804.8749986631469 1013.298036528739 1046.327710354202 1055.238936450717 830.9284725499723 408.1476466331019 967.3261408571154 298.4565486067288
1328 0.005 6.640000000000001 1 880.7498352840505 804.8505518931452 804.9569280490375 1013.303078776333 1046.327527867493 1055.238673638363 830.9884006309231 408.2033252203187 967.3402759127096 298.4565855175538
1329 0.005 6.645 1 880.7941729759766 804.9322579582221 805.0387075803621 1013.308516878797 1046.328017413956 1055.239191805471 831.048249821724 408.258933395257 967.3548028660144 298.4566228078206
1330 0.005 6.65 1 880.8383113937309 805.0138135722173 805.1203366213498 1013.313538158764 1046.32783449681 1055.238929018313 831.107960199993 408.314478705936 967.368888726044 298.4566597295131
1331 0.005 6.655 1 880.8824877329805 805.095220222304 805.2018164054721 1013.31895834286 1046.328324263802 1055.239447265491 831.1675988930084 408.3699568836171 967.3833673341918 298.4566969937781
1332 0.005 6.66 1 880.9264646835175 805.1764769497013 805.2831462604612 1013.323962798201 1046.328141330377 1055.239184147386 831.2270974603124 408.425362185624 967.3974057076805 298.456733913481
1333 0.005 6.665 1 880.97048015008 805.2575851300562 805.3643272971483 1013.329371622921 1046.328631496061 1055.239701967808 831.2865437114087 408.4806965449098 967.4118368524584 298.4567711656541
1334 0.005 6.67 1 881.0142961976454 805.3385439435544 805.4453589625175 1013.33436215305 1046.328447652884 1055.23943799372 831.3458030906453 408.5359600585095 967.4258273834106 298.4568080552816
1335 0.005 6.675 1 881.0581515163661 805.4193549203187 805.5262424956048 1013.339750750665 1046.328936479857 1055.239955247226 831.4050027275126 408.5911537060733 967.4402106341679 298.4568452859874
1336 0.005 6.68 1 881.1018079912636 805.5000171403436 805.6069772497509 1013.34472253231 1046.328751954057 1055.239690842529 831.4640709732602 408.6462774005606 967.4541531799873 298.456882145299
1337 0.005 6.685 1 881.1455047896155 805.5805321399664 805.6875644795574 1013.350093926236 1046.329240513408 1055.240207916751 831.5230744874465 408.7013314845941 967.4684883198444 298.4569193294038
1338 0.005 6.69 1 881.1890035422056 805.6608989525797 805.7680035134226 1013.355049417785 1046.329055846041 1055.239943198713 831.581942225772 408.7563161061242 967.4823831157066 298.4569561456374
1339 0.005 6.695 1 881.2325502515906 805.7411191853186 805.8482956320317 1013.360407549843 1046.329543320428 1055.240458658712 831.6407634152674 408.8112312392055 967.4966726372686 298.4569932863834
1340 0.005 6.7 1 881.2758969538301 805.8211918429594 805.9284401659742 1013.365347367346 1046.329356920956 1055.240192509544 831.699439111885 408.8660756942976 967.5105198851755 298.4570299773008
1341 0.005 6.705 1 881.3192819100035 805.9011184587138 806.008438363169 1013.370687468815 1046.329844823323 1055.240708997246 831.7580401291233 408.9208518399462 967.5247614706969 298.4570669737037
1342 0.005 6.71 1 881.3624673055828 805.9808980096819 806.0882895134597 1013.375610380763 1046.329658712245 1055.240443150737 831.8165007917891 408.9755585581427 967.5385613386337 298.4571035039236
1343 0.005 6.715 1 881.4056936178932 806.0605320715999 806.1679948709743 1013.380933417168 1046.330145740801 1055.240958915358 831.8748937137409 409.0301969519077 967.5527541473182 298.4571402872302
1344 0.005 6.72 1 881.4487217133676 806.1400196743588 806.2475537661758 1013.385840129765 1046.3299591869 1055.2406926637 831.9331491561348 409.0847662418238 967.5665058734512 298.4571765842583
1345 0.005 6.725000000000001 1 881.4917905252604 806.2193623576204 806.3269674427527 1013.391146910193 1046.330445556668 1055.2412077511 831.9913366680848 409.1392673636154 967.5806507890985 298.4572131106472
1346 0.005 6.73 1 881.5346624025855 806.2985591773494 806.4062352398017 1013.396037883514 1046.330258749633 1055.240941354954 832.0493881048449 409.1936948764267 967.5943551713747 298.4572491474624
1347 0.005 6.735 1 881.5775764816108 806.3776115479427 806.4853583417643 1013.401328116334 1046.330744614311 1055.241456175325 832.1073838090232 409.2480558905841 967.6084521505144 298.4572853926925
1348 0.005 6.74 1 881.620293571776 806.4565185582443 806.5643360769359 1013.406202711959 1046.330557196321 1055.241189291072 832.1652361538015 409.3023488460034 967.6221083982108 298.4573211444269
1349 0.005 6.745 1 881.6630497142071 806.5352816874697 806.6431696592635 1013.411476568215 1046.331042530849 1055.241703808198 832.2230160370949 409.3565746329086 967.6361573339353 298.4573571275313
1350 0.005 6.75 1 881.7056100435175 806.6139000146524 806.7218584295673 1013.416335210537 1046.330854641278 1055.241436504885 832.2806592182285 409.4107328165302 967.6497663417152 298.4573926270682
1351 0.005 6.755 1 881.7482231182738 806.6923753063189 806.8004037653857 1013.421592372428 1046.331338300644 1055.241949515829 832.3382427431935 409.4648236434446 967.6637658778893 298.4574283206815
1352 0.005 6.76 1 881.7906371349402 806.7707064239337 806.8788049401739 1013.426433825059 1046.331149090729 1055.241681332471 832.3956871043001 409.5188463135278 967.6773262824928 298.4574635700927
1353 0.005 6.765000000000001 1 881.8330911626305 806.8488948256331 806.9570631399785 1013.431675641014 1046.331633416791 1055.242195112312 832.4530615214078 409.5728019874132 967.6912808849011 298.4574990450197
1354 0.005 6.77 1 881.8753488961146 806.9269395869601 807.0351776946653 1013.436501985474 1046.331444311946 1055.241926957152 832.510301795206 409.6266883294264 967.7047960442569 298.4575339925291
1355 0.005 6.775 1 881.9176486562401 807.0048422196796 807.113149836021 1013.441728392808 1046.331928345835 1055.242440217744 832.567475000115 409.6805062581056 967.718705166707 298.4575691922154
1356 0.005 6.78 1 881.9597521645795 807.0826018130689 807.1909789137811 1013.446539409979 1046.331738833596 1055.242171590364 832.6245145077373 409.7342602825374 967.732174638022 298.4576038785551
1357 0.005 6.785 1 882.0018949271796 807.1602198501776 807.2686661497557 1013.451749412332 1046.332222182681 1055.242684411796 832.6814871587189 409.7879453011194 967.7460372919114 298.4576388016807
1358 0.005 6.79 1 882.0438425886422 807.2376953558177 807.3462108585773 1013.45654389221 1046.332031945196 1055.242415262431 832.7383255030641 409.8415611938254 967.7594605429014 298.4576732406262
1359 0.005 6.795 1 882.0858341509878 807.3150298354514 807.4236142623998 1013.461738739725 1046.332514995735 1055.242927667365 832.795098462864 409.8951091068622 967.7732775583962 298.4577078773351
1360 0.005 6.8 1 882.1276307826556 807.3922223301244 807.500875681606 1013.466517687748 1046.332324114547 1055.242657730479 832.8517377057356 409.9485889368287 967.7866552335505 298.4577420597987
1361 0.005 6.805 1 882.1694736536986 807.4692744363142 807.5779963896441 1013.471697496572 1046.332806965678 1055.243169894552 832.9083149566977 410.0020002491675 967.8004272406725 298.457776451747
1362 0.005 6.81 1 882.2111230639259 807.5461851664693 807.6549757140808 1013.476460959959 1046.33261538734 1055.242899476466 832.9647587346425 410.0553438098001 967.8137590714219 298.4578103944016
1363 0.005 6.815 1 882.2528161421843 807.622956012656 807.7318148708856 1013.481624106981 1046.333096993977 1055.243410861689 833.0211371756232 410.1086261242291 967.8274845365063 298.4578446141468
1364 0.005 6.82 1 882.2943136736943 807.6995859439982 807.80851313735 1013.486370632274 1046.332904896226 1055.243140285937 833.0773805328545 410.1618389463892 967.8407700395954 298.4578783526329
1365 0.005 6.825 1 882.335861355895 807.7760764780376 807.885071720346 1013.491513393141 1046.333385345237 1055.243651149199 833.1335631977564 410.2149826558673 967.8544478720723 298.4579123623824
1366 0.005 6.83 1 882.3772097267746 807.8524265824104 807.9614899133531 1013.496242465308 1046.333192904787 1055.243380192452 833.1896066580341 410.2680581821123 967.8676860690393 298.4579459352437
1367 0.005 6.835 1 882.4186021764577 807.9286378549638 808.0377689767954 1013.501373895486 1046.333674138826 1055.243891048867 833.2455867041632 410.3210659812846 967.8813197114796 298.457979810328
1368 0.005 6.84 1 882.4597983324053 808.0047093432772 808.113908251364 1013.506085711661 1046.333480428605 1055.243619192918 833.3014358266353 410.3740062461696 967.8944941342521 298.4580132687801
1369 0.005 6.845 1 882.5010400071637 808.0806425467027 808.189908952832 1013.511202838939 1046.333961090803 1055.244129667168 833.3572216110339 410.4268791957546 967.9080727329491 298.4580469897566
1370 0.005 6.850000000000001 1 882.5420305846699 808.156436859235 808.2657707533298 1013.515894995981 1046.333765440643 1055.243857062015 833.412881639542 410.4796851529076 967.921185430338 298.458080315587
1371 0.005 6.855 1 882.5830892482014 808.2320934523772 808.341494538918 1013.520994027702 1046.33424601477 1055.244367538307 833.4684762489215 410.5324241099199 967.9347184122696 298.4581139964477
1372 0.005 6.86 1 882.6239703767477 808.307611439917 808.4170796792645 1013.525678796835 1046.334052424517 1055.244095084023 833.5239394914438 410.5850970835363 967.9478196984126 298.4581472690791
1373 0.005 6.865 1 882.6649069798242 808.3829922594612 808.4925273771703 1013.530764293864 1046.334532329258 1055.244604777028 833.5793386410878 410.6377027200519 967.9613178822809 298.4581808429351
1374 0.005 6.87 1 882.7056552548795 808.4582349098557 808.5678369165462 1013.535433201873 1046.334337532223 1055.244331440373 833.6346048872238 410.6902399732841 967.974376972669 298.4582140218949
1375 0.005 6.875 1 882.7464527355963 808.5333409099052 808.6430095259362 1013.540502554797 1046.334816552106 1055.244840528809 833.6898080055945 410.7427107215938 967.9878306256464 298.4582474951206
1376 0.005 6.88 1 882.7870574738818 808.6083092277375 808.7180444792908 1013.545155316931 1046.334621085747 1055.2445668739 833.7448779129767 410.7951152633512 968.0008444903713 298.4582805888316
1377 0.005 6.885 1 882.8277090822464 808.6831414248845 808.7929430214822 1013.550209238626 1046.335099710393 1055.245075625947 833.7998864170902 410.8474531219893 968.0142535098877 298.4583139543919
1378 0.005 6.890000000000001 1 882.868167933614 808.7578365012942 808.8677044510847 1013.554846364452 1046.33490355227 1055.244801276169 833.854763992814 410.8997215117811 968.0272227236638 298.4583468973768
1379 0.005 6.895 1 882.9086735669072 808.8323959974255 808.9423300088209 1013.559885077464 1046.335381611515 1055.245309611382 833.9095807108097 410.9519291260204 968.0405870791261 298.4583801223713
1380 0.005 6.9 1 882.9489866224322 808.9068189036684 809.0168189871757 1013.564507262645 1046.335185277645 1055.245035107321 833.964266573613 411.0040688471841 968.0535111946821 298.4584129596603
1381 0.005 6.905 1 882.9893466375423 808.9811067522681 809.0911726193948 1013.569530428176 1046.335663080437 1055.245543253505 834.0188914465442 411.0561420417006 968.0668297261163 298.4584461201972
1382 0.005 6.91 1 883.029509255648 809.0552583887563 809.1653901075052 1013.574129924732 1046.335462870475 1055.245266258653 834.0733774191926 411.1081483866961 968.0797018430102 298.4584788634903
1383 0.005 6.915 1 883.0697233514476 809.1292754333693 809.2394727199968 1013.579137513524 1046.335940858799 1055.245774587368 834.1277743273686 411.1600887734696 968.0929747089352 298.4585119077388
1384 0.005 6.92 1 883.1097479301126 809.2031569190727 809.3134197718042 1013.58373120713 1046.335744003916 1055.24549903171 834.1820586219939 411.2119615348162 968.1058094217663 298.4585445285641
1385 0.005 6.925 1 883.149817392725 809.2769043573173 809.3872324879097 1013.588722363968 1046.336219948324 1055.246005774033 834.2362874094714 411.2637688841527 968.1190379251227 298.458577488823
1386 0.005 6.93 1 883.1896976152422 809.3505167651397 809.4609101792166 1013.593300272993 1046.336022359526 1055.245729934348 834.2903938242148 411.3155122974457 968.13182830247 298.4586100283417
1387 0.005 6.935 1 883.2296230291586 809.4239956389235 809.5344540539859 1013.598276078212 1046.336498053802 1055.246236534276 834.3444400182831 411.3671896349304 968.1450129708419 298.4586428842593
1388 0.005 6.94 1 883.2693591985601 809.4973400057818 809.6078634278369 1013.602838492773 1046.336300093706 1055.245960548361 834.3983610930445 411.4188006946694 968.1577594436854 298.4586753608043
1389 0.005 6.945 1 883.3091322783996 809.5705513691695 809.6811395088222 1013.607798570186 1046.336775328066 1055.246466764068 834.4522236080045 411.4703460455467 968.1709015003776 298.4587081338622
1390 0.005 6.95 1 883.3487251077225 809.6436289680579 809.7542817360927 1013.612331450455 1046.336572480417 1055.246189105445 834.5060356531591 411.5218258697599 968.1835921583571 298.4587405174036
1391 0.005 6.955 1 883.3883636456696 809.7165741278757 809.8272912672423 1013.617276154033 1046.337049232596 1055.246696780455 834.5597433513855 411.5732448011611 968.1966869169474 298.4587732068397
1392 0.005 6.96 1 883.4278137204877 809.7893858682862 809.9001673926166 1013.621802942603 1046.336849283079 1055.246419531489 834.6133087724634 411.6245959997248 968.2093401755768 298.458805490155
1393 0.005 6.965 1 883.4673084336217 809.8620654373383 809.9729111809351 1013.626736170485 1046.337325822677 1055.246925884491 834.6667991033221 411.6758802129676 968.2223953011658 298.4588380885571
1394 0.005 6.97 1 883.506615314573 809.9346120274209 810.0455219824214 1013.631249011413 1046.337124705877 1055.246647343078 834.720161948923 411.7270992668851 968.2350075518005 298.4588703155824
1395 0.005 6.975000000000001 1 883.5459713889129 810.0070275276008 810.1180012460868 1013.636168305433 1046.337599971617 1055.247152824883 834.7734696528656 411.7782524550569 968.2480203616518 298.4589028514561
1396 0.005 6.98 1 883.5851390839036 810.0793106762064 810.1903481914524 1013.640666123104 1046.337397597193 1055.246873516333 834.826650070362 411.8293454478141 968.2605890956486 298.4589350357312
1397 0.005 6.985 1 883.6243525378802 810.1514628184071 810.2625639252366 1013.645569681564 1046.33787298513 1055.247379254305 834.8797647290238 411.8803695278228 968.2735588459318 298.4589675387854
1398 0.005 6.99 1 883.6633723937457 810.2234830717256 810.3346478366293 1013.650056770543 1046.337672380442 1055.247100767863 834.9327495192298 411.9313270049835 968.2861002660929 298.4589996576929
1399 0.005 6.995 1 883.7024447274247 810.2953732988539 810.4066013822925 1013.65492026394 1046.338143005234 1055.247604369742 834.985677331841 411.982218980971 968.2990015064432 298.4590321527283
1400 0.005 7 1 883.7413270069262 810.3671320537712 810.4784235038192 1013.659378199368 1046.337940445444 1055.24732532763 835.0384783344213 412.0330485183217 968.31146807384 298.4590642489405
1401 0.005 7.005 1 883.7802600499392 810.4387608803963 810.5501154227121 1013.664250750063 1046.338416182465 1055.247830607545 835.091221059381 412.0838045671018 968.3243433866987 298.4590967090083
1402 0.005 7.01 1 883.819006081828 810.5102587969391 810.6216764365221 1013.668704464107 1046.33821368294 1055.247550393371 835.1438400938067 412.1344946944245 968.3367783615836 298.4591288230961
1403 0.005 7.015000000000001 1 883.8578008162551 810.5816272965652 810.6931077608546 1013.673565053926 1046.338687732211 1055.248054419325 835.1963988241998 412.1851230730725 968.349617810504 298.4591612830532
1404 0.005 7.02 1 883.8964077406937 810.6528653559201 810.7644086694056 1013.678003840523 1046.338483727804 1055.247773476809 835.2488334460622 412.2356876710644 968.36201411306 298.4591933788006
1405 0.005 7.025 1 883.9350632581228 810.7239744623135 810.8355803643007 1013.682848965631 1046.338957099789 1055.248277336243 835.301207775947 412.2861857428979 968.3748131150313 298.4592258542909
1406 0.005 7.03 1 883.9735319788723 810.7949537290446 810.906622188473 1013.687272940375 1046.338752768452 1055.247996177245 835.3534610091216 412.3366233820427 968.3871679185548 298.4592579597472
1407 0.005 7.035 1 884.0120500877603 810.8658045419154 810.9775353153838 1013.692103276993 1046.339226024368 1055.248499771213 835.4056536465964 412.3869983173519 968.3999256673894 298.4592904546418
1408 0.005 7.04 1 884.0503805991652 810.9365259394649 811.0483190362572 1013.696511612949 1046.339021130412 1055.248218104281 835.4577230465918 412.4373083072731 968.4122385071483 298.4593226053603
1409 0.005 7.045 1 884.0887596584124 811.0071193978014 811.1189745520007 1013.701326677484 1046.339493758195 1055.248721256547 835.5097325299663 412.487553634701 968.4249532265407 298.4593551059212
1410 0.005 7.05 1 884.1269518072199 811.07758395237 811.1895011678781 1013.705720369042 1046.339288578321 1055.248439367677 835.5616199644661 412.5377346539619 968.43722342707 298.4593872868946
1411 0.005 7.055 1 884.1651922522126 811.1479211076472 811.259900103155 1013.710520647838 1046.339760949455 1055.248942188607 835.6134478720788 412.58785104203 968.4498959727639 298.4594198469557
1412 0.005 7.06 1 884.2032383209554 811.2181298254136 811.3301706250384 1013.714899205446 1046.339554995996 1055.248659538621 835.6651507430712 412.637900339696 968.4621237903584 298.4594520354764
1413 0.005 7.065 1 884.2413424699381 811.2882117113815 811.4003140037868 1013.71968876733 1046.340028677105 1055.24916303006 835.7168016387716 412.6878862620731 968.4747566495395 298.4594846122908
1414 0.005 7.07 1 884.2792606883528 811.3581656993344 811.4703295014341 1013.724054252201 1046.339822464627 1055.248879900766 835.768329589328 412.7378125659075 968.4869437734359 298.4595168349559
1415 0.005 7.075 1 884.3172291870663 811.4279932788367 811.5402183229847 1013.728826013235 1046.340293957941 1055.24938202803 835.8197988248536 412.7876740507585 968.4995326385383 298.4595493931454
1416 0.005 7.08 1 884.3550113971176 811.4976934284665 811.6099797364202 1013.733175159768 1046.34008695111 1055.249098538635 835.871145495391 412.8374706424321 968.5116763737259 298.4595816234504
1417 0.005 7.085 1 884.3928435619224 811.5672676454923 811.6796149497643 1013.737931775344 1046.340557979958 1055.249600367649 835.9224338587544 412.8872033224708 968.5242226857308 298.4596142020565
1418 0.005 7.09 1 884.4304901822011 811.6367149523057 811.7491232614842 1013.742266492593 1046.340350746618 1055.249316581046 835.9736243716688 412.9368723284163 968.5363250329476 298.4596464431311
1419 0.005 7.095 1 884.4681877993976 811.7060368745945 811.8185058993043 1013.747008382477 1046.340821130074 1055.249817739313 836.0247474828082 412.9864774716221 968.548830022584 298.4596790563141
1420 0.005 7.100000000000001 1 884.505699026495 811.7752323701411 811.8877621300846 1013.751328042902 1046.3406131687 1055.249533435708 836.0757435481991 413.0360187031181 968.5608905432618 298.4597112695075
1421 0.005 7.105 1 884.5432608772068 811.8443029086487 811.9568931442443 1013.756055371902 1046.341083113819 1055.250034313505 836.1266789855682 413.0854925632422 968.5733535466895 298.4597438316625
1422 0.005 7.11 1 884.5806407019082 811.9132475573618 812.0258982642861 1013.760362593909 1046.340874905975 1055.249750392953 836.1774930505911 413.1349010316824 968.585374762263 298.4597759764569
1423 0.005 7.115 1 884.6180696633486 811.9820677501929 812.0947786673917 1013.76507458915 1046.341344369917 1055.25025124996 836.2282488781246 413.1842479361016 968.5977950352507 298.4598084118465
1424 0.005 7.12 1 884.6553133647519 812.0507625297405 812.1635336558403 1013.769366559962 1046.341136330339 1055.249966643128 836.278884488333 413.2335321589509 968.609772071953 298.4598404018561
1425 0.005 7.125 1 884.6926071865345 812.1193333427133 812.232164418391 1013.774064439351 1046.341605012992 1055.250466452481 836.3294628252265 413.2827537090957 968.6221512439254 298.4598726421984
1426 0.005 7.13 1 884.7297162475106 812.1877791709935 812.3006702200267 1013.778341857166 1046.341395987594 1055.2501809357 836.3799202815109 413.3319128269349 968.6340871205989 298.4599044191955
1427 0.005 7.135 1 884.7668532016532 812.2561016332751 812.369052414679 1013.783031523639 1046.341866314717 1055.250681534836 836.4303198561387 413.3810161861279 968.6464136836335 298.4599364210043
1428 0.005 7.140000000000001 1 884.8038157535202 812.3242991300582 812.4373097024692 1013.787338134212 1046.341664968908 1055.250397960824 836.4805936133 413.4300536551292 968.6583462895909 298.4599679589555
1429 0.005 7.145 1 884.8408371801867 812.3923734982867 812.5054435704246 1013.792030519607 1046.34213254483 1055.250895697871 836.5308140785035 413.4790255927195 968.6706704095034 298.4599997077449
1430 0.005 7.15 1 884.8776782481503 812.4603237867404 812.5734533688099 1013.796287890428 1046.341920799528 1055.250608764901 836.5809062985412 413.5279341766097 968.6825414197278 298.4600309655856
1431 0.005 7.155 1 884.9146823279406 812.5281516333182 812.6413403750801 1013.800945105701 1046.34238628625 1055.251106970621 836.6309663330055 413.5767791865239 968.6948114730096 298.4600624519419
1432 0.005 7.16 1 884.951452586047 812.5958559456903 812.7091038794758 1013.805177704064 1046.342174262112 1055.250820177211 836.6808996629786 413.625560612789 968.7066283104425 298.4600934716044
1433 0.005 7.165 1 884.9882484800321 812.6634381870487 812.776745057479 1013.809815211255 1046.342640308776 1055.251318639204 836.7307759425014 413.6742796007777 968.7188434564432 298.4601247151282
1434 0.005 7.17 1 885.0248463882715 812.730897462858 812.8442632522466 1013.81403459618 1046.342429919965 1055.251032319946 836.7805351539546 413.722934989746 968.7306150459528 298.460155467546
1435 0.005 7.175 1 885.0614879424445 812.7982351636149 812.9116596243265 1013.818659732128 1046.342896555922 1055.25153057562 836.8302386547755 413.7715332856479 968.7427888167048 298.4601864600469
1436 0.005 7.18 1 885.0979412439409 812.8654502821109 812.9789334438835 1013.822865500592 1046.342685479599 1055.251243480724 836.8798227791435 413.8200658779116 968.754519819604 298.4602169789919
1437 0.005 7.185 1 885.1344436619517 812.9325441962645 813.0460858440799 1013.827476471841 1046.343151393095 1055.251741251854 836.9293498632746 413.8685352440835 968.7666535389799 298.460247748706
1438 0.005 7.19 1 885.1707615800411 812.9995159658315 813.1131161187251 1013.831668110169 1046.342939699658 1055.251453749768 836.9787586981529 413.9169415380747 968.7783441894285 298.4602780135299
1439 0.005 7.195 1 885.2071335833898 813.0663670388428 813.180025442092 1013.836262740501 1046.343405078953 1055.251951114878 837.0281174653599 413.9652853544708 968.7904384505222 298.4603085458425
1440 0.005 7.2 1 885.2433217912587 813.1330964397783 813.24681310939 1013.840438769152 1046.343192551731 1055.251662821213 837.0773570187429 414.0135667240638 968.8020887634304 298.4603385729061
1441 0.005 7.205 1 885.2795621633907 813.1997055950939 813.3134802872148 1013.845021013755 1046.343657478782 1055.25215979972 837.1265405740463 414.0617858123791 968.8141420315685 298.4603688342428
1442 0.005 7.21 1 885.3156196164557 813.2661935381569 813.3800262667155 1013.849184157764 1046.343444760331 1055.251871400512 837.175606203166 414.1099489205906 968.8257524424197 298.4603986373702
1443 0.005 7.215 1 885.3517302216535 813.3325617366268 813.4464522385166 1013.853753177068 1046.343909357214 1055.252368079481 837.2246181523436 414.1580478811475 968.8377659374287 298.4604286980407
1444 0.005 7.22 1 885.3876580742802 813.3988092230145 813.5127574971494 1013.857903146088 1046.343695838603 1055.252078981958 837.2735243674725 414.2060833726081 968.8493360351486 298.460458267503
1445 0.005 7.225000000000001 1 885.4236396248618 813.4649374747912 813.5789432501371 1013.86245905699 1046.344159925496 1055.252575210797 837.3223730009304 414.2540566321148 968.8613092993836 298.4604880868574
1446 0.005 7.23 1 885.459438781042 813.5309454550799 813.645008757156 1013.866594438137 1046.34394602455 1055.252285771439 837.3711019385667 414.3019683318345 968.8728399639808 298.460517467272
1447 0.005 7.235 1 885.4952908444293 813.596834641932 813.7109552088174 1013.871135255052 1046.344409421854 1055.252781506675 837.4197761463575 414.3498160301376 968.8847732178004 298.4605471156386
1448 0.005 7.24 1 885.5309605952441 813.6626039617554 813.7767818424248 1013.87525637459 1046.344195018453 1055.252491684948 837.4683310452023 414.3976018303482 968.8962639446003 298.4605763289854
1449 0.005 7.245 1 885.5666851446791 813.728254967217 813.842489877573 1013.87978371322 1046.344658262888 1055.252987182486 837.5168341742511 414.4453270293848 968.908157982591 298.4606058115596
1450 0.005 7.25 1 885.6022225452351 813.7937864594157 813.9080784647223 1013.88389608775 1046.344444693519 1055.252697445755 837.5652276489607 414.4929917491709 968.9196106851492 298.4606349110301
1451 0.005 7.255 1 885.637815757472 813.8592000371974 813.9735488680268 1013.888411842061 1046.344907653952 1055.253192638742 837.6135656855784 414.5405944169451 968.9314661507557 298.4606642910893
1452 0.005 7.26 1 885.673226736856 813.9244947520426 814.038900402147 1013.892506228184 1046.344692181707 1055.252901900585 837.6617866524836 414.58813505235 968.942878166833 298.4606932814833
1453 0.005 7.265000000000001 1 885.7086929506986 813.9896720318104 814.1041342453713 1013.897006076267 1046.345154666904 1055.253396976105 837.7099539155946 414.6356139133292 968.9546935137846 298.460722588687
1454 0.005 7.27 1 885.7439788869328 814.054730861536 814.1692496623886 1013.901085667978 1046.344938930856 1055.253105986543 837.7580045509537 414.6830309041618 968.9660659841066 298.4607515280001
1455 0.005 7.275 1 885.7793167562278 814.1196726442927 814.2342477945208 1013.905567499476 1046.345399160286 1055.253599432683 837.8059908376316 414.7303864658656 968.9778396225585 298.4607807682453
1456 0.005 7.28 1 885.8144750834703 814.184496439329 814.2991279494705 1013.909631877986 1046.345182835302 1055.253308347976 837.8538662733795 414.77768030709 968.9891718653115 298.4608096053333
1457 0.005 7.285 1 885.8496853884234 814.2492035707501 814.3638912329362 1013.914099966079 1046.345643704509 1055.253802298137 837.9016744623613 414.8249127605216 969.0009069955507 298.4608387822707
1458 0.005 7.29 1 885.8847165429403 814.313793128818 814.4285369556193 1013.918150578108 1046.345426748006 1055.253510329834 837.9493760096054 414.8720850172451 969.0121997181349 298.4608675574391
1459 0.005 7.295 1 885.9198044923867 814.3782665868661 814.4930663130209 1013.922607950779 1046.345887770068 1055.254004037645 837.9970309628584 414.9191972621228 969.0238970096531 298.4608966486865
1460 0.005 7.3 1 885.9547119691207 814.4426229442244 814.557478584381 1013.926646647143 1046.345671309856 1055.253712264564 838.0445747513731 414.9662480952784 969.0351517816185 298.4609253294534
1461 0.005 7.305 1 885.9896762141501 814.5068636553357 814.6217749496988 1013.931091698038 1046.346132142934 1055.254205662415 838.0920694991938 415.0132368653387 969.0468101582109 298.460954272789
1462 0.005 7.31 1 886.0244610187273 814.5709877009859 814.685954674366 1013.935116476649 1046.345914315359 1055.253912855428 838.1394505665148 415.0601642100342 969.0580264459479 298.4609828341116
1463 0.005 7.315 1 886.0593022593329 814.6349965495721 814.7500189438819 1013.939547540455 1046.346374807211 1055.254406107456 838.1867816141183 415.1070305884824 969.0696464452701 298.461011710193
1464 0.005 7.32 1 886.0939627281334 814.6988890807887 814.8139669626593 1013.943557922909 1046.346156506251 1055.254112944472 838.2339962242175 415.153834665305 969.0808237651273 298.4610401790803
1465 0.005 7.325 1 886.1286802819153 814.7626669043199 814.8777999782193 1013.947975599318 1046.346616626629 1055.254605956658 838.2811629664319 415.2005812103943 969.0924050278002 298.4610689347649
1466 0.005 7.33 1 886.1632173702701 814.8263288938666 814.9415172125561 1013.951972887028 1046.346398152069 1055.254312599355 838.3282142663451 415.247268104666 969.1035438189348 298.4610973167717
1467 0.005 7.335 1 886.1978115422177 814.8898765998872 815.0051198831444 1013.9563769561 1046.34685772847 1055.254805031039 838.3752173242133 415.2938935451555 969.1150865740284 298.4611259932758
1468 0.005 7.34 1 886.2322258579446 814.9533089621781 815.0686072401287 1013.960360565361 1046.346638408252 1055.254510974122 838.4221062769282 415.3404612037689 969.126186811951 298.4611542920431
1469 0.005 7.345 1 886.2666965622947 815.0166274473144 815.1319804646885 1013.964750840449 1046.347097665636 1055.255003307618 838.4689455710214 415.3869669856621 969.1376908201655 298.4611829044239
1470 0.005 7.350000000000001 1 886.3009877150325 815.0798310269191 815.1952388121496 1013.968720878513 1046.346878036366 1055.254708995356 838.5156710602349 415.4334125324656 969.148752063893 298.4612111054122
1471 0.005 7.355 1 886.3353356073712 815.1429211671216 815.2583834654374 1013.973097690625 1046.347336992895 1055.255201034881 838.5623473806251 415.4797988872625 969.1602173291695 298.4612396322987
1472 0.005 7.36 1 886.3695229688232 815.2058967022714 815.3214136332889 1013.977078225183 1046.347128926636 1055.254913285746 838.6089110506025 415.5261236345391 969.1712669262263 298.4612677634811
1473 0.005 7.365 1 886.4037640366084 815.268759274384 815.3843305373779 1013.981453795967 1046.347589314398 1055.255404116959 838.6554290174988 415.5723879506947 969.1827098051773 298.4612962347991
1474 0.005 7.37 1 886.4378183606501 815.3315077274098 815.447133374427 1013.985399989777 1046.347367989422 1055.255108081604 838.7018285121885 415.6185945565032 969.1937001098541 298.461324322155
1475 0.005 7.375 1 886.4719287286472 815.3941436330658 815.5098233782251 1013.989751147533 1046.347824690081 1055.255598475948 838.7481825189168 415.664740411149 969.2050914755345 298.4613527543077
1476 0.005 7.38 1 886.5058551229423 815.4566658601971 815.5723997543181 1013.993680181303 1046.347603735652 1055.255303670827 838.7944193581156 415.7108250604578 969.2160382381787 298.4613808011307
1477 0.005 7.385 1 886.5398403358635 815.5190759834803 815.6348637412686 1013.998016943742 1046.348061222453 1055.255794574623 838.8406115249713 415.7568492269881 969.2273898110319 298.4614091915893
1478 0.005 7.390000000000001 1 886.5736367629943 815.5813733646224 815.6972149317857 1014.001842078693 1046.347836552912 1055.255497582619 838.8866910631357 415.8028118679894 969.2382939274686 298.461437230975
1479 0.005 7.395 1 886.6074944861291 815.6435590630346 815.7594542097077 1014.006126623325 1046.348294175638 1055.255988441558 838.9327236131275 415.8487153253126 969.2496051335144 298.4614656083888
1480 0.005 7.4 1 886.6411723994507 815.7056319537166 815.8215807530047 1014.010011570074 1046.348073715396 1055.255692671798 838.9786400546272 415.8945591634198 969.2604747193956 298.461493659243
1481 0.005 7.405 1 886.6749122404796 815.7675936055999 815.8835957862001 1014.014316084298 1046.348531277827 1055.256182522314 839.0245126746727 415.940343305278 969.2717511294634 298.4615220654176
1482 0.005 7.41 1 886.7084718305698 815.8294429009587 815.945498519307 1014.018203015562 1046.348309659371 1055.255886110047 839.0702695123007 415.9860677186658 969.2825847902028 298.461550125512
1483 0.005 7.415 1 886.7420929845233 815.891181399748 816.0072901771 1014.022500938413 1046.34876618776 1055.256375750388 839.1159828799417 416.0317327848564 969.2938245560215 298.4615785242709
1484 0.005 7.42 1 886.7755339235358 815.9528079762777 816.0689699676111 1014.026376964702 1046.348543741268 1055.256079048445 839.1615807110937 416.0773380788456 969.3046217910172 298.4616065508831
1485 0.005 7.425 1 886.8090360355855 816.0143241737408 816.1305391076332 1014.030662184282 1046.348999263691 1055.256567982933 839.2071350041722 416.1228837385196 969.3158242936213 298.4616349765077
1486 0.005 7.43 1 886.8423579435766 816.0757288822206 816.1919968084286 1014.034524926108 1046.34877622113 1055.256270882854 839.2525743618841 416.1683701751421 969.3265838568728 298.4616630403723
1487 0.005 7.435 1 886.875741533034 816.137023647921 816.2533442917014 1014.038796898398 1046.349231592596 1055.256759576436 839.2979707383441 416.2137973857359 969.3377490873648 298.4616914743096
1488 0.005 7.44 1 886.9089447933055 816.1982073398725 816.3145807572113 1014.04264641212 1046.349008291729 1055.25646217885 839.343252159805 416.2591652985872 969.3484713457069 298.461719564336
1489 0.005 7.445 1 886.9422097895427 816.2592815114773 816.375707427899 1014.046904942167 1046.349463303719 1055.256950677152 839.3884907085587 416.3044746052453 969.359599833118 298.4617480483982
1490 0.005 7.45 1 886.9752947020901 816.3202450309818 816.436723504291 1014.050741110464 1046.349239463078 1055.256652724185 839.4336146513336 416.3497247154296 969.3702852544512 298.4617761882564
1491 0.005 7.455 1 887.0084407843473 816.3810994668812 816.4976302158333 1014.054986745929 1046.349694439114 1055.25714114982 839.4786960182009 416.394916121053 969.3813764323569 298.4618046802476
1492 0.005 7.46 1 887.0414065921807 816.4418436584554 816.5584267482236 1014.058809465395 1046.349470140715 1055.256842803439 839.5236623568201 416.4400479698763 969.3920248322428 298.4618328364937
1493 0.005 7.465 1 887.0744339562656 816.5024788455967 816.6191141349948 1014.063036111283 1046.349921821977 1055.257329085842 839.5685781988049 416.4851207459961 969.4030764399383 298.4618613719042
1494 0.005 7.47 1 887.1072824405605 816.5630039918859 816.6796915617663 1014.066837380189 1046.349693320264 1055.257028125292 839.6133771944268 416.5301347261249 969.4136933399366 298.4618895902533
1495 0.005 7.475000000000001 1 887.1401923837911 816.623420821429 816.740160358457 1014.071051221972 1046.350145764894 1055.257515293601 839.6581371412091 416.5750918713817 969.4247127559007 298.4619181400254
1496 0.005 7.48 1 887.1729247352843 816.6837281623181 816.8005197265061 1014.074849387677 1046.349923538334 1055.257218421411 839.7027810292162 416.6199904997533 969.4352908414054 298.4619463629681
1497 0.005 7.485 1 887.2057184688822 816.7439275983003 816.8607709003539 1014.079056032916 1046.350377452837 1055.257705411065 839.7473870112929 416.6648304087249 969.4462729125135 298.4619749467004
1498 0.005 7.49 1 887.2383343545472 816.8040180692906 816.920913126793 1014.082840923519 1046.350152213364 1055.257405889416 839.7918839367794 416.7096119672826 969.4568122582471 298.4620031618287
1499 0.005 7.495 1 887.2710114261005 816.8640010715418 816.9809476130916 1014.087034432125 1046.350605258312 1055.257892635979 839.8363394451687 416.7543342801574 969.4677565630217 298.4620317473978
1500 0.005 7.5 1 887.3035161597654 816.923875641345 817.0408736516413 1014.090806000382 1046.350380103334 1055.257593433198 839.8807577968334 416.7989982064842 969.4782604684733 298.4620599800539
1501 0.005 7.505 1 887.3360812530335 816.9836432061911 817.1006924190111 1014.094986455297 1046.350833125263 1055.258080151609 839.9250933374409 416.8436013310326 969.4891691788007 298.4620885716359
1502 0.005 7.51 1 887.3684666364722 817.0433025818066 817.1604030763633 1014.09874464556 1046.350606990605 1055.257780179605 839.9692987504337 416.888146660615 969.4996354439734 298.4621168013603
1503 0.005 7.515000000000001 1 887.4009137349507 817.1028553512181 817.2200068512079 1014.102912389661 1046.351059509449 1055.258266491694 840.0134557743952 416.932634671692 969.510506850934 298.4621453545071
1504 0.005 7.52 1 887.4331818106913 817.1623003280488 817.2795029113208 1014.106657809633 1046.350832758964 1055.257965955411 840.0574953363507 416.9770648114762 969.5209368306146 298.4621735028223
1505 0.005 7.525 1 887.4655126946906 817.2216391015299 817.3388924882693 1014.110812598888 1046.351284816094 1055.258451905679 840.1014927009794 417.0214308855757 969.5317725686979 298.4622019513786
1506 0.005 7.53 1 887.4976656475441 817.2808704861588 817.3981747561145 1014.114545420677 1046.351057737224 1055.258151171683 840.1453759429047 417.0657397602281 969.5421662351881 298.4622299618231
1507 0.005 7.535 1 887.5298812590231 817.3399960595668 817.4573509360706 1014.118687422063 1046.351509382551 1055.25863686542 840.1892184590371 417.1099831816484 969.5529655665609 298.462258219916
1508 0.005 7.54 1 887.5619202790374 817.3990147041527 817.5164202380291 1014.122407375327 1046.351281485018 1055.258335364402 840.2329502559103 417.1541709533259 969.5633236025291 298.4622860351172
1509 0.005 7.545 1 887.5940223886927 817.4579279529305 817.5753838741199 1014.126536650561 1046.351732616497 1055.258820672455 840.2766413909178 417.1983042910439 969.5740870901025 298.462314081414
1510 0.005 7.55 1 887.6259470219736 817.5167346534085 817.6342410271349 1014.130243622144 1046.351504498263 1055.258519118031 840.3202204750285 417.2423819560678 969.5844086975427 298.4623416722857
1511 0.005 7.555 1 887.6579338048115 817.5754362686993 817.6929928612778 1014.134359930899 1046.35195527432 1055.259004169724 840.3637572431016 417.2864055884644 969.5951364721225 298.4623694741827
1512 0.005 7.56 1 887.6897461005898 817.6340319493373 817.7516387187565 1014.138054831186 1046.351726568719 1055.258701930323 840.4071889118246 417.3303704590948 969.6054229296611 298.4623967895955
1513 0.005 7.565 1 887.7216218277091 817.6925230617494 817.8101797593395 1014.142158820951 1046.352176744322 1055.259186482996 840.4505794202931 417.3742735964037 969.6161148324132 298.4624243586362
1514 0.005 7.57 1 887.7533207903778 817.7509083141564 817.8686150788168 1014.145842748988 1046.351948891684 1055.258884946315 840.4938508412338 417.4181224393202 969.6263671482675 298.4624514648846
1515 0.005 7.575 1 887.7850834394613 817.8091895201039 817.9269460008196 1014.149933023338 1046.352398090165 1055.259368822731 840.5370883962765 417.4619152519174 969.6370232336876 298.4624788188745
1516 0.005 7.58 1 887.8166652980112 817.8673653802076 817.9851716789603 1014.153602631225 1046.352169366774 1055.259066869535 840.5802150062356 417.5056514936648 969.6472369967848 298.4625056764443
1517 0.005 7.585 1 887.8483118741767 817.9254374389268 818.043293298665 1014.157685194141 1046.352620756719 1055.25955192728 840.6233043981672 417.5493308053073 969.6578597656351 298.462532782311
1518 0.005 7.59 1 887.8797842799088 817.9834044427341 818.1013099835192 1014.16134832874 1046.352393113614 1055.25924984967 840.6662839218193 417.5929500131138 969.6680440794912 298.4625594144922
1519 0.005 7.595 1 887.9113217030291 818.0412680102719 818.1592229595476 1014.165418257613 1046.352843478305 1055.259734195237 840.7092236559342 417.6365135609672 969.6786330403165 298.4625862773761
1520 0.005 7.600000000000001 1 887.942682484754 818.099027009833 818.2170314239368 1014.169063047417 1046.352612652801 1055.259430335088 840.7520522981041 417.6800204842401 969.688779082255 298.4626126338585
1521 0.005 7.605 1 887.9741103731571 818.1566830573879 818.2747366129123 1014.173110541858 1046.35306198297 1055.259914417381 840.79484375663 417.7234701250588 969.6993282973616 298.4626392759243
1522 0.005 7.61 1 888.0053608749218 818.2142348898311 818.3323377141986 1014.176748441271 1046.35283629383 1055.259613672763 840.837523048642 417.7668629965423 969.7094412703196 298.4626654376056
1523 0.005 7.615 1 888.0366750186073 818.2716839607184 818.3898358305159 1014.180791178501 1046.35328543575 1055.260096838703 840.8801607402789 417.8101996774889 969.7199584629224 298.4626918437499
1524 0.005 7.62 1 888.0678156447625 818.3290293784461 818.4472302862173 1014.184413134789 1046.353054994033 1055.259792829835 840.9226920476294 417.8534795135025 969.7300361176896 298.4627177832025
1525 0.005 7.625 1 888.0990201999598 818.3862725456239 818.5045222340889 1014.188441919394 1046.353502893506 1055.26027576141 840.9651841411571 417.8967036648666 969.7405175504234 298.4627439606404
1526 0.005 7.63 1 888.130048836054 818.4434123372334 818.5617108713953 1014.192049666126 1046.35327190655 1055.259971808834 841.0075670499261 417.9398714934293 969.7505586548766 298.4627697130396
1527 0.005 7.635 1 888.1611428967694 818.5004502799877 818.6187973933303 1014.19606530507 1046.353719356799 1055.260454289751 841.049911653184 417.9829824512922 969.761004686562 298.4627957197146
1528 0.005 7.640000000000001 1 888.1920617288617 818.5573852365837 818.675780994589 1014.199660196049 1046.353487701975 1055.260149665423 841.0921472476036 418.0260372164109 969.7710107514262 298.4628213017535
1529 0.005 7.645 1 888.2230456528594 818.6142187347763 818.7326628691201 1014.20366327055 1046.35393480412 1055.260631914005 841.1343448318461 418.0690352083474 969.7814218931056 298.4628471577208
1530 0.005 7.65 1 888.2538542179594 818.6709496344071 818.7894422129277 1014.207246249216 1046.353703068177 1055.260327116616 841.1764338241907 418.1119764416976 969.7913932902073 298.4628725675507
1531 0.005 7.655 1 888.2847256271737 818.7275794417976 818.8461202045193 1014.211234960846 1046.354149004707 1055.260808586683 841.2184827157906 418.1548641994422 969.8017684207805 298.4628982918865
1532 0.005 7.66 1 888.3154222675225 818.7841070288875 818.9026960461091 1014.214804722261 1046.353916841597 1055.260503586523 841.2604238567558 418.1976940730119 969.8117047819647 298.4629236007937
1533 0.005 7.665 1 888.3461851177518 818.8405338988077 818.9591709141946 1014.218783394326 1046.354363373144 1055.260985174865 841.3023275393109 418.2404686099914 969.8220470131168 298.4629492269663
1534 0.005 7.67 1 888.3767733816043 818.8968589313318 819.0155440112891 1014.222341384551 1046.354130645774 1055.260679582238 841.3441235695839 418.2831856861227 969.8319493980885 298.4629744792215
1535 0.005 7.675 1 888.4074279297761 818.9530836556614 819.0718165306934 1014.226307971446 1046.354576792481 1055.261161081743 841.3858829311824 418.3258456378594 969.842257288298 298.4630000306689
1536 0.005 7.68 1 888.4379077483154 819.009206823983 819.1279876101083 1014.229853599864 1046.354343423158 1055.26085488215 841.427531930816 418.3684490196996 969.8521251870004 298.4630252034042
1537 0.005 7.685 1 888.4684544529747 819.0652300802382 819.1840584832563 1014.233806877115 1046.354790093842 1055.261337069879 841.4691458953166 418.4109959506339 969.862397362918 298.4630507230703
1538 0.005 7.69 1 888.4988264576165 819.1211522534555 819.2400283425825 1014.237340278386 1046.354557321953 1055.261031312845 841.5106519714092 418.4534867985243 969.8722307005621 298.4630758552311
1539 0.005 7.695 1 888.5292649844778 819.1769748739854 819.2958983806841 1014.241282424567 1046.355003016665 1055.261512243797 841.5521220599114 418.4959218499163 969.8824699847531 298.4631013018045
1540 0.005 7.7 1 888.5595289628259 819.2326968136488 819.3516678010744 1014.24480417785 1046.354769356469 1055.261205775648 841.5934855213687 418.5383002539076 969.8922698579265 298.4631263513445
1541 0.005 7.705 1 888.5898595213037 819.288319587848 819.4073377896067 1014.248733957084 1046.355214254075 1055.261686073355 841.6348133791183 418.5806231901146 969.9024750704275 298.4631517213393
1542 0.005 7.71 1 888.6200184235655 819.3438420259972 819.4629075196585 1014.252244359423 1046.354980203737 1055.26137916948 841.6760289873176 418.6228923896986 969.9122414102994 298.4631766740129
1543 0.005 7.715 1 888.6502434910304 819.3992656930586 819.5183782059075 1014.256162566597 1046.355424834144 1055.26185934531 841.7172114758039 418.6651051810029 969.9224129466228 298.4632019372835
1544 0.005 7.72 1 888.6802938138993 819.4545894352674 819.5737490364925 1014.259660246716 1046.355190534094 1055.261552467307 841.7582880151427 418.7072620317355 969.9321450562586 298.4632268123888
1545 0.005 7.725000000000001 1 888.7104107933836 819.509814779099 819.6290212007444 1014.263566390716 1046.355634935251 1055.262032332704 841.7993297559347 418.7493634151288 969.9422829072464 298.4632519717936
1546 0.005 7.73 1 888.7403529758642 819.5649404999634 819.6841938443757 1014.267051572318 1046.355399740185 1055.261724549757 841.8402637272203 418.7914087166849 969.9519813295934 298.4632767192841
1547 0.005 7.735 1 888.7703624193869 819.6199681838082 819.7392681776653 1014.270945209216 1046.355843667765 1055.262204119109 841.8811630272774 418.833398702026 969.9620855738675 298.4633018186258
1548 0.005 7.74 1 888.800197949174 819.6748966761745 819.7942433913353 1014.274418512485 1046.35560820309 1055.261896199798 841.9219559798709 418.8753327448221 969.9717504383998 298.4633265062927
1549 0.005 7.745 1 888.8301010764677 819.7297275194132 819.8491206816154 1014.278300527107 1046.356051814194 1055.262375562165 841.9627143848877 418.9172119471212 969.9818209724421 298.4633515255194
1550 0.005 7.75 1 888.8598304230413 819.7844595252749 819.9038992207959 1014.281762000294 1046.355816195771 1055.262067538234 842.0033659000514 418.9590356495324 969.9914522830056 298.4633761449725
1551 0.005 7.755 1 888.8896276515305 819.8390942403394 819.9585802007138 1014.28563206601 1046.356259594612 1055.26254665245 842.0439828633287 419.0008045030975 970.0014894031327 298.4634010777835
1552 0.005 7.76 1 888.9192516836104 819.8936305097802 820.0131628085942 1014.289081728895 1046.356023601837 1055.262238150485 842.0844937905372 419.0425183353021 970.0110878659353 298.4634256497764
1553 0.005 7.765000000000001 1 888.9489436966219 819.9480698613007 820.0676482332868 1014.292940129577 1046.356466485271 1055.262716803826 842.1249703005773 419.0841775078417 970.0210919181555 298.4634505320268
1554 0.005 7.77 1 888.978462517263 820.0024111363008 820.1220356573309 1014.296377603879 1046.356229832424 1055.262407845318 842.1653408773585 419.125781129771 970.0306568607411 298.4634750181087
1555 0.005 7.775 1 889.0080497764053 820.0566558644767 820.1763262674797 1014.300224073977 1046.356672544352 1055.262886453913 842.2056772763123 419.1673300955211 970.0406279857068 298.4634998562576
1556 0.005 7.78 1 889.0374636454874 820.1108029014746 820.2305192585779 1014.303649922572 1046.356435882536 1055.262577468617 842.2459082163457 419.2088246071508 970.0501603958251 298.4635242871527
1557 0.005 7.785 1 889.0669465379542 820.1648537828274 820.2846158230254 1014.307484502504 1046.356878305004 1055.26305578845 842.2861062045736 419.250265558861 970.0600989533882 298.4635490716163
1558 0.005 7.79 1 889.0962575283628 820.2188074298559 820.3386151929128 1014.310898744399 1046.356641099166 1055.262746232647 842.3262004235746 419.2916607758384 970.0695985416774 298.4635734874798
1559 0.005 7.795 1 889.1256368317428 820.2726652836772 820.3925185183097 1014.314721712543 1046.357082983482 1055.263223904339 842.3662598595033 419.3329982871135 970.0795044375928 298.4635982109538
1560 0.005 7.8 1 889.1548431587643 820.326426173902 820.4463249680229 1014.318123855853 1046.356845318563 1055.26291403271 842.4062135528289 419.3742788551197 970.0889706448692 298.4636225871964
1561 0.005 7.805000000000001 1 889.1841181867179 820.3800916528586 820.5000357356028 1014.321935031126 1046.357287249471 1055.263391867253 842.4461339518298 419.41550360918 970.0988434705425 298.4636472882684
1562 0.005 7.81 1 889.2132208308929 820.433660543421 820.553649996751 1014.32532520928 1046.357048983699 1055.263081459172 842.4859492134377 419.4566729400648 970.1082773852125 298.4636716538111
1563 0.005 7.815 1 889.2423925731404 820.4871343719096 820.6071689343231 1014.3291244119 1046.357490380555 1055.263558879672 842.525731144078 419.4977853423376 970.1181177760949 298.4636963834018
1564 0.005 7.82 1 889.2713917793318 820.5405119562142 820.6605917152214 1014.332502793401 1046.3572518054 1055.263248150001 842.5654079756575 419.5388437418957 970.1275193426638 298.4637207412084
1565 0.005 7.825 1 889.3004605645674 820.5937948326382 820.7139195268189 1014.336290297294 1046.357692890076 1055.263725233754 842.6050519000619 419.5798479365744 970.1373271885459 298.4637454766762
1566 0.005 7.83 1 889.3293572921518 820.6469818366267 820.7671515458923 1014.339656775104 1046.357453912536 1055.263414080413 842.6445911751317 419.6207975639819 970.1466963255949 298.4637698832901
1567 0.005 7.835 1 889.3583235369285 820.7000744964494 820.8202889573439 1014.343432727528 1046.357894869014 1055.263891176507 842.6840977143704 419.6616929846444 970.156472088115 298.4637946236232
1568 0.005 7.84 1 889.3871178307591 820.7530716432275 820.8733309370709 1014.346787880191 1046.357655755631 1055.263579960429 842.7235001637889 419.7025342471455 970.1658085266471 298.4638190643083
1569 0.005 7.845 1 889.4159790051445 820.8059748522685 820.9262787186485 1014.350561384193 1046.358098756363 1055.264057710183 842.7628707087705 419.7433215593137 970.1755633506386 298.4638438694761
1570 0.005 7.850000000000001 1 889.4446674839036 820.8587830074763 820.9791315277492 1014.353916867053 1046.357860670201 1055.263746072969 842.802121025128 419.7840547997822 970.1848776900174 298.4638683398482
1571 0.005 7.855 1 889.4734270834122 820.9114975075287 821.0318904348916 1014.357675549502 1046.35830127524 1055.264222450184 842.8413479922132 419.8247342433574 970.1945948030263 298.4638932014446
1572 0.005 7.86 1 889.5020158645603 820.9641171647166 821.084554594388 1014.361009843487 1046.358060855297 1055.263910095494 842.8804741923265 419.8653592451182 970.2038699690931 298.4639177136175
1573 0.005 7.865 1 889.5306745540197 821.0166435242197 821.1371251948802 1014.364752082816 1046.358500467328 1055.264386079047 842.9195697354317 419.9059306819319 970.2135501483712 298.4639426589581
1574 0.005 7.87 1 889.5591627356978 821.069075418697 821.1896014115323 1014.36807285277 1046.358259860888 1055.264073563778 842.9585630193517 419.9464483806899 970.2227908496537 298.4639672170013
1575 0.005 7.875 1 889.5877214949065 821.1214143782502 821.2419844292824 1014.371802799922 1046.358699449685 1055.26454944881 842.9975251605676 419.9869124992045 970.2324380899221 298.4639921849181
1576 0.005 7.88 1 889.6161096279344 821.1736592499228 821.2942734324587 1014.375111651914 1046.35845856481 1055.264236618888 843.0363847848487 420.027324526463 970.2416459091505 298.4640168272238
1577 0.005 7.885 1 889.6445684250092 821.225811559723 821.3464696048094 1014.378829831456 1046.358897738677 1055.264712096685 843.0752132677774 420.0676809812001 970.251260861389 298.4640418256272
1578 0.005 7.890000000000001 1 889.6728563545947 821.2778701185292 821.398572113199 1014.382127157103 1046.358656808775 1055.264399323991 843.1139384021664 420.1079847286811 970.2604368190295 298.4640664789901
1579 0.005 7.895 1 889.701214627343 821.3298364324714 821.4505821257828 1014.385833872944 1046.359095965566 1055.264874744071 843.1526315980042 420.1482367611782 970.2700185774049 298.4640915222057
1580 0.005 7.9 1 889.7294021467829 821.381709267055 821.5024987686627 1014.389118841543 1046.358854432021 1055.264561529269 843.1912205994104 420.1884345308398 970.2791600061769 298.464116213396
1581 0.005 7.905 1 889.7576605032791 821.4334902184694 821.5543232570118 1014.392813840507 1046.359293293895 1055.265036703525 843.22977911399 420.228577954315 970.2887090330348 298.4641412752607
1582 0.005 7.91 1 889.7857483706726 821.4851781002238 821.6060547575845 1014.396088327862 1046.35905144303 1055.264722936113 843.2682354416529 420.2686703222807 970.2978198910165 298.4641659556326
1583 0.005 7.915 1 889.8139071537336 821.5367744056149 821.6576944353361 1014.399772794188 1046.359490135468 1055.26519791232 843.3066602556453 420.3087088121709 970.3073383171328 298.464191023071
1584 0.005 7.92 1 889.8418963400244 821.588278060582 821.7092415083093 1014.403036087707 1046.359247774998 1055.264883836968 843.3449846044093 420.3486935069414 970.316417733666 298.4642157435588
1585 0.005 7.925 1 889.8699568187968 821.6396905606709 821.7606971597727 1014.406709058384 1046.359685761539 1055.26535830247 843.3832786606791 420.3886249133016 970.3259043626118 298.4642407787109
1586 0.005 7.930000000000001 1 889.8978497831954 821.6910107469262 821.8120605668196 1014.409960660734 1046.359442610748 1055.26504352589 843.4214752352414 420.4285031146098 970.334951654224 298.4642654034211
1587 0.005 7.935 1 889.9258129590318 821.7422401257298 821.863332908597 1014.413623673689 1046.359880599232 1055.265518038699 843.4596400478727 420.4683283014839 970.3444068527089 298.4642903567176
1588 0.005 7.94 1 889.9536058771823 821.7933775025435 821.9145133386331 1014.416864434273 1046.35963744382 1055.265203314043 843.4977015823875 420.5080997636528 970.3534231732077 298.4643148576983
1589 0.005 7.945 1 889.9814700692029 821.8444244008499 821.9656030342317 1014.420514704588 1046.360074568035 1055.265677143033 843.5357321222541 420.547818691156 970.3628466719907 298.4643396301732
1590 0.005 7.95 1 890.0091637593941 821.8953796481468 822.0166011615604 1014.42374357762 1046.359830857469 1055.265361975038 843.5736606801563 420.587484778622 970.3718312979244 298.4643639181248
1591 0.005 7.955 1 890.0369287560973 821.9462447557294 822.0675088946351 1014.42738255519 1046.360267946207 1055.265835767302 843.6115590160266 420.627098321714 970.3812235985939 298.4643884510295
1592 0.005 7.96 1 890.0645239887417 821.9970185595207 822.1183254035301 1014.430600464534 1046.360024023714 1055.265520315381 843.6493562061023 420.6666591572092 970.3901774432378 298.4644125230722
1593 0.005 7.965 1 890.0921935804915 822.0477025958463 822.1690518820667 1014.434229392679 1046.360462015978 1055.265994640399 843.6871554161354 420.7061674101848 970.3995379587791 298.4644367967317
1594 0.005 7.97 1 890.119694617208 822.0982956713229 822.2196874827164 1014.437436101875 1046.360218191925 1055.265679089252 843.7248381712426 420.7456230195827 970.4084596117558 298.4644606122944
1595 0.005 7.975000000000001 1 890.1472665856987 822.1487992930429 822.2702333764937 1014.441053780627 1046.360654797602 1055.26615223376 843.762484558978 420.785026465797 970.4177891238543 298.4644846713735
1596 0.005 7.98 1 890.1746685312114 822.1992122891179 822.3206887289198 1014.444250000484 1046.360410112323 1055.265836150578 843.8000262000928 420.8243773223961 970.4266801462488 298.4645082726964
1597 0.005 7.985 1 890.2021191134019 822.2495357800153 822.3710544074459 1014.447852785249 1046.360844239736 1055.266308094441 843.8375292642319 420.8636760214739 970.4359909909232 298.4645321231078
1598 0.005 7.99 1 890.22941028567 822.2997689257921 822.4213298203454 1014.451034607475 1046.360598386086 1055.265991810681 843.8749322422218 420.9029228586094 970.4448573200807 298.4645555064258
1599 0.005 7.995 1 890.2567782705974 822.3499132608351 822.4715161522604 1014.454628632708 1046.361034243594 1055.266464887447 843.9123068486641 420.942117356722 970.4541287796519 298.4645791439742
1600 0.005 8 1 890.2839806476513 822.3999676254613 822.5216125896497 1014.457801349013 1046.360788856117 1055.266148501389 843.9495815598434 420.981259483869 970.4629598917229 298.4646023040416
1601 0.005 8.005000000000001 1 890.3112571951986 822.4499335399818 822.5716203060579 1014.461385599659 1046.361224824173 1055.266621401471 843.9868282962747 421.0203508248882 970.4721983954481 298.4646256974204
1602 0.005 8.01 1 890.338362657014 822.4998099582506 822.6215385569897 1014.46454845613 1046.360978815963 1055.266304279061 844.023977690919 421.0593892434686 970.4809972201266 298.4646486388505
1603 0.005 8.015000000000001 1 890.3655424389859 822.5495982776056 822.6713684607397 1014.468122581131 1046.361414437306 1055.266776870179 844.0610981125865 421.0983780403552 970.4902049956659 298.4646718542675
1604 0.005 8.02 1 890.3925552104143 822.5992973350293 822.721109191296 1014.471273994624 1046.361168111257 1055.266459677584 844.0981184301928 421.1373136971085 970.4989739157778 298.4646945736105
1605 0.005 8.025 1 890.4196415806235 822.6489084955489 822.7707618225367 1014.474834920999 1046.361602918636 1055.266931968509 844.1351275493489 421.1761970345515 970.5081505971241 298.4647175481579
1606 0.005 8.029999999999999 1 890.4465603757012 822.6984307253333 822.8203255860268 1014.477974434407 1046.361356095596 1055.266614294806 844.1720273116903 421.2150284888291 970.5168887741404 298.4647400441916
1607 0.005 8.035 1 890.4735523034624 822.7478655098654 822.869801641825 1014.48152555511 1046.361790942779 1055.267086308696 844.208894647856 421.2538079821244 970.526035394985 298.4647628538084
1608 0.005 8.040000000000001 1 890.5003761334341 822.7972116736889 822.9191891667637 1014.484654569609 1046.361543671662 1055.266768285336 844.2456603474084 421.2925351446183 970.5347433038323 298.4647851589003
1609 0.005 8.045 1 890.5272693204851 822.8464706930362 822.9684892998994 1014.48819468147 1046.36197828784 1055.267240189509 844.2823930598639 421.3312107751156 970.5438597807586 298.4648077217037
1610 0.005 8.050000000000001 1 890.5539967988308 822.895641430005 823.017701231523 1014.491312740944 1046.361730589166 1055.266921813689 844.3190277646366 421.3698340609824 970.5525379298114 298.4648298987535
1611 0.005 8.055 1 890.5807979077575 822.9447253612308 823.0668261084454 1014.494842083636 1046.362164971454 1055.267393544165 844.3556352511836 421.4084060120703 970.561624531176 298.4648523607482
1612 0.005 8.06 1 890.6074320386115 822.9937213449413 823.1158631176098 1014.497949565872 1046.361916863881 1055.267074671583 844.3921445988045 421.4469275141277 970.570272159877 298.4648744170498
1613 0.005 8.065 1 890.6341401899585 823.0426308819924 823.164813419622 1014.501468464955 1046.362350874851 1055.267546103036 844.4286270903536 421.4853978255169 970.5793283054307 298.4648967542059
1614 0.005 8.07 1 890.6606812863012 823.0914527949243 823.2136761859723 1014.504564952571 1046.362102451655 1055.267226991243 844.4650108834279 421.5238165710318 970.5879460172559 298.4649186966803
1615 0.005 8.074999999999999 1 890.6872963289595 823.1401886364091 823.2624526019804 1014.508072510573 1046.362535842027 1055.267697979637 844.50136878734 421.5621835992099 970.5969722605419 298.4649409549223
1616 0.005 8.08 1 890.7137439396876 823.188837195849 823.311141829636 1014.511158105606 1046.362287076781 1055.267378733739 844.5376279658013 421.6004994839959 970.6055600514842 298.4649628581893
1617 0.005 8.085000000000001 1 890.7402648437909 823.2373999115878 823.3597449861148 1014.514654793665 1046.36272027486 1055.2678495374 844.5738585080019 421.6387622404957 970.6145563285735 298.4649850767046
1618 0.005 8.09 1 890.7666188720112 823.2858756516415 823.4082612533282 1014.517729803116 1046.362471288013 1055.267529942731 844.6099911497884 421.6769741595553 970.623114047823 298.4650069460346
1619 0.005 8.095000000000001 1 890.7930461823416 823.3342659037755 823.4566917822698 1014.521216223832 1046.362904630146 1055.268000717977 844.6460935800668 421.7151354316296 970.6320810733714 298.4650291318862
1620 0.005 8.1 1 890.8193070537843 823.382569531048 823.5050357627656 1014.52428065414 1046.362655163244 1055.26768068662 844.6821002932658 421.7532442787323 970.6406092408409 298.4650509469275
1621 0.005 8.105 1 890.8456420312883 823.4307880170907 823.553294347598 1014.527756309711 1046.3630877792 1055.268150985123 844.7180814817945 421.7913029885821 970.6495460779184 298.4650730863781
1622 0.005 8.109999999999999 1 890.8718144494125 823.4789202544385 823.601466745164 1014.530810380553 1046.362838016536 1055.267830774826 844.7539743768286 421.8293115974795 970.6580451896945 298.4650948328105
1623 0.005 8.115 1 890.8980601893401 823.5269676915901 823.6495540938519 1014.534275658391 1046.363270567592 1055.26830109142 844.7898365384307 421.8672610482103 970.6669525746428 298.4651169223512
1624 0.005 8.120000000000001 1 890.924138644696 823.5749291494863 823.6975555579925 1014.537318358455 1046.363020383895 1055.267980577391 844.8255994559291 421.9051646992687 970.6754214960168 298.4651386055336
1625 0.005 8.125 1 890.9502903582321 823.6228062393136 823.7454723670619 1014.540768967707 1046.363452321356 1055.268450493019 844.8613355636573 421.943019672298 970.6842997077324 298.4651606253183
1626 0.005 8.130000000000001 1 890.9762756145517 823.6705976715493 823.7933036245773 1014.543799001688 1046.363201958165 1055.26812992499 844.8969736151887 421.9808249070457 970.6927391910752 298.4651822089795
1627 0.005 8.135 1 891.0023354061709 823.718304924472 823.8410504653567 1014.547241648728 1046.363633875823 1055.268599560199 844.9325853219698 422.0185787658373 970.7015881557672 298.4652041531096
1628 0.005 8.140000000000001 1 891.0282287448986 823.7659268339057 823.8887120564572 1014.550262755165 1046.363383179585 1055.268278452437 844.9680998634461 422.0562825888081 970.7099989824161 298.4652256785008
1629 0.005 8.145 1 891.0541970806898 823.8134649019204 823.93628955232 1014.553696197602 1046.363814778753 1055.268747910969 845.0035890638641 422.0939347421578 970.7188188810989 298.4652475137171
1630 0.005 8.15 1 891.079999235249 823.8609179353527 823.9837821137223 1014.556707553917 1046.363563902509 1055.268426700367 845.0389814849653 422.1315378147374 970.7272003108616 298.4652689617054
1631 0.005 8.154999999999999 1 891.1058764256951 823.9082874276595 824.0311908860941 1014.560130660818 1046.363995024241 1055.268895703556 845.074348838467 422.1690913106048 970.7359909081558 298.4652907331203
1632 0.005 8.16 1 891.131587403551 823.9555722005319 824.0785150337194 1014.563131246534 1046.363743397804 1055.268573974077 845.1096190540252 422.2065958767694 970.7443430195262 298.4653121434914
1633 0.005 8.165000000000001 1 891.1573736239403 824.0027737450213 824.1257557056514 1014.566543818395 1046.364174473707 1055.269043037139 845.1448639355732 422.2440500675943 970.753104862416 298.4653338791703
1634 0.005 8.17 1 891.1829939543696 824.0498908796731 824.1729120629773 1014.569534144315 1046.363922834289 1055.268721239685 845.1800121148592 422.2814539754268 970.7614283507585 298.4653552208805
1635 0.005 8.175000000000001 1 891.2086898241997 824.0969250955206 824.2199852553628 1014.572936382858 1046.364353591549 1055.269189987094 845.2151351708667 422.3188077805542 970.7701611780548 298.4653768841604
1636 0.005 8.18 1 891.234219865162 824.1438752208004 824.2669744485587 1014.575915920391 1046.364101252998 1055.268867645154 845.2501619962247 422.3561117622378 970.7784558525157 298.4653981715293
1637 0.005 8.185 1 891.2598260388377 824.1907427684108 824.313880804502 1014.579308127394 1046.364532075263 1055.269336421259 845.2851633058353 422.3933645379517 970.7871602616793 298.4654198261505
1638 0.005 8.19 1 891.2852666985382 824.2375265532581 824.3607034882957 1014.58227802256 1046.364279858033 1055.269013978414 845.3200693917865 422.4305680369759 970.7954262929219 298.4654410494767
1639 0.005 8.195 1 891.3107831602665 824.2842280531939 824.4074436419603 1014.585659756477 1046.36470996402 1055.269482184551 845.354951059828 422.4677221284907 970.8041022192323 298.465462635735
1640 0.005 8.199999999999999 1 891.3361340500737 824.3308460765727 824.4541004190557 1014.588618633319 1046.364457156725 1055.269159328881 845.3897366803606 422.5048211824485 970.8123397871748 298.4654838540337
1641 0.005 8.205 1 891.3615611900203 824.3773821313791 824.5006749760876 1014.591989448232 1046.36488677724 1055.269627075854 845.4244984010757 422.5418732908328 970.8209865568161 298.4655054262718
1642 0.005 8.210000000000001 1 891.3868228441172 824.42383503368 824.5471664733949 1014.594937888595 1046.364633369591 1055.269303743189 845.4591643770156 422.5788765410846 970.829195260967 298.4655266255227
1643 0.005 8.215 1 891.4121611631834 824.4702062092221 824.5935760291544 1014.598298996219 1046.36506314372 1055.26977165951 845.4938062120509 422.6158308943792 970.8378232606093 298.4655481821881
1644 0.005 8.220000000000001 1 891.4373346119716 824.5164945531183 824.6399028297905 1014.601237141739 1046.364809815663 1055.269448438956 845.5283526454143 422.6527359185486 970.8460063622521 298.465569401056
1645 0.005 8.225 1 891.4625840078685 824.5627015399489 824.6861480207145 1014.604587180988 1046.365239177031 1055.269916036036 845.5628749562434 422.6895918551259 970.8545970593005 298.4655909814917
1646 0.005 8.23 1 891.4876684169657 824.6088259898669 824.7323107655393 1014.607515287386 1046.364985533922 1055.269592404472 845.5973020989037 422.7263984657255 970.8627488841281 298.4656122083278
1647 0.005 8.234999999999999 1 891.5128277194303 824.6548694951518 824.778392268143 1014.610850285128 1046.36541281178 1055.270058706498 845.631703263197 422.7631559670459 970.8713077500751 298.465633835606
1648 0.005 8.24 1 891.5378222471647 824.7008307658929 824.8243916488594 1014.613765624943 1046.365158512962 1055.26973488817 845.6660104638341 422.7998639468797 970.8794298868099 298.4656551065844
1649 0.005 8.245000000000001 1 891.5628936944512 824.7467113122523 824.8703100571637 1014.617094477745 1046.365587489574 1055.270202159787 845.7002965417292 422.836522877832 970.8879625288295 298.4656767733662
1650 0.005 8.25 1 891.5877882533732 824.7925098834987 824.9161466011104 1014.619999810637 1046.365333281536 1055.269878210918 845.7344878570635 422.8731321830057 970.8960512125623 298.4656980897248
1651 0.005 8.255000000000001 1 891.6127641486594 824.8382280224669 824.961902461312 1014.623319867132 1046.365762497472 1055.270345369644 845.7686560266487 422.9096946504566 970.9045552464908 298.4657198007078
1652 0.005 8.26 1 891.6375798199487 824.8838646000344 825.0075768334624 1014.626217890923 1046.365507896547 1055.270020610387 845.8027310805744 422.9462076912787 970.9126238001105 298.4657411689491
1653 0.005 8.265000000000001 1 891.6624745249211 824.9294208769882 825.0531707417165 1014.62952903769 1046.365936741827 1055.270487421901 845.8367794757371 422.9826745202984 970.9211033190438 298.4657629384198
1654 0.005 8.27 1 891.6872063355503 824.974895813098 825.0986833894004 1014.632416578367 1046.365681782167 1055.270162664268 845.8707338151638 423.0190905996351 970.929144047893 298.4657843820268
1655 0.005 8.275 1 891.7120152670898 825.0202908916443 825.1441159278909 1014.635716022395 1046.366109348244 1055.270628649717 845.9046650771755 423.055457449555 970.9375938781163 298.4658062061371
1656 0.005 8.279999999999999 1 891.7366605420046 825.0656049243595 825.1894675180375 1014.638593036061 1046.365854079349 1055.270303684453 845.9385022900477 423.0917752685465 970.9456052561727 298.4658277104982
1657 0.005 8.285 1 891.7613827932867 825.1108393997681 825.2347393026954 1014.641882173989 1046.366281634509 1055.270769657389 845.9723165668374 423.1280440946689 970.9540269339453 298.4658496140029
1658 0.005 8.290000000000001 1 891.7859416454671 825.1559931372984 825.2799304415424 1014.644749050597 1046.366026403128 1055.270444709544 846.0060371528929 423.1642639434649 970.9620107810217 298.4658711422408
1659 0.005 8.295 1 891.8105775739712 825.2010676208213 825.3250420808332 1014.648028396652 1046.366454009492 1055.270910709385 846.0397351610845 423.2004351201626 970.9704047402192 298.4658930878289
1660 0.005 8.300000000000001 1 891.8350499341793 825.2460616677829 825.370073377228 1014.650885070981 1046.366197911348 1055.270584867012 846.0733396910776 423.2365574775532 970.9783605926597 298.4659146952289
1661 0.005 8.305 1 891.8596014324652 825.2909767486705 825.415025468119 1014.654154450485 1046.366625003926 1055.271050390547 846.1069246451328 423.2726313948733 970.9867272723565 298.4659367032905
1662 0.005 8.31 1 891.8839887407466 825.3358116954572 825.4598975165774 1014.657000211647 1046.366367842413 1055.270723738646 846.14041508115 423.3086565828371 970.9946552948605 298.4659583341499
1663 0.005 8.315 1 891.9084531164108 825.3805679743683 825.5046906549505 1014.660258667264 1046.366794214635 1055.271188874331 846.1738822135652 423.3446334248459 971.0029934101435 298.4659803441261
1664 0.005 8.32 1 891.9327535760211 825.425244405531 825.5494040434594 1014.663095128705 1046.366537769858 1055.270862950543 846.2072556164914 423.3805619169738 971.0108942215335 298.4660020108215
1665 0.005 8.324999999999999 1 891.9571318878964 825.469842534233 825.594038856496 1014.666344009432 1046.366964267439 1055.271328052383 846.2406082357286 423.4164423823124 971.0192053342978 298.4660240386502
1666 0.005 8.33 1 891.9813470444602 825.5143611340018 825.638594238961 1014.669170588963 1046.366707334811 1055.271001612182 846.2738676494749 423.4522744657999 971.0270789017776 298.4660457130334
1667 0.005 8.335000000000001 1 892.0056403430211 825.5588016601104 825.683071314807 1014.672409895937 1046.367133768251 1055.271466634647 846.3071047321808 423.4880580676035 971.0353629284573 298.4660677306282
1668 0.005 8.34 1 892.029770456586 825.6031629427346 825.7274692446531 1014.675226657841 1046.366876519392 1055.271139867904 846.3402491333889 423.523793616985 971.0432090233259 298.4660893815484
1669 0.005 8.345000000000001 1 892.0539785202529 825.6474464531763 825.7717891611227 1014.678456134719 1046.36730266505 1055.27160462355 846.3733716603562 423.5594813055982 971.0514658688866 298.4661113048286
1670 0.005 8.35 1 892.0780237167766 825.6916510117283 825.8160302224784 1014.681262804801 1046.367044891754 1055.271277377561 846.4064016984486 423.5951209940208 971.0592844861359 298.4661328016907
1671 0.005 8.355 1 892.1021469488832 825.7357780827911 825.8601935581462 1014.68448212497 1046.367470580273 1055.271741945514 846.4394100416939 423.6307127467131 971.0675137658891 298.466154589294
1672 0.005 8.359999999999999 1 892.1261073784574 825.7798264909171 825.9042783280183 1014.687279113573 1046.36721259703 1055.271414647805 846.4723262233861 423.6662571401097 971.0753049969037 298.4661758910653
1673 0.005 8.365 1 892.1501462082208 825.8237977077142 825.9482856650231 1014.690488742354 1046.367638140395 1055.271879053982 846.5052211525852 423.7017537332164 971.0835067877872 298.4661974595822
1674 0.005 8.370000000000001 1 892.1740227332909 825.8676905536535 825.9922147272601 1014.693276002818 1046.367379880567 1055.271551429057 846.5380241530213 423.7372034355593 971.0912710260924 298.466218568558
1675 0.005 8.375 1 892.1979777038357 825.9115064984145 826.0360666478704 1014.696476082958 1046.367805016097 1055.272015460398 846.5708061777162 423.7726051614254 971.0994459620082 298.4662399139703
1676 0.005 8.380000000000001 1 892.2217703704912 825.9552443534436 826.0798405763708 1014.699253296822 1046.367546458746 1055.271687727506 846.6034961468155 423.8079591052472 971.1071831470466 298.466260794898
1677 0.005 8.385 1 892.2456416899945 825.9989055942574 826.1235376530858 1014.702443499156 1046.367971379669 1055.272151713896 846.6361652655379 423.843265884567 971.1153310674667 298.4662819229616
1678 0.005 8.390000000000001 1 892.2693508663051 826.0424890382719 826.1671570290051 1014.705211394026 1046.367712504642 1055.271823680905 846.6687427721293 423.8785248089277 971.123041383202 298.4663026013039
1679 0.005 8.395 1 892.2931389102737 826.0859961665682 826.2106998451663 1014.708391898687 1046.368137158863 1055.272287334908 846.7012999395564 423.9137369666171 971.131162372762 298.4663235172035
1680 0.005 8.4 1 892.3167648878554 826.1294257887405 826.2541652518253 1014.711150002353 1046.367878050711 1055.271959226192 846.7337655841903 423.9489009553053 971.1388464078281 298.4663439679796
1681 0.005 8.404999999999999 1 892.3404697511626 826.1727793732622 826.2975543828014 1014.714320776722 1046.368302391355 1055.272422741253 846.7662106605329 423.9840177578689 971.1469410668949 298.4663647068072
1682 0.005 8.41 1 892.364012851353 826.2160557377757 826.3408663917228 1014.717068924395 1046.368042883473 1055.272094277379 846.7985646040604 424.0190872601482 971.1545985148958 298.466384959162
1683 0.005 8.415000000000001 1 892.3876350428133 826.2592563523589 826.3841024100581 1014.720230290611 1046.368466938727 1055.272557522151 846.8308991132078 424.0541074619934 971.1626666424758 298.4664054504252
1684 0.005 8.42 1 892.4110954229847 826.3023800280141 826.4272615877948 1014.722968969579 1046.368207175808 1055.27222887192 846.8631420715076 424.0890815567047 971.1702975017465 298.4664255213018
1685 0.005 8.425000000000001 1 892.4346349201759 826.3454282353309 826.4703450598554 1014.726120412987 1046.368631107438 1055.272692117832 846.8953648824623 424.1240086796153 971.1783392896226 298.4664458196861
1686 0.005 8.43 1 892.4580128644457 826.3883997888113 826.5133519760652 1014.728849310344 1046.36837089074 1055.272363019087 846.9274966036324 424.1588888161211 971.1859435645475 298.466465647886
1687 0.005 8.435 1 892.4814702646617 826.4312961565792 826.556283467778 1014.731991100515 1046.368794303345 1055.2728257789 846.9596083586233 424.1937221057303 971.1939586180391 298.4664857596865
1688 0.005 8.44 1 892.5047737818973 826.4741162870446 826.5991387671417 1014.734712874579 1046.368534346808 1055.272496591242 846.9916341188347 424.2285086051504 971.20153842819 298.4665054030371
1689 0.005 8.445 1 892.5281544648371 826.516861556559 826.6419189753625 1014.737846506314 1046.368957598819 1055.272959053739 847.0236394634659 424.2632483816241 971.2095283073852 298.4665252997379
1690 0.005 8.449999999999999 1 892.5513722635212 826.5595307694978 826.6846232291788 1014.740556504806 1046.368696791479 1055.272629519399 847.0555532347548 424.2979415386226 971.2170805869744 298.4665447513803
1691 0.005 8.455 1 892.5746684178999 826.6021253801528 826.7272526507953 1014.743679053995 1046.369119630508 1055.273091805749 847.0874467940656 424.3325876821731 971.2250433748369 298.4665645092179
1692 0.005 8.460000000000001 1 892.597802796033 826.6446442017682 826.7698063862565 1014.746379086773 1046.368858714377 1055.272762185676 847.1192495812523 424.3671870488186 971.2325686817882 298.4665838467918
1693 0.005 8.465 1 892.6210163643557 826.6870887045931 826.8122855639062 1014.749492149992 1046.369281375413 1055.273224381585 847.1510329873532 424.4017390745454 971.2405054951084 298.4666034521579
1694 0.005 8.470000000000001 1 892.6440684886445 826.7294577190463 826.8546893492842 1014.752182724311 1046.369020186526 1055.272894451743 847.1827254460234 424.4362422695668 971.2480047148676 298.4666227012817
1695 0.005 8.475 1 892.6672004965975 826.7717526906334 826.8970188571192 1014.755286366992 1046.369442513503 1055.273356226912 847.2143991731767 424.4707002366137 971.2559150357608 298.4666422344455
1696 0.005 8.48 1 892.6901730955748 826.8139724333752 826.9392732366215 1014.757967109386 1046.369180456572 1055.273025509502 847.2459836998245 424.5051122796488 971.2633883321156 298.4666613750362
1697 0.005 8.484999999999999 1 892.7132250089322 826.8561184078043 826.9814536138218 1014.761061318517 1046.36960285886 1055.273487545157 847.2775489162356 424.5394794592873 971.2712726098678 298.4666808325273
1698 0.005 8.49 1 892.7361158353075 826.8981894230719 827.0235591347116 1014.763732687252 1046.369340697953 1055.273156921127 847.309024156946 424.5738001516016 971.2787197151597 298.4666999228623
1699 0.005 8.495000000000001 1 892.7590868786983 826.9401869438303 827.065590926032 1014.766817714982 1046.369762903707 1055.273618789555 847.340480807136 424.6080746056144 971.2865783313174 298.4667193356232
1700 0.005 8.5 1 892.7818988498046 826.9821097829926 827.1075481375593 1014.769480088729 1046.369500788753 1055.273288006202 847.3718487703942 424.6423026232602 971.2939997061085 298.4667383680599
1701 0.005 8.505000000000001 1 892.8047904908786 827.0239594015693 827.1494318919586 1014.772555404636 1046.369922328075 1055.273749162985 847.4031977661509 424.676484547209 971.3018325231658 298.4667577833654
1702 0.005 8.51 1 892.8275207686984 827.0657345145682 827.1912412831953 1014.775208977958 1046.369660831584 1055.273418898646 847.4344547022002 424.7106212253195 971.309228640398 298.4667768144995
1703 0.005 8.515000000000001 1 892.8503308889573 827.1074366609334 827.2329774628666 1014.778275410366 1046.370082782696 1055.273880431807 847.4656936971463 424.7447114275007 971.3170358561514 298.4667961620696
1704 0.005 8.52 1 892.8729807839993 827.1490646423748 827.2746395784922 1014.780918768069 1046.369819787609 1055.273548833552 847.4968436311937 424.7787550815725 971.3244056474778 298.4668151600616
1705 0.005 8.525 1 892.8957116078142 827.1906199280739 827.3162287620239 1014.78397567307 1046.370241152896 1055.274009923713 847.5279743257609 424.8127526659232 971.3321871996294 298.4668344632721
1706 0.005 8.529999999999999 1 892.9182824006604 827.232101324601 827.3577441571069 1014.786609521868 1046.369977886874 1055.273678260523 847.5590168068218 424.8467035438191 971.339531426415 298.466853378451
1707 0.005 8.535 1 892.9409338333259 827.2735102990218 827.3991868921111 1014.789657175594 1046.370398855827 1055.274138968726 847.5900430840703 424.8806087527636 971.3472873112771 298.4668726030523
1708 0.005 8.540000000000001 1 892.9634218761199 827.3148455914179 827.4405560792776 1014.79228176938 1046.370134784068 1055.273806582828 847.6209855375316 424.9144680225596 971.3546039459379 298.4668914492057
1709 0.005 8.545 1 892.985992045234 827.3561087221732 827.4818528609237 1014.795319683454 1046.370555267921 1055.274267124488 847.651909112918 424.9482816439512 971.3623330888216 298.466910624802
1710 0.005 8.550000000000001 1 893.0084033936121 827.3972985099715 827.5230763934525 1014.797934845679 1046.370291356481 1055.273935012695 847.682743537836 424.9820505525577 971.369625916366 298.466929396353
1711 0.005 8.555 1 893.0308961324572 827.4384164133314 827.5642277995357 1014.800963860993 1046.370711912779 1055.274395444382 847.7135591707369 425.0157735406962 971.3773304698771 298.466948521499
1712 0.005 8.56 1 893.053280984746 827.4794615812081 827.6053064803207 1014.803572692141 1046.370448407962 1055.274063243284 847.7442944601775 425.04945073176 971.3846070008916 298.4669672282942
1713 0.005 8.565 1 893.0757269581562 827.5204351406308 827.6463133484489 1014.806592432683 1046.370868552494 1055.274523423413 847.7750073443773 425.0830809590697 971.3922889661685 298.466986274656
1714 0.005 8.57 1 893.0979997334503 827.5613358384395 827.687247494043 1014.80918718141 1046.370602923674 1055.274190114555 847.8056286174701 425.116666272129 971.3995304411196 298.4670049391143
1715 0.005 8.575000000000001 1 893.1203478021995 827.6021651891361 827.7281100581098 1014.81219678236 1046.371022784865 1055.27465022913 847.8362320835853 425.1502062455798 971.4071841532493 298.4670239285122
1716 0.005 8.58 1 893.1425309892574 827.6429219690352 827.7689001688049 1014.814783971189 1046.370758292619 1055.274317468063 847.8667468368176 425.1837007607964 971.4144010156 298.467042550442
1717 0.005 8.585000000000001 1 893.1647944190624 827.683607666548 827.8096189617403 1014.817785243476 1046.371178319701 1055.274777433546 847.8972445250632 425.2171502262013 971.4220304630086 298.467061484601
1718 0.005 8.59 1 893.186896150636 827.7242210697476 827.8502655684052 1014.820363791581 1046.370913422045 1055.274444299708 847.9276544203082 425.2505544998534 971.4292227907162 298.4670800871536
1719 0.005 8.595000000000001 1 893.2090807362503 827.764763699331 827.8908411503942 1014.823356327257 1046.371332987565 1055.274903915611 847.9580485436122 425.2839137898021 971.4368275481014 298.4670990082888
1720 0.005 8.6 1 893.2311056321236 827.8052342916801 827.9313448078973 1014.825925184014 1046.371067445175 1055.274570250404 847.9883579045407 425.3172288224582 971.4439946226177 298.4671175550149
1721 0.005 8.605 1 893.2532131361199 827.8456343393159 827.971777685161 1014.8289077908 1046.371486472998 1055.275029515177 848.018648903492 425.3504983850991 971.4515738652156 298.4671364243576
1722 0.005 8.609999999999999 1 893.2751602103707 827.8859626320516 828.0121389156485 1014.831467794721 1046.37122088393 1055.274695878969 848.0488517578145 425.383722724205 971.4587162104083 298.4671549451863
1723 0.005 8.615 1 893.2971901050213 827.9262206457973 828.0524296298285 1014.834441785307 1046.371640238074 1055.275155426673 848.0790375003994 425.4169021462399 971.4662710270364 298.467173790178
1724 0.005 8.620000000000001 1 893.3190597506482 827.9664071681597 828.0926489593364 1014.836992854168 1046.371374296984 1055.274821281382 848.109135859652 425.4500364886595 971.4733885732923 298.4671922821379
1725 0.005 8.625 1 893.3410124639997 828.0065236732918 828.1327980370717 1014.839957567626 1046.371793037346 1055.275280200518 848.1392177931891 425.483126006597 971.4809185291366 298.4672111359162
1726 0.005 8.630000000000001 1 893.3628078488942 828.0465690435893 828.1728760470113 1014.842500040437 1046.37152668402 1055.274945770497 848.1692112450826 425.5161699493657 971.4880113884604 298.4672296631859
1727 0.005 8.635 1 893.3846858438573 828.0865446780155 828.2128840948565 1014.845455686729 1046.371945133623 1055.275404552652 848.199191958332 425.5491693965637 971.4955165154009 298.4672485497294
1728 0.005 8.640000000000001 1 893.4064035959399 828.1264493680045 828.2528213076026 1014.847988330233 1046.371678449336 1055.275069824156 848.229086092868 425.5821241811317 971.502584733509 298.4672670818009
1729 0.005 8.645 1 893.4282042826333 828.166284578707 828.2926888085933 1014.850934804458 1046.372096775064 1055.275528656724 848.2589637501337 425.6150346448625 971.5100652371509 298.4672860073685
1730 0.005 8.65 1 893.4498449848857 828.2060490811207 828.3324857165222 1014.853459181355 1046.371830743865 1055.275194491128 848.2887537610272 425.6479003163572 971.5171088871059 298.4673045815723
1731 0.005 8.654999999999999 1 893.4715694335598 828.2457443565139 828.3722131650618 1014.85639718213 1046.37224901193 1055.275652866896 848.318527846176 425.6807215918122 971.5245653495533 298.4673235508227
1732 0.005 8.66 1 893.4931350068171 828.2853692014996 828.4118702881722 1014.858912541625 1046.371982038824 1055.275317666817 848.3482158960469 425.713498446017 971.5315849259899 298.4673422024904
1733 0.005 8.665000000000001 1 893.5147841463858 828.3249250774655 828.4514582105163 1014.861841498811 1046.372399701857 1055.275775671815 848.377887979938 425.7462309309978 971.5390168100669 298.4673612407477
1734 0.005 8.67 1 893.5362741572434 828.3644107913283 828.4909760707578 1014.864347616323 1046.372132400169 1055.275440351052 848.4074739530765 425.7789190995028 971.5460115913029 298.4673799454168
1735 0.005 8.675000000000001 1 893.5578480597852 828.403827798004 828.5304249932394 1014.867267451462 1046.372550139162 1055.275898529878 848.4370443992794 425.8115625578533 971.5534193133233 298.4673990714549
1736 0.005 8.68 1 893.5792627732882 828.4431748597744 828.5698040900182 1014.869764193115 1046.372282587206 1055.275563080356 848.4665279230283 425.8441666687514 971.5603896755275 298.4674178878815
1737 0.005 8.685 1 893.6007625803937 828.4824534858745 828.6091145064938 1014.872676040624 1046.372700559638 1055.276021245625 848.4959973547029 425.8767258057413 971.5677734029796 298.4674370626672
1738 0.005 8.69 1 893.6221031190071 828.5216624457751 828.6483553683418 1014.875164633667 1046.372432808309 1055.275685440526 848.5253806422716 425.9092397615709 971.5747201006718 298.4674559275749
1739 0.005 8.695 1 893.6435275953476 828.560803212764 828.6875278001746 1014.878066713488 1046.372849931779 1055.276142982259 848.5547522742771 425.9417091866619 971.5820793697615 298.4674752107241
1740 0.005 8.700000000000001 1 893.6647933768269 828.5998745854275 828.7266309422438 1014.880546314002 1046.372581993155 1055.275807045229 848.5840371540353 425.9741340796927 971.5890018125913 298.4674941739086
1741 0.005 8.705 1 893.6861432600629 828.6388780209318 828.765665914071 1014.883439441832 1046.372998880093 1055.276264430759 848.6133059980277 426.0065146394369 971.5963369356675 298.4675135129276
1742 0.005 8.710000000000001 1 893.7073343417358 828.6778123069022 828.804631845236 1014.885910127448 1046.372730629045 1055.275928239492 848.6424889727475 426.0388509198139 971.6032352176925 298.4675325033659
1743 0.005 8.715 1 893.7286098422688 828.7166789015754 828.8435298533675 1014.888794745203 1046.373147386214 1055.276385529492 848.6716566944535 426.0711432419069 971.610546340684 298.4675519092186
1744 0.005 8.720000000000001 1 893.7497266663798 828.7554767685796 828.8823591706971 1014.891253631742 1046.372876325244 1055.2760474556 848.700740062642 426.1033919239273 971.6174193286581 298.4675709498368
1745 0.005 8.725 1 893.7709280405102 828.7942072317484 828.921120870781 1014.89412793749 1046.373292549792 1055.276504813232 848.729808264493 426.1355953555013 971.6247059949912 298.4675903892266
1746 0.005 8.73 1 893.7919713421074 828.8328690819317 828.9598140725436 1014.896580878343 1046.373024105258 1055.276168521521 848.7587919124514 426.1677554720674 971.6315559534021 298.4676094665746
1747 0.005 8.734999999999999 1 893.8130873437501 828.8714637528368 828.9984398770861 1014.899448565744 1046.373440928404 1055.276625539017 848.7877589947053 426.1998701940785 971.6388198450904 298.4676289458248
1748 0.005 8.74 1 893.8340507006359 828.909990042329 829.0369974164036 1014.901893383045 1046.373171766044 1055.276288292153 848.816642411466 426.2319418283467 971.6456470522664 298.4676480425235
1749 0.005 8.745000000000001 1 893.8551014467013 828.9484494123835 829.0754878072778 1014.904752005679 1046.373587961369 1055.27674516035 848.845511524132 426.2639706289028 971.6528869144931 298.4676674910664
1750 0.005 8.75 1 893.8759967104504 828.9868407126407 829.1139102139438 1014.907188160345 1046.373318384807 1055.27640789013 848.8742980361702 426.2959719716727 971.659689634294 298.4676865615141
1751 0.005 8.755000000000001 1 893.89697755354 829.0251653528472 829.1522657386101 1014.910038059985 1046.373734034653 1055.276864281675 848.9030695910351 426.3279199000912 971.6669052416812 298.4677059429885
1752 0.005 8.76 1 893.9178012360184 829.0634221246461 829.1905535059295 1014.912465007339 1046.373464263858 1055.276526801627 848.9317567848447 426.3598215216152 971.673684257012 298.4677248808765
1753 0.005 8.765000000000001 1 893.9387088798135 829.1016123741017 829.2287745699562 1014.915305416001 1046.373879601183 1055.276983001763 848.9604269460634 426.3916794133802 971.6808758366911 298.467744105525
1754 0.005 8.77 1 893.9594595199652 829.1397349849982 829.266928093395 1014.917726428867 1046.37361088547 1055.276646180728 848.9890153895648 426.4234941184629 971.687632301379 298.4677628788156
1755 0.005 8.775 1 893.980295416516 829.1777914054561 829.3050151967062 1014.920560548029 1046.374026594733 1055.277102376838 849.0175896677961 426.4552647657196 971.6948020009243 298.4677818908107
1756 0.005 8.779999999999999 1 894.0009524757687 829.215780246509 829.3430348847365 1014.922969565126 1046.373756316776 1055.276764506559 849.0460741735719 426.4869915235225 971.7015313527722 298.4678004312418
1757 0.005 8.785 1 894.0217024277626 829.2537031414768 829.3809883731544 1014.925793695639 1046.374171518362 1055.277220570198 849.0745478706023 426.518675142833 971.7086761081068 298.4678192197302
1758 0.005 8.790000000000001 1 894.0423008790643 829.2915588862049 829.4188748079214 1014.928195300877 1046.373901184323 1055.276882625026 849.1029389861231 426.550315766681 971.7153854769543 298.4678375572242
1759 0.005 8.795 1 894.0629872237605 829.3293489215771 829.4566953022601 1014.931010613409 1046.374315736185 1055.277338190495 849.1313166043826 426.5819121051594 971.7225071519948 298.467856136998
1760 0.005 8.800000000000001 1 894.0835193167693 829.3670720471403 829.4944489908753 1014.933403383788 1046.374045068913 1055.277000073964 849.1596110443639 426.6134657617749 971.7291924653997 298.4678742839886
1761 0.005 8.805 1 894.1041374382684 829.4047297091656 829.5321369856945 1014.93621016085 1046.374459651375 1055.277455769219 849.1878918190796 426.64497677155 971.7362905203362 298.4678926748497
1762 0.005 8.81 1 894.1245999571847 829.4423207087717 829.5697584220511 1014.938594621322 1046.374188538873 1055.277117331746 849.2160894454499 426.6764448505293 971.7429521017056 298.4679105956402
1763 0.005 8.815 1 894.1451472391321 829.4798464647045 829.6073143974783 1014.941392291166 1046.374602691926 1055.277572715868 849.2442726236792 426.7078705042763 971.7500263576047 298.4679287630034
1764 0.005 8.82 1 894.165538652132 829.5173057926206 829.6448040511154 1014.943768005807 1046.374331229909 1055.277233968401 849.2723729121075 426.7392532613633 971.7566646125281 298.4679464572446
1765 0.005 8.825000000000001 1 894.1860153337583 829.5547001378219 829.6822284922146 1014.946557744038 1046.374745246018 1055.277689151911 849.300460123517 426.7705935116903 971.7637160450973 298.4679644444975
1766 0.005 8.83 1 894.2063359120961 829.5920282996105 829.7195868563518 1014.948924748399 1046.374473308639 1055.277350056713 849.3284645922606 426.8018910271115 971.7703311045601 298.4679819649342
1767 0.005 8.835000000000001 1 894.2267423536026 829.6292917241261 829.7568802555602 1014.951706038701 1046.374887116887 1055.277805174988 849.3564581902971 426.8331461630752 971.777359496598 298.4679997361994
1768 0.005 8.84 1 894.246993138912 829.6664892527268 829.7941078452939 1014.954064865586 1046.374615214623 1055.277466107288 849.3843692295789 426.8643589659845 971.7839516765813 298.4680170818143
1769 0.005 8.845000000000001 1 894.2673289826278 829.7036222987232 829.8312707279117 1014.956837532805 1046.375028704585 1055.277920863308 849.4122664689712 426.8955289972033 971.790957453816 298.4680346630315
1770 0.005 8.85 1 894.287508956245 829.7406896534461 829.8683680307118 1014.959187675175 1046.374756376505 1055.277581474593 849.4400807158006 426.9266565816674 971.7975272044268 298.4680517896771
1771 0.005 8.855 1 894.3077740526046 829.77769276254 829.9054008616063 1014.961951944043 1046.375169758586 1055.278036244577 849.4678819301153 426.9577419961323 971.8045100466196 298.4680691833294
1772 0.005 8.859999999999999 1 894.3278813487003 829.8146304146321 829.9423683475619 1014.964294058723 1046.374897435441 1055.277696658306 849.4955994861525 426.9887847408248 971.8110568633588 298.4680861710746
1773 0.005 8.865 1 894.348074768913 829.8515040554821 829.9792715966354 1014.967050090345 1046.37531046868 1055.278151088692 849.5233048107524 427.0197855178125 971.8180169429853 298.4681034458826
1774 0.005 8.870000000000001 1 894.3681133135221 829.8883124692868 830.0161097333614 1014.969383931255 1046.375037964053 1055.277811540594 849.5509278562305 427.0507437913317 971.824541248026 298.468120292712
1775 0.005 8.875 1 894.3882377421382 829.9250571066269 830.0528838658879 1014.972131616679 1046.375450970347 1055.278265962205 849.578538498791 427.0816601517332 971.8314788949847 298.4681374337936
1776 0.005 8.880000000000001 1 894.4082067851672 829.9617367595503 830.0895931244199 1014.974456827416 1046.375178039253 1055.277925955218 849.6060670011328 427.1125344106121 971.8379800606749 298.4681541682061
1777 0.005 8.885 1 894.4282614299763 829.9983528484536 830.1262386054734 1014.977195850101 1046.375590780119 1055.278380085431 849.6335826407693 427.1433667543296 971.844894640024 298.4681712173735
1778 0.005 8.890000000000001 1 894.4481608074988 830.0349041811156 830.1628194369395 1014.979512652752 1046.375317415051 1055.278039784226 849.6610164850354 427.1741584836178 971.8513733542635 298.4681878659874
1779 0.005 8.895 1 894.4681462473837 830.0713922045146 830.1993367336636 1014.982243906565 1046.375729903603 1055.278493733023 849.6884383262277 427.2049074281615 971.8582655205228 298.4682048359017
1780 0.005 8.9 1 894.4879750001693 830.1078156972477 830.2357896133706 1014.984552069101 1046.375456562646 1055.27815339372 849.7157777682941 427.2356140394182 971.8647214736609 298.4682214710747
1781 0.005 8.904999999999999 1 894.5078905378646 830.1441761410287 830.2721792054613 1014.98727503818 1046.37586896373 1055.278607320073 849.7431062592061 427.2662797704816 971.8715908367711 298.4682384378764
1782 0.005 8.91 1 894.5276535195482 830.1804723046512 830.3085046306122 1014.989577832784 1046.37559560305 1055.278266634005 849.770353392703 427.2969031098725 971.8780258584715 298.4682550323387
1783 0.005 8.915000000000001 1 894.5475017995391 830.2167056373195 830.3447669990672 1014.992292942919 1046.376007447373 1055.278720063555 849.7975886341047 427.3274846443364 971.8848731227299 298.4682719833391
1784 0.005 8.92 1 894.5671949691889 830.2528749301887 830.3809654386729 1014.99458494723 1046.375733151686 1055.278378968299 849.8247423071822 427.3580243461309 971.891284591724 298.4682885564812
1785 0.005 8.925000000000001 1 894.5869764850819 830.288981605437 830.4171010475097 1014.99729326183 1046.376145781941 1055.278833006641 849.8518847017259 427.3885229073621 971.898109817454 298.468305494526
1786 0.005 8.93 1 894.6066027545875 830.3250244674393 830.4531729518939 1014.999577508502 1046.375871453883 1055.278491811837 849.8789452324939 427.4189794861878 971.9044990631594 298.4683220478921
1787 0.005 8.935 1 894.6263143186064 830.3610049381557 830.4891822459319 1015.002275542174 1046.376282678834 1055.278944811159 849.9059938742067 427.4493950024116 971.9113009570214 298.468338896692
1788 0.005 8.94 1 894.645869857399 830.3969218390807 830.5251280798415 1015.004549315817 1046.376007502816 1055.278603203974 849.932961343597 427.4797680254235 971.9176658626545 298.4683553894855
1789 0.005 8.945 1 894.6655115838149 830.4327765916737 830.5610115401925 1015.007238642264 1046.376418794348 1055.279056332972 849.9599175181897 427.5100999206186 971.9244445851248 298.4683721837179
1790 0.005 8.950000000000001 1 894.6849986505553 830.4685679883705 830.5968317552149 1015.009505742885 1046.37614407415 1055.278714817018 849.9867927823188 427.5403904698578 971.9307886042187 298.4683886079103
1791 0.005 8.955 1 894.7045718784636 830.5042975516047 830.6325898763193 1015.012186393419 1046.376554371364 1055.279167077071 850.0136586293455 427.5706400333296 971.9375450004125 298.4684053602204
1792 0.005 8.960000000000001 1 894.7239907892758 830.5399639886238 830.6682849981771 1015.014444814525 1046.376278998083 1055.278825149086 850.0404428863137 427.6008488153714 971.9438666527797 298.4684217499952
1793 0.005 8.965 1 894.7434966872391 830.5755687561153 830.7039182268627 1015.017118524064 1046.376689942863 1055.279277910549 850.0672162547004 427.631016413572 971.9506021404825 298.4684384501228
1794 0.005 8.970000000000001 1 894.7628483563973 830.6111106454201 830.7394886890994 1015.01936921658 1046.376414376833 1055.278935789651 850.0939090246175 427.6611424211411 971.9569020025683 298.4684547589324
1795 0.005 8.975 1 894.7822872152802 830.6465910919983 830.7749974841082 1015.022034959019 1046.37682518664 1055.279388462924 850.1205910063397 427.6912274777539 971.9636154692794 298.4684714161812
1796 0.005 8.98 1 894.8015718940002 830.6820088881008 830.8104437422045 1015.024278104426 1046.376549893836 1055.279046558684 850.1471925349446 427.7212715248963 971.9698937723821 298.4684876795415
1797 0.005 8.984999999999999 1 894.8209437391442 830.7173654677981 830.8458285630207 1015.026935964837 1046.376960442625 1055.279498984606 850.1737833991103 427.7512744201608 971.9765854433198 298.4685042669624
1798 0.005 8.99 1 894.8401615904941 830.7526596227453 830.8811510698547 1015.029171107228 1046.376684539616 1055.279156455497 850.2002940111936 427.7812363757557 971.9828420471364 298.4685204812555
1799 0.005 8.995000000000001 1 894.8594659409594 830.7878927860761 830.9164123636871 1015.031820109106 1046.377094382942 1055.279608325119 850.2267936276816 427.8111576184818 971.9895118367616 298.468537019333
1800 0.005 9 1 894.8786167617268 830.8230637509565 830.9516115718308 1015.034046976795 1046.3768183842 1055.279265800432 850.2532133094534 427.8410383199345 971.99574677023 298.468553209801
1801 0.005 9.005000000000001 1 894.8978543003749 830.8581739319122 830.9867497790236 1015.036689073721 1046.377228371113 1055.279717728993 850.2796226706441 427.8708782013218 972.0023940301334 298.4685697301104
1802 0.005 9.01 1 894.9169381379654 830.8932221563806 831.0218261343307 1015.038908448148 1046.376951899529 1055.279374774955 850.3059525703723 427.9006774883676 972.0086062583463 298.4685858758671
1803 0.005 9.015000000000001 1 894.9361095417942 830.9282098470901 831.0568417309727 1015.041542113181 1046.377361569509 1055.279826476622 850.3322722169693 427.9304362435978 972.0152321396336 298.4686023652096
1804 0.005 9.02 1 894.9551273458641 830.9631357894095 831.0917956954593 1015.043752904966 1046.377084826952 1055.279483357649 850.3585119774003 427.9601541129387 972.0214229059793 298.4686185243021
1805 0.005 9.025 1 894.9742324974792 830.9980014281443 831.1266891304374 1015.046378346831 1046.377494403465 1055.279935020752 850.384741753467 427.989830515907 972.0280272069829 298.4686350403445
1806 0.005 9.029999999999999 1 894.9931843335377 831.0328055411792 831.1615211547496 1015.048581025639 1046.377217477132 1055.279591748262 850.4108917734869 428.0194658978202 972.0341963984392 298.4686511557969
1807 0.005 9.035 1 895.0122233425346 831.0675495391167 831.196292856178 1015.051198443331 1046.377627027171 1055.280043429881 850.4370311413261 428.0490624898283 972.0407792364213 298.4686676310812
1808 0.005 9.040000000000001 1 895.0311091057969 831.1022322277976 831.231003358923 1015.053393721129 1046.377350460826 1055.27970036026 850.4630911578649 428.0786165438865 972.0469271464794 298.4686838150997
1809 0.005 9.045 1 895.0500843793068 831.1368550695739 831.2656537873277 1015.056008540324 1046.377762371166 1055.280152393025 850.4891422328471 428.1081327076147 972.0534932615058 298.4687003358593
1810 0.005 9.050000000000001 1 895.0689042095796 831.1714167952406 831.3002432225261 1015.058192860873 1046.377482633601 1055.279806860184 850.5151130618854 428.1376076648431 972.05961768359 298.4687165153874
1811 0.005 9.055 1 895.0878135585524 831.2059189002979 831.334772806205 1015.060798298539 1046.377893674846 1055.280258943471 850.5410752647997 428.1670425681295 972.0661608775622 298.4687330892776
1812 0.005 9.06 1 895.1065676824188 831.2403601218678 831.3692416254704 1015.062974119736 1046.377613843606 1055.279913771641 850.5669574758407 428.196436532327 972.0722634078061 298.4687493437643
1813 0.005 9.065 1 895.1254128698372 831.2747421323344 831.4036509409625 1015.06556651632 1046.378022013942 1055.280364897277 850.5928346859835 428.2257913467246 972.0787805027769 298.4687660019729
1814 0.005 9.07 1 895.1441043394652 831.3090635337983 831.4379997784528 1015.0677371693 1046.377744465935 1055.280021425482 850.6186314835836 428.2551051797136 972.0848632156203 298.4687823167978
1815 0.005 9.075000000000001 1 895.1628833206457 831.3433257449417 831.4722892170674 1015.070323117886 1046.378153641727 1055.280472742317 850.6444181614861 428.284379240182 972.0913604658315 298.4687990124226
1816 0.005 9.08 1 895.1815088587066 831.3775275482792 831.5065183688922 1015.072486406031 1046.377875753882 1055.280128425384 850.6701254393935 428.3136130278997 972.0974229411567 298.468815436349
1817 0.005 9.085000000000001 1 895.2002242361987 831.4116704048211 831.5406883517655 1015.075069812525 1046.378286882777 1055.280579802373 850.6958241879337 428.3428080449243 972.1039036856828 298.4688322502617
1818 0.005 9.09 1 895.2187844461968 831.4457530567261 831.5747982508958 1015.077222869731 1046.378006270748 1055.280233481849 850.7214432728214 428.3719624783473 972.1099433967014 298.4688487605431
1819 0.005 9.095000000000001 1 895.2374328789585 831.4797769538272 831.6088491770435 1015.079792027253 1046.378413969247 1055.280684076681 850.7470535135504 428.4010770234954 972.1163977883725 298.4688656482186
1820 0.005 9.1 1 895.2559284315078 831.5137408774733 831.6428402465573 1015.081939030994 1046.378135401384 1055.280339560751 850.7725850453787 428.4301515192993 972.1224180952279 298.4688822189538
1821 0.005 9.105 1 895.2745125251666 831.5476462635978 831.6767725595275 1015.084501714617 1046.378543733249 1055.280790135581 850.7981078998087 428.4591863963198 972.1288531799075 298.468899191703
1822 0.005 9.109999999999999 1 895.2929417765777 831.5814919204827 831.7106452475369 1015.086642725791 1046.378265620466 1055.28044552047 850.8235543631539 428.4881765182511 972.1348545342125 298.4689158477579
1823 0.005 9.115 1 895.3114611336548 831.6152792902977 831.7444594589656 1015.089200788728 1046.378670563356 1055.280894640674 850.8489859137233 428.5171285130231 972.1412545524181 298.4689328906719
1824 0.005 9.120000000000001 1 895.3298278200747 831.649007108622 831.7782142313026 1015.091335629636 1046.378391576878 1055.280549857648 850.8743406636314 428.5460418960593 972.1472262956478 298.4689496362536
1825 0.005 9.125 1 895.348283480316 831.6826767998158 831.8119106601725 1015.093885339279 1046.378799831681 1055.281000147911 850.8996873981458 428.5749165470414 972.1536155286898 298.468966731137
1826 0.005 9.130000000000001 1 895.3665892604839 831.7162872430057 831.845547917747 1015.096014919855 1046.378522912454 1055.280655935027 850.9249598449987 428.6037522007059 972.1595747616363 298.4689835149715
1827 0.005 9.135 1 895.384988021244 831.7498398030925 831.8791270794273 1015.098557512558 1046.378931442834 1055.281106016424 850.9502258108338 428.6325486584575 972.1659484965015 298.469000661171
1828 0.005 9.140000000000001 1 895.4032326086309 831.7833332450538 831.9126472469197 1015.100676122491 1046.378651895216 1055.280760052264 850.9754123432602 428.6613052574571 972.1718866119838 298.4690175015702
1829 0.005 9.145 1 895.4215338841718 831.8167688197424 831.9461093928647 1015.103207375979 1046.379059461937 1055.281210010227 851.0005838099718 428.6900233011628 972.1782427675879 298.4690347079432
1830 0.005 9.15 1 895.4396938776165 831.8501454513907 831.9795127032202 1015.105315883719 1046.378780791708 1055.280866097673 851.0256800963903 428.7187031911519 972.1841575048456 298.4690515387687
1831 0.005 9.154999999999999 1 895.4579527321334 831.8834646420153 832.0128583263643 1015.107841865423 1046.379188752524 1055.28131567322 851.0507693693648 428.7473435376714 972.1904926257814 298.4690687373355
1832 0.005 9.16 1 895.476059950763 831.916725101479 832.046145347318 1015.109943234594 1046.378909146805 1055.280970492985 851.0757814852418 428.7759434105729 972.1963862470243 298.4690855489233
1833 0.005 9.165000000000001 1 895.4942612210066 831.9499282541087 832.0793748543132 1015.112461087219 1046.379316192558 1055.281419131752 851.1007842510082 428.8045041595494 972.2027001389685 298.4691026760134
1834 0.005 9.17 1 895.5123115729963 831.9830729220873 832.1125459804589 1015.114554975021 1046.379035087167 1055.281071528644 851.125710843616 428.8330268721208 972.2085774639387 298.4691193781251
1835 0.005 9.175000000000001 1 895.5304522697022 832.0161605012012 832.1456598136946 1015.117068509631 1046.379443601312 1055.281520738574 851.1506289149153 428.8615105111765 972.2148718951686 298.4691363434482
1836 0.005 9.18 1 895.548439783494 832.0491897927408 832.1787154620998 1015.119151946351 1046.379160600179 1055.281172377168 851.1754704758439 428.8899579555163 972.220725367638 298.4691528885689
1837 0.005 9.185 1 895.5665179767805 832.0821622289425 832.2117140359779 1015.121655626717 1046.379569546968 1055.28162273372 851.2003035894321 428.9183650813294 972.2269971268959 298.4691696806992
1838 0.005 9.19 1 895.584440629754 832.1150765976736 832.2446546457834 1015.123730613646 1046.379287780576 1055.281276900117 851.2250605243337 428.9467325121921 972.2328249326171 298.4691860323553
1839 0.005 9.195 1 895.6024563118045 832.1479343473891 832.2775384137352 1015.126224537665 1046.379694497456 1055.281726249162 851.2498095643949 428.975060802077 972.2390753052855 298.4692026286278
1840 0.005 9.200000000000001 1 895.6203166175687 832.1807341443938 832.3103643843601 1015.128294602265 1046.379413892203 1055.281380746326 851.274479739852 429.0033464645264 972.2448857947571 298.4692187705909
1841 0.005 9.205 1 895.6382708752442 832.213477570181 832.3431337274981 1015.130782641488 1046.379820634 1055.281829300955 851.2991448696749 429.0315952014663 972.2511176412598 298.4692351651028
1842 0.005 9.210000000000001 1 895.6560735861209 832.2461633674437 832.3758455527108 1015.132846959094 1046.379538674672 1055.28148091496 851.3237338793899 429.0598055270555 972.256912952831 298.4692511104279
1843 0.005 9.215 1 895.673966760639 832.2787928925367 832.4085009208774 1015.135330796978 1046.379946482816 1055.281929523969 851.3483139213615 429.0879771625335 972.2631260154827 298.4692672908135
1844 0.005 9.220000000000001 1 895.6917071968722 832.3113650325274 832.4410989799671 1015.137384737428 1046.379662360984 1055.28158035458 851.3728196574145 429.1161106665617 972.268897993092 298.4692830525721
1845 0.005 9.225 1 895.7095381151199 832.3438811071516 832.4736407944335 1015.139859646845 1046.380069893017 1055.282029693146 851.3973162395351 429.144207304715 972.2750893954621 298.4692990400473
1846 0.005 9.23 1 895.727216369378 832.3763399719102 832.5061254893748 1015.141905521133 1046.379785844292 1055.281681135428 851.4217378636325 429.1722647040332 972.2808402167362 298.4693145918096
1847 0.005 9.234999999999999 1 895.7449858157687 832.4087430002711 832.5385541534259 1015.14437356748 1046.380193802112 1055.282130999183 851.4461513841978 429.2002830611997 972.2870114862045 298.4693304053572
1848 0.005 9.24 1 895.7626029772972 832.4410890270459 832.5709259088133 1015.14641238391 1046.379909840234 1055.281782362909 851.4704900261414 429.2282629784357 972.2927426008941 298.469345772974
1849 0.005 9.245000000000001 1 895.7803098840071 832.4733794423611 832.6032418446221 1015.148868127788 1046.38031506102 1055.282231132645 851.4948210225099 429.2562045606779 972.2988894541377 298.4693613815033
1850 0.005 9.25 1 895.7978642578404 832.5056130735447 832.6355010935254 1015.150901458356 1046.380033876042 1055.281885582225 851.5190776841191 429.2841077726764 972.3045986271317 298.4693765317124
1851 0.005 9.255000000000001 1 895.8155124515406 832.5377913494394 832.6677047638055 1015.153352270712 1046.380439829713 1055.282333792773 851.5433272355714 429.3119732235393 972.3107298802159 298.4693919381277
1852 0.005 9.26 1 895.8330092839542 832.5699130399871 832.6998519620431 1015.155379394163 1046.380156697878 1055.281984511782 851.5675012491351 429.3398002726111 972.3164248669059 298.4694069048194
1853 0.005 9.265000000000001 1 895.8505957010328 832.6019794987303 832.7319437420132 1015.157821410062 1046.380561310471 1055.282431884154 851.5916667921246 429.3675891479016 972.3225341773245 298.4694221703592
1854 0.005 9.27 1 895.8680310730523 832.6339895584424 832.7639792305578 1015.159840779407 1046.380278318922 1055.282083307395 851.6157574074609 429.395339800956 972.3282082289415 298.4694369880866
1855 0.005 9.275 1 895.8855584426385 832.6659446533471 832.795959539758 1015.162280362167 1046.380685291272 1055.282531444302 851.6398417035281 429.423052395037 972.3343014857871 298.4694520751945
1856 0.005 9.279999999999999 1 895.9029328481378 832.6978435101223 832.8278837404778 1015.164290635939 1046.380400210616 1055.282181437623 851.6638488903208 429.4507268971931 972.3399546049151 298.4694667196883
1857 0.005 9.285 1 895.9203976764709 832.7296875643002 832.8597529273911 1015.166717630619 1046.380804611219 1055.282629574497 851.6878496153342 429.4783634599291 972.3460230737053 298.4694816927704
1858 0.005 9.290000000000001 1 895.9377118496636 832.7614756200077 832.8915662248711 1015.168721924397 1046.380521387878 1055.282281338741 851.7117756693823 429.5059620236533 972.3516569432666 298.4694962869945
1859 0.005 9.295 1 895.9551167536438 832.7932090915778 832.9233247244937 1015.17114259849 1046.380926450715 1055.282729397598 851.7356954518236 429.5335223532452 972.3577049161273 298.4695111768351
1860 0.005 9.300000000000001 1 895.9723693383523 832.8248868160812 832.9550275661924 1015.173140211714 1046.380644293025 1055.282382651178 851.7595419139362 429.5610449492068 972.3633145777125 298.4695256787043
1861 0.005 9.305 1 895.9897158720651 832.8565101516593 832.9866758208713 1015.175554497694 1046.381049026487 1055.282829654018 851.7833808810009 429.5885299563207 972.3693456709062 298.4695405357688
1862 0.005 9.31 1 896.0069117857495 832.8880779083889 833.0182686069139 1015.177545271392 1046.380764827755 1055.282479592364 851.8071452089155 429.6159772580116 972.3749406450612 298.4695550047242
1863 0.005 9.315 1 896.0241994661922 832.919591472742 833.0498070031804 1015.179955836369 1046.381170868169 1055.282926868235 851.830902784061 429.6433861070539 972.3809541789972 298.4695697922937
1864 0.005 9.32 1 896.041335111721 832.9510496531069 833.0812901191304 1015.18193608049 1046.380884269214 1055.282575621121 851.85458622839 429.6707561701967 972.3865264467345 298.469584242649
1865 0.005 9.325000000000001 1 896.0585621998387 832.9824538386509 833.1127190410291 1015.184338069623 1046.381289827736 1055.283023409146 851.8782628523653 429.698089565905 972.3925185994822 298.4695990425184
1866 0.005 9.33 1 896.0756350973872 833.0138028217649 833.1440928692239 1015.186310462858 1046.381004705253 1055.282674968893 851.9018653394139 429.7253857497831 972.3980669248322 298.4696134875386
1867 0.005 9.335000000000001 1 896.0928039149255 833.0450980257818 833.1754127146853 1015.188706290329 1046.381410837203 1055.283122838155 851.9254615915712 429.7526447553647 972.4040420820472 298.469628259556
1868 0.005 9.34 1 896.1098185799822 833.076338227452 833.2066776650815 1015.190671813268 1046.381125461374 1055.282773674852 851.9489837697945 429.779866465451 972.4095721948471 298.4696426502255
1869 0.005 9.345000000000001 1 896.1269288377641 833.1075248483083 833.2378888311467 1015.193060397147 1046.381530797067 1055.283220466431 851.9724998147796 429.8070508776249 972.4155284455701 298.4696573619121
1870 0.005 9.35 1 896.1438873462574 833.1386566841375 833.2690453126112 1015.19501890695 1046.381243372779 1055.282868285938 851.9959422145944 429.8341999478372 972.421043004327 298.4696717101255
1871 0.005 9.355 1 896.1609382572946 833.1697351544934 833.3001482193164 1015.197398969059 1046.381648069688 1055.283315079946 852.0193791685505 429.8613109575149 972.4269768474179 298.4696864037385
1872 0.005 9.359999999999999 1 896.177836979815 833.2007589992573 833.3311966222478 1015.199349748746 1046.381360771432 1055.282963537289 852.0427411190628 429.8883843390412 972.43247082784 298.4697007089993
1873 0.005 9.365 1 896.1948270222034 833.2317296440111 833.3621916179567 1015.201718372115 1046.381763615925 1055.28341060283 852.0660973339981 429.9154203482762 972.4383807942852 298.469715327901
1874 0.005 9.370000000000001 1 896.2116673799198 833.2626458992931 833.3931323325371 1015.203665052702 1046.381478775208 1055.283060813323 852.0893801405404 429.9424190255048 972.4438573531155 298.4697295678268
1875 0.005 9.375 1 896.2286006730355 833.2935091490334 833.4240198445839 1015.206032658852 1046.381884414628 1055.283508150655 852.1126571200764 429.9693803480492 972.4497539691247 298.4697441385463
1876 0.005 9.380000000000001 1 896.2453825642381 833.3243181910568 833.4548532553621 1015.207970230002 1046.381597207181 1055.283156431285 852.1358605685799 429.9963047844175 972.4552101633012 298.4697583706404
1877 0.005 9.385 1 896.2622572687973 833.3550744290523 833.4856336602235 1015.210329715865 1046.382001928574 1055.28360345064 852.1590584560049 430.0231919778646 972.4610865421981 298.4697729086956
1878 0.005 9.390000000000001 1 896.2789807620765 833.3857766655857 833.5163601668577 1015.212260125421 1046.381714456037 1055.283251833205 852.1821832020224 430.0500425762337 972.4665233912284 298.4697870817168
1879 0.005 9.395 1 896.295797670414 833.4164262434284 833.5470338360857 1015.21461663131 1046.382122125137 1055.28370064132 852.2053011924635 430.0768559270255 972.4723813067584 298.469801580511
1880 0.005 9.4 1 896.3124615585875 833.4470220090346 833.5776537856817 1015.216537114572 1046.381832638263 1055.283348627356 852.2283500781541 430.1036325752188 972.4777946664974 298.4698157267199
1881 0.005 9.404999999999999 1 896.3292205714571 833.4775653261718 833.6082210928309 1015.218881399055 1046.382237095823 1055.283796074027 852.2513907435408 430.130372513462 972.4836316813494 298.4698301975457
1882 0.005 9.41 1 896.3458296838425 833.5080550307122 833.638734892271 1015.220797233788 1046.38194816178 1055.283442744651 852.2743586895504 430.1570741325297 972.4890327974073 298.4698443341514
1883 0.005 9.415000000000001 1 896.3625315227101 833.5384924812986 833.6691962460816 1015.223138186947 1046.382354177058 1055.283890034239 852.2973200611549 430.1837388216361 972.4948536556063 298.4698587829889
1884 0.005 9.42 1 896.3790798880221 833.5688764712319 833.6996042514041 1015.225048596865 1046.382068036246 1055.283539897819 852.3202086325325 430.2103672829289 972.5002307279885 298.4698728960909
1885 0.005 9.425000000000001 1 896.3957236739034 833.5992084825185 833.729960043219 1015.227377354789 1046.382469731841 1055.283984927538 852.3430935315313 430.2369595391233 972.5060300620801 298.4698873453796
1886 0.005 9.43 1 896.4122153693957 833.6294871990774 833.7602626804883 1015.229282066431 1046.382184561144 1055.283635574849 852.3659042032058 430.2635149945118 972.5113907763638 298.4699014149488
1887 0.005 9.435 1 896.4288026042163 833.6597141274507 833.7905132965096 1015.231604209153 1046.382585948201 1055.284079818452 852.3887112833099 430.2900344329466 972.517173030937 298.4699158283947
1888 0.005 9.44 1 896.4452376258163 833.6898879517457 833.8207109517157 1015.233501798656 1046.382300348184 1055.283729897379 852.4114443760662 430.3165184867282 972.5225153645342 298.4699299106863
1889 0.005 9.445 1 896.4617693524485 833.7200101388763 833.8508567572826 1015.235821254262 1046.382703868118 1055.284174334739 852.4341731371856 430.3429658540023 972.5282831483111 298.4699443406158
1890 0.005 9.450000000000001 1 896.478150117291 833.7500794853809 833.8809498202661 1015.237709841002 1046.382414418389 1055.283820229944 852.4568296336752 430.3693769354839 972.5336093505031 298.4699584753889
1891 0.005 9.455 1 896.49462359469 833.7800973493667 833.9109912119852 1015.240019709847 1046.382816910051 1055.284265299067 852.4794809091272 430.3957514227897 972.5393543575708 298.469972960672
1892 0.005 9.460000000000001 1 896.5109465968339 833.8100625608461 833.9409800492961 1015.241900785382 1046.382528247684 1055.28391273028 852.5020602887455 430.4220896368476 972.5446597970357 298.4699870975317
1893 0.005 9.465 1 896.5273628066016 833.8399764810295 833.9709174067885 1015.244203915154 1046.382931094143 1055.28435825985 852.5246346838198 430.448391531873 972.5503857352094 298.4700016466422
1894 0.005 9.470000000000001 1 896.5436289756044 833.8698379384084 834.0008023969385 1015.246078046579 1046.382642339353 1055.284005524422 852.5471373328749 430.4746572819054 972.5556725888421 298.470015873181
1895 0.005 9.475 1 896.5599887582778 833.8996482921949 834.0306360965604 1015.248374446185 1046.383045411331 1055.284451186752 852.5696351736987 430.5008867717196 972.5613801048816 298.4700304928101
1896 0.005 9.48 1 896.5761960226997 833.929406333898 834.0604175949813 1015.250241315561 1046.382757705934 1055.284100495616 852.5920608491618 430.5270789490551 972.566645015107 298.4700448104563
1897 0.005 9.484999999999999 1 896.5925008105611 833.9591134969323 834.090148007856 1015.252531933257 1046.383160645645 1055.284545457956 852.6144825343152 430.5532355614002 972.5723367202812 298.4700595191935
1898 0.005 9.49 1 896.6086520961989 833.9887684636844 834.1198263441046 1015.254395701465 1046.38287298152 1055.284193746039 852.6368343821879 430.5793563965795 972.5776003998225 298.4700739287368
1899 0.005 9.495000000000001 1 896.6249009934386 834.0183727602869 834.1494537980104 1015.256680080429 1046.38327512439 1055.28463760934 852.6591813501319 430.6054414376824 972.5832817863445 298.470088736044
1900 0.005 9.5 1 896.6409969072712 834.047925120555 834.1790294313295 1015.258533015905 1046.382985791095 1055.284285096061 852.6814555221856 430.6314906176279 972.5885132985769 298.4701032202782
1901 0.005 9.505000000000001 1 896.6571904513228 834.0774269749559 834.2085543553194 1015.260808927364 1046.383387540298 1055.284729029869 852.703725464465 430.6575040234721 972.5941689189671 298.4701181157883
1902 0.005 9.51 1 896.6732292034319 834.106877071667 834.2380276369138 1015.26265211061 1046.383096730464 1055.28437567541 852.7259211592752 430.6834814065023 972.5993779734409 298.4701326764394
1903 0.005 9.515000000000001 1 896.6893666738189 834.1362768644776 834.2674504019278 1015.264920684371 1046.38349899068 1055.284820258038 852.7481139220595 430.7094231163253 972.6050145710641 298.4701476669327
1904 0.005 9.52 1 896.7053511692241 834.165625091597 834.2968217208643 1015.266759686672 1046.383209838994 1055.284467697297 852.77023556565 430.7353290945733 972.6102066386501 298.4701623351874
1905 0.005 9.525 1 896.7214339459665 834.1949231884971 834.3261427045991 1015.269023071894 1046.383611879211 1055.284911498003 852.7923538140361 430.761199915939 972.6158254938174 298.4701774067654
1906 0.005 9.529999999999999 1 896.7373640995153 834.2241699015566 834.3554124228771 1015.270855812827 1046.383322237432 1055.28455847873 852.8144009533924 430.7870348384562 972.6209997579344 298.470192138401
1907 0.005 9.535 1 896.7533900028357 834.2533666798503 834.3846319910733 1015.273110903718 1046.383723125797 1055.285001618735 852.8364442331386 430.8128341698176 972.6265990348843 298.4702072516832
1908 0.005 9.540000000000001 1 896.769264961581 834.2825122761425 834.4138004945922 1015.274937313099 1046.383433589929 1055.284648727803 852.8584169549528 430.8385977462136 972.6317555197319 298.4702220646761
1909 0.005 9.545 1 896.7852367379205 834.3116080693652 834.4429190077715 1015.277186091129 1046.383834695206 1055.285092069776 852.8803850209368 430.8643257389531 972.6373374325785 298.4702372437577
1910 0.005 9.550000000000001 1 896.801057384461 834.3406528567908 834.4719866256887 1015.279005779877 1046.383544951776 1055.284739060815 852.9022827473799 430.8900184013445 972.6424761669508 298.470252068582
1911 0.005 9.555 1 896.8169748429167 834.3696480454181 834.5010044444286 1015.281248189467 1046.383945918575 1055.285182208397 852.9241766224826 430.9156754662038 972.6480404611924 298.4702672758349
1912 0.005 9.56 1 896.8327418547295 834.3985924040754 834.5299715498322 1015.283061949182 1046.383656352549 1055.284829210363 852.9460002195419 430.9412970837939 972.6531620235033 298.4702821451004
1913 0.005 9.565 1 896.8486053288383 834.4274873404036 834.5588890338245 1015.285297937639 1046.384057193989 1055.285272232099 852.9678198375799 430.966883262987 972.6587087348327 298.4702973560405
1914 0.005 9.57 1 896.8643209139354 834.4563316681764 834.5877560108669 1015.287105334529 1046.383766076008 1055.2849167958 852.9895697653836 430.9924343387091 972.6638162358101 298.4703122164887
1915 0.005 9.575000000000001 1 896.8801286897333 834.4851267316933 834.6165735352275 1015.289332951959 1046.384166232551 1055.285359865479 853.0113152075348 431.0179497569056 972.6693415613358 298.4703273826988
1916 0.005 9.58 1 896.8957857152863 834.5138713346582 834.645340709296 1015.29113207986 1046.383876025545 1055.285006997616 853.0329908050006 431.0434300676129 972.6744248715216 298.4703421073692
1917 0.005 9.585000000000001 1 896.9115404096171 834.5425669291616 834.6740586542198 1015.293354889275 1046.38427714151 1055.285450675005 853.0546638978194 431.0688758465922 972.6799350045983 298.4703571491856
1918 0.005 9.59 1 896.927148220085 834.5712124019901 834.7027265351014 1015.295149415187 1046.383985819322 1055.285095115684 853.076269909859 431.0942868879706 972.6850063820391 298.4703717125184
1919 0.005 9.595000000000001 1 896.9428588490501 834.5998091045881 834.7313454341327 1015.29736010565 1046.384383457037 1055.28553750849 853.0978795043056 431.119662821456 972.6904915458276 298.4703865286851
1920 0.005 9.6 1 896.9584169314855 834.628355760772 834.7599144152109 1015.299148699269 1046.384093572248 1055.285183542463 853.1194141764955 431.1450035696103 972.6955439667461 298.4704008997835
1921 0.005 9.605 1 896.9740672612617 834.6568537108105 834.7884345213182 1015.301358261892 1046.38449428432 1055.285626796003 853.1409433363469 431.1703094038425 972.7010162972091 298.4704155389217
1922 0.005 9.609999999999999 1 896.989564880053 834.6853017385539 834.8169048293423 1015.303138286541 1046.384203882601 1055.285273500949 853.1624007706672 431.1955801439489 972.7060467743941 298.4704297082433
1923 0.005 9.615 1 897.0051597169883 834.7137012620274 834.8453264390371 1015.305341337781 1046.384604128109 1055.28571624529 853.1838547231013 431.2208160078233 972.7115038524051 298.4704441516283
1924 0.005 9.620000000000001 1 897.0206033721205 834.742051059739 834.8736984385038 1015.307115013238 1046.384312787129 1055.28536201601 853.2052388592568 431.2460169416122 972.716517742198 298.4704581463174
1925 0.005 9.625 1 897.0361444414169 834.7703525227506 834.9020219094029 1015.309311452827 1046.384712667656 1055.285804520681 853.2266195740758 431.271182437094 972.7219573887146 298.4704724044951
1926 0.005 9.630000000000001 1 897.0515344932849 834.7986044345267 834.9302959425822 1015.311078382231 1046.384421335767 1055.285450429994 853.2479307956884 431.2963135705897 972.7269537314198 298.4704862132791
1927 0.005 9.635 1 897.0670224744943 834.8268082027524 834.9585216319251 1015.313268069509 1046.384820945568 1055.285892709027 853.269239496734 431.3214102570611 972.7323757082312 298.4705002767857
1928 0.005 9.640000000000001 1 897.0823594150007 834.8549625864478 834.9866980567306 1015.315028335729 1046.384529115298 1055.285538101461 853.2904784621905 431.3464722218318 972.7373544476527 298.4705138828391
1929 0.005 9.645 1 897.0977940790608 834.8830689965192 835.0148263092333 1015.317211714493 1046.384928460152 1055.285980128323 853.3117145227682 431.3714997256071 972.7427589097497 298.4705277418674
1930 0.005 9.65 1 897.1130781888963 834.9111262068925 835.0429054760511 1015.318965598761 1046.38463652479 1055.285625407143 853.3328813454564 431.3964926905438 972.7477205136965 298.4705411543214
1931 0.005 9.654999999999999 1 897.128460189429 834.939135619623 835.0709366474217 1015.321142498051 1046.385035764092 1055.286067345291 853.354045451327 431.4214512381739 972.7531077962287 298.4705548602407
1932 0.005 9.66 1 897.1436915957388 834.967096007567 835.0989189082087 1015.322889609812 1046.384743367998 1055.285712272702 853.3751404571295 431.4463752313526 972.7580520059188 298.4705680948614
1933 0.005 9.665000000000001 1 897.1590210572175 834.9950087727799 835.1268533486686 1015.325059977553 1046.385142473739 1055.286154152481 853.3962328437086 431.4712649246334 972.7634220701725 298.4705816152671
1934 0.005 9.67 1 897.1742000642972 835.022872694205 835.1547390580465 1015.326800911211 1046.384849974102 1055.285798978533 853.4172563070628 431.4961203380349 972.7683490033309 298.4705946808643
1935 0.005 9.675000000000001 1 897.1894794864348 835.0506891421115 835.1825771056552 1015.328966586461 1046.385248950878 1055.286240581356 853.4382754454795 431.5209414940884 972.7737031193324 298.4706080407203
1936 0.005 9.68 1 897.2046071130815 835.0784569043026 835.2103665795053 1015.33070185518 1046.384956400374 1055.285885478805 853.4592261098175 431.5457282404653 972.7786132987486 298.470620929964
1937 0.005 9.685 1 897.2198326547032 835.1061773832355 835.2381085742669 1015.332859568533 1046.385354809413 1055.28632670299 853.4801748099761 431.5704807878492 972.7839489189907 298.470634097658
1938 0.005 9.69 1 897.234907436453 835.1338493499005 835.2658021707088 1015.334588064205 1046.385062168498 1055.28597140523 853.5010550055408 431.5951983703807 972.7888418593524 298.4706468734083
1939 0.005 9.695 1 897.2500804056319 835.1614742086136 835.293448461869 1015.336738663851 1046.38546018156 1055.286412157702 853.5219331664576 431.6198820742965 972.7941601371731 298.4706599515953
1940 0.005 9.700000000000001 1 897.2651050655478 835.1890507356178 835.321046535809 1015.338460716081 1046.385165719962 1055.286054011707 853.542742239144 431.6445316789032 972.7990392451693 298.4706726279493
1941 0.005 9.705 1 897.2802249215954 835.2165803210756 835.3485974705281 1015.340603816992 1046.385563143825 1055.286494943657 853.563549911504 431.6691475003449 972.8043376038783 298.4706856699162
1942 0.005 9.710000000000001 1 897.2951946846621 835.2440617423333 835.3761003565915 1015.34231855108 1046.385269879478 1055.286139688036 853.5842892647149 431.6937292569985 972.8091938743514 298.4706983202587
1943 0.005 9.715 1 897.3102633079501 835.2714964034319 835.403556284076 1015.344456862999 1046.385668466124 1055.286581334169 853.6050267036744 431.7182768419893 972.8144771397081 298.4707112682071
1944 0.005 9.720000000000001 1 897.3251818550291 835.298883074425 835.4309643359936 1015.346165906871 1046.385375285075 1055.286225669456 853.6256958072281 431.7427902863175 972.8193175568171 298.4707238531103
1945 0.005 9.725 1 897.3401995004126 835.3262231604309 835.4583256026804 1015.348297928563 1046.385773389515 1055.286666611298 853.6463632550279 431.7672701125722 972.8245848603369 298.4707367976205
1946 0.005 9.73 1 897.35506462236 835.3535154073305 835.4856391523607 1015.349999266571 1046.385480225291 1055.286310915892 853.6669616908953 431.7917159117556 972.8294043464385 298.4707494046046
1947 0.005 9.734999999999999 1 897.3700294613569 835.3807612408589 835.5129060880181 1015.352124744269 1046.385878207311 1055.286751650589 853.6875587844619 431.8161254394933 972.8346532937882 298.4707624071323
1948 0.005 9.74 1 897.3848446584993 835.407959429913 835.5401254934718 1015.353821298659 1046.385584300906 1055.286394976927 853.7080880821736 431.8405024815502 972.8394601422716 298.4707750316281
1949 0.005 9.745000000000001 1 897.3997586603568 835.4351113784484 835.5672984591159 1015.355935310608 1046.385979401875 1055.286834884586 853.7286154737369 431.8648465070569 972.8446908899017 298.4707880039026
1950 0.005 9.75 1 897.4145231861336 835.4622158540006 835.5944240696633 1015.357625958272 1046.385686841659 1055.286479416549 853.7490750374894 431.8891578009571 972.8494829196435 298.4708006087648
1951 0.005 9.755000000000001 1 897.4293870206589 835.4892742545549 835.6215034069818 1015.359739342272 1046.386084443563 1055.286919452449 853.7695331824469 431.9134354971876 972.8547006877561 298.4708135969711
1952 0.005 9.76 1 897.4440902636013 835.5162855679844 835.6485357537296 1015.361424898482 1046.385789220969 1055.28656177626 853.7899272842282 431.9376797353892 972.8594193338793 298.4708262290837
1953 0.005 9.765000000000001 1 897.458897133521 835.5432509725282 835.6755220053409 1015.363533061689 1046.386185877003 1055.28700162235 853.8103193505965 431.9618905025042 972.8645978981351 298.4708392221435
1954 0.005 9.77 1 897.4735569489875 835.5701692393606 835.7024612387038 1015.365210970037 1046.385891199351 1055.28664473049 853.8306428911958 431.986067752018 972.8693448501574 298.4708518695197
1955 0.005 9.775 1 897.4883176081476 835.5970417674955 835.7293545382709 1015.367311502781 1046.386287747365 1055.287084687363 853.8509643557078 432.0102118737623 972.8745236424732 298.4708648413945
1956 0.005 9.779999999999999 1 897.502929505283 835.6238673253854 835.756200983945 1015.368982506846 1046.385993251666 1055.286728107778 853.871217929124 432.0343225898669 972.8792610440172 298.4708774530054
1957 0.005 9.785 1 897.5176418293993 835.6506473124088 835.783001664616 1015.371077345942 1046.386390896374 1055.287169079671 853.8914700482812 432.0584000233346 972.8844274189505 298.4708904601931
1958 0.005 9.790000000000001 1 897.5322044960486 835.6773805015903 835.8097556602211 1015.372742643406 1046.386096733416 1055.286812757319 853.9116546875072 432.0824444846627 972.8891503759586 298.470903085406
1959 0.005 9.795 1 897.5468675709704 835.7040683252849 835.8364640796287 1015.374831390017 1046.386494010856 1055.287253311241 853.9318390390913 432.1064555335246 972.8943017930657 298.4709160770687
1960 0.005 9.800000000000001 1 897.5613796872033 835.7307094318641 835.8631259402142 1015.376490291474 1046.386199660913 1055.286896843096 853.9519530664503 432.1304330096727 972.8990088188086 298.4709287093892
1961 0.005 9.805 1 897.5759918756486 835.7573052840222 835.8897423466905 1015.378573031428 1046.386596931821 1055.28733734895 853.9720667411127 432.1543773829445 972.9041439353891 298.4709417086863
1962 0.005 9.81 1 897.5904543453395 835.7838546502251 835.9163123823491 1015.380225946999 1046.386302173636 1055.286980304242 853.9921134488586 432.1782886184064 972.9088346664298 298.4709543196213
1963 0.005 9.815 1 897.6050172606482 835.8103589316547 835.942837136589 1015.382302384892 1046.386698803275 1055.287420064335 854.0121594931505 432.2021669469119 972.9139532319934 298.4709672683179
1964 0.005 9.82 1 897.6194308270332 835.8368168946257 835.9693156889315 1015.383948963258 1046.386403439042 1055.287062327049 854.0321385687555 432.2260121669978 972.9186277844547 298.4709798538648
1965 0.005 9.825000000000001 1 897.6339439653291 835.8632299650563 835.9957491370325 1015.386018314802 1046.386799001651 1055.287501287479 854.0521174473738 432.2498239852194 972.9237291114838 298.4709927952668
1966 0.005 9.83 1 897.6483073982788 835.8895968865311 836.0221365576703 1015.387658306156 1046.386503315882 1055.287143409846 854.0720290810813 432.2736017930766 972.9283864248018 298.4710053176778
1967 0.005 9.835000000000001 1 897.6627711079544 835.9159190629034 836.0484790371079 1015.389721807894 1046.386899081833 1055.28758234768 854.0919403264554 432.2973474122136 972.9334717340724 298.4710181916497
1968 0.005 9.84 1 897.6770854326716 835.9421952515528 836.0747756498116 1015.391355858515 1046.386603213875 1055.287224101279 854.1117845384404 432.3210604283444 972.9381130732889 298.471030655823
1969 0.005 9.845000000000001 1 897.6914997052186 835.9684268528437 836.1010274781548 1015.393413136628 1046.386998419242 1055.287662751512 854.1316283312279 432.3447407315109 972.943181675 298.4710434347762
1970 0.005 9.85 1 897.7057646436477 835.9946126277447 836.1272336005215 1015.395041117079 1046.386702530398 1055.287304711183 854.1514052250785 432.3683885463431 972.9478066161159 298.4710558444622
1971 0.005 9.855 1 897.7201302353533 836.0207539831983 836.1533951069567 1015.397092710206 1046.387098344993 1055.287744021147 854.1711821445671 432.3920037599698 972.9528593456029 298.4710685780012
1972 0.005 9.859999999999999 1 897.734346181202 836.0468496744063 836.1795110684428 1015.398714761281 1046.386802587796 1055.287386269904 854.1908921362897 432.415586280293 972.9574680202591 298.4710809495062
1973 0.005 9.865 1 897.7486628137679 836.0729011062748 836.2055825754319 1015.400760920303 1046.387198796312 1055.287825978438 854.2106020872593 432.4391381530151 972.9625048950802 298.471093654438
1974 0.005 9.870000000000001 1 897.7628302995562 836.0989070357257 836.2316086994838 1015.402377387533 1046.386903275999 1055.287468230582 854.2302453669831 432.4626564082595 972.9670981415981 298.4711059909903
1975 0.005 9.875 1 897.7770976922817 836.1248688442615 836.2575905159758 1015.404416940115 1046.387298931471 1055.287907351209 854.2498880124443 432.4861416345838 972.9721186673125 298.4711187188083
1976 0.005 9.880000000000001 1 897.7912163043061 836.1507853007328 836.2835271010309 1015.40602720961 1046.387003061405 1055.287549236778 854.2694642996767 432.509594093334 972.9766958233398 298.4711311002894
1977 0.005 9.885 1 897.8054358327754 836.1766578156837 836.3094195433647 1015.408061318441 1046.387399000859 1055.287988583708 854.2890409289224 432.5330140488961 972.9817010060282 298.4711439111712
1978 0.005 9.890000000000001 1 897.8195059917217 836.2024851437164 836.3352669183632 1015.409665730161 1046.387102933862 1055.287630484473 854.3085510808355 432.5564014804105 972.9862619097139 298.4711563870339
1979 0.005 9.895 1 897.8336770482405 836.2282686922719 836.3610703176574 1015.411693788401 1046.387498967156 1055.288069940581 854.3280616110554 432.5797565078303 972.9912512332266 298.4711692663218
1980 0.005 9.9 1 897.8476994065135 836.254007237583 836.3868288246526 1015.413292381853 1046.387202895786 1055.287711591058 854.347506331757 432.6030792144843 972.9957969670028 298.4711818764669
1981 0.005 9.904999999999999 1 897.8618222097507 836.2797021698017 836.4125435238931 1015.415314118652 1046.387598075617 1055.288150284488 854.3669513511722 432.6263696483279 973.0007699012897 298.4711949017701
1982 0.005 9.91 1 897.87579606321 836.3053522413574 836.4382134831533 1015.416906496229 1046.387301680998 1055.287791728291 854.3863300662571 432.6496277223552 973.005299083046 298.4712076557952
1983 0.005 9.915000000000001 1 897.8898708643634 836.3309588514301 836.4638397895823 1015.418922598477 1046.387696826304 1055.288230351124 854.4057091817241 432.672854200115 973.010256241092 298.4712208831599
1984 0.005 9.92 1 897.9037967270885 836.3565207171475 836.4894214866147 1015.420509052604 1046.387400354848 1055.287871859469 854.4250216709547 432.6960483502544 973.0147700667699 298.4712337612513
1985 0.005 9.925000000000001 1 897.9178241031998 836.3820392777038 836.5149596800228 1015.422519097423 1046.387795505786 1055.288310485097 854.4443344514854 432.7192103533244 973.0197115362309 298.4712470363573
1986 0.005 9.93 1 897.9317023226075 836.407513281307 836.5404534377681 1015.424099306713 1046.387498712367 1055.287951508081 854.4635811687149 432.7423400371248 973.0242093838973 298.4712599849423
1987 0.005 9.935 1 897.945681233904 836.4329441379373 836.565903848839 1015.426103048821 1046.387893354216 1055.288389596106 854.4828289165802 432.7654376815886 973.0291347229393 298.4712733128322
1988 0.005 9.94 1 897.9595114652415 836.4583306008635 836.591309987516 1015.427677315635 1046.387596070326 1055.288030265043 854.5020108388838 432.7885032597823 973.0336164307564 298.4712863382071
1989 0.005 9.945 1 897.973443036095 836.4836740957603 836.6166729539067 1015.42967556578 1046.387990807332 1055.28846849381 854.5211942348583 432.8115368793827 973.0385264276175 298.4712997172453
1990 0.005 9.950000000000001 1 897.9872255962831 836.508973360527 836.6419918104249 1015.431244213131 1046.387693635396 1055.288109342977 854.5403117391838 432.8345385272489 973.0429923920954 298.4713127457499
1991 0.005 9.955 1 898.0011096747512 836.5342297996518 836.6672676465672 1015.433236781285 1046.388088564217 1055.288547715837 854.5594303104309 432.8575082870595 973.047886902991 298.4713261036338
1992 0.005 9.960000000000001 1 898.014844817596 836.5594421848708 836.6924995419646 1015.434799563239 1046.387791300509 1055.288188327506 854.5784834604295 432.880446222288 973.0523376293133 298.4713391081959
1993 0.005 9.965 1 898.0286815839247 836.5846119079285 836.7176885799685 1015.436785922873 1046.388185177433 1055.288625581344 854.5975378000155 432.9033522541482 973.0572163993612 298.4713524366107
1994 0.005 9.970000000000001 1 898.0423701296527 836.6097376789419 836.7428338041797 1015.43834314658 1046.387887561039 1055.288265600149 854.6165260112841 432.926226607517 973.0616514984844 298.4713653733526
1995 0.005 9.975 1 898.0561600547175 836.6348209244167 836.7679363097324 1015.44032370854 1046.388281069739 1055.288702345229 854.6355153251229 432.9490692892277 973.0665145496796 298.4713786476012
1996 0.005 9.98 1 898.0698012943806 836.6598604045765 836.7929951669727 1015.441873969766 1046.387981941383 1055.288341096133 854.654439444941 432.9718802268608 973.0709332805623 298.4713915202789
1997 0.005 9.984999999999999 1 898.0835438154792 836.68485751636 836.8180114618444 1015.443847897788 1046.388374917548 1055.288777646768 854.6733646574176 432.9946596512041 973.075779396297 298.4714046795727
1998 0.005 9.99 1 898.0971378144997 836.7098110201478 836.8429842667099 1015.445392276746 1046.388075961087 1055.288416718171 854.69222485354 433.0174073751901 973.0801818994537 298.4714174381845
1999 0.005 9.995000000000001 1 898.1108336956484 836.7347223437957 836.8679146855383 1015.447360910606 1046.388469128833 1055.288853503946 854.7110871208447 433.0401242458307 973.0850126103235 298.471430457921
2000 0.005 10 1 898.1243814222182 836.7595902129514 836.892801774222 1015.448899634407 1046.388170294833 1055.288492875098 854.7298839942767 433.0628095458499 973.0893990970976 298.4714430353594
2001 0.005 10.005 1 898.1380308465978 836.7844160286509 836.9176466181493 1015.450862509855 1046.388563532533 1055.288929858508 854.7486822583767 433.0854631867475 973.0942144395837 298.4714559058725
2002 0.005 10.01 1 898.1515321327674 836.8091985830951 836.9424483056129 1015.452395745736 1046.388264555566 1055.288569117416 854.7674163505401 433.1080871905721 973.0985859543297 298.4714683561179
2003 0.005 10.015 1 898.1651337751161 836.833939167646 836.9672078555257 1015.454353664947 1046.388657858485 1055.289006148793 854.7861487814882 433.1306789353613 973.1033865092606 298.4714811123767
2004 0.005 10.02 1 898.1785878658762 836.8586366099973 836.9919243782031 1015.455881135694 1046.388358609373 1055.28864521278 854.8048178127136 433.1532388411151 973.1077423817096 298.4714934456976
2005 0.005 10.025 1 898.1921442076922 836.8832923103164 837.0165989626273 1015.457832995759 1046.388751857975 1055.289082343496 854.8234890740496 433.1757673622361 973.1125271366163 298.4715060777951
2006 0.005 10.03 1 898.2055527049679 836.9079050249416 837.0412306800347 1015.459354949629 1046.388452861173 1055.288721841175 854.8420959242181 433.1982643148326 973.1168676356885 298.4715183398175
2007 0.005 10.035 1 898.2190633009745 836.9324761470051 837.0658206126488 1015.461301330767 1046.388846345254 1055.289159277562 854.8607046554374 433.2207300158286 973.1216370305292 298.471530925198
2008 0.005 10.04 1 898.2324260543085 836.9570044358803 837.0903678323514 1015.462817688823 1046.388546989273 1055.288798372056 854.8792488243162 433.2431644203305 973.1259627141732 298.4715431383053
2009 0.005 10.045 1 898.2458907310817 836.9814912834598 837.1148734170957 1015.464758108011 1046.388940109515 1055.289235478696 854.8977948776927 433.2655676978017 973.1307166910123 298.4715557140083
2010 0.005 10.05 1 898.2592075727366 837.0059354340813 837.1393364316343 1015.466268615984 1046.388640481736 1055.288874159588 854.9162762392928 433.2879396585939 973.1350271035052 298.4715678948814
2011 0.005 10.055 1 898.2726269880404 837.0303383125954 837.1637579716052 1015.468203314933 1046.389033071817 1055.289310775936 854.9347601289554 433.3102806937913 973.1397663156765 298.4715804310102
2012 0.005 10.06 1 898.2858982832884 837.0546986974825 837.1881371238272 1015.469707916278 1046.388733403545 1055.288949784279 854.9531798793997 433.3325907164066 973.1440613824001 298.4715925606921
2013 0.005 10.065 1 898.2992719301252 837.079017953453 837.2124749597702 1015.471636810755 1046.389126174766 1055.289386718467 854.9716015796716 433.3548698133754 973.1487852740323 298.4716050009048
2014 0.005 10.07 1 898.3124977305613 837.1032948374041 837.2367705437642 1015.473136252841 1046.388826709338 1055.289025689345 854.9899590008264 433.3771179414552 973.1530658066675 298.4716170380855
2015 0.005 10.075 1 898.325825721945 837.1275307182575 837.2610249457548 1015.47505967315 1046.389219170085 1055.289462183729 855.0083179541833 433.3993344414656 973.1577748347038 298.4716293630571
[truncated: 195,361 more chars]
