# Supplementary material for: Thermocouple Sensor Response in Hot Airstream
Source: Sensors (Basel). 2025 Jul 26;25(15):4634. doi: 10.3390/s25154634 (PMC12349096; doi:10.3390/s25154634)
Supplement: Supplementary file 1 [file sensors-25-04634-s001.zip › report-file-tc_11bR89.out]

"report-file-tc"
"Time Step" "delta-time etc.."
("TimeStep" "delta-time" "flow-time" "iters-per-timestep" "t_1" "t_sensor" "t0" "t1" "t2" "t3" "ty_1" "ty_10" "ty1" "ty10")
0 0.005 0 0 292.9999999999999 292.9999999999999 292.9999999999999 292.9999999999999 292.9999999999999 292.9999999999999 292.9999999999999 292.9999999999999 292.9999999999999 292.9999999999999
1 0.005 0.005 20 293.03439277602 293.0003077004249 293.0002158193428 294.2681060908243 297.794981283834 306.9525556959568 293.1989662161631 293.0000042882886 293.44293690851 293.0003149757426
2 0.005 0.01 20 293.3962359148628 293.0032900403065 293.0024208907969 304.685082149973 329.8356322568669 378.4575157340535 294.7733153709132 293.0006743484885 297.7018539991408 293.0039710184832
3 0.005 0.015 20 295.3365712881465 293.0186367047232 293.0142302599047 347.2626361073897 432.0791872925374 554.3482366578675 301.3865219615418 293.0042770796302 318.0098867348862 293.0276422960141
4 0.005 0.02 20 302.0823857794388 293.0722942949704 293.0571838325887 452.2410093638238 621.2543763725273 782.201508393384 319.0987057413006 293.0176792741219 376.084198382151 293.1264668393193
5 0.005 0.025 20 319.3156638833577 293.2090932323761 293.1714169912464 612.5196994893969 814.2932155061977 926.5855711987384 350.7022566491611 293.0539639083375 484.4288719875944 293.4057033338898
6 0.005 0.03 20 352.8478080508234 293.4638454029634 293.3954247492835 756.6446506399731 919.3991389688643 975.9225117140429 387.2607970906292 293.1289125831786 613.6878131488722 293.9679192124348
7 0.005 0.035 20 401.4772265642921 293.8301199530532 293.7351220594516 836.6661827059706 953.2662138987396 986.2075695096414 416.5341322580831 293.2518467025254 710.6571320460943 294.7845960676499
8 0.005 0.04 20 453.2953974290445 294.2785294085776 294.1676424872547 870.2783563066886 960.2146426369554 987.2832353681076 436.3438233097503 293.4170077571458 760.527098424952 295.6526464941347
9 0.005 0.045 20 495.1423982415727 294.7828232785068 294.664448895938 884.4527535490557 960.8516567987773 987.1680760567622 450.6097998325915 293.6015544000807 782.6717343756233 296.3256171319933
10 0.005 0.05 20 522.5691067818558 295.3261162832293 295.2045019556627 891.7583519090492 960.7403879897158 987.211143726955 462.38714236091 293.7735660469985 794.2191543483503 296.6526552750708
11 0.005 0.055 20 538.2635237896807 295.8982798861817 295.7750771943436 896.3184314278268 960.8024060873636 987.4014853760052 472.7057287175917 293.9046803479683 801.974870311692 296.5989879204963
12 0.005 0.06 20 546.460992581631 296.4929401917388 296.3684916915076 899.4259500816214 960.9897535830169 987.6111217281638 482.1133687265775 293.9784328814662 807.8769314925031 296.2597584502157
13 0.005 0.065 20 550.5893144384622 297.1058360681699 296.9799728599237 901.585680223339 961.1885079871425 987.7726679356991 490.4228720836763 293.9933025631553 812.3137496547065 295.7904876765451
14 0.005 0.07000000000000001 20 552.7284324363196 297.7338276804145 297.6061086225993 903.0892000805374 961.3402245399271 987.8744795483007 497.782516013819 293.9585769906132 815.5611139240469 295.3007226314859
15 0.005 0.075 20 554.0192971769934 298.3745267937927 298.2444061545882 904.1326993199673 961.4342160007542 987.9272851644974 504.2230038571611 293.8890941206026 817.8744694664107 294.8514751696945
16 0.005 0.08 20 555.0101442038067 299.0260788044836 298.8930165264175 904.8650689626763 961.4828472000513 987.9477212324815 509.7301410584374 293.8002682082593 819.4811632958344 294.4702392337441
17 0.005 0.08500000000000001 20 555.918379184988 299.6869992725144 299.5505170140657 905.3886149034826 961.5005163587921 987.9487816411414 514.3927331793433 293.7049760921617 820.591525420226 294.1625384353413
18 0.005 0.09 20 556.8080830714575 300.3560729763738 300.2157827250068 905.7655247324093 961.4994618344334 987.9398902516145 518.3825377683485 293.612389378381 821.3592485429382 293.9235359433605
19 0.005 0.095 20 557.6930063242622 301.0323109611388 300.8879407226292 906.0420722428164 961.4881942744222 987.9268090532962 521.7548145124541 293.5281915544728 821.8914990782707 293.7433236033526
20 0.005 0.1 20 558.5606401488411 301.7148884876582 301.5662754717982 906.24751672483 961.4725552001241 987.9130950023023 524.6140932602264 293.4551885452915 822.2654295030779 293.6128863542307
21 0.005 0.105 20 559.3933385846191 302.4031213077007 302.250203113598 906.4044687585396 961.4562588618686 987.9004354657513 526.9962883484529 293.394155211341 822.5340334593204 293.5224619665993
22 0.005 0.11 20 560.179234349528 303.0964224614842 302.939215018809 906.5252337440944 961.4412730001153 987.8895784913063 528.9925138306825 293.3446032836974 822.7326255275061 293.4644545038611
23 0.005 0.115 20 560.9127302955045 303.7942876241709 303.6328670896872 906.6189074060821 961.4284817531609 987.8807167367783 530.6658040878974 293.305400688632 822.8836613105082 293.4326541456897
24 0.005 0.12 20 561.5929107977563 304.4962791979952 304.3307652039508 906.6918823855865 961.4179728957084 987.8738210731807 532.0692666813169 293.2751628920084 823.0018208484266 293.4219435121875
25 0.005 0.125 20 562.2207666136904 305.2020149275726 305.0325562291275 906.7490835409003 961.4099475075656 987.868571685709 533.2486350276949 293.2524597646468 823.0979582057882 293.4290353499926
26 0.005 0.13 20 562.7998446822829 305.9111576744411 305.7379211613298 906.7939268493056 961.4039680601684 987.8647041270813 534.2425646805559 293.2359795828664 823.1785652054912 293.4501983805831
27 0.005 0.135 20 563.3340962885678 306.6234075308551 306.4465700352303 906.8288798623399 961.3996971835498 987.8619478889931 535.0833500140585 293.2245672052563 823.2483540390255 293.4825705650195
28 0.005 0.14 20 563.8288476964592 307.338497279355 307.1582394090714 906.8560535076789 961.3966608417508 987.8599613793735 535.7957193961344 293.217240878002 823.3094515367138 293.5229313016116
29 0.005 0.145 20 564.2899811015981 308.0561850230136 307.8726860728315 906.8766871544842 961.3947126609797 987.8587419188791 536.4090585643478 293.2131766777893 823.3641404090497 293.567041117525
30 0.005 0.15 20 564.7225064983099 308.7762529309642 308.5896884167148 906.8922781436376 961.3936029146897 987.8581084154749 536.9388009851376 293.2116949475921 823.4138999302479 293.612456476221
31 0.005 0.155 18 565.1306581812182 309.4984978853225 309.3090393383343 906.9031252461942 961.393191066487 987.8578280664419 537.3904664107749 293.2122432542118 823.4586936295578 293.6572735291362
32 0.005 0.16 17 565.5236513858279 310.2227422601229 310.0305513273597 906.9109216743802 961.3931940821695 987.8576810260485 537.7906782167938 293.2143637518927 823.4998842023621 293.699965236347
33 0.005 0.165 18 565.8946688158566 310.9488166163869 310.7540506134447 906.9158908508067 961.393535730958 987.857853592083 538.1500630269849 293.2176815013241 823.5380498045511 293.7379519205041
34 0.005 0.17 18 566.2574453735538 311.6765750727344 311.4793795351591 906.9193365491141 961.3942696940196 987.8584644061004 538.4785026833054 293.2219047397274 823.573675622093 293.7714908557245
35 0.005 0.175 18 566.612509927092 312.4058800211079 312.206392845404 906.9213935839186 961.3953089402396 987.8593401412782 538.7799235931977 293.2268046174252 823.6068042943889 293.8009672354045
36 0.005 0.18 18 566.9620308486719 313.1366044261451 312.9349558932557 906.9224951251889 961.396653025915 987.860420572516 539.0596415465138 293.232200245351 823.6383823630011 293.8266021052939
37 0.005 0.185 18 567.3072846988387 313.8686298298242 313.6649431228166 906.9228307666751 961.3982960699799 987.8616274520884 539.3216159863927 293.2379515899405 823.6693314845365 293.847928137788
38 0.005 0.19 18 567.6498523953052 314.6018460146038 314.396237521207 906.9226603760507 961.4000642759655 987.8628768365288 539.5695049173763 293.2439534008967 823.7000070161688 293.8654897701812
39 0.005 0.195 18 567.9904353120048 315.3361496626034 315.1287296622924 906.922111411377 961.4018997693106 987.8640929383135 539.8060382360359 293.2501274532941 823.7307678549161 293.8799516441776
40 0.005 0.2 17 568.3303492028535 316.0714469848297 315.8623186538092 906.9216579692985 961.4037404740789 987.8652325872869 540.0376676365299 293.2564134978749 823.7626001745147 293.891788058188
41 0.005 0.205 17 568.6701030635476 316.807647220198 316.5969091600363 906.920996998467 961.4055510182013 987.8662998826668 540.2622533299202 293.262769888686 823.7952334662921 293.9014103519216
42 0.005 0.21 16 569.0107734384045 317.5446683894161 317.3324128313217 906.9205782605947 961.407297268156 987.8672490158632 540.4858654145137 293.269166905245 823.8292554723973 293.909121967942
43 0.005 0.215 16 569.3522145035575 318.2824296832147 318.068745221111 906.9199811510282 961.4089102434369 987.8681198298407 540.7047915885369 293.2755870621536 823.8640466765099 293.9151882040164
44 0.005 0.22 16 569.6942610852029 319.0208544291831 318.8058256020445 906.9193025691023 961.4104339681534 987.8689272303832 540.9196845960395 293.2820209325885 823.8997010345799 293.9198558151543
45 0.005 0.225 15 570.038397068587 319.7598742056723 319.5435796577984 906.9190133372551 961.4118486753704 987.8696893158177 541.136977765936 293.2884615717404 823.9367947087219 293.9234171946674
46 0.005 0.23 15 570.3827844818426 320.4994188625204 320.2819351671601 906.9185993572033 961.413200859025 987.8704423881844 541.3511569484967 293.2949084195246 823.9745659262901 293.9260756143224
47 0.005 0.235 14 570.7288288441471 321.2394269013512 321.0208253173898 906.9186465550415 961.4144993266085 987.8711210159756 541.5686245927916 293.3013620481608 824.0132766661288 293.9279836037953
48 0.005 0.24 13 571.0752687369447 321.9798387464045 321.7601873409833 906.9191251662012 961.4157284458731 987.8717762036985 541.7889386135454 293.3078246098216 824.0526125245017 293.9292603079416
49 0.005 0.245 13 571.4231431190948 322.7205937576917 322.4999587365882 906.919404298941 961.4169165837993 987.8724277067237 542.007167895609 293.3143031185076 824.0919063031084 293.9300461444665
50 0.005 0.25 12 571.7692721990378 323.4616363831479 323.2400809650616 906.9202437084224 961.4180539346303 987.8730706108548 542.2270028975851 293.3208027245282 824.1318771638927 293.9304478320726
51 0.005 0.255 12 572.1176689984508 324.2029114492006 323.9804960597245 906.9207492246575 961.4191882231368 987.8737070096465 542.4460950086581 293.3273313174294 824.1718787133083 293.930550512837
52 0.005 0.26 11 572.4646110665279 324.944367171922 324.721149537143 906.9215802543479 961.4202981975346 987.8742839199365 542.6676125098321 293.3338963376134 824.2122652427139 293.9304208460229
53 0.005 0.265 11 572.8149419308189 325.6859544292687 325.4619888291612 906.9222361310011 961.4214115455471 987.8748406675209 542.8891401742519 293.3405072579334 824.2523786729238 293.9301133701662
54 0.005 0.27 11 573.1675311812955 326.4276248552923 326.2029633483182 906.9227963123564 961.4225082506259 987.8754094373601 543.1091432608496 293.3471742474262 824.2920841555377 293.9296735320085
55 0.005 0.275 10 573.5185348422641 327.1693323366953 326.9440250008238 906.9236489670275 961.4236585164975 987.8760208151 543.3326763027483 293.3539056780799 824.331983858632 293.9291388756992
56 0.005 0.28 10 573.8730041369384 327.9110352903554 327.6851286607526 906.9246250928591 961.4248385855108 987.876686697016 543.5565737050606 293.3607118014263 824.3715139034578 293.9285384453266
57 0.005 0.285 10 574.2287889244093 328.6526903398388 328.4262302087133 906.9255996678621 961.4260415374612 987.8773939487328 543.7784276699929 293.3676028372813 824.4106774993212 293.9278971513738
58 0.005 0.29 10 574.5856121640148 329.3942558778102 329.1672864139738 906.9265785909247 961.4272916110657 987.8781427388803 543.9987296514839 293.3745887066406 824.4495824918038 293.927235736541
59 0.005 0.295 9 574.93930787556 330.1356926963163 329.9082564168065 906.9279484355261 961.4285943213508 987.8789315515837 544.2229462377882 293.3816771410774 824.4888997268486 293.9265682943953
60 0.005 0.3 10 575.2993029323917 330.8769635388805 330.6491005060133 906.9289356571243 961.4298952498877 987.8797149790585 544.4417605631039 293.3888790334555 824.5274002574015 293.9259117295209
61 0.005 0.305 9 575.6545393036729 331.6180304010717 331.3897804756154 906.9303649490719 961.4312139794124 987.8804947801154 544.6631104195275 293.3962014913542 824.5662981292671 293.925273465198
62 0.005 0.31 9 576.0111552461095 332.3588586231253 332.1302594177191 906.9316458062367 961.4325310705216 987.8812852002093 544.884694331281 293.4036529181777 824.6050321350657 293.9246645436969
63 0.005 0.315 9 576.3686591883929 333.0994140193312 332.870501856778 906.9329728265074 961.4338446921043 987.8820647232583 545.104893620225 293.4112411663974 824.6436586396765 293.9240900691039
64 0.005 0.32 9 576.7262955219063 333.8396627406547 333.6104729395238 906.9342211754736 961.4351525216522 987.8828387431527 545.3237236137421 293.4189735463846 824.6821142138481 293.9235547729635
65 0.005 0.325 9 577.0845421226894 334.5795727841391 334.3501391186871 906.9354827921815 961.4364472420945 987.8836062671072 545.5415738535 293.426856999204 824.7204343086711 293.9230617803995
66 0.005 0.33 9 577.4433469646586 335.3191130510622 335.0894679526998 906.9366443523846 961.4377621700705 987.884395478021 545.7589457527097 293.4348971279276 824.7586315243021 293.9226125601518
67 0.005 0.335 8 577.7977695934285 336.0582550860051 335.828429862666 906.9384348204737 961.439080343558 987.8851847350832 545.9813904143994 293.4430987194085 824.7975050648508 293.9222045571304
68 0.005 0.34 8 578.15392328782 336.7969725336579 336.5669968030372 906.9402633533084 961.4403798357525 987.8859396643903 546.2045851409637 293.4514670176008 824.8363035705237 293.9218385691245
69 0.005 0.345 8 578.5110167105626 337.5352378409057 337.3051407568929 906.9420929300361 961.4416398500493 987.8866840809153 546.4267289573764 293.4600068549098 824.8749746730716 293.9215133026989
70 0.005 0.35 8 578.8690678275069 338.2730245020713 338.0428340739192 906.9439068358759 961.4428714796973 987.8874292576263 546.6479645459563 293.4687222105707 824.9135589852625 293.9212259209089
71 0.005 0.355 8 579.2270854915299 339.0103061113998 338.7800495436755 906.9456343546906 961.4441088961806 987.8881781816342 546.8682194061099 293.4776168532303 824.9520610859864 293.9209720453263
72 0.005 0.36 8 579.585004425288 339.7470573330402 339.516760866464 906.9473517205709 961.4453488673953 987.8889307728607 547.0875080702561 293.4866940414294 824.9905334399102 293.9207504487564
73 0.005 0.365 7 579.9400698390202 340.4832568476328 340.252944737876 906.9496185631619 961.4465730570124 987.8896760850673 547.3136888120043 293.4959561828405 825.0296913818264 293.9205559214191
74 0.005 0.37 7 580.2963380386498 341.2188834928866 340.9885795698381 906.9521249828845 961.4477776303819 987.8904013414161 547.5399935147146 293.5054061454232 825.0690975192174 293.9203863262848
75 0.005 0.375 7 580.6531123732087 341.9539147357114 341.7236426434326 906.9545134809517 961.4489713093255 987.8911247498471 547.7653151585472 293.5150466252335 825.1084013480025 293.9202400941254
76 0.005 0.38 7 581.0102632290631 342.6883285150452 342.4581111798627 906.9568200157623 961.4501653039042 987.8918500675666 547.9897493353534 293.5248797792145 825.1476294189359 293.9201149021567
77 0.005 0.385 7 581.367349698328 343.4221034623678 343.191962969872 906.9590941274857 961.4513553604221 987.8925772754243 548.2131868398155 293.5349080197593 825.1868314365673 293.920008020106
78 0.005 0.39 7 581.7242400551037 344.1552188510715 343.9251765063493 906.9613167861838 961.4525474581873 987.8933095160436 548.4357378344057 293.5451335307787 825.2260251425718 293.9199177660702
79 0.005 0.395 6 582.0806947012699 344.8876596979767 344.6577334696004 906.9639922435666 961.4537192530165 987.894030996838 548.667472991542 293.5555575789732 825.2658124800556 293.9198394560346
80 0.005 0.4 7 582.4373384057401 345.6194036933874 345.3896154954641 906.9666978229923 961.454895569422 987.8947351520943 548.8881791510926 293.5661819638023 825.305498156162 293.9197725769909
81 0.005 0.405 6 582.7934449331171 346.3504347273589 346.1208020745102 906.9691777170852 961.4560762289283 987.8954648260076 549.1183534478322 293.5770079564581 825.3452204798858 293.9197168415665
82 0.005 0.41 6 583.1488213853728 347.0807370479667 346.8512780554637 906.9723034461391 961.4572290017121 987.8961577129375 549.3472341996521 293.5880373023664 825.3855169926679 293.9196684837001
83 0.005 0.415 6 583.5047208644517 347.8102933292383 347.5810259706306 906.9753208614402 961.4583750160945 987.8968538516144 549.5756710865469 293.5992718791229 825.4257526547982 293.9196292543181
84 0.005 0.42 6 583.8603033571094 348.5390863587396 348.3100282543691 906.9782661535695 961.4595183385333 987.897552175926 549.8029517620575 293.6107132234267 825.4659568008072 293.9195977970141
85 0.005 0.425 6 584.2157764292048 349.2670996491886 349.0382677482397 906.981186223427 961.4606672677655 987.8982584728445 550.0294324472761 293.6223636098454 825.5061429407671 293.9195735814643
86 0.005 0.43 5 584.5740543891995 349.9943264322039 349.7657320289956 906.9844434453453 961.4618612532364 987.8988926589614 550.2681223472341 293.634225944709 825.5469207255105 293.9195554372942
87 0.005 0.435 6 584.9260335764582 350.7207412435666 350.4924057980615 906.9880484641006 961.462909304507 987.899615881918 550.4902394944606 293.6462980440947 825.5877512407751 293.91953973516
88 0.005 0.44 5 585.2833635416137 351.446338531339 351.2182725146072 906.9910808281509 961.4641124112966 987.90027496633 550.7275001296174 293.6585857975114 825.6284666547203 293.9195328415101
89 0.005 0.445 5 585.6362646854062 352.1711026248686 351.9433216235843 906.9950662780159 961.4652213463934 987.9009349475563 550.9604155380631 293.6710881285091 825.6699197804166 293.9195279685608
90 0.005 0.45 5 585.9898380634611 352.8950197065081 352.667538400819 906.9987896047164 961.4663315528173 987.9016093876686 551.1936337820944 293.6838066346784 825.7111859719604 293.9195290589089
91 0.005 0.455 5 586.3432799410205 353.6180760307104 353.3909085633196 907.002456382496 961.4674445659421 987.9022842124458 551.4258382103128 293.6967434218135 825.7524316298009 293.919535146294
92 0.005 0.46 5 586.6967003777397 354.340258395885 354.1134181915557 907.0060863360264 961.4685606500408 987.9029640446245 551.6572343383208 293.7099000524336 825.7936427518505 293.9195462246623
93 0.005 0.465 4 587.0545510865603 355.0615694310916 354.8350624289594 907.0100220454812 961.4700746351144 987.903538068404 551.9049424657552 293.7232842333027 825.8357759293347 293.9195584360361
94 0.005 0.47 5 587.4013300325038 355.7819742937954 355.555822854154 907.0144417044337 961.4707652914739 987.9042424229283 552.1282858637134 293.7368805386183 825.877275271061 293.9195743959073
95 0.005 0.475 4 587.7600125894535 356.5014847216461 356.2756918923922 907.018235684548 961.472244217748 987.9048595031825 552.375693915923 293.7507097754594 825.9193225132266 293.919594768485
96 0.005 0.48 4 588.1083327747573 357.2200776546545 356.9946588596709 907.0227410919747 961.4733641945477 987.9054956023994 552.6137642988203 293.7647621018945 825.9615826095768 293.9196170501035
97 0.005 0.485 4 588.4598283273226 357.937746027834 357.7127123387711 907.0272899547326 961.4744429279979 987.9061455928978 552.8532078722495 293.7790398062514 826.0038837017324 293.9196437172116
98 0.005 0.49 4 588.810937119895 358.6544781598066 358.4298407041444 907.0317111582126 961.4755219684545 987.9067985079099 553.091698949012 293.7935453027608 826.046093056969 293.9196736508638
99 0.005 0.495 4 589.1611070110743 359.3702629846591 359.1460327204407 907.0362517738531 961.4765942257517 987.9074568987692 553.32898717272 293.8082808428149 826.0884321015741 293.9197079704155
100 0.005 0.5 4 589.5118273284493 360.0850903767655 359.8612772837989 907.0405987171588 961.4776796450756 987.9081217733076 553.5657527463183 293.8232474277943 826.1306524577045 293.9197462157151
101 0.005 0.505 4 589.861918685036 360.7989490076936 360.5755631662235 907.0446584468039 961.4787609289277 987.9087752101437 553.8016697378156 293.8384467350177 826.1725644952144 293.9197858732421
102 0.005 0.51 4 590.212135316836 361.5118305097808 361.2888810921485 907.0491423955614 961.4798263007763 987.9094131556475 554.0367914152471 293.8538803754247 826.2147066582205 293.9198284921692
103 0.005 0.515 4 590.5624137971013 362.2237252452719 362.0012213553172 907.0534156187884 961.4808818860519 987.9100518835336 554.2715687794563 293.8695490761048 826.2567258098412 293.919872968443
104 0.005 0.52 4 590.9117478143793 362.9346226147478 362.7125736759565 907.0574064076681 961.4819347813432 987.9106822078717 554.5055330162418 293.8854544425024 826.2984711909191 293.9199170362988
105 0.005 0.525 4 591.261352833598 363.6445154518334 363.4229298322487 907.0618644027481 961.4829811976335 987.9113057433132 554.7388844219458 293.9015977065407 826.3404985373041 293.9199622365041
106 0.005 0.53 4 591.6110504751083 364.3533949743161 364.1322810177232 907.0661206777185 961.4840256197137 987.9119319491795 554.9720313220749 293.9179798441688 826.3823948578247 293.9200071398579
107 0.005 0.535 4 591.9592657359309 365.0612517423961 364.8406183239539 907.0703675446642 961.4850683388621 987.9125642335548 555.204103993386 293.9346024548726 826.4243267775828 293.9200514782754
108 0.005 0.54 4 592.3082987337319 365.7680789768118 365.5479335852781 907.0746842774583 961.4861292513718 987.9132092607518 555.436199728823 293.951466021153 826.4662555249436 293.9200957543096
109 0.005 0.545 4 592.6568363781122 366.4738688304743 366.2542191591491 907.0790100934818 961.4871937729611 987.913852599783 555.6677697864147 293.9685718162638 826.5081982187895 293.9201389659459
110 0.005 0.55 4 593.0051569590728 367.1786139230123 366.9594674466864 907.0833730581777 961.4882565233023 987.914491027566 555.8990048387938 293.9859207081001 826.5501336331289 293.9201806124989
111 0.005 0.555 4 593.3531403167528 367.8823069174383 367.6636709792803 907.0877717268728 961.4893206657889 987.915128898181 556.1300833415744 294.0035136029753 826.5920912224482 293.9202205170291
112 0.005 0.5600000000000001 3 593.7048584856864 368.5849664985874 368.3668425157374 907.0906543651113 961.4910261583309 987.9164422853103 556.3912601704214 294.0213794910086 826.6357629498685 293.9202568929102
113 0.005 0.5650000000000001 4 594.045022280116 369.286544280286 369.068948220734 907.0978560872131 961.4915171824204 987.9164131401383 556.604094601008 294.0394473420709 826.6776454046803 293.9202898858209
114 0.005 0.5700000000000001 3 594.3994731044827 369.9870803150092 369.7700102072507 907.1014643845491 961.4930802813871 987.9176930525455 556.8656038885713 294.0577974169822 826.7218230727865 293.9203229989098
115 0.005 0.5750000000000001 4 594.7366417473509 370.6865180408168 370.4699902121902 907.1080897121 961.4936051267493 987.9177059943813 557.0763058497527 294.076357214499 826.7633718868232 293.9203556232459
116 0.005 0.58 3 595.0904803827191 371.3849014270396 371.1689121708914 907.1116496506344 961.4952006905045 987.9190048987587 557.3373376546518 294.0952019218884 826.8076346933772 293.9203910452789
117 0.005 0.585 4 595.4271504301466 372.0821742460231 371.8667390332707 907.1182033504555 961.4957496695397 987.9190353568659 557.5471625754864 294.1142588558275 826.8491366735394 293.9204278489329
118 0.005 0.59 3 595.7801228807517 372.778380949262 372.5634956963373 907.1217906186731 961.4973298914108 987.9203154263114 557.8073592339133 294.1336028668456 826.8934366121093 293.9204680228474
119 0.005 0.595 4 596.1160333757442 373.4734656969695 373.2591456009316 907.1283967428931 961.4978815795689 987.9203503331137 558.0160933065862 294.1531605815802 826.9349544647094 293.9205114315719
120 0.005 0.6 3 596.4676805712539 374.1674723608621 373.9537133168789 907.131819567545 961.4994390470446 987.9216178688999 558.2751439134831 294.173006606507 826.9790639911261 293.920557316349
121 0.005 0.605 4 596.8036220508154 374.8603475064068 374.6471637521762 907.1385174227223 961.4999888722679 987.9216485199576 558.4836125283305 294.1930677289008 827.0206391836147 293.9206057903585
122 0.005 0.61 3 597.1551309362477 375.5521351063716 375.3395222422194 907.1420228502737 961.5015177664951 987.922892445175 558.7423514198448 294.2134181011174 827.0647411511784 293.9206561416913
123 0.005 0.615 4 597.4899430305245 376.2427806043547 376.0307529865471 907.1486704973797 961.5020546793436 987.9229083692362 558.9498925890204 294.2339857852998 827.1062286928404 293.9207076698811
124 0.005 0.62 3 597.8405394906475 376.9323286113219 376.7208818711595 907.1522337975765 961.503568244446 987.9241474606622 559.208071186517 294.2548435562696 827.1503007258376 293.9207610166476
125 0.005 0.625 4 598.1743275311898 377.620725250739 377.4098732165949 907.1587803129729 961.5040994419047 987.9241539702458 559.4150080787671 294.2759201513765 827.1916726544898 293.9208128840132
126 0.005 0.63 3 598.5233324207603 378.3080146729422 378.0977530749004 907.1622862970717 961.5056491168796 987.9254233050691 559.6727975010964 294.2972876655718 827.2357278259492 293.9208690477621
127 0.005 0.635 4 598.8571522892004 378.9941458171399 378.7844870105399 907.169117211679 961.5061868514521 987.9254327362675 559.8792114218187 294.3188747821541 827.2772139972337 293.920921984327
128 0.005 0.64 3 599.2046108428459 379.6791606942902 379.4701011626544 907.1726870415854 961.5077189167288 987.9266855775259 560.1359820170513 294.3407543821373 827.3212128677972 293.9209792768113
129 0.005 0.645 4 599.5382633939507 380.3630103701539 380.15456169035 907.1796147844815 961.5082521381487 987.9266965620391 560.3423920291218 294.3628537443701 827.3628036704027 293.9210309537092
130 0.005 0.65 3 599.8848210274029 381.0457359608364 380.8378945549184 907.1832600037168 961.5097722445348 987.9279309564074 560.5987191471415 294.3852469228029 827.4068372446696 293.9210862528636
131 0.005 0.655 4 600.2177293155771 381.7272892985013 381.5200663368535 907.1902149613306 961.5103115833778 987.9279491168269 560.8049533347229 294.4078596986244 827.4484141266477 293.9211345890471
132 0.005 0.66 3 600.5632306928222 382.4077114342362 382.2011032379349 907.1939422675564 961.5118173536069 987.9291732642624 561.0609195706984 294.4307664104723 827.4924759458329 293.9211866529993
133 0.005 0.665 4 600.8953033685924 383.0869547915267 382.8809721545649 907.2009440550374 961.5123664363875 987.9292016410139 561.2669244524111 294.4538945486294 827.5340897023165 293.9212318219349
134 0.005 0.67 3 601.2398222957651 383.7650603704985 383.5596995387826 907.2048006044256 961.5138596243244 987.9304206040892 561.5221350054854 294.4773170620298 827.5782385404038 293.9212805688551
135 0.005 0.675 4 601.5710353217351 384.441981280689 384.2372527014597 907.2118288698061 961.5144190813538 987.930453312284 561.7281766439711 294.5009613611463 827.619872815583 293.9213228882957
136 0.005 0.68 3 601.9145739498813 385.1177585236241 384.9136585643941 907.2157799407438 961.5159272255337 987.9316761760493 561.9831232696185 294.5248997145038 827.664077054956 293.9213688566023
137 0.005 0.6850000000000001 4 602.2448249073897 385.7923453763627 385.5888835377391 907.2228672395463 961.5165061705408 987.9317074983676 562.1891463692182 294.5490611639554 827.70575504748 293.9214094046758
138 0.005 0.6900000000000001 3 602.587320011007 386.465782904156 386.2629559921597 907.2269069274895 961.518007315517 987.9329283402873 562.4438525285108 294.5735161791133 827.7500314750885 293.9214538645249
139 0.005 0.6950000000000001 4 602.9167122919987 387.1380253003839 386.9358420889777 907.2340555674807 961.5185953433751 987.9329605906788 562.6497580004553 294.5981951945801 827.7917539905983 293.9214935082435
140 0.005 0.7000000000000001 3 603.258216473512 387.8091133295304 387.6075704784532 907.2381987641612 961.5200872859454 987.9341785229425 562.9041775965368 294.623167633861 827.8361063433711 293.9215374453304
141 0.005 0.705 4 603.5866905858172 388.4790017596617 388.2781078460777 907.2453832560025 961.5206768625445 987.9342119747682 563.1099593337774 294.6483645801976 827.877860750486 293.9215771125811
142 0.005 0.71 3 603.9271023132768 389.1477312543396 388.9474826755736 907.2496182225595 961.5221597207382 987.935424732551 563.3641675062886 294.6738548919086 827.9222979910569 293.9216214753901
143 0.005 0.715 4 604.2546342552305 389.8152569824304 389.6156621786297 907.2568609824729 961.5227543956753 987.935455285636 563.5700426790565 294.6995698685538 827.9640781000119 293.9216618783374
144 0.005 0.72 3 604.5939513857438 390.4816195356544 390.2826748748623 907.2611828189598 961.524227759965 987.9366651218058 563.8244053784499 294.7255776395411 828.0085478552955 293.9217071797879
145 0.005 0.725 4 604.9205730842798 391.1467748048713 390.9484883774448 907.2685094784106 961.5248250568103 987.9366969102622 564.0302176727472 294.7518109477243 828.0503995703045 293.9217487405888
146 0.005 0.73 3 605.2587748369128 391.8107630910835 391.6131313123491 907.2729270332594 961.5262874421985 987.937901882534 564.2843114861552 294.7783364120971 828.0949164813967 293.9217952711434
147 0.005 0.735 4 605.5844843018816 392.4735410060915 392.2765715475402 907.2803220468251 961.526884467498 987.937937273963 564.4900791201559 294.8050879710137 828.1368250035799 293.9218381201412
148 0.005 0.74 3 605.9215614199265 393.135148592797 392.9388378459157 907.2848281692294 961.5283312520579 987.9391350269393 564.7440437064871 294.832130881332 828.18139931331 293.9218859531854
149 0.005 0.745 4 606.2463252350473 393.7955428520361 393.5998981520461 907.2922667228056 961.5289351214304 987.9391707134516 564.9498713017974 294.8594001475011 828.2233432072628 293.9219299958538
150 0.005 0.75 3 606.5823053131929 394.4547638396182 394.2597814949284 907.2968920088155 961.5303718444226 987.9403624883419 565.2037271161695 294.886960328581 828.2679767721563 293.9219789123624
151 0.005 0.755 4 606.9060897927454 395.1127690489974 394.9184560137622 907.3043905953635 961.5309850891408 987.9404005599758 565.4096348047004 294.9147466660958 828.3099643379162 293.9220239250447
152 0.005 0.76 3 607.2410036234794 395.7695983101179 395.5759508793899 907.3090947597623 961.5324133529397 987.9415916818311 565.6634206064372 294.9428230690477 828.3546592593268 293.922073740979
153 0.005 0.765 4 607.5638886756868 396.4252097187795 396.2322342341532 907.3166941440521 961.5330324911066 987.9416287712763 565.8695194302471 294.9711258273617 828.3966997179517 293.9221195031548
154 0.005 0.77 3 607.8971354163842 397.0796420801036 396.887335219748 907.3213978865384 961.5344433737791 987.942809534356 566.1229380582804 294.9997185277034 828.4413395341999 293.9221705250292
155 0.005 0.775 4 608.2194184147834 397.7328553452738 397.5412233955777 907.3291313409461 961.5350685858647 987.942850671027 566.3294798121869 295.0285364583666 828.4835201149642 293.9222169334371
156 0.005 0.78 3 608.5519479832419 398.3848880024171 398.1939271573697 907.3339544969162 961.5364700135101 987.944027594231 566.5830202624791 295.057643080331 828.5282244598691 293.9222682408332
157 0.005 0.785 4 608.8732125083964 399.0357003539032 398.8454166861025 907.3418996521229 961.5370934413488 987.9440651534316 566.7895623073259 295.0869757016608 828.5705141280118 293.9223147853633
158 0.005 0.79 3 609.2045110381367 399.6853299168779 399.4957198099215 907.346669327395 961.5384812570782 987.9452362014435 567.043057707185 295.1165955033766 828.6151940271418 293.922366074676
159 0.005 0.795 4 609.5247665245566 400.3337377206172 400.1448069385139 907.3546794829996 961.5391096754784 987.9452732097072 567.2497030531631 295.1464417896186 828.6575615807295 293.9224123986466
160 0.005 0.8 3 609.854981958989 400.9809612648274 400.7927061287945 907.3595484673689 961.5405013481746 987.9464404769768 567.5030702989955 295.1765737732482 828.7023429808361 293.9224636851133
161 0.005 0.805 4 610.1742201247773 401.6269621236046 401.4393881074409 907.3676210999319 961.5411405798427 987.9464797319257 567.7099603362984 295.2069320753225 828.7447406684971 293.9225095906401
162 0.005 0.8100000000000001 3 610.5032751705654 402.2717776342874 402.0848811024191 907.3726081493913 961.5425291814465 987.9476433448755 567.9632781335638 295.2375742435464 828.7895872328963 293.9225604937027
163 0.005 0.8150000000000001 4 610.8214946296424 402.9153698129988 402.729155938088 907.3807338764642 961.543171471756 987.9476848646398 568.1703886736552 295.2684434072912 828.8320183284194 293.9226061055878
164 0.005 0.8200000000000001 3 611.1493573536087 403.5577758599343 403.3722410161541 907.3858186729716 961.5445492298965 987.9488435389563 568.4236999860453 295.2995959019769 828.8769356164931 293.9226567337205
165 0.005 0.8250000000000001 4 611.4664816422675 404.1989575806319 404.0141067950076 907.3938545127618 961.5451983798358 987.9488895846499 568.6310354174865 295.330973483179 828.9193242673585 293.9227015854447
166 0.005 0.8300000000000001 3 611.7931617059508 404.8389527105523 404.6547822908393 907.3992086125809 961.5465685313937 987.950043011317 568.8841630199636 295.3626332201581 828.9644225367068 293.9227519349519
167 0.005 0.835 4 612.1095812067858 405.4777234672853 405.2942380617745 907.4073161906368 961.547222521804 987.9500932195459 569.0918840214925 295.3945176936922 829.0069114101435 293.9227969934951
168 0.005 0.84 3 612.4354683829362 406.1153075257788 405.9325033706303 907.4128110734664 961.5485767764625 987.9512381811763 569.3451090654049 295.4266818308259 829.0520682520295 293.922847006623
169 0.005 0.845 4 612.7508362850249 406.7516673629677 406.5695490508417 907.4211281307724 961.5492332324461 987.9512804818984 569.5527796125789 295.4590719446328 829.09465310988 293.9228924026069
170 0.005 0.85 3 613.0754562535869 407.3868398245029 407.2054037888647 907.4265707662166 961.5505717147771 987.9524221261414 569.8059290806675 295.491739450961 829.1398051895015 293.9229423826478
171 0.005 0.855 4 613.3898249812524 408.0207883265626 407.8400387705373 907.4349629575142 961.5512391814141 987.9524671070035 570.0138770968406 295.5246330788946 829.1824495665168 293.9229876272208
172 0.005 0.86 3 613.7132778012456 408.6535494821142 408.4734828946302 907.440506632119 961.5525672970406 987.9536065577262 570.2670207203165 295.5578025608999 829.2276553027597 293.9230376112802
173 0.005 0.865 4 614.026695326133 409.2850871256335 409.1057074483174 907.4489683512086 961.5532369868426 987.9536541611006 570.475197916457 295.591196956572 829.2703527747032 293.9230829110559
174 0.005 0.87 3 614.3490862240917 409.9154377316053 409.73674143575 907.4546479449456 961.5545551777539 987.9547887734672 570.7283320818423 295.6248655961268 829.3156172521653 293.9231331263456
175 0.005 0.875 4 614.6613453607051 410.5445647169497 410.3665557724368 907.4629944294531 961.5552299903459 987.9548358714694 570.9367033245701 295.6587592443511 829.3583300439198 293.9231776913044
176 0.005 0.88 3 614.9827595941632 411.1725057223166 410.995180314671 907.4689375574492 961.5565323631695 987.9559618656282 571.1899034220612 295.692924483157 829.4037453656617 293.9232278504513
177 0.005 0.885 4 615.2940240427163 411.7992239623403 411.6225859340367 907.4773660107884 961.5572174215941 987.9560108249613 571.3984473006009 295.7273149695779 829.4464992753914 293.9232727615137
178 0.005 0.89 3 615.6143041477206 412.4247569017446 412.2488025693521 907.4834436153509 961.5585167971888 987.9571337886819 571.6515443008547 295.7619752388267 829.4919767983348 293.923323143768
179 0.005 0.895 4 615.9245889366263 413.0490682402193 412.873801196716 907.4919096650053 961.5591945008845 987.9571836302129 571.8603510812109 295.796859463214 829.5347433057444 293.9233680730709
180 0.005 0.9 3 616.2435498987936 413.6721949553048 413.4976116602481 907.4980360054245 961.5604896123531 987.9583076979447 572.1133104054826 295.832012138535 829.5802626376894 293.9234187353761
181 0.005 0.905 4 616.5530595700983 414.2941014682293 414.1202051521257 907.5066021348571 961.5611655955171 987.9583527362543 572.3225530524838 295.8673873136275 829.623048678529 293.9234641854528
182 0.005 0.91 3 616.8712539629314 414.9148244592986 414.7416116066566 907.5128487087911 961.562449223304 987.959466057589 572.5756547535581 295.9030274813992 829.6685903619702 293.923514811084
183 0.005 0.915 4 617.1795880472774 415.5343281651099 415.361802050607 907.5215118927256 961.5631166051421 987.9595086227422 572.7849269269637 295.9388922911284 829.7114071053629 293.9235599490343
184 0.005 0.92 3 617.4964402348896 416.1526492225406 415.9808062815017 907.5278776493501 961.5643871946641 987.9606248922014 573.0378909932896 295.9750224736962 829.7569979799449 293.9236107240073
185 0.005 0.925 4 617.8040452953011 416.7697525407985 416.5985956962564 907.5366560322271 961.5650718937885 987.9606722303757 573.2475035982334 296.0113723872104 829.7998759468867 293.9236562848258
186 0.005 0.93 3 618.1201004162915 417.3856746605571 417.2152003320253 907.543180648603 961.5663357029601 987.9617796833586 573.5003999729643 296.0479840500645 829.8455013107459 293.923706761589
187 0.005 0.9350000000000001 4 618.4265440144788 418.0003804018149 417.8305915402708 907.5520217752712 961.5670068513068 987.961821467801 573.7101273347718 296.0848172890111 829.8883928358687 293.9237519607581
188 0.005 0.9400000000000001 3 618.7412410539628 418.613906259486 418.4447993869751 907.5586445499008 961.5682573127172 987.9629257555565 573.9629256104665 296.1219107782321 829.9340532661986 293.9238022586162
189 0.005 0.9450000000000001 4 619.0469313115944 419.2262176785344 419.0577953387792 907.5675569299858 961.5689372419839 987.9629712332506 574.1730540128007 296.1592243132269 829.9769757654702 293.9238475225852
190 0.005 0.9500000000000001 3 619.3604924938606 419.837350662014 419.6696094904697 907.5742393417499 961.5701816618703 987.9640649476014 574.4257888321403 296.1967961319742 830.0226987673207 293.9238979800087
191 0.005 0.9550000000000001 4 619.665213528952 420.4472711615143 420.2802133961533 907.5832898565067 961.5708563353249 987.9641109967755 574.6362928847901 296.2345868536145 830.065664941689 293.9239431855689
192 0.005 0.96 3 619.9777586206702 421.0560151064085 420.8896374684683 907.5901313560967 961.572085238794 987.9651968124492 574.8889713297109 296.2726327888884 830.1114273261096 293.923993250051
193 0.005 0.965 4 620.2815073825304 421.6635483952167 421.4978530427354 907.5992029586479 961.5727663177232 987.9652424561004 575.0995485622644 296.310898166482 830.1544574555502 293.9240381789024
194 0.005 0.97 3 620.5932327808517 422.2699070444673 422.1048906252364 907.6061526589443 961.5739842688528 987.9663261315908 575.3523214735286 296.3494159511628 830.2002585750114 293.924087723455
195 0.005 0.975 4 620.8958402803676 422.8750570062363 422.7107216874364 907.6153006535227 961.5746635250208 987.9663687803028 575.5628744656152 296.388152914733 830.243342944798 293.9241322017483
196 0.005 0.98 3 621.2065095824225 423.4790342565799 423.3153766612401 907.6223689713905 961.5758701949308 987.9674485334015 575.8155893601927 296.42713873678 830.2892053606812 293.9241812912031
197 0.005 0.985 4 621.5081103400069 424.0818049493042 423.9188271419106 907.6316051202546 961.5765565952597 987.9674956151297 576.0263565607193 296.4663440893628 830.33231750144 293.9242255898675
198 0.005 0.99 3 621.817740279553 424.6834049768627 424.5211036030012 907.6387964668959 961.5777552545142 987.9685736958841 576.2790445487329 296.5057951936803 830.3782121486722 293.9242747413921
199 0.005 0.995 4 622.1184999825531 425.2838013898315 425.1221782326164 907.6482424978911 961.5784400313528 987.9686178158528 576.4900210027847 296.5454651290718 830.421431126472 293.9243195963114
200 0.005 1 3 622.4268934308056 425.8830289889505 425.7220809667243 907.6553837642175 961.5796353500288 987.9696912137847 576.7428196794793 296.5853783952056 830.4672826002306 293.924368757166
201 0.005 1.005 4 622.7266407002597 426.4810554809542 426.3207841906465 907.6648735272253 961.5803174392161 987.9697351524084 576.9538657079121 296.6255103673764 830.5105544850478 293.9244138749798
202 0.005 1.01 3 623.0339514880177 427.0779153831896 426.9183179055399 907.672097442484 961.5815001376342 987.9707967316496 577.206660257976 296.6658838697725 830.5564806471646 293.9244630276118
203 0.005 1.015 4 623.3327478625839 427.6735765400883 427.514654505461 907.6816371467942 961.5821763677437 987.9708407246967 577.4177725855189 296.7064737962864 830.5998297234262 293.924508222841
204 0.005 1.02 3 623.6389748044771 428.2680735339685 428.1098240316757 907.6889287500662 961.5833590328167 987.9718949406184 577.6704119927678 296.7473024457886 830.6458111367025 293.9245577041793
205 0.005 1.025 4 623.9367909453563 428.8613747205508 428.7037990693971 907.6985139593993 961.5840330965748 987.9719370754315 577.8817577630297 296.7883473100993 830.6891756075861 293.9246026639884
206 0.005 1.03 3 624.2419214076057 429.4535143406545 429.2966096374432 907.7058678501689 961.5852124669663 987.9729906357044 578.134329468626 296.8296296995782 830.7351723599432 293.9246521340071
207 0.005 1.035 4 624.5388366381474 430.0444608268594 429.8882282922405 907.715529272427 961.5858769782924 987.973034686367 578.345779754961 296.8711255066771 830.7785695523944 293.9246971166713
208 0.005 1.04 3 624.8429197442377 430.6342481362811 430.4786850547309 907.7229756914006 961.5870464040333 987.9740851635923 578.5982491940106 296.9128556845772 830.8246533517171 293.9247462916876
209 0.005 1.045 4 625.1386497747214 431.2228447731376 431.067952295965 907.7325961654462 961.5877050908872 987.9741223305175 578.8097342250402 296.9548004260645 830.8680269299616 293.924789971411
210 0.005 1.05 3 625.4418841398611 431.8102854232868 431.6560605829397 907.7402055729915 961.5888680586191 987.9751709896273 579.0621825446273 296.9969757321934 830.9141827041252 293.9248391500274
211 0.005 1.055 4 625.7366869867528 432.3965384436453 432.2429823220722 907.7498653041582 961.5895194387062 987.9752092810659 579.2738512037897 297.0393649202551 830.9575587672706 293.9248827665546
212 0.005 1.06 3 626.0388885795294 432.9816382723338 432.8287479979601 907.7575501347291 961.5906836368783 987.9762551299344 579.5261398305101 297.0819817320767 831.0037278159423 293.92493179737
213 0.005 1.065 4 626.3326715453316 433.5655535855161 433.4133300760878 907.7672593959123 961.5913283090654 987.9762921951304 579.7379559920226 297.1248123576719 831.0471382105328 293.9249753352506
214 0.005 1.07 3 626.6337674773857 434.14831861051 433.9967584561457 907.7750146134138 961.5924825109369 987.9773323968069 579.9901362743531 297.1678685107415 831.0933061611278 293.9250242417484
215 0.005 1.075 4 626.9265658616857 434.7299022567632 434.5790071177025 907.7847680835788 961.5931265392061 987.9773663211373 580.2021310623417 297.2111362906504 831.1367555796242 293.9250677491833
216 0.005 1.08 3 627.2266896862145 435.3103384806055 435.1601049294567 907.7926082430649 961.5942734500238 987.97840069433 580.4542201907716 297.2546265728286 831.1829554646534 293.9251165985212
217 0.005 1.085 4 627.5187465633629 435.88959665625 435.7400260676242 907.8024904261881 961.594919643839 987.9784386887877 580.666483397644 297.2983275896278 831.2264567925672 293.9251610302749
218 0.005 1.09 3 627.8176116709952 436.4677099905514 436.318799142138 907.810308119115 961.5960555112532 987.9794641506305 580.918328384676 297.3422492084255 831.2726341939267 293.9252096580806
219 0.005 1.095 4 628.1085342129886 437.0446479975706 436.8963982764684 907.8201696902036 961.5966945063238 987.9794957740075 581.1305620201849 297.3863824689522 831.3161628861166 293.9252528838745
220 0.005 1.1 3 628.4065912285737 437.62044437688 437.4728524654337 907.8281471742589 961.5978244492874 987.980522427699 581.3824479625899 297.4307320328832 831.3624745400941 293.9253016031823
221 0.005 1.105 4 628.6967816618404 438.1950689447685 438.0481360230543 907.8381319390015 961.5984702996044 987.9805586359486 581.5949863096696 297.4752912303626 831.4061227044914 293.9253458520626
222 0.005 1.11 3 628.9935737521746 438.7685543975247 438.6222774977542 907.8461107627705 961.5995915919113 987.9815784110268 581.8465563399991 297.5200661650085 831.4524927516372 293.9253942549084
223 0.005 1.115 4 629.2828274961249 439.3408714087125 439.1952513764308 907.8561512962176 961.6002334476744 987.9816122818199 582.0592651220287 297.5650490263159 831.4961982422008 293.9254381905037
224 0.005 1.12 3 629.5786654623053 439.9120524190496 439.7670863005929 907.8642201127072 961.6013426669239 987.9826247949007 582.3107178321259 297.6102441455585 831.5426516232029 293.9254862376923
225 0.005 1.125 4 629.866823900196 440.4820679723597 440.3377561293133 907.8741733752798 961.6019873412324 987.9826602564034 582.5234960136426 297.6556479559822 831.5862917790041 293.925529118624
226 0.005 1.13 3 630.1616982534563 441.0509510467641 440.9072905856265 907.8824506026048 961.6030872861096 987.9836678556043 582.7747711055023 297.701259969804 831.6328639526502 293.9255767379009
227 0.005 1.135 4 630.4489349587171 441.6186719812417 441.4756634187316 907.8924442435274 961.6037261878322 987.9836994843848 582.9877609921281 297.7470808569556 831.6765152019167 293.9256191385477
228 0.005 1.14 3 630.7427383665672 442.1852637117845 442.0429043210796 907.900791367864 961.6048168505962 987.9847021938427 583.2389010576921 297.7931067806873 831.7230954329721 293.9256663920852
229 0.005 1.145 4 631.0290304813494 442.7506969421176 442.6089868787655 907.9108367957334 961.6054583288621 987.9847377208201 583.4519973868934 297.8393415242231 831.76675461384 293.9257082959113
230 0.005 1.15 3 631.3218090163369 443.3150042138209 443.1739408088413 907.9192530732184 961.6065414891737 987.9857355969372 583.7029671879907 297.885778193052 831.8133656203898 293.9257551238164
231 0.005 1.155 4 631.6073071826958 443.8781567269976 443.7377399332386 907.9294723946367 961.6071858374218 987.9857714590131 583.9161359029034 297.9324225055413 831.8571180552208 293.9257972282467
232 0.005 1.16 3 631.8989613391999 444.4401862529593 444.3004136394494 907.9378275243739 961.6082618887829 987.9867649412513 584.1669476082324 297.9792653661506 831.9036852307403 293.9258439018202
233 0.005 1.165 4 632.1834949471752 445.0010646044146 444.8619360298786 907.9480934030574 961.6089073568087 987.9868013049899 584.3801984222064 298.0263172115703 831.9474288890582 293.9258856797215
234 0.005 1.17 3 632.4741060212644 445.5608232311502 445.4223363950605 907.956513413855 961.6099769930319 987.9877882184817 584.6308363454261 298.073565887754 831.9940379090214 293.9259320647975
235 0.005 1.175 4 632.7576910781619 446.1194342195775 445.9815889466464 907.9668173028886 961.610633813042 987.9878212163981 584.8440516300152 298.1210211157717 832.0378162540231 293.9259736750672
236 0.005 1.18 3 633.0472959635003 446.6769291298707 446.5397229011203 907.9753079712592 961.6117026938656 987.9888038832972 585.0944438556648 298.1686691700909 832.0844053314416 293.9260199295661
237 0.005 1.185 4 633.3299038051514 447.2332800884685 447.0967130572965 907.9856635389823 961.6123605772028 987.9888365923629 585.307656965236 298.2165248305273 832.1282026146305 293.9260612603689
238 0.005 1.19 3 633.6184295904128 447.7885184423106 447.6525880460064 907.9941807250934 961.6134232069226 987.9898161488467 585.5578912730257 298.2645692170801 832.174787659023 293.9261074844972
239 0.005 1.195 4 633.9001318508422 448.3426166405179 448.2073229004777 908.0045909227656 961.6140856754408 987.9898521444871 585.7712012599557 298.312822949188 832.2185685069212 293.9261487747611
240 0.005 1.2 3 634.1876814057767 448.8956057139512 448.7609461436882 908.0131787601069 961.6151373639652 987.9908270752527 586.0211811094659 298.3612599524977 832.2651430360336 293.926194950989
241 0.005 1.205 4 634.4684807722142 449.4474583439258 449.3134328464438 908.0236409284757 961.6157984147416 987.990859742108 586.234517065879 298.4099090702919 832.3089090283047 293.9262361976377
242 0.005 1.21 3 634.7550202274318 449.9982053882233 449.8648114775388 908.0322965462309 961.6168390502747 987.9918333092616 586.4843098057747 298.4587379498585 832.3554715822771 293.9262823037246
243 0.005 1.215 4 635.03487775272 450.5478197405951 450.4150572387343 908.0427934193892 961.6175011826778 987.9918654412608 586.6976895401096 298.5077786230833 832.3992166624446 293.926323503545
244 0.005 1.22 3 635.3203979331163 451.0963320225519 450.9641985147981 908.0514805765094 961.6185443807047 987.9928356792682 586.9472602131483 298.5569941559549 832.4457539246372 293.9263695037758
245 0.005 1.225 4 635.5992382228666 451.6437151591375 451.5122104987145 908.0619070509797 961.6191996667576 987.9928653062375 587.1606745528093 298.6064235450655 832.4894461413381 293.9264100401835
246 0.005 1.23 3 635.8838737697309 452.1900002630505 452.0591219786753 908.0707836946397 961.6202353461973 987.9938290942323 587.4100432075361 298.6560239440685 832.5360121992908 293.9264556715374
247 0.005 1.235 4 636.1617740454288 452.7351600437211 452.6049079972325 908.0812274261474 961.6208843822817 987.9938597548291 587.6234924507278 298.7058375322652 832.579670687085 293.9264960759521
248 0.005 1.24 3 636.4453900688816 453.2792255068736 453.1495972759993 908.0901642950969 961.6219147472295 987.9948218848127 587.8726283409839 298.7558174131262 832.6262077665723 293.9265415905909
249 0.005 1.245 4 636.7223165178572 453.8221694886277 453.6931648481721 908.1006464517945 961.622564874659 987.9948528684961 588.0860513630374 298.8060130466098 832.6698427688793 293.9265820169575
250 0.005 1.25 3 637.0049253041511 454.3640228222256 454.2356393678224 908.1096462658174 961.6235883312523 987.9958074899222 588.3349152293546 298.8563710658563 832.7163706801492 293.9266273792297
251 0.005 1.255 4 637.2809325370034 454.9047585734942 454.7769959693948 908.1201651009101 961.6242353501764 987.9958375606342 588.5483622597166 298.9069450748996 832.759990048853 293.926667785164
252 0.005 1.26 3 637.5625504889815 455.444407414088 455.3172633239608 908.1292457773444 961.6252508295375 987.9967891472785 588.7970001112012 298.9576777641816 832.8065259043515 293.9267131082646
253 0.005 1.265 4 637.8376103248634 455.9829425530153 455.8564166129017 908.1397800436753 961.6259004590819 987.9968188466829 589.0104121922355 299.0086259270086 832.8500975691435 293.9267535167309
254 0.005 1.27 3 638.1182154342379 456.520394425818 456.3944845027914 908.1489111992161 961.6269155961249 987.9977630935828 589.2586886212883 299.0597278705129 832.8965981770641 293.9267988367318
255 0.005 1.275 4 638.3923756897564 457.0567364597607 456.9314421614709 908.1594809239804 961.62756519236 987.9977976594065 589.4721473439989 299.1110489159832 832.9401521119602 293.9268392663947
256 0.005 1.28 3 638.6720145530936 457.5919989701588 457.4673181562137 908.1686684386908 961.6285713879604 987.9987364196973 589.7202311668781 299.1625193936046 832.9866294855025 293.9268846126201
257 0.005 1.285 4 638.9452659627835 458.1261555914134 458.0020877799052 908.1792702933816 961.6292207339812 987.9987688395801 589.9336481545409 299.2142096011771 833.0301622665182 293.9269249869136
258 0.005 1.29 3 639.2239628200314 458.6592364916571 458.5357796062664 908.1885259621557 961.6302188802215 987.99970295752 590.1814609291795 299.26604532589 833.0766205947937 293.9269703738848
259 0.005 1.295 4 639.4962995729592 459.1912154363292 459.068368902308 908.1991379892848 961.6308663827282 987.9997362670325 590.3948747334391 299.3181014955182 833.1201091223363 293.927010888069
260 0.005 1.3 3 639.7739629571395 459.7221225478537 459.5998843955907 908.2084606149979 961.63186708801 988.0006709788169 590.6423970186137 299.3702983685197 833.1665481275688 293.9270559374007
261 0.005 1.305 4 640.0453963178667 460.2519317584937 460.1303013305277 908.2191031506857 961.6325060352257 988.0007005819583 590.8558107509766 299.4227155670373 833.2099821772024 293.9270965223739
262 0.005 1.31 3 640.3220682518229 460.7806731450052 460.6596484691748 908.2284951835499 961.6334940611973 988.0016226129953 591.1030806461915 299.4752714238305 833.2563908536206 293.9271415755548
263 0.005 1.315 4 640.5925412906951 461.3083206945105 461.1879010508799 908.2391459444349 961.6341316188012 988.0016519727166 591.3164157945745 299.5280497666038 833.2997719098892 293.9271821010923
264 0.005 1.32 3 640.8682222727944 461.834904136769 461.7150876681328 908.2485974963099 961.635110813537 988.0025719556256 591.5634260993579 299.5809610099828 833.3461353910301 293.9272266843058
265 0.005 1.325 4 641.1377742830348 462.3603978268581 462.2411837897275 908.2592860040553 961.6357478876412 988.0026035780054 591.7767159616425 299.6340941046399 833.3894902221833 293.9272672096308
266 0.005 1.33 3 641.4124635900997 462.8848313415621 462.766217883681 908.2687721250231 961.6367247669139 988.0035246394284 592.0235091504633 299.6873589682934 833.4358087057323 293.9273116861948
267 0.005 1.335 4 641.6810863635218 463.4081792662484 463.2901655213035 908.279485384698 961.637363490103 988.0035538799231 592.2367341259554 299.7408455010319 833.4791307843484 293.9273519778485
268 0.005 1.34 3 641.954839940921 463.9304710405253 463.8130552170232 908.2890353739193 961.6383329894737 988.0044690387292 592.4832736985514 299.7944575450264 833.52542268866 293.9273960689968
269 0.005 1.345 4 642.2224771732732 464.4516813735827 464.3348625177454 908.2997769221565 961.6389725362712 988.0045009314434 592.6964129774615 299.8482945885834 833.5687099419998 293.9274361461985
270 0.005 1.35 3 642.495235258794 464.97183957598 464.8556159628896 908.309377110726 961.6399363059647 988.0054102738555 592.9426651420572 299.9022531292963 833.6149641466744 293.9274800801592
271 0.005 1.355 4 642.7620590558731 465.4909208058053 465.3752913184052 908.3202526778483 961.64057422772 988.0054398044405 593.1557541008111 299.9564328452787 833.6582460684201 293.9275202422398
272 0.005 1.36 3 643.0337569515372 466.0089534557114 465.893916650711 908.3297868996727 961.6415263643953 988.0063424185121 593.4016767872795 300.0107311648076 833.7044102011861 293.9275639737658
273 0.005 1.365 4 643.2995244764898 466.5259127223542 466.4114676112607 908.3406305929767 961.6421573669894 988.0063685908589 593.614607515752 300.065249882386 833.7476162138403 293.9276028141653
274 0.005 1.37 3 643.5704677853547 467.041827522727 466.9279725594013 908.3502937965792 961.6431039360722 988.0072679330275 593.8603946418482 300.1198771842177 833.7937784301529 293.9276464283485
275 0.005 1.375 4 643.8355734287857 467.556673327443 467.4434073495294 908.3612176499508 961.6437407705325 988.0073008660061 594.0733751546674 300.174723503859 833.8369711881509 293.9276860166968
276 0.005 1.38 3 644.1053950232068 468.0704783285996 467.9577999628394 908.3708587208108 961.6446808060376 988.0081958284386 594.3187915300695 300.2296759824621 833.8830551843097 293.9277292062048
277 0.005 1.385 4 644.3694765970255 468.5832182056984 468.4711262011797 908.3817150453173 961.6453181503351 988.0082287831559 594.5317015628922 300.2848454451226 833.9261705058042 293.9277680166819
278 0.005 1.39 3 644.6384096061355 469.0949215692398 468.98341447264 908.3915238022554 961.6462537200782 988.0091192540405 594.776798310464 300.3401106370614 833.9722608378183 293.9278107270823
279 0.005 1.395 4 644.901641810921 469.6055642097689 469.4946407834164 908.4024976483004 961.6468852849581 988.0091498172699 594.9896547634468 300.3955934796568 834.0153675950759 293.9278498650752
280 0.005 1.4 3 645.1694471849867 470.1151740231359 470.0048329841498 908.4122367031617 961.6478181760623 988.0100405375304 595.2344465160511 300.4511743633285 834.0613726008016 293.9278926059705
281 0.005 1.405 3 645.4322375757689 470.6237399747866 470.5139802170374 908.4222334618026 961.6487210698226 988.0105273207272 595.4680082749164 300.5069534125643 834.1060760893232 293.927929068971
282 0.005 1.41 3 645.6964379471341 471.1312683540684 471.0220882125627 908.4335198256179 961.6494905844595 988.0109617484877 595.7009974638974 300.5628713063227 834.1512967959212 293.9279669357886
283 0.005 1.415 3 645.9599069590192 471.6377603340536 471.5291585737435 908.4444351998437 961.6502444213688 988.0114150996963 595.9336470380235 300.6189398203364 834.1962982316413 293.9280055044115
284 0.005 1.42 3 646.2229781261884 472.1432182819396 472.0351933182317 908.4553516710045 961.6510060151923 988.0118659826461 596.1660594324557 300.6751597424941 834.2412794474162 293.9280441494308
285 0.005 1.425 3 646.4856521167885 472.6476446734844 472.5401967015486 908.4662445639038 961.6517710872319 988.0123226148135 596.3981589595783 300.7315318974074 834.286218176922 293.9280832964123
286 0.005 1.43 3 646.7479597063259 473.151043504593 473.0441819919469 908.4771177071485 961.6525330252751 988.0127724656272 596.6300550023614 300.7880552881938 834.3311068742422 293.9281231358068
287 0.005 1.435 3 647.0098178588529 473.6534192995334 473.5471497249476 908.4879627380627 961.6532898406739 988.0132212209874 596.8616701327948 300.8447286298697 834.3759333559452 293.9281637579243
288 0.005 1.44 3 647.271208902228 474.1547750873628 474.0490939666374 908.4987952621318 961.654041464536 988.0136639766033 597.0930615158596 300.9015520814417 834.4207051475794 293.9282051727002
289 0.005 1.445 3 647.5321853816295 474.6551113269758 474.5500148207707 908.5096149255954 961.654789402727 988.0141063996201 597.3242237485912 300.9585253395347 834.4654265257386 293.9282473533717
290 0.005 1.45 3 647.792752571798 475.1544288582592 475.049913696732 908.5204266211266 961.6555330054686 988.0145467516762 597.5551651399419 301.0156471648899 834.5100845864216 293.9282900860603
291 0.005 1.455 3 648.0528923431918 475.6527289104422 475.5487923950822 908.5312356278044 961.65627563718 988.0149832739248 597.7858513738765 301.0729156623614 834.5546978996232 293.9283334078438
292 0.005 1.46 3 648.3125914836442 476.1500129472131 476.0466528651231 908.5420382226205 961.6570136885688 988.0154199818189 598.0163288805439 301.13033026156 834.5992680254959 293.928377197147
293 0.005 1.465 3 648.5718831497142 476.6462824089666 476.5434969302192 908.552830412587 961.6577484406522 988.0158546068543 598.2467003883387 301.1878902285346 834.6437793017593 293.9284212044061
294 0.005 1.47 3 648.8308046817539 477.1415388862575 477.0393264542132 908.5636229730745 961.6584851347819 988.0162869882681 598.4768474722902 301.2455954954418 834.6882250283796 293.928465325815
295 0.005 1.475 3 649.0892906414255 477.6357840814593 477.5341432906029 908.5744334057923 961.659219747062 988.0167183018418 598.7066698076878 301.3034453103593 834.7326388251139 293.9285093647436
296 0.005 1.48 3 649.3473340405227 478.1290196810392 478.0279491911884 908.5852458707471 961.6599523730771 988.0171485926703 598.9363273028687 301.3614381387056 834.7770009142048 293.9285531746204
297 0.005 1.485 3 649.6048628108621 478.6212473589714 478.520745924476 908.5960583253772 961.6606846479617 988.0175783781106 599.1657069294257 301.4195728128876 834.8213152308003 293.9285966335546
298 0.005 1.49 3 649.861972696612 479.1124688772312 479.012535250167 908.6068734604145 961.6614181473966 988.0180107868958 599.3948443012388 301.4778483994419 834.8655832818858 293.9286396416224
299 0.005 1.495 3 650.1185668620997 479.6026859350208 479.5033188913183 908.617695409728 961.6621515506901 988.0184397146426 599.6237148502144 301.5362647753358 834.9098018731055 293.9286820906062
300 0.005 1.5 3 650.3747710167007 480.0919003017767 479.9930985824275 908.628516365389 961.6628807441458 988.0188703580213 599.8524435943631 301.5948209380337 834.9539763107429 293.928723926532
301 0.005 1.505 3 650.6305057864505 480.5801137734406 480.4818761152562 908.6393515703694 961.6636098426912 988.0192992389259 600.0809562154317 301.6535164137276 834.9981047561367 293.9287650607499
302 0.005 1.51 3 650.8857720969534 481.0673281740912 480.9696533413079 908.6502215150057 961.6643359198813 988.0197250475728 600.3092448779512 301.7123503113936 835.0422104646143 293.9288055042717
303 0.005 1.515 3 651.1405927003218 481.5535453231686 481.4564320162227 908.6610846599167 961.6650618701674 988.0201525559794 600.5373232698157 301.7713216241076 835.0862869266045 293.9288452933834
304 0.005 1.52 3 651.3949562853861 482.0387669947099 481.9422139730149 908.6719540812621 961.6657864386598 988.020577894262 600.765162740946 301.8304283518586 835.13032655815 293.9288844522527
305 0.005 1.525 3 651.6488738415565 482.52299497675 482.4270010042317 908.6828217307191 961.6665125683598 988.0210015569849 600.9928278234559 301.8896695805375 835.1743142260165 293.9289230838461
306 0.005 1.53 3 651.9023926185783 483.0062310063741 482.9107948768041 908.6937152740195 961.6672340272153 988.0214249845362 601.2202375425595 301.9490452843796 835.218287903877 293.9289612861379
307 0.005 1.535 3 652.1554902991734 483.4884768916665 483.3935973945246 908.7046080734209 961.6679557800817 988.0218510009654 601.4474706048044 302.008555184085 835.262222646502 293.9289990760795
308 0.005 1.54 3 652.4080936603903 483.9697344097956 483.8754103530786 908.7155064401652 961.6686780415217 988.0222766757457 601.6744844716034 302.0681976383009 835.3061223752446 293.929036508287
309 0.005 1.545 3 652.660279831642 484.4500054111692 484.3562355884692 908.7264214361458 961.6693970596613 988.0226996147036 601.901350043419 302.1279715935352 835.3499839096987 293.9290737918791
310 0.005 1.55 3 652.9120107364784 484.929291782678 484.8360749578277 908.737346933703 961.6701160757698 988.0231237121412 602.1279950270571 302.1878759286803 835.3938159239017 293.9291108478054
311 0.005 1.555 3 653.1632429093623 485.4075953859536 485.3149302853134 908.7482750372679 961.6708317311598 988.0235449985498 602.3544094364865 302.2479109793578 835.4376066635572 293.9291478707886
312 0.005 1.56 3 653.4140287635292 485.8849180948159 485.7928035271656 908.7592115962418 961.6715461473239 988.0239636363467 602.5805688040832 302.308076089545 835.4813668525557 293.9291847266542
313 0.005 1.565 3 653.6643335086923 486.3612663140522 486.2697055553903 908.7701948183638 961.6722370487842 988.0243767791616 602.8065338245848 302.3683695913766 835.5250975285054 293.9292216129157
314 0.005 1.57 3 653.9141259393335 486.8366364554803 486.7456251185355 908.7811407398262 961.6729443945776 988.0247936807153 603.0322348484874 302.4287908710616 835.5687755744948 293.9292585289004
315 0.005 1.575 3 654.1634710962668 487.3110301430227 487.2205666133737 908.7921015336082 961.6736561180549 988.0252117390643 603.2577564287485 302.4893396748073 835.6124282393924 293.9292955073746
316 0.005 1.58 3 654.4123690774603 487.7844494168156 487.6945321980883 908.8030744530832 961.6743641379196 988.0256293155919 603.4831122286348 302.5500136378855 835.6560040930299 293.9293325521901
317 0.005 1.585 3 654.6607931249655 488.2568962651033 488.1675239092621 908.8140529705975 961.6750734462878 988.0260459034658 603.7082648003717 302.610812384574 835.6995954946063 293.9293696545527
318 0.005 1.59 3 654.9087865866826 488.728372763176 488.6395438372296 908.8250415250507 961.6757821815912 988.026463873373 603.9332213452192 302.6717361344125 835.7431567015756 293.9294068403049
319 0.005 1.595 3 655.1562907389673 489.1988808873385 489.1105940228607 908.8360440633696 961.6764887599488 988.0268785203758 604.1579284443798 302.7327836310703 835.7866898240201 293.9294440040908
320 0.005 1.6 3 655.4033233481248 489.6684225997516 489.5806764287252 908.8470518476806 961.6771935173632 988.0272946584276 604.3824304046472 302.7939539318975 835.8301856436274 293.9294813956946
321 0.005 1.605 3 655.6498997445624 490.1369998124625 490.0497930132295 908.8580681328275 961.6778978304943 988.0277084978489 604.6067458329929 302.8552462753282 835.873647409933 293.9295187273348
322 0.005 1.61 3 655.8960183203405 490.6046144627421 490.5179457109144 908.8690903838274 961.6785995113454 988.028125669952 604.830891065974 302.9166598847294 835.9170772263592 293.9295560373031
323 0.005 1.615 3 656.1416526908988 491.0712684732575 490.9851364489455 908.8801186458306 961.6793005360934 988.0285381820729 605.05477459132 302.978193392789 835.9604722571784 293.9295933749218
324 0.005 1.62 3 656.3868294418323 491.5369638293655 491.4513672021266 908.891165645055 961.6800016869893 988.0289514893594 605.2784172964208 303.0398473583509 836.0038358573112 293.9296307490372
325 0.005 1.625 3 656.6315248700934 492.0017024569278 491.9166399028091 908.9022425566711 961.6806966875645 988.0293610334616 605.5018319034125 303.1016172894222 836.0471622104723 293.9296681620406
326 0.005 1.63 3 656.8757438990813 492.4654862479463 492.3809564500737 908.9133070422984 961.6813928923184 988.0297744537745 605.7250659062042 303.1635059950564 836.0904617386976 293.9297055917212
327 0.005 1.635 3 657.1194993884736 492.9283171379538 492.844318791991 908.9243772309444 961.6820867992471 988.030183726279 605.9481207233521 303.2255123994679 836.1337287822532 293.9297430397831
328 0.005 1.64 3 657.3627861820486 493.3901970091291 493.3067287841344 908.9354418046133 961.6827792323452 988.0305947231029 606.1709399182125 303.2876351164044 836.1769559333527 293.9297805039059
329 0.005 1.645 3 657.6055947526351 493.8511278190109 493.7681883676211 908.9465202977564 961.6834743180657 988.0310042563956 606.3935556266009 303.3498735280803 836.2201563013416 293.9298179866663
330 0.005 1.65 3 657.8479287928452 494.3111114637983 494.2286994690212 908.9576112479397 961.6841654412048 988.0314107319338 606.6159492440224 303.4122266581422 836.2633272850808 293.9298554580097
331 0.005 1.655 3 658.0897945687817 494.7701498642949 494.6882640190342 908.9687088919363 961.6848543960028 988.0318188343306 606.8381160831452 303.4746942768618 836.3064620858938 293.9298929159772
332 0.005 1.66 3 658.3311985889442 495.228244965613 495.1468839576364 908.979815772666 961.6855410737644 988.0322294729201 607.0600688698831 303.5372742827026 836.3495282308575 293.9299303705608
333 0.005 1.665 3 658.5721337235909 495.6853986575525 495.6045611676739 908.9909263086568 961.6862289823026 988.0326376127888 607.2818208319062 303.5999666608978 836.3925984636942 293.9299678523033
334 0.005 1.67 3 658.8125933176807 496.1416129078784 496.0612976209287 909.0020427797208 961.6869147289203 988.0330433919258 607.5033691461374 303.6627706090857 836.4356258859384 293.930005292571
335 0.005 1.675 3 659.0525716253615 496.5968896390683 496.5170952125734 909.0131756601149 961.6875980216481 988.033448227088 607.7246819702709 303.7256848996657 836.4786222281911 293.9300426619675
336 0.005 1.68 3 659.2921545284645 497.051230751385 496.9719558662146 909.0243152882729 961.6882796916025 988.0338519379849 607.9457596100152 303.788709685221 836.5215828630746 293.9300799544366
337 0.005 1.685 3 659.5312148594169 497.5046381836563 497.4258815148257 909.0354629155645 961.6889623029413 988.034255651695 608.1666200820936 303.8518439244061 836.5645108036911 293.9301171561252
338 0.005 1.69 3 659.7697945166632 497.957113854988 497.8788740824132 909.046618266293 961.6896430120914 988.0346571541636 608.3872637626665 303.9150863791572 836.6074040941018 293.9301542765555
339 0.005 1.695 3 660.0079066750083 498.4086597311425 498.3309355199055 909.0577825549472 961.6903208068522 988.0350595684041 608.6076796944236 303.9784371687385 836.6502659544758 293.9301912950623
340 0.005 1.7 3 660.2455523581084 498.8592777054946 498.782067730102 909.0689507472916 961.69099735061 988.0354597978634 608.8278742472378 304.0418949425423 836.6930943329993 293.9302282522751
341 0.005 1.705 3 660.4827274706416 499.3089696778086 499.2322726147768 909.0801286833045 961.6916729950472 988.0358602490596 609.0478762802683 304.1054595676913 836.7358882347493 293.9302650968566
342 0.005 1.71 3 660.7194154891012 499.7577375579128 499.6815520977283 909.0913167983236 961.6923478067206 988.0362574643801 609.2676491236506 304.1691280951198 836.7786481954265 293.9303018454058
343 0.005 1.715 3 660.9556365831585 500.2055832823856 500.1299081094492 909.1025125255105 961.6930179075806 988.0366534113041 609.4871535606355 304.2329008741492 836.8213781728475 293.9303384893931
344 0.005 1.72 3 661.1914100347734 500.6525087630299 500.5773425432841 909.1137186914568 961.6936902152473 988.0370521245615 609.7064655516824 304.2967777441642 836.8640711745037 293.9303750269814
345 0.005 1.725 3 661.4267263822722 501.0985159447744 501.0238573335997 909.124929098151 961.6943611587542 988.0374470765628 609.9255386181197 304.3607581818684 836.906732485045 293.9304114772642
346 0.005 1.73 3 661.6615604529605 501.5436067261959 501.469454415312 909.136142348049 961.6950298879677 988.037842102481 610.144377199941 304.4248410247681 836.9493602442161 293.9304478643253
347 0.005 1.735 3 661.8959174143864 501.987783026886 501.9141357043021 909.1473644521561 961.6956980778742 988.0382387997128 610.3629921783051 304.489025160336 836.9919550984127 293.9304841829843
348 0.005 1.74 3 662.1298332331779 502.4310467448261 502.357903089118 909.1585852864406 961.6963618697948 988.0386315346922 610.5813823864155 304.5533102592571 837.0345117081279 293.9305204293697
349 0.005 1.745 3 662.3633029652938 502.8733998370676 502.8007585042084 909.1698125735144 961.6970258584604 988.0390252365361 610.7995558731521 304.6176959252139 837.0770329385774 293.9305566320377
350 0.005 1.75 3 662.5963034293751 503.3148441859231 503.2427038613709 909.1810561809508 961.697688340829 988.0394158133057 611.0174974757758 304.6821814587882 837.1195201316766 293.9305927796498
351 0.005 1.755 3 662.8288447745414 503.7553817181439 503.6837410847368 909.1923055770469 961.698350656224 988.0398060895698 611.2352144830076 304.7467661593739 837.1619721045757 293.9306288748836
352 0.005 1.76 3 663.0609296950739 504.1950143485166 504.1238720923715 909.2035608653356 961.6990125270012 988.0401975977913 611.452712060664 304.8114488672726 837.2043884987578 293.93066492819
353 0.005 1.765 3 663.2925573910549 504.6337439215967 504.563098779559 909.2148232145297 961.6996726963912 988.0405851391221 611.6698262771612 304.8762286676821 837.2467678220571 293.9307009375328
354 0.005 1.77 3 663.5237533450346 505.0715724152067 505.001423042087 909.226087909188 961.700330711046 988.0409749798993 611.8869221026393 304.9411048045536 837.2891418787698 293.9307369088649
355 0.005 1.775 3 663.7544754771654 505.5085017257381 505.4388467987476 909.2373550072911 961.7009877216633 988.0413640716484 612.1037537587895 305.006077679274 837.3314434705524 293.9307728401608
356 0.005 1.78 3 663.9847281865626 505.9445337498997 505.8753719616575 909.2486323842019 961.7016423837181 988.0417506769638 612.3203479491393 305.0711452169243 837.373706996258 293.9308087380224
357 0.005 1.785 3 664.2145243517904 506.3796704061033 506.3110004396754 909.2599177234537 961.7022952842367 988.0421376215138 612.5367133739807 305.1363076833994 837.4159347184743 293.9308446191955
358 0.005 1.79 3 664.4438697251891 506.8139135733766 506.7457341363213 909.2712031104434 961.7029468212478 988.0425246032119 612.7528552572214 305.2015639863004 837.4581298468145 293.9308804308669
359 0.005 1.795 3 664.6727785345211 507.2472651824168 507.1795749579044 909.2825036552833 961.7035972778352 988.0429080047153 612.96878230928 305.2669138523429 837.5002952346409 293.9309161835641
360 0.005 1.8 3 664.901232378155 507.6797270888492 507.6125248022638 909.293803535527 961.7042462089507 988.0432935784701 613.1844766599224 305.3323545937063 837.5424503269455 293.9309519034464
361 0.005 1.805 3 665.1292334238778 508.1113011672851 508.0445855671599 909.305107447754 961.7048959859011 988.0436774671191 613.3999534287124 305.3978867598109 837.5845791999867 293.9309875170754
362 0.005 1.81 3 665.3567598641791 508.5419894021615 508.4757591347896 909.3164217918512 961.7055427190111 988.0440584795605 613.6152066369166 305.463510348692 837.6266335928318 293.9310230691055
363 0.005 1.815 3 665.5838435452836 508.9717936707841 508.9060474276311 909.3277452910245 961.7061874757989 988.0444390244279 613.8302314777976 305.5292240255208 837.6686505279849 293.9310585394239
364 0.005 1.82 3 665.8104802732418 509.4007158389319 509.3354523337363 909.3390706002239 961.7068304364871 988.0448196311058 614.04503094918 305.5950272903269 837.7106290521303 293.9310939162111
365 0.005 1.825 3 666.0365630358757 509.8287577007509 509.7639757146777 909.3503805535618 961.7074704195508 988.0451990902161 614.2595045411271 305.6609225157376 837.7525103593822 293.931129873309
366 0.005 1.83 3 666.2624010991146 510.2559213647104 510.1916195183089 909.3617201254722 961.708110164567 988.0455815637284 614.4739457270324 305.7269013447547 837.7944464863093 293.9311652255278
367 0.005 1.835 3 666.4877022886214 510.6822085612825 510.618385605814 909.3730887304131 961.7087457478312 988.0459547313736 614.688014182083 305.7929685671338 837.8362979125513 293.931200750371
368 0.005 1.84 3 666.7125461715779 511.1076212168521 511.0442758841845 909.3844204611651 961.7093831690114 988.0463318006935 614.9019618140818 305.8591232768348 837.8781473506569 293.9312354148045
369 0.005 1.845 3 666.9368684041933 511.5321611229258 511.4692921581416 909.3957819623591 961.7100167324586 988.0467068718617 615.1155774043559 305.9253670560788 837.9199288818307 293.9312706125463
370 0.005 1.85 3 667.1609396010264 511.955830330684 511.8934363794055 909.407132165753 961.7106571337686 988.0470846399919 615.329105000868 305.9916916870651 837.9617067119736 293.9313051393905
371 0.005 1.855 3 667.3844847225782 512.3786305929107 512.3167103863069 909.4185079885581 961.7112890734709 988.0474571074758 615.5423040032641 306.0581018668686 838.0034012546267 293.9313399380203
372 0.005 1.86 3 667.60759193925 512.8005637436406 512.7391160688325 909.4298453111584 961.7119232247345 988.0478304999033 615.7552964353075 306.1245951716496 838.0450863968657 293.9313738790291
373 0.005 1.865 3 667.8301701081069 513.2216316603053 513.1606552426728 909.44124248651 961.7125510242172 988.0482028145167 615.9679727461004 306.1911751479403 838.0867242183718 293.9314084346897
374 0.005 1.87 1 668.0363936925525 513.6400087230927 513.5798209970715 909.5259920374009 961.7199368244623 988.0484453779536 616.2542194352245 306.2579353364225 838.180087786135 293.9314151075116
375 0.005 1.875 2 668.2711571681357 514.0592454134392 513.9994522029177 909.4774857952788 961.7102683706103 988.04810128356 616.4532171237876 306.3253216831351 838.1910623415757 293.9314530816647
376 0.005 1.88 2 668.490303611681 514.4776233694207 514.4182764099762 909.4803755476427 961.7108909609557 988.0484547437271 616.6594060624898 306.3922032436475 838.2234940732434 293.9314808741763
377 0.005 1.885 3 668.7130876504805 514.8951298073126 514.8362211857418 909.4894157022097 961.7146714369602 988.0496094100321 616.8417319325832 306.459074148948 838.2569823448288 293.9315200736855
378 0.005 1.89 1 668.9172995770157 515.3099949367531 515.2518423691187 909.5741448061796 961.7225356937936 988.050131209976 617.1241297217481 306.5260092929229 838.3493087394345 293.9315337421743
379 0.005 1.895 5 669.1523769883677 515.7256663259431 515.6678640927553 909.5232857365502 961.7165224775658 988.0498716286895 617.2490742288312 306.5939457519876 838.3483609773172 293.9315825476164
380 0.005 1.9 3 669.3760307033061 516.1405254190928 516.083119032359 909.5256072096281 961.7169348411476 988.0509142591386 617.4651048053107 306.6607656737469 838.382867782102 293.9316562973979
381 0.005 1.905 1 669.5783859888186 516.5527622281334 516.4960924880653 909.6077703597055 961.724267003419 988.0513217585358 617.7476721339611 306.7279201174566 838.4736795839736 293.931693962631
382 0.005 1.91 6 669.8117763798439 516.9657999061112 516.9094625447657 909.5561860630437 961.7184712760005 988.0511677389243 617.866395300479 306.7961094065839 838.4717489410694 293.9317692782736
383 0.005 1.915 3 670.0334385077375 517.3780359130942 517.3220800772012 909.5579250737678 961.7189450300217 988.0521738831793 618.0832574510628 306.8631442933812 838.5059663136432 293.9318574286598
384 0.005 1.92 1 670.2340000608061 517.7876716905411 517.7324413676018 909.6395740777218 961.7262878772065 988.052587926876 618.3642541395096 306.930514163159 838.5962981963978 293.9319091609523
385 0.005 1.925 6 670.4651015745455 518.198106688743 518.1431982418445 909.5887573548968 961.7204931718958 988.0524084959226 618.4837490261243 306.9989511281632 838.594643698892 293.9319949208672
386 0.005 1.93 3 670.6845886482604 518.6077499156378 518.5532139962316 909.5905896348702 961.7209293470585 988.0533785268362 618.7000227161496 307.0662257484527 838.6287081548941 293.9320939839075
387 0.005 1.935 1 670.8838674188667 519.0148139045617 518.9609951529235 909.6720278207694 961.7282338502117 988.0537748100384 618.9796611864571 307.1338035330426 838.7187686675975 293.9321534704079
388 0.005 1.94 6 671.1136365320976 519.422675721786 519.3691713979558 909.621719630873 961.7224513975759 988.0535828157034 619.1003317954661 307.2024669914247 838.7171586769609 293.9322446035304
389 0.005 1.945 3 671.331705562596 519.8297552915765 519.7766164764963 909.6237162297083 961.722863919349 988.0545382081553 619.3162221103146 307.269955280591 838.7511102161836 293.9323481949111
390 0.005 1.95 1 671.529793167593 520.2342760493535 520.1818471796259 909.7045255827414 961.7300781030846 988.0549149665084 619.5946437756435 307.3377338191043 838.8400481182963 293.9324102459487
391 0.005 1.955 6 671.7579942179257 520.6395916943744 520.5874712381958 909.6548853288576 961.724372511472 988.0547240039518 619.7160469868955 307.4066239123267 838.8391209953047 293.9324996960566
392 0.005 1.96 3 671.9746476547433 521.0441335562474 520.9923727607128 909.6570487999182 961.7247760682327 988.0556678379545 619.9315314337051 307.4743234609986 838.8730538442932 293.9326007276154
393 0.005 1.965 1 672.1715089469559 521.4461354302009 521.3950780155699 909.7374445147282 961.7319407172713 988.0560358682279 620.2085546798619 307.5422937068649 838.9614550041134 293.9326586204184
394 0.005 1.97 6 672.3982505433667 521.8489294544835 521.7981753199151 909.6882729079007 961.7262770951593 988.0558497956675 620.3307903254279 307.6114038368459 838.9608129888181 293.9327393684973
395 0.005 1.975 3 672.6135889785457 522.2509575007056 522.2005579179303 909.69056795097 961.7266806558357 988.0567851820995 620.5458493166427 307.6793075589709 838.9947044537153 293.9328308058753
396 0.005 1.98 1 672.8094687927307 522.6504634056136 522.6007612304195 909.7705628953624 961.733843412391 988.0571875579728 620.8214860112178 307.7474571640996 839.0830191375409 293.9328787843548
397 0.005 1.985 6 673.034664591593 523.0507592244134 523.0013553318482 909.7218446673148 961.7281846887098 988.05697336677 620.9444429044842 307.8167888716644 839.0822629353841 293.9329461938306
398 0.005 1.99 3 673.2485967927971 523.4502961663413 523.4012420191901 909.7242396388284 961.728569674442 988.0578964979568 621.1590063658635 307.8849037552582 839.1160616013229 293.9330238038825
399 0.005 1.995 1 673.4432277626798 523.8473292388962 523.7989663675003 909.8038359843116 961.7356926193746 988.0582916473887 621.4332899243666 307.9533387324943 839.2038857863134 293.9330589155788
400 0.005 2 6 673.6670042001571 524.2451483656437 524.1970795609274 909.7555210864654 961.7300516167689 988.0580676116831 621.5567804007275 308.0227881071115 839.2033853915489 293.9331130660065
401 0.005 2.005 3 673.8797015440329 524.6422155626145 524.5944920800922 909.7580352073358 961.7304307142265 988.058987441613 621.7709037710155 308.0910811628243 839.2371522677072 293.9331766368866
402 0.005 2.01 1 674.0731917865166 525.0367958473282 524.9897581249162 909.8373438218318 961.7375395015365 988.05938020744 622.0438144435825 308.1596915690283 839.3245469027048 293.9331996683099
403 0.005 2.015 6 674.2955183127997 525.4321586356284 525.3854110672535 909.7892979307061 961.7319110902288 988.0591709865114 622.167788927194 308.2293472746658 839.3242204815441 293.933241657682
404 0.005 2.02 3 674.5070216945604 525.8267762123895 525.780369771154 909.7919455205597 961.7322791337211 988.0600777607217 622.3813905203543 308.2978310931591 839.357953758574 293.9332951977048
405 0.005 2.025 1 674.6993929001112 526.2189229263686 526.173196802168 909.8707917924863 961.7393373508003 988.0604590371844 622.6529597922158 308.3666179741967 839.4448522440327 293.9333095643078
406 0.005 2.03 6 674.9205270395349 526.611849465605 526.566409508634 909.8232187718501 961.7337368591722 988.0602466892867 622.7774708179413 308.4364626582951 839.4447466123111 293.9333449148932
407 0.005 2.035 3 675.1305222159825 527.0040368492862 526.9589341659093 909.8258902503824 961.7340979399777 988.0611502720346 622.9903360965676 308.5051389779688 839.4784116464239 293.9333919182563
408 0.005 2.04 1 675.3218053769046 527.39376885295 527.3493412821292 909.9043097658125 961.7411123916079 988.0615307402202 623.2604723811653 308.5741058997239 839.5648370817592 293.9334017572842
409 0.005 2.045 6 675.5416429976216 527.7842778575802 527.7401327634888 909.8571648535515 961.7355489632317 988.0613250303405 623.3855103401993 308.6441354018637 839.5649615384901 293.9334342523795
410 0.005 2.05 3 675.7503381931309 528.1740539513991 528.1302422916183 909.8599380403174 961.7359058921691 988.0622182576637 623.5979263987372 308.7129891096355 839.598567562216 293.9334779441248
411 0.005 2.055 1 675.9403505786988 528.5613898637341 528.5182477965095 909.9377504237706 961.7428404127278 988.0625812937462 623.8669926836784 308.7821181203383 839.6842537969527 293.9334865321586
412 0.005 2.06 6 676.1588978689808 528.9494995589865 528.9066366733925 909.8910919122827 961.7373367100481 988.0623859247144 623.9918503634328 308.8523392747866 839.684779038396 293.9335184102804
413 0.005 2.065 3 676.3665571365062 529.336882775261 529.2943495792606 909.8940479588538 961.7376972475406 988.0632771307015 624.2037199318756 308.9213653868079 839.7183837640702 293.9335614357097
414 0.005 2.07 1 676.5554458685524 529.7218404210134 529.6799716905217 909.971412790679 961.7445794912995 988.0636312605189 624.4713283776659 308.9906421991365 839.8036543962271 293.9335701344041
415 0.005 2.075 6 676.7727233552147 530.1075692482286 530.0659762707749 909.92513799157 961.7391101758697 988.0634377822337 624.5966072870839 309.0610499610233 839.804315761884 293.9336029437977
416 0.005 2.08 3 676.9791798294013 530.4925776281183 530.4513107794319 909.9281849789733 961.7394957059955 988.0643384412942 624.8080125843682 309.1302468209545 839.8379044792799 293.9336471787278
417 0.005 2.085 1 677.1671649947552 530.8751750159355 530.8345676624499 910.0048674873212 961.7463094393253 988.0646728969532 625.0742512681854 309.1996691344091 839.9227366427214 293.9336555885088
418 0.005 2.09 6 677.3830055194712 531.2585405506575 531.2182057738964 909.9592075235947 961.7408743661033 988.0644865296256 625.1996073966529 309.2702644283024 839.923531157133 293.9336904504186
419 0.005 2.095 3 677.5882039875346 531.6411914119554 531.6011793650669 909.9623469082449 961.7412606088943 988.0653884321747 625.4102970493467 309.3396298204515 839.9570573451131 293.9337358528946
420 0.005 2.1 1 677.7750166883834 532.0214461112706 531.9820887505928 910.0385932985921 961.7480373234533 988.0657225032626 625.6750125990447 309.4092084411754 840.0414273157244 293.9337458789981
421 0.005 2.105 6 677.9896111038781 532.4024658022031 532.3633777590153 909.9933263328179 961.742630840036 988.0655321100993 625.8007752071874 309.479974146661 840.0424081216211 293.9337820425188
422 0.005 2.11 3 678.1936417474741 532.7827764069372 532.7440076864124 909.9965213721575 961.7430077088825 988.0664226513412 626.0108446181586 309.5495017794859 840.0758578241529 293.9338281907058
423 0.005 2.115 1 678.3793401195028 533.1607058431363 533.1225868266507 910.0723799488276 961.7497515959803 988.0667557052617 626.2743195572023 309.6192370237019 840.1597785368308 293.9338394283862
424 0.005 2.12 6 678.5926978506129 533.5393968350484 533.5015439929646 910.0274736821879 961.744369593492 988.066564766208 626.4001732470804 309.6901632973675 840.1609246193653 293.9338764526009
425 0.005 2.125 3 678.7955156280208 533.9173842226874 533.8798474201667 910.0307368715733 961.7447413773258 988.0674497515662 626.6095193932317 309.7598458658454 840.1943005038011 293.933922988896
426 0.005 2.13 1 678.9801434421115 534.2930042604071 534.2561126370119 910.106144032144 961.7514253858785 988.0677711094042 626.8714758562609 309.8297010820785 840.2777612616555 293.9339350160551
427 0.005 2.135 6 679.1922612824034 534.669383225734 534.6327546046991 910.0616249530447 961.7460862882576 988.0675834653159 626.9976672012909 309.9008030567126 840.2790665250949 293.9339724837328
428 0.005 2.14 3 679.3938837029053 535.0450639853184 535.0087480955892 910.0649559906353 961.7464567720501 988.0684632452777 627.2063516938293 309.9706395954099 840.3123614353298 293.9340191524685
429 0.005 2.145 1 679.5775141348767 535.4183913410532 535.3827158330059 910.1401659600421 961.7531116250385 988.0687765059836 627.4669124585273 310.0406204790473 840.39538566532 293.9340316327129
430 0.005 2.15 6 679.7885446305127 535.7924751200209 535.7570595327402 910.095873767052 961.7477935730266 988.0685932815262 627.593368234158 310.1118881800087 840.3968607381086 293.9340693957981
431 0.005 2.155 3 679.9887789618851 536.1658655802737 536.1307597165192 910.099150632282 961.7481570319843 988.0694715040581 627.8012175012526 310.181875981032 840.4300455136639 293.9341155946112
432 0.005 2.16 1 680.171310945706 536.5369173075159 536.502447277264 910.1740959816116 961.7547905990212 988.0697896893744 628.0603612982112 310.2519843344116 840.5128065754648 293.9341282722222
433 0.005 2.165 6 680.3809963772793 536.908721673855 536.8745087155038 910.1300215814105 961.7494907964515 988.0696002049954 628.1869349422606 310.3234196414121 840.514296169683 293.934165402793
434 0.005 2.17 3 680.5802830081228 537.2798382580615 537.2459317952593 910.1334303397742 961.7498477798687 988.0704694560355 628.3941105029852 310.3935475195579 840.5473957670794 293.9342112336172
435 0.005 2.175 1 680.7621165940974 537.6486299462504 537.6153545900821 910.2080094754826 961.7564573310394 988.0707893065136 628.6519083947476 310.4637774114382 840.6298123986334 293.9342238612715
436 0.005 2.18 6 680.9703743018709 538.0181713828437 537.9851500801038 910.1642852701252 961.7511728596011 988.0705943460724 628.7787303657075 310.535362173829 840.6313576653043 293.9342606850632
437 0.005 2.185 3 681.1682813023737 538.3870299160511 538.3543121706431 910.167669846105 961.7515210136586 988.0714577144446 628.9850714676168 310.6056333728911 840.6643443804656 293.9343057638822
438 0.005 2.19 1 681.3491028869776 538.7535769451237 538.7214860559027 910.2418622862309 961.7581013831514 988.0717756183909 629.2414861491989 310.6759812902547 840.746348089784 293.9343180254742
439 0.005 2.195 6 681.5561490006764 539.1208711865844 539.0890313953893 910.198495100104 961.7528396545779 988.0715812364298 629.3684363417195 310.7477174301131 840.7480219524083 293.9343541629532
440 0.005 2.2 3 681.7525417916846 539.4874871106699 539.4559480141994 910.2018553843886 961.7531718997529 988.0724346488666 629.5737880708094 310.8181386927063 840.7808659519731 293.9343990296378
441 0.005 2.205 1 681.9324280451465 539.85180459373 539.8208881307197 910.275697184658 961.7597235876618 988.0727561844379 629.8288575635266 310.8885803013939 840.8624448950413 293.9344104726069
442 0.005 2.21 6 682.1384250612648 540.2168672893553 540.1861989158153 910.2327046476826 961.7544902468456 988.0725617956264 629.9561110112845 310.9604754907606 840.8643108069327 293.9344460726551
443 0.005 2.215 3 682.3340522545495 540.5812572128879 540.5508862529472 910.2362111647449 961.7548292164071 988.0734024895979 630.1609174569269 311.0310136033318 840.8971465200764 293.9344898724019
444 0.005 2.22 1 682.5128904974863 540.9433618915402 540.9136099365966 910.3097286546497 961.761402397346 988.0737502371967 630.4145849725621 311.101576567903 840.9783648068592 293.9345010141913
445 0.005 2.225 4 682.7154004342469 541.3062121317143 541.2767056475026 910.2663654220025 961.7564999896231 988.0735077548441 630.5564106840164 311.1735412699525 840.9809283457606 293.9345357929001
446 0.005 2.23 3 682.9096054721995 541.6683958197859 541.6391832582718 910.2719765443306 961.7564519842339 988.0742846493588 630.7549018652687 311.2442405065885 841.0140442191704 293.9345724604743
447 0.005 2.235 1 683.0877443894389 542.0283104582934 541.9997122625728 910.3451733702747 961.7628775304252 988.0745656179415 631.0071817714986 311.3148286288073 841.0947362130277 293.9345789194856
448 0.005 2.24 4 683.2899797396788 542.388967249938 542.3606115594921 910.3019536287063 961.7579998122943 988.0743592652328 631.1488432917345 311.3869334372638 841.0973330093682 293.9346106644778
449 0.005 2.245 3 683.4833958455339 542.7489626813049 542.7208976438314 910.3074462771998 961.7579573892475 988.075142707207 631.3464006665474 311.4577446209249 841.1302686657715 293.9346435083167
450 0.005 2.25 1 683.6604938208221 543.1067027475654 543.0792474385074 910.3801674069763 961.7643205245629 988.0754179425784 631.5972214949121 311.5284344451679 841.2104592827649 293.9346476632157
451 0.005 2.255 4 683.8618102160546 543.4651816065549 543.4379657310546 910.3372051356174 961.7595048205062 988.075232425663 631.7384265886966 311.6006642482224 841.2131328228849 293.9346764111228
452 0.005 2.26 3 684.0542040906963 543.8230038974589 543.7960754718272 910.3426454731967 961.7594759257609 988.076020562011 631.9349894123188 311.6715911379969 841.2459464932132 293.9347059862716
453 0.005 2.265 1 684.2303248872753 544.1785848734255 544.1522614008567 910.4150129634273 961.7658017219824 988.0762961356348 632.184371231185 311.7423745214 841.3257195547859 293.9347073817009
454 0.005 2.27 4 684.4305848257941 544.5349008636109 544.5088139171384 910.3722583489688 961.7610286430647 988.0761214699356 632.3251201495503 311.8147325478726 841.3284960391269 293.9347332394082
455 0.005 2.275 3 684.6219167237211 544.8905649833499 544.8647624434606 910.3776858723717 961.7610077024822 988.0769112755748 632.520709764764 311.8857744206611 841.3612058284366 293.9347599104424
456 0.005 2.28 1 684.7970020532875 545.2440009695179 545.2187990407454 910.4496694814535 961.7673115404085 988.0771927525489 632.7686863668745 311.9566537112268 841.440568649571 293.9347589326506
457 0.005 2.285 4 684.9962598027143 545.5981686935094 545.5732004839073 910.4071907328816 961.7625651461245 988.0770184161652 632.9089203740969 312.0291361122984 841.4434322985622 293.9347828530289
458 0.005 2.29 3 685.1865552635844 545.9516891698433 545.9270024130517 910.4126365689465 961.7625407884867 988.0778038684365 633.1035930898921 312.1002908818269 841.4760441533281 293.9348080111594
459 0.005 2.295 1 685.3606036128992 546.3029944479791 546.2789039613244 910.4841432527794 961.7687796265629 988.0780843788683 633.3504406283098 312.1712670363835 841.5548367430989 293.9348062396894
460 0.005 2.3 4 685.5588137455176 546.6550283021641 546.6311688610458 910.4419773650729 961.7640944330358 988.077913377857 633.4900275255392 312.2438671030669 841.557893557698 293.9348303867397
461 0.005 2.305 3 685.7480395772986 547.0064195586118 546.9828387121587 910.4474342731115 961.7640732431456 988.0786932315311 633.6837427979349 312.3151288182407 841.5904147717615 293.9348564445741
462 0.005 2.31 1 685.9208522274073 547.3556099241875 547.3326205309072 910.5186027688557 961.7702990897436 988.078981017973 633.9291460125465 312.3861918664325 841.6685745648136 293.9348561476428
463 0.005 2.315 4 686.1181600965219 547.7055241503812 547.6827636049289 910.4766743983787 961.7656249759817 988.0788070183734 634.0683902368227 312.4589098537498 841.6719424099705 293.9348828364964
464 0.005 2.32 3 686.3063964981967 548.0548005339624 548.0323160088619 910.4821307946615 961.7655991759048 988.0795853306524 634.2611962589573 312.5302756481139 841.7044139323708 293.9349119766817
465 0.005 2.325 1 686.4782303753198 548.401886960317 548.3799907252945 910.5528070311232 961.7718065916607 988.0798742777214 634.5051007326006 312.6014227748456 841.7822494274596 293.934914965145
466 0.005 2.33 4 686.6744718395137 548.7496959508753 548.728025502529 910.5112879179715 961.7671486362458 988.0796977314862 634.6440229824694 312.6742533494586 841.7855889519561 293.9349454479093
467 0.005 2.335 3 686.8616630252119 549.0968715063964 549.0754741828744 910.5167523481865 961.7671221636602 988.0804726916616 634.8359138626899 312.7457203764798 841.8179234267324 293.934978548011
468 0.005 2.34 1 687.0325705251911 549.4418700618527 549.4210569148296 910.5870816538927 961.773305213512 988.0807607053085 635.0784103502231 312.8169553576599 841.8953551622035 293.9349853705721
469 0.005 2.345 4 687.2276618043021 549.7875875742462 549.7669977713047 910.5458227259624 961.7686647074445 988.0805879028605 635.2170382023932 312.8898909413331 841.8987741474419 293.9350195121323
470 0.005 2.35 3 687.4137688222703 550.1326761392914 550.1123568293328 910.5513030439428 961.7686384048558 988.0813599248768 635.4080708159603 312.9614536605967 841.9310001386534 293.9350561366769
471 0.005 2.355 1 687.5836895167242 550.4756010245002 550.4558615412518 910.6212691133662 961.7747880093741 988.0816382442885 635.6493114589586 313.0327654407169 842.0080222576584 293.9350659561484
472 0.005 2.36 4 687.7776889841915 550.8192412299784 550.7997226924939 910.5802683842286 961.7701729266175 988.0814729622367 635.7875184223865 313.1058047460217 842.0115169174796 293.9351027847923
473 0.005 2.365 3 687.9627264936175 551.1622569436519 551.1430063284549 910.5857917548209 961.7701459567763 988.0822379046404 635.9776676789932 313.1774589310659 842.0436493738291 293.9351412854033
474 0.005 2.37 1 688.1316926679591 551.5031206484816 551.4844461459536 910.6553578505454 961.7762553081202 988.082511829531 636.2175609795315 313.2488365465048 842.1202437560466 293.9351527631408
475 0.005 2.375 4 688.3245858698033 551.8446972312535 551.8262412611299 910.614664172774 961.7716704030594 988.0823485868024 636.3554103866448 313.3219802863704 842.1238395335687 293.9351903933654
476 0.005 2.38 3 688.5085537063621 552.1856537091599 552.1674631209971 910.6202192356628 961.7716477526005 988.0831115341813 636.5447285719027 313.3937251047751 842.1558778560776 293.9352296282636
477 0.005 2.385 1 688.6765684382588 552.524470757804 552.5068522536121 910.6893383862176 961.7776992001527 988.0833787899348 636.7835270250109 313.46518392302 842.2320430975795 293.935241656873
478 0.005 2.39 4 688.8683513485915 552.8639974831207 552.8465951764258 910.6489871102838 961.7731608015824 988.0832247386581 636.9207876183467 313.5384183027301 842.2357466092787 293.9352791451381
479 0.005 2.395 3 689.0512709444752 553.2029084389357 553.1857690243745 910.6545757181123 961.7731416996027 988.0839822106799 637.1092793577982 313.6102481232681 842.2676858032196 293.9353182202779
480 0.005 2.4 1 689.218378943974 553.5396922313442 553.523120919374 910.7233766054248 961.7791912861652 988.0842600602699 637.3468490729356 313.6817878488122 842.3436428775345 293.9353300559009
481 0.005 2.405 4 689.40902707368 553.8771826892867 553.8608253014359 910.6832681695289 961.7746571289831 988.0840992614131 637.4837031747572 313.755103975018 842.3472813597738 293.9353668798063
482 0.005 2.41 3 689.5908416865857 554.2140616512066 554.1979647384644 910.6888705722934 961.7746328943323 988.0848519142012 637.6713040604775 313.8270118614076 842.3791048083685 293.9354054380936
483 0.005 2.415 1 689.7569013636347 554.5488252087998 554.5332927137833 910.7572789283546 961.780640425289 988.0851262716898 637.907380688688 313.898597485297 842.4546227649373 293.9354167153493
484 0.005 2.42 2 689.9454714472722 554.8843327501287 554.8690264352889 910.7219597929857 961.7728594495862 988.0848255492051 638.0858651562756 313.9714466477645 842.4683468646209 293.9354497014907
485 0.005 2.425 2 690.122623095483 555.2192077565401 555.204177693633 910.7259924889116 961.7732983202703 988.085029514218 638.2681192366581 314.0437531085699 842.4978093203285 293.9354694040926
486 0.005 2.43 3 690.3030105705968 555.5534300525367 555.5386753376049 910.7344838813608 961.7763024735123 988.0859324207418 638.4334367212086 314.1160472680728 842.5276880050059 293.9354967560104
487 0.005 2.435 1 690.4681188697787 555.8855559000858 555.8713648971766 910.8038264070864 961.7827159465497 988.0862969422597 638.6665377617505 314.1877350962911 842.6031694866791 293.9354999403985
488 0.005 2.44 2 690.6562985026623 556.2184213737142 556.2044575269363 910.7696941654428 961.7748190568728 988.0859170632381 638.8427558684325 314.2606845041944 842.6173892248891 293.9355296794668
489 0.005 2.445 2 690.8325209467311 556.5506584158417 556.536970218746 910.7735553642026 961.7752090415913 988.0861447395185 639.0234980666858 314.3330886435465 842.6467339833131 293.935547869134
490 0.005 2.45 3 691.0117765352295 556.8822470244173 556.8688329615992 910.7818272733291 961.7781998828793 988.0870343425669 639.1874797667184 314.4054960395023 842.6763817882616 293.9355736420649
491 0.005 2.455 1 691.1757297662115 557.211754039154 557.1988995829267 910.850599406677 961.7845529738242 988.0873833883622 639.418817880594 314.477252182287 842.7513149166375 293.9355758354134
492 0.005 2.46 2 691.3625524458022 557.5419952166118 557.5293661881916 910.8167251310645 961.7767131055471 988.0870021388766 639.5938193055271 314.5503105505006 842.7655314325729 293.9356054066189
493 0.005 2.465 2 691.5375656513353 557.8716124519489 557.8592568537447 910.8205335245621 961.7770966720717 988.0872275453959 639.7732815084973 314.6228281239647 842.7947218252782 293.9356239821749
494 0.005 2.47 3 691.7155766561809 558.2005857126525 558.1885019502181 910.8286671578916 961.7800658129964 988.0881128546375 639.9360425066841 314.6953392736485 842.8241582967293 293.9356497859704
495 0.005 2.475 1 691.8783527684033 558.5274921929357 558.515963535851 910.8968815510664 961.7863615237426 988.0884569491387 640.1656185406317 314.7671840745464 842.8985152630299 293.9356521919391
496 0.005 2.48 2 692.0638428851217 558.8551278317508 558.8438223687928 910.8633371752998 961.7785831759967 988.0880797764989 640.3395391987416 314.8403344450036 842.9127494600804 293.9356824407782
497 0.005 2.485 2 692.2376017845997 559.1821441526586 559.1711095288522 910.8671116177371 961.7789645188218 988.088305719509 640.5177733247078 314.9129401966088 842.9417840715749 293.9357018561107
498 0.005 2.49 3 692.4142979633527 559.5085210558841 559.4977556664851 910.8751450500029 961.7819114285417 988.089183809424 640.679287701038 314.9855386236474 842.9710367554341 293.9357283479806
499 0.005 2.495 1 692.5758664103612 559.8328449248356 559.8226303942179 910.9428361285287 961.7881584224615 988.0895218533277 640.9071333432535 315.0574631140403 843.0448532528367 293.9357315312158
500 0.005 2.5 2 692.7599738976359 560.1578939004409 560.1479001998674 910.9096148979196 961.7804369086672 988.0891509664363 641.0797868050188 315.1306946350564 843.0590893827564 293.9357629635493
501 0.005 2.505 2 692.9324655820176 560.4823283836082 560.4726028120124 910.9133801252581 961.7808150815279 988.0893781764713 641.2567916756624 315.2033802663441 843.0879765914382 293.9357835988205
502 0.005 2.51 3 693.1078734835651 560.8061283185813 560.7966692283419 910.9213321229274 961.7837440598934 988.0902560270363 641.4172285516718 315.276061809656 843.1170452492516 293.93581162507
503 0.005 2.515 1 693.268231215219 561.1278896244387 561.1189768548235 910.9885501671672 961.7899551919281 988.0905928350038 641.6432882109153 315.3480352144756 843.1903440781443 293.9358162033278
504 0.005 2.52 2 693.4509436283568 561.4503717750399 561.4416773740127 910.955653240793 961.7822869333098 988.0902229906201 641.8149127174597 315.4213511091843 843.2045936959898 293.9358493431269
505 0.005 2.525 2 693.6221758305853 561.772244386212 561.7638153174648 910.9594107267301 961.7826599928305 988.0904476588161 641.9907680688511 315.4941171979223 843.2333310731715 293.9358716452282
506 0.005 2.53 3 693.7963102442204 562.0934874373173 562.0853220318762 910.967283174855 961.7855712873211 988.0913205143052 642.1501468359269 315.5668806679246 843.2622058836981 293.9359014258035
507 0.005 2.535 1 693.955468524785 562.4127065846156 562.4050829369521 911.0340775500454 961.791766121464 988.091663749959 642.374504521055 315.6389092723438 843.3350294870253 293.9359076349689
508 0.005 2.54 2 694.1368206879217 562.7326418120251 562.7252341503549 911.0015526913403 961.7841234947231 988.091286788022 642.5450850682846 315.7122949268979 843.3491613330202 293.9359426153908
509 0.005 2.545 2 694.3067752502509 563.051972543224 563.0448274543685 911.005278823316 961.7844953263842 988.0915116482225 642.7197560718856 315.7851353879521 843.3777635918607 293.9359665340478
510 0.005 2.55 3 694.4796032345935 563.3706789836 563.3637946794239 911.0130469270064 961.787388455038 988.0923784337594 642.8780709072311 315.8579714934193 843.4065281424142 293.9359979344645
511 0.005 2.555 1 694.6375418904764 563.6873765694174 563.6810297426485 911.0792936021016 961.7935405179583 988.0927219798764 643.1008165891661 315.9300562094866 843.4786259578717 293.9360054832075
512 0.005 2.56 2 694.8175400032999 564.0047856169841 563.9986521876912 911.0471737957184 961.7859501694712 988.0923445861738 643.2702846311906 316.0035059456285 843.4929790754334 293.9360416959699
513 0.005 2.565 2 694.9862282829459 564.3215951470743 564.3157214048457 911.0509029898724 961.7863207868525 988.0925683909554 643.4438499008303 316.0764148441294 843.5214486558466 293.9360666081311
514 0.005 2.57 3 695.1577680868246 564.6377854030796 564.6321695795486 911.0586134993619 961.7891962646315 988.0934319261696 643.6011770590337 316.1493138213917 843.5500544580007 293.9360990619832
515 0.005 2.575 1 695.3142783904074 564.9519817769664 564.9468991937478 911.1243872503103 961.7953104628251 988.0937731772842 643.8222126133518 316.2214554001 843.6216906681802 293.9361074944804
516 0.005 2.58 2 695.4929899340507 565.2668852518309 565.262013581079 911.0926079705536 961.7877796860992 988.0933994913345 643.9906814672897 316.2949666863574 843.6360825068695 293.9361444851374
517 0.005 2.585 2 695.6604900766057 565.5811943281234 565.5765794092149 911.0963409585103 961.7881407152224 988.0936200807685 644.1632291382846 316.3679290063258 843.6644124365661 293.9361698050865
518 0.005 2.59 3 695.830783210189 565.8948892391213 565.8905292662678 911.1040138682306 961.7910035764963 988.0944826614826 644.3195716993135 316.4408832567705 843.6928311712154 293.9362025067091
519 0.005 2.595 1 695.9861820275215 566.2066042745358 566.2027730789287 911.1693457971132 961.7970929927778 988.0948320242514 644.5389814386569 316.5130687066527 843.7639604180737 293.9362112587919
520 0.005 2.6 2 696.1635262557913 566.5190226582222 566.5153997871388 911.1378864059151 961.789597467724 988.0944492689669 644.7064240626613 316.5866252003278 843.7783506130196 293.9362484279499
521 0.005 2.605 2 696.3297230273062 566.8308515284183 566.827482609263 911.1416269673175 961.7899624656346 988.0946713991684 644.87783569058 316.6596425680544 843.8065533894793 293.9362742801394
522 0.005 2.61 3 696.4987642900883 567.1420713594081 567.138954577028 911.1492766708485 961.7928071758769 988.0955328524799 645.0332592820836 316.7326521706039 843.8348368975984 293.9363070899013
523 0.005 2.615 1 696.6530041267756 567.4513259603295 567.4487334435643 911.2141452923589 961.7988565710746 988.0958798278452 645.2510080699745 316.8048604669954 843.9054685639434 293.936315893581
524 0.005 2.62 2 696.8289940075683 567.7612796836387 567.758893033718 911.1830125421251 961.7914110592169 988.0954974596093 645.4175142564648 316.8784730723303 843.9198686799001 293.9363528943213
525 0.005 2.625 2 696.9939741342656 568.0706490386888 568.0685135284386 911.1867729477526 961.7917661550294 988.0957150775306 645.5879034116053 316.9515367532114 843.9479419729834 293.9363780256371
526 0.005 2.63 3 697.1617056779074 568.3794143497627 568.3775281964358 911.1943662621935 961.794588824329 988.0965671320181 645.7424218930528 317.024597828365 843.9760659670759 293.93641026824
527 0.005 2.635 1 697.314774330246 568.6862287466486 568.6848624728939 911.2587855004665 961.8006000624823 988.09691243741 645.9586142024264 317.0968308558068 844.0461637519011 293.9364187287844
528 0.005 2.64 2 697.4894393815563 568.9937384179913 568.9925755385063 911.2279722570698 961.7932042730504 988.0965354529553 646.1241448843424 317.1704917866354 844.0606309528677 293.9364555607806
529 0.005 2.645 2 697.6531830089325 569.3006687083112 569.2997541789811 911.2317479321721 961.7935606982703 988.0967567112818 646.2934741783757 317.2436032256342 844.0885851579783 293.9364806140122
530 0.005 2.65 3 697.8196005592397 569.6070000110107 569.6063320459489 911.2393191683569 961.7963665400359 988.0976066475258 646.4470512977002 317.3167057858095 844.1165632634892 293.9365126714145
531 0.005 2.655 1 697.9714650914877 569.9113945357195 569.9112421481702 911.3033065144759 961.8023488042829 988.0979538363424 646.6615939791308 317.3889657482752 844.1861788858273 293.9365210402
532 0.005 2.66 2 698.1448204188522 570.2164804508371 570.2165290592079 911.2728265040404 961.7950013407822 988.0975746864791 646.8261922278399 317.4626635726316 844.2007050461154 293.9365576560281
533 0.005 2.665 2 698.307355059279 570.5209920253548 570.5212862596102 911.2766038195574 961.7953524390578 988.0977927571719 646.9945260138508 317.5358128785568 844.2285377353372 293.936582540391
534 0.005 2.67 3 698.4725144295736 570.824909668233 570.8254476720463 911.2841323710043 961.7981353971911 988.0986382424935 647.1472570086279 317.6089526998115 844.2563316620433 293.9366143865797
535 0.005 2.675 1 698.6232326144323 571.1269035761367 571.1279531588967 911.3476528957268 961.8040759519871 988.0989868113195 647.3601839809045 317.6812111358736 844.3257367729376 293.9366226566625
536 0.005 2.68 2 698.795228286382 571.4295859930736 571.4308339996371 911.3175086609173 961.7967824842892 988.098608825284 647.5238602185669 317.7549469054827 844.3400213825314 293.9366591473628
537 0.005 2.685 2 698.9564791808097 571.7316990885521 571.7331899125928 911.321305985228 961.7971298850157 988.0988289417941 647.6912000897869 317.8281278920307 844.3677021900497 293.9366838842271
538 0.005 2.69 3 699.1202769377644 572.0332229700155 572.0349548655644 911.3287259414178 961.7999036590868 988.0996747677374 647.8430506516479 317.9013192886774 844.3953670030749 293.9367157281092
539 0.005 2.695 1 699.2698488229406 572.3328385506535 572.3350772984135 911.3918079475575 961.8058003115578 988.1000224238273 648.0544180668228 317.9736071888693 844.4643329832367 293.9367241815697
540 0.005 2.7 2 699.4406424258357 572.6331379687506 572.6355727151205 911.3620467601315 961.7985634011746 988.0996456920881 648.2172160913212 318.0473622063863 844.4786206781959 293.9367609636118
541 0.005 2.705 2 699.600741325702 572.9328729612903 572.9355478199311 911.3658593749592 961.7989091720575 988.0998656868802 648.3835605077473 318.1205699358995 844.5061647314135 293.9367857452352
542 0.005 2.71 3 699.7632800709416 573.232023803807 573.2349370277599 911.3732683785 961.8016589160336 988.1007031065178 648.5345699338056 318.1937857081411 844.5337113537798 293.9368176814685
543 0.005 2.715 1 699.911745212736 573.52927973325 573.5326956927535 911.4358904214138 961.807503896239 988.101040319928 648.7443184382748 318.2660697117406 844.6021627420956 293.936825867671
544 0.005 2.72 2 700.0812295991423 573.8272162158481 573.8308257676455 911.4064686251518 961.8003191019508 988.1006656350011 648.9062810375243 318.3398472404675 844.6164663801859 293.9368624235277
545 0.005 2.725 2 700.2400607390454 574.1245931460022 574.1284401038253 911.4102442658126 961.8006529455399 988.1008825272395 649.0716414630011 318.4130814859142 844.643852475727 293.9368866063239
546 0.005 2.73 3 700.4013617858243 574.4213908739824 574.4254734869737 911.4176443755763 961.8033848731126 988.1017175492759 649.2218183188619 318.4863232119607 844.6712805277506 293.9369188319307
547 0.005 2.735 1 700.5486503768087 574.7163080109 574.7208887731281 911.4798024104307 961.8092297175887 988.1020709638155 649.4300699699776 318.558619613208 844.7392318897892 293.9369277732558
548 0.005 2.74 2 700.7168488396367 575.0119016858238 575.016673748466 911.4506951911748 961.8020644908936 988.101688208949 649.5911105700966 318.6324111075666 844.7535720367224 293.9369645176898
549 0.005 2.745 2 700.8745586998549 575.3069408260702 575.3119476386903 911.4545380467243 961.8023988196533 988.1019076734839 649.7555140830723 318.7056308623432 844.7808819616832 293.9369893809255
550 0.005 2.75 3 701.0346401124559 575.6014056678503 575.6066454821728 911.4619140350939 961.8051135839612 988.1027368759783 649.9048711900665 318.7789057410052 844.8081817381911 293.937021370856
551 0.005 2.755 1 701.1806359363044 575.8940039718909 575.8997376223535 911.5236199650219 961.8109192301915 988.103089213226 650.1116341296141 318.8511251783183 844.8756278749249 293.93703031894
552 0.005 2.76 2 701.3476267486885 576.1872747484019 576.1931973877797 911.4948347328836 961.8038022250159 988.1027049426762 650.2718332872082 318.9249693017389 844.8900148713975 293.9370667650077
553 0.005 2.765 2 701.5041578261554 576.4799958357792 576.4861506267057 911.498700496557 961.8041306816385 988.1029185823905 650.435322845985 318.9982371371628 844.9171909680978 293.9370913695859
554 0.005 2.77 3 701.6630390958094 576.772147516113 576.7785327271289 911.5060403577223 961.8068228899131 988.1037420799058 650.5838122694594 319.0715398081158 844.9443558383288 293.9371230346606
555 0.005 2.775 1 701.8078410822463 577.062445699427 577.0693208939946 911.5674217873305 961.8126316831244 988.104106799128 650.7890698823029 319.1437445069183 845.0113875175845 293.9371318818071
556 0.005 2.78 2 701.9735454434889 577.3534131976756 577.3604751126454 911.5388575241022 961.8055370710288 988.1037117671887 650.9483581186678 319.217601812974 845.025767945807 293.9371678774673
557 0.005 2.785 2 702.1288364045756 577.643835645977 577.6511271348531 911.5427172597978 961.8058577153322 988.1039226370874 651.1108274712618 319.2908858822929 845.0528366459376 293.9371925071474
558 0.005 2.79 3 702.2867137373134 577.9336938729219 577.9412130446506 911.5500999901674 961.8085189316735 988.1047404393644 651.2585573532356 319.364183534986 845.07985742866 293.9372240925853
559 0.005 2.795 1 702.4302267309199 578.2217113028181 578.2297165256242 911.6109077966499 961.8142931855785 988.1051092485365 651.4622261294777 319.4363637126211 845.1462707344659 293.9372325544761
560 0.005 2.8 2 702.5946600130613 578.5103947892809 578.5185843526033 911.5827440063684 961.8072447934982 988.1047045245234 651.620668241315 319.5102366907079 845.1607737916689 293.9372676732024
561 0.005 2.805 2 702.7488544720203 578.7985381902307 578.8069547083237 911.5866344293997 961.8075585326853 988.1049126642546 651.7822338715663 319.5835214879804 845.1877336651108 293.937291414579
562 0.005 2.81 3 702.9054287936744 579.086121960277 579.0947636558444 911.593884494124 961.810210462845 988.1057333473115 651.9291566850447 319.6568425430494 845.2146010202598 293.9373222235325
563 0.005 2.815 1 703.0478317715117 579.3718793008222 579.3810027291864 911.6543649305555 961.8159504854223 988.1061038032442 652.1313462376414 319.7290008113941 845.280547796932 293.9373304680438
564 0.005 2.82 2 703.2111044844456 579.6582984641967 579.6676039766643 911.6264973699124 961.8089487464727 988.1057004423249 652.2889409839861 319.8028735281422 845.2950929529597 293.937365501264
565 0.005 2.825 2 703.3641441161972 579.9441822658417 579.9537122085128 911.6303790351353 961.8092651242922 988.1059114884195 652.4493992053171 319.8761601622226 845.3219230823071 293.9373894668038
566 0.005 2.83 3 703.519681885454 580.2295115517602 580.2392640525736 911.637678749115 961.8118910671368 988.1067236971811 652.5956111126847 319.9494655547673 845.3486712583019 293.9374201790304
567 0.005 2.835 1 703.6609766548543 580.5130275662494 580.5232578100187 911.6976884813957 961.8175973156166 988.1070958272848 652.7962056424982 320.0216017880674 845.4141265916511 293.9374281020818
568 0.005 2.84 2 703.8229738741301 580.797201718938 580.8076118565637 911.6700857887731 961.8106432203409 988.106689771961 652.9529137713872 320.0954771891332 845.4286656703475 293.9374625333874
569 0.005 2.845 2 703.9749040565544 581.0808452789872 581.0914773242231 911.6739911350057 961.8109502074591 988.1068924717471 653.1126348137835 320.1687583109983 845.4553802621422 293.9374857659906
570 0.005 2.85 3 704.1290861269088 581.3639387964442 581.3747909405646 911.6811867389217 961.8135681555474 988.10771099693 653.2581205166576 320.2420757620965 845.4819998524312 293.9375158129085
571 0.005 2.855 1 704.2694296014604 581.6452324375209 581.6565582308592 911.7408426154462 961.8192441743641 988.1080822252932 653.4572607818679 320.3141845749945 845.547059943395 293.9375237119724
572 0.005 2.86 2 704.4302027127768 581.9271806770054 581.9386841354328 911.7135687734155 961.812332339611 988.1076758514405 653.6130883460014 320.3880459318705 845.5615915444181 293.9375581319169
573 0.005 2.865 2 704.5809559043294 582.2086030400939 582.2203258803398 911.7174839490337 961.8126353075114 988.1078793106981 653.7718804601285 320.4613167110006 845.5881842516008 293.9375812526468
574 0.005 2.87 3 704.7339274465746 582.4894800785072 582.5014205054471 911.7246411379306 961.8152313340572 988.1086887792346 653.9166396578011 320.5346271253766 845.614666469912 293.9376111678752
575 0.005 2.875 1 704.8732232337711 582.7685706400779 582.7809806845768 911.7838254464831 961.8208521287423 988.1090554248984 654.1143460095651 320.6067062944669 845.6792487259951 293.9376191894768
576 0.005 2.88 2 705.0327703654183 583.048312049224 583.0608975898673 911.756901303463 961.8140087720129 988.1086541058318 654.2692755505432 320.6805556302992 845.6938511757667 293.9376536248616
577 0.005 2.885 2 705.1824014036841 583.3275323157692 583.340334760018 911.7608327274872 961.814307080038 988.1088557476553 654.4271659616255 320.7538051623973 845.7203315021877 293.9376770291555
578 0.005 2.89 3 705.3341904573415 583.6062119151051 583.6192294663463 911.7679516978191 961.8168805474346 988.1096595570087 654.5711813989194 320.8271037068984 845.7466845817758 293.9377067506796
579 0.005 2.895 1 705.4723716348419 583.8831187739537 583.8966017907402 911.8267064276322 961.8224734339267 988.110027293415 654.767472685306 320.8991231210841 845.8108007270569 293.9377148585114
580 0.005 2.9 2 705.6307233451495 584.1606724264477 584.1743287766867 911.8000913949645 961.8156676674456 988.109624333616 654.9215830626429 320.9729656890424 845.825424690931 293.9377493474528
581 0.005 2.905 2 705.7792211636933 584.4377095253052 584.4515803422439 911.8040272212604 961.8159656212761 988.1098280219267 655.0785556574807 321.0462093978016 845.8517841911392 293.937772877608
582 0.005 2.91 3 705.9298620080325 584.7142106508047 584.7282941303973 911.8111156562496 961.8185210253471 988.1106247034345 655.2218386112897 321.1195016364758 845.8780109933492 293.9378026497236
583 0.005 2.915 1 706.0669565305146 584.9889527400145 585.003497628107 911.8693739219415 961.8240659997317 988.1109894008621 655.416652457205 321.1914827729325 845.9416491878461 293.9378109131841
584 0.005 2.92 2 706.2240837624549 585.264337545635 585.2790536675689 911.8431594978252 961.817318749677 988.1105898222077 655.5699881770871 321.2653045026307 845.9562943016807 293.9378453889635
585 0.005 2.925 2 706.3714539428388 585.5392103898465 585.554138533013 911.847124657451 961.8176134446043 988.1107902120712 655.7261087962784 321.3385274507912 845.9825365938503 293.9378689792334
586 0.005 2.93 3 706.5209800075535 585.8135518618197 585.8286902394419 911.8541481733046 961.8201485990693 988.1115812759795 655.8686193708317 321.4117999941419 846.0086455731487 293.937898674806
587 0.005 2.935 1 706.657074856648 586.0861481400508 586.1017439671442 911.9121119596435 961.8256530028594 988.1119477854661 656.0620537449287 321.4837404791136 846.0717615913601 293.9379069902023
588 0.005 2.94 2 706.8129977041714 586.3593827469116 586.375147641707 911.8860962066282 961.8189687730732 988.1115512692264 656.2146483535648 321.5575392529704 846.0864572132861 293.9379414375592
589 0.005 2.945 2 706.9592723316371 586.6321098502195 586.6480844202716 911.8900422998629 961.8192613492588 988.1117499514836 656.369883237353 321.6307369525734 846.1125975843952 293.9379649168403
590 0.005 2.95 3 707.10765353968 586.9043101396895 586.9204925638853 911.8970443726973 961.821767713946 988.1125310728928 656.5115642091197 321.7039841849707 846.138591770014 293.9379944688427
591 0.005 2.955 1 707.2427100824649 587.1747772797029 587.1914134276601 911.9544434857598 961.8271825189211 988.1128824873023 656.7036998854892 321.7758818577975 846.201171607207 293.9380026874617
592 0.005 2.96 2 707.3973457258853 587.4458798849164 587.4626829822429 911.9288048422499 961.820599085956 988.1125044227032 656.8553352303521 321.8496496808169 846.2158819099826 293.9380369716697
593 0.005 2.965 2 707.5424786954143 587.7164794524753 587.7334898235223 911.9327830196421 961.8208928401125 988.1127070268848 657.0096201942475 321.9228186905993 846.2419300875983 293.9380608273509
594 0.005 2.97 3 707.6899165673171 587.9865570238601 588.0037727779147 911.9398596253411 961.8233703050747 988.1134735838052 657.1505947451514 321.9960212851335 846.2678345995109 293.938090111634
595 0.005 2.975 1 707.8238320718058 588.2549139773514 588.2725795875928 911.9968510195716 961.8287595648552 988.1138246707046 657.3413009648157 322.0678819299842 846.3300015756515 293.9380979972101
596 0.005 2.98 2 707.9772620567505 588.523902859267 588.5417334452284 911.9714181226908 961.8222078072325 988.113445264505 657.4921198771632 322.1416181468496 846.3446893627712 293.9381315990543
597 0.005 2.985 2 708.1213529895034 588.7923932262353 588.810428785227 911.9754221878342 961.8224926254948 988.1136431205864 657.6455248758609 322.2147513689894 846.3706030232521 293.9381545025497
598 0.005 2.99 3 708.267572523499 589.0603658792246 589.0786045559521 911.9824013932772 961.8249607074371 988.1144147118315 657.7857583658295 322.2879369800795 846.3963680596688 293.938182991603
599 0.005 2.995 1 708.4004485612079 589.3266316927088 589.3453161817334 912.0390425708198 961.8303164213377 988.1147652056511 657.9750941533842 322.359768973665 846.4581033416468 293.9381907878226
600 0.005 3 2 708.5528221600576 589.5935252489057 589.6123726443357 912.0139202813833 961.8238116050378 988.1143889669617 658.1250849383375 322.4334573281348 846.4728155099999 293.9382242065611
601 0.005 3.005 2 708.6958802490391 589.8599246540389 589.8789746618388 912.0179253935994 961.824091578574 988.1145857936779 658.2776353875646 322.5065481673929 846.4986062001886 293.9382469338893
602 0.005 3.01 3 708.8410114030091 590.1258107923795 590.1450616259237 912.0248756926092 961.8265455856701 988.1153529988914 658.4171249395819 322.5796871425225 846.5242377880717 293.9382751522156
603 0.005 3.015 1 708.9730110950889 590.3900026385063 590.4096954773886 912.0812402796456 961.8318802785606 988.1157010713448 658.6050046212969 322.6514584460896 846.5856171503043 293.9382828443803
604 0.005 3.02 2 709.124201447182 590.6548188652948 590.6746725498804 912.0563067858233 961.8254034345865 988.1153290020271 658.7542339285525 322.725103112683 846.6002636855754 293.9383160917947
605 0.005 3.025 2 709.2661497607095 590.9191453052305 590.939199356475 912.060303397756 961.8256821417051 988.1155256003833 658.9059344623454 322.7981527298001 846.6259218408585 293.9383387270037
606 0.005 3.03 3 709.4101416545083 591.1829629707145 591.2032155821897 912.0672173407817 961.8281174048458 988.1162863386179 659.0447153576494 322.8712506019376 846.6514304565774 293.938366744874
607 0.005 3.035 1 709.5410513624429 591.4450993841544 591.4657903027861 912.1232109154053 961.8334240901754 988.1166333100147 659.231292677293 322.9429523132816 846.7123880889712 293.9383744387749
608 0.005 3.04 2 709.6911051787282 591.7078562281364 591.7287060706827 912.0985040650447 961.8269822140752 988.1162590230385 659.3797118821135 323.0165630056298 846.7270323083914 293.93840751315
609 0.005 3.045 2 709.8319666442304 591.9701275456071 591.9911755312019 912.1025062013065 961.8272654544718 988.1164567894847 659.5304919269603 323.0895740560425 846.7525616100003 293.9384305327434
610 0.005 3.05 3 709.9750289025025 592.2318947439318 592.2531388893494 912.1094873473767 961.829677384314 988.1172073457682 659.6685568826742 323.1626112348369 846.7779441004346 293.9384586583352
611 0.005 3.055 1 710.1049277619949 592.4919934193576 592.5136721506195 912.1649598485815 961.8349447165507 988.1175520535572 659.8538071684856 323.2342662455648 846.8384388905566 293.9384662293845
612 0.005 3.06 2 710.2537810157517 592.7527084279001 592.7745442388325 912.1405667166631 961.8285538311461 988.1171811920799 660.0013267532833 323.3078186535296 846.8530839450865 293.9384989212872
613 0.005 3.065 2 710.3935877048665 593.0129421193449 593.0349739068638 912.1445920630484 961.8288328778902 988.1173772977153 660.1512370761809 323.3807778534864 846.8785135630898 293.9385218872291
614 0.005 3.07 3 710.5355768055687 593.2726762154599 593.2949018585715 912.1515558326973 961.8312270534382 988.118124888297 660.2886010070505 323.453769821612 846.9037893665835 293.9385497503856
615 0.005 3.075 1 710.6644116926484 593.5307545386262 593.5534111564048 912.2065860936659 961.8364567144312 988.1184694389399 660.4725490994352 323.5253548154722 846.9638474545196 293.9385573493192
616 0.005 3.08 2 710.8121555068885 593.7894455109512 593.8122571629217 912.1824964667287 961.8301155107551 988.1181011324961 660.6192639934284 323.5988622726317 846.9784949940863 293.9385898255449
617 0.005 3.085 2 710.9509487122016 594.0476595214823 594.0706647857256 912.1865403373898 961.8303877395257 988.1182923447778 660.7682960493086 323.6717699761068 847.0038171188801 293.9386128122335
618 0.005 3.09 3 711.091886096975 594.3053781237865 594.3285749599886 912.1934724822768 961.8327624714808 988.1190359460082 660.9048948122193 323.7447099100699 847.0289586010125 293.9386403343458
619 0.005 3.095 1 711.2198666032998 594.5614530856789 594.5850771852434 912.2483034442009 961.8379719053443 988.1193742201161 661.0875327994412 323.8162329415449 847.0886387617757 293.9386477410966
620 0.005 3.1 2 711.3664728198902 594.8181370948442 594.8419144425661 912.2243158767616 961.8316463684242 988.1190076306898 661.2333518044682 323.8896802565919 847.1032074756979 293.9386799704458
621 0.005 3.105 2 711.5041974111906 595.074348315421 595.0983171558527 912.2283212750825 961.8319158512591 988.1192019643546 661.3815275814022 323.962540805097 847.1283757330434 293.9387028484967
622 0.005 3.11 3 711.6440347036861 595.3300685834041 595.354226793585 912.2352280090848 961.8342848656602 988.1199388455319 661.5174967876819 324.0354221987293 847.1534317228205 293.9387300588764
623 0.005 3.115 1 711.7710364358902 595.5841573675415 595.6087392592042 912.289615740863 961.8394499969415 988.1202741331833 661.6987987989556 324.1068880332574 847.2127038110389 293.9387374215798
624 0.005 3.12 2 711.9165332829632 595.8388515014136 595.8635846968692 912.2658678433819 961.8331787708586 988.1199108264458 661.8438603236269 324.180271617611 847.2272576195919 293.9387694470965
625 0.005 3.125 2 712.0532446057678 596.0930770336959 596.1179995347752 912.2699175201079 961.8334399255945 988.1201026659086 661.991201618337 324.2530658922366 847.2523426575365 293.9387921979717
626 0.005 3.13 3 712.1920230225445 596.3468159752748 596.3719257275296 912.276849258869 961.8357965055339 988.1208401162204 662.1264472411899 324.325883980853 847.2772577336509 293.9388190632889
627 0.005 3.135 1 712.3181285706509 596.5989357337809 596.6244651829943 912.3308515824756 961.8409746391071 988.1211806692232 662.3065580530342 324.3972788492561 847.3362399526005 293.9388264545254
628 0.005 3.14 2 712.4625289547143 596.8516575020578 596.8773364879465 912.3073846516202 961.8346944390237 988.120810726199 662.4507602727326 324.4705969066927 847.3507207089162 293.9388583598558
629 0.005 3.145 2 712.5981856604384 597.1039147744544 597.1297810474641 912.3114247697613 961.8349559592012 988.1210006789219 662.5971935742054 324.5433237637949 847.375639692269 293.9388810273682
630 0.005 3.15 3 712.7358815392075 597.3556896360434 597.3817410939178 912.3183237622197 961.8372998472576 988.1217355855511 662.7317099819404 324.6160795093512 847.4004159546757 293.9389076827754
631 0.005 3.155 1 712.8610001184369 597.6058575810468 597.6323251134942 912.3719832295795 961.8424492349377 988.1220721210201 662.910428699498 324.687396141413 847.4589660535936 293.9389150186171
632 0.005 3.16 2 713.0043116575682 597.8566239085029 597.8832391393034 912.3487331465636 961.8362017367817 988.1217009069477 663.054032248464 324.7606483093571 847.4734515813473 293.9389467249452
633 0.005 3.165 2 713.1389630200857 598.1069298852009 598.1337302650235 912.3527860674506 961.8364656327657 988.1218920522732 663.1996834502836 324.8333297477029 847.4982664475913 293.9389692949711
634 0.005 3.17 1 713.2640119469448 598.3556177310275 598.3828336966099 912.402683387457 961.842813489534 988.1229197298578 663.3727789084628 324.9048999097615 847.5532647364751 293.9389722147862
635 0.005 3.175 2 713.4073398796482 598.6049012722821 598.6322534296285 912.379553266753 961.8375084447583 988.1224377157511 663.5092494210031 324.9780966987137 847.565748097852 293.939008796916
636 0.005 3.18 2 713.5415738386824 598.8537322089246 598.8812604343494 912.3844748331633 961.8377011163409 988.1226030649098 663.6524077772436 325.0506347714909 847.5904963634292 293.9390382170425
637 0.005 3.185 1 713.665866650902 599.1009586718588 599.1288952773598 912.434138388648 961.8439904063486 988.1236341984252 663.824382783738 325.1221233383934 847.645234945251 293.9390443732531
638 0.005 3.19 2 713.8082287392339 599.3487782531797 599.3768449242365 912.4111542270498 961.8386727351746 988.1231492447624 663.9598925621486 325.1952450322111 847.6576991565718 293.9390815908953
639 0.005 3.195 2 713.9416954398048 599.596150501417 599.6243878078662 912.4159845447002 961.8388519354073 988.1233002197139 664.1023420203225 325.2677114301404 847.68233699473 293.9391141201491
640 0.005 3.2 1 714.0653145680072 599.8419303228814 599.8705710039854 912.4653878825758 961.8451167163198 988.1243243837113 664.2734094270055 325.3391353528838 847.7368199719483 293.9391228006563
641 0.005 3.205 2 714.2068934336224 600.0883007009901 600.117067655476 912.4425066234551 961.8398048919246 988.123827024669 664.4083513993829 325.4121907194814 847.7492233411743 293.9391639444596
642 0.005 3.21 2 714.3396367801348 600.3342282541176 600.3631622213427 912.4472851849061 961.8399701422858 988.1239710948827 664.5501515717688 325.4846004880114 847.7737275552506 293.9391998912264
643 0.005 3.215 1 714.4625910830672 600.5785746317962 600.6079079429111 912.496422968848 961.8461974459212 988.1249808241264 664.7203566247717 325.555958769556 847.8279208393648 293.9392112804421
644 0.005 3.22 2 714.6033748933365 600.8235086848817 600.8529656175697 912.4736533459393 961.8408979694825 988.12448043112 664.8546792448067 325.6289571600103 847.8402628331055 293.9392553848151
645 0.005 3.225 2 714.7353460060535 601.068003941427 601.0976252114808 912.4783881420797 961.8410563746988 988.1246204220397 664.9958050986099 325.7013082512084 847.8646355525203 293.9392936527551
646 0.005 3.23 1 714.857547169093 601.3109282146752 601.3409455000923 912.5272640740307 961.8472434666409 988.1256153779314 665.1650330004783 325.7725885602605 847.918528273821 293.9393071500681
647 0.005 3.235 2 714.9975142499554 601.5544377369034 601.5845765114793 912.5045936487996 961.8419726694892 988.1251225510529 665.2987649924437 325.8455400668691 847.9308238360768 293.9393534634498
648 0.005 3.24 2 715.1288532427934 601.7975123242175 601.8278130608929 912.5093462583685 961.8421273948269 988.1252596606763 665.4392370178189 325.9178246234969 847.9550907415031 293.9393925494859
649 0.005 3.245 1 715.2504130595453 602.0390259017751 602.069719444159 912.5579397187046 961.8482488522627 988.126226402105 665.6075785625497 325.9890133826782 848.0086357021111 293.9394066422516
650 0.005 3.25 2 715.3896437617466 602.2811221019085 602.3119352546045 912.5354190872097 961.8430138560143 988.1257397149602 665.74078111885 326.0619153560539 848.0208943382801 293.9394527299567
651 0.005 3.255 2 715.5201217074724 602.5227866430731 602.5537597957068 912.5401237041663 961.8431730449065 988.1258819159667 665.8805042511489 326.134161569368 848.0450419424309 293.9394908023065
652 0.005 3.26 1 715.6409349754598 602.7629001323664 602.7942630654982 912.5884574247781 961.849264684816 988.1268492809727 666.0478036967278 326.2052863789491 848.0983022748808 293.9395046380893
653 0.005 3.265 2 715.7794418576468 603.0035934935983 603.035074399164 912.5661159959114 961.8440673920029 988.1263719050539 666.1805033761062 326.2781312463611 848.110555424026 293.9395497758541
654 0.005 3.27 2 715.9092405505766 603.2438585339697 603.275497584237 912.5708114756487 961.8442226130476 988.1265094353951 666.3196521101092 326.3503151283564 848.1346131364933 293.9395857406688
655 0.005 3.275 1 716.0295149566325 603.482582286589 603.514608255948 912.6189212417366 961.8502938027044 988.1274746800661 666.4860904729048 326.4213657063536 848.1876363429074 293.9395984833246
656 0.005 3.28 2 716.1672614065556 603.7218828782486 603.7540252458975 912.5966899721001 961.8451174116934 988.1269941909155 666.6182024485588 326.4941500741588 848.1997672717624 293.9396400010398
657 0.005 3.285 2 716.2963634173278 603.9607582494077 603.9930570296007 912.6013623074679 961.8452727561682 988.1271338523134 666.7566999121552 326.5662767420003 848.2236944488535 293.9396724187815
658 0.005 3.29 1 716.4160800419583 604.1981020012362 604.2307848514633 912.64916113588 961.8512995175024 988.128091739512 666.9222494364051 326.6372659598471 848.2763101311783 293.939683106954
659 0.005 3.295 2 716.5529321867376 604.4360196193612 604.4688174674304 912.6271466394828 961.8461597777426 988.1276184709039 667.0537935965006 326.7099834312492 848.2885770457419 293.9397213485251
660 0.005 3.3 2 716.6812871437627 604.6735151149006 604.7064677986871 912.6318253146006 961.8463188985534 988.12775689019 667.1916354019166 326.7820424344771 848.3124314319628 293.9397504020179
661 0.005 3.305 1 716.8003326280378 604.9094883196058 604.9428223914708 912.6794012196577 961.8523231129757 988.1287110633355 667.3562716740693 326.8529575590735 848.364776798434 293.9397584118453
662 0.005 3.31 2 716.9364253561026 605.1460325869439 605.1794803440489 912.657516538817 961.8471980162263 988.1282345140618 667.4872723125663 326.9256104522779 848.3770040370687 293.9397931956583
663 0.005 3.315 2 717.0640697283466 605.3821576801915 605.4157587353556 912.6621686122891 961.8473544889426 988.1283736588849 667.6244484932937 326.9976012570571 848.4007390025319 293.9398190839271
664 0.005 3.32 1 717.1824575892725 605.6167697163849 605.6507493817506 912.7094862570943 961.8533210610638 988.1293206378082 667.7882117778013 327.0684414944742 848.4527716596011 293.9398248179969
665 0.005 3.325 2 717.3177499958971 605.8519497490655 605.8860419104183 912.6877449968831 961.8482358311163 988.128854164552 667.9186121079409 327.1410255559581 848.4649964926513 293.9398574568839
666 0.005 3.33 2 717.4446902326222 606.0867136400415 606.1209576681633 912.6924282206166 961.8483932187798 988.1289890908101 668.0551853617524 327.2129490328679 848.488654746918 293.9398807841541
667 0.005 3.335 1 717.5624381752247 606.3199726632889 606.3545929179121 912.7395254098154 961.8543385669161 988.1299337363725 668.218087554074 327.2837091843878 848.5404405107973 293.9398847087388
668 0.005 3.34 2 717.696980290635 606.55379767179 606.5885291848563 912.7179118679542 961.849270146609 988.1294674165866 668.3479246883802 327.3562259854934 848.5526300211136 293.9399155288653
669 0.005 3.345 2 717.8232172578126 606.7872093722932 606.8220913101673 912.7225784385259 961.8494264622724 988.1296028977256 668.4838648881645 327.428079225367 848.5761795379744 293.9399374800845
670 0.005 3.35 1 717.9402207865387 607.0191248299491 607.05438051321 912.7694074250152 961.8553338895871 988.1305405027568 668.6458941925226 327.4987561246328 848.6276678892125 293.939940313263
671 0.005 3.355 2 718.0740635092887 607.2516037595216 607.2869694954362 912.7479643121731 961.8502985988576 988.1300768080673 668.7751733295332 327.5712065643935 848.6398620999521 293.9399701443467
672 0.005 3.36 2 718.1996411246212 607.4836722603089 607.5191869590153 912.7526213507037 961.8504526770819 988.1302095183214 668.9104844950774 327.6429938741234 848.6633136063704 293.9399914895255
673 0.005 3.365 1 718.3162005248399 607.7142538375707 607.7501395257013 912.7992067973742 961.8563340694825 988.1311443240359 669.0717026595697 327.7136253907267 848.7145383112318 293.9399938636175
674 0.005 3.37 2 718.4492135724635 607.9453956289386 607.9813901914707 912.7779074928377 961.851318946441 988.1306799928593 669.2003416005347 327.785985502015 848.7266956777692 293.9400232191713
675 0.005 3.375 2 718.5740423610348 608.176129723684 608.2122719427026 912.782562336229 961.8514728103573 988.1308110249817 669.3350065810524 327.8576915724749 848.7500529888339 293.940044423376
676 0.005 3.38 1 718.6898878595657 608.4053851215076 608.4418960131881 912.8288903442344 961.8573156833482 988.1317380290283 669.4953925637147 327.9282281872809 848.8010004988766 293.9400468844297
677 0.005 3.385 2 718.8221527133045 608.6351983760183 608.671817045797 912.8077645871983 961.8523334113522 988.1312797170007 669.6234661441157 328.0005168083628 848.8131487963046 293.9400762954471
678 0.005 3.39 2 718.9463093427756 608.8646067072726 608.9013717087171 912.8124113309709 961.8524856093157 988.1314113051183 669.7575114695818 328.0721504629547 848.8364162255804 293.9400977861083
679 0.005 3.395 1 719.0615446969654 609.0925452635511 609.1296763176442 912.8584824003705 961.8582975661665 988.1323344305596 669.9172357366941 328.1426074357823 848.8870921930564 293.9401005460817
680 0.005 3.4 2 719.1930680954322 609.3210386882772 609.3582764439938 912.8375408615262 961.8533427653207 988.1318756683843 670.0447055659387 328.2148132154107 848.8992312034716 293.9401296455251
681 0.005 3.405 2 719.3165156059521 609.5491298419162 609.5865126741602 912.8421538078221 961.8534930413119 988.1320092993219 670.1781122504135 328.2863712718878 848.9224030715851 293.9401517820257
682 0.005 3.41 1 719.4311155042319 609.7757599754959 609.8135064060605 912.8879890918515 961.8592784255378 988.1329305972959 670.3369402923798 328.3567303141949 848.9728227528459 293.9401550529612
683 0.005 3.415 2 719.5618765396969 610.0029421027225 610.0407942153041 912.8671731101703 961.8543512931581 988.132475986563 670.4637951659049 328.4288714406168 848.9849375865095 293.940185186374
684 0.005 3.42 2 719.6846533798888 610.2297247275335 610.2677206388205 912.8718158195056 961.8545036593111 988.1326085397295 670.5965534866319 328.5003565195789 849.0080230552002 293.9402077177749
685 0.005 3.425 1 719.7986424832562 610.455054005016 610.4934113340771 912.9174019224258 961.860258777642 988.1335245986825 670.7545013604018 328.5706387066157 849.0581605853165 293.940211476898
686 0.005 3.43 2 719.9286771529536 610.6809331863079 610.7193950967411 912.8967439011524 961.8553556947461 988.1330701580214 670.8808360148488 328.6427017463848 849.0702621321017 293.9402421160077
687 0.005 3.435 2 720.0507684743316 610.9064155492719 610.9450199817925 912.9013794402606 961.8555053252164 988.1332007656921 671.0129766656686 328.7141103522862 849.0932555596021 293.9402651417177
688 0.005 3.44 1 720.1641155072637 611.1304533698836 611.1694167043047 912.9467411137006 961.861238775467 988.1341176406015 671.1700062496805 328.7843220213218 849.1431449207606 293.9402693450953
689 0.005 3.445 2 720.29340365889 611.3550381062797 611.3941049973791 912.9262229695785 961.8563541844179 988.133664195617 671.2958658809051 328.8562964706302 849.1552197525766 293.940300298358
690 0.005 3.45 2 720.4148084981513 611.5792286930867 611.6184368642587 912.9308452137581 961.8565032887589 988.1337915499333 671.4274327387003 328.9276207328742 849.1781161823752 293.9403236847097
691 0.005 3.455 1 720.5274932625543 611.801982954043 611.84154774278 912.9759245839418 961.8621944828188 988.1347008403375 671.5836393706495 328.9977453227075 849.2277102571021 293.940328149093
692 0.005 3.46 2 720.656090010711 612.0252815918819 612.0649488911253 912.9555968778551 961.8573468125979 988.1342506304496 671.7089564717912 329.0696362219779 849.23979831242 293.940359202283
693 0.005 3.465 2 720.7768341261657 612.2481887530627 612.2879960994815 912.9602604170062 961.8574929067389 988.1343792830236 671.8399215630657 329.1408790440158 849.2626237601124 293.9403827889195
694 0.005 3.47 1 720.8888929343459 612.4696676170483 612.5098292682875 913.0051670396364 961.8631675044167 988.1352862580792 671.9953041255073 329.2108980201025 849.3119617827325 293.9403873903508
695 0.005 3.475 2 721.0167672659998 612.6916884157687 612.7319515796403 912.9849477339581 961.8583318419883 988.1348379508109 672.1200878905612 329.2827112672525 849.3240367084743 293.9404184792385
696 0.005 3.48 2 721.1368419524632 612.9133202190435 612.9537222479603 912.9895495360615 961.8584783316894 988.1349642098606 672.2504333021952 329.3538732713897 849.3467579341443 293.9404420723006
697 0.005 3.485 1 721.2482771352633 613.1335316830078 613.1742857878023 913.0342120002066 961.8641237866436 988.1358649126325 672.4049808855998 329.4238066821702 849.395832418386 293.9404467174671
698 0.005 3.49 2 721.375449233425 613.3542827361283 613.3951373368709 913.0141709725369 961.8593148058332 988.1354169846339 672.5292144978414 329.4955353055881 849.4078981418743 293.9404770673676
699 0.005 3.495 2 721.4948574248095 613.5746472967452 613.6156395630907 913.0187424809859 961.8594591694635 988.1355464854591 672.6589708662764 329.5666137857081 849.4305258855737 293.94050071767
700 0.005 3.5 1 721.6056700833192 613.7935992571704 613.8349414143651 913.0631604564403 961.8650731695751 988.1364438763106 672.8126855662397 329.6364534880145 849.4793393723376 293.9405052998361
701 0.005 3.505 2 721.7321190627879 614.0130884318563 614.0545300878121 913.0432470120089 961.8602926803352 988.1359978022699 672.936378679892 329.7080991288245 849.4913595301323 293.9405360530563
702 0.005 3.51 2 721.8508756987196 614.2321937410018 614.2737718496847 913.0478435547889 961.8604381090538 988.1361248426897 673.0655344988518 329.7790867060375 849.5138913895125 293.9405594703008
703 0.005 3.515 1 721.9610795369067 614.4498944793293 614.4918202191435 913.0920286106549 961.8660233352997 988.137017870761 673.2184264954222 329.8488153874433 849.5624492914923 293.9405640753375
704 0.005 3.52 2 722.0868252038076 614.6681299214396 614.7101541655311 913.0722622390506 961.8612666497445 988.1365744525343 673.3416108359397 329.9203845351611 849.5744325121445 293.9405947423953
705 0.005 3.525 2 722.2049171216897 614.8859840237486 614.9281435465861 913.0768499539751 961.8614108430046 988.1367022075199 673.4701786480092 329.9912925666898 849.5968727882444 293.9406180377832
706 0.005 3.53 1 722.3145081812687 615.1024413992911 615.1449463513683 913.1208031399972 961.8669678138924 988.13759011413 673.6222613038185 330.0609289377953 849.6451782581378 293.9406226083126
707 0.005 3.535 2 722.4395532579193 615.3194309602836 615.362033480681 913.1012173693573 961.8622325429145 988.1371443051958 673.744912953072 330.1324088112718 849.6571713951618 293.9406525283296
708 0.005 3.54 2 722.5569924855757 615.5360416676688 615.5787783404752 913.105770487708 961.8623741679889 988.137274804468 673.8728978867188 330.203231236266 849.6795243002128 293.9406757903657
709 0.005 3.545 1 722.6659711565707 615.7512631991162 615.7943431649798 913.1495377856216 961.8679181037547 988.1381642600476 674.0241755628409 330.2727688279303 849.727588588759 293.9406802838318
710 0.005 3.55 1 722.7803113101379 615.965971599247 616.0093500630327 913.1747408640285 961.8670417693774 988.137062350189 674.1714606348723 330.3426373793577 849.7672673791518 293.9406992465013
711 0.005 3.555 1 722.8961293449955 616.1802071932357 616.2238706469008 913.1893211881136 961.8653656807264 988.1367218566958 674.3145831737758 330.4128941410132 849.8007087999281 293.9407067122637
712 0.005 3.56 1 723.0122231465278 616.3939794163699 616.4379148497587 913.1994319739898 961.8646279713256 988.1370562651683 674.4542455315911 330.4832665218306 849.8305951801209 293.9407116795495
713 0.005 3.565 1 723.1279018988581 616.6072940306884 616.6514905062386 913.2082103361894 961.8646852205333 988.1375043357303 674.5912188710174 330.553692504949 849.8586523626261 293.9407143493311
714 0.005 3.57 1 723.2430965051798 616.8201565617703 616.864604525631 913.2170540299535 961.8651873493098 988.1378553783072 674.726370459692 330.6241295894312 849.8860173422731 293.9407172168014
715 0.005 3.575 1 723.3578906854776 617.0325727115629 617.0772638606638 913.2262916002127 961.8657752853223 988.1380941642706 674.8602825359452 330.6945427283931 849.9131928316226 293.9407255132068
716 0.005 3.58 1 723.4723350960586 617.2445468672267 617.2894741648948 913.2358409253657 961.8662844831389 988.1382741069092 674.9933617402969 330.7649075034347 849.940367087584 293.9407365010243
717 0.005 3.585 1 723.5865303301423 617.4560829759832 617.501240439352 913.2456092959073 961.8667148390452 988.1384601053584 675.1258718085096 330.8352166939491 849.9676100578803 293.9407518335914
718 0.005 3.59 1 723.7005141620823 617.6671850747939 617.7125674179366 913.2554461816522 961.8670743589181 988.1386582504355 675.2579780272636 330.9054705000561 849.9948802735221 293.9407693896808
719 0.005 3.595 1 723.814284391721 617.8778564735256 617.9234591281813 913.2652598849893 961.8673873505385 988.1388646136531 675.3898244292719 330.9756739537211 850.0221237142345 293.9407896462887
720 0.005 3.6 1 723.9278776929019 618.0881008286999 618.1339196761132 913.275056934491 961.8676965988534 988.1390787830384 675.5213860371128 331.0459237506249 850.049351002138 293.9408120493477
721 0.005 3.605 1 724.0412915527495 618.2979207909164 618.3439523111441 913.2848408364446 961.8680172963899 988.1392956418371 675.6527126318991 331.116092768699 850.0765529172613 293.9408364830827
722 0.005 3.61 1 724.1545242886881 618.5073193090328 618.5535602622092 913.2945200636508 961.8683332374295 988.1395079404948 675.7838625561646 331.1862026556396 850.1036873273554 293.9408628623241
723 0.005 3.615 1 724.2675858528766 618.7162991183903 618.7627466397275 913.3042179821499 961.8686639911167 988.1397112886235 675.9147945374885 331.2562563000541 850.1307974916576 293.9408910771048
724 0.005 3.62 1 724.3804161900175 618.9248627330185 618.9715142185105 913.3138962825559 961.8689895724978 988.1399042610183 676.0454372050434 331.3262710016188 850.1578851609241 293.9409210085576
725 0.005 3.625 1 724.4930077344909 619.1330119063955 619.1798651999384 913.3235569435968 961.8693098184626 988.1400909738073 676.1759197458032 331.3962429834208 850.1848905669793 293.9409525327147
726 0.005 3.63 1 724.6054292183842 619.3407491891783 619.3878021954004 913.3331983396217 961.8696264897449 988.1402767753435 676.306266707492 331.4661730978766 850.2118567883965 293.9409855370209
727 0.005 3.635 1 724.7187100356556 619.5483640029736 619.595540796966 913.3431489653135 961.8699556348126 988.1404400786296 676.4412580875328 331.5360640517792 850.2389506867428 293.9410198920139
728 0.005 3.64 1 724.8316532052821 619.7556335009758 619.8029487012557 913.352802833992 961.8702037605744 988.1405939811483 676.5749485356374 331.6059195408158 850.2658679425119 293.9410555105903
729 0.005 3.645 1 724.9442818972975 619.962547857338 620.0100078585042 913.3623316330218 961.8704550982457 988.1407612328927 676.7077782821807 331.6757343788226 850.2926639632574 293.9410922492681
730 0.005 3.65 1 725.0566100967419 620.1691027714359 620.2167128141546 913.3718127555202 961.8707228779415 988.1409335817614 676.839980602922 331.7455151536096 850.3193799666579 293.9411300173762
731 0.005 3.655 1 725.168665174006 620.3752954645644 620.4230595572913 913.3812913778834 961.8710080602687 988.1411075814411 676.9716848828655 331.8152683254641 850.3460493316626 293.9411686723193
732 0.005 3.66 1 725.2804765279669 620.5811238296676 620.6290450557947 913.3907595422813 961.8712936944102 988.1412767665524 677.1030275325811 331.884986714787 850.3726594125072 293.9412080774787
733 0.005 3.665 1 725.392048777916 620.7865862096839 620.8346670490844 913.4002311955044 961.8715801174023 988.1414450082473 677.2339749430822 331.9546683947139 850.399250577305 293.9412480908589
734 0.005 3.67 1 725.5034032371788 620.9916815452847 621.0399238999383 913.4097050670448 961.8718667740168 988.1416131978475 677.3645970001504 332.0243107599819 850.4258168696822 293.9412885472673
735 0.005 3.675 1 725.6145555315376 621.1964086214037 621.2448140969241 913.4191781361434 961.8721572731453 988.1417859876639 677.4949090940991 332.0939314737448 850.4523622296266 293.9413292851265
736 0.005 3.68 1 725.7255055424378 621.4007664383957 621.4493363803912 913.4286235544998 961.8724409868001 988.1419549125409 677.624919210112 332.1635122806138 850.4788635312502 293.9413701036825
737 0.005 3.685 1 725.8362480728786 621.6047544171433 621.6534898719301 913.4380427688338 961.8727151761028 988.1421195281282 677.7546716662579 332.2330649859364 850.5053097128095 293.9414108635202
738 0.005 3.69 1 725.9467669613351 621.8083720699276 621.8572738841521 913.4474518597727 961.8729898924881 988.142283625664 677.8841410904877 332.3025768066039 850.5317054196097 293.9414513619698
739 0.005 3.695 1 726.0570890381859 622.0116189257118 622.0606878110323 913.4568419958023 961.8732633513783 988.1424488869906 678.0133405408968 332.372050739375 850.5580527511889 293.9414914163108
740 0.005 3.7 1 726.1672016378188 622.2144945150872 622.2637310940162 913.4662120201216 961.8735361616596 988.1426134030036 678.1422661792971 332.441494684316 850.584353339954 293.9415308647593
741 0.005 3.705 1 726.2771229617036 622.4169988213707 622.4664035258255 913.475570510832 961.8738123467175 988.1427785740087 678.2709385090179 332.5109003642884 850.610615675037 293.9415695512644
742 0.005 3.71 1 726.3868755546915 622.619132054677 622.6687051445552 913.484925465422 961.8740931750151 988.1429472152246 678.3993689564556 332.5803099897346 850.6368540628797 293.9416073419948
743 0.005 3.715 1 726.4964275464553 622.820894161179 622.8706358359757 913.4942645797346 961.8743729537997 988.1431153933337 678.5275658612425 332.6496669401778 850.6630442505399 293.9416441106853
744 0.005 3.72 1 726.6057831583184 623.0222850797694 623.0721955142923 913.5035838878874 961.8746503888783 988.1432814856012 678.6555075342527 332.7189789744216 850.689187739155 293.9416797574352
745 0.005 3.725 1 726.7149352441594 623.2233048353734 623.2733841538884 913.5128651092037 961.8749158849591 988.1434390005735 678.7831733110274 332.7882488096918 850.7152677420853 293.9417142025046
746 0.005 3.73 1 726.8238836156878 623.4239535151384 623.474201819451 913.5221454636263 961.8751874931237 988.143603376032 678.9105783688788 332.8574816468874 850.7413063942229 293.9417473665546
747 0.005 3.735 1 726.9326358578743 623.6242314964981 623.6746487769957 913.5314274649813 961.8754689015266 988.1437741257436 679.0377457179784 332.9266746979152 850.7673177669499 293.9417791902041
748 0.005 3.74 1 727.04121947744 623.8241390476088 623.8747252903016 913.5407197393888 961.8757611214098 988.1439479898652 679.1647021162146 332.9958437849155 850.7933216427466 293.9418096333599
749 0.005 3.745 1 727.1496149834198 624.023676361606 624.0744315265416 913.5499862813956 961.876046048373 988.1441151135481 679.291427738232 333.0649725907377 850.8192767936043 293.9418386746579
750 0.005 3.75 1 727.2578028756258 624.2228437852948 624.2737677698702 913.559210372866 961.8763142175005 988.1442739571845 679.4179374039282 333.134060017674 850.8451656273303 293.9418663307968
751 0.005 3.755 1 727.3657878896101 624.4216413843064 624.4727340809693 913.568423839763 961.8765855895938 988.1444379359315 679.5442184364571 333.2031103572887 850.8709914741905 293.941892598899
752 0.005 3.76 1 727.473581909638 624.6200699620719 624.6713311768128 913.5776325641968 961.8768646796581 988.1446057086611 679.6702645561824 333.2721212000184 850.896788774004 293.9419174952637
753 0.005 3.765 1 727.5811887573942 624.818130076831 624.8695595789984 913.5868371972023 961.8771492036061 988.1447747108562 679.7960801559435 333.3410942846879 850.9225576892009 293.9419410560436
754 0.005 3.77 1 727.6885730421765 625.01582181352 625.0674194422287 913.5959911788855 961.8774152939269 988.1449344699558 679.9216432575797 333.4100300999372 850.9482547080607 293.9419633366401
755 0.005 3.775 1 727.7957637528231 625.2131456072029 625.2649112085426 913.605149937173 961.8776890715803 988.1450979019546 680.0469781963956 333.4789306676151 850.9739184588586 293.9419843830667
756 0.005 3.78 1 727.9027720726143 625.4101023074955 625.462035585534 913.6143147969653 961.8779733587693 988.1452667156166 680.1720992911436 333.5477810359095 850.9995607645187 293.9420042555333
757 0.005 3.785 1 728.0095842084686 625.6066926788138 625.6587932401883 913.6234494702555 961.8782518852695 988.1454335718297 680.2970175054419 333.6165856517139 851.0251368399994 293.9420230226598
758 0.005 3.79 1 728.1162183964079 625.8029175841864 625.8551850523509 913.6325593383509 961.8785191469008 988.1455935973979 680.4216936236476 333.6853618680168 851.0506238304706 293.9420407738422
759 0.005 3.795 1 728.2225043678001 625.9987770418909 626.0512111997906 913.6416636433603 961.8787946261017 988.1457589153173 680.5460949829499 333.7541242335897 851.0761115495327 293.9420575790317
760 0.005 3.8 1 728.3286567411355 626.1942717405308 626.246872404295 913.6507759174332 961.8790774559614 988.1459240152467 680.6702945631185 333.822842441773 851.1015818260075 293.9420735140008
761 0.005 3.805 1 728.4346671289049 626.3894020861253 626.4421689614729 913.6598780335879 961.8793614949343 988.1460897176452 680.794288043313 333.8915199047352 851.1270273586478 293.9420886627495
762 0.005 3.81 1 728.5405058336263 626.5841686108963 626.6371013934474 913.6689490218482 961.8796329031974 988.1462496035425 680.9180607425958 333.9601572636967 851.1524195347613 293.9421031195781
763 0.005 3.815 1 728.6461633881397 626.7785719884189 626.8316703335161 913.6780187481822 961.8799062460808 988.1464109890684 681.0416474227694 334.0287535101615 851.1777722997533 293.9421169602865
764 0.005 3.82 1 728.7516424683116 626.9726131665062 627.0258766301445 913.6870833808782 961.8801845959221 988.1465760156185 681.1650219937748 334.0973132839226 851.2030932777319 293.9421302639478
765 0.005 3.825 1 728.8569417190371 627.1662924340997 627.2197207211872 913.6961383931178 961.8804656768529 988.1467406510167 681.2881742897237 334.1658021300051 851.2283841977232 293.9421431135535
766 0.005 3.83 1 728.9620502258251 627.3596105007807 627.4132032452871 913.7051518118317 961.8807317936837 988.1468996399874 681.4111328855782 334.234266188492 851.2536182438359 293.9421555991727
767 0.005 3.835 1 729.0669743733433 627.5525681454291 627.6063249776741 913.7142055104312 961.8810133485914 988.1470599941698 681.5338546111683 334.3026985456718 851.2788270325051 293.9421677869137
768 0.005 3.84 1 729.1717117779222 627.7451657013495 627.7990862921126 913.7232133833684 961.8812948814594 988.147227004964 681.6565090902676 334.3711189830767 851.3040177688084 293.9421797348338
769 0.005 3.845 1 729.2762545037409 627.9374039046477 627.9914879374863 913.7321950159732 961.8815635786743 988.1473838299548 681.7788931003985 334.4394858443978 851.3291629982593 293.94219152706
770 0.005 3.85 1 729.380603071569 628.1292833978194 628.1835305145079 913.7411735158444 961.8818359482099 988.1475440267924 681.9010252629168 334.5078136185615 851.354274730694 293.9422032150358
771 0.005 3.855 1 729.4847650020265 628.3208047410618 628.3752146279941 913.750157434697 961.8821189234592 988.1477088330092 682.0229961054539 334.5760808480149 851.3793584346377 293.9422148416473
772 0.005 3.86 1 729.5887374943893 628.5119686763459 628.5665409727261 913.7591119340608 961.8823901748142 988.1478663517833 682.1447048028658 334.6443202309712 851.4043932842292 293.9422264758504
773 0.005 3.865 1 729.6925199133335 628.7027758790182 628.7575102265544 913.7680625157224 961.8826634345669 988.1480265927902 682.2661793196372 334.7125258516811 851.4293913013375 293.9422381497511
774 0.005 3.87 1 729.7960978440416 628.8932269360106 628.9481229952783 913.7769834252971 961.8829334260033 988.1481872350229 682.3874153032058 334.7806974126843 851.4543181347769 293.942249889639
775 0.005 3.875 1 729.8994975603269 629.0833226492895 629.138380015791 913.7858933574446 961.8832017000572 988.1483440114373 682.5085001341544 334.8488319731466 851.4792185723805 293.9422617548173
776 0.005 3.88 1 730.0027129850506 629.2730636765785 629.328281976059 913.7948055709439 961.8834737504501 988.1485034379788 682.6293400097585 334.916920705779 851.5040940773403 293.9422737580398
777 0.005 3.885 1 730.105731012871 629.4624503612276 629.5178293251427 913.8037242567206 961.8837563815806 988.1486683113391 682.749959147505 334.9849721614395 851.5289530805996 293.9422859104568
778 0.005 3.89 1 730.2085711180318 629.6514837155655 629.7070229313246 913.8126129665825 961.884026715239 988.1488239052582 682.8703657633388 335.0529872611368 851.553764067572 293.9422982481281
779 0.005 3.895 1 730.3112265115731 629.8401641665714 629.895863329455 913.8215000065746 961.8842983745271 988.1489830866533 682.9905533485235 335.1209565128173 851.5785397488445 293.9423107815222
780 0.005 3.9 1 730.4136998353215 630.0284925754507 630.0843512973501 913.830379736393 961.8845749253601 988.1491445140722 683.1105384195582 335.1888783591837 851.6032821323321 293.94232349627
781 0.005 3.905 1 730.5159825957398 630.2164695018067 630.2724874289615 913.8392297321275 961.884842610105 988.1493010003204 683.2303451361116 335.2567640451699 851.6279721292213 293.9423364235382
782 0.005 3.91 1 730.6180805068767 630.4040957328566 630.4602724756431 913.8480765122831 961.8851118613932 988.1494601023522 683.3499395627971 335.3246124812436 851.6526252911542 293.9423495673789
783 0.005 3.915 1 730.7199874003281 630.5913718773747 630.6477069143738 913.8568820751725 961.8854012541841 988.1496272132299 683.4692449830405 335.3924272035003 851.6772510141936 293.9423629028069
784 0.005 3.92 1 730.8217141780945 630.7782985178807 630.8347915653649 913.8656851093083 961.885671426636 988.1497827469692 683.5883776948717 335.4602142013281 851.7018272353426 293.9423764489288
785 0.005 3.925 1 730.9232570499258 630.9648765439697 631.0215272227099 913.8744925053932 961.8859400030273 988.149938383786 683.7073238929213 335.5279554239983 851.7263660160535 293.9423902051362
786 0.005 3.93 1 731.0246373776754 631.1511066627412 631.2079145901338 913.8833006986924 961.8862136947271 988.1500993233917 683.8260933033999 335.5956927623824 851.750876812042 293.9424041333116
787 0.005 3.935 1 731.1258300838102 631.3369895687282 631.3939543526261 913.8920798311938 961.88647724261 988.1502520442539 683.9446563420773 335.6633859732277 851.7753368976538 293.9424182500507
788 0.005 3.94 1 731.2268336220652 631.5225259021664 631.5796471821124 913.900856836183 961.8867442270808 988.1504095505669 684.0630164405613 335.7310287813949 851.7997615714439 293.9424325523196
789 0.005 3.945 1 731.3276570540676 631.7077163365352 631.7649937592133 913.9096312191434 961.8870172283454 988.150570785148 684.1811768729476 335.7986230343888 851.8241595751698 293.9424470011001
790 0.005 3.95 1 731.4282937168084 631.892561575399 631.9499947655569 913.918377483138 961.8872803295171 988.1507239202028 684.2991350087912 335.866173401335 851.8485082577789 293.9424616037953
791 0.005 3.955 1 731.5287429285845 632.0770622931979 632.1346508831127 913.9271211107981 961.8875453565065 988.1508808384355 684.416893335142 335.9336806850963 851.8728196507024 293.9424763625496
792 0.005 3.96 1 731.6290139976315 632.261219405548 632.3189629613377 913.9358669940126 961.8878179131159 988.1510398774249 684.5344709340354 336.0011454693906 851.8971048522582 293.9424912235232
793 0.005 3.965 1 731.7290970063577 632.4450332745547 632.5029314789507 913.9445829208645 961.8880806999357 988.1511930433596 684.6518403798788 336.0685716331424 851.921340816892 293.9425062056806
794 0.005 3.97 1 731.8290026121836 632.628504643666 632.6865571423356 913.9532894661401 961.8883425928055 988.1513473442161 684.7690069266891 336.1359597748138 851.9455386509261 293.9425212989089
795 0.005 3.975 1 731.9287296350079 632.8116342061453 632.8698406448473 913.961992154613 961.8886108811008 988.1515064721741 684.8859720936496 336.203315232331 851.9697094489378 293.9425364606361
796 0.005 3.98 1 732.0282698906776 632.9944225618153 633.0527826004294 913.9706716636806 961.8888730411294 988.15166022366 685.0027377246206 336.2706221490898 851.9938333101522 293.9425517080148
797 0.005 3.985 1 732.1276279553965 633.1768705470176 633.2353837918287 913.9793514450325 961.8891387143082 988.1518136234964 685.1193094637191 336.3378879612369 852.0179233127618 293.9425670318393
798 0.005 3.99 1 732.2268079692079 633.3589788094488 633.4176448945456 913.9880274488578 961.8894091797321 988.1519744058173 685.2356869124651 336.4051103167041 852.0419859667011 293.9425823919429
799 0.005 3.995 1 732.3258052354876 633.5407479637079 633.5995665337709 913.9966749875642 961.8896689899927 988.1521261432988 685.351864963172 336.4722908970183 852.0660013051015 293.942597803185
800 0.005 4 1 732.4246263654654 633.722179078505 633.7811496623873 914.0053179935104 961.8899277348042 988.1522795846131 685.4678715413561 336.5394293895534 852.0899783882044 293.9426132651687
801 0.005 4.005 1 732.5232695980816 633.9032723154168 633.9623946432343 914.013956379614 961.8901949972071 988.1524371950419 685.5836714667386 336.606518380469 852.1139302434814 293.9426287382016
802 0.005 4.01 1 732.621676054382 634.0840288425633 634.1433024969659 914.0225708099998 961.8904544988387 988.1525883231603 685.6992830036401 336.6735703208539 852.1378398962557 293.9426442372585
803 0.005 4.015 1 732.7199135241193 634.26444868615 634.3238734379264 914.0311813156101 961.8907158653637 988.1527419359064 685.8146670010183 336.7405903805613 852.1617166287188 293.9426597622557
804 0.005 4.02 1 732.8179909819906 634.444532772673 634.5041082719625 914.0397871253991 961.8909828046192 988.1529010613693 685.929867300935 336.807566933892 852.1855651686168 293.9426752753181
805 0.005 4.025 1 732.9158906906127 634.6242815237304 634.6840074812659 914.0483783042936 961.8912462592081 988.1530537864028 686.0448448099646 336.8745027269821 852.2093849406277 293.94269080011
806 0.005 4.03 1 733.0136220786887 634.8036957337389 634.8635717571682 914.0569447253948 961.8915005449319 988.1532041790684 686.1597882412442 336.9413961664569 852.2331511890178 293.9427063375257
807 0.005 4.035 1 733.1111456103257 634.9827755867431 635.0428014760545 914.0654988262238 961.8917598086476 988.1533605335572 686.274467726475 337.0082605169966 852.2568693194917 293.9427218497218
808 0.005 4.04 1 733.2085410029651 635.1615221662166 635.2216975170682 914.074045451244 961.8920282276274 988.1535153017032 686.3889472137307 337.0750724099365 852.2803322857822 293.9427373574048
809 0.005 4.045 1 733.3057509965616 635.3399362968828 635.4002607087467 914.082597168181 961.8922915652192 988.1536683037792 686.5032161208642 337.1418399563661 852.3038769911235 293.9427528685418
810 0.005 4.05 1 733.4027860647299 635.5180189096653 635.5784919312381 914.0911261347771 961.8925510173057 988.1538235722473 686.6173088472734 337.2085655545999 852.3274433346752 293.9427683475809
811 0.005 4.055 1 733.499644015902 635.6957706192682 635.7563918305548 914.0996342553317 961.8928045208258 988.1539718348217 686.7311920526561 337.2752487516611 852.3510003175168 293.9427838187526
812 0.005 4.06 1 733.5963259277711 635.8731918905609 635.9339609655951 914.1081430506003 961.8930621288517 988.1541264591509 686.8448736993914 337.3418894266268 852.3745426040083 293.942799281988
813 0.005 4.065 1 733.6928343586517 636.0502834802935 636.1112000620448 914.1166508055517 961.8933253777503 988.1542785196253 686.958362557265 337.4084970202838 852.3980670610166 293.9428147128495
814 0.005 4.07 1 733.7891647113653 636.2270458804088 636.2881096641896 914.125133875006 961.8935814830135 988.1544293548679 687.0716500783834 337.4750751272518 852.4215502597372 293.9428301334824
815 0.005 4.075 1 733.8853179614277 636.4034798505197 636.464690490763 914.1336145780923 961.8938381397006 988.1545808047728 687.1847505744006 337.5415987768536 852.4449987288618 293.94284555408
816 0.005 4.08 1 733.9812868769814 636.5795867780799 636.6409437924005 914.1420819080607 961.8940956768844 988.1547343694006 687.297678602027 337.6080764068283 852.4684067313159 293.9428609404212
817 0.005 4.085 1 734.0770900720055 636.755366482255 636.816869609975 914.150561006786 961.8943525846113 988.1548841220886 687.4104699965496 337.6745084399854 852.4917790754068 293.94287631397
818 0.005 4.09 1 734.1727347548513 636.930820040002 636.9924688648432 914.1590357161508 961.8946149469479 988.1550363415452 687.5230624738654 337.7408911770694 852.5151307267125 293.9428916823338
819 0.005 4.095 1 734.2682041907342 637.1059479663902 637.1677421433541 914.1674891271492 961.8948754128429 988.1551898744323 687.6354533682297 337.8072405969139 852.5384579886789 293.9429070135195
820 0.005 4.1 1 734.3634987166198 637.2807508251544 637.3426900280871 914.1759087839924 961.8951267553221 988.1553387380767 687.7476414651442 337.8735437804967 852.5617343428288 293.9429223350581
821 0.005 4.105 1 734.4586197563032 637.4552294009676 637.5173132597569 914.1843268231831 961.8953802450703 988.1554896807028 687.8596492507713 337.9397998201718 852.5849715857923 293.9429376530749
822 0.005 4.11 1 734.5535772025308 637.6293840126275 637.6916122807334 914.1927365150189 961.8956397868056 988.1556423917822 687.9714259557229 338.0060128044115 852.6081808281755 293.942952947169
823 0.005 4.115 1 734.6483572925439 637.8032156177004 637.8655879053497 914.2011172876452 961.8958892808234 988.1557878921183 688.08300876948 338.0721858460632 852.6313386037745 293.9429682287059
824 0.005 4.12 1 734.7429589856612 637.9767247983334 638.0392407584477 914.2094977123744 961.89614234014 988.1559369263559 688.1944180255342 338.1383138367103 852.6544628465928 293.942983508593
825 0.005 4.125 1 734.8373888330427 638.1499119208984 638.2125713056789 914.217894270852 961.8964103368579 988.1560943145086 688.3056389672374 338.2043984491873 852.6775662762208 293.9429987586678
826 0.005 4.13 1 734.9316404081662 638.3227778337292 638.3855802916638 914.2262554054954 961.8966615548173 988.156239024714 688.4166750444127 338.2704412312594 852.7006225635353 293.9430140026884
827 0.005 4.135 1 735.0257136395143 638.4953232348967 638.5582684108845 914.234611627512 961.8969120374065 988.1563871190766 688.5275268082592 338.3364391706828 852.7236450500641 293.9430292446716
828 0.005 4.14 1 735.119645895593 638.6675495172451 638.730636846693 914.2429709279719 961.8971714585559 988.1565408088182 688.6382281966311 338.4023941157909 852.7466512604949 293.94304446203
829 0.005 4.145 1 735.2134028020799 638.8394567031246 638.9026858762739 914.2512951598026 961.8974189922544 988.1566861305441 688.7487406816581 338.4683044034886 852.7696054883588 293.9430596760997
830 0.005 4.15 1 735.3069828214532 639.0110451619329 639.0744159428436 914.2596128119395 961.8976686037419 988.1568337434554 688.8590598660602 338.5341730589233 852.7925224976087 293.9430748908029
831 0.005 4.155 1 735.4003955590716 639.1823159110305 639.245827929246 914.2679201162441 961.8979222335612 988.1569860258553 688.9691708808951 338.6000021899223 852.8154097667503 293.9430900761374
832 0.005 4.16 1 735.4935862683369 639.3532693026971 639.4169223282692 914.276204704546 961.8981697817005 988.1571317361525 689.0790968591142 338.6657877858477 852.8382477577185 293.9431052577025
833 0.005 4.165 1 735.5866287548306 639.5239062960735 639.587699979463 914.2844921486262 961.898420253931 988.1572778745834 689.1888442801702 338.7315288666983 852.8610813078473 293.9431204391947
834 0.005 4.17 1 735.6795122328846 639.6942270407949 639.7581611567408 914.2927889989455 961.898676307805 988.1574290518408 689.2984217444297 338.7972305999562 852.8840156850462 293.9431355965819
835 0.005 4.175 1 735.7722463551852 639.86423243847 639.9283066195055 914.3010557988076 961.8989236703735 988.157573877599 689.4078237549521 338.8628860170064 852.9068405450206 293.9431507419976
836 0.005 4.18 1 735.8648129326249 640.0339231215838 640.0981370081918 914.3093133713836 961.899171480811 988.1577222170029 689.5170462697321 338.9284961350916 852.9295799753975 293.9431658859784
837 0.005 4.185 1 735.9572129964846 640.2032997549885 640.2676529931557 914.3175654065465 961.8994258977771 988.1578732394283 689.6260910021929 338.9940611607908 852.9522673948801 293.9431810014551
838 0.005 4.19 1 736.0494484405267 640.3723630480833 640.4368552644543 914.3257967307658 961.8996735850742 988.158017792469 689.734957037749 339.0595831779478 852.9749090635602 293.9431961034159
839 0.005 4.195 1 736.1415133649811 640.5411134344176 640.6057443324898 914.33402622957 961.8999230454474 988.1581648620715 689.8436429921233 339.1250593622407 852.997515964128 293.9432112011014
840 0.005 4.2 1 736.2334217243794 640.7095504266209 640.774319801518 914.3422646633646 961.9001769737364 988.1583134056731 689.9521536245117 339.1904911989699 853.0202540385626 293.9432262691877
841 0.005 4.205 1 736.3251541061253 640.8776757329623 640.942583214425 914.3504524561953 961.9004161844161 988.1584552073832 690.0604729416958 339.2558780223866 853.0428795731707 293.9432413277819
842 0.005 4.21 1 736.416714261124 641.0454900594656 641.1105352958743 914.3586330275718 961.9006600269929 988.1586003081663 690.168613168498 339.3212284229869 853.0654303893498 293.9432563795722
843 0.005 4.215 1 736.508109139474 641.2129940435503 641.2781766999706 914.3668124612212 961.900912221093 988.1587509531047 690.2765762015155 339.3865300061464 853.0879316787979 293.9432713982075
844 0.005 4.22 1 736.5993423518796 641.3801883182189 641.4455080652249 914.3749855773551 961.9011662146588 988.1589017016418 690.384362725767 339.4517921775865 853.1103919237572 293.9432864047306
845 0.005 4.225 1 736.6904103975914 641.5470733860961 641.6125299288583 914.3831202929758 961.9014072639359 988.1590437308485 690.4919451839405 339.5169989723342 853.1327954812715 293.9433014024113
846 0.005 4.23 1 736.7813034137596 641.7136499772308 641.7792429677597 914.3912535447016 961.9016486249083 988.1591865140043 690.5993306678007 339.5821634413558 853.1551570957251 293.9433163957252
847 0.005 4.235 1 736.8720325377442 641.8799188000419 641.9456478910247 914.3993957246117 961.901899306577 988.1593350458916 690.7065546833383 339.6472716599934 853.177494382336 293.9433313583366
848 0.005 4.24 1 736.9626056279271 642.0458802683428 642.1117451323829 914.4075157082174 961.9021422432785 988.1594774985631 690.8136106893992 339.7123389890311 853.1997777594181 293.9433463097389
849 0.005 4.245 1 737.0530161613613 642.2115352356408 642.2775355149683 914.4156345058575 961.9023854376117 988.1596209164985 690.9205037531417 339.7773638114007 853.2220366196519 293.9433612516423
850 0.005 4.25 1 737.1432610487988 642.3768842615442 642.443019653879 914.4237534265786 961.9026341427767 988.1597682765614 691.0271369796212 339.8423473694805 853.2442751459826 293.9433761624291
851 0.005 4.255 1 737.2333383779013 642.5419280321997 642.608198201816 914.4318626108928 961.9028832239704 988.1599146209027 691.1336413688107 339.9072908343172 853.266489312108 293.9433910539439
852 0.005 4.26 1 737.3232544945404 642.7066668186277 642.7730714875585 914.4399405532969 961.9031218535791 988.1600546429116 691.2399870081528 339.9721871513783 853.2886655008519 293.9434059312135
853 0.005 4.265 1 737.4130030336755 642.8711017614424 642.9376405212922 914.4480163892636 961.9033624908824 988.1601984618262 691.3461749988699 340.0370391021083 853.3108019757548 293.9434207982457
854 0.005 4.27 1 737.5025895543059 643.0352332891578 643.1019058312328 914.4560909975567 961.9036099646102 988.1603458729297 691.4521902705051 340.1018465077718 853.3329098683453 293.9434356334002
855 0.005 4.275 1 737.5920179283517 643.1990620095725 643.2658680210974 914.4641557998069 961.9038581958789 988.1604920388176 691.5580379756334 340.1666080648487 853.3549883218133 293.9434504459936
856 0.005 4.28 1 737.6812819403513 643.3625884510348 643.4295276370449 914.4721885032878 961.9040938055875 988.1606309211062 691.6637065068128 340.2313245910221 853.3770175870882 293.9434652429873
857 0.005 4.285 1 737.7703819260286 643.5258130621368 643.5928851744553 914.4802201233914 961.9043327914451 988.1607712763901 691.7691999764581 340.2959944057286 853.399012134019 293.943480028192
858 0.005 4.29 1 737.8593221802537 643.6887366325974 643.7559413494047 914.4882520958635 961.9045793012185 988.160918277192 691.8745240219629 340.3606196335933 853.4209817457779 293.9434947748666
859 0.005 4.295 1 737.9481050190341 643.8513597257361 643.9186967489846 914.4962766554925 961.9048270931421 988.1610644527126 691.9796769557101 340.425198636518 853.4429326991078 293.9435095015003
860 0.005 4.3 1 738.0367268488606 644.0136830162465 644.0811520110228 914.5042737152082 961.9050631114014 988.1612032126714 692.0846563878125 340.4897259881203 853.4648356853568 293.9435242106139
861 0.005 4.305 1 738.1251838134725 644.175707387914 644.2433079442593 914.5122645821273 961.9052995816205 988.16134275195 692.1894664906491 340.5542117733771 853.4867005164723 293.943538908372
862 0.005 4.31 1 738.2134812132387 644.337433373526 644.4051651754853 914.5202516722904 961.9055431546817 988.1614898269123 692.2940994400379 340.6186526883457 853.5085355290576 293.9435535705342
863 0.005 4.315 1 738.3016221391775 644.4988612990751 644.5667240898814 914.5282323155806 961.9057886050318 988.1616341653149 692.3985614457006 340.6830494500816 853.5303447329617 293.9435682112648
864 0.005 4.32 1 738.3896033735325 644.6599918471751 644.727985317185 914.536188045098 961.9060233191876 988.1617719328535 692.5028522862842 340.747416227841 853.5521095736417 293.9435828306362
865 0.005 4.325 1 738.4774265028996 644.8208257036337 644.8889495325783 914.5441531355069 961.9062618378423 988.161913172827 692.6070001993854 340.8117319602312 853.5738427167832 293.9435974389681
866 0.005 4.33 1 738.5650933324176 644.9813634149281 645.0496173016194 914.552107380091 961.9065031600833 988.1620551979029 692.7109775506718 340.876012180367 853.5955496642603 293.9436120082503
867 0.005 4.335 1 738.652590335047 645.141605009729 645.2099888040071 914.5600524225647 961.9067458770365 988.1621981624055 692.8147660773026 340.9402410539493 853.6172333985813 293.9436265583663
868 0.005 4.34 1 738.7400216265883 645.3015517192161 645.3700649924838 914.5679530999928 961.9069760368394 988.1623350956924 692.9183839580376 341.0044209977428 853.6388542486773 293.9436410918822
869 0.005 4.345 1 738.8272484906523 645.461203910196 645.5298463832709 914.5758563587132 961.9072098001765 988.1624745933325 693.0218229835818 341.0685528131839 853.6604397490506 293.9436556128277
870 0.005 4.350000000000001 1 738.9142976851413 645.6205623006323 645.6893336585788 914.5837626059697 961.9074513599448 988.1626196065077 693.1250920810243 341.1326347672234 853.6820061821898 293.9436700908781
871 0.005 4.355 1 739.0011831991367 645.7796274458019 645.8485273951355 914.591663551243 961.907695312652 988.1627618362888 693.2281861852367 341.1966620051298 853.7035513310486 293.9436845456463
872 0.005 4.36 1 739.0879042350181 645.938399907226 646.0074281710109 914.5995536507015 961.9079322325872 988.1629003669602 693.3311107638617 341.2606437531951 853.7250603239049 293.9436989797522
873 0.005 4.365 1 739.1744675789699 646.0968803147904 646.1660365906155 914.6074316272773 961.9081653311255 988.1630367677624 693.4337708645718 341.3245817772419 853.7465346281618 293.9437134022955
874 0.005 4.37 1 739.2608725654328 646.2550692375897 646.3243532297356 914.6153017395949 961.9084023649442 988.1631775482576 693.5363759745933 341.3884753497722 853.7679816611794 293.9437277860681
875 0.005 4.375 1 739.3471254801375 646.4129673147542 646.4823787139653 914.6231654611745 961.9086444557672 988.1633226461421 693.6388292321789 341.4523240737629 853.7894019929478 293.9437421500035
876 0.005 4.38 1 739.4332190830762 646.5705749290588 646.6401134837469 914.6309983891641 961.9088745379693 988.1634589448834 693.7410981222642 341.5161269873297 853.8107757931238 293.9437564948495
877 0.005 4.385 1 739.5191547568352 646.7278927800506 646.7975581914421 914.6388281110137 961.9091055953616 988.1635956268734 693.8431938085978 341.5798840669026 853.8321159910297 293.9437708270509
878 0.005 4.39 1 739.6049350894483 646.8849214669998 646.9547134395644 914.6466554007956 961.9093435149599 988.1637360907129 693.9451175118797 341.6435947858232 853.8534321802839 293.9437851203655
879 0.005 4.395 1 739.6905666010515 647.0416614710501 647.1115797315407 914.654471203881 961.9095819574964 988.1638783715265 694.0468999397149 341.7072588531391 853.8747198229876 293.9437993935102
880 0.005 4.4 1 739.7760432848676 647.1981133256965 647.2681576026228 914.6622684394051 961.9098113543968 988.1640135821107 694.1485354978572 341.7708773097206 853.8959648736216 293.9438136461617
881 0.005 4.405 1 739.8613717276561 647.3542775223492 647.4244475240805 914.6700811185749 961.9100473187591 988.1641505678173 694.2499146766087 341.8344501635119 853.9171990626476 293.9438278886809
882 0.005 4.41 1 739.9465512391542 647.5101547992297 647.5804502169964 914.677873875258 961.9102830420127 988.1642905917874 694.351131145125 341.897974722431 853.9383945136707 293.9438420904176
883 0.005 4.415 1 740.0315786259907 647.6657458341182 647.7361663462269 914.685652367386 961.9105189622744 988.1644320109548 694.4522002596709 341.9614519040204 853.9595535596402 293.9438562709646
884 0.005 4.42 1 740.1164371780071 647.8210517757236 647.8915970281978 914.6934203775411 961.9107456002857 988.1645663417249 694.5531161950772 342.0248843221557 853.9806926905512 293.9438704350595
885 0.005 4.425 1 740.2012405266854 647.9760725912821 648.046742143761 914.7011992991834 961.9109719102875 988.1646958245848 694.6538542574619 342.088269893849 854.0017408832991 293.94388458856
886 0.005 4.43 1 740.2858497945846 648.1308089223596 648.2016024921141 914.7089643119597 961.911200489297 988.1648315010611 694.7544327712696 342.1516080870434 854.0227956169136 293.9438987141176
887 0.005 4.435 1 740.3702880133828 648.2852614277476 648.3561787263926 914.7167107544497 961.9114318039558 988.1649717117991 694.8548547771848 342.2149001404494 854.0438333173906 293.9439128202848
888 0.005 4.44 1 740.4545681662762 648.4394306176076 648.5104713960465 914.7244229136064 961.9116536560531 988.1651043359606 694.9551221170905 342.2781457282432 854.0648308572095 293.9439269112497
889 0.005 4.445 1 740.5387217234933 648.5933170748026 648.6644811172711 914.732170176285 961.9118971080276 988.1652453633784 695.0552292278138 342.3413448499613 854.0858471205792 293.9439409930827
890 0.005 4.45 1 740.622705954684 648.7469213221215 648.8182083573807 914.739892801232 961.9121338496966 988.1653871475764 695.1551708142573 342.4044919537715 854.1068079496091 293.9439550391793
891 0.005 4.455 1 740.7066646868714 648.9002439294085 648.9716535886411 914.7475970777621 961.9123675402193 988.1655240057489 695.2549549842611 342.4676015808373 854.1277381193838 293.9439690706881
892 0.005 4.46 1 740.7903942964741 649.0532853767344 649.1248173992262 914.7552700910506 961.9125928294197 988.165656677563 695.354567351216 342.5306621946234 854.1486074766285 293.9439830892484
893 0.005 4.465 1 740.8739344665435 649.2060462147024 649.2777003530675 914.7629393067089 961.9128184319974 988.1657916313312 695.4540149468676 342.5936748289879 854.1694379313967 293.9439970953854
894 0.005 4.47 1 740.9573062133292 649.3585270430244 649.4303030331995 914.7706086444281 961.9130509428729 988.1659305955892 695.5533033562225 342.6566327293598 854.1902432427361 293.9440110697302
895 0.005 4.475000000000001 1 741.0405187222524 649.5107284316015 649.5826260090861 914.7782669141025 961.9132828855519 988.1660677982437 695.6524316641572 342.719528141271 854.2110222530779 293.9440250250297
896 0.005 4.48 1 741.1235745148965 649.6626510222854 649.7346698845382 914.7859002719423 961.9135056028892 988.1661980662831 695.751398654643 342.7823858490287 854.2317597410147 293.944038967397
897 0.005 4.485 1 741.206439738039 649.8142954450614 649.8864352942941 914.7935415035532 961.9137313701706 988.1663312704513 695.8502084405835 342.845201702224 854.2524453187756 293.9440528967732
898 0.005 4.49 1 741.2891647980605 649.965662401275 650.0379229157203 914.8011765964014 961.913961642725 988.1664679705304 695.9488544099119 342.9079732788197 854.2731175529296 293.9440667962413
899 0.005 4.495 1 741.3717353357106 650.1167516848154 650.1891327563509 914.8087831380942 961.9141860648449 988.1666031399767 696.0473216659946 342.9706984854347 854.2937569728961 293.9440806721297
900 0.005 4.5 1 741.4541621128419 650.2675643948687 650.3400656829383 914.8163680410554 961.9144056099212 988.1667348050682 696.1456246095904 343.0333788065187 854.3143608420057 293.9440945288766
901 0.005 4.505 1 741.5364449413308 650.4181010266399 650.4907222459784 914.8239559758706 961.9146297880627 988.1668662650553 696.2437733135133 343.0960134141398 854.334936324508 293.9441083705765
902 0.005 4.51 1 741.6185857550209 650.5683621327987 650.6411030053847 914.8315444998699 961.9148589231206 988.1670042111116 696.3417657930947 343.1586014477583 854.3554883253299 293.9441221741081
903 0.005 4.515 1 741.7005858259585 650.7183482675155 650.7912085202499 914.839124091919 961.9150882899936 988.1671399915599 696.4396018845958 343.2211423893797 854.3760154635382 293.9441359550265
904 0.005 4.52 1 741.7824393886546 650.8680597282913 650.9410391618978 914.8466832871399 961.9153114308235 988.1672710866586 696.5372752803348 343.2836354597083 854.3965018068358 293.9441497174642
905 0.005 4.525 1 741.8641429614364 651.0174974167868 651.0905956613497 914.8542338700738 961.9155317872512 988.16740169568 696.6347859438192 343.3460813434579 854.4169558797456 293.9441634662603
906 0.005 4.53 1 741.9456994681864 651.166661790018 651.2398785844317 914.8617820538309 961.9157584359623 988.1675369937284 696.732135056033 343.408481446107 854.4373846582437 293.9441771723804
907 0.005 4.535 1 742.0271137781888 651.3155533602679 651.3888884494417 914.8693217476798 961.9159860387097 988.1676721943337 696.8293312374302 343.4708336489526 854.4577877076041 293.9441908556007
908 0.005 4.54 1 742.108377017758 651.4641726036565 651.5376257380832 914.8768364184762 961.9162040063965 988.1678001399088 696.9263565967773 343.533140888681 854.4781479377991 293.9442045228658
909 0.005 4.545 1 742.1894945962561 651.6125201159369 651.686091028791 914.8843471100937 961.9164235216061 988.1679307483283 697.0232245373899 343.595415870276 854.4984755201455 293.9442181744346
910 0.005 4.55 1 742.2704620765559 651.760596368093 651.834284806832 914.8918434396874 961.9166456829598 988.1680649634573 697.1199460292584 343.6576355404975 854.5187759359741 293.9442317875026
911 0.005 4.555 1 742.3512880229531 651.9084019746138 651.982207665146 914.8993392433056 961.9168727145703 988.1681998990925 697.2165122105656 343.7198036034654 854.5390528806166 293.9442453805462
912 0.005 4.56 1 742.4319385231063 652.0559381223768 652.1298604995146 914.9067787674556 961.917079953834 988.1683257057043 697.3129326819943 343.7819216639082 854.5590204738124 293.9442589565933
913 0.005 4.565 1 742.5124483830605 652.2032046765947 652.2772435896194 914.9142437593233 961.917299709452 988.1684561892419 697.4091947676121 343.8439919091302 854.5791277282842 293.944272518132
914 0.005 4.57 1 742.5928224413575 652.3502022340308 652.4243574609225 914.9217139692795 961.9175261279347 988.1685908551035 697.5052983938003 343.9060129681126 854.5992805377047 293.9442860411513
915 0.005 4.575 1 742.6730603758948 652.4969314096256 652.5712026944284 914.9291761441065 961.9177513429062 988.1687245338512 697.6012439343165 343.9679852564558 854.6194388186624 293.9442995468408
916 0.005 4.58 1 742.7531580125193 652.6433925861905 652.7177797081442 914.9366125204195 961.9179670440025 988.1688515050536 697.6970271873399 344.0299019374836 854.6395642943063 293.9443130349098
917 0.005 4.585 1 742.8331157179001 652.7895864403055 652.8640891241369 914.944046416182 961.9181837635729 988.168980806435 697.7926647502881 344.0917728491852 854.6596604751459 293.9443265103144
918 0.005 4.59 1 742.9129328355795 652.9355134550329 653.0101314499251 914.9514771347807 961.9184072195019 988.16911422774 697.8881426228359 344.1535979561871 854.6797316430362 293.9443399509509
919 0.005 4.595 1 742.992606973267 653.0811739532533 653.1559070670934 914.9588949631533 961.9186294558745 988.1692457562459 697.9834539255214 344.2153885738757 854.6997734750564 293.9443533688793
920 0.005 4.600000000000001 1 743.0721159343525 653.2265687352301 653.3014168255272 914.9661445491697 961.918833585668 988.1693768709199 698.0785923209667 344.2771260389283 854.7197665830389 293.94436676865
921 0.005 4.605 1 743.1514871765044 653.3716983556383 653.4466610909432 914.9734708598705 961.9190540982149 988.1695072791658 698.1735879497755 344.3388126880722 854.7397101990442 293.9443801565861
922 0.005 4.61 1 743.2307246281472 653.516563273008 653.5916404212576 914.9809266548663 961.9193065067848 988.1696454468607 698.2683910645715 344.4004487690506 854.7596596439786 293.9443935112553
923 0.005 4.615 1 743.3098275904235 653.6611641309529 653.7363553598088 914.9883425796427 961.919534416881 988.1697753312745 698.363069285872 344.4620366623555 854.7795831983852 293.9444068481181
924 0.005 4.62 1 743.388787261481 653.8055012024878 653.8808062654579 914.9957260945835 961.9197435090649 988.1698996362429 698.4576174791971 344.5235757680518 854.7994564939295 293.9444201680105
925 0.005 4.625 1 743.4676033348536 653.9495751460249 654.0249937572454 915.0030902246481 961.9199555054747 988.1700278860443 698.5520098836944 344.5850667539988 854.8193001779414 293.9444334775779
926 0.005 4.63 1 743.5462740866091 654.0933865048654 654.1689183814087 915.0104425344618 961.9201725787929 988.1701585666095 698.6462459464615 344.6465107281351 854.8391176882639 293.9444467543269
927 0.005 4.635 1 743.6248109386961 654.2369357928485 654.3125806546479 915.0177822090507 961.9203913845828 988.1702878565811 698.7403307447348 344.7079104461861 854.8589108630734 293.9444600102671
928 0.005 4.64 1 743.7032015853306 654.3802232944819 654.4559809417074 915.025096716959 961.9206018493045 988.1704141427012 698.8342583480736 344.7692586559752 854.8786641110031 293.9444732571291
929 0.005 4.645 1 743.7814613324225 654.5232499690283 654.599120054044 915.0324156669801 961.9208156882919 988.1705412594831 698.9280397539715 344.8305730795319 854.8983931885635 293.9444864959481
930 0.005 4.65 1 743.8595761169518 654.6660161525355 654.7419984182779 915.0397303081875 961.9210333659763 988.1706715927587 699.0216629963761 344.8918327450757 854.9180956704273 293.9444997023444
931 0.005 4.655 1 743.9375542610545 654.8085223024209 654.8846165047073 915.0470327095928 961.921251136219 988.1707994963634 699.1151707916765 344.953040844601 854.9377722045895 293.94451289408
932 0.005 4.66 1 744.0153635196446 654.9507689430721 655.0269748305927 915.0543109274728 961.9214607669838 988.1709244518455 699.2085006477539 345.0141981550699 854.9574052753919 293.9445260767427
933 0.005 4.665 1 744.0930156661072 655.0927567970906 655.1690741603658 915.0615930888575 961.9216771774627 988.171053107843 699.3016459334028 345.0753066181447 854.9770120528271 293.9445392529234
934 0.005 4.67 1 744.1705446290592 655.2344862083777 655.3109147766758 915.0688784498595 961.921895644046 988.1711828568857 699.3946518389566 345.1363661210011 854.9965977304735 293.9445524005919
935 0.005 4.675 1 744.2479583365016 655.3759576704026 655.4524972057823 915.07615245312 961.9221132460175 988.1713092523302 699.487471212817 345.1973835903933 855.0161594385829 293.9445655320544
936 0.005 4.68 1 744.3252274142576 655.5171717060338 655.593821940805 915.083399283172 961.9223204931958 988.1714334994019 699.5801527091106 345.258334153415 855.0356792172339 293.9445786512904
937 0.005 4.685 1 744.4023560558621 655.6581291450547 655.7348897102512 915.0905019890791 961.9225227383188 988.1715576588936 699.6727119198509 345.3192404054857 855.0551589199423 293.9445917643554
938 0.005 4.69 1 744.4793746333036 655.7988300896354 655.8757007583229 915.0976473018699 961.9227343736429 988.1716869772359 699.7651259183909 345.3801015107622 855.0746085970325 293.9446048444487
939 0.005 4.695 1 744.5562486438262 655.9392752141362 656.01625572892 915.104828746581 961.9229532594698 988.1718169991163 699.8573903269919 345.440914555403 855.0940359864633 293.9446179091971
940 0.005 4.7 1 744.6329867856322 656.0794650746523 656.1565551641809 915.1120187255631 961.9231661448141 988.1719396855617 699.9495057946422 345.5016809827517 855.1134336516069 293.9446309595193
941 0.005 4.705 1 744.7095624394342 656.219399605566 656.2965991986816 915.1192055737237 961.9233699395024 988.1720592271249 700.041453820298 345.5624024908738 855.1327965794633 293.9446439994481
942 0.005 4.71 1 744.7860113267448 656.3590798378729 656.4363885922118 915.1263375561332 961.923579638567 988.1721880981713 700.133257799415 345.6230689123184 855.1520970429819 293.9446570096817
943 0.005 4.715 1 744.8623230866496 656.4985060035573 656.5759236768436 915.1335130571033 961.9237945179725 988.1723177220936 700.2249086585886 345.6836856161536 855.1713973542712 293.9446700018967
944 0.005 4.72 1 744.9384879347763 656.6376786692572 656.7152050117186 915.1406576081458 961.9239933662817 988.1724366542205 700.3164086201532 345.7442554689995 855.1906442018573 293.9446829776709
945 0.005 4.725000000000001 1 745.0145187604986 656.7765984400606 656.8542331921828 915.1478111248465 961.9241997197242 988.1725592274817 700.4077616836105 345.8047763106519 855.2098773387197 293.9446959432944
946 0.005 4.73 1 745.0904173980531 656.9152659161321 656.9930088134531 915.1549760222796 961.9244155873916 988.1726883674005 700.4989863961116 345.8652532291351 855.2290993037308 293.9447088746968
947 0.005 4.735 1 745.166189334856 657.05368161775 657.1315323988057 915.1621310796115 961.924629703654 988.1728160241515 700.5900607141288 345.9256821783128 855.2483018338816 293.9447217854257
948 0.005 4.74 1 745.2418267222976 657.1918459510086 657.2698043798332 915.1692604048793 961.9248338922587 988.1729360531768 700.6809796004588 345.9860619487125 855.2674644398244 293.944734682376
949 0.005 4.745 1 745.3173251102761 657.3297592041338 657.4078251125778 915.176382418995 961.9250370765072 988.1730556045648 700.7717378285253 346.046395645505 855.2865948504277 293.9447475691792
950 0.005 4.75 1 745.3926900173615 657.467422059805 657.5455952033775 915.1835044591188 961.9252488006568 988.1731836269582 700.8623514921227 346.1066796636582 855.3057030301869 293.9447604189099
951 0.005 4.755 1 745.4680221843184 657.6048349888458 657.6831150908333 915.1906216006973 961.9254662700963 988.1733135989435 700.9528266043301 346.1668981133259 855.3247796060506 293.9447732477743
952 0.005 4.76 1 745.5431800225432 657.741998535746 657.8203853482543 915.1977179596456 961.9256730345178 988.173434759758 701.043150110038 346.2270733389656 855.3438236345529 293.9447860608958
953 0.005 4.765 1 745.6181766990969 657.8789132161886 657.9574064946336 915.2048103070409 961.9258774358332 988.173555797197 701.133325282703 346.2872028015113 855.3628398428853 293.9447988608879
954 0.005 4.77 1 745.6930425530059 658.0155797049056 658.0941791324317 915.211882431779 961.9260819307112 988.1736787774104 701.2233936577788 346.3472755321309 855.3818212079606 293.9448116264311
955 0.005 4.775 1 745.7677619182298 658.1519983694768 658.2307037095534 915.2189545880722 961.9262916644824 988.1738053884974 701.3132969719743 346.4073036279632 855.4007843555302 293.9448243730017
956 0.005 4.78 1 745.8423381770185 658.2881699047682 658.3669808470589 915.2260068538088 961.926493472573 988.1739246649352 701.4030476580431 346.4672801826798 855.4197104060947 293.9448371041303
957 0.005 4.785 1 745.9167773546222 658.4240946415143 658.5030109590721 915.2330596066652 961.9266971071378 988.1740447596212 701.4926476392449 346.5272101138654 855.438610930802 293.9448498248094
958 0.005 4.79 1 745.9910817923494 658.5597730691698 658.6387945338666 915.2401090592534 961.9269051963917 988.174168060123 701.5820996672113 346.587095233526 855.4574889505848 293.9448625129241
959 0.005 4.795 1 746.065257374722 658.6952056253505 658.7743320272313 915.2471521944192 961.9271157333482 988.1742940508024 701.6714051315826 346.6469241950504 855.4763456655796 293.9448751823855
960 0.005 4.8 1 746.1392921574894 658.8303926869592 658.9096238231234 915.254163353744 961.9273145956436 988.1744131202495 701.7605570460845 346.7067076080837 855.4951567620166 293.9448878338268
961 0.005 4.805 1 746.2132010203081 658.9653348406167 659.0446704728824 915.2611746379445 961.9275159385899 988.174532703871 701.8495652023598 346.7664438081364 855.5139390061238 293.9449004764681
962 0.005 4.81 1 746.2869776593376 659.1000325994843 659.1794724885668 915.2681845110656 961.9277220235028 988.1746549164717 701.9384301219758 346.8261326053279 855.5326996831086 293.9449130868028
963 0.005 4.815 1 746.3606333561397 659.2344865109944 659.3140303972669 915.2751930412783 961.9279285543008 988.174780179221 702.0271510460291 346.8857749579595 855.5514921196726 293.9449256812671
964 0.005 4.82 1 746.4341347590367 659.3686968167791 659.4483445217777 915.2821607862909 961.9281230827509 988.1748960431402 702.1157159536862 346.9453650168224 855.570202060072 293.9449382584835
965 0.005 4.825 1 746.5075076805733 659.5026641461042 659.5824154187441 915.2891223612082 961.9283206866804 988.1750158177815 702.2041021243483 347.0049079810687 855.5888712816442 293.9449508239798
966 0.005 4.83 1 746.5807511262285 659.6363890115945 659.7162436155809 915.2960898505046 961.9285274835192 988.1751396014949 702.2923670899798 347.0644018517796 855.6075178983505 293.9449633573752
967 0.005 4.835 1 746.6538676824473 659.7698719267697 659.8498296158142 915.3030531219028 961.9287356201453 988.1752626351704 702.3804995754531 347.1238477632205 855.6261407702584 293.9449758717741
968 0.005 4.84 1 746.7268537760956 659.9031133061669 659.9831738504164 915.3099954344353 961.9289328877835 988.1753774158676 702.4684925365357 347.1832315740739 855.6447247363628 293.9449883701843
969 0.005 4.845 1 746.7997204881132 660.0361136388792 660.1162767957309 915.3169375949027 961.9291310162062 988.1754938810784 702.556354094176 347.2425877068209 855.6632662889866 293.9450008560741
970 0.005 4.850000000000001 1 746.8724568599962 660.1688734092143 660.249138954451 915.3238770852631 961.9293353751425 988.1756172621788 702.6440739114112 347.3018898465726 855.6817943512073 293.9450133122026
971 0.005 4.855 1 746.9450903062449 660.3013932880375 660.3817609582918 915.3308197539744 961.9295443893943 988.1757401801216 702.7316646621273 347.361125171913 855.7003145371855 293.9450257469536
972 0.005 4.86 1 747.0175859460376 660.4336735664019 660.5141431384683 915.3377305185022 961.9297408132037 988.1758565013816 702.8191052028224 347.4203166581726 855.7187905191338 293.9450381631052
973 0.005 4.865 1 747.0899422895563 660.5657146988243 660.646285953208 915.3446336308118 961.9299377399338 988.1759742681595 702.9063984790685 347.4794638113756 855.7372327972269 293.945050568397
974 0.005 4.87 1 747.1621650493405 660.6975171789231 660.7781898888129 915.3515329233444 961.9301400717362 988.1760954147355 702.9935484144388 347.5385623238109 855.7556514101536 293.9450629440175
975 0.005 4.875 1 747.2342580655991 660.829081486419 660.9098554249894 915.358424016143 961.9303436805111 988.1762166491413 703.0805566550235 347.5976042043777 855.7740456762094 293.9450753028622
976 0.005 4.88 1 747.3062197147007 660.9604080654756 661.0412830067587 915.365292770183 961.9305388341044 988.1763330221594 703.1674208162814 347.6566009015439 855.792401625532 293.9450876460256
977 0.005 4.885 1 747.3780496141698 661.0914972933969 661.1724730415322 915.3721575744627 961.9307358220889 988.1764500191726 703.2541401768708 347.7155502763611 855.8107278952416 293.9450999817973
978 0.005 4.89 1 747.4497508819785 661.2223497878167 661.3034260946578 915.3790205099122 961.9309378278999 988.1765687989154 703.3407214865269 347.7744539743995 855.8290314486969 293.9451122909317
979 0.005 4.895 1 747.521329576586 661.3529661849942 661.4341427953613 915.385880407576 961.9311416129169 988.1766897495955 703.4271553410588 347.8333124172685 855.8473138672908 293.94512458282
980 0.005 4.9 1 747.5927767546754 661.4833465665718 661.5646233060789 915.392706170862 961.9313371357514 988.1768062186623 703.5134440931328 347.8921188283092 855.8655494065007 293.9451368626344
981 0.005 4.905 1 747.6640919964765 661.6134915957074 661.6948682169617 915.3995339268223 961.931534965163 988.1769223246832 703.5995970034311 347.95087547427 855.8837585343857 293.9451491324423
982 0.005 4.91 1 747.7352799587399 661.7434017065754 661.824877985027 915.4063610423408 961.9317360663704 988.177043021538 703.6856131004366 348.0095818213109 855.9019484906378 293.9451613739437
983 0.005 4.915 1 747.8063440249747 661.8730773664603 661.9546530773002 915.4131807980004 961.9319373399157 988.1771611475161 703.771491816406 348.0682382198833 855.9201176799478 293.9451735931044
984 0.005 4.92 1 747.8772815403834 662.0025190236054 662.0841939418876 915.4199790406102 961.9321306239769 988.1772739100613 703.8572304962121 348.1268457585552 855.9382509947578 293.945185799212
985 0.005 4.925 1 747.9480908030237 662.1317271863697 662.2135010763714 915.4267730850669 961.9323239171491 988.1773889408173 703.9428311436856 348.1853982861961 855.9563552229147 293.9451979960497
986 0.005 4.93 1 748.0187500540268 662.2607032287162 662.3425758458039 915.4334217794567 961.9324987674245 988.1775072331598 704.0282651055143 348.2439188359145 855.9744485791749 293.9452101655231
987 0.005 4.935 1 748.08928900557 662.3894467308179 662.471417845435 915.4401471942455 961.9327017730759 988.1776290878387 704.1135708442984 348.3023939273494 855.9925005287565 293.9452223130922
988 0.005 4.94 1 748.1597279969795 662.5179581276914 662.6000275366632 915.4469515765493 961.9329204224991 988.1777464390226 704.1987421990934 348.3608136926302 856.0105662809668 293.9452344440295
989 0.005 4.945 1 748.2300305064666 662.6462376333603 662.7284051772351 915.4537184023459 961.9331154476599 988.1778574346663 704.2837654973932 348.4191804035557 856.0285743341281 293.9452465678634
990 0.005 4.95 1 748.3003726395546 662.7742859690636 662.8565513894806 915.460475675041 961.9333111436604 988.1779736066825 704.3686627247802 348.4774933073967 856.0465489300772 293.9452586615079
991 0.005 4.955 1 748.3705264172801 662.9021035382981 662.9844666141328 915.4672238616922 961.9335083594096 988.1780912799646 704.4534258765378 348.535755847299 856.0644987677471 293.9452707351276
992 0.005 4.96 1 748.4405097549361 663.029690745529 663.1121512675508 915.4739494206411 961.9336985003423 988.1782032395499 704.5380525983331 348.5939679994105 856.0824104872385 293.9452827957254
993 0.005 4.965 1 748.5103534630238 663.1570481915552 663.2396059218979 915.480679371579 961.9338929622082 988.1783189270187 704.6225504678536 348.6521296811351 856.1003016862447 293.9452948441974
994 0.005 4.97 1 748.5800788684455 663.2841761508597 663.3668309280965 915.4873303371041 961.934082228065 988.1784339593571 704.7068886770056 348.7102393530143 856.1181853602781 293.9453068609104
995 0.005 4.975000000000001 1 748.6496726676007 663.4110747231607 663.493826368682 915.494004063165 961.9342788503511 988.1785508283127 704.7910720882613 348.7682977291918 856.136029206674 293.9453188597729
996 0.005 4.98 1 748.7191310648074 663.5377446762882 663.6205929635119 915.5006759823539 961.9344694558158 988.1786620590309 704.8751306785772 348.8263066105816 856.1538271947038 293.9453308460852
997 0.005 4.985 1 748.7884555459008 663.6641865347489 663.747131225157 915.5073555945826 961.9346618687258 988.1787740469109 704.9590608771989 348.8842991291588 856.1715937974815 293.9453428229253
998 0.005 4.99 1 748.8576533333728 663.7904007416475 663.8734416124279 915.5140377859481 961.9348587462226 988.1788924449592 705.0428607849612 348.9422225346807 856.1893393636395 293.9453547686778
999 0.005 4.995 1 748.926728902244 663.9163877850925 663.9995246042712 915.5207131278989 961.9350551634151 988.1790088435188 705.1265293931764 349.0000864256243 856.2070634269181 293.9453666957883
1000 0.005 5 1 748.9956799405725 664.0421480704457 664.1253806185414 915.5273673265152 961.9352432962513 988.1791186685917 705.2100624405076 349.0578994239585 856.2247512616117 293.9453786086067
1001 0.005 5.005 1 749.0644810035672 664.167681888092 664.2510100011737 915.5340493939625 961.9354416365828 988.1792330756646 705.2934600528788 349.1156617516132 856.2424328190816 293.9453905145988
1002 0.005 5.01 1 749.1331697872835 664.2929898866906 664.3764133300766 915.5407104052463 961.9356354605112 988.1793480188525 705.3767483470903 349.1733751963895 856.2600848141369 293.9454023900026
1003 0.005 5.015 1 749.2017451591028 664.4180725148092 664.5015910593662 915.5473552528827 961.9358295435645 988.1794629230877 705.4598830460372 349.2310384090812 856.2777091793791 293.9454142454723
1004 0.005 5.02 1 749.2702013751349 664.542930149691 664.6265435837945 915.5539730628155 961.9360155657546 988.1795743246441 705.5428796138457 349.2886509771365 856.2952928322723 293.9454260872922
1005 0.005 5.025 1 749.3385336584253 664.6675632810482 664.7512713833654 915.5605865449917 961.9362035808848 988.1796860531617 705.6257399772372 349.3462142191574 856.3128460296068 293.9454379151948
1006 0.005 5.03 1 749.4067477026525 664.7919723654802 664.8757748985686 915.5671940607134 961.9363966328488 988.1797997109696 705.708462194701 349.4037308713574 856.3304979055532 293.9454497119531
1007 0.005 5.035 1 749.4748446650929 664.9161578593324 665.0000546128957 915.5737938811995 961.9365911756558 988.1799158686188 705.7910541974159 349.4611989950478 856.3480701872847 293.9454614879162
1008 0.005 5.04 1 749.5428211004164 665.0401201116219 665.1241108931541 915.5803723995834 961.9367775063623 988.1800255761593 705.8735099565916 349.5186155863673 856.3655710712466 293.945473251847
1009 0.005 5.045 1 749.6106754178265 665.1638596105895 665.2479442070836 915.5869479440682 961.9369640008383 988.180135424429 705.9558308888672 349.5759793378792 856.3830255759553 293.9454850072145
1010 0.005 5.05 1 749.6784118332262 665.2873768529238 665.3715550357823 915.5935224706546 961.9371564893829 988.1802495030449 706.0380214841878 349.6332913690386 856.400450953386 293.9454967277832
1011 0.005 5.055 1 749.7460317656341 665.4106722443995 665.4949438053027 915.6000892362446 961.9373485438347 988.1803641770268 706.1200770863658 349.6905547554463 856.4178509387684 293.9455084309104
1012 0.005 5.06 1 749.8135424498383 665.5337461189833 665.6181108891871 915.6066594926298 961.937543846711 988.1804764650955 706.2020020330384 349.7477745714897 856.4352269299046 293.9455201191885
1013 0.005 5.065 1 749.8809297997152 665.6565989901527 665.7410567540921 915.6132127931322 961.9377320901947 988.1805856484968 706.2837936449314 349.8049576768246 856.4525692009162 293.9455317974898
1014 0.005 5.07 1 749.9481961355864 665.779231278598 665.8637818321378 915.6197586153022 961.9379227533933 988.1806999490377 706.3654487034133 349.8620820890288 856.4698874258045 293.9455434483165
1015 0.005 5.075 1 750.0153464697925 665.9016434750089 665.9862865919042 915.6262934466324 961.9381132655857 988.1808124915666 706.4469751651898 349.9191572487294 856.4871822298508 293.9455550780905
1016 0.005 5.08 1 750.0823775733544 666.0238359366737 666.1085713775086 915.6328052636879 961.9382960527926 988.180919631087 706.5283675917168 349.9761790321323 856.5044495320066 293.9455666948354
1017 0.005 5.085 1 750.1492933654453 666.1458089512801 666.2306365576496 915.6393129017706 961.938481126195 988.1810290620391 706.6096198595168 350.0331494790177 856.5216925101264 293.9455783007358
1018 0.005 5.09 1 750.2160875318158 666.2675631474021 666.3524826898979 915.645815527517 961.9386695268212 988.1811421831222 706.690742017881 350.0900678070856 856.5389113413479 293.9455898770406
1019 0.005 5.095 1 750.2827459923561 666.389099058675 666.4741103362491 915.6523125622545 961.9388598231957 988.1812546095966 706.7717357815208 350.1469378407666 856.5561025288653 293.9456014382393
1020 0.005 5.100000000000001 1 750.3492712982228 666.5104165676754 666.5955194845537 915.6587763106662 961.9390379876811 988.1813607855554 706.8525815746191 350.2037569923318 856.5732488903469 293.9456129894637
1021 0.005 5.105 1 750.4156860291394 666.6315165234649 666.7167108326717 915.6652437708815 961.9392209549295 988.1814679703598 706.9333046032685 350.2605257178261 856.5903737632965 293.9456245305569
1022 0.005 5.11 1 750.4819863455989 666.7523992952533 666.837684790465 915.6717126687211 961.9394115968436 988.1815817105288 707.0138925946446 350.3172416986434 856.6074810623779 293.9456360422378
1023 0.005 5.115 1 750.5481781830571 666.8730653282105 666.9584417965856 915.6781743782157 961.9396006772985 988.1816945160824 707.0943549031377 350.3739081333558 856.6245671853704 293.9456475389882
1024 0.005 5.12 1 750.6142564317016 666.9935149980664 667.0789822442736 915.6846153417744 961.9397814295914 988.1818007953158 707.1746884668174 350.4305233715083 856.6416174200752 293.9456590218994
1025 0.005 5.125 1 750.6802263007385 667.1137489980952 667.19930675282 915.6910250190864 961.939956331809 988.1819060524728 707.2549003652696 350.4870882004681 856.6586126191479 293.945670495054
1026 0.005 5.13 1 750.7460297883673 667.2337674903702 667.3194155890575 915.6974472286104 961.9401425867029 988.1820193343913 707.3349775321504 350.5436026817425 856.6755960756825 293.9456819372472
1027 0.005 5.135 1 750.8117361015445 667.3535709634948 667.4393092026039 915.7038673467621 961.9403310953612 988.1821302003809 707.4149262303897 350.6000622372221 856.6925693928954 293.9456933579676
1028 0.005 5.14 1 750.8773378420148 667.4731598255855 667.5589880015898 915.7102692560059 961.940511035841 988.1822339270476 707.4947433913289 350.6564729524014 856.709511203734 293.945704763576
1029 0.005 5.145 1 750.9428277902972 667.5925345567475 667.6784524477828 915.7166661122515 961.9406912623896 988.1823402019978 707.574400922945 350.7128345490613 856.7264260866233 293.9457161575883
1030 0.005 5.15 1 751.0082087683002 667.7116956090506 667.797702992171 915.7230633261919 961.9408770992231 988.1824504483363 707.6539421971396 350.7691474736884 856.7433219845466 293.9457275198059
1031 0.005 5.155 1 751.0734800261821 667.8306434143454 667.9167400737282 915.7294530543265 961.9410626542547 988.1825612800374 707.7333626441811 350.8254108405918 856.7601967426074 293.9457388655126
1032 0.005 5.16 1 751.138636848797 667.9493782980506 668.0355640433146 915.7358220480337 961.9412414632635 988.1826670006787 707.8126556281452 350.8816244075599 856.7770365624224 293.945750194103
1033 0.005 5.165 1 751.2036775071487 668.0679006789559 668.1541753208664 915.7421858470883 961.941420735022 988.182774405701 707.8918216344911 350.9377867258494 856.7938484626408 293.9457615129688
1034 0.005 5.17 1 751.268602764623 668.1862110564533 668.2725743816362 915.748533778219 961.9415987754674 988.1828812656679 707.9708519491136 350.9939147052214 856.8106352501397 293.9457728031822
1035 0.005 5.175 1 751.3334208544203 668.3043098969847 668.3907616849605 915.7548858480525 961.941783805693 988.1829904707706 708.0497645811462 351.0499864685479 856.8274058103277 293.9457840762245
1036 0.005 5.18 1 751.3981262716018 668.4221975956955 668.5087376294996 915.761217244918 961.9419611441649 988.183093966038 708.1285481228863 351.1060062064374 856.8441405725905 293.9457953368517
1037 0.005 5.185 1 751.4627257835419 668.5398744731036 668.6265025951966 915.76755769646 961.9421436207764 988.1831999328634 708.2072126650892 351.1619725152949 856.8608626484797 293.9458065859232
1038 0.005 5.19 1 751.5272169050141 668.6573410608407 668.744057045512 915.7738902184282 961.9423272221935 988.1833111969886 708.2857534029306 351.2178881430451 856.877560210429 293.9458178056591
1039 0.005 5.195 1 751.5915906502584 668.7745976940643 668.8614013526404 915.7802108080988 961.9425104794922 988.1834202513953 708.3641638539299 351.27375282856 856.8942309718968 293.9458290093364
1040 0.005 5.2 1 751.6558445866318 668.8916447180721 668.9785358736142 915.786509720709 961.9426861541516 988.1835228355035 708.4424419945815 351.3295664833892 856.9108652580355 293.9458401981463
1041 0.005 5.205 1 751.7199797542094 669.0084825736782 669.0954610353521 915.7928042267062 961.942862915417 988.1836272745816 708.5205917623435 351.3853013214485 856.9274716541657 293.9458513803979
1042 0.005 5.21 1 751.7840003007173 669.1251116754676 669.212177251457 915.7990960229598 961.9430445477135 988.18373488466 708.5986154803466 351.4409993190111 856.944057568082 293.9458625321525
1043 0.005 5.215 1 751.8479097128628 669.2415324482679 669.3286849443435 915.8053802782555 961.9432272954334 988.1838436928206 708.6765136480116 351.4966568784389 856.9606225244356 293.9458736680008
1044 0.005 5.22 1 751.9117080880981 669.3577455705025 669.4449847068053 915.8116550006517 961.9434053851215 988.1839482385456 708.7542971666117 351.5522577623062 856.9771558863913 293.9458847926326
1045 0.005 5.225000000000001 1 751.9753913495455 669.4737512283303 669.5610768225546 915.8179202989049 961.9435817616428 988.1840519889805 708.8319493526088 351.6078129809466 856.9936621735079 293.9458959098833
1046 0.005 5.23 1 752.0389627985567 669.5895498520126 669.67696171045 915.8241793673996 961.9437612538695 988.1841573507509 708.9094746883367 351.6633230237456 857.0101474751809 293.9459070004585
1047 0.005 5.235 1 752.102424732267 669.7051418689158 669.7926397928105 915.8304296611897 961.9439410779994 988.1842654630027 708.9868743754836 351.7188019338629 857.0266108904153 293.9459180788692
1048 0.005 5.24 1 752.1657776820836 669.8205274530713 669.9081112949711 915.8366579047196 961.9441155381043 988.184369102583 709.0641352843213 351.7742243999734 857.0430418625222 293.9459291488655
1049 0.005 5.245 1 752.2290179100708 669.9357072268402 670.0233767667935 915.8428770783199 961.9442886158661 988.1844708509575 709.1412629650792 351.8295911907045 857.0594436175925 293.9459402072526
1050 0.005 5.25 1 752.2921373254511 670.0506816303606 670.138436657679 915.8491068045885 961.9444681367501 988.1845780403303 709.2183151225931 351.8849057080071 857.0758227461046 293.9459512378484
1051 0.005 5.255 1 752.3551496832237 670.165451003759 670.2532913364892 915.855322814697 961.9446468541829 988.1846841475713 709.2952266655534 351.940170829021 857.0921831408117 293.9459622545094
1052 0.005 5.26 1 752.4180549339319 670.2800156503823 670.3679411346686 915.8615268860539 961.9448253981059 988.1847898019789 709.3720047765507 351.9953855842721 857.1085203181524 293.9459732571316
1053 0.005 5.265 1 752.4808489547864 670.3943760059476 670.482386454074 915.8677103589926 961.9449957441384 988.1848909860144 709.448651991439 352.050549459151 857.1248211247438 293.9459842488425
1054 0.005 5.27 1 752.5435256686861 670.5085323565763 670.5966276175899 915.8738921178559 961.9451687038892 988.1849947019259 709.525173839131 352.1056660514553 857.1410932663525 293.9459952318231
1055 0.005 5.275 1 752.6060970677983 670.622485214216 670.7106650982996 915.8800733764889 961.9453470194414 988.1851005521818 709.6015723957714 352.1607252024998 857.1573479399577 293.946006188368
1056 0.005 5.28 1 752.6685624825133 670.736234989798 670.8244993028977 915.8862470842136 961.9455245021002 988.1852053775765 709.677846653408 352.2157508917619 857.1735822169409 293.9460171303911
1057 0.005 5.285 1 752.7309186724843 670.8497821650989 670.9381306892421 915.8924116388098 961.9457018910966 988.1853100034604 709.7539976765522 352.2707200725192 857.1897935249148 293.9460280565888
1058 0.005 5.29 1 752.7931598007282 670.9631270880116 671.0515596432381 915.8985474036264 961.9458690764345 988.1854076731918 709.8300169956792 352.3256204577571 857.2059698607443 293.9460389723245
1059 0.005 5.295 1 752.8552891450635 671.0762700844165 671.1647864952789 915.9046833520426 961.9460383644848 988.1855087077823 709.9059151881406 352.3804738490899 857.2221177405764 293.9460498792632
1060 0.005 5.3 1 752.9173097350947 671.1892115427459 671.2778116205805 915.9108082495258 961.9462140585646 988.1856128136864 709.981691168587 352.4352784914634 857.2382541009398 293.9460607592202
1061 0.005 5.305 1 752.9792257776717 671.3019520137589 671.3906355361493 915.9169235782767 961.9463938840775 988.1857200034154 710.0573464469655 352.4900350860872 857.2543690845409 293.9460716216742
1062 0.005 5.31 1 753.0410364850409 671.414491817452 671.5032585989868 915.9230381522293 961.9465707416923 988.1858249303887 710.1328801849139 352.5447419299302 857.2704582611779 293.9460824687633
1063 0.005 5.315 1 753.1027356478371 671.5268312750384 671.6156811438223 915.9291323398066 961.9467371665231 988.1859229164659 710.2082842468137 352.5993992140089 857.2865083422903 293.9460933044725
1064 0.005 5.32 1 753.1643232747083 671.6389707650598 671.7279035513524 915.9352264804295 961.9469058701443 988.1860240455836 710.2835662195714 352.6540100854257 857.3025301650166 293.946104129511
1065 0.005 5.325 1 753.2258035504387 671.7509107161583 671.8399262389529 915.9413208296037 961.9470795180658 988.1861279714678 710.3587284767395 352.7085737448436 857.318532713687 293.9461149244053
1066 0.005 5.33 1 753.2871781484944 671.862651377353 671.9517494982877 915.9474093016685 961.9472553385809 988.1862302112676 710.4337678322485 352.7630885014661 857.334515706129 293.9461257031681
1067 0.005 5.335 1 753.3484463557066 671.9741933094111 672.0633738205548 915.9534803107847 961.9474236372741 988.1863303676254 710.5086852399241 352.8175769725686 857.3504741565444 293.9461364635039
1068 0.005 5.34 1 753.4096059805407 672.0855368160892 672.1747995422247 915.959534470255 961.9475882361651 988.1864282224373 710.5834798176027 352.8720062837575 857.3663978981099 293.946147208563
1069 0.005 5.345 1 753.4706558863626 672.196682301054 672.2860270579453 915.9655880447895 961.9477562222421 988.1865288648074 710.6581540031975 352.9263797440313 857.3822954165169 293.9461579430118
1070 0.005 5.350000000000001 1 753.5315945994939 672.3076301434716 672.3970567558579 915.9716397083459 961.9479286881935 988.1866304385469 710.732707864329 352.9807022376041 857.3981731458141 293.9461686494476
1071 0.005 5.355 1 753.5924312298844 672.418380790267 672.5078890442251 915.9776860991005 961.9481030801221 988.1867336954366 710.8071439271002 353.0349685997341 857.414032542596 293.9461793370789
1072 0.005 5.36 1 753.6531676572617 672.5289347437206 672.6185243904101 915.9837258234536 961.9482742883467 988.1868345569092 710.8814658370367 353.0891807081384 857.4298664884741 293.9461900063087
1073 0.005 5.365 1 753.7137887953317 672.6392921899256 672.7289629488994 915.9897424717253 961.9484381392202 988.1869313129496 710.9556477580405 353.1433410336907 857.4456677118085 293.9462006624164
1074 0.005 5.37 1 753.7743044936771 672.7494535320795 672.8392050198011 915.9957551971673 961.9486032687398 988.1870302526854 711.0297150742307 353.1974501574286 857.4614429059189 293.9462113060304
1075 0.005 5.375 1 753.8347107704366 672.8594191657563 672.949250922897 916.0017617262444 961.9487738296775 988.1871332303205 711.103676419649 353.2515091998418 857.4771963434087 293.9462219185355
1076 0.005 5.38 1 753.8950052804731 672.9691893031041 673.0591008098665 916.0077906216352 961.9489524625909 988.1872367565397 711.1775146130276 353.3055170766589 857.4929524055655 293.9462325103626
1077 0.005 5.385 1 753.9552056736422 673.0787644517967 673.1687551257719 916.0137959263496 961.9491242996087 988.1873377778951 711.2512314586668 353.3594740779932 857.5086780221243 293.9462430859485
1078 0.005 5.39 1 754.0153038200862 673.1881449653769 673.278214707983 916.0197753964967 961.9492870027414 988.1874330392635 711.3248263366511 353.4133875170879 857.5243634536121 293.9462536489224
1079 0.005 5.395 1 754.0753044136286 673.2973400946884 673.3874876653256 916.0257553958819 961.9494520109463 988.1875303682452 711.3983354203132 353.4672481205918 857.5400228512625 293.9462641975284
1080 0.005 5.4 1 754.1352004399553 673.4063415330116 673.4965674314449 916.0317277399074 961.949620726684 988.1876309888989 711.471718715575 353.5210569764135 857.555659184339 293.9462747208864
1081 0.005 5.405 1 754.1949928070864 673.5151495697355 673.6054541492003 916.0376916780012 961.9497908461302 988.1877338815483 711.5449773483697 353.5748139353224 857.5712747471191 293.9462852275368
1082 0.005 5.41 1 754.254678423323 673.6237645361614 673.7141480596056 916.0436407797671 961.9499577229591 988.1878340987813 711.6181081450098 353.6285195054651 857.5868655357157 293.9462957157735
1083 0.005 5.415 1 754.3142573790058 673.7321868566194 673.8226494939967 916.0495716037449 961.9501179193516 988.1879273938342 711.691117357487 353.6821751750182 857.6024222735929 293.9463061973049
1084 0.005 5.42 1 754.3737292964429 673.8404169439709 673.9309588030646 916.0555022229823 961.9502816771677 988.1880248212608 711.7640077192196 353.7357807734934 857.6179539225154 293.946316668186
1085 0.005 5.425 1 754.4330880942583 673.9484552586239 674.0390763523911 916.0614312330549 961.9504497916635 988.1881245920671 711.8368298545084 353.7893361540926 857.6334663629459 293.946327113402
1086 0.005 5.43 1 754.4923510468175 674.0563020882612 674.1470024294529 916.0673527785517 961.9506205813044 988.1882250096835 711.9094535981046 353.8428419077767 857.6489638668395 293.9463375418499
1087 0.005 5.435 1 754.5515155209708 674.163957856778 674.2547373846929 916.0732664260232 961.9507898780334 988.1883259985236 711.9819670869633 353.8962972795686 857.6644380988029 293.9463479606163
1088 0.005 5.44 1 754.6105767779342 674.2714229081284 674.3622815438579 916.0791605813012 961.9509505461363 988.1884198812595 712.0543671353693 353.9497026154343 857.6798776686618 293.9463583687598
1089 0.005 5.445 1 754.6695322145625 674.3786976193941 674.469635265585 916.0850506794736 961.951111566177 988.1885163017797 712.1266534101284 354.003058683447 857.6952901095602 293.9463687681634
1090 0.005 5.45 1 754.7283838463203 674.4857823395084 674.576798891831 916.0909384799138 961.9512783563795 988.1886154064684 712.1988253550653 354.0563643270091 857.7106833203512 293.9463791401252
1091 0.005 5.455 1 754.7871361243996 674.5926774987967 674.6837728151003 916.0968135332567 961.9514405575006 988.1887128409994 712.2708816564609 354.1096113519639 857.7260573781517 293.9463894972088
1092 0.005 5.46 1 754.8457872158726 674.6993834299745 674.7905573797149 916.1026818614637 961.9516062022986 988.1888113287937 712.3428226653991 354.1628107391369 857.7414085345494 293.9463998375075
1093 0.005 5.465 1 754.9043341890748 674.8059003005213 674.8971528091001 916.1085369225448 961.9517689088108 988.1889069515688 712.414643519795 354.2159637998276 857.75672859796 293.9464101680804
1094 0.005 5.47 1 754.9627765753801 674.912228619262 675.0035595346191 916.1143879516434 961.9519309573445 988.189002743325 712.4863492069932 354.2690667533588 857.7720223775458 293.9464204916535
1095 0.005 5.475000000000001 1 755.0211108333373 675.0183689953695 675.1097780793326 916.1202322925353 961.9520951243642 988.1891006481031 712.5579412089231 354.3221203342604 857.7872913237937 293.9464307907206
1096 0.005 5.48 1 755.0793744372293 675.124321879544 675.2158089086789 916.1260739951042 961.9522613466359 988.1891987447884 712.6294526702677 354.3751237560344 857.8025541331564 293.9464410740045
1097 0.005 5.485 1 755.1375430956066 675.2300874564272 675.321652285654 916.1319099495894 961.9524279193995 988.1892984979588 712.700835989887 354.4280766207595 857.817795058572 293.9464513437575
1098 0.005 5.49 1 755.1956024488456 675.3356660470606 675.4273085279875 916.1377226625189 961.9525847031167 988.1893900969687 712.7721074964327 354.4809776881735 857.832993617631 293.9464616025593
1099 0.005 5.495 1 755.2535529545537 675.4410579753061 675.5327779617945 916.1435307642593 961.9527429047141 988.1894844276942 712.8432504419658 354.5338294457924 857.8481653897072 293.9464718506816
1100 0.005 5.5 1 755.3113979826792 675.5462636322125 675.638060968414 916.1493363136054 961.9529069174649 988.1895831629022 712.9142726837853 354.5866356229412 857.8633188888282 293.9464820730499
1101 0.005 5.505 1 755.369155785232 675.6512834980447 675.7431577679423 916.1552740382406 961.9530740523396 988.1896802037497 712.9851883770557 354.6393902970254 857.8785086208499 293.9464922767393
1102 0.005 5.51 1 755.4268095868391 675.7561175120197 675.8480686900266 916.1611052425418 961.9532303630459 988.1897740951425 713.0559732301737 354.6921088550045 857.8936636696401 293.9465024669583
1103 0.005 5.515 1 755.4843429623054 675.860766385228 675.952794304111 916.1668983632751 961.9533841569262 988.1898659028768 713.1266571642468 354.7447721066956 857.9087825044196 293.9465126470012
1104 0.005 5.52 1 755.5417807446664 675.9652303066595 676.0573348720037 916.1726682552498 961.9535394927459 988.1899600542481 713.1972162490199 354.7973827404916 857.9238578959022 293.9465228173084
1105 0.005 5.525 1 755.5991201334078 676.0695097090121 676.1616907781417 916.1784305002423 961.9537012537522 988.1900569463182 713.2676582122828 354.8499408857982 857.9389025041131 293.9465329610231
1106 0.005 5.53 1 755.6563628519049 676.1736049495653 676.2658623746629 916.1841832636076 961.9538651334095 988.190154987628 713.3379897416522 354.9024461825587 857.9539217978398 293.9465430872954
1107 0.005 5.535 1 755.7135080616607 676.2775163396475 676.369849986072 916.1899283781312 961.9540274240176 988.1902517039613 713.4082167118263 354.9549010052518 857.9689175835297 293.9465531997666
1108 0.005 5.54 1 755.7703920215804 676.3812446341695 676.4736542445708 916.1956643776164 961.9541829554329 988.1903417150011 713.4783361002183 355.0073052209438 857.9838955490957 293.9465633033944
1109 0.005 5.545 1 755.8271853068007 676.4847897092613 676.5772751949851 916.2013845501806 961.9543347842229 988.1904338250861 713.5483266375157 355.0596546103671 857.9988295675663 293.9465733979214
1110 0.005 5.55 1 755.8839428783618 676.5881520781153 676.6807132809217 916.2071065992017 961.9544950206806 988.1905297374834 713.6182010633759 355.111954648676 858.0137454543219 293.9465834673166
1111 0.005 5.555 1 755.9406286324053 676.6913319728386 676.7839687630211 916.2128147007052 961.9546540382731 988.190624696721 713.6879611041484 355.1642054574045 858.0286346672171 293.9465935229495
1112 0.005 5.56 1 755.9972393406645 676.7943298730514 676.8870420779286 916.218520750096 961.9548149530112 988.1907197584163 713.7576071553561 355.2164090283567 858.0435073603451 293.9466035603472
1113 0.005 5.565 1 756.0537646887595 676.8971460835876 676.9899335450995 916.2242105826346 961.9549688326613 988.1908112236426 713.8271364787722 355.268569540765 858.0583503245369 293.9466135882728
1114 0.005 5.57 1 756.1101971710078 676.9997809663197 677.0926435236173 916.2298980840824 961.9551235748355 988.1909037012665 713.8965510038349 355.3206760201761 858.0731692576697 293.9466236013733
1115 0.005 5.575 1 756.1665368453092 677.1022348829823 677.1951723770696 916.2355830026512 961.9552833556137 988.1909987979056 713.9658523833548 355.3727302334765 858.08797053834 293.9466335876361
1116 0.005 5.58 1 756.2227832938545 677.2045081582954 677.2975204380383 916.241261064232 961.9554441878622 988.1910944552542 714.0350401331146 355.4247363577425 858.1027534697488 293.9466435548489
1117 0.005 5.585 1 756.2789357542719 677.3066011542555 677.3996880607059 916.2469305718579 961.9556035477772 988.1911899909101 714.1041151327838 355.4767095524812 858.1175154454929 293.9466535046752
1118 0.005 5.59 1 756.3350271864483 677.4085142610771 677.501675696886 916.252590741674 961.9557569671994 988.1912796541449 714.173075873452 355.5286213313565 858.1322743289035 293.9466634407583
1119 0.005 5.595 1 756.3910118766781 677.5102477714862 677.6034835529465 916.2582404861946 961.955909993731 988.1913694841148 714.2419238062221 355.5804870894842 858.1469827331192 293.9466733655862
1120 0.005 5.600000000000001 1 756.4468887430662 677.6118020507827 677.7051119983465 916.263883302825 961.9560674107853 988.1914643715905 714.3106611817605 355.6322969354526 858.1616630271857 293.9466832626278
1121 0.005 5.605 1 756.502665627647 677.7131774328128 677.8065613795716 916.2695196599472 961.9562271932633 988.191559594857 714.3792861216408 355.6840488913952 858.1763244805259 293.9466931418939
1122 0.005 5.61 1 756.5583438446363 677.8143742363222 677.9078320374279 916.2751338618173 961.9563621248094 988.1916412133822 714.4478008939914 355.7357513315529 858.1909705843979 293.9467030070393
1123 0.005 5.615 1 756.613919700499 677.9153927844401 678.0089242796407 916.2807319173622 961.9565026168798 988.1917281183819 714.5162003006817 355.7874042175128 858.2055859052236 293.9467128591154
1124 0.005 5.62 1 756.6693941692782 678.0162335000999 678.1098385130815 916.2863301159467 961.9566516605411 988.1918208945368 714.5844831353049 355.8390081994196 858.2201775827772 293.9467227033861
1125 0.005 5.625 1 756.7247708153393 678.1168967238581 678.2105750861583 916.2919293419991 961.9568075229996 988.1919157998728 714.6526575174577 355.890569121441 858.2347501644207 293.9467325230171
1126 0.005 5.63 1 756.7800519340625 678.2173827554868 678.3111343192448 916.2975241940317 961.9569659756728 988.1920108503692 714.7207222098035 355.9420802058686 858.2493043910434 293.9467423318413
1127 0.005 5.635 1 756.8352354905766 678.3176921230461 678.4115166715148 916.3031119536437 961.9571238159248 988.1921037551334 714.7886812205849 355.9935398654789 858.2638343753197 293.9467521247791
1128 0.005 5.64 1 756.8903242363067 678.4178249974158 678.5117223922193 916.3086915990247 961.9572806971327 988.1921970769365 714.8565288037992 356.0449475958444 858.2783431591174 293.9467619054453
1129 0.005 5.645 1 756.9453676775175 678.5177818637198 678.6117518699748 916.3142185685058 961.9574139294278 988.1922768575193 714.9242966466945 356.0963058024406 858.2927891584012 293.9467716768667
1130 0.005 5.65 1 757.0002887457597 678.6175629466363 678.7116054210802 916.3197603475459 961.9575613302095 988.1923670063885 714.9919340746203 356.1476127657526 858.307225650807 293.946781436896
1131 0.005 5.655 1 757.0551000343963 678.7171685170413 678.811283331054 916.325304629571 961.9577158880026 988.1924603321318 715.0594530792617 356.1988685351301 858.3216467044691 293.9467911735006
1132 0.005 5.66 1 757.1097492549433 678.8165983299522 678.910785518182 916.3309220836501 961.9578929867804 988.1925578765472 715.1268573171707 356.2500740907406 858.3361072938338 293.9468008942619
1133 0.005 5.665 1 757.1643406005117 678.9158534376232 679.0101128049074 916.3364912311431 961.9580475304576 988.1926449824823 715.1941569110094 356.3012305371265 858.3505382520864 293.9468105974135
1134 0.005 5.67 1 757.2188469773503 679.0149341208866 679.1092654922727 916.3420347297717 961.9581984106304 988.1927360863598 715.2613466642574 356.3523368414569 858.3649409331508 293.94682028805
1135 0.005 5.675 1 757.2732903281261 679.1138406621061 679.2082438878014 916.3475438063035 961.958339304223 988.1928215583667 715.3284238380569 356.403400772756 858.3792952482779 293.9468299684181
1136 0.005 5.68 1 757.3276340468752 679.2125736636107 679.3070484976948 916.3530533342155 961.9584869751272 988.1929096849748 715.395398345549 356.4544119895917 858.3936176368513 293.9468396383365
1137 0.005 5.685 1 757.3818765239622 679.311133329148 679.4056795996469 916.3585636093634 961.9586427629002 988.1930039831824 715.4622630561486 356.505371930652 858.407919954778 293.9468492878
1138 0.005 5.69 1 757.4358504716341 679.4095200155 679.5041375397686 916.3640668768918 961.9587979775936 988.193095670004 715.5290171168086 356.5562811048911 858.4222010607502 293.9468589239605
1139 0.005 5.695 1 757.4898242914553 679.5077339637655 679.6024225982474 916.3695625254867 961.9589516670062 988.1931864591588 715.5956631754794 356.6071391221993 858.4364644088381 293.9468685475789
1140 0.005 5.7 1 757.5437558041816 679.6057755332564 679.7005351267206 916.3750534590871 961.9591054306715 988.1932767520769 715.6622046732621 356.6579476396375 858.4507107953445 293.9468781597895
1141 0.005 5.705 1 757.5976044953886 679.7036449923219 679.7984754032873 916.3805239010503 961.9592513995216 988.1933629680678 715.7286339639871 356.7087066718422 858.4649226713573 293.9468877631235
1142 0.005 5.71 1 757.6513683300795 679.8013427486976 679.8962438236755 916.3859897813046 961.9593982372717 988.1934509359069 715.7949512976051 356.7594158106269 858.4791101045658 293.9468973607634
1143 0.005 5.715 1 757.7050404174256 679.8988690798124 679.9938406757479 916.3914530650163 961.959549419725 988.1935413047048 715.8611616640329 356.810076873272 858.4932790404882 293.9469069297243
1144 0.005 5.72 1 757.7586212868849 679.9962242506558 680.0912662417164 916.3969097318698 961.9597025587695 988.1936324777337 715.9272639717497 356.8606875089605 858.5074299967441 293.946916482615
1145 0.005 5.725000000000001 1 757.8121119157743 680.0934086286718 680.1885208679687 916.4023586669276 961.9598539048731 988.1937236493643 715.9932598384416 356.9112476531736 858.5215611678915 293.9469260270469
1146 0.005 5.73 1 757.8655086051803 680.1904226181872 680.2856049298015 916.4077972907577 961.960005072237 988.1938123554778 716.0591642705156 356.961757648874 858.5356801181168 293.9469355574676
1147 0.005 5.735 1 757.9188101099595 680.2872664259617 680.3825186722795 916.4132200776199 961.9601488029517 988.1938958937052 716.1249554168185 357.0122179418534 858.5497695565402 293.9469450724254
1148 0.005 5.74 1 757.9720290688861 680.3839407667463 680.4792626758743 916.418634728744 961.9602957908945 988.1939844545234 716.1906375713872 357.0626273607716 858.5638169395598 293.946954576731
1149 0.005 5.745 1 758.0251475156299 680.4804455975541 680.5758370653882 916.4240491534272 961.9604465811203 988.1940758754233 716.2562077199447 357.11299753668 858.5778545940165 293.9469640544797
1150 0.005 5.75 1 758.0781755919937 680.5767814300841 680.6722422821947 916.4294612832178 961.9605989014724 988.1941671583372 716.3216733843076 357.1633143385477 858.5918779961117 293.9469735138008
1151 0.005 5.755 1 758.131114558036 680.6729484512371 680.7684785662483 916.4348651513753 961.9607500802379 988.1942565287703 716.3870318874193 357.2135582296975 858.6058808082321 293.9469829585533
1152 0.005 5.76 1 758.1839634493426 680.7689470736949 680.8645462936013 916.4402630693191 961.9609000810033 988.1943432903824 716.4522978893796 357.2637618050377 858.6198611898651 293.9469923892016
1153 0.005 5.765 1 758.2367201102813 680.8647775146026 680.9604457169208 916.4456416349859 961.9610426191405 988.1944268194086 716.5174519668212 357.3139139100864 858.6338087964359 293.947001804971
1154 0.005 5.77 1 758.2893818370627 680.960440076964 681.056177134271 916.4510159782952 961.9611862648835 988.1945140379396 716.5824954179941 357.3640197220527 858.647731806809 293.9470112097375
1155 0.005 5.775 1 758.3419520269716 681.0559351040293 681.151740884386 916.456387652408 961.9613343365249 988.194602737535 716.6474318813644 357.4140784667115 858.6616374365445 293.9470205886519
1156 0.005 5.78 1 758.3944328697271 681.1512629181202 681.2471372813973 916.4617531695058 961.9614834943665 988.1946914143406 716.7122620965342 357.4640933603843 858.6755262243552 293.9470299497581
1157 0.005 5.785 1 758.4468291141652 681.2464238541919 681.3423666665315 916.4671134868918 961.9616337895396 988.1947806821016 716.776973068798 357.5140584363211 858.6893998206 293.9470392945806
1158 0.005 5.79 1 758.4991345272948 681.3414181967471 681.4374293207904 916.4724640466635 961.9617824350481 988.1948692103853 716.8415810610497 357.5639663138869 858.7032496451285 293.9470486281729
1159 0.005 5.795 1 758.5513483477298 681.4362462591146 681.5323255535844 916.4778050858956 961.961928552415 988.1949556263468 716.9060865149912 357.6138288274554 858.7170754060785 293.9470579473731
1160 0.005 5.8 1 758.6034673787858 681.5309080022565 681.6270554373417 916.4831289065476 961.9620691823358 988.1950387446969 716.9704797772845 357.6636428630198 858.7308701229801 293.9470672556882
1161 0.005 5.805 1 758.6554918154491 681.6254040109472 681.7216194331297 916.4884500100524 961.9622119494231 988.1951238104629 717.034771547683 357.713408135375 858.7446409718406 293.947076554866
1162 0.005 5.81 1 758.7074262943762 681.7197345643317 681.8160178423913 916.4937695821829 961.962358649472 988.1952122370681 717.0989612295549 357.7631238633056 858.7583956557746 293.9470858271941
1163 0.005 5.815 1 758.759264525962 681.8139000015299 681.9102509901846 916.4990811114802 961.9625054964574 988.1952996995968 717.1630515206176 357.8127895331613 858.7721194916609 293.9470950861773
1164 0.005 5.82 1 758.8110208006633 681.9079006701099 682.0043192197052 916.504385327484 961.9626526219995 988.1953869351597 717.2270386690896 357.8624061106545 858.7858322728543 293.9471043326544
1165 0.005 5.825 1 758.8626921765692 682.0017369007305 682.0982228575267 916.5096816526507 961.9627986455391 988.1954752627876 717.2909215046159 357.9119734676127 858.7995272407012 293.9471135661904
1166 0.005 5.83 1 758.9142752142743 682.0954089838235 682.19196220155 916.514968869975 961.9629434712851 988.1955610190365 717.3547000194636 357.9614985726587 858.8132008586983 293.9471227876476
1167 0.005 5.835 1 758.965771192387 682.188917346224 682.2855376487694 916.5202409623163 961.9630827918312 988.1956434844 717.4183768792742 358.0109724194019 858.8268469299566 293.9471319984194
1168 0.005 5.84 1 759.0171805129228 682.2822622462782 682.3789494775508 916.5255097158533 961.9632232037095 988.1957264500747 717.4819720644914 358.0603949564028 858.8404694478219 293.9471411979148
1169 0.005 5.845 1 759.0684990175332 682.3754440127906 682.4721980263262 916.5307800651055 961.963369442109 988.1958132604966 717.5454586538308 358.1097677276876 858.8540762287128 293.9471503722476
1170 0.005 5.850000000000001 1 759.1197283802079 682.468462921582 682.565283582031 916.5360415582812 961.9635151683237 988.1959002905794 717.6088359990771 358.1590907033409 858.8676656458625 293.9471595310559
1171 0.005 5.855 1 759.1708668824281 682.5613192054835 682.6582063932351 916.5412959852563 961.9636610740504 988.1959863228701 717.6721080240803 358.208349422494 858.8812353919619 293.947168673748
1172 0.005 5.86 1 759.2219178752716 682.6540132436746 682.7509668142769 916.5465420180925 961.9638057875125 988.1960714584203 717.7352745707551 358.2575650425483 858.8947875246937 293.9471778062003
1173 0.005 5.865 1 759.2728816903533 682.7465453227567 682.8435651422 916.5517790346634 961.9639484303397 988.1961561982248 717.7983367625219 358.3067345998595 858.9083159372094 293.9471869278495
1174 0.005 5.87 1 759.3237445512169 682.8389156276393 682.936001594709 916.5570044643548 961.9640867811206 988.1962390997279 717.861292130277 358.3558567118682 858.9218120280487 293.9471960373841
1175 0.005 5.875 1 759.3745143268089 682.9311246808149 683.0282766096157 916.5622176215123 961.9642230617653 988.1963203423409 717.9241443101214 358.404931423785 858.9352796065215 293.9472051382771
1176 0.005 5.88 1 759.4252010834294 683.023172731401 683.1203904777682 916.5674304213816 961.9643657200123 988.196405725472 717.9868953992517 358.4539575226182 858.9487345904665 293.9472142143373
1177 0.005 5.885 1 759.4758052138671 683.1150600119449 683.2123434561839 916.5726354634011 961.9645092923312 988.1964914026244 718.0495582407242 358.5029523286263 858.9621750180723 293.9472232748
1178 0.005 5.89 1 759.5263276967938 683.2067867844758 683.3041358193028 916.5778358214314 961.9646539221769 988.196578697573 718.1121105603339 358.5518908867872 858.9755983362617 293.9472323193489
1179 0.005 5.895 1 759.5767656219338 683.2983532494798 683.3957677747111 916.5830250053214 961.9647965251569 988.1966621204398 718.1745529681044 358.6007776105319 858.9889971771225 293.9472413508677
1180 0.005 5.9 1 759.6271176947946 683.3897598695391 683.487239732755 916.5882073560324 961.9649376880363 988.1967449730583 718.2368938751802 358.6496129214303 859.0023744561922 293.9472503701277
1181 0.005 5.905 1 759.6773826636705 683.481006951038 683.578552006303 916.593381868381 961.9650784183535 988.1968301754765 718.299133295173 358.6983977617627 859.0157294540484 293.9472593756587
1182 0.005 5.91 1 759.7275634162417 683.5720946804038 683.6697047993212 916.5985281772997 961.9652102978719 988.1969091010609 718.3612594189456 358.7471327857642 859.0290521567799 293.9472683722499
1183 0.005 5.915 1 759.7776489161032 683.6630234615135 683.7606984943874 916.6036801041178 961.9653476611385 988.1969911229942 718.4232904937661 358.7958172632837 859.0423465693913 293.9472773601947
1184 0.005 5.92 1 759.8276464531621 683.7537936162404 683.8515334205249 916.6088335011044 961.9654887882084 988.1970757922059 718.4852246489385 358.8444526780401 859.0556286277542 293.9472863258703
1185 0.005 5.925 1 759.8775606528195 683.8444054841715 683.9422099060488 916.6139825468165 961.9656320181062 988.1971603696489 718.5470615291634 358.8930388235022 859.0688982837114 293.9472952762245
1186 0.005 5.93 1 759.9273920406987 683.9348593870569 684.0327282754913 916.6191234035488 961.9657728578695 988.1972442066141 718.6087992585824 358.9415759207538 859.0821517996746 293.9473042129305
1187 0.005 5.935 1 759.9771408752108 684.0251555908936 684.1230888089751 916.6242572738598 961.9659135301475 988.1973272882341 718.6704372040303 358.9900639763409 859.0953853027321 293.9473131373244
1188 0.005 5.94 1 760.0268598164893 684.115295163716 684.2132924167034 916.6293004357211 961.9660270537042 988.1974037180324 718.731980064188 359.0385032610968 859.1085383174341 293.9473220551053
1189 0.005 5.945 1 760.076463638105 684.2052776768205 684.3033388434793 916.6343870733571 961.9661656157301 988.1974894706688 718.7934300792308 359.0868939499695 859.121675756493 293.9473309599572
1190 0.005 5.95 1 760.1259664680588 684.2951033236653 684.3932283141716 916.6394765196142 961.966302147378 988.1975694677659 718.8547730619647 359.1352354360845 859.134803436688 293.9473398495808
1191 0.005 5.955 1 760.1753749824102 684.3847725306446 684.4829612061484 916.6445727340288 961.9664402015225 988.1976509454676 718.9160163756035 359.1835237422924 859.1479224800444 293.947348724988
1192 0.005 5.96 1 760.2246943465548 684.4742854055561 684.5725376965685 916.6496679330369 961.9665795571335 988.197731247857 718.9771566528226 359.2317578918929 859.1610317692233 293.9473575746916
1193 0.005 5.965 1 760.2739301971952 684.5636423667256 684.6619581453778 916.6547594750014 961.966719349403 988.1978139617622 719.0381986761744 359.2799462274198 859.1741294108425 293.9473664046795
1194 0.005 5.97 1 760.3230834766821 684.6528437108595 684.751222849799 916.6598434120956 961.9668595573431 988.1978991788117 719.0991418147547 359.3280769409192 859.1872106078214 293.9473752184248
1195 0.005 5.975000000000001 1 760.3721627836264 684.7418897150172 684.8403320910704 916.664918146757 961.9669944690022 988.19797897172 719.1599856251987 359.3761637156543 859.2002756095006 293.9473840165534
1196 0.005 5.98 1 760.4211516173644 684.8307804669913 684.9292859899068 916.6700045030684 961.967132194789 988.1980591909789 719.2207209916272 359.4242047333482 859.2133150111206 293.947392798662
1197 0.005 5.985 1 760.4700554037667 684.9195164714765 685.0180849943066 916.6750702695583 961.9672667507405 988.1981395215729 719.2813602510171 359.4721989318521 859.2263317038302 293.9474015668027
1198 0.005 5.99 1 760.5188712218077 685.0080979837167 685.1067293821424 916.6801173235729 961.96739727693 988.1982169958993 719.3419040816772 359.5201455301962 859.239320138382 293.9474103256637
1199 0.005 5.995 1 760.5675963562787 685.0965253588198 685.1952194769284 916.6851670750107 961.9675311854249 988.198296579455 719.4023546768977 359.56804438027 859.2523154360044 293.9474190717901
1200 0.005 6 1 760.6162404174437 685.1847989740737 685.2835556392566 916.6902083648148 961.9676667747572 988.1983800636094 719.4627085968475 359.6158957799943 859.2652771011645 293.9474277924826
1201 0.005 6.005 1 760.6647980876256 685.2729188365412 685.3717379851361 916.6952393454806 961.9678055623044 988.1984627974711 719.5229320173358 359.6636985232306 859.2782180418388 293.9474364993528
1202 0.005 6.01 1 760.7132750048949 685.3608853160063 685.4597668392773 916.7002647265344 961.9679449449768 988.1985459847681 719.5830681065047 359.7114564769506 859.291137295227 293.9474451947455
1203 0.005 6.015000000000001 1 760.7616683691521 685.4486987790837 685.5476425418161 916.7052833347998 961.9680823902243 988.198625077428 719.6431096645654 359.7591644135439 859.3040352234841 293.9474538831171
1204 0.005 6.02 1 760.8099798366242 685.5363595444611 685.6353654009055 916.7102907017553 961.9682169247524 988.1987057685768 719.7030579914599 359.806830142871 859.3169106384595 293.9474625637025
1205 0.005 6.025 1 760.8582003950131 685.6238678683163 685.7229356732962 916.7152860874694 961.9683510263227 988.1987864807385 719.7629131976698 359.854443132928 859.3297594322977 293.9474712322213
1206 0.005 6.03 1 760.9063409823989 685.7112241433844 685.8103537344718 916.7202724933377 961.9684823399327 988.1988651739925 719.8226755744301 359.9020062049379 859.342585713285 293.9474798919443
1207 0.005 6.035 1 760.9543977347681 685.7984285539643 685.897619814769 916.7252580529679 961.9686156166021 988.1989447631208 719.8823424453087 359.9495199585294 859.3553912782413 293.9474885431077
1208 0.005 6.04 1 761.002378429165 685.8854814988831 685.9847342890199 916.7302398663378 961.9687503325282 988.1990236854023 719.9419127422661 359.996985176808 859.3681830246344 293.9474971739464
1209 0.005 6.045 1 761.0502788257332 685.972383187434 686.0716973799755 916.7352185357119 961.9688888170026 988.1991057160433 720.0013885850984 360.0444005294939 859.3809597202076 293.9475057915345
1210 0.005 6.05 1 761.0980989044947 686.0591339077409 686.1585093741381 916.7401887611898 961.9690258233861 988.1991867210827 720.060768755661 360.0917668429353 859.393718763732 293.9475143997057
1211 0.005 6.055 1 761.1458361177437 686.1457339489218 686.2451705615368 916.7451493843685 961.9691598189747 988.1992676736483 720.1200513145011 360.1390843150498 859.4064576439624 293.9475229973714
1212 0.005 6.06 1 761.1934920277395 686.232183593542 686.3316812185432 916.7501026233157 961.9692938467512 988.199346679773 720.1792392045593 360.1863531971889 859.4191749288478 293.9475315826732
1213 0.005 6.065 1 761.2410635648639 686.3184830402928 686.4180415781624 916.7550390579498 961.9694249481651 988.199425118932 720.2382919363024 360.2335825153963 859.4318675572642 293.9475401573878
1214 0.005 6.07 1 761.2885508212579 686.4046326191434 686.5042519423271 916.7599643653515 961.9695527336223 988.1995008801107 720.2972548395882 360.2807594076316 859.4445366643645 293.947548724323
1215 0.005 6.075 1 761.3359534855379 686.4906326313052 686.5903126094794 916.7648893733628 961.9696822712109 988.1995788033928 720.3561317923791 360.3278858815535 859.4571852107352 293.9475572822665
1216 0.005 6.08 1 761.3832752902159 686.5764833693413 686.6762238743119 916.769813500003 961.9698170216777 988.1996600145591 720.4149209572313 360.3749623657018 859.469818576983 293.9475658153361
1217 0.005 6.085 1 761.430519119931 686.6621849518258 686.7619859030689 916.7747332168702 961.9699531082184 988.1997410949841 720.4736232580036 360.421987236622 859.4824374028134 293.9475743348465
1218 0.005 6.09 1 761.4776844909487 686.7477378181524 686.8475990759659 916.77964573514 961.970086837702 988.1998208014378 720.5322335318488 360.4689644153545 859.4950384057134 293.9475828408293
1219 0.005 6.095 1 761.5247595434524 686.8331423448805 686.933063740089 916.7845552185097 961.9702299256282 988.1999059251814 720.5907700111868 360.515893721756 859.5075922666475 293.947591334264
1220 0.005 6.100000000000001 1 761.5717590744705 686.9183988649075 687.018380232873 916.7894552786591 961.970364684983 988.1999852611418 720.6492071040457 360.5627749409595 859.520141724806 293.9475998160889
1221 0.005 6.105 1 761.6186802748566 687.0035075484415 687.1035487709291 916.7943461806332 961.9704973926689 988.2000627773282 720.7075452152618 360.6096088276568 859.5326771423347 293.9476082873745
1222 0.005 6.11 1 761.6655222533128 687.0884686401681 687.1885696028135 916.799227155878 961.9706279050137 988.2001396714721 720.765788200157 360.6563913761312 859.545194224722 293.9476167458348
1223 0.005 6.115 1 761.712285766047 687.1732823810913 687.2734429966549 916.804100803467 961.970757596914 988.2002178266584 720.8239351573951 360.7031299994209 859.5577405574666 293.9476251894497
1224 0.005 6.12 1 761.7589726495328 687.2579490860674 687.3581692336384 916.8089671830837 961.9708877935636 988.2002965345912 720.8819865874058 360.7498193487442 859.5702440995608 293.9476336197553
1225 0.005 6.125 1 761.8055792270432 687.3424690365127 687.4427485909389 916.8138255814664 961.9710178847616 988.2003734423782 720.9399423315527 360.7964601139788 859.5827137138125 293.9476420384062
1226 0.005 6.13 1 761.8521043663667 687.4268424240641 687.5271812781629 916.8186776440488 961.9711484906559 988.2004505473529 720.9978017894773 360.8430424602017 859.5951552280181 293.9476504443131
1227 0.005 6.135 1 761.8985473751411 687.5110696044223 687.6114676254156 916.8235224821389 961.9712775569219 988.2005277580424 721.0555667820615 360.8895806041258 859.6075735135969 293.9476588370886
1228 0.005 6.140000000000001 1 761.9449110902024 687.5951508447117 687.695607904617 916.8283605256322 961.9714064183449 988.2006056205004 721.1132384055009 360.9360727278105 859.6199718789696 293.9476672201378
1229 0.005 6.145 1 761.9911954411511 687.679086416151 687.7796023905582 916.8331919643604 961.9715362168588 988.2006828285283 721.1708167893815 360.9825167312768 859.632351106525 293.9476755922209
1230 0.005 6.15 1 762.0373936252291 687.7628766460448 687.8634513988133 916.8380217862112 961.9716665162216 988.2007600300356 721.2283008197974 361.0289188058143 859.6447130006701 293.9476839543805
1231 0.005 6.155 1 762.0835123220447 687.8465217871171 687.9471551908327 916.8428410616156 961.9717947886418 988.2008366154657 721.285692272618 361.0752657124185 859.6570547100023 293.9476923072699
1232 0.005 6.16 1 762.129554947216 687.9300218837822 688.0307139058298 916.8476627551045 961.9719238007295 988.2009123522389 721.3429499545674 361.1215531261664 859.6693844707986 293.947700649091
1233 0.005 6.165 1 762.1755243221262 688.0133775285317 688.1141279907694 916.8524739578997 961.9720511002788 988.2009877866277 721.4001470245504 361.1677987373558 859.681689094657 293.9477089787264
1234 0.005 6.17 1 762.2214159929665 688.0965888950102 688.1973976683446 916.8572714252515 961.9721773648391 988.2010633827981 721.4572230428977 361.2139994356017 859.693973188622 293.947717296263
1235 0.005 6.175 1 762.2672256830058 688.179656236144 688.2805231989045 916.8620602865112 961.9723044850672 988.201138083895 721.5142213152143 361.2601506426265 859.706237604121 293.9477256015849
1236 0.005 6.18 1 762.3129581559231 688.2625799312899 688.3635049247681 916.8668421065117 961.9724317478517 988.2012150665671 721.5711386842772 361.3062564283794 859.7184825334892 293.9477338904214
1237 0.005 6.185 1 762.3586129552388 688.3453601636102 688.4463430698883 916.8716171567226 961.9725591461242 988.2012913214635 721.6279691133722 361.3523241256132 859.7307082616707 293.9477421656882
1238 0.005 6.19 1 762.4041901493794 688.4279971904597 688.5290378926704 916.8763855157312 961.972685946488 988.2013670280624 721.6847098762266 361.3983445664363 859.7429150076547 293.9477504255904
1239 0.005 6.195 1 762.449729978655 688.5104912980563 688.6115896709953 916.881143360456 961.9728118308468 988.2014416276799 721.7413628362794 361.4443163420333 859.755102276013 293.9477586727435
1240 0.005 6.2 1 762.4951702722406 688.5928427268011 688.6939986547342 916.8858970619004 961.9729385408098 988.201517689202 721.797923865195 361.4902383304289 859.7672697294063 293.9477669031226
1241 0.005 6.205 1 762.5405248269258 688.675051751219 688.7762651171623 916.8906450253734 961.9730654553683 988.2015928580133 721.8543937886808 361.5361139272499 859.7794184122422 293.9477751171294
1242 0.005 6.21 1 762.5857956915273 688.7571186156499 688.8583893086899 916.8953764152077 961.9731856654206 988.2016666431099 721.9107678750075 361.5819414373034 859.791546232507 293.9477833164601
1243 0.005 6.215 1 762.6309818900103 688.8390435672151 688.9403714647478 916.9001047993453 961.9733105783056 988.2017408939582 721.9670471032567 361.6277224038635 859.8036541361253 293.9477915011563
1244 0.005 6.22 1 762.6761039472066 688.9208269088354 689.0222119019227 916.9048315961998 961.9734369067136 988.2018173417739 722.0232534355827 361.6734530768896 859.8157487886604 293.9477996734882
1245 0.005 6.225000000000001 1 762.7211444753375 689.0024688636726 689.1039108440017 916.9095518861274 961.9735622005753 988.201891568076 722.0793637089853 361.7191339155837 859.827822911614 293.947807831979
1246 0.005 6.23 1 762.7661056075265 689.0839697290101 689.1854685774317 916.9142661430798 961.9736880282574 988.2019651449468 722.1353814133716 361.7647682885294 859.8398778439501 293.9478159741305
1247 0.005 6.235 1 762.8109888169588 689.1653297729307 689.2668853684892 916.9189718889202 961.9738121900947 988.2020394636392 722.191306372097 361.8103581378082 859.8519135755288 293.9478241002266
1248 0.005 6.24 1 762.8557942747507 689.2465492619206 689.3481614859247 916.9236723009325 961.9739366226505 988.2021108429195 722.2471402864409 361.8558997769265 859.8639307613164 293.9478322095347
1249 0.005 6.245 1 762.9005289241801 689.3276285470166 689.4292972618066 916.9283755979055 961.9740640050594 988.2021877485706 722.3028900895949 361.9013932295442 859.8759325377988 293.9478403048249
1250 0.005 6.25 1 762.9451854790887 689.4085677809607 689.5102928846746 916.9330608268576 961.9741875848458 988.2022627242129 722.358547128361 361.9468388809751 859.8879131717811 293.9478483858735
1251 0.005 6.255 1 762.9897645723596 689.4893672865117 689.5911486475419 916.9377382940572 961.9743107017636 988.2023366928756 722.4141132041649 361.9922268529758 859.8998735666654 293.9478564522469
1252 0.005 6.26 1 763.0342675667853 689.5700272429775 689.6718647610005 916.9424106738562 961.9744347508362 988.2024111423044 722.4695973863779 362.0375710847414 859.91181510668 293.9478645047495
1253 0.005 6.265000000000001 1 763.0786906690549 689.6505478779595 689.7524414572233 916.9470614901022 961.9745589326694 988.2024858106149 722.5249996574576 362.0828707833637 859.923736823794 293.9478725436053
1254 0.005 6.27 1 763.1230354668136 689.7309294900634 689.8328790113961 916.9517179367796 961.9746833749912 988.2025587698703 722.5803106674641 362.1281247932805 859.9356411672906 293.9478805686026
1255 0.005 6.275 1 763.1673062754292 689.81117238181 689.9131777170641 916.9563711420689 961.9748066045435 988.2026317638001 722.6355297785889 362.1733320201425 859.9475270488839 293.947888582064
1256 0.005 6.28 1 763.2115022960439 689.8912768072466 689.9933378350586 916.9610181987348 961.9749296288441 988.2027031918311 722.6906562507463 362.218493931018 859.9593945158106 293.9478965824975
1257 0.005 6.285 1 763.2556245514872 689.9712431339896 690.0733597032845 916.9656578338054 961.9750512952953 988.2027761497752 722.7456923104191 362.2636033070644 859.9712434619743 293.9479045718516
1258 0.005 6.29 1 763.2996715494148 690.051071534241 690.1532435346788 916.970291059517 961.9751739563973 988.2028504779488 722.8006366952022 362.3086686974286 859.9830738316232 293.9479125511219
1259 0.005 6.295 1 763.3436436963232 690.1307622701777 690.2329895886179 916.9749177792319 961.9752971368118 988.2029241811131 722.8554904092671 362.3536862947381 859.9948856708554 293.9479205177279
1260 0.005 6.3 1 763.3875410281892 690.210315595522 690.3125981171802 916.9795361881024 961.9754187527726 988.2029949840012 722.9102534535251 362.3986564563497 860.0066785262208 293.9479284698224
1261 0.005 6.305 1 763.4313651649109 690.2897316153158 690.3920692871549 916.9841382163457 961.9755322978065 988.2030664490198 722.9649280099984 362.4435799732322 860.0184513659733 293.9479364100604
1262 0.005 6.31 1 763.4751123389248 690.3690107853012 690.4714034679223 916.9887356927626 961.9756518746742 988.2031379916734 723.0195103060361 362.4884560704066 860.0302035043933 293.9479443413758
1263 0.005 6.315 1 763.5187835318363 690.448153264115 690.5506008493555 916.9933335324627 961.9757740301899 988.2032104438556 723.0740095527169 362.5332844259017 860.0419385377096 293.9479522606212
1264 0.005 6.32 1 763.5623817030447 690.5271593966532 690.6296617497651 916.9979267429636 961.9758962939845 988.2032827476796 723.1284218606154 362.5780652582881 860.0536572699099 293.9479601680794
1265 0.005 6.325 1 763.6059047385374 690.6060293445022 690.7085863669829 917.0025149002431 961.9760181815018 988.2033542056988 723.1827386876857 362.622795341072 860.0653587106381 293.9479680654197
1266 0.005 6.33 1 763.6493542297399 690.6847634006368 690.7873749749818 917.0070951075293 961.976138958909 988.2034262028034 723.2369703913677 362.6674794834382 860.0770419397754 293.9479759528895
1267 0.005 6.335 1 763.6927359552682 690.7633618314936 690.8660278375016 917.0116603251719 961.9762554530678 988.2034956538166 723.2911135046958 362.7121175394167 860.0887066120276 293.9479838289632
1268 0.005 6.34 1 763.7360405541382 690.841824866179 690.9445451939634 917.0162219858254 961.9763750727501 988.2035699056713 723.3451667581681 362.7567132433298 860.1003521814604 293.9479916906527
1269 0.005 6.345 1 763.7792698219436 690.9201527780338 691.0229273072528 917.0207801142394 961.9764966452442 988.2036416073565 723.3991336238222 362.8012596706836 860.1119797438627 293.9479995394965
1270 0.005 6.350000000000001 1 763.8224239317581 690.998345725269 691.1011743749847 917.0253330798496 961.9766165309131 988.2037118337968 723.4530153498631 362.8457595143276 860.1235896518576 293.9480073785614
1271 0.005 6.355 1 763.8655152294723 691.0764041871348 691.1792867804953 917.029889362757 961.9767431563255 988.2037847693844 723.5068143418362 362.8902123528737 860.1352106536252 293.9480152085744
1272 0.005 6.36 1 763.9085205397754 691.1543280883191 691.2572645734186 917.034432504961 961.97686268352 988.2038562723199 723.5605146352908 362.9346260546934 860.1467971686917 293.9480230228838
1273 0.005 6.365 1 763.9514576752151 691.232117826773 691.3351080882984 917.0389700251484 961.9769825187115 988.203929285752 723.6141324409192 362.978989546675 860.1583610738877 293.9480308271924
1274 0.005 6.37 1 763.9943165543064 691.3097736826963 691.4128176063044 917.0434998087745 961.9771018426094 988.2039998008921 723.6676641819055 363.0233042599282 860.1699014353435 293.9480386238178
1275 0.005 6.375 1 764.0371043212878 691.3872959015266 691.4903933717795 917.0480208982847 961.9772198804076 988.2040710171198 723.7211110187209 363.0675707924094 860.1814214623732 293.9480464091546
1276 0.005 6.38 1 764.0798211426111 691.4646847329984 691.567835641947 917.0525395690579 961.9773409449864 988.2041420880247 723.7744788714075 363.1117896185922 860.1929238239447 293.9480541837731
1277 0.005 6.385 1 764.1224653987133 691.5419404273019 691.6451446603328 917.0570488246836 961.9774603171013 988.2042136073965 723.8277573067126 363.1559609955291 860.2044076608486 293.9480619483742
1278 0.005 6.390000000000001 1 764.1650371637 691.6190632432946 691.7223206891874 917.0615506253359 961.9775786134805 988.2042833069371 723.8809484460536 363.2000876663173 860.2158729746635 293.9480697043392
1279 0.005 6.395 1 764.2075416049819 691.6960534319555 691.7993639748864 917.0660451309355 961.9776972336325 988.2043535356636 723.9340602071984 363.2441662248654 860.2273204508984 293.9480774488599
1280 0.005 6.4 1 764.2499723266031 691.7729112372949 691.8762747645683 917.0705330127823 961.9778150802715 988.204424948568 723.987082238856 363.2881956970884 860.2387498443538 293.948085182271
1281 0.005 6.405 1 764.2923293746992 691.8496368819373 691.9530532924474 917.075013960585 961.9779329700053 988.2044962206051 724.04001635154 363.3321804622689 860.2501611297125 293.9480929055502
1282 0.005 6.41 1 764.3346130895576 691.9262306327688 692.0296998174332 917.0794875996102 961.9780506173231 988.2045656077349 724.0928634181138 363.3761152286567 860.2615548621134 293.9481006175121
1283 0.005 6.415 1 764.3768247727066 692.0026927279871 692.1062145781041 917.0839571930046 961.9781690726485 988.2046359574805 724.1456260203776 363.4200085707483 860.2729313237286 293.948108316507
1284 0.005 6.42 1 764.4189647407371 692.0790234168604 692.1825978213799 917.0884203071612 961.9782869175341 988.2047053595347 724.1983038883002 363.4638534992649 860.2842898643109 293.948116001844
1285 0.005 6.425 1 764.4610338862542 692.1552229933981 692.2588498305577 917.0928761711908 961.9784038429037 988.204775084785 724.2508970765533 363.507650693003 860.2956302482413 293.9481236764005
1286 0.005 6.43 1 764.5030427931342 692.2312916764744 692.3349708488818 917.0973273046239 961.9785126374039 988.2048396209154 724.3034059004572 363.551400785316 860.3069807457147 293.9481313385922
1287 0.005 6.435 1 764.5449776714992 692.3072297278069 692.4109611163334 917.101765577886 961.9786231894274 988.2049062905254 724.3558305913283 363.5951044575378 860.3182947957258 293.9481389881753
1288 0.005 6.44 1 764.5868377106781 692.3830374796338 692.4868209431296 917.1061979586518 961.9787378753799 988.2049766562507 724.4081719404969 363.6387595443863 860.3295831125738 293.9481466262625
1289 0.005 6.445 1 764.6286243946211 692.4587150790534 692.5625505163707 917.1106248676799 961.9788545329693 988.2050451684463 724.4604276401411 363.682368078758 860.3408513126682 293.9481542519607
1290 0.005 6.45 1 764.6703354976643 692.5342625685557 692.6381499374904 917.1150461372964 961.9789712270575 988.2051154882922 724.5125942841685 363.7259258549758 860.3521004194092 293.9481618626339
1291 0.005 6.455 1 764.7119753967816 692.6096803440917 692.7136195284564 917.1194621466942 961.9790882797188 988.2051845685899 724.5646775292382 363.769438114572 860.3633334991683 293.9481694630991
1292 0.005 6.46 1 764.7535452455144 692.6849686382672 692.7889595370913 917.1238722986049 961.9792037488722 988.205253081093 724.616677072241 363.8129071721409 860.3745500144558 293.94817705487
1293 0.005 6.465 1 764.7950440210334 692.7601276983196 692.8641702040763 917.1282762966425 961.9793190063972 988.2053232667968 724.6685926002306 363.8563314173103 860.3857491461456 293.9481846320924
1294 0.005 6.47 1 764.8364723897363 692.8351577698252 692.9392517721933 917.1326738192145 961.9794348174156 988.2053923272057 724.7204245183793 363.8997086586736 860.3969307723835 293.9481921977331
1295 0.005 6.475000000000001 1 764.8778300846319 692.9100590956868 693.0142044895863 917.1370650326936 961.9795508064906 988.2054621301041 724.772172847312 363.9430389922867 860.4080947407083 293.9481997534037
1296 0.005 6.48 1 764.9191179544363 692.9848319077804 693.0890285878023 917.1414501597426 961.9796659936999 988.2055298747404 724.823837825977 363.9863225535291 860.4192407702001 293.9482072928262
1297 0.005 6.485 1 764.960338743688 693.0594764398676 693.1637243021893 917.1458285099327 961.9797808828131 988.2055976507004 724.8754211901572 364.0295595929114 860.4303646122885 293.9482148185595
1298 0.005 6.49 1 765.0014887229989 693.1339929373437 693.2382918751225 917.1502006194874 961.9798952160768 988.2056663320928 724.9269203027186 364.0727500817213 860.4414683690459 293.948222332936
1299 0.005 6.495 1 765.0425704594836 693.2083816855197 693.3127315828057 917.1545683991789 961.9800090981184 988.205732902772 724.9783385959104 364.1158910350813 860.45255536652 293.9482298337728
1300 0.005 6.5 1 765.0835817084732 693.2826429087979 693.3870436539502 917.1589286865363 961.9801233480651 988.2057994039681 725.0296731465888 364.1589875614188 860.4636239227187 293.9482373190262
1301 0.005 6.505 1 765.1245227715239 693.3567768245922 693.4612283162591 917.1632818651608 961.9802376051647 988.2058680995448 725.0809239643703 364.2020294286878 860.4746749624489 293.9482447923319
1302 0.005 6.51 1 765.1653943488151 693.4307836680722 693.5352858002092 917.1676287687604 961.9803517948026 988.2059378049688 725.132091890456 364.2450283440291 860.4857082896598 293.9482522524245
1303 0.005 6.515000000000001 1 765.2061960528564 693.5046636735769 693.6092163462845 917.1719693556358 961.9804655097856 988.2060060811631 725.1831769805735 364.2879829036204 860.4967240071528 293.9482597004704
1304 0.005 6.52 1 765.2469353455564 693.5784170336151 693.6830201520478 917.176305184674 961.9805803566754 988.2060749654249 725.2341769289932 364.3308936982675 860.5077270814004 293.9482671368479
1305 0.005 6.525 1 765.2876015883228 693.6520438211585 693.756697344751 917.180634480274 961.9806936464078 988.2061414163367 725.2850916777334 364.3737578570561 860.5187109158522 293.9482745633926
1306 0.005 6.53 1 765.3281981357087 693.7255447550642 693.8302484692504 917.1849549308365 961.9808056506247 988.2062089459945 725.3359319768472 364.4165751881146 860.5296741404732 293.9482819763344
1307 0.005 6.535 1 765.3687248222183 693.7989198190778 693.9036736281971 917.1892700459216 961.9809190170545 988.2062772403549 725.3866892682089 364.459346915473 860.5406205700564 293.9482893760303
1308 0.005 6.54 1 765.4091865135475 693.8721691265353 693.9769729030321 917.1935894588672 961.9810327590664 988.2063438559447 725.4373674454886 364.5020730036342 860.5515662826839 293.9482967629221
1309 0.005 6.545 1 765.4495749928938 693.9452929330291 694.0501466062377 917.1978941589739 961.9811446798132 988.206409248544 725.4879355230141 364.5447533957797 860.5624793652586 293.9483041404652
1310 0.005 6.55 1 765.4898940744303 694.0182915439681 694.1231950130219 917.2021961419507 961.9812572585454 988.2064760485497 725.538425552116 364.5873878136251 860.5733733504628 293.9483115052428
1311 0.005 6.555 1 765.5301445944658 694.0911651890395 694.1961183575128 917.2064914450397 961.9813697512245 988.2065432371704 725.5888403110075 364.6299815875943 860.5842506573376 293.9483188590295
1312 0.005 6.56 1 765.5703256260464 694.1639140338164 694.2689168277852 917.2107810652874 961.9814829486015 988.2066121296303 725.6391768616536 364.6725265488527 860.595112557566 293.9483262034882
1313 0.005 6.565 1 765.6104397823334 694.2365383932405 694.3415907009212 917.215062232802 961.9815948602298 988.2066793054619 725.6894366204339 364.7150248817154 860.6059578462094 293.9483335343256
1314 0.005 6.57 1 765.6504868626228 694.3090384803098 694.4141402010642 917.21933536969 961.9817063574978 988.2067439981823 725.7396177800586 364.7574767844792 860.6167863415002 293.9483408543265
1315 0.005 6.575 1 765.6904665731681 694.3814145375006 694.4865655650636 917.2236012474692 961.9818179806729 988.206809467791 725.7897199528929 364.7998829630891 860.6275975262731 293.9483481655236
1316 0.005 6.58 1 765.7303791249504 694.4536667834453 694.5588670196618 917.2278608216704 961.9819287377962 988.2068756077748 725.8397423866194 364.8422428397275 860.6383918040154 293.9483554637248
1317 0.005 6.585 1 765.7702241137712 694.5257954444105 694.6310447896922 917.232113573788 961.982039147102 988.2069416873522 725.8896848268291 364.884556781072 860.649169048265 293.9483627493028
1318 0.005 6.59 1 765.810058728164 694.5978007056016 694.7030990332387 917.2363637879562 961.982151304297 988.2070085557328 725.9395649423574 364.926825928268 860.6599492170201 293.948370024282
1319 0.005 6.595 1 765.8498077678955 694.6696828352267 694.7750300443661 917.2406045241338 961.9822611197425 988.2070750008473 725.9893572004706 364.9690485395636 860.670698364806 293.9483772891361
1320 0.005 6.600000000000001 1 765.889476865436 694.7414420443048 694.8468380449369 917.2448379004054 961.9823718541527 988.2071408869855 726.0390645311879 365.0112250734061 860.6814240570827 293.9483845426766
1321 0.005 6.605 1 765.9290699351432 694.8130785811462 694.9185232753985 917.2490651949608 961.982481820585 988.2072057136103 726.0886898048118 365.053355651217 860.6921312736096 293.9483917862812
1322 0.005 6.61 1 765.9685897934644 694.8845926745975 694.9900859632071 917.2532869492646 961.982592343262 988.2072723644985 726.1382339926749 365.0954406727442 860.7028218737323 293.9483990203112
1323 0.005 6.615 1 766.0080387813247 694.955984549874 695.0615263403902 917.2575025528022 961.982702066935 988.2073377575008 726.1876973849211 365.1374791541559 860.7134967397727 293.9484062434832
1324 0.005 6.62 1 766.0474184077599 695.0272544269958 695.1328446238495 917.2617123031399 961.9828118257747 988.2074030396681 726.2370804826818 365.1794720510368 860.7241549765611 293.9484134555956
1325 0.005 6.625 1 766.086746845165 695.0984025369569 695.2040410527369 917.2659157130092 961.9829213979417 988.2074689411255 726.2863809945967 365.2214192096678 860.7347957141121 293.9484206592149
1326 0.005 6.63 1 766.1259972330325 695.1694290651818 695.2751158115886 917.2701109448943 961.9830304434344 988.2075334796518 726.3355950685177 365.2633206339967 860.7454199543687 293.9484278533866
1327 0.005 6.635 1 766.165175000374 695.2403343162642 695.3460691812805 917.2743257042864 961.9831512362193 988.2076029877816 726.3847345977173 365.3051726622793 860.7560156306976 293.9484350395593
1328 0.005 6.640000000000001 1 766.2042709161406 695.3111183164087 695.4169012460526 917.2785182933085 961.983260827363 988.2076665483899 726.4337775070243 365.3469810356168 860.7665952080673 293.9484422133024
1329 0.005 6.645 1 766.2433175061383 695.3817814028813 695.4876122835817 917.2826994964574 961.9833687483011 988.2077309494543 726.4827495021378 365.38874485933 860.7771741811258 293.9484493786881
1330 0.005 6.65 1 766.2822920228477 695.4523237258595 695.5582024894914 917.2868761238003 961.9834779279001 988.2077958386116 726.5316450056774 365.430457804713 860.7877355384599 293.9484565332071
1331 0.005 6.655 1 766.3212011696498 695.5227455862693 695.6286721298391 917.2910452882624 961.9835866218763 988.2078616019355 726.5804677041627 365.4721278589577 860.7982792452545 293.9484636770004
1332 0.005 6.66 1 766.3600463082511 695.5930472709689 695.6990214709579 917.2952076571992 961.98369502292 988.2079264483484 726.6292154396654 365.513753249287 860.8088061979687 293.9484708085306
1333 0.005 6.665 1 766.3988278367784 695.6632289738614 695.7692507289389 917.2993638024724 961.9838032305903 988.2079909633976 726.6778863581532 365.5553331178596 860.8193165553191 293.9484779311218
1334 0.005 6.67 1 766.4375448861556 695.7332909456338 695.8393601450483 917.3035124882118 961.9839105142977 988.2080556429195 726.7264798870252 365.5968686895642 860.8298098089778 293.9484850421062
1335 0.005 6.675 1 766.4761964855738 695.8032333713641 695.9093499192097 917.3076548919003 961.9840173391311 988.2081198686793 726.7749946537625 365.6383595697622 860.840286130694 293.9484921397321
1336 0.005 6.68 1 766.5147826101439 695.8730564672265 695.9792202690619 917.3117909370716 961.9841243865259 988.208183275437 726.8234307240167 365.6798055230687 860.8507455022374 293.9484992234883
1337 0.005 6.685 1 766.5532964190265 695.9427605083694 696.0489714419888 917.3159164211389 961.9842309282012 988.2082466284901 726.8717869319087 365.7212042388258 860.8611821327868 293.9485062969553
1338 0.005 6.69 1 766.5917392188436 696.0123458198219 696.1186037494009 917.3200387179195 961.9843367358044 988.2083108275832 726.9200688366178 365.7625539693771 860.8716083474379 293.9485133560497
1339 0.005 6.695 1 766.6301213123428 696.0818125004014 696.188117340884 917.3241603834277 961.9844451610521 988.2083744858662 726.968272595219 365.803863301863 860.8820181719834 293.948520403969
1340 0.005 6.7 1 766.6684422728399 696.1511606662096 696.2575123592278 917.3282741962123 961.9845528858008 988.2084382092607 727.0163973467221 365.8451321140129 860.8924108671883 293.9485274402931
1341 0.005 6.705 1 766.7067013786868 696.2203906080468 696.3267890612342 917.332381276814 961.9846593013104 988.2085010607732 727.0644452226398 365.8863665614172 860.9027874107304 293.948534466787
1342 0.005 6.71 1 766.7448975749629 696.2895026178447 696.3959477133725 917.3364821835702 961.9847665837283 988.2085645037725 727.1124162705611 365.927550828159 860.9131477668536 293.9485414825392
1343 0.005 6.715 1 766.7830303440448 696.3584968596601 696.4649885051409 917.3405770584103 961.984872947966 988.2086279716293 727.1603101989194 365.9686868496024 860.9234921959062 293.9485484864195
1344 0.005 6.72 1 766.82109882921 696.4273735401044 696.5339116467584 917.3446654276386 961.9849785957199 988.208691002913 727.2081232874752 366.0097758326419 860.9338204593367 293.9485554772957
1345 0.005 6.725000000000001 1 766.8591024057222 696.4961328029667 696.6027173012178 917.3487473049236 961.9850845626027 988.208754756235 727.2558596114076 366.0508235454508 860.9441323266998 293.9485624569552
1346 0.005 6.73 1 766.8970421611266 696.5647749243087 696.6714057188799 917.3528238788256 961.985191206616 988.2088182227499 727.3035202881547 366.0918242218394 860.954428496218 293.9485694273724
1347 0.005 6.735 1 766.9349184863189 696.6333001265552 696.7399771211755 917.3568942170707 961.9852965056227 988.208880962291 727.3511048615734 366.1327783073133 860.9647084460554 293.9485763860696
1348 0.005 6.74 1 766.9727311971816 696.7017086100217 696.8084317129332 917.3609582947744 961.9854023954568 988.2089443223422 727.3986127663863 366.1736865851014 860.9749723821288 293.9485833336511
1349 0.005 6.745 1 767.0104803228355 696.7700005741364 696.8767696994906 917.3650165944483 961.9855071163167 988.2090071906152 727.4460440143191 366.214548985313 860.985220053304 293.9485902702821
1350 0.005 6.75 1 767.048173145034 696.8381761894732 696.9449912713068 917.3690686503529 961.9856119028204 988.2090700657777 727.4933982965759 366.255372010053 860.9954515684763 293.9485971976777
1351 0.005 6.755 1 767.0858008837415 696.9062357262919 697.0130966635624 917.3731150257594 961.9857161032983 988.2091311639917 727.5406764703356 366.2961480375393 861.0056670771324 293.9486041123358
1352 0.005 6.76 1 767.1233634803435 696.9741793985154 697.0810860955258 917.3771554603081 961.9858207342584 988.2091933305562 727.5878786423698 366.3368771536414 861.0158669953682 293.9486110166851
1353 0.005 6.765000000000001 1 767.1608624641286 697.0420074289935 697.1489597869584 917.3811899227625 961.9859246600902 988.2092554571024 727.635005022371 366.3775604156303 861.0260518306591 293.9486179083228
1354 0.005 6.77 1 767.1982980892132 697.1097200414304 697.2167179589551 917.3852182227193 961.9860294665813 988.2093183613263 727.6820559437376 366.4181982125334 861.036220746403 293.9486247891427
1355 0.005 6.775 1 767.2356697481971 697.1773174273454 697.2843608135433 917.3892408144626 961.9861331210101 988.2093805070267 727.7290311353329 366.4587908748757 861.0463728837015 293.9486316604005
1356 0.005 6.78 1 767.2729787563279 697.2447998128196 697.3518885674227 917.3932574017454 961.9862366594429 988.2094420648633 727.7759313139013 366.4993382073853 861.0565087107611 293.9486385206141
1357 0.005 6.785 1 767.3102246139129 697.3121673685514 697.419301410615 917.3972678045933 961.9863401852164 988.2095024497745 727.8227553296409 366.5398336689951 861.0666284629489 293.9486453702589
1358 0.005 6.79 1 767.347407084717 697.3794203110355 697.4865995537574 917.401272585797 961.9864437047911 988.2095654709043 727.8695035067205 366.5802797149581 861.0767324534082 293.9486522087918
1359 0.005 6.795 1 767.384528800237 697.4465589370657 697.5537832658722 917.4052715641002 961.9865469594889 988.2096275740613 727.9161790524598 366.6206830756832 861.086821084006 293.9486590365609
1360 0.005 6.8 1 767.4215871035706 697.5135834076589 697.6208527309642 917.4092644703834 961.9866500317657 988.2096893529665 727.9627786950374 366.6610451257778 861.0968939668999 293.9486658532538
1361 0.005 6.805 1 767.4585821530545 697.5804939044797 697.6878081407557 917.4132517295695 961.9867527753239 988.2097504771288 728.009302350644 366.7013689334119 861.1069509701264 293.9486726610569
1362 0.005 6.81 1 767.4955146023126 697.6472906504439 697.7546497103398 917.4172329662217 961.9868563433297 988.2098126563831 728.0557512288922 366.7416465748796 861.1169921348395 293.9486794605028
1363 0.005 6.815 1 767.5323910477805 697.713973869829 697.8213776541232 917.4212012672712 961.9869564506553 988.2098709479999 728.1021265290721 366.7818807475742 861.1270152746565 293.9486862483778
1364 0.005 6.82 1 767.5692037530522 697.7805437441551 697.8879921678085 917.4251681356111 961.9870577183663 988.2099326500785 728.1484243891507 366.8220704910918 861.1370233988597 293.9486930236012
1365 0.005 6.825 1 767.6059533588611 697.8470004915955 697.9544934663988 917.4291311974939 961.9871605726293 988.2099940457927 728.1946475632418 366.8622160331709 861.1470163156636 293.9486997893667
1366 0.005 6.83 1 767.6426400793483 697.9133442937258 698.0208817381339 917.4330897015775 961.9872638697411 988.2100540065073 728.2407897093026 366.9023177873384 861.1569946091187 293.9487065451614
1367 0.005 6.835 1 767.6792644322253 697.9795753761867 698.087157202644 917.4370428448077 961.9873655952512 988.2101155368099 728.2868612065297 366.942375154546 861.1669574100612 293.9487132899939
1368 0.005 6.84 1 767.7158262792918 698.0456939395185 698.1533200602603 917.4409896770904 961.9874672591061 988.2101757141805 728.3328601456423 366.9823802450438 861.1769044357617 293.9487200239612
1369 0.005 6.845 1 767.7523262125637 698.1117001927363 698.2193705201983 917.4449305540548 961.9875691329914 988.2102364606047 728.3787860258115 367.0223435440323 861.1868357750727 293.9487267467129
1370 0.005 6.850000000000001 1 767.7887645719878 698.1775943421515 698.2853087860493 917.4488656007856 961.987670447319 988.2102973347739 728.4246385927136 367.0622640638744 861.1967513527183 293.9487334614771
1371 0.005 6.855 1 767.8251414354399 698.2433765910873 698.3511350657047 917.4527946996573 961.9877716620296 988.2103590792083 728.4704178424863 367.1021412630233 861.206651625788 293.9487401651978
1372 0.005 6.86 1 767.861457245386 698.3090471626922 698.4168495732446 917.456717874937 961.9878723195498 988.21041922253 728.5161237929748 367.1419749683621 861.2165363167379 293.9487468584618
1373 0.005 6.865 1 767.8977118246937 698.3746062468487 698.482452505447 917.4606353812859 961.9879735077657 988.2104793573076 728.5617563106179 367.1817649519173 861.2264055609995 293.9487535391539
1374 0.005 6.87 1 767.9339051360114 698.4400540180097 698.5479440491541 917.4645468519259 961.988074169526 988.2105378755236 728.6073142541148 367.2215128964659 861.2362545510811 293.9487602111177
1375 0.005 6.875 1 767.9700367378597 698.5053907027374 698.6133244152021 917.4684538477055 961.9881750507726 988.2105981133086 728.6528197510515 367.2612174864183 861.2460844077509 293.9487668746128
1376 0.005 6.88 1 768.0061067843536 698.5706164816337 698.6785937917103 917.4723539338552 961.9882747133627 988.2106583716612 728.6982425420698 367.3008756959231 861.2558958589499 293.9487735278254
1377 0.005 6.885 1 768.0421168389402 698.6357315754036 698.7437523948885 917.4762476390923 961.9883744527846 988.2107185574158 728.7435870804909 367.3404899953006 861.2656918591475 293.9487801697098
1378 0.005 6.890000000000001 1 768.0780668351703 698.7007361138506 698.808800378834 917.4801304771322 961.9884714701265 988.2107760616916 728.7888551724061 367.380058950299 861.2754700749198 293.9487868015607
1379 0.005 6.895 1 768.1139566548289 698.7656303434702 698.8737379646891 917.4840098449275 961.9885693832093 988.2108350372129 728.8340491545305 367.419584395009 861.2852337764513 293.9487934226198
1380 0.005 6.9 1 768.1497865737856 698.8304144798948 698.9385653688282 917.4878860203299 961.9886682217918 988.2108932948138 728.8791640951451 367.4590660171322 861.2949829285205 293.9488000340862
1381 0.005 6.905 1 768.1855562085377 698.8950887110809 699.0032827827731 917.49175730909 961.9887678423996 988.2109533304772 728.9242080411357 367.4985031075181 861.3047180055663 293.9488066374525
1382 0.005 6.91 1 768.2212657140871 698.959653233529 699.0678904053792 917.4956233911331 961.9888670354908 988.2110116549238 728.9691804363812 367.537894632297 861.314438476859 293.9488132299147
1383 0.005 6.915 1 768.2569154585784 699.0241082575259 699.1323884425349 917.4994838161673 961.9889657582049 988.2110712838551 729.0140814492763 367.5772432897935 861.3241437989619 293.9488198098763
1384 0.005 6.92 1 768.2925060132359 699.0884539852799 699.1967770960077 917.5033382852503 961.9890647733586 988.211131146292 729.0589106855482 367.6165483629426 861.3338338387581 293.9488263814499
1385 0.005 6.925 1 768.3280395100284 699.1526906363774 699.2610565812319 917.5071903061285 961.9891639733135 988.2111895291503 729.1036710542213 367.6558103742675 861.3435098553023 293.948832942995
1386 0.005 6.93 1 768.3635123282161 699.2168182930943 699.3252270215597 917.5110332074571 961.9892625871599 988.2112489160663 729.1483561602893 367.6950329322436 861.3531695872324 293.9488394958714
1387 0.005 6.935 1 768.3989251285509 699.2808372258116 699.3892886471978 917.5148705198145 961.9893606535686 988.2113065300939 729.1929693766767 367.7342089028009 861.3628140871028 293.948846037751
1388 0.005 6.94 1 768.4342757496975 699.3447476572895 699.4532416840793 917.5187101394727 961.9894590526976 988.2113637265652 729.2375169157006 367.7733406221599 861.372448558116 293.9488525692894
1389 0.005 6.945 1 768.4695684448637 699.4085497762532 699.5170863211376 917.5225379694801 961.9895548605665 988.2114201824429 729.2819906716132 367.812428497978 861.3820661475932 293.9488590922607
1390 0.005 6.95 1 768.5048025310887 699.4722437568226 699.5808227399466 917.5263573033163 961.9896512892028 988.211478995425 729.3263908798282 367.8514714869397 861.3916662913601 293.9488656042873
1391 0.005 6.955 1 768.5399777623745 699.535829809692 699.6444511445458 917.5301707187687 961.9897488781395 988.2115377311119 729.3707187683286 367.8904694511303 861.4012502072426 293.9488721092159
1392 0.005 6.96 1 768.5751043454979 699.5993081481525 699.7079717429997 917.533977623734 961.9898456210772 988.2115951603163 729.4149778499865 367.9294254486405 861.4108166567681 293.9488786030917
1393 0.005 6.965 1 768.61016773713 699.6626790306916 699.7713847781295 917.5377807810147 961.9899439359297 988.2116535890037 729.4591644210054 367.9683382947173 861.4203687262095 293.9488850873976
1394 0.005 6.97 1 768.6451698548934 699.7259425979964 699.8346904154455 917.5415784135378 961.9900412079185 988.2117128356462 729.5032792375732 368.0072077569576 861.4299062325357 293.9488915600722
1395 0.005 6.975000000000001 1 768.6801126624393 699.7890990383714 699.8978888421337 917.5453685833061 961.990137838441 988.2117703868197 729.5473189870696 368.0460343513711 861.4394288142222 293.9488980250626
1396 0.005 6.98 1 768.7149976606617 699.8521485556953 699.9609802632166 917.5491532300665 961.9902337779697 988.2118278890456 729.5912887928361 368.0848169825217 861.4489372380899 293.9489044810384
1397 0.005 6.985 1 768.7498127349961 699.9150914333311 700.0239649329166 917.5529298595806 961.9903287165405 988.2118855654898 729.6351915321425 368.123550266527 861.4584244367592 293.9489109293388
1398 0.005 6.99 1 768.7845720557276 699.9779277811442 700.0868429961258 917.5567043119599 961.9904253687511 988.2119444195156 729.6790232441867 368.1622409493967 861.4679008195716 293.9489173677869
1399 0.005 6.995 1 768.8192829925932 700.0406579221354 700.1496147406568 917.5604761751279 961.9905237304664 988.212003388226 729.7227956870345 368.2008927285356 861.4773673189966 293.9489237968995
1400 0.005 7 1 768.8539350120856 700.1032819599978 700.2122803028874 917.5642419592907 961.9906205282136 988.2120609499666 729.7664928321824 368.239500117261 861.4868178100205 293.9489302157133
1401 0.005 7.005 1 768.8885281520712 700.1658000657486 700.2748398571628 917.5680018968779 961.990716971298 988.2121179655305 729.8101175116003 368.2780637390816 861.4962529601546 293.9489366219681
1402 0.005 7.01 1 768.9230677934236 700.2282124807413 700.3372936332422 917.5717595550007 961.9908144610074 988.2121756187676 729.8536742540152 368.3165836281604 861.5056766775572 293.948943019477
1403 0.005 7.015000000000001 1 768.9575475322445 700.2905193664337 700.3996417989524 917.5755091327518 961.9909104046834 988.2122317974889 729.8971590922051 368.355057472925 861.5150836306311 293.948949410735
1404 0.005 7.02 1 768.9919678649303 700.3527208907099 700.4618845276253 917.5792512967403 961.9910055375984 988.2122893328311 729.9405724767541 368.3934952456677 861.5244745045073 293.9489557902022
1405 0.005 7.025 1 769.0263296416965 700.4148172461605 700.5240220090681 917.5829879258308 961.9911006760241 988.2123452060295 729.9839152159847 368.4318879693407 861.5338500902988 293.9489621545019
1406 0.005 7.03 1 769.0606328812321 700.4768086216621 700.586054434709 917.5867183151479 961.9911953713985 988.2124012576467 730.0271878025911 368.4702364326284 861.5432109230841 293.9489685105385
1407 0.005 7.035 1 769.0948832852372 700.5386952849993 700.6479820590597 917.5904438332791 961.9912905285236 988.2124572335267 730.0703891455684 368.5085408590505 861.5525598418751 293.9489748577043
1408 0.005 7.04 1 769.1290742142152 700.6004773507372 700.7098050083631 917.5941635377493 961.9913862800007 988.2125152482245 730.1135214440186 368.5468017409182 861.5618924572951 293.9489811943026
1409 0.005 7.045 1 769.1632065264745 700.6621549974044 700.7715234633928 917.5978772892286 961.9914811681533 988.2125716324608 730.1565845581968 368.5850194866935 861.571209541 293.9489875239362
1410 0.005 7.05 1 769.197280552705 700.7237283960109 700.8331376020197 917.601590889816 961.9915765609434 988.2126297478228 730.1995805859174 368.6231938289636 861.5805140438461 293.9489938424941
1411 0.005 7.055 1 769.231296414662 700.7851977568203 700.8946476222396 917.6052956224355 961.9916711310202 988.2126858571273 730.242507269134 368.66132412701 861.5898030105349 293.9490001486073
1412 0.005 7.06 1 769.265255739821 700.8465632756341 700.9560537192469 917.6089935710028 961.9917651722892 988.2127416993942 730.2853645208246 368.6994112353804 861.5990767852985 293.9490064455524
1413 0.005 7.065 1 769.2991607682953 700.9078252067465 701.0173561254461 917.6126851411805 961.9918581229985 988.212796962274 730.3281545781011 368.7374581310191 861.6083358659854 293.9490127316299
1414 0.005 7.07 1 769.3330083822922 700.9689836786666 701.0785549957862 917.6163706613561 961.9919517300718 988.2128516492517 730.3708747295128 368.7754607160466 861.6175798800643 293.9490190077834
1415 0.005 7.075 1 769.366798720864 701.0300388753492 701.1396505130762 917.6200511292834 961.9920454302453 988.2129098358664 730.4135256479909 368.8134198510079 861.6268092889457 293.9490252744831
1416 0.005 7.08 1 769.4005323646314 701.0909910086896 701.2006428809046 917.623726273747 961.9921398022013 988.2129665423095 730.4561083461864 368.8513432486313 861.6360240859422 293.9490315298397
1417 0.005 7.085 1 769.4342101660903 701.1518402684467 701.2615323084826 917.6273949528254 961.9922341633263 988.2130219469195 730.4986206636445 368.8892211696378 861.6452327797781 293.9490377749231
1418 0.005 7.09 1 769.467821984362 701.2125865461796 701.3223187592723 917.6310599303109 961.9923254354616 988.2130757027371 730.541058075548 368.9270571525004 861.6544064281503 293.9490440109392
1419 0.005 7.095 1 769.5013796137735 701.2732302170534 701.3830025232476 917.6347232379444 961.9924182058014 988.2131314419042 730.5834298075457 368.9648481096096 861.6635655888009 293.9490502375415
1420 0.005 7.100000000000001 1 769.5348827410693 701.3337715459845 701.4435838390544 917.6383807403754 961.9925116117612 988.2131879641311 730.6257365913004 369.0025960349767 861.6727127645362 293.9490564527822
1421 0.005 7.105 1 769.5683354436857 701.394210689655 701.5040628614686 917.6420267025542 961.9926030990388 988.2132418005039 730.6679743661989 369.0403001540768 861.6818472686581 293.9490626621513
1422 0.005 7.11 1 769.6017317197158 701.4545478300249 701.5644397992075 917.6456683488661 961.9926959232521 988.2132988802141 730.7101444774728 369.0779609755654 861.6909688486065 293.9490688627152
1423 0.005 7.115 1 769.6350720611579 701.5147831612827 701.6247148469297 917.6493057636856 961.9927887320074 988.2133537892462 730.7522475150527 369.1155786573464 861.7000770380376 293.9490750516802
1424 0.005 7.12 1 769.6683574224869 701.5749169039512 701.6848882154527 917.6529334053563 961.9928802297657 988.2134089795412 730.7942981114688 369.1531504183212 861.70917030678 293.949081230613
1425 0.005 7.125 1 769.7015968898417 701.6349492125184 701.7449600815351 917.6565649751321 961.9929748540883 988.2134633848233 730.8362762889788 369.190678885732 861.7182599795873 293.9490873986013
1426 0.005 7.13 1 769.7347767729827 701.6948802406218 701.8049305985498 917.6601879327812 961.9930673333463 988.2135197606838 730.8781812110753 369.2281656914559 861.7273306523582 293.9490935580974
1427 0.005 7.135 1 769.7679000082865 701.754710188818 701.8647999548559 917.6638045920188 961.9931598669764 988.213575048669 730.9201200414392 369.2656105349487 861.7363850872867 293.9490997065162
1428 0.005 7.140000000000001 1 769.8009365934208 701.8144392255398 701.9245683506452 917.6674177690682 961.9932524920059 988.2136291146983 730.9619474359785 369.3030133748592 861.7454357268022 293.9491058457635
1429 0.005 7.145 1 769.8339262870671 701.8740675461078 701.9842359451933 917.6710225275135 961.9933436986946 988.2136850807424 731.0036858125088 369.3403742241223 861.7544654809035 293.9491119788633
1430 0.005 7.15 1 769.8668658748142 701.9335953366019 702.0438029292415 917.6746222014807 961.9934352349197 988.2137400170506 731.0453306913166 369.37769263294 861.7634777913439 293.949118100975
1431 0.005 7.155 1 769.899754244179 701.9930226769255 702.1032694093207 917.6782178665161 961.9935271168825 988.2137934114241 731.0868992252468 369.4149683246221 861.7724745378064 293.9491242131267
1432 0.005 7.16 1 769.932591953245 702.05234990713 702.1626356682439 917.6818073815638 961.9936180881311 988.2138484273921 731.1284014885131 369.4522018099028 861.78145608572 293.9491303149294
1433 0.005 7.165 1 769.9653773997446 702.1115771539118 702.2219018662862 917.6853913491909 961.9937089428308 988.2139023452249 731.1698357140236 369.4893929992803 861.7904232960675 293.9491364089198
1434 0.005 7.17 1 769.9981088656175 702.1707044752262 702.2810680957135 917.6889695778233 961.9937998242393 988.2139564380386 731.2111999934759 369.5265426019131 861.7993761727818 293.9491424949159
1435 0.005 7.175 1 770.0307788966851 702.2297323753008 702.3401347456979 917.6925381491055 961.9938890684524 988.2140105830561 731.2525010857356 369.5636496575172 861.8083074984926 293.9491485719597
1436 0.005 7.18 1 770.0633910323115 702.2886607559831 702.3991018176384 917.6961036498599 961.9939790504689 988.2140656547524 731.2937340934395 369.600713751883 861.8172252944752 293.9491546387614
1437 0.005 7.185 1 770.0959521520742 702.3474900018358 702.4579696304447 917.6996524195581 961.9940674792617 988.2141190135665 731.3349174999063 369.6377359499918 861.8261297076655 293.9491606959401
1438 0.005 7.19 1 770.128462646849 702.4062201745083 702.516738316489 917.7032122410782 961.9941609807794 988.214172818816 731.3760203913793 369.6747167709393 861.8350271061447 293.9491667450181
1439 0.005 7.195 1 770.1608786167963 702.4648513365179 702.5754080080721 917.7067845025765 961.9942604067591 988.2142292919157 731.4170533988073 369.7116552433664 861.8439132338583 293.9491727840198
1440 0.005 7.2 1 770.1932985904231 702.523383859873 702.633978950296 917.7103452195533 961.9943534544583 988.2142829360182 731.4580265808037 369.7485488085182 861.8527929811131 293.9491788137781
1441 0.005 7.205 1 770.2256546908669 702.5818178651433 702.6924512868968 917.7138941693934 961.9944426331365 988.2143355676243 731.4989327406286 369.785401532297 861.8616582277967 293.949184832816
1442 0.005 7.21 1 770.2579598581211 702.6401535165942 702.7508251952968 917.7174366798446 961.9945326895079 988.2143906813709 731.5397734257403 369.8222185016029 861.8705108718428 293.9491908431432
1443 0.005 7.215 1 770.2902104485739 702.6983909929752 702.8091008483705 917.7209700108702 961.994621548154 988.2144421247916 731.5805475822706 369.858991847915 861.8793442658391 293.9491968458482
1444 0.005 7.22 1 770.3224066982983 702.7565304658586 702.8672784212886 917.7244963904242 961.994710460722 988.2144956352997 731.6212557781438 369.8957315502583 861.8881607836039 293.9492028393453
1445 0.005 7.225000000000001 1 770.3545496641228 702.814572111373 702.9253580908401 917.7280170125754 961.9948001878629 988.2145491628637 731.6618983693717 369.9324248760995 861.8969618565479 293.9492088213029
1446 0.005 7.23 1 770.3866386919403 702.8725161261743 702.9833400455449 917.7315326620585 961.9948893093299 988.2146031609733 731.7024766650817 369.9690737612565 861.9057486488387 293.949214795617
1447 0.005 7.235 1 770.4186757635788 702.9303626634161 703.041224444467 917.7350431383761 961.9949785444712 988.2146561918111 731.7429930029092 370.005679377147 861.914521421366 293.9492207618902
1448 0.005 7.24 1 770.4506582529898 702.9881118961342 703.0990114644816 917.738547789767 961.995067301978 988.2147104407377 731.7834418387827 370.0422423135064 861.9232803868297 293.9492267220571
1449 0.005 7.245 1 770.4825865250618 703.0457639999313 703.1567012814111 917.7420468412153 961.9951554242957 988.2147631975665 731.8238246565572 370.0787628704956 861.9320256034333 293.9492326737371
1450 0.005 7.25 1 770.514458584025 703.1033190963359 703.2142940308954 917.7455325434437 961.9952408503307 988.2148150663683 731.8641437609488 370.1152400550446 861.9407533913749 293.9492386154394
1451 0.005 7.255 1 770.5462780472051 703.1607773865856 703.271789903151 917.7490202084576 961.9953300424937 988.2148673380798 731.9043992044323 370.1516758008574 861.9494696028387 293.9492445496426
1452 0.005 7.26 1 770.5780461367241 703.2181390848493 703.3291891045253 917.7525056986038 961.9954170588769 988.2149191857894 731.9445909569655 370.1880703284885 861.9581779180807 293.9492504772317
1453 0.005 7.265000000000001 1 770.6097612086176 703.2754043479418 703.3864918008417 917.7559838679773 961.9955040878942 988.2149725245579 731.9847170772767 370.2244231871242 861.9668708205786 293.9492563952717
1454 0.005 7.27 1 770.6414232069048 703.3325733350894 703.4436981495157 917.7594562208234 961.9955915250243 988.2150246161023 732.024777231386 370.2607344094721 861.9755488823112 293.9492623032296
1455 0.005 7.275 1 770.6730316848498 703.3896462177238 703.5008083237889 917.7629225586288 961.9956793313875 988.2150785012763 732.0647736607699 370.29700403596 861.9842119187233 293.9492682015447
1456 0.005 7.28 1 770.7045876380359 703.4466231747833 703.55782249954 917.766384266042 961.9957661598934 988.2151296365973 732.1047047754165 370.3332321249129 861.9928611781263 293.9492740900482
1457 0.005 7.285 1 770.7360912027817 703.5035044064191 703.6147408684561 917.7698417686869 961.9958535543661 988.2151805469711 732.1445718696006 370.3694169997038 862.0014970546794 293.9492799691949
1458 0.005 7.29 1 770.7675422753554 703.5602900667532 703.6715635929786 917.7732943721118 961.9959408183842 988.2152328386713 732.1843745727792 370.4055618318684 862.0101194893865 293.949285840185
1459 0.005 7.295 1 770.7989392430461 703.6169803348614 703.7282908511215 917.7767436725751 961.9960294447884 988.2152855047627 732.2241140322144 370.4416654622109 862.0187280349594 293.9492917046682
1460 0.005 7.3 1 770.8302769183473 703.6735753668739 703.7849228048465 917.7801872465337 961.9961163853632 988.2153373216075 732.263786028647 370.4777117945487 862.0273228104456 293.9492975579366
1461 0.005 7.305 1 770.8615651601531 703.730075340102 703.8414596284679 917.7836260351036 961.9962040935044 988.2153893791408 732.3033960918495 370.5137256344842 862.0359050037462 293.9493034020663
1462 0.005 7.31 1 770.8928037713416 703.7864804292018 703.8979014954998 917.7870592405613 961.996290512422 988.2154405056002 732.3429432336551 370.549701037759 862.044474016406 293.949309237206
1463 0.005 7.315 1 770.9239910119686 703.8427908204776 703.9542485860562 917.7904848127273 961.9963762120005 988.2154916544206 732.3824254292862 370.5856372684423 862.0530288676092 293.94931506227
1464 0.005 7.32 1 770.955127885689 703.8990066567824 704.0105010525563 917.7939067892373 961.9964631980145 988.2155435845392 732.4218446644029 370.6215331433626 862.0615707103199 293.9493208783197
1465 0.005 7.325 1 770.986212337628 703.9551281387809 704.066659087791 917.7973240862485 961.9965500045813 988.2155958733737 732.4612010730142 370.6573894251617 862.0700987300465 293.9493266856385
1466 0.005 7.33 1 771.0172422017876 704.0111554659129 704.1227228846432 917.8007363572505 961.9966357337622 988.2156469038711 732.5004955671715 370.6932043481224 862.0786123948985 293.949332484532
1467 0.005 7.335 1 771.0482224840797 704.0670887746087 704.178692592829 917.8041430212539 961.9967206346333 988.2156984853789 732.5397269074108 370.7289781542917 862.0871141785987 293.9493382700821
1468 0.005 7.34 1 771.0791529662791 704.1229282314314 704.2345683790458 917.8075442802071 961.9968056981171 988.2157498260556 732.5788953765219 370.7647107289757 862.0956028436963 293.9493440460815
1469 0.005 7.345 1 771.1100329762311 704.1786740050256 704.2903504092355 917.8109407723667 961.9968914550254 988.2158003146669 732.6180011770645 370.800402274262 862.1040783474394 293.9493498143534
1470 0.005 7.350000000000001 1 771.1408626194792 704.2343263005315 704.3460388804548 917.8143330353545 961.9969770941265 988.2158514471894 732.6570455666455 370.8360537165282 862.1125403521023 293.9493555732801
1471 0.005 7.355 1 771.1716413507733 704.2898852846322 704.4016339617692 917.8177208700745 961.9970630789811 988.2159035286002 732.6960282011262 370.8716639145401 862.1209894369694 293.9493613229045
1472 0.005 7.36 1 771.2023687455521 704.3453510769567 704.4571357919571 917.8211030829586 961.997148759011 988.2159550162115 732.7349474297719 370.9072330426687 862.1294249545429 293.949367063065
1473 0.005 7.365 1 771.2330450013919 704.4007238544857 704.5125445384517 917.8244799010342 961.9972338452883 988.2160059624584 732.7738040026217 370.9427611248754 862.1378472716777 293.9493727962542
1474 0.005 7.37 1 771.2636701499628 704.4560037807714 704.5678603671553 917.8278517479806 961.9973187996815 988.2160565639356 732.812597840528 370.9782552308114 862.1462562004485 293.949378518394
1475 0.005 7.375 1 771.2942444326271 704.5111910265925 704.6230834461273 917.8312186182443 961.9974037091322 988.2161071575024 732.8513295529189 371.0137059771541 862.1546521371406 293.9493842315226
1476 0.005 7.38 1 771.3247680903854 704.5662857590802 704.6782139420062 917.8345803936028 961.9974880381412 988.2161581563021 732.8899991069729 371.0491145965385 862.1630348195763 293.9493899371367
1477 0.005 7.385 1 771.3552412477924 704.6212881615962 704.7332520327235 917.8379376401559 961.9975733392507 988.216209261597 732.9286071058443 371.0844858055434 862.1714046168913 293.9493956340742
1478 0.005 7.390000000000001 1 771.3856639981727 704.6761983604208 704.7881978596885 917.8412895066582 961.9976582718837 988.2162596488969 732.9671524927051 371.1198142243391 862.1797612833871 293.9494013238728
1479 0.005 7.395 1 771.4160367742234 704.7310165378636 704.8430515959147 917.8446362760195 961.9977422167863 988.216308837047 733.0056361256276 371.1551003334112 862.1881044365471 293.9494070073466
1480 0.005 7.4 1 771.4463591742976 704.7857428599094 704.8978134062882 917.8479779260816 961.9978259499004 988.216359426057 733.0440579006389 371.1903448456441 862.1964346943446 293.9494126823598
1481 0.005 7.405 1 771.4766311570722 704.8403774913801 704.9524834574758 917.851314638267 961.9979097795652 988.2164094923959 733.0824181989152 371.2255542808547 862.2047515908827 293.9494183485876
1482 0.005 7.41 1 771.5068529797427 704.8949206140888 705.0070619253466 917.8546466997009 961.99799402887 988.2164599575186 733.1207175840957 371.2607156784694 862.2130556121552 293.949424008446
1483 0.005 7.415 1 771.5370246789623 704.9493723743223 705.0615489640039 917.8579737567019 961.9980779926731 988.2165103463273 733.1589554088582 371.2958362173727 862.2213467286682 293.9494296590992
1484 0.005 7.42 1 771.5671463995976 705.0037329554857 705.1159447502459 917.861296018878 961.9981612709311 988.2165581375075 733.1971323241203 371.3309161076957 862.229624830182 293.9494352976049
1485 0.005 7.425 1 771.5972175178674 705.0580025038845 705.1702494363529 917.8646126613406 961.9982442255072 988.2166071102248 733.2352473002499 371.3659554767769 862.2378897989654 293.9494409296975
1486 0.005 7.43 1 771.6272391516452 705.1121811907875 705.2244631908611 917.8679253009386 961.9983274687701 988.216657499462 733.2733017469053 371.4009546860439 862.2461423734337 293.9494465572815
1487 0.005 7.435 1 771.6572105024005 705.1662691477119 705.2785861574202 917.8712341615296 961.9984109618824 988.2167079239956 733.3112960494381 371.4359131059189 862.2543824933638 293.9494521746217
1488 0.005 7.44 1 771.6871316839052 705.2202665514537 705.3326185033179 917.8745374417789 961.9984940542571 988.216758149546 733.3492288869836 371.4708308899681 862.2626094032805 293.9494577822217
1489 0.005 7.445 1 771.7170034056371 705.2741735658462 705.3865603923966 917.8778354151387 961.9985769523927 988.2168089097025 733.3871009006689 371.5057081856509 862.2708235934633 293.9494633809473
1490 0.005 7.45 1 771.7468255916019 705.3279903344348 705.4404119733979 917.8811281306535 961.9986605336345 988.2168561964648 733.424911717152 371.5405444513543 862.2790264638719 293.9494689728449
1491 0.005 7.455 1 771.7765978478325 705.381717027485 705.4941734111566 917.8844162509814 961.998742494585 988.2169046905396 733.4626616436182 371.5753412730646 862.2872171520787 293.9494745557113
1492 0.005 7.46 1 771.8063210079819 705.4353538109015 705.5478448717973 917.8876993353791 961.9988251957246 988.2169546300942 733.500351451681 371.6100972960018 862.2953951535784 293.9494801313497
1493 0.005 7.465 1 771.835995013356 705.4889008485472 705.6014265180859 917.8909774317672 961.9989072243015 988.2170039429086 733.5379810086253 371.6448060669659 862.3035601677771 293.9494856984522
1494 0.005 7.47 1 771.865620133727 705.5423582990514 705.654918509801 917.8942504577728 961.9989891085738 988.2170532762693 733.5755501592107 371.6794775457425 862.311712554788 293.9494912585926
1495 0.005 7.475000000000001 1 771.8951962216255 705.5957263166181 705.7083210034021 917.8975184224586 961.9990715985614 988.2171039429361 733.6130471446976 371.7141103579158 862.3198521977744 293.9494968091909
1496 0.005 7.48 1 771.9247243220482 705.6490051123949 705.7616341926497 917.900782564428 961.9991539883076 988.2171529397052 733.650490700609 371.7487054688124 862.3279793088798 293.9495023514023
1497 0.005 7.485 1 771.9542038631608 705.7021948138823 705.8148582209257 917.9040379712535 961.9992334835507 988.2172008382922 733.6878764502108 371.7832607405115 862.3360921517245 293.9495078847159
1498 0.005 7.49 1 771.9836340571088 705.7552955666167 705.8679932376507 917.9072898349674 961.9993140130351 988.217247479163 733.7252032045695 371.8177759874214 862.3441926174975 293.949513408897
1499 0.005 7.495 1 772.0130150722241 705.8083075345263 705.9210394022064 917.9105356738862 961.9993943781828 988.2172964343774 733.7624679760844 371.8522512373819 862.3522801616036 293.9495189224395
1500 0.005 7.5 1 772.0423475733284 705.8612308795829 705.9739968774114 917.9137784747525 961.9994761302427 988.2173451379077 733.7996744334 371.886686608129 862.3603559376464 293.9495244288594
1501 0.005 7.505 1 772.071631733752 705.9140657455608 706.0268658104283 917.9170178089342 961.9995574646784 988.2173929601203 733.8368212804166 371.9210820384671 862.3684198055577 293.9495299289546
1502 0.005 7.51 1 772.1008717013365 705.9668121605334 706.0796462736391 917.9202516085153 961.9996375658387 988.217440680732 733.8739070069374 371.9554374997534 862.3764704531239 293.9495354184974
1503 0.005 7.515000000000001 1 772.1300630025421 706.019470406338 706.1323385324812 917.9234569116205 961.99971662155 988.2174895797393 733.9109345621679 371.989753014857 862.3845375778022 293.9495408990524
1504 0.005 7.52 1 772.159205187451 706.072040613028 706.1849426895377 917.9266810878009 961.9997971019658 988.2175379902643 733.9479034091554 372.0240286751665 862.3925746691294 293.9495463726789
1505 0.005 7.525 1 772.1882983219617 706.1245229285305 706.2374588786975 917.9299029600476 961.9998789696135 988.2175866814572 733.9848133634562 372.0582645703558 862.4005920243794 293.9495518385059
1506 0.005 7.53 1 772.2173423788994 706.1769175217137 706.2898872700158 917.9331194749544 961.9999599102445 988.2176348211386 734.021664620863 372.0924605431476 862.4085934987834 293.9495572940411
1507 0.005 7.535 1 772.2463379289167 706.229224556644 706.34222803074 917.9363306811239 962.0000412192617 988.2176832510687 734.0584571548892 372.1266168179183 862.4165813104399 293.9495627417981
1508 0.005 7.54 1 772.2752850575455 706.2814441934489 706.3944813187821 917.9395372761763 962.0001216763183 988.2177322769944 734.0951911148441 372.1607333435917 862.4245565508249 293.9495681813569
1509 0.005 7.545 1 772.3041846360827 706.3335765582351 706.4466472780298 917.9427408578164 962.0002031488893 988.2177803476499 734.1318690920726 372.1948101268059 862.4325204597002 293.9495736135952
1510 0.005 7.55 1 772.3330363774863 706.3856218387419 706.4987260806681 917.9459382367643 962.0002833557337 988.2178276278753 734.1684880259932 372.2288477553441 862.4404716530521 293.9495790340966
1511 0.005 7.555 1 772.3618422054614 706.4375802278665 706.5507179105853 917.9491281817911 962.0003627498127 988.217874527263 734.2050278867811 372.2628456631693 862.4484096123781 293.9495844481986
1512 0.005 7.56 1 772.3905994141231 706.4894518293717 706.6026228907725 917.9523137851759 962.0004418377424 988.2179226661277 734.2415161700861 372.296803778192 862.456335041186 293.9495898544093
1513 0.005 7.565 1 772.4193085362454 706.541236796361 706.6544411755659 917.955495538137 962.0005219101615 988.2179700670858 734.2779500498838 372.3307211846832 862.4642481636574 293.9495952527803
1514 0.005 7.57 1 772.4479682702266 706.5929352714365 706.7061729124069 917.9586726680759 962.0006018224763 988.2180175076143 734.3143205822647 372.364599579423 862.4721487176857 293.9496006431019
1515 0.005 7.575 1 772.4765825929222 706.6445476459839 706.7578184539216 917.9618224649473 962.0006775533827 988.2180640482691 734.3506371108888 372.3984387669967 862.4799713243658 293.949606023018
1516 0.005 7.58 1 772.5051434759953 706.6960738748647 706.8093777913109 917.9649822769858 962.0007583410398 988.2181127147882 734.3868979878623 372.4322328646604 862.487803967828 293.9496113952781
1517 0.005 7.585 1 772.5336569833867 706.7475141011095 706.8608510646728 917.9681429095363 962.0008388749449 988.2181605483481 734.4231071792873 372.4659897837153 862.4956458417049 293.9496167621647
1518 0.005 7.59 1 772.5621249200962 706.7988684886178 706.9122384344703 917.9713017895992 962.0009179833244 988.2182065258081 734.4592582036075 372.4997136053891 862.5034886547342 293.9496221195446
1519 0.005 7.595 1 772.5905470624621 706.8501371886985 706.9635400509093 917.9744566969413 962.0009964494996 988.2182538611187 734.4953515926676 372.5333970025139 862.5113265845737 293.9496274694943
1520 0.005 7.600000000000001 1 772.6189230130258 706.9013203590034 707.0147560736727 917.97760607219 962.0010748987798 988.218302398706 734.5313873899506 372.5670404985868 862.5191556657003 293.9496328079081
1521 0.005 7.605 1 772.6472527618205 706.952418150328 707.0658866516438 917.9807505596194 962.0011533975888 988.2183495818606 734.5673654983802 372.6006444460815 862.5269742020851 293.9496381393333
1522 0.005 7.61 1 772.6755473630576 707.0034306212875 707.1169318758637 917.9838916286139 962.0012326303597 988.2183952753101 734.6032854694978 372.6342089670043 862.5347840196288 293.9496434589043
1523 0.005 7.615 1 772.7037913257868 707.0543580317101 707.1678919618053 917.9870265028075 962.0013105996243 988.2184402999828 734.6391490313232 372.6677342720653 862.542578987427 293.9496487696502
1524 0.005 7.62 1 772.7319858025207 707.1052004993193 707.2187670451372 917.9901560598596 962.0013881894721 988.2184870905073 734.6749545768201 372.7012201373506 862.5503601655572 293.9496540723742
1525 0.005 7.625 1 772.7601253442675 707.1559582211164 707.2695573047087 917.9932798157643 962.0014661312525 988.2185337191892 734.7107067320215 372.7346669038589 862.5581260526781 293.9496593688065
1526 0.005 7.63 1 772.7882205674476 707.2066312134833 707.3202627906639 917.9963902067541 962.0015408569853 988.2185798491263 734.7463922400283 372.7680746144487 862.5658810788415 293.9496646561098
1527 0.005 7.635 1 772.8162693363116 707.2572197270673 707.3708837285312 917.999501296884 962.0016185070277 988.2186270995353 734.782022474348 372.8014432748985 862.5736240502757 293.9496699348727
1528 0.005 7.640000000000001 1 772.8442658702534 707.3077238091252 707.4214201973981 918.0026063642214 962.0016947502263 988.2186726934256 734.8175931334395 372.8347713246739 862.5813501834866 293.9496752070187
1529 0.005 7.645 1 772.8722185464934 707.3581436969378 707.4718724008236 918.0057107219038 962.0017724556675 988.2187199580791 734.8531092297427 372.8680610618806 862.5890672267293 293.9496804733759
1530 0.005 7.65 1 772.9001270540016 707.4084795529143 707.5222405008811 918.0088119402254 962.0018500135689 988.2187664506527 734.8885699095867 372.9013121203491 862.5967740886833 293.9496857327338
1531 0.005 7.655 1 772.9279912672936 707.4587315811324 707.5725246905711 918.0119100302052 962.0019277687253 988.218812234573 734.9239765231263 372.9345246995645 862.6044699816462 293.9496909842758
1532 0.005 7.66 1 772.9558097262415 707.5088998539438 707.6227250718074 918.015002794428 962.002005205657 988.2188574858392 734.9593256368032 372.9676974183446 862.6121538061058 293.9496962281018
1533 0.005 7.665 1 772.9835821646278 707.5589845177199 707.6728417950619 918.018091245397 962.0020820168388 988.2189030783845 734.9946085919385 373.0008317455903 862.6198256910371 293.9497014616124
1534 0.005 7.67 1 773.0113095843279 707.6089857443781 707.722875014851 918.0211747280548 962.002159381871 988.2189493531193 735.0298406549726 373.0339274398827 862.6274853596144 293.9497066884613
1535 0.005 7.675 1 773.0389921890713 707.6589037118192 707.7728249045557 918.0242538207536 962.0022356024771 988.2189939917001 735.0650197491303 373.0669844437722 862.635133303147 293.9497119100907
1536 0.005 7.68 1 773.0666289205401 707.7087385381597 707.8226915903596 918.0273278716097 962.0023118470682 988.2190406002056 735.1001430928136 373.1000026812889 862.6427689382563 293.949717124635
1537 0.005 7.685 1 773.094219925875 707.7584903784144 707.8724752268538 918.0303971229354 962.002387963673 988.2190869907048 735.135210912141 373.1329823557668 862.6503927475751 293.9497223306623
1538 0.005 7.69 1 773.1217654489534 707.8081593807909 707.9221759608566 918.0334619947074 962.0024643529484 988.2191319804851 735.1702229589644 373.1659234686409 862.6580045858277 293.9497275275558
1539 0.005 7.695 1 773.1492658473729 707.8577457362592 707.9717939730899 918.0365223745922 962.0025408629725 988.2191785499108 735.2051801082524 373.1988254274648 862.6656045926989 293.9497327171893
1540 0.005 7.7 1 773.1767207805211 707.9072495631362 708.021329394456 918.0395783077403 962.0026169489653 988.2192236744223 735.2400813108221 373.2316777684131 862.6731925844077 293.949737898959
1541 0.005 7.705 1 773.2041301250111 707.9566709669923 708.070782283223 918.0427297615174 962.0027008277702 988.2192687357052 735.2749302570027 373.2644966108745 862.6807956397554 293.9497430741131
1542 0.005 7.71 1 773.2314957569283 708.0060101414018 708.1201529094193 918.0458181689639 962.0027747523366 988.2193123365574 735.3097220640599 373.2972770220876 862.6883798420943 293.9497482432278
1543 0.005 7.715 1 773.2588168053152 708.0552672280489 708.1694413975447 918.0488795492178 962.0028471853284 988.2193591880695 735.3444575239296 373.3300212217708 862.6959452822099 293.9497534045717
1544 0.005 7.72 1 773.2860930764043 708.1044423874364 708.2186478989305 918.0519248039959 962.0029212128612 988.2194043385688 735.3791373949297 373.3627282727023 862.7034933076158 293.9497585582736
1545 0.005 7.725000000000001 1 773.3133265409992 708.1535356966302 708.2677725110054 918.0549609772546 962.0029966661265 988.2194487197141 735.4137605577032 373.3953982702291 862.7110284288312 293.9497637043586
1546 0.005 7.73 1 773.3405135943109 708.2025473386839 708.3168153963958 918.0579899726478 962.0030726892996 988.2194945029695 735.4483281316011 373.428030328686 862.7185478422505 293.949768842275
1547 0.005 7.735 1 773.3676537277356 708.2514775376411 708.3657767640581 918.061015150181 962.0031479685043 988.219538704332 735.4828398101049 373.4606243618553 862.7260540151573 293.9497739736613
1548 0.005 7.74 1 773.3947480696067 708.3003263887985 708.4146567133635 918.0640306989786 962.0032233446791 988.2195839844667 735.5172853083151 373.4931798225782 862.733547009221 293.9497790985541
1549 0.005 7.745 1 773.4217977235941 708.3490940068641 708.4634553776423 918.0670433210299 962.0032980804417 988.2196275310746 735.551680501211 373.5256983871347 862.7410282777047 293.9497842174753
1550 0.005 7.75 1 773.448802046271 708.3977805194577 708.5121728850442 918.0700512468966 962.0033722544845 988.2196725726969 735.586021605705 373.5581785405687 862.7484970928905 293.9497893287281
1551 0.005 7.755 1 773.4757620184865 708.446386085722 708.5608093859432 918.0730560510789 962.0034475455204 988.2197189344112 735.6203101525733 373.5906204098869 862.7559544710355 293.9497944336995
1552 0.005 7.76 1 773.5026777657466 708.4949108624327 708.6093650348126 918.076057108179 962.0035226614679 988.2197627778555 735.6545455143323 373.6230220852678 862.7634005881487 293.9497995316688
1553 0.005 7.765000000000001 1 773.5295494349275 708.5433549986699 708.6578399805936 918.0790534441714 962.0035965245874 988.2198070913661 735.6887273384849 373.655384401347 862.7708350042325 293.9498046226255
1554 0.005 7.77 1 773.5563769126453 708.5917186244683 708.7062343571771 918.0820454279667 962.003671164553 988.2198508031372 735.7228549558374 373.6877098816922 862.7782578134171 293.9498097040833
1555 0.005 7.775 1 773.5831606270382 708.6400019142823 708.7545483308397 918.0850328220625 962.0037454072482 988.2198961097203 735.7569290081112 373.7199972775254 862.7856691931214 293.949814777649
1556 0.005 7.78 1 773.609900943867 708.6882049862255 708.802782029215 918.0880159927506 962.0038191977641 988.2199404537001 735.7909493078959 373.7522527339802 862.7930699638829 293.949819844632
1557 0.005 7.785 1 773.6365967439 708.7363279741578 708.8509355878057 918.090994457507 962.0038934411093 988.2199860466973 735.8249145941879 373.7844682768031 862.8004588132271 293.9498249029577
1558 0.005 7.79 1 773.6632485368008 708.7843710250626 708.8990091519385 918.0939687869894 962.0039678470221 988.2200310899389 735.8588255848442 373.8166449952037 862.8078363377018 293.9498299536346
1559 0.005 7.795 1 773.6898481745703 708.8323342438671 708.9470028307384 918.0969386718674 962.0040415034593 988.2200749185535 735.8926826947755 373.84878321631 862.8151902770513 293.9498349961739
1560 0.005 7.8 1 773.7164060378261 708.8802178058652 708.9949167921283 918.0999037446533 962.0041155727916 988.2201171870363 735.9264842574607 373.8808813958016 862.8225391917891 293.9498400305944
1561 0.005 7.805000000000001 1 773.742922294622 708.9280218427211 709.0427511745276 918.1028644558841 962.0041895979941 988.2201608131923 735.9602321992269 373.9129428645393 862.8298797618151 293.9498450569756
1562 0.005 7.81 1 773.7693979531992 708.9757465369556 709.0905061424223 918.1058216040036 962.004262431952 988.2202040621615 735.9939277237269 373.9449668713244 862.8372104596301 293.9498500721937
1563 0.005 7.815 1 773.7958303178197 709.0233920073268 709.1381818283813 918.1087737607459 962.0043358313128 988.2202485965353 736.0275693633452 373.9769526826994 862.8445298920643 293.9498550792069
1564 0.005 7.82 1 773.8222194763697 709.070958390137 709.1857783690101 918.1117214202726 962.0044088862732 988.2202919292475 736.0611571981261 374.0089007897937 862.8518380754133 293.9498600792136
1565 0.005 7.825 1 773.8485653204157 709.1184458235115 709.233295903244 918.1146643714274 962.0044818306201 988.2203352129703 736.0946912095574 374.0408112052884 862.8591347447792 293.9498650707162
1566 0.005 7.83 1 773.8748679000589 709.165854447022 709.2807345731615 918.1176027041331 962.0045544454015 988.220380188655 736.1281717125214 374.0726839557614 862.8664200260749 293.9498700538454
1567 0.005 7.835 1 773.9011265359431 709.2131844343129 709.328094542238 918.1205325537713 962.0046266658433 988.2204236715759 736.161605088331 374.1045180973134 862.8736929587163 293.9498750303795
1568 0.005 7.84 1 773.9273398457752 709.2604358370002 709.3753758848112 918.1234577785094 962.0046986567532 988.2204670761107 736.1949747857843 374.1363146973153 862.8809533231757 293.9498799982501
1569 0.005 7.845 1 773.9535109061773 709.3076088526923 709.422578775968 918.126381927063 962.0047716523784 988.2205105229687 736.2282928752267 374.1680760897281 862.8882036657201 293.9498849576287
1570 0.005 7.850000000000001 1 773.9796391839167 709.3547035898323 709.4697033383395 918.1293030209685 962.0048444113828 988.220552742024 736.2615580296467 374.1998002805655 862.8954432475249 293.9498899094831
1571 0.005 7.855 1 774.0057251334041 709.4017202005876 709.5167497163709 918.1322196481603 962.0049165318776 988.2205967849532 736.2947706366208 374.2314900583582 862.9026716548967 293.9498948521551
1572 0.005 7.86 1 774.0317683721314 709.4486588283455 709.563718053194 918.135132391397 962.0049881741563 988.2206393432515 736.3279310159267 374.2631403779204 862.9098888043387 293.9498997883555
1573 0.005 7.865 1 774.0577690882463 709.4955196117195 709.6106084862282 918.1380403920982 962.0050599569929 988.2206824298775 736.3610394552267 374.2947522272618 862.9170947328283 293.9499047177272
1574 0.005 7.87 1 774.0837272648679 709.5423026890709 709.6574211575072 918.1409439225692 962.0051315880169 988.2207257620817 736.3940955855719 374.326326054314 862.9242894917356 293.9499096408614
1575 0.005 7.875 1 774.1096428110698 709.58900817862 709.7041561888243 918.143842793359 962.0052035318164 988.2207692110031 736.4270987813289 374.357862113664 862.9314726634414 293.9499145562953
1576 0.005 7.88 1 774.1355159464293 709.6356362030815 709.7508137070165 918.1467378361914 962.0052748504023 988.2208108542237 736.460049534317 374.3893608382805 862.9386445329334 293.9499194633206
1577 0.005 7.885 1 774.1613467757518 709.6821869076123 709.79739384904 918.1496278883947 962.0053461241635 988.2208527643054 736.4929474921428 374.4208220038112 862.9458050855429 293.9499243610575
1578 0.005 7.890000000000001 1 774.1871355594511 709.7286603842364 709.8438967264682 918.1525139717465 962.0054177003581 988.2208944748811 736.52579146723 374.4522456546279 862.9529550632134 293.9499292523084
1579 0.005 7.895 1 774.2128824841284 709.7750567934647 709.8903224811395 918.1553947230027 962.0054884682021 988.2209366230736 736.5585835571557 374.4836319590367 862.9600931568834 293.9499341360458
1580 0.005 7.9 1 774.2385873256602 709.8213762998249 709.9366712719136 918.1582719075919 962.0055602849943 988.2209806071777 736.5913237667216 374.5149809622002 862.9672201322073 293.949939012354
1581 0.005 7.905 1 774.2642499024985 709.867619030835 709.9829432279913 918.1611448327853 962.0056322104018 988.2210238489889 736.6240116622174 374.5462927161166 862.9743358877396 293.9499438827197
1582 0.005 7.91 1 774.2898702715279 709.9137851377561 710.0291384989919 918.1640137239262 962.0057035907175 988.2210666409973 736.6566485240826 374.5775680893796 862.9814403634185 293.9499487469421
1583 0.005 7.915 1 774.315448411649 709.9598747370495 710.0752572078339 918.1668782728534 962.0057749974023 988.2211091526951 736.6892327079634 374.6088053017189 862.9885338602562 293.9499536044085
1584 0.005 7.92 1 774.3409843076357 710.005887976783 710.1212994997082 918.1697386215139 962.0058457130015 988.2211524378587 736.7217649210841 374.6400055831153 862.9956161366894 293.9499584536871
1585 0.005 7.925 1 774.366478240966 710.0518249871465 710.1672655055816 918.1725943703358 962.005915945316 988.2211943776957 736.7542451471454 374.6711689297222 863.0026874874904 293.9499632949176
1586 0.005 7.930000000000001 1 774.3919301480688 710.0976859023925 710.2131553598149 918.1754458136259 962.0059861983721 988.22123493733 736.7866733252396 374.7022952986969 863.0097476259309 293.9499681285474
1587 0.005 7.935 1 774.4173403007416 710.1434708576096 710.2589692015648 918.1782931349853 962.0060564976734 988.2212776203273 736.8190497925343 374.7333847123086 863.0167965034493 293.9499729548812
1588 0.005 7.94 1 774.4427087970699 710.1891799908434 710.3047071604146 918.1811359450746 962.0061264040497 988.2213187706243 736.8513746231018 374.7644373016236 863.0238347179431 293.9499777733042
1589 0.005 7.945 1 774.468035373836 710.2348134229251 710.350369368871 918.1839745489407 962.0061965094501 988.221361812755 736.8836476043895 374.7954520874389 863.0308617347862 293.9499825876312
1590 0.005 7.95 1 774.4933207649981 710.280371286285 710.3959559550395 918.1868099922119 962.0062669376881 988.2214044860629 736.9158698553939 374.8264290747372 863.0378782621137 293.9499873949015
1591 0.005 7.955 1 774.5185646598584 710.3258537298876 710.4414670643247 918.1896408310135 962.0063373649211 988.2214453882556 736.9480407277903 374.8573706513724 863.0448837450768 293.9499921976668
1592 0.005 7.96 1 774.5437671385345 710.3712608774102 710.4869028220417 918.1924670273862 962.0064070555146 988.2214872887356 736.9801600320283 374.8882756094026 863.0518779653997 293.9499969927497
1593 0.005 7.965 1 774.5689281330501 710.4165928666765 710.532263364902 918.1952890106357 962.006477234348 988.221527336004 737.0122281094762 374.9191447810577 863.0588610963506 293.9500017790817
1594 0.005 7.97 1 774.5940479612539 710.4618498257078 710.5775488254187 918.1981061200275 962.0065459162103 988.2215696159763 737.0442450175668 374.9499768268228 863.065833387831 293.9500065563576
1595 0.005 7.975000000000001 1 774.6191261945401 710.5070318887774 710.6227593329438 918.2009195219979 962.0066154657686 988.2216118438719 737.0762106000541 374.9807723588436 863.0727954511353 293.950011326671
1596 0.005 7.98 1 774.6441630327535 710.552139214252 710.6678950398895 918.203728343417 962.0066848549785 988.221653852392 737.1081258586103 375.0115326993427 863.079747127508 293.9500160894909
1597 0.005 7.985 1 774.6691587729741 710.5971719189125 710.7129560722063 918.2065330739609 962.0067542362879 988.221694626161 737.1399902615969 375.0422558945924 863.0866882475977 293.9500208459274
1598 0.005 7.99 1 774.6941139153557 710.6421300987561 710.7579425385221 918.2093344804291 962.006823615297 988.2217364967337 737.1717995971571 375.0729284304244 863.0936191723442 293.9500255957272
1599 0.005 7.995 1 774.7190278586365 710.6870138925967 710.8028545669625 918.2121309825465 962.0068927350691 988.2217778986536 737.2035553300232 375.1035698980327 863.100539094648 293.9500303388945
1600 0.005 8 1 774.7438994752005 710.7318234192685 710.847692280507 918.2149224277139 962.0069607620503 988.2218192359708 737.2352608139051 375.1341775672603 863.1074479547508 293.950035074275
1601 0.005 8.005000000000001 1 774.7687303811247 710.7765588248294 710.8924558184938 918.217710805723 962.0070302391841 988.221859854928 737.2669179827802 375.1647546138169 863.1143461968079 293.9500398025251
1602 0.005 8.01 1 774.7935207119748 710.8212202413821 710.9371453143395 918.2204951698357 962.0070994440432 988.2219005171125 737.2985260725854 375.1952942898673 863.1212337077997 293.9500445246522
1603 0.005 8.015000000000001 1 774.8182711864836 710.8658078765794 710.9817609506177 918.2232758389617 962.0071679153031 988.2219419403194 737.3300863501 375.2257974743579 863.1281105699511 293.9500492420146
1604 0.005 8.02 1 774.8429808425085 710.9103217333341 711.0263027787435 918.2260517962216 962.0072358821484 988.2219830371641 737.3615949852506 375.2562638620242 863.1349762779395 293.9500539516986
1605 0.005 8.025 1 774.867650176418 710.954761994773 711.0707709553241 918.2288230529152 962.0073047351914 988.2220248291458 737.3930540504924 375.2866939096329 863.1418313095616 293.9500586527888
1606 0.005 8.029999999999999 1 774.892278587201 710.999128843013 711.1151656502352 918.2315899258398 962.0073731684089 988.2220653821937 737.4244635238454 375.3170877676714 863.1486751003442 293.9500633424996
1607 0.005 8.035 1 774.9168669062819 711.0434223706712 711.1594869686163 918.2343530472468 962.0074417159249 988.2221064277049 737.4558230182131 375.3474355585421 863.1555083911201 293.9500680267262
1608 0.005 8.040000000000001 1 774.9414150527884 711.0876427109976 711.2037350474625 918.237112450708 962.0075102217768 988.2221480634194 737.4871330568551 375.3777504802824 863.1623311360282 293.9500727046342
1609 0.005 8.045 1 774.9659230878868 711.1317899896534 711.2479100117517 918.2398672743677 962.007577916192 988.2221877335078 737.51839315156 375.4080313484109 863.1691433264972 293.9500773761825
1610 0.005 8.050000000000001 1 774.9903911439135 711.1758643353759 711.2920119905497 918.242618448223 962.0076460857731 988.2222275391622 737.5496036665429 375.4382773464948 863.1759449003908 293.9500820406123
1611 0.005 8.055 1 775.0148194170009 711.2198658885098 711.336041118544 918.2453648812146 962.0077126812565 988.2222673001816 737.5807647625792 375.468487625179 863.1827356606973 293.9500866999262
1612 0.005 8.06 1 775.0392074933615 711.2637947702941 711.3799975231349 918.2481072147798 962.0077807297686 988.2223075149171 737.6118762804183 375.4986622188172 863.1895155587453 293.9500913509739
1613 0.005 8.065 1 775.0635554196103 711.3076510959469 711.4238813218732 918.2508455461432 962.0078475357207 988.2223477188786 737.6429377788706 375.5288015419 863.1962849605575 293.9500959957623
1614 0.005 8.07 1 775.0878635284025 711.3514350017398 711.4676926486161 918.2535797100121 962.007914866049 988.2223886467305 737.6739499142553 375.5589051704169 863.2030437804125 293.9501006335865
1615 0.005 8.074999999999999 1 775.1121317501597 711.3951466134067 711.5114316279371 918.2563096373459 962.0079824444239 988.2224279542244 737.7049127437839 375.5889729376347 863.2097921063225 293.9501052627578
1616 0.005 8.08 1 775.1363596231733 711.4387860630317 711.5550983907483 918.2590358169274 962.0080497365199 988.2224681316666 737.7358264263632 375.6190051834226 863.216501706245 293.9501098841586
1617 0.005 8.085000000000001 1 775.1605482180415 711.4823534747139 711.598693065423 918.2617578025678 962.0081170224272 988.222508962284 737.7666909259008 375.6490015114258 863.2231959506807 293.9501144990001
1618 0.005 8.09 1 775.1846974608028 711.5258490613548 711.6422158358997 918.2644758421903 962.0081834187297 988.2225488204217 737.7975080447869 375.6789633166437 863.2298799456474 293.9501191078226
1619 0.005 8.095000000000001 1 775.2088074171279 711.5692728755751 711.6856667866081 918.2671897262402 962.0082507327548 988.2225890122598 737.828275485962 375.7088892914959 863.2365538763549 293.9501237112685
1620 0.005 8.1 1 775.2328772731971 711.6126249561007 711.7290459824618 918.2698988471946 962.008317685837 988.2226303984005 737.8589917737538 375.7387783147178 863.2432174471139 293.9501283066422
1621 0.005 8.105 1 775.2569077889189 711.6559054963369 711.772353585799 918.2726046762625 962.0083849441379 988.2226705098551 737.8896596718054 375.7686314792264 863.2498709635512 293.950132895508
1622 0.005 8.109999999999999 1 775.2808989105223 711.6991146221209 711.8155897209265 918.2753057431574 962.0084511916893 988.2227092128795 737.9202786712626 375.7984497699319 863.2565137902891 293.9501374761759
1623 0.005 8.115 1 775.3048508038687 711.7422524687207 711.8587545224951 918.2780031179664 962.0085174453478 988.2227482470115 737.950849241689 375.8282243367419 863.263146198666 293.9501420490366
1624 0.005 8.120000000000001 1 775.3287636315226 711.7853191554548 711.9018481131272 918.2806962948465 962.0085838462652 988.2227877552638 737.9813712830119 375.8579661383659 863.2697681410231 293.9501466132449
1625 0.005 8.125 1 775.3526373749968 711.8283148072805 711.9448706167062 918.2833855140389 962.0086498400719 988.2228275538999 738.0118447156603 375.8876739722255 863.2763796955647 293.9501511724289
1626 0.005 8.130000000000001 1 775.3764719838617 711.8712395480976 711.9878221588788 918.2860705554605 962.0087153018691 988.2228664126249 738.0422696577533 375.9173471175505 863.2829807803224 293.9501557238492
1627 0.005 8.135 1 775.4002677496554 711.9140935026893 712.0307028650142 918.2887518764699 962.0087808171118 988.2229046291699 738.0726462095975 375.9469845488683 863.2895716451243 293.9501602704979
1628 0.005 8.140000000000001 1 775.4240247423101 711.956876823786 712.0735128759751 918.2914288731463 962.0088462086063 988.2229454685621 738.1029748896743 375.9765870108416 863.2961523075072 293.950164810842
1629 0.005 8.145 1 775.4477428724549 711.9995896141561 712.1162523069714 918.2941019843238 962.0089121073887 988.2229851444715 738.1332552308935 376.0061543627908 863.3027225421216 293.9501693442816
1630 0.005 8.15 1 775.4714223175547 712.0422319964181 712.1589212808469 918.2967709876117 962.0089774091958 988.223024338693 738.1634874743655 376.0356865030178 863.3092824976683 293.950173871254
1631 0.005 8.154999999999999 1 775.4950634202555 712.0848040983997 712.2015199215397 918.2994359317846 962.0090430447391 988.2230634193165 738.1936715523167 376.0651835185914 863.3158318695828 293.9501783914534
1632 0.005 8.16 1 775.5186655781075 712.1273060390092 712.2440483509023 918.3020968349967 962.0091088884952 988.2231024336455 738.223807618285 376.0946451433918 863.3223704353721 293.950182904351
1633 0.005 8.165000000000001 1 775.5422290815304 712.1697379404395 712.2865066920431 918.3047539440912 962.0091742350165 988.2231424756983 738.2538956565494 376.1240771481694 863.3288983522683 293.9501874069779
1634 0.005 8.17 1 775.5657539759511 712.2120999253526 712.3288950652674 918.307407178467 962.0092398954979 988.2231821790682 738.2839359474602 376.1534717111987 863.3354158181323 293.950191904706
1635 0.005 8.175000000000001 1 775.5892403860536 712.2543921175732 712.3712135971116 918.3100563031052 962.0093045893454 988.2232195622244 738.3139282867469 376.1828289589035 863.3419230786749 293.9501963957148
1636 0.005 8.18 1 775.6126883864486 712.29661463738 712.4134624057911 918.312701373964 962.0093690066432 988.2232575327068 738.343873001687 376.2121506178918 863.3484202022004 293.9502008783527
1637 0.005 8.185 1 775.6360988212625 712.3387676168971 712.4556416276059 918.3153358989192 962.0094359194138 988.223297019851 738.3737670453351 376.2414377887586 863.3549119634698 293.9502053550197
1638 0.005 8.19 1 775.6594642412884 712.3808511358801 712.4977513462026 918.3179687034157 962.0095011026898 988.22333577505 738.4036138014197 376.2706892814931 863.3613798094909 293.9502098271347
1639 0.005 8.195 1 775.682793195721 712.4228653440993 712.5397917002706 918.3206014946352 962.0095662175441 988.2233740593588 738.4334145550351 376.2999052223599 863.3678431966272 293.9502142920454
1640 0.005 8.199999999999999 1 775.706085800357 712.4648103716875 712.58176282241 918.3232367434849 962.0096313283701 988.223413597657 738.4631685494417 376.3290858205441 863.3743025346995 293.9502187507838
1641 0.005 8.205 1 775.7293414957917 712.5066863356247 712.6236648324339 918.3258655935537 962.0096963349611 988.2234524872487 738.4928755376051 376.3582311545071 863.380751710019 293.9502232026013
1642 0.005 8.210000000000001 1 775.7525597532525 712.5484933591123 712.6654978507693 918.3284884572334 962.0097601169156 988.2234915981636 738.522535429125 376.3873442237618 863.3871905102602 293.9502276476645
1643 0.005 8.215 1 775.7757405732293 712.5902315584913 712.7072619951675 918.3311063727034 962.009824379862 988.22353079536 738.5521483128092 376.4164211202958 863.3936184130656 293.950232083687
1644 0.005 8.220000000000001 1 775.7988836469825 712.6319010534803 712.7489573861103 918.3337198256498 962.0098878530818 988.2235674274509 738.5817139767081 376.4454623669319 863.4000355471835 293.9502365126997
1645 0.005 8.225 1 775.8219890350207 712.6735019631561 712.7905841429762 918.3363289020621 962.0099513707793 988.2236048418252 738.6112327145706 376.4744682577688 863.4064418226902 293.9502409356688
1646 0.005 8.23 1 775.8450566058414 712.7150344090202 712.8321423856845 918.3389346902144 962.0100152923371 988.2236429431447 738.6407045454556 376.5034389204369 863.4128379016366 293.9502453548442
1647 0.005 8.234999999999999 1 775.8680863475049 712.7564984914172 712.8736322238043 918.3415360602378 962.0100791724215 988.2236812458299 738.6701291666513 376.5323744241693 863.4192236570912 293.9502497676983
1648 0.005 8.24 1 775.8910784914763 712.7978943430849 712.9150537815915 918.3441339103957 962.0101432514457 988.2237207670343 738.6995069102335 376.5612749982266 863.4255994000887 293.9502541726998
1649 0.005 8.245000000000001 1 775.914033062577 712.8392220848693 712.9564071798072 918.3467279974519 962.010206788128 988.2237576765251 738.7288381971931 376.5901406544514 863.4319652583592 293.9502585694088
1650 0.005 8.25 1 775.936950724076 712.8804817804785 712.99769249875 918.3493171401675 962.0102701419953 988.2237947058384 738.7581217005868 376.6189714903751 863.4383206901987 293.9502629603172
1651 0.005 8.255000000000001 1 775.9598306702791 712.9216735905779 713.0389098824428 918.3519026765189 962.0103333463743 988.2238321537066 738.7873587971508 376.6477675721817 863.44466603992 293.9502673456719
1652 0.005 8.26 1 775.9826730272579 712.9627976344199 713.0800594511471 918.3544846934315 962.0103963367327 988.223870061324 738.8165494929588 376.6765269054654 863.451001990492 293.9502717240779
1653 0.005 8.265000000000001 1 776.0054780901961 713.0038539984084 713.1211413004384 918.3570623239412 962.0104592050652 988.2239077447541 738.8456926626388 376.7052522286689 863.4573274949669 293.9502760958534
1654 0.005 8.27 1 776.0282457202308 713.0448428266542 713.162155563987 918.3596367713877 962.0105220096242 988.2239463497589 738.8747897982881 376.7339432120163 863.4636434200262 293.9502804619456
1655 0.005 8.275 1 776.0509760435564 713.0857642400848 713.2031023626788 918.3622074168563 962.0105854277294 988.2239845781305 738.9038410361362 376.7625998472292 863.4699495494847 293.9502848210378
1656 0.005 8.279999999999999 1 776.0736693063017 713.1266183592389 713.2439818174295 918.3647740750182 962.010648390118 988.2240228012748 738.9328462451716 376.7912218313483 863.4762456720628 293.9502891745333
1657 0.005 8.285 1 776.0963256040071 713.1674053011513 713.2847940453133 918.367337223567 962.0107116293491 988.2240596733399 738.9618055384511 376.8198096370764 863.4825319960906 293.9502935221064
1658 0.005 8.290000000000001 1 776.1189449282443 713.2081251898123 713.3255391693808 918.3698962876459 962.0107749438731 988.2240977840092 738.9907191055671 376.8483631761613 863.4888086784326 293.9502978638116
1659 0.005 8.295 1 776.1415273235597 713.2487781321142 713.3662173019727 918.3724516130289 962.0108372971278 988.2241351816231 739.0195864755037 376.8768820683862 863.4950753047989 293.9503021971166
1660 0.005 8.300000000000001 1 776.1640729901796 713.2893642594779 713.4068285673372 918.3750030300766 962.0108995034929 988.2241724705516 739.0484088124333 376.9053665655868 863.5013322644805 293.9503065238088
1661 0.005 8.305 1 776.1865818619607 713.3298836804011 713.4473730786303 918.3775504278959 962.0109611403716 988.2242090239527 739.0771849922788 376.9338168681437 863.5075792685618 293.9503108435973
1662 0.005 8.31 1 776.2090540419409 713.3703365125211 713.4878509533487 918.3800939905625 962.0110234070521 988.2242466974401 739.1059154873328 376.9622328596317 863.5138168423979 293.950315158478
1663 0.005 8.315 1 776.2314896253449 713.4107228723698 713.5282623086135 918.3826337877542 962.0110858218281 988.2242844779414 739.134600283988 376.9906145606286 863.5200443739012 293.9503194673497
1664 0.005 8.32 1 776.2538885987516 713.4510428751798 713.5686072591043 918.3851696076405 962.0111474256797 988.2243211859779 739.1632394301322 377.0189620319217 863.5262624477443 293.9503237696204
1665 0.005 8.324999999999999 1 776.2762511061634 713.491296637748 713.6088859225307 918.3877018030006 962.0112095317406 988.2243586547513 739.1918331739394 377.0472752956912 863.5324707028631 293.9503280667647
1666 0.005 8.33 1 776.2985775797052 713.531484337212 713.6490984567536 918.3902310840169 962.0112719585791 988.2243954789504 739.2203836756396 377.0755542914056 863.5386695154463 293.9503323569493
1667 0.005 8.335000000000001 1 776.3208679208024 713.5716060424417 713.689244951277 918.3927559160492 962.0113335864407 988.2244327924775 739.2488882797549 377.1037991302052 863.5448585538887 293.950336642243
1668 0.005 8.34 1 776.3431216285082 713.6116618656514 713.7293255182706 918.395276523225 962.0113950259952 988.2244687890836 739.2773471281481 377.1320098963677 863.5510377068097 293.9503409205788
1669 0.005 8.345000000000001 1 776.3653390904283 713.6516519206197 713.7693402730332 918.3977933855567 962.0114560037847 988.2245058709368 739.3057605032693 377.160186470745 863.557207543348 293.9503451930273
1670 0.005 8.35 1 776.3875203784505 713.6915763142058 713.8092893216619 918.4003062048992 962.0115171420997 988.2245431961253 739.3341243511026 377.1883289180847 863.5633674462233 293.9503494575724
1671 0.005 8.355 1 776.4096656084928 713.7314351690013 713.8491727856879 918.4028152749981 962.0115788384099 988.2245783962014 739.3624447590759 377.2164381032395 863.5695175697024 293.9503537156056
1672 0.005 8.359999999999999 1 776.4317741265598 713.7712286389351 713.8889908012289 918.4053169332796 962.0116393278779 988.2246140077646 739.3907390102598 377.2445131242866 863.5756572037631 293.9503579650857
1673 0.005 8.365 1 776.453846528127 713.8109567877912 713.9287434576862 918.4078164175471 962.0117005080092 988.2246499405238 739.418982721491 377.2725536425311 863.5817875362923 293.9503622090672
1674 0.005 8.370000000000001 1 776.4758798214375 713.8506197929333 713.9684309118087 918.4103119821751 962.0117607372196 988.2246865405242 739.447177179235 377.3005600192819 863.5879078698117 293.9503664466549
1675 0.005 8.375 1 776.4978782120291 713.890217715945 714.0080532424616 918.4128053686165 962.0118219941429 988.2247235527381 739.475324586766 377.3285379190125 863.594019025194 293.9503706823722
1676 0.005 8.380000000000001 1 776.5198416915201 713.9297506925267 714.0476105768386 918.4152954173539 962.0118821571581 988.2247591443187 739.5034262531356 377.3564701920322 863.60012087383 293.9503749100376
1677 0.005 8.385 1 776.5417701280842 713.9692188206562 714.0871030204435 918.417782459422 962.0119431533781 988.2247963697312 739.5314824272372 377.3843712480822 863.6062135335136 293.9503791322491
1678 0.005 8.390000000000001 1 776.5636632371804 714.0086222118626 714.1265306825717 918.4202657620277 962.0120036564015 988.2248335070625 739.5594932991391 377.4122399340329 863.6122964904397 293.9503833449169
1679 0.005 8.395 1 776.5855208817682 714.0479609322783 714.1658936458937 918.4227452801567 962.0120644963291 988.2248698480702 739.5874584399629 377.440075110093 863.6183702192567 293.9503875521581
1680 0.005 8.4 1 776.6073432102949 714.0872351270864 714.205192036611 918.4252207230115 962.0121252328671 988.224906676649 739.6153789444621 377.4678771371317 863.6244341021036 293.9503917535548
1681 0.005 8.404999999999999 1 776.6291292678295 714.1264449003465 714.2444259637284 918.4276918049658 962.0121858075502 988.2249425280667 739.6432542980177 377.4956471446653 863.6304881045347 293.950395948228
1682 0.005 8.41 1 776.6508801388471 714.1655903731405 714.2835955451601 918.4301594118532 962.0122457005283 988.2249779778634 739.671085683685 377.5234017112112 863.6365330922885 293.950400134294
1683 0.005 8.415000000000001 1 776.6725958508848 714.2046716523751 714.3227008888275 918.4326233528168 962.0123050271337 988.2250142820191 739.6988729140463 377.5511144456967 863.6425686208187 293.9504043150239
1684 0.005 8.42 1 776.6942764275608 714.2436888523832 714.3617421093695 918.4350840563693 962.0123650322244 988.2250508564069 739.7266162510774 377.5787902411113 863.6485945636381 293.950408489024
1685 0.005 8.425000000000001 1 776.7159218711126 714.282642085341 714.400719315875 918.4375409532347 962.0124251703608 988.225084583695 739.7543156039948 377.6064302155446 863.6546112123027 293.9504126582458
1686 0.005 8.43 1 776.7375318578431 714.3215314707944 714.4396326280514 918.4399931741991 962.0124843349691 988.2251189583168 739.7819710447526 377.6340351138549 863.6606181158148 293.9504168209237
1687 0.005 8.435 1 776.7591068552464 714.3603571704161 714.4784821907843 918.4424414984603 962.0125443177629 988.225154184361 739.8095825835961 377.6616055396281 863.6666155453365 293.9504209762532
1688 0.005 8.44 1 776.780646704442 714.3991192271848 714.5172680763877 918.4448865884433 962.0126039818858 988.2251915811098 739.8371498639096 377.6891417364221 863.6726037999251 293.9504251268156
1689 0.005 8.445 1 776.8021515633333 714.4378177675109 714.5559904012057 918.4473282475473 962.0126636761428 988.2252275587974 739.8646737583913 377.7166442082486 863.678582844674 293.9504292730916
1690 0.005 8.449999999999999 1 776.8236215546864 714.4764528986352 714.5946492744456 918.4497667220817 962.0127239292866 988.2252639711526 739.8921541483953 377.7441128236814 863.6845523478877 293.9504334127295
1691 0.005 8.455 1 776.8450566066296 714.5150247283109 714.6332448042831 918.4522014096908 962.0127829265333 988.2252995993265 739.919590985486 377.7715483882552 863.690512777967 293.9504375451754
1692 0.005 8.460000000000001 1 776.8664567898899 714.5535333698809 714.671777102167 918.4546327679388 962.012842477814 988.2253343905693 739.9469844824804 377.798950319257 863.6964640737597 293.9504416712842
1693 0.005 8.465 1 776.8878225133948 714.5919789374511 714.7102462799843 918.4570600695647 962.0129013713666 988.2253698034635 739.9743422513617 377.8263192565347 863.7024058140795 293.9504457901263
1694 0.005 8.470000000000001 1 776.9091568130666 714.6303615138042 714.7486524307195 918.4594848444707 962.0129602080207 988.2254059957004 740.0016539319221 377.8536544873588 863.7083404129644 293.950449901852
1695 0.005 8.475 1 776.9304552335919 714.6686812239457 714.7869956705406 918.4619051056495 962.0130188614343 988.2254404624839 740.0289200846411 377.8809562738165 863.7142643432908 293.9504540078144
1696 0.005 8.48 1 776.9517178115915 714.7069381773965 714.8252761098433 918.4643215489086 962.0130783489192 988.2254761871268 740.0561417789719 377.9082247452656 863.7201784990372 293.9504581072671
1697 0.005 8.484999999999999 1 776.972945245677 714.7451324830375 714.8634938580104 918.4667344267891 962.0131373755576 988.2255109923781 740.0833195359144 377.9354600492091 863.7260832857474 293.9504622001978
1698 0.005 8.49 1 776.9941383503325 714.7832642401717 714.9016490179736 918.4691432139274 962.0131955222032 988.22554568725 740.110454070178 377.9626622242953 863.7319786031869 293.9504662876188
1699 0.005 8.495000000000001 1 777.0152983376072 714.8213335612111 714.9397416967325 918.4715484863905 962.0132538027927 988.2255807955322 740.137545841161 377.9898312194991 863.737865377861 293.9504703677471
1700 0.005 8.5 1 777.0364228291932 714.8593405531896 714.9777720022778 918.4739502244379 962.0133121949362 988.2256176275937 740.1645586494071 378.0169694667801 863.7437426539376 293.9504744425639
1701 0.005 8.505000000000001 1 777.0575128688195 714.8972853297564 715.0157400509211 918.4763481961725 962.013370691617 988.2256539642874 740.1915479344599 378.0440736548425 863.7496106253311 293.9504785119901
1702 0.005 8.51 1 777.0785628078809 714.9351679437194 715.0536459064506 918.4787404626612 962.0134284817611 988.2256883470474 740.2184977669812 378.0711440517314 863.7554673750068 293.9504825741291
1703 0.005 8.515000000000001 1 777.0995801047816 714.9729885475911 715.091489706173 918.4811307122667 962.0134864798204 988.2257227343184 740.2454098203832 378.0981809645078 863.7613159393557 293.9504866325636
1704 0.005 8.52 1 777.120564215581 715.0107472521556 715.1292715610143 918.4835178937518 962.0135449724639 988.225757669854 740.2722821394135 378.1251848581471 863.7671560921331 293.9504906864278
1705 0.005 8.525 1 777.1415129257872 715.0484441849525 715.1669915895249 918.4859037866905 962.0136033817566 988.2257925120149 740.2991161508485 378.152155125008 863.7729872676629 293.9504947348379
1706 0.005 8.529999999999999 1 777.1624354284622 715.0860794337627 715.2046498913351 918.488283699689 962.0136613268595 988.2258254795779 740.3259148859906 378.1790913226536 863.778807532815 293.9504987759925
1707 0.005 8.535 1 777.1833233323305 715.1236531082761 715.242246576429 918.4906599374822 962.013718165573 988.2258578628471 740.3526672031106 378.2059933459101 863.7846195311247 293.950502810999
1708 0.005 8.540000000000001 1 777.2041765841398 715.1611653474774 715.2797817727088 918.4930325312732 962.0137759505154 988.2258932362886 740.3793760658356 378.2328640867897 863.7904229297424 293.9505068399549
1709 0.005 8.545 1 777.2249949359934 715.1986162354702 715.317255577317 918.4954016473486 962.0138338006082 988.2259291395163 740.4060415101893 378.2597026339617 863.7962174375616 293.9505108646204
1710 0.005 8.550000000000001 1 777.2457791557921 715.2360058814535 715.354668096469 918.4977686152674 962.0138914400297 988.225962904104 740.4326648361947 378.2865101581688 863.8020033299817 293.9505148827344
1711 0.005 8.555 1 777.2665290257899 715.2733343890576 715.3920194349544 918.5001315161746 962.0139492804623 988.225997593148 740.4592454701132 378.3132846477158 863.8077800675123 293.9505188940429
1712 0.005 8.56 1 777.2872446859856 715.3106018745683 715.4293097080199 918.5024919690172 962.0140071696256 988.2260315265702 740.4857887522284 378.3400262267695 863.8135483235707 293.9505228957153
1713 0.005 8.565 1 777.3079264820415 715.3478084305148 715.466539009823 918.504847684081 962.0140635552823 988.2260660365831 740.5122876254615 378.3667351891116 863.8193072756461 293.9505268928021
1714 0.005 8.57 1 777.3285746464084 715.3849541640286 715.5037074478342 918.5071993077327 962.0141205600531 988.2261007461456 740.5387433178009 378.3934114956068 863.8250569562254 293.9505308854074
1715 0.005 8.575000000000001 1 777.3491893640547 715.4220391804381 715.5408151262989 918.5095471771335 962.0141778506735 988.2261332536684 740.565156265066 378.4200552336527 863.8307975390657 293.9505348721695
1716 0.005 8.58 1 777.3697705526479 715.4590635840719 715.5778621500875 918.5118918892647 962.0142352234307 988.2261666192625 740.5915267898101 378.4466665093548 863.8365291049095 293.9505388533852
1717 0.005 8.585000000000001 1 777.3903182962077 715.4960274769521 715.6148486222587 918.5142327739752 962.014291598467 988.2262007497693 740.6178551775885 378.4732452664762 863.8422518990047 293.9505428280918
1718 0.005 8.59 1 777.4108324943591 715.5329309666179 715.6517746485009 918.5165698982089 962.0143475535093 988.2262359328296 740.6441416222926 378.4997915508579 863.8479655376358 293.9505467967251
1719 0.005 8.595000000000001 1 777.4313158218138 715.5697741968686 715.6886403645643 918.5189031091624 962.0144039203184 988.2262714306167 740.6703889187345 378.5263047424906 863.8536698225022 293.9505507603947
1720 0.005 8.6 1 777.4517659656378 715.6065572435614 715.7254458527719 918.5212355579273 962.0144624032765 988.2263069099972 740.6965937459671 378.5527858482984 863.8593677273301 293.9505547171181
1721 0.005 8.605 1 777.4721831972056 715.6432802058542 715.7621912165233 918.5235643640211 962.0145199263114 988.2263392314602 740.7227565445648 378.5792346753092 863.8650568152744 293.9505586669388
1722 0.005 8.609999999999999 1 777.4925591391365 715.6799432017558 715.7988765805621 918.5258890202922 962.0145756091349 988.226372498779 740.7488797839709 378.6056456917868 863.8707386049218 293.9505626161621
1723 0.005 8.615 1 777.5129052800391 715.7165462842772 715.8355020004545 918.5282125691343 962.014632084935 988.2264053529613 740.7749572489754 378.6320267293002 863.8764093762821 293.9505665587227
1724 0.005 8.620000000000001 1 777.5332185367556 715.7530895758894 715.872067587619 918.5305300082315 962.0146871239076 988.2264384284856 740.8009930877496 378.6583767518887 863.8820688696666 293.95057049659
1725 0.005 8.625 1 777.5534990527848 715.7895731830288 715.9085734476109 918.5328441446268 962.0147429182153 988.2264721417505 740.8269879135931 378.6846953214605 863.8877188181345 293.9505744291818
1726 0.005 8.630000000000001 1 777.5737475295606 715.825997215806 715.945019690204 918.5351575168917 962.0148004698026 988.2265072326811 740.852942385793 378.710982319899 863.8933626567854 293.9505783554267
1727 0.005 8.635 1 777.593964421237 715.8623617355272 715.9814063906211 918.5374663961483 962.0148576406669 988.2265416640734 740.8788552393294 378.7372449011596 863.8989984872666 293.9505822726407
1728 0.005 8.640000000000001 1 777.6141488198687 715.8986668718234 716.0177336643823 918.5397701289809 962.0149131980337 988.2265749959116 740.9047270696666 378.7634728857865 863.9046240873691 293.9505861899549
1729 0.005 8.645 1 777.6343009628335 715.9349128446931 716.0540016956988 918.5420701016171 962.0149676116516 988.2266061721316 740.9305606584527 378.789667550781 863.9102397854512 293.9505901022882
1730 0.005 8.65 1 777.6544198005589 715.9710996934691 716.0902105576039 918.5443663499716 962.0150226665155 988.2266388915365 740.9563530971805 378.8158276359564 863.9158457487131 293.9505940094654
1731 0.005 8.654999999999999 1 777.6745061539892 716.0072275040043 716.1263603419598 918.5466618688182 962.0150796725173 988.2266737088505 740.9821048678934 378.8419555845214 863.9214452699825 293.9505979101324
1732 0.005 8.66 1 777.6945603899027 716.0432963734788 716.1624511461516 918.548952672145 962.0151356520454 988.2267067418707 741.0078155116003 378.8680522909322 863.9270367236264 293.9506018033144
1733 0.005 8.665000000000001 1 777.7145822837604 716.0793063986686 716.1984830678946 918.5512388260536 962.015190071521 988.2267384000698 741.0334849924665 378.8941167212002 863.9326183657651 293.9506056947828
1734 0.005 8.67 1 777.7345697279882 716.1152577060226 716.2344562240303 918.5535213258258 962.0152449707472 988.2267718884025 741.0591125152301 378.9201488817329 863.9381898146385 293.9506095814681
1735 0.005 8.675000000000001 1 777.7545245117709 716.1511503604487 716.2703706939366 918.5558002338156 962.0152989449837 988.2268056309489 741.0846996335697 378.9461465470872 863.9437520058174 293.9506134606958
1736 0.005 8.68 1 777.7744474689816 716.1869844785523 716.306226589654 918.5580784928358 962.0153557896801 988.2268395924777 741.1102468968502 378.9721129298919 863.94930799957 293.9506173316231
1737 0.005 8.685 1 777.7943391676852 716.2227601607536 716.3420240070128 918.5603523418292 962.0154115234366 988.2268717667177 741.1357540051215 378.9980477299687 863.9548559640701 293.95062119278
1738 0.005 8.69 1 777.8141989270063 716.2584775009815 716.3777630442529 918.5626213918223 962.0154657747356 988.2269042625979 741.1612204088245 379.0239508889746 863.9603942049196 293.9506250514145
1739 0.005 8.695 1 777.8340260033299 716.2941365983602 716.4134438006253 918.5648863595137 962.0155196795528 988.2269365423548 741.1866463846842 379.0498226559291 863.9659221585234 293.9506289053082
1740 0.005 8.700000000000001 1 777.8538233515571 716.3297375833473 716.4490663962755 918.5671496349109 962.015574800589 988.2269682949903 741.2120342274644 379.0756625456307 863.9714427446355 293.9506327518448
1741 0.005 8.705 1 777.8735879264499 716.3652805393008 716.4846309270674 918.5694110927941 962.0156304102337 988.2270020970009 741.2373814507857 379.1014708921871 863.9769563120552 293.9506365907343
1742 0.005 8.710000000000001 1 777.8933205383223 716.4007655559519 716.5201374769276 918.5716681841852 962.0156857796005 988.2270363052702 741.2626881130922 379.127247739915 863.9824614214492 293.9506404196004
1743 0.005 8.715 1 777.9130215602526 716.436192736689 716.5555861542049 918.5739201706767 962.0157398153566 988.2270685690567 741.287954791023 379.1529936174485 863.9879566003584 293.9506442442328
1744 0.005 8.720000000000001 1 777.9326897554643 716.4715621861571 716.5909770573048 918.5761679408777 962.0157930608826 988.2270998789862 741.3131810073751 379.1787075598876 863.9934417190331 293.9506480623636
1745 0.005 8.725 1 777.9523252513312 716.5068739696845 716.6263102648775 918.5784126003106 962.0158467181033 988.2271324941889 741.3383667076479 379.2043899347571 863.9989177045977 293.9506518715492
1746 0.005 8.73 1 777.9719321109857 716.5421283300137 716.6615859746319 918.580658442885 962.0159030866772 988.2271669160732 741.3635161902806 379.2300405973959 864.0043896882179 293.9506556734913
1747 0.005 8.734999999999999 1 777.9915058365971 716.5773252067072 716.6968041876007 918.5828983051185 962.0159579252687 988.227199208028 741.3886226867004 379.2556596124453 864.0098525103651 293.9506594671581
1748 0.005 8.74 1 778.0110481253853 716.6124647294934 716.7319650102206 918.5851330811463 962.0160115473159 988.2272315016527 741.4136824542067 379.2812473216931 864.0153050914025 293.9506632573315
1749 0.005 8.745000000000001 1 778.0305569678484 716.6475470126837 716.7670685542068 918.5873650377445 962.0160649151637 988.2272639602238 741.4387062188133 379.3068037107049 864.020747508117 293.950667042493
1750 0.005 8.75 1 778.0500360416412 716.6825721676755 716.8021149253415 918.5895935617582 962.0161189237708 988.2272958816385 741.4636911107385 379.332329111635 864.0261811100589 293.9506708230573
1751 0.005 8.755000000000001 1 778.0694825468152 716.717540284872 716.8371042189584 918.5918206356844 962.0161737353666 988.2273282579081 741.4886382398223 379.3578226106258 864.0316082994357 293.9506745976765
1752 0.005 8.76 1 778.0888979028325 716.7524514739655 716.8720365411713 918.5940437440898 962.0162281714875 988.227360197267 741.5135469813235 379.3832850290875 864.0370279480685 293.950678366056
1753 0.005 8.765000000000001 1 778.1082814297131 716.7873058158084 716.9069119814153 918.5962617713359 962.0162811023138 988.2273920361627 741.5384161499771 379.4087163319759 864.0424377140271 293.9506821308449
1754 0.005 8.77 1 778.1276157529579 716.8221034289976 716.9417306537564 918.598481692623 962.0163360410737 988.2274247824754 741.5632447559625 379.4341164910929 864.047837963673 293.9506858893752
1755 0.005 8.775 1 778.1469262833364 716.8568444010541 716.9764926497161 918.600694710739 962.01638794845 988.2274553756313 741.588035106755 379.4594854593284 864.0532307885514 293.950689639734
1756 0.005 8.779999999999999 1 778.1662041595789 716.8915286594952 717.0111979383511 918.6029020853342 962.0164404207103 988.2274866486582 741.6127824646925 379.4848235408878 864.0586130656384 293.9506933806093
1757 0.005 8.785 1 778.1854555027445 716.9261564151269 717.0458466847726 918.6051067420381 962.016494239403 988.2275189914598 741.6374918267326 379.5101303192851 864.0639894894695 293.9506971146636
1758 0.005 8.790000000000001 1 778.2046780123931 716.9607277650673 717.0804389853126 918.6073071620006 962.016547116307 988.2275498946386 741.6621622754574 379.5354058195455 864.0693568178574 293.9507008482565
1759 0.005 8.795 1 778.2238702593869 716.9952428216658 717.1149749511326 918.6095041242276 962.0165993943019 988.2275818636169 741.6867943019299 379.5606502424056 864.0747146239542 293.9507045797894
1760 0.005 8.800000000000001 1 778.2430319920769 717.0297016828008 717.1494546778612 918.6116983221071 962.0166516321297 988.227613437916 741.7113874484422 379.5858636532066 864.0800634506917 293.9507083043804
1761 0.005 8.805 1 778.262163398365 717.0641044542044 717.1838782730595 918.613891782262 962.0167060959944 988.2276462533209 741.7359424979761 379.6110458929508 864.085406367588 293.9507120211361
1762 0.005 8.81 1 778.2812649540648 717.0984512289433 717.2182458301756 918.6160815536476 962.0167602448136 988.2276794819918 741.7604587661613 379.6361972357705 864.0907418063329 293.9507157296171
1763 0.005 8.815 1 778.3003358869854 717.132742139673 717.2525574711576 918.6182664216042 962.0168126919306 988.2277097828567 741.7849368061684 379.6613178849756 864.0960677187901 293.9507194365892
1764 0.005 8.82 1 778.3193755375374 717.1669772538203 717.2868132785916 918.6204476829274 962.0168654879405 988.227741801982 741.8093759541831 379.6864075558229 864.1013839955092 293.9507231396016
1765 0.005 8.825000000000001 1 778.338384771376 717.2011568136313 717.3210134473452 918.6226261746785 962.0169171869663 988.2277726915013 741.8337791048733 379.7114663452535 864.1066915571606 293.9507268370854
1766 0.005 8.83 1 778.3573636272699 717.2352808028223 717.355158012113 918.6248034397861 962.0169709681502 988.2278052490136 741.8581433636484 379.7364945015576 864.1119930162182 293.9507305277107
1767 0.005 8.835000000000001 1 778.3763125072824 717.2693493104483 717.3892470621892 918.6269763755811 962.0170243396193 988.2278371362719 741.8824688093631 379.761499836398 864.1172867907366 293.950734211303
1768 0.005 8.84 1 778.3952307413282 717.3033624272958 717.4232806865954 918.6291447171824 962.0170760882081 988.2278683960791 741.9067554013536 379.7864709284653 864.1225709606654 293.9507378936653
1769 0.005 8.845000000000001 1 778.4141178507975 717.3373202451652 717.4572589767851 918.6313094847669 962.0171281406122 988.2278988314456 741.9310032845333 379.8114094977701 864.1278458879182 293.9507415709822
1770 0.005 8.85 1 778.43297384043 717.3712228574261 717.4911820260101 918.6334708959856 962.0171795518082 988.2279303116815 741.9552126193497 379.8363165344672 864.1331119155529 293.9507452433631
1771 0.005 8.855 1 778.4517995581623 717.4050703647411 717.52504993454 918.6356316204126 962.0172324141199 988.2279625932031 741.9793840186992 379.861191932445 864.1383721039106 293.9507489074387
1772 0.005 8.859999999999999 1 778.4705956477392 717.4388628660909 717.558862796888 918.637788324375 962.0172849870465 988.227992786234 742.0035174372073 379.8860358512261 864.1436247302843 293.9507525658379
1773 0.005 8.865 1 778.4893613371968 717.4726004479269 717.5926207035025 918.6399401115301 962.0173362893066 988.228022386606 742.0276124909475 379.9108486865207 864.1488680695204 293.9507562229427
1774 0.005 8.870000000000001 1 778.5080963118362 717.5062832011918 717.6263237447956 918.6420882185812 962.017387084683 988.2280523833944 742.0516692469587 379.9356308834077 864.1541019494472 293.9507598749365
1775 0.005 8.875 1 778.5268003888664 717.5399112234843 717.6599720184528 918.6442330022917 962.0174376813936 988.2280825722422 742.0756878102516 379.9603827132868 864.1593269083859 293.9507635219581
1776 0.005 8.880000000000001 1 778.5454744559645 717.5734846110848 717.6935656210512 918.6463772390564 962.0174903381162 988.2281156985525 742.0996689521119 379.9851038901704 864.1645459697814 293.9507671608621
1777 0.005 8.885 1 778.5641192246625 717.6070034545569 717.7271046429556 918.6485177867889 962.0175430616484 988.2281488100392 742.1236121708339 380.0097941082089 864.1697576063947 293.9507707930543
1778 0.005 8.890000000000001 1 778.5827429421342 717.6404677989625 717.7605891387778 918.6506529197663 962.0175943656645 988.2281794529283 742.1475148842114 380.0344539434743 864.1749606054052 293.9507744239323
1779 0.005 8.895 1 778.6013324350067 717.6738777780755 717.7940192320075 918.6527848651842 962.017645163874 988.2282087631179 742.1713807265197 380.0590834867547 864.1801535178968 293.9507780493904
1780 0.005 8.9 1 778.6198894334183 717.7072334910954 717.8273950194964 918.6549134705513 962.0176954908527 988.2282383635874 742.1952094656506 380.083682549181 864.1853374774446 293.9507816679251
1781 0.005 8.904999999999999 1 778.6384153737915 717.7405350342916 717.8607165972846 918.6570414770119 962.017748004464 988.2282699375779 742.219001346788 380.1082495176215 864.190515630851 293.9507852793814
1782 0.005 8.91 1 778.656911328026 717.7737824805472 717.8939840479868 918.6591659012491 962.017800152331 988.228300354224 742.2427555205035 380.1327911170565 864.1956866115693 293.9507888826533
1783 0.005 8.915000000000001 1 778.6753771337794 717.8069759284964 717.9271974639129 918.6612854922016 962.0178513290509 988.2283301608325 742.2664722060817 380.1573016398649 864.2008483643018 293.9507924842648
1784 0.005 8.92 1 778.6938126016586 717.8401154987338 717.9603569562714 918.6634012924621 962.0179006617294 988.228359815096 742.2901520105092 380.1817810383218 864.2060007463695 293.9507960829847
1785 0.005 8.925000000000001 1 778.7122172958682 717.87320126281 717.9934626081599 918.6655142552027 962.0179513130703 988.2283911420233 742.3137942246905 380.2062297510475 864.2111446372767 293.9507996761835
1786 0.005 8.93 1 778.7305924462133 717.9062333161033 718.0265145124783 918.6676266045729 962.0180038849893 988.2284240573008 742.3373993629746 380.2306478386409 864.216282590636 293.9508032628929
1787 0.005 8.935 1 778.7489384635553 717.9392117519441 718.0595127625149 918.6697347344511 962.0180557897106 988.2284544293651 742.3609673443024 380.2550355472435 864.2214136071668 293.9508068423376
1788 0.005 8.94 1 778.767254744704 717.9721366797099 718.0924574573247 918.6718359622956 962.0181056815344 988.2284837600805 742.3844984941373 380.2793925485956 864.2265343250755 293.9508104199963
1789 0.005 8.945 1 778.7855406183988 718.0050081701277 718.125348681074 918.6739351444661 962.0181553871164 988.2285136449012 742.4079913826497 380.3037194641185 864.231646486998 293.9508139930383
1790 0.005 8.950000000000001 1 778.8037948729668 718.0378261382544 718.1581864023393 918.6760316151305 962.0182054091388 988.2285441966096 742.4314437789553 380.3280160513198 864.2367498779851 293.9508175576224
1791 0.005 8.955 1 778.8220205288968 718.0705908173503 718.1909707923032 918.6781279655809 962.0182578615402 988.2285748449372 742.4548604602196 380.3522826408521 864.2418478787716 293.9508211169374
1792 0.005 8.960000000000001 1 778.8402179790946 718.1033023034221 718.2237019497948 918.6802203296287 962.0183082891103 988.2286049063763 742.4782406098199 380.3765193704738 864.2469387714826 293.9508246686932
1793 0.005 8.965 1 778.8583861784119 718.135960686829 718.2563799655339 918.6823078228055 962.0183579070118 988.2286341712064 742.5015839407743 380.4007261833011 864.252020485695 293.9508282187006
1794 0.005 8.970000000000001 1 778.8765248677481 718.1685660585856 718.2890049324646 918.6843924275984 962.018407436624 988.2286645614445 742.5248904707763 380.4249032024741 864.2570934074514 293.9508317650411
1795 0.005 8.975 1 778.8946338359908 718.2011185108599 718.3215769421015 918.6864732330182 962.018456520763 988.2286936016965 742.5481601851885 380.449050344056 864.2621576267375 293.9508353049904
1796 0.005 8.98 1 778.9127139036137 718.2336181416792 718.3540960924067 918.6885537389671 962.018507809915 988.228723461602 742.5713937157058 380.4731675333883 864.2672161143493 293.9508388378641
1797 0.005 8.984999999999999 1 778.930765516117 718.2660650414389 718.3865624742118 918.6906304043076 962.0185590760336 988.2287530893062 742.5945907097077 380.497254983604 864.2722675310105 293.9508423641674
1798 0.005 8.99 1 778.9487881045023 718.2984592889345 718.4189761703254 918.6927021188446 962.0186082705364 988.2287834279902 742.6177508952379 380.5213126956019 864.2773097291356 293.9508458878544
1799 0.005 8.995000000000001 1 778.9667876472309 718.3308011580293 718.4513373979595 918.6947719542611 962.0186573965879 988.2288125423966 742.6408798041774 380.5453406827463 864.2823453982073 293.950849406019
1800 0.005 9 1 778.984755470794 718.3630906042137 718.4836461705258 918.6968373531009 962.018705415123 988.2288414770902 742.6639704049848 380.5693389931476 864.2873709708141 293.9508529196447
1801 0.005 9.005000000000001 1 779.0026931446815 718.3953277141103 718.5159025738891 918.6989018245268 962.0187557356492 988.2288723162724 742.687024109107 380.5933074890559 864.292390413133 293.9508564278392
1802 0.005 9.01 1 779.0206033337008 718.4275126244034 718.5481067205684 918.7009604321095 962.0188057825819 988.2289024463363 742.7100565937865 380.6172463486784 864.2973951711577 293.9508599308312
1803 0.005 9.015000000000001 1 779.0384840522149 718.4596453673721 718.5802586813048 918.7030158950976 962.0188546756475 988.2289309480814 742.7330941733802 380.6411555696673 864.3023937453539 293.950863431864
1804 0.005 9.02 1 779.0563347182491 718.4917260335149 718.6123585352476 918.7050685459898 962.0189031570652 988.2289592881608 742.7560635743042 380.6650352485888 864.3073857383432 293.9508669266231
1805 0.005 9.025 1 779.07415440811 718.5237547544554 718.6444064289825 918.7070435437373 962.0189485874313 988.2289886083673 742.778982033971 380.6888870443315 864.3123729380635 293.9508704156084
1806 0.005 9.029999999999999 1 779.0919451263039 718.5557315652122 718.6764023705684 918.7090640211178 962.0190001851472 988.2290189528911 742.8018591570884 380.7127069833762 864.3173521403718 293.9508738976156
1807 0.005 9.035 1 779.1097071443052 718.58765655536 718.7083464553825 918.7110982505399 962.0190519760445 988.2290496554009 742.8246968154876 380.7364981823742 864.3223238511612 293.9508773734935
1808 0.005 9.040000000000001 1 779.1274409962544 718.6195298178607 718.740238776974 918.7131354266355 962.0191017949484 988.2290793734721 742.8474970954973 380.7602598729044 864.3272873407979 293.9508808464618
1809 0.005 9.045 1 779.1451458825976 718.6513514322427 718.7720794185681 918.7151721864279 962.0191499759708 988.2291079726145 742.8702606046048 380.7839931121757 864.3322421109777 293.9508843143036
1810 0.005 9.050000000000001 1 779.162821832283 718.6831214919747 718.8038684727599 918.7172071269546 962.0191982812098 988.2291365819428 742.8929875813795 380.8076964811618 864.3371890415586 293.9508877763154
1811 0.005 9.055 1 779.1804697353408 718.7148400938293 718.8356060310103 918.7192414632661 962.0192485326858 988.2291675660015 742.915679020433 380.8313701743842 864.3421304465041 293.9508912304277
1812 0.005 9.06 1 779.1980900271211 718.7465073243687 718.8672921842593 918.7212720929333 962.0192988971104 988.2291985261661 742.9383346291177 380.8550143933718 864.3470652445905 293.9508946776688
1813 0.005 9.065 1 779.2156822062257 718.7781232668804 718.8989270179917 918.7232982382103 962.0193471243049 988.2292271062395 742.9609541271568 380.8786308718626 864.3519911298259 293.9508981231374
1814 0.005 9.07 1 779.2332456238387 718.8096880082211 718.9305106150173 918.7253206455472 962.0193946689357 988.2292549982172 742.983537855176 380.902217284332 864.3569081211513 293.9509015620488
1815 0.005 9.075000000000001 1 779.2507801817134 718.8412016362499 718.9620430639726 918.7273398084802 962.0194418799058 988.2292834294456 743.0060858925518 380.9257741274005 864.3618169463496 293.9509049961055
1816 0.005 9.08 1 779.2682867086278 718.8726642385301 718.9935244549375 918.7293583665283 962.0194916181874 988.22931175694 743.0285985617431 380.9493012046277 864.3667203451615 293.9509084230446
1817 0.005 9.085000000000001 1 779.2857657629825 718.9040758996823 719.0249548729645 918.7313731347106 962.0195409046067 988.2293420282289 743.051075744543 380.9727988618499 864.3716166378167 293.9509118438103
1818 0.005 9.09 1 779.3032169460083 718.9354367327819 719.0563344197097 918.7333836359791 962.0195892831219 988.2293711661321 743.07351780288 380.9962674112188 864.3765044165419 293.9509152649578
1819 0.005 9.095000000000001 1 779.3206397120274 718.9667468094452 719.0876631737827 918.7353904460103 962.019636470841 988.2293985699148 743.0959243621227 381.0197069012352 864.3813833188084 293.9509186816489
1820 0.005 9.1 1 779.3380337989612 718.9980062108214 719.118941219912 918.7373943452181 962.0196833912195 988.2294275807335 743.1182953843023 381.0431172468778 864.3862540931802 293.9509220900133
1821 0.005 9.105 1 779.35540014202 719.0292150282883 719.1501686496084 918.7393976546653 962.019732616742 988.2294566201247 743.1406314242811 381.0664983901995 864.3911192679833 293.9509254919679
1822 0.005 9.109999999999999 1 779.3727390438954 719.060373349029 719.1813455474115 918.7413970740218 962.0197816738674 988.2294859943302 743.1629323743335 381.0898504304251 864.3959774838017 293.9509288849552
1823 0.005 9.115 1 779.390050214177 719.0914812523981 719.2124719950758 918.7433922962649 962.0198290947831 988.2295140390545 743.1851980004 381.1131733783125 864.4008270869522 293.9509322770878
1824 0.005 9.120000000000001 1 779.4073307275994 719.1225388175968 719.2435480721878 918.7453831525291 962.0198757565 988.2295412123151 743.2074266507606 381.136469695008 864.4056667147012 293.9509356657027
1825 0.005 9.125 1 779.4245842186521 719.1535461383274 719.2745738728295 918.7473735535983 962.0199235886636 988.2295705423049 743.2296211508894 381.1597359603366 864.4105008192664 293.9509390501408
1826 0.005 9.130000000000001 1 779.4418109050828 719.1845033007859 719.3055494783458 918.74936048007 962.0199718885126 988.2295992937574 743.2517812123787 381.1829728942791 864.4153281423523 293.9509424291562
1827 0.005 9.135 1 779.4590262000278 719.215410462424 719.336475014834 918.751320480193 962.0200137484061 988.2296268041854 743.2739068654722 381.2061808361977 864.4201372221481 293.9509458060016
1828 0.005 9.140000000000001 1 779.47620547272 719.2462676280787 719.3673505109282 918.7532895289171 962.020060243677 988.2296553087851 743.2959964159862 381.2293586011572 864.4249450637761 293.9509491775322
1829 0.005 9.145 1 779.4933533218945 719.2770748865432 719.3981760739179 918.7552615076759 962.0201095324218 988.2296855048475 743.3180509435309 381.2525075090154 864.4297500229999 293.950952542825
1830 0.005 9.15 1 779.5104724107072 719.3078323302269 719.4289517946353 918.7572340466078 962.0201586084596 988.2297151841799 743.3400711071157 381.2756273401357 864.4345496378778 293.9509558994544
1831 0.005 9.154999999999999 1 779.5275626755661 719.3385400420137 719.4596777567568 918.7592036969526 962.0202055589149 988.2297410140519 743.3620566425689 381.2987188243281 864.439340913094 293.9509592547448
1832 0.005 9.16 1 779.5446246161766 719.3691981029169 719.4903540414067 918.761171212383 962.0202514990204 988.2297690590674 743.3840075084034 381.3217818336761 864.4441237057384 293.9509626050898
1833 0.005 9.165000000000001 1 779.5616590553507 719.3998066035571 719.5209807366018 918.7631382698177 962.0202993276179 988.2297988207159 743.4059244579623 381.3448162087615 864.4489005528375 293.9509659500692
1834 0.005 9.17 1 779.5786662990729 719.430365626104 719.5515579240488 918.7651020879487 962.0203477335828 988.2298285935491 743.4278072724082 381.367822025698 864.4536698486063 293.9509692879388
1835 0.005 9.175000000000001 1 779.5956466362571 719.4608752444143 719.5820856782212 918.7670616138926 962.0203942813138 988.2298560010472 743.4496553837519 381.3907989674043 864.4584349996494 293.9509726245604
1836 0.005 9.18 1 779.6125939895311 719.4913355367089 719.612564079536 918.7690204400666 962.020441688352 988.2298832914204 743.4714691481962 381.4137478737115 864.4631919962842 293.950975955788
1837 0.005 9.185 1 779.6295151609726 719.5217466086013 719.6429932249654 918.7709768551766 962.0204886623549 988.2299109721895 743.4932490012708 381.4366681657212 864.4679405425334 293.9509792812648
1838 0.005 9.19 1 779.6464116017395 719.5521085472811 719.673373202111 918.7729259997725 962.0205347104754 988.2299388803925 743.5149964148187 381.4595598152482 864.4726788213158 293.9509825992544
1839 0.005 9.195 1 779.6632820073177 719.5824214263794 719.7037040882692 918.7748722379355 962.0205803666544 988.2299656589579 743.5367082467519 381.4824229350103 864.47740913055 293.9509859149539
1840 0.005 9.200000000000001 1 779.6801252060613 719.6126853277167 719.7339859640838 918.7768153816774 962.0206263280979 988.2299933909792 743.558385231791 381.5052576169534 864.4821309241408 293.9509892263771
1841 0.005 9.205 1 779.696941571998 719.6429003408834 719.7642189188008 918.7787582445899 962.0206737462414 988.230022140586 743.5800282348814 381.528063704358 864.4868473390943 293.9509925324029
1842 0.005 9.210000000000001 1 779.7137312483826 719.6730665472389 719.794403035206 918.7806976930555 962.0207205719179 988.2300485374471 743.6016371287634 381.5508422381954 864.4915568852149 293.950995830319
1843 0.005 9.215 1 779.7304938688163 719.7031840249091 719.8245383920337 918.7826331451114 962.0207660876231 988.2300755904088 743.6232116207185 381.5735911324896 864.4962580478069 293.9509991259814
1844 0.005 9.220000000000001 1 779.7472294123692 719.7332528728851 719.854625082674 918.7845660177946 962.0208113557779 988.230102810653 743.6447612600706 381.5963118783727 864.5009510480224 293.9510024175329
1845 0.005 9.225 1 779.7639380646245 719.7632731642512 719.8846631850396 918.7864976572739 962.0208583461882 988.2301318383068 743.6662741529193 381.6190043760309 864.5056382209413 293.9510057038505
1846 0.005 9.23 1 779.7806203169814 719.7932449811829 719.9146527822229 918.7884255151595 962.0209057237337 988.2301611067686 743.6877511868302 381.6416683458814 864.5103186664251 293.9510089833631
1847 0.005 9.234999999999999 1 779.7972755942474 719.8231684080424 719.944593956871 918.7903494953922 962.0209517490549 988.2301888382669 743.7091928879793 381.6643042233372 864.5149909547484 293.9510122605545
1848 0.005 9.24 1 779.8139037280345 719.8530435202405 719.9744867834734 918.792270331745 962.0209978411632 988.2302155523927 743.7305996734733 381.6869119912175 864.5196548518297 293.9510155329174
1849 0.005 9.245000000000001 1 779.8305052104952 719.8828704056078 720.0043313531165 918.7941902757308 962.0210445903847 988.2302437651974 743.7519726791926 381.7094915718417 864.5243131792743 293.951018799155
1850 0.005 9.25 1 779.8470804572808 719.9126491435533 720.0341277444696 918.7961064949011 962.0210906193475 988.2302711792155 743.7733116256755 381.7320430477081 864.5289645243532 293.9510220594088
1851 0.005 9.255000000000001 1 779.8636289445188 719.942379812613 720.063876033711 918.7980183995359 962.0211353741689 988.2302966162903 743.7946164428878 381.7545665274096 864.5336072978073 293.9510253205013
1852 0.005 9.26 1 779.8801505153004 719.9720624931415 720.0935763052529 918.7999270933146 962.0211802576001 988.2303227550622 743.815887372843 381.7770630194204 864.5382419866794 293.9510285756845
1853 0.005 9.265000000000001 1 779.8966456631274 720.0016972720045 720.1232286393695 918.8018353630264 962.0212267688263 988.2303515699303 743.8371250958293 381.7995309897297 864.5428709250523 293.9510318233906
1854 0.005 9.27 1 779.9131148196028 720.0312842263982 720.1528331212606 918.80373991337 962.0212726245037 988.2303788595422 743.8583293866284 381.8219712812083 864.5474932260582 293.9510350639911
1855 0.005 9.275 1 779.9295581101222 720.0608234252769 720.182389817504 918.8056379229261 962.0213164673996 988.2304066596325 743.8794992711813 381.8443830215798 864.5521063733831 293.9510383023368
1856 0.005 9.279999999999999 1 779.9459744674175 720.0903149424863 720.2118988038393 918.8075344803595 962.0213615892733 988.2304342259301 743.9006355663381 381.8667657030047 864.5567117599271 293.9510415369395
1857 0.005 9.285 1 779.9623643118097 720.1197588771424 720.2413601741956 918.8094308151283 962.0214083666697 988.2304629436364 743.9217389433722 381.8891232786763 864.5613117814709 293.9510447643354
1858 0.005 9.290000000000001 1 779.9787279806746 720.1491553085709 720.2707740108648 918.8113243784189 962.0214543608922 988.2304908259575 743.9428093677691 381.9114519969301 864.5659053509937 293.9510479839944
1859 0.005 9.295 1 779.9950653156748 720.1785043146859 720.3001403904519 918.8132135065556 962.0214994369029 988.2305165947679 743.9638464572313 381.9337523400349 864.5704907966986 293.9510512014492
1860 0.005 9.300000000000001 1 780.0113758135361 720.2078059762364 720.3294593914164 918.8150994538728 962.0215438699037 988.2305428660329 743.9848503860514 381.9560246375933 864.5750680243043 293.9510544130904
1861 0.005 9.305 1 780.0276601712505 720.2370603794898 720.3587311053772 918.8169846009039 962.0215899617608 988.2305708395448 744.0058216876517 381.9782710206395 864.5796395627659 293.9510576202878
1862 0.005 9.31 1 780.0439192007753 720.2662675954972 720.3879555998277 918.8188689119237 962.0216360388706 988.2305978253505 744.0267610424648 382.0004887222181 864.5842053895947 293.9510608202081
1863 0.005 9.315 1 780.0601519455201 720.2954277068777 720.417132961769 918.8207474864531 962.021679846647 988.230623034657 744.047667078954 382.0226781639671 864.5887626900748 293.9510640179524
1864 0.005 9.32 1 780.076358199794 720.3245407942687 720.446263266978 918.822622177117 962.0217238195673 988.2306491237606 744.0685399115736 382.0448413449241 864.593311772376 293.9510672127681
1865 0.005 9.325000000000001 1 780.0925380148615 720.3536069459625 720.4753466044966 918.824495621257 962.0217690528048 988.2306763863796 744.0893800097421 382.0669758867074 864.5978548967945 293.9510704000469
1866 0.005 9.33 1 780.1086908324858 720.3826262549966 720.5043830987148 918.8263369048561 962.0218133622545 988.2307040114989 744.1101829826882 382.0890833090198 864.6023887349629 293.9510735821918
1867 0.005 9.335000000000001 1 780.1248180308323 720.4115987615777 720.5333727622443 918.8281925707535 962.0218579432311 988.2307309910052 744.1309542893231 382.1111623811378 864.6069155583432 293.9510767631631
1868 0.005 9.34 1 780.1409192307258 720.4405245552555 720.5623156742561 918.8300520670776 962.0219019110344 988.2307580272823 744.1516936994094 382.1332135196379 864.6114352594715 293.9510799402752
1869 0.005 9.345000000000001 1 780.156994756283 720.4694037139176 720.591211915191 918.8319138340922 962.0219482657623 988.2307855786795 744.1724010895207 382.155236801505 864.6159500253665 293.9510831130411
1870 0.005 9.35 1 780.1730451816275 720.4982363239029 720.6200615715135 918.8337727740883 962.0219926072079 988.2308109038951 744.1930765794474 382.1772323362169 864.6204582243384 293.9510862774283
1871 0.005 9.355 1 780.1890700336196 720.5270224660057 720.6488647227192 918.8356282983402 962.0220365577843 988.2308366703622 744.2137198088785 382.1991947416125 864.6249585658127 293.9510894393487
1872 0.005 9.359999999999999 1 780.2050551562547 720.5557621673008 720.677621394057 918.8375042464062 962.0220823370825 988.2308629118246 744.2343331797604 382.2211279054053 864.6294576524859 293.9510925976202
1873 0.005 9.365 1 780.221022086779 720.5844555592651 720.7063317124408 918.8393640210387 962.0221270500526 988.2308895392084 744.2549147027538 382.2430359688871 864.6339518154369 293.9510957508743
1874 0.005 9.370000000000001 1 780.2369669873251 720.6131026793404 720.7349957383466 918.8412133726519 962.0221704138282 988.2309159175536 744.2754622640754 382.264917784807 864.63843660995 293.9510988991311
1875 0.005 9.375 1 780.2528882237835 720.6417036356 720.7636135705959 918.8430566483175 962.0222134509225 988.2309429798668 744.2959772489691 382.2867733841769 864.6429113465632 293.9511020444176
1876 0.005 9.380000000000001 1 780.2687843518368 720.6702585092828 720.7921852907848 918.8448962133697 962.022256955554 988.2309692529595 744.3164594797071 382.308602337373 864.6473767889033 293.9511051848739
1877 0.005 9.385 1 780.2846556012515 720.698767385875 720.8207109812708 918.846735059052 962.0223020794349 988.2309962171894 744.3369096657867 382.3304043656703 864.6518357734432 293.951108318409
1878 0.005 9.390000000000001 1 780.3005018893645 720.7272303425617 720.8491907263424 918.848571125798 962.0223466176963 988.2310222341794 744.3573277455617 382.3521794437077 864.6562878431999 293.9511114448248
1879 0.005 9.395 1 780.3163234044955 720.7556474713518 720.8776246049591 918.8504036447679 962.02239037243 988.2310479796182 744.3777136976237 382.3739276003867 864.660732217691 293.9511145710701
1880 0.005 9.4 1 780.3321189289406 720.7840188416523 720.9060126946638 918.8522331136876 962.0224336445374 988.231074114098 744.3980674375387 382.3956492739669 864.6651686330614 293.9511176925793
1881 0.005 9.404999999999999 1 780.3478889899829 720.8123445238029 720.9343550683667 918.8540619822871 962.0224778769565 988.2311013154895 744.4183893000529 382.417343562627 864.6695996782137 293.951120808387
1882 0.005 9.41 1 780.3636361955735 720.8406245988986 720.9626518085119 918.8558890410001 962.0225224626331 988.2311284660584 744.4386800320857 382.4390107412416 864.674026452616 293.9511239165679
1883 0.005 9.415000000000001 1 780.379357622517 720.8688591460406 720.9909029879069 918.857711267939 962.0225653723804 988.231153123769 744.4589383740405 382.460650879347 864.6784440403889 293.9511270240504
1884 0.005 9.42 1 780.3950522213239 720.8970481715364 721.0191086361095 918.859529650564 962.0226076961893 988.2311786284027 744.4791629437486 382.4822641159079 864.6828531502905 293.9511301281225
1885 0.005 9.425000000000001 1 780.4107213951609 720.9251918101008 721.0472688657704 918.8613474956372 962.0226520304252 988.2312054439537 744.4993563322421 382.5038499812288 864.6872567465015 293.9511332268025
1886 0.005 9.43 1 780.4263657744868 720.953290142596 721.0753837549551 918.8631618466351 962.0226960671268 988.2312315229142 744.5195182256454 382.5254091959678 864.6916536639178 293.9511363189775
1887 0.005 9.435 1 780.4419850555075 720.9813432426461 721.1034533793404 918.8649724757126 962.0227389877947 988.2312563699385 744.5396483575088 382.5469411632005 864.6960428096643 293.9511394097737
1888 0.005 9.44 1 780.4575789080366 721.0093512046593 721.1314778301845 918.8667797109968 962.0227813427221 988.2312817301113 744.5597470351217 382.5684460974268 864.7004242840574 293.9511424958948
1889 0.005 9.445 1 780.4731478943592 721.0373140968471 721.1594571805422 918.8685864665815 962.022825474774 988.2313091088436 744.5798143965412 382.5899239487621 864.7048003726857 293.951145576907
1890 0.005 9.450000000000001 1 780.4886925350635 721.0652319951489 721.1873915068336 918.8703898987337 962.0228688440728 988.2313340528671 744.5998503450232 382.6113747835282 864.7091701548986 293.9511486517125
1891 0.005 9.455 1 780.5042121499113 721.0931049724538 721.2152808795622 918.8721896820632 962.0229115224377 988.2313594281607 744.6198545660384 382.6327987598099 864.7135322518404 293.9511517228433
1892 0.005 9.460000000000001 1 780.5197067487959 721.1209330647041 721.2431253520177 918.8739862954102 962.0229539872602 988.2313853138835 744.6398265473882 382.6541958444511 864.7178866467544 293.9511547899079
1893 0.005 9.465 1 780.5351765107847 721.1487163811443 721.2709250166176 918.8757822681411 962.022997219863 988.2314118737373 744.6597675327952 382.675566140965 864.7222356204162 293.9511578519738
1894 0.005 9.470000000000001 1 780.5506218501544 721.1764549988733 721.2986799517182 918.8775746682909 962.0230400437929 988.2314376407285 744.6796773203752 382.6969095610798 864.7265782824184 293.95116090883
1895 0.005 9.475 1 780.5660436593542 721.2041490364275 721.3263902602394 918.8793507895707 962.0230808096741 988.231462777739 744.6995523501367 382.7182259039755 864.7309105125506 293.9511639634205
1896 0.005 9.48 1 780.5814409281769 721.2317986139551 721.3540560545435 918.8811317832971 962.0231233050126 988.2314880720776 744.71939859618 382.7395155976769 864.7352362995171 293.9511670123666
1897 0.005 9.484999999999999 1 780.596813033914 721.2594037407877 721.3816773760566 918.8829151580629 962.0231671175164 988.2315130623222 744.7392137550432 382.7607755954488 864.739557162306 293.9511700566674
1898 0.005 9.49 1 780.612160374129 721.2869644938464 721.4092542931284 918.8846964051753 962.0232107207811 988.231538830638 744.7589982390443 382.782009964109 864.7438721181694 293.951173093345
1899 0.005 9.495000000000001 1 780.6274828536127 721.3144809464716 721.4367868844306 918.886474539286 962.0232527941378 988.2315645683134 744.7787519808134 382.8032183620647 864.7481797422582 293.9511761282626
1900 0.005 9.5 1 780.6427803040425 721.3419531720524 721.4642752204206 918.88824982277 962.0232946504692 988.2315893869576 744.7984748588061 382.8244005623954 864.7524800625408 293.9511791590691
1901 0.005 9.505000000000001 1 780.6580531760809 721.3693812495558 721.4917193797878 918.8900244407521 962.0233376804636 988.2316148167342 744.8181673499228 382.8455563369823 864.7567749886608 293.9511821852282
1902 0.005 9.51 1 780.6732997907254 721.3967651980391 721.5191193997296 918.8917951043702 962.0233795697013 988.2316402335714 744.8378276125587 382.8666858047654 864.7610627392833 293.9511852042376
1903 0.005 9.515000000000001 1 780.6885224920001 721.424105129996 721.546475372072 918.8935619382619 962.0234203333686 988.2316649490793 744.8574574797946 382.8877882662728 864.7653434904702 293.9511882205609
1904 0.005 9.52 1 780.7037210912091 721.4514011214765 721.5737873736575 918.8953259560584 962.0234615645987 988.2316894803093 744.8770567409605 382.9088645197555 864.7696170595517 293.9511912327955
1905 0.005 9.525 1 780.7188957184808 721.4786532522909 721.6010554855857 918.8970892927283 962.023503974527 988.2317160649583 744.8966257664467 382.9299143902221 864.7738853573364 293.9511942402049
1906 0.005 9.529999999999999 1 780.7340473426018 721.5058615943211 721.6282797817834 918.8988496212849 962.0235465197167 988.2317416404934 744.9161644594623 382.9509388701031 864.7781475449956 293.9511972408323
1907 0.005 9.535 1 780.7491746928844 721.5330262182447 721.6554603302046 918.9006058765553 962.0235882558355 988.2317648459806 744.9356722520394 382.9719366954412 864.7824023442491 293.9512002393814
1908 0.005 9.540000000000001 1 780.7642775180518 721.560147196332 721.6825972035579 918.9023591987597 962.0236288613278 988.2317873678054 744.95514927257 382.9929079601608 864.7866493953328 293.9512032334848
1909 0.005 9.545 1 780.7793562478328 721.5872246081819 721.7096904815215 918.9041117594292 962.0236712163319 988.2318135853072 744.974595931645 383.0138527111599 864.7908911594985 293.9512062225893
1910 0.005 9.550000000000001 1 780.7944113961712 721.614258526148 721.73674023732 918.9058612721968 962.0237136414764 988.2318390110972 744.9940121739419 383.0347718399069 864.7951268946865 293.9512092043475
1911 0.005 9.555 1 780.8094425302075 721.6412490304884 721.7637465480376 918.9076073646701 962.0237555803598 988.2318638795908 745.0133979378004 383.0556644331746 864.7993551809099 293.951212184188
1912 0.005 9.56 1 780.8244492840034 721.6681961829029 721.7907094791161 918.9093502917154 962.023796542034 988.2318876428643 745.0327530170238 383.0765327100862 864.8035759379295 293.9512151600534
1913 0.005 9.565 1 780.8394320871624 721.6951000636998 721.8176291105159 918.9110924940804 962.0238382501162 988.231913106849 745.0520779362311 383.0973737968487 864.8077915429217 293.9512181308338
1914 0.005 9.57 1 780.8543907854593 721.7219606921586 721.8445054799432 918.9128315477739 962.0238807520726 988.2319385508487 745.0713715229546 383.1181877390882 864.8120008550975 293.9512210939363
1915 0.005 9.575000000000001 1 780.8693258576959 721.7487781799173 721.871338674165 918.9145666350661 962.0239215806596 988.2319632128729 745.0906349285674 383.1389754411286 864.8162030001157 293.9512240570174
1916 0.005 9.58 1 780.8842365313513 721.775552605635 721.898128778099 918.9162987417744 962.023961628497 988.2319882804742 745.1098681153046 383.1597384672173 864.8203975542111 293.9512270152377
1917 0.005 9.585000000000001 1 780.8991248400108 721.8022840776559 721.9248758860093 918.9180297850077 962.0240030087178 988.232015043734 745.129073127472 383.1804791792431 864.8245868412964 293.951229967596
1918 0.005 9.59 1 780.9139897085496 721.8289726449201 721.9515800612609 918.9197578596552 962.0240446013936 988.2320404052259 745.1482475123005 383.2011914673542 864.8287700706131 293.9512329124988
1919 0.005 9.595000000000001 1 780.9288305336863 721.8556183746905 721.978241371496 918.9214824507096 962.0240856380163 988.2320650287747 745.1673913672424 383.2218765460576 864.8329457935885 293.9512358560956
1920 0.005 9.6 1 780.9436467770336 721.8822213354692 722.0048598856777 918.9232039798561 962.0241267294533 988.2320894542152 745.1865047762583 383.2425348812599 864.8371134983736 293.9512387957948
1921 0.005 9.605 1 780.9584390168166 721.9087816069837 722.0314356809519 918.9249254164366 962.0241687651927 988.2321141781845 745.2055886136317 383.2631667248609 864.841276208506 293.9512417300355
1922 0.005 9.609999999999999 1 780.9732080412249 721.9352992586414 722.0579688285889 918.9266432296254 962.0242103399243 988.2321387195501 745.2246423642097 383.2837723162567 864.8454328706168 293.9512446584433
1923 0.005 9.615 1 780.9879533550559 721.9617743603237 722.0844593977288 918.9283577919476 962.0242504151931 988.2321626160309 745.2436660622374 383.3043539506025 864.8495825628964 293.9512475864113
1924 0.005 9.620000000000001 1 781.0026747071217 721.9882069829658 722.1109074617332 918.9300689764895 962.0242897944431 988.2321868374386 745.2626597654529 383.3249087492206 864.8537250325923 293.95125050944
1925 0.005 9.625 1 781.0173725755113 722.0145972038108 722.137313095039 918.9317795474245 962.0243310830788 988.2322100656538 745.2816240309351 383.345437144288 864.85786266625 293.9512534275942
1926 0.005 9.630000000000001 1 781.0320474822124 722.0409450923354 722.1636763680071 918.9334870711508 962.0243722779937 988.2322335156216 745.3005585503963 383.3659392511197 864.8619942809967 293.9512563411048
1927 0.005 9.635 1 781.0466991654921 722.0672507181257 722.1899973501245 918.9351909221514 962.0244127757308 988.2322569687121 745.3194632158219 383.3864153299137 864.8661186126927 293.9512592518622
1928 0.005 9.640000000000001 1 781.0613269747143 722.0935141514215 722.2162761136312 918.936891833824 962.024452570681 988.2322816045046 745.3383380606692 383.4068649889618 864.8702355478687 293.9512621572271
1929 0.005 9.645 1 781.0759315714473 722.1197354692168 722.2425127314144 918.9385920635783 962.0244931682416 988.232306538066 745.3571836097103 383.4272888439074 864.8743475079579 293.951265057016
1930 0.005 9.65 1 781.0905131760037 722.1459147384435 722.2687072746161 918.9402890830573 962.0245338190009 988.2323299480919 745.3759996593178 383.4476869464983 864.8784534006456 293.9512679507259
1931 0.005 9.654999999999999 1 781.1050726807364 722.1720520697107 722.2948598392048 918.9419843260001 962.0245744505842 988.2323537685958 745.3947876656434 383.468059679488 864.8825527122996 293.9512708430684
1932 0.005 9.66 1 781.1196084796278 722.1981474977659 722.3209704779988 918.9436758842095 962.0246136407505 988.2323776923736 745.413545666139 383.4884067687443 864.8866445713912 293.9512737314223
1933 0.005 9.665000000000001 1 781.1341209663261 722.2242010984737 722.3470392619367 918.9453661486025 962.0246547740775 988.2324036496508 745.4322742455266 383.5087281521807 864.8907312795475 293.9512766151518
1934 0.005 9.67 1 781.1486105765802 722.2502129444243 722.3730662639998 918.9470530963166 962.0246955398979 988.2324278453525 745.4509733011477 383.5290273722076 864.8948119124003 293.9512794934693
1935 0.005 9.675000000000001 1 781.1630768131334 722.2761830684041 722.3990515264484 918.9487358953072 962.0247348612012 988.2324511144346 745.4696421797248 383.5492995930297 864.8988849436938 293.9512823704981
1936 0.005 9.68 1 781.1775192459218 722.3021115424702 722.4249951170226 918.9504174572912 962.0247745077813 988.232473984163 745.4882813238549 383.5695450381652 864.9029521243378 293.9512852436189
1937 0.005 9.685 1 781.1919387179526 722.327998457582 722.4508971191578 918.9520972917558 962.024814949497 988.2324982356615 745.5068916082171 383.5897659496657 864.907014393119 293.9512881119473
1938 0.005 9.69 1 781.206335325861 722.3538438855422 722.4767576071235 918.9537739902935 962.0248551828022 988.232521272187 745.5254726641836 383.609960605539 864.9110703975049 293.9512909748526
1939 0.005 9.695 1 781.2207089252615 722.3796478890606 722.5025766436573 918.955447093123 962.0248942985876 988.2325442310802 745.5440244401167 383.6301263729149 864.9151189881186 293.9512938365013
1940 0.005 9.700000000000001 1 781.2350590516497 722.4054105408867 722.5283543014966 918.9571170815334 962.0249329294917 988.2325682007024 745.5625470084714 383.6502674596019 864.9191598458524 293.951296694076
1941 0.005 9.705 1 781.2493864201847 722.4311319165463 722.5540906554987 918.9587866371285 962.0249735155372 988.2325926464807 745.5810408463218 383.6703835224778 864.9231957727645 293.9512995473303
1942 0.005 9.710000000000001 1 781.2636911693822 722.4568120828889 722.5797857716553 918.9604527301231 962.0250134428694 988.2326157716399 745.5995056064787 383.6904744421101 864.9272256055235 293.951302394249
1943 0.005 9.715 1 781.277973202907 722.4824511215722 722.6054397298708 918.9621155788666 962.0250520157787 988.2326387934116 745.6179416913322 383.7105406884061 864.9312483776281 293.9513052406332
1944 0.005 9.720000000000001 1 781.2922321823511 722.5080491055802 722.6310526027443 918.9637757256318 962.0250911063684 988.2326625049781 745.6363490429324 383.7305819221193 864.9352640749354 293.9513080824305
1945 0.005 9.725 1 781.3064684646608 722.5336060974064 722.6566244574334 918.9654352224268 962.0251313119862 988.2326876083615 745.6547278131027 383.7505977503608 864.9392749388774 293.9513109187756
1946 0.005 9.73 1 781.3206827122691 722.5591221655379 722.6821553606453 918.9670916132521 962.0251715719852 988.2327117064689 745.6730778340155 383.7705880191261 864.9432800341964 293.9513137490682
1947 0.005 9.734999999999999 1 781.33487440094 722.5845973751957 722.7076453786012 918.9687444828854 962.0252094834078 988.2327352566048 745.691398989936 383.7905530909929 864.9472779492723 293.9513165776301
1948 0.005 9.74 1 781.3490430287334 722.6100317951078 722.73309457969 918.970394407302 962.0252481295335 988.2327600338512 745.7096912007896 383.8104968254578 864.9512688193009 293.9513194013809
1949 0.005 9.745000000000001 1 781.3631891064313 722.6354254973749 722.7585030376569 918.9720438560568 962.025288363129 988.2327837437335 745.7279550633021 383.8304140200544 864.9552547468229 293.9513222206629
1950 0.005 9.75 1 781.3773129064832 722.6607785500315 722.7838708205501 918.9736900752988 962.0253275837838 988.2328056251848 745.7461903272874 383.8503052038731 864.9592348261474 293.9513250347467
1951 0.005 9.755000000000001 1 781.3914142560162 722.6860910185345 722.8091979917241 918.9753330164784 962.0253665284567 988.232828485569 745.764396832514 383.8701708195312 864.9632079750759 293.9513278473153
1952 0.005 9.76 1 781.4054928558184 722.7113629557003 722.8344846090505 918.9769729779907 962.0254050113319 988.2328510402527 745.7825743580238 383.8900109709445 864.9671741518742 293.9513306554809
1953 0.005 9.765000000000001 1 781.4195488854788 722.7365944461354 722.8597307540857 918.9786125283968 962.0254445112575 988.2328747270885 745.8007238358698 383.9098258516623 864.9711354119462 293.9513334586862
1954 0.005 9.77 1 781.4335830877276 722.7617855563012 722.8849364905547 918.9802489327349 962.0254834788192 988.2328980155636 745.8188450218662 383.9296156048731 864.975091031495 293.9513362556946
1955 0.005 9.775 1 781.4475948960891 722.7869363503193 722.9101018857565 918.9818820347085 962.0255218205134 988.2329205022048 745.836937596649 383.949380171233 864.9790395571689 293.9513390497852
1956 0.005 9.779999999999999 1 781.461584000854 722.8120468963969 722.9352270068457 918.9835122650877 962.0255597161417 988.2329424806433 745.8550017098521 383.9691197308354 864.9829810594738 293.9513418402719
1957 0.005 9.785 1 781.4755509529116 722.8371172667739 722.9603119250512 918.985142150843 962.0255990250796 988.2329652695614 745.8730378255743 383.988834290891 864.9869179871462 293.9513446259303
1958 0.005 9.790000000000001 1 781.4894960036228 722.8621475234552 722.9853567048295 918.9867688465299 962.0256379285195 988.2329891098502 745.8910457466036 384.008523816228 864.9908489595879 293.9513474059404
1959 0.005 9.795 1 781.5034187751427 722.8871377352435 723.0103614155792 918.9883920155382 962.0256762294094 988.2330123736872 745.9090252667271 384.0281885121398 864.9947732420293 293.9513501855465
1960 0.005 9.800000000000001 1 781.5173190917279 722.9120879243665 723.035326087135 918.9900141066755 962.0257151042113 988.2330346308288 745.9269751093608 384.0478282689483 864.998691048454 293.9513529601031
1961 0.005 9.805 1 781.531198008452 722.936998200101 723.060250816979 918.9916349433846 962.025754677879 988.2330584293837 745.9448980166708 384.0674431417656 865.002603662043 293.951355728687
1962 0.005 9.81 1 781.5450549518063 722.9618686266857 723.0851356727201 918.9932517724857 962.0257928889862 988.2330825042878 745.9627929357208 384.0870332145167 865.0065104494385 293.9513584915146
1963 0.005 9.815 1 781.5588895003466 722.9866992710473 723.1099807184108 918.9948653235955 962.0258305824501 988.2331063003464 745.9806595916455 384.1065980572868 865.0104101869041 293.9513612528543
1964 0.005 9.82 1 781.5727015555299 723.0114901990363 723.1347860203992 918.9964759591381 962.0258682450743 988.2331282428881 745.9984982040467 384.1261383132394 865.0143029715068 293.9513640096536
1965 0.005 9.825000000000001 1 781.5864913804976 723.0362414591857 723.1595516358748 918.9980857718836 962.0259066883048 988.2331517564996 746.0163086844061 384.1456534906167 865.0181911160553 293.9513667611139
1966 0.005 9.83 1 781.6002596269169 723.0609531311356 723.1842776367681 918.9996927609437 962.0259454570017 988.2331748652352 746.0340915403666 384.1651440220676 865.022073531404 293.9513695065116
1967 0.005 9.835000000000001 1 781.6140059173946 723.0856252832582 723.2089640910386 919.0012966889087 962.025983776455 988.2331985690304 746.0518464793485 384.1846100377265 865.0259490373962 293.951372250321
1968 0.005 9.84 1 781.6277315231441 723.1102580430107 723.2336111074138 919.0029002543013 962.0260224552774 988.2332219437292 746.0695758351811 384.2040514872292 865.0298200222136 293.9513749901098
1969 0.005 9.845000000000001 1 781.6414352883957 723.1348514307948 723.2582187297794 919.0045004915215 962.0260610284751 988.2332441950413 746.0872768913507 384.2234688866877 865.0336844974051 293.9513777242869
1970 0.005 9.85 1 781.6551167522229 723.1594055090756 723.2827870173214 919.0060967806429 962.0260983335272 988.2332660100709 746.1049496535192 384.2428616194343 865.0375417960631 293.9513804551291
1971 0.005 9.855 1 781.6687756911084 723.1839203428913 723.3073160358746 919.0076902919373 962.0261348227264 988.2332884730879 746.1225946098243 384.2622297926072 865.0413920849037 293.9513831827094
1972 0.005 9.859999999999999 1 781.6824126019634 723.2083960060238 723.3318058578002 919.0092831507172 962.0261732393004 988.2333114789473 746.1402121261676 384.2815734021554 865.0452377577852 293.9513859065382
1973 0.005 9.865 1 781.6960283281687 723.2328325615131 723.3562565462099 919.010873406011 962.0262113515967 988.2333338629128 746.1578020577058 384.3008924867602 865.049078150642 293.9513886260939
1974 0.005 9.870000000000001 1 781.7096224212847 723.2572300729485 723.3806681643297 919.0124602021449 962.0262485705517 988.2333554070304 746.175364509618 384.3201870802582 865.0529116106254 293.9513913430408
1975 0.005 9.875 1 781.7231944121219 723.2815886386611 723.4050408038112 919.0140460611992 962.0262866637191 988.2333769224094 746.1928999016282 384.3394568729746 865.0567406681141 293.9513940561781
1976 0.005 9.880000000000001 1 781.7367455802503 723.3059082975566 723.4293745110772 919.0156284376116 962.0263240736334 988.2333997847342 746.2104076140232 384.358702438556 865.0605634213825 293.951396763706
1977 0.005 9.885 1 781.7502749799173 723.3301891136689 723.4536693525538 919.0172078153473 962.0263612153852 988.2334219114009 746.2278877599092 384.3779236784524 865.06437897812 293.9513994691947
1978 0.005 9.890000000000001 1 781.7637828753126 723.3544311607258 723.4779253974777 919.0187859415279 962.0263987791128 988.2334444710522 746.2453408958099 384.3971205941826 865.0681892903114 293.951402171521
1979 0.005 9.895 1 781.777269423656 723.3786344977005 723.5021427076936 919.0203615294337 962.0264363590805 988.2334664357932 746.262766787753 384.4162931695835 865.0719938087144 293.9514048707403
1980 0.005 9.9 1 781.7907344584349 723.4027991864655 723.526321346594 919.0219333734028 962.0264728785972 988.233488325349 746.2801651107433 384.4354415145477 865.0757913444587 293.9514075670344
1981 0.005 9.904999999999999 1 781.8041780869271 723.4269252957746 723.5504613798738 919.0235044525162 962.0265106561664 988.233511370506 746.2975364882052 384.4545651090709 865.0795838735082 293.9514102575194
1982 0.005 9.91 1 781.8176004774837 723.451012889407 723.5745628723865 919.02507270833 962.0265480394961 988.2335335782786 746.3148805977576 384.4736646331896 865.0833703955539 293.951412943328
1983 0.005 9.915000000000001 1 781.8310013882187 723.4750620290031 723.5986258871715 919.026637781617 962.0265844964077 988.2335553021192 746.3321974771974 384.492740045502 865.0871503424319 293.9514156266354
1984 0.005 9.92 1 781.8443810349972 723.4990727812773 723.6226504890275 919.0282017167137 962.0266216847891 988.2335777897936 746.3494874473956 384.5117912942467 865.0909250256567 293.9514183028976
1985 0.005 9.925000000000001 1 781.8577393152192 723.5230451725656 723.6466367167169 919.029762798139 962.0266585752182 988.2336010972881 746.3667497088655 384.5308184076435 865.0946941519287 293.9514209729622
1986 0.005 9.93 1 781.8710763626892 723.5469792877948 723.6705846464872 919.0313205875821 962.0266951160081 988.2336231119932 746.3839848341868 384.5498214912199 865.098456506007 293.9514236420951
1987 0.005 9.935 1 781.8843922316812 723.5708752038191 723.6944943496493 919.032877645383 962.0267323615667 988.2336460691901 746.4011933676784 384.5688003904921 865.1022137602367 293.9514263079036
1988 0.005 9.94 1 781.8976872609034 723.5947329794189 723.7183658844152 919.0344315439631 962.0267697173188 988.2336688892033 746.4183752002992 384.5877553169573 865.1059653006753 293.9514289683845
1989 0.005 9.945 1 781.9109610710873 723.6185526763936 723.742199318904 919.0359825777261 962.0268064808771 988.2336902342435 746.4355298890393 384.6066883716655 865.1097100834485 293.9514316269038
1990 0.005 9.950000000000001 1 781.924213634588 723.6423343609903 723.7659947148253 919.0375324696399 962.026844016516 988.2337113172892 746.4526578914689 384.6255964904339 865.1134499262391 293.95143428029
1991 0.005 9.955 1 781.9374455158971 723.6660781067748 723.7897521455536 919.0390795800516 962.0268806175034 988.2337331914331 746.469759326405 384.6444800760876 865.1171840198269 293.9514369279687
1992 0.005 9.960000000000001 1 781.95065610007 723.6897839680902 723.813471666266 919.040623195477 962.0269165350788 988.2337554417571 746.4868338364632 384.6633395003793 865.1209115336935 293.9514395748206
1993 0.005 9.965 1 781.963845689718 723.7134520112414 723.8371533467655 919.0421658519804 962.0269529439385 988.2337775341223 746.5038817941347 384.6821747645751 865.1246339330974 293.951442219771
1994 0.005 9.970000000000001 1 781.9770144807353 723.7370822666549 723.8607972243778 919.0437057505471 962.0269895903193 988.2337981877535 746.5209026194009 384.7009858982253 865.1283508804531 293.9514448579458
1995 0.005 9.975 1 781.9901622176984 723.7606748196794 723.8844033717443 919.0452426439726 962.0270251147531 988.2338184322563 746.537896822784 384.7197731882341 865.1320610724234 293.9514474944515
1996 0.005 9.98 1 782.0032889520752 723.7842297386212 723.9079718617921 919.0467783786413 962.0270615539729 988.2338409181162 746.5548646201698 384.7385365619744 865.1357663333187 293.9514501252324
1997 0.005 9.984999999999999 1 782.0163950628091 723.8077470847429 723.9315027543797 919.0483110765202 962.0270984819 988.2338637517454 746.5718059850849 384.7572762821173 865.1394659248181 293.9514527494381
1998 0.005 9.99 1 782.0294802907359 723.8312269196283 723.9549961089438 919.0498409473757 962.0271347403917 988.2338848295462 746.5887206562937 384.7759922656837 865.1431587236621 293.951455371487
1999 0.005 9.995000000000001 1 782.0425445320989 723.8546693145046 723.9784519983386 919.0513697214512 962.0271707146071 988.2339051694373 746.6056085517089 384.7946842504804 865.1468467541715 293.951457989004
2000 0.005 10 1 782.0555885786953 723.8780743298358 724.0018704834321 919.052895536209 962.0272070618144 988.2339269059891 746.6224705039164 384.813352567218 865.1505290442462 293.9514605986628
2001 0.005 10.005 1 782.0686118098832 723.9014420242887 724.02525162346 919.0544184319657 962.0272432693672 988.2339490488794 746.639305976052 384.8319972533347 865.1542047272434 293.951463205819
2002 0.005 10.01 1 782.0816144368664 723.9247724651003 724.0485954861654 919.055940161066 962.0272788777399 988.2339706412846 746.6561156089142 384.8506182690361 865.1578754972227 293.9514658106574
2003 0.005 10.015 1 782.0945963744274 723.948065712475 724.0719021296962 919.0574589237115 962.0273152581346 988.2339920913265 746.6728987522756 384.8692155876023 865.161541812839 293.9514684097841
2004 0.005 10.02 1 782.1075576267199 723.9713218086987 724.0951716042357 919.0589747124501 962.0273503685424 988.234012801263 746.6896552643533 384.8877891864246 865.165201757455 293.9514710082058
2005 0.005 10.025 1 782.1204867621241 723.994540834262 724.1184039856857 919.0604908380611 962.0273866209487 988.2340344344967 746.7063856559882 384.9063392622604 865.168858853472 293.9514736016164
2006 0.005 10.03 1 782.133400499928 724.0177228518597 724.141599335332 919.0620038453358 962.0274232477939 988.2340569940432 746.723090663109 384.9248658775046 865.1725099865561 293.9514761900875
2007 0.005 10.035 1 782.1462962854241 724.0408679206695 724.1647577112507 919.0635131511052 962.0274582062275 988.2340779877694 746.7397694172372 384.9433689660709 865.1761538862826 293.9514787772707
2008 0.005 10.04 1 782.1591731669675 724.0639761067347 724.1878791775147 919.0650212077092 962.0274943766992 988.234100590611 746.7564222237374 384.9618484969398 865.1797922502071 293.9514813596219
2009 0.005 10.045 1 782.1720309298547 724.0870474695093 724.2109637982336 919.0665261701923 962.0275300086673 988.2341221625328 746.7730490757873 384.9803044795313 865.1834246105784 293.9514839382954
2010 0.005 10.05 1 782.184868170082 724.1100820712685 724.2340116325976 919.0680283123983 962.0275654281173 988.2341429682099 746.7896495661709 384.9987370193119 865.1870504604288 293.9514865148294
2011 0.005 10.055 1 782.1976855607464 724.1330799725296 724.2570227415652 919.0695294121645 962.0276011059897 988.2341646011896 746.8062242042053 385.0171461528448 865.190671242098 293.9514890873194
2012 0.005 10.06 1 782.2104829406953 724.1560412342408 724.2799971879226 919.0710276912329 962.0276367712532 988.2341854086494 746.8227730787885 385.0355318198476 865.1942864215731 293.9514916547648
2013 0.005 10.065 1 782.2232599621715 724.1789658964515 724.3029350184083 919.0725228929607 962.0276713171925 988.2342065034127 746.8392953955344 385.0538941830164 865.1978951733909 293.9514942207013
2014 0.005 10.07 1 782.2360168085055 724.2018540392934 724.3258363048922 919.0740171604699 962.0277075307808 988.2342279381136 746.8557923535373 385.0722330132219 865.2014992307884 293.9514967799167
2015 0.005 10.075 1 782.2487534616636 724.2247057294402 724.3487011112942 919.0755081646315 962.0277424582123 988.234247770094 746.8722632746149 385.0905485228739 865.2050975304282 293.9514993339651
[truncated: 195,388 more chars]
